# Supplementary material for: Considering Performance in the Automated and Manual Coding of Sociolinguistic Variables: Lessons From Variable (ING)
Source: Front Artif Intell. 2021 Apr 29;4:648543. doi: 10.3389/frai.2021.648543 (PMC8117961; doi:10.3389/frai.2021.648543)
Supplement: Supplementary file 6 [file Data_Sheet_6.ZIP › CORAAL_VARAligned_as_TextGrids_p2/DCB_se1_ag3_f_03_1.TextGrid]

File type = "ooTextFile"
Object class = "TextGrid"

xmin = 0.0
xmax = 3623.799954648526
tiers? <exists>
size = 4
item []:
	item [1]:
		class = "IntervalTier"
		name = "DCB_se1_ag3_f_03 - words"
		xmin = 0.0
		xmax = 3623.799954648526
		intervals: size = 11045
			intervals [1]:
				xmin = 0.0
				xmax = 2.7546
				text = ""
			intervals [2]:
				xmin = 2.7546
				xmax = 3.2146
				text = "four"
			intervals [3]:
				xmin = 3.2146
				xmax = 3.6446
				text = "three"
			intervals [4]:
				xmin = 3.6446
				xmax = 3.7646
				text = ""
			intervals [5]:
				xmin = 3.7646
				xmax = 4.2446
				text = "seventy"
			intervals [6]:
				xmin = 4.2446
				xmax = 4.5646
				text = "two"
			intervals [7]:
				xmin = 4.5646
				xmax = 8.1777
				text = ""
			intervals [8]:
				xmin = 8.1777
				xmax = 8.6377
				text = "washington"
			intervals [9]:
				xmin = 8.6377
				xmax = 9.2077
				text = "dc"
			intervals [10]:
				xmin = 9.2077
				xmax = 13.7021
				text = ""
			intervals [11]:
				xmin = 13.7021
				xmax = 13.8121
				text = "i"
			intervals [12]:
				xmin = 13.8121
				xmax = 14.0321
				text = "wanna"
			intervals [13]:
				xmin = 14.0321
				xmax = 14.5421
				text = "say"
			intervals [14]:
				xmin = 14.5421
				xmax = 15.0699
				text = ""
			intervals [15]:
				xmin = 15.0699
				xmax = 15.4199
				text = "anywhere"
			intervals [16]:
				xmin = 15.4199
				xmax = 15.9499
				text = "uptown"
			intervals [17]:
				xmin = 15.9499
				xmax = 16.7399
				text = ""
			intervals [18]:
				xmin = 16.7399
				xmax = 17.2099
				text = "mm-hm"
			intervals [19]:
				xmin = 17.2099
				xmax = 17.7843
				text = ""
			intervals [20]:
				xmin = 17.7843
				xmax = 18.0543
				text = "yup"
			intervals [21]:
				xmin = 18.0543
				xmax = 24.0401
				text = ""
			intervals [22]:
				xmin = 24.0401
				xmax = 24.3601
				text = "um"
			intervals [23]:
				xmin = 24.3601
				xmax = 24.5801
				text = "yeah"
			intervals [24]:
				xmin = 24.5801
				xmax = 24.8193
				text = ""
			intervals [25]:
				xmin = 24.8193
				xmax = 24.9893
				text = "i've"
			intervals [26]:
				xmin = 24.9893
				xmax = 25.2793
				text = "lived"
			intervals [27]:
				xmin = 25.2793
				xmax = 25.3093
				text = ""
			intervals [28]:
				xmin = 25.3093
				xmax = 25.9693
				text = "in"
			intervals [29]:
				xmin = 25.9693
				xmax = 27.1891
				text = ""
			intervals [30]:
				xmin = 27.1891
				xmax = 27.7891
				text = "pennsylvania"
			intervals [31]:
				xmin = 27.7891
				xmax = 27.8491
				text = ""
			intervals [32]:
				xmin = 27.8491
				xmax = 28.3291
				text = "harrisburg"
			intervals [33]:
				xmin = 28.3291
				xmax = 28.3591
				text = ""
			intervals [34]:
				xmin = 28.3591
				xmax = 28.9191
				text = "pennsylvania"
			intervals [35]:
				xmin = 28.9191
				xmax = 30.9361
				text = ""
			intervals [36]:
				xmin = 30.9361
				xmax = 31.0061
				text = "<unk>"
			intervals [37]:
				xmin = 31.0061
				xmax = 31.4223
				text = ""
			intervals [38]:
				xmin = 31.4223
				xmax = 31.5723
				text = "let"
			intervals [39]:
				xmin = 31.5723
				xmax = 31.6123
				text = "s"
			intervals [40]:
				xmin = 31.6123
				xmax = 31.8423
				text = "see"
			intervals [41]:
				xmin = 31.8423
				xmax = 32.7401
				text = ""
			intervals [42]:
				xmin = 32.7401
				xmax = 32.7701
				text = "i"
			intervals [43]:
				xmin = 32.7701
				xmax = 32.9101
				text = "wanna"
			intervals [44]:
				xmin = 32.9101
				xmax = 33.0201
				text = "say"
			intervals [45]:
				xmin = 33.0201
				xmax = 33.2601
				text = "maybe"
			intervals [46]:
				xmin = 33.2601
				xmax = 33.4501
				text = "like"
			intervals [47]:
				xmin = 33.4501
				xmax = 33.5501
				text = ""
			intervals [48]:
				xmin = 33.5501
				xmax = 34.6101
				text = "three"
			intervals [49]:
				xmin = 34.6101
				xmax = 34.6401
				text = ""
			intervals [50]:
				xmin = 34.6401
				xmax = 35.5301
				text = "years"
			intervals [51]:
				xmin = 35.5301
				xmax = 39.6208
				text = ""
			intervals [52]:
				xmin = 39.6208
				xmax = 40.2808
				text = "uh"
			intervals [53]:
				xmin = 40.2808
				xmax = 40.3808
				text = "i"
			intervals [54]:
				xmin = 40.3808
				xmax = 40.7908
				text = "graduated"
			intervals [55]:
				xmin = 40.7908
				xmax = 40.9108
				text = "from"
			intervals [56]:
				xmin = 40.9108
				xmax = 41.8508
				text = "rdx"
			intervals [57]:
				xmin = 41.8508
				xmax = 45.2591
				text = ""
			intervals [58]:
				xmin = 45.2591
				xmax = 45.4191
				text = "high"
			intervals [59]:
				xmin = 45.4191
				xmax = 45.4491
				text = ""
			intervals [60]:
				xmin = 45.4491
				xmax = 45.8491
				text = "school"
			intervals [61]:
				xmin = 45.8491
				xmax = 45.8791
				text = ""
			intervals [62]:
				xmin = 45.8791
				xmax = 46.0191
				text = "in"
			intervals [63]:
				xmin = 46.0191
				xmax = 46.5691
				text = "dc"
			intervals [64]:
				xmin = 46.5691
				xmax = 50.5852
				text = ""
			intervals [65]:
				xmin = 50.5852
				xmax = 51.4052
				text = "now"
			intervals [66]:
				xmin = 51.4052
				xmax = 51.5335
				text = ""
			intervals [67]:
				xmin = 51.5335
				xmax = 51.8435
				text = "i"
			intervals [68]:
				xmin = 51.8435
				xmax = 51.8735
				text = ""
			intervals [69]:
				xmin = 51.8735
				xmax = 52.4335
				text = "am"
			intervals [70]:
				xmin = 52.4335
				xmax = 52.6692
				text = ""
			intervals [71]:
				xmin = 52.6692
				xmax = 52.7492
				text = "<unk>"
			intervals [72]:
				xmin = 52.7492
				xmax = 53.005
				text = ""
			intervals [73]:
				xmin = 53.005
				xmax = 53.115
				text = "an"
			intervals [74]:
				xmin = 53.115
				xmax = 53.885
				text = "entrepreneur"
			intervals [75]:
				xmin = 53.885
				xmax = 54.9654
				text = ""
			intervals [76]:
				xmin = 54.9654
				xmax = 55.4754
				text = "i"
			intervals [77]:
				xmin = 55.4754
				xmax = 55.5254
				text = ""
			intervals [78]:
				xmin = 55.5254
				xmax = 55.6654
				text = "do"
			intervals [79]:
				xmin = 55.6654
				xmax = 55.6954
				text = ""
			intervals [80]:
				xmin = 55.6954
				xmax = 56.3654
				text = "fitness"
			intervals [81]:
				xmin = 56.3654
				xmax = 56.3954
				text = ""
			intervals [82]:
				xmin = 56.3954
				xmax = 56.8754
				text = "for"
			intervals [83]:
				xmin = 56.8754
				xmax = 58.0066
				text = ""
			intervals [84]:
				xmin = 58.0066
				xmax = 58.6266
				text = "children"
			intervals [85]:
				xmin = 58.6266
				xmax = 60.5783
				text = ""
			intervals [86]:
				xmin = 60.5783
				xmax = 60.7383
				text = "and"
			intervals [87]:
				xmin = 60.7383
				xmax = 61.0383
				text = "adults"
			intervals [88]:
				xmin = 61.0383
				xmax = 61.2383
				text = "too"
			intervals [89]:
				xmin = 61.2383
				xmax = 61.2683
				text = ""
			intervals [90]:
				xmin = 61.2683
				xmax = 61.3783
				text = "but"
			intervals [91]:
				xmin = 61.3783
				xmax = 61.6283
				text = "mostly"
			intervals [92]:
				xmin = 61.6283
				xmax = 61.7583
				text = "for"
			intervals [93]:
				xmin = 61.7583
				xmax = 62.2983
				text = "children"
			intervals [94]:
				xmin = 62.2983
				xmax = 71.8882
				text = ""
			intervals [95]:
				xmin = 71.8882
				xmax = 71.9982
				text = "i"
			intervals [96]:
				xmin = 71.9982
				xmax = 72.2182
				text = "think"
			intervals [97]:
				xmin = 72.2182
				xmax = 72.2482
				text = ""
			intervals [98]:
				xmin = 72.2482
				xmax = 72.4082
				text = "both"
			intervals [99]:
				xmin = 72.4082
				xmax = 72.4382
				text = ""
			intervals [100]:
				xmin = 72.4382
				xmax = 72.4982
				text = "of"
			intervals [101]:
				xmin = 72.4982
				xmax = 72.5882
				text = "them"
			intervals [102]:
				xmin = 72.5882
				xmax = 72.6882
				text = "were"
			intervals [103]:
				xmin = 72.6882
				xmax = 72.9382
				text = "born"
			intervals [104]:
				xmin = 72.9382
				xmax = 73.0382
				text = "in"
			intervals [105]:
				xmin = 73.0382
				xmax = 73.3382
				text = "washington"
			intervals [106]:
				xmin = 73.3382
				xmax = 73.3682
				text = ""
			intervals [107]:
				xmin = 73.3682
				xmax = 73.7182
				text = "dc"
			intervals [108]:
				xmin = 73.7182
				xmax = 73.9382
				text = ""
			intervals [109]:
				xmin = 73.9382
				xmax = 74.2482
				text = "mm-hm"
			intervals [110]:
				xmin = 74.2482
				xmax = 76.7878
				text = ""
			intervals [111]:
				xmin = 76.7878
				xmax = 77.2578
				text = "yes"
			intervals [112]:
				xmin = 77.2578
				xmax = 79.4617
				text = ""
			intervals [113]:
				xmin = 79.4617
				xmax = 79.5517
				text = "my"
			intervals [114]:
				xmin = 79.5517
				xmax = 79.8217
				text = "mom"
			intervals [115]:
				xmin = 79.8217
				xmax = 79.9117
				text = "is"
			intervals [116]:
				xmin = 79.9117
				xmax = 80.8617
				text = "deceased"
			intervals [117]:
				xmin = 80.8617
				xmax = 82.0333
				text = ""
			intervals [118]:
				xmin = 82.0333
				xmax = 82.3433
				text = "and"
			intervals [119]:
				xmin = 82.3433
				xmax = 82.4633
				text = "my"
			intervals [120]:
				xmin = 82.4633
				xmax = 82.9233
				text = "dad"
			intervals [121]:
				xmin = 82.9233
				xmax = 82.9533
				text = ""
			intervals [122]:
				xmin = 82.9533
				xmax = 83.3333
				text = "he"
			intervals [123]:
				xmin = 83.3333
				xmax = 83.3633
				text = ""
			intervals [124]:
				xmin = 83.3633
				xmax = 83.6033
				text = "works"
			intervals [125]:
				xmin = 83.6033
				xmax = 83.9333
				text = "for"
			intervals [126]:
				xmin = 83.9333
				xmax = 84.0033
				text = "a"
			intervals [127]:
				xmin = 84.0033
				xmax = 84.2733
				text = "state"
			intervals [128]:
				xmin = 84.2733
				xmax = 84.3033
				text = ""
			intervals [129]:
				xmin = 84.3033
				xmax = 84.8033
				text = "senator"
			intervals [130]:
				xmin = 84.8033
				xmax = 84.8333
				text = ""
			intervals [131]:
				xmin = 84.8333
				xmax = 85.1833
				text = "in"
			intervals [132]:
				xmin = 85.1833
				xmax = 85.3333
				text = ""
			intervals [133]:
				xmin = 85.3333
				xmax = 85.9033
				text = "florida"
			intervals [134]:
				xmin = 85.9033
				xmax = 102.2087
				text = ""
			intervals [135]:
				xmin = 102.2087
				xmax = 102.3187
				text = "yes"
			intervals [136]:
				xmin = 102.3187
				xmax = 106.8191
				text = ""
			intervals [137]:
				xmin = 106.8191
				xmax = 107.5591
				text = "mm"
			intervals [138]:
				xmin = 107.5591
				xmax = 107.9662
				text = ""
			intervals [139]:
				xmin = 107.9662
				xmax = 108.1162
				text = "<unk>"
			intervals [140]:
				xmin = 108.1162
				xmax = 108.4964
				text = ""
			intervals [141]:
				xmin = 108.4964
				xmax = 108.5864
				text = "let"
			intervals [142]:
				xmin = 108.5864
				xmax = 108.6164
				text = "s"
			intervals [143]:
				xmin = 108.6164
				xmax = 109.0664
				text = "see"
			intervals [144]:
				xmin = 109.0664
				xmax = 109.2064
				text = ""
			intervals [145]:
				xmin = 109.2064
				xmax = 109.4064
				text = "when"
			intervals [146]:
				xmin = 109.4064
				xmax = 109.5264
				text = "i"
			intervals [147]:
				xmin = 109.5264
				xmax = 109.7264
				text = "was"
			intervals [148]:
				xmin = 109.7264
				xmax = 109.7664
				text = ""
			intervals [149]:
				xmin = 109.7664
				xmax = 110.7064
				text = "young"
			intervals [150]:
				xmin = 110.7064
				xmax = 111.5508
				text = ""
			intervals [151]:
				xmin = 111.5508
				xmax = 111.6208
				text = "i"
			intervals [152]:
				xmin = 111.6208
				xmax = 111.7608
				text = "lived"
			intervals [153]:
				xmin = 111.7608
				xmax = 111.8608
				text = "with"
			intervals [154]:
				xmin = 111.8608
				xmax = 112.0108
				text = "my"
			intervals [155]:
				xmin = 112.0108
				xmax = 112.0608
				text = ""
			intervals [156]:
				xmin = 112.0608
				xmax = 112.7408
				text = "grandparents"
			intervals [157]:
				xmin = 112.7408
				xmax = 112.8408
				text = "up"
			intervals [158]:
				xmin = 112.8408
				xmax = 113.3408
				text = "until"
			intervals [159]:
				xmin = 113.3408
				xmax = 114.4931
				text = ""
			intervals [160]:
				xmin = 114.4931
				xmax = 114.7131
				text = "maybe"
			intervals [161]:
				xmin = 114.7131
				xmax = 114.7531
				text = ""
			intervals [162]:
				xmin = 114.7531
				xmax = 115.8931
				text = "five"
			intervals [163]:
				xmin = 115.8931
				xmax = 115.9431
				text = ""
			intervals [164]:
				xmin = 115.9431
				xmax = 116.3331
				text = "years"
			intervals [165]:
				xmin = 116.3331
				xmax = 116.7731
				text = "old"
			intervals [166]:
				xmin = 116.7731
				xmax = 116.9522
				text = ""
			intervals [167]:
				xmin = 116.9522
				xmax = 117.1222
				text = "maybe"
			intervals [168]:
				xmin = 117.1222
				xmax = 117.2422
				text = "up"
			intervals [169]:
				xmin = 117.2422
				xmax = 117.3122
				text = "to"
			intervals [170]:
				xmin = 117.3122
				xmax = 117.3422
				text = ""
			intervals [171]:
				xmin = 117.3422
				xmax = 117.5222
				text = "about"
			intervals [172]:
				xmin = 117.5222
				xmax = 117.8022
				text = "five"
			intervals [173]:
				xmin = 117.8022
				xmax = 117.8322
				text = ""
			intervals [174]:
				xmin = 117.8322
				xmax = 118.0322
				text = "years"
			intervals [175]:
				xmin = 118.0322
				xmax = 118.3322
				text = "old"
			intervals [176]:
				xmin = 118.3322
				xmax = 118.9323
				text = ""
			intervals [177]:
				xmin = 118.9323
				xmax = 119.0323
				text = "and"
			intervals [178]:
				xmin = 119.0323
				xmax = 119.2223
				text = "then"
			intervals [179]:
				xmin = 119.2223
				xmax = 119.3523
				text = "went"
			intervals [180]:
				xmin = 119.3523
				xmax = 119.4223
				text = "to"
			intervals [181]:
				xmin = 119.4223
				xmax = 119.5523
				text = "live"
			intervals [182]:
				xmin = 119.5523
				xmax = 119.6423
				text = "with"
			intervals [183]:
				xmin = 119.6423
				xmax = 119.7223
				text = "my"
			intervals [184]:
				xmin = 119.7223
				xmax = 120.1023
				text = "dad"
			intervals [185]:
				xmin = 120.1023
				xmax = 120.1823
				text = "in"
			intervals [186]:
				xmin = 120.1823
				xmax = 120.4723
				text = "maryland"
			intervals [187]:
				xmin = 120.4723
				xmax = 120.6223
				text = "for"
			intervals [188]:
				xmin = 120.6223
				xmax = 120.6623
				text = "a"
			intervals [189]:
				xmin = 120.6623
				xmax = 121.0923
				text = "while"
			intervals [190]:
				xmin = 121.0923
				xmax = 121.4444
				text = ""
			intervals [191]:
				xmin = 121.4444
				xmax = 121.5444
				text = "<unk>"
			intervals [192]:
				xmin = 121.5444
				xmax = 122.201
				text = ""
			intervals [193]:
				xmin = 122.201
				xmax = 122.811
				text = "then"
			intervals [194]:
				xmin = 122.811
				xmax = 123.4622
				text = ""
			intervals [195]:
				xmin = 123.4622
				xmax = 123.5822
				text = "went"
			intervals [196]:
				xmin = 123.5822
				xmax = 123.6622
				text = "to"
			intervals [197]:
				xmin = 123.6622
				xmax = 123.8022
				text = "live"
			intervals [198]:
				xmin = 123.8022
				xmax = 123.8722
				text = "in"
			intervals [199]:
				xmin = 123.8722
				xmax = 124.2822
				text = "harrisburg"
			intervals [200]:
				xmin = 124.2822
				xmax = 124.3722
				text = "with"
			intervals [201]:
				xmin = 124.3722
				xmax = 124.4622
				text = "my"
			intervals [202]:
				xmin = 124.4622
				xmax = 124.7222
				text = "mom"
			intervals [203]:
				xmin = 124.7222
				xmax = 124.8622
				text = "for"
			intervals [204]:
				xmin = 124.8622
				xmax = 125.0322
				text = "three"
			intervals [205]:
				xmin = 125.0322
				xmax = 125.3822
				text = "years"
			intervals [206]:
				xmin = 125.3822
				xmax = 125.4922
				text = "and"
			intervals [207]:
				xmin = 125.4922
				xmax = 125.7622
				text = "then"
			intervals [208]:
				xmin = 125.7622
				xmax = 125.8722
				text = "we"
			intervals [209]:
				xmin = 125.8722
				xmax = 126.1222
				text = "came"
			intervals [210]:
				xmin = 126.1222
				xmax = 126.1522
				text = ""
			intervals [211]:
				xmin = 126.1522
				xmax = 126.3422
				text = "back"
			intervals [212]:
				xmin = 126.3422
				xmax = 126.4322
				text = "to"
			intervals [213]:
				xmin = 126.4322
				xmax = 126.8522
				text = "dc"
			intervals [214]:
				xmin = 126.8522
				xmax = 127.5809
				text = ""
			intervals [215]:
				xmin = 127.5809
				xmax = 127.9709
				text = "so"
			intervals [216]:
				xmin = 127.9709
				xmax = 128.4364
				text = ""
			intervals [217]:
				xmin = 128.4364
				xmax = 128.7264
				text = "mostly"
			intervals [218]:
				xmin = 128.7264
				xmax = 129.2164
				text = "uptown"
			intervals [219]:
				xmin = 129.2164
				xmax = 129.2464
				text = ""
			intervals [220]:
				xmin = 129.2464
				xmax = 129.5664
				text = "everywhere"
			intervals [221]:
				xmin = 129.5664
				xmax = 129.9864
				text = "uptown"
			intervals [222]:
				xmin = 129.9864
				xmax = 130.564
				text = ""
			intervals [223]:
				xmin = 130.564
				xmax = 131.094
				text = "dc"
			intervals [224]:
				xmin = 131.094
				xmax = 131.124
				text = ""
			intervals [225]:
				xmin = 131.124
				xmax = 131.584
				text = "um"
			intervals [226]:
				xmin = 131.584
				xmax = 132.4458
				text = ""
			intervals [227]:
				xmin = 132.4458
				xmax = 132.6958
				text = "growing"
			intervals [228]:
				xmin = 132.6958
				xmax = 132.8758
				text = "up"
			intervals [229]:
				xmin = 132.8758
				xmax = 132.9058
				text = ""
			intervals [230]:
				xmin = 132.9058
				xmax = 133.1158
				text = "here"
			intervals [231]:
				xmin = 133.1158
				xmax = 133.2658
				text = "was"
			intervals [232]:
				xmin = 133.2658
				xmax = 133.6758
				text = "fun"
			intervals [233]:
				xmin = 133.6758
				xmax = 135.0112
				text = ""
			intervals [234]:
				xmin = 135.0112
				xmax = 135.1312
				text = "you"
			intervals [235]:
				xmin = 135.1312
				xmax = 135.5212
				text = "know"
			intervals [236]:
				xmin = 135.5212
				xmax = 136.3055
				text = ""
			intervals [237]:
				xmin = 136.3055
				xmax = 136.3955
				text = "<unk>"
			intervals [238]:
				xmin = 136.3955
				xmax = 136.5173
				text = ""
			intervals [239]:
				xmin = 136.5173
				xmax = 136.6173
				text = "it"
			intervals [240]:
				xmin = 136.6173
				xmax = 136.7373
				text = "was"
			intervals [241]:
				xmin = 136.7373
				xmax = 137.2773
				text = "safer"
			intervals [242]:
				xmin = 137.2773
				xmax = 138.7555
				text = ""
			intervals [243]:
				xmin = 138.7555
				xmax = 139.7155
				text = "because"
			intervals [244]:
				xmin = 139.7155
				xmax = 140.3571
				text = ""
			intervals [245]:
				xmin = 140.3571
				xmax = 140.4271
				text = "we"
			intervals [246]:
				xmin = 140.4271
				xmax = 140.5671
				text = "didn't"
			intervals [247]:
				xmin = 140.5671
				xmax = 140.7571
				text = "have"
			intervals [248]:
				xmin = 140.7571
				xmax = 140.8771
				text = "all"
			intervals [249]:
				xmin = 140.8771
				xmax = 141.0271
				text = "this"
			intervals [250]:
				xmin = 141.0271
				xmax = 141.3371
				text = "stuff"
			intervals [251]:
				xmin = 141.3371
				xmax = 141.3871
				text = ""
			intervals [252]:
				xmin = 141.3871
				xmax = 141.7071
				text = "going"
			intervals [253]:
				xmin = 141.7071
				xmax = 142.2271
				text = "on"
			intervals [254]:
				xmin = 142.2271
				xmax = 142.2571
				text = ""
			intervals [255]:
				xmin = 142.2571
				xmax = 142.3971
				text = "you"
			intervals [256]:
				xmin = 142.3971
				xmax = 142.8471
				text = "know"
			intervals [257]:
				xmin = 142.8471
				xmax = 143.296
				text = ""
			intervals [258]:
				xmin = 143.296
				xmax = 143.436
				text = "and"
			intervals [259]:
				xmin = 143.436
				xmax = 143.816
				text = "then"
			intervals [260]:
				xmin = 143.816
				xmax = 144.8068
				text = ""
			intervals [261]:
				xmin = 144.8068
				xmax = 144.9568
				text = "i"
			intervals [262]:
				xmin = 144.9568
				xmax = 145.1268
				text = "like"
			intervals [263]:
				xmin = 145.1268
				xmax = 145.2068
				text = ""
			intervals [264]:
				xmin = 145.2068
				xmax = 145.5868
				text = "the"
			intervals [265]:
				xmin = 145.5868
				xmax = 146.1205
				text = ""
			intervals [266]:
				xmin = 146.1205
				xmax = 146.2105
				text = "what"
			intervals [267]:
				xmin = 146.2105
				xmax = 146.3305
				text = "is"
			intervals [268]:
				xmin = 146.3305
				xmax = 146.4605
				text = "it"
			intervals [269]:
				xmin = 146.4605
				xmax = 146.7005
				text = "take"
			intervals [270]:
				xmin = 146.7005
				xmax = 146.7305
				text = "a"
			intervals [271]:
				xmin = 146.7305
				xmax = 147.0905
				text = "village"
			intervals [272]:
				xmin = 147.0905
				xmax = 147.1905
				text = "to"
			intervals [273]:
				xmin = 147.1905
				xmax = 147.4105
				text = "raise"
			intervals [274]:
				xmin = 147.4105
				xmax = 147.4805
				text = "a"
			intervals [275]:
				xmin = 147.4805
				xmax = 147.8305
				text = "child"
			intervals [276]:
				xmin = 147.8305
				xmax = 147.9105
				text = "so"
			intervals [277]:
				xmin = 147.9105
				xmax = 148.3505
				text = "everybody"
			intervals [278]:
				xmin = 148.3505
				xmax = 148.5705
				text = "knew"
			intervals [279]:
				xmin = 148.5705
				xmax = 149.0005
				text = "everybody"
			intervals [280]:
				xmin = 149.0005
				xmax = 149.0705
				text = "s"
			intervals [281]:
				xmin = 149.0705
				xmax = 149.5905
				text = "kid"
			intervals [282]:
				xmin = 149.5905
				xmax = 149.9605
				text = "so"
			intervals [283]:
				xmin = 149.9605
				xmax = 150.3122
				text = ""
			intervals [284]:
				xmin = 150.3122
				xmax = 150.4122
				text = "you"
			intervals [285]:
				xmin = 150.4122
				xmax = 150.5222
				text = "know"
			intervals [286]:
				xmin = 150.5222
				xmax = 150.5922
				text = "if"
			intervals [287]:
				xmin = 150.5922
				xmax = 150.6522
				text = "you"
			intervals [288]:
				xmin = 150.6522
				xmax = 150.8222
				text = "got"
			intervals [289]:
				xmin = 150.8222
				xmax = 150.8822
				text = "in"
			intervals [290]:
				xmin = 150.8822
				xmax = 151.1822
				text = "trouble"
			intervals [291]:
				xmin = 151.1822
				xmax = 151.2722
				text = "by"
			intervals [292]:
				xmin = 151.2722
				xmax = 151.3322
				text = "the"
			intervals [293]:
				xmin = 151.3322
				xmax = 151.5122
				text = "time"
			intervals [294]:
				xmin = 151.5122
				xmax = 151.5722
				text = "you"
			intervals [295]:
				xmin = 151.5722
				xmax = 151.7422
				text = "got"
			intervals [296]:
				xmin = 151.7422
				xmax = 152.0922
				text = "home"
			intervals [297]:
				xmin = 152.0922
				xmax = 152.3942
				text = ""
			intervals [298]:
				xmin = 152.3942
				xmax = 152.8742
				text = "somebody"
			intervals [299]:
				xmin = 152.8742
				xmax = 153.1042
				text = "know"
			intervals [300]:
				xmin = 153.1042
				xmax = 154.079
				text = ""
			intervals [301]:
				xmin = 154.079
				xmax = 154.219
				text = "you"
			intervals [302]:
				xmin = 154.219
				xmax = 154.349
				text = "know"
			intervals [303]:
				xmin = 154.349
				xmax = 154.509
				text = "your"
			intervals [304]:
				xmin = 154.509
				xmax = 154.719
				text = "parent"
			intervals [305]:
				xmin = 154.719
				xmax = 154.925
				text = ""
			intervals [306]:
				xmin = 154.925
				xmax = 155.275
				text = "yeah"
			intervals [307]:
				xmin = 155.275
				xmax = 155.325
				text = ""
			intervals [308]:
				xmin = 155.325
				xmax = 155.845
				text = "uh-huh"
			intervals [309]:
				xmin = 155.845
				xmax = 155.915
				text = ""
			intervals [310]:
				xmin = 155.915
				xmax = 156.175
				text = "found"
			intervals [311]:
				xmin = 156.175
				xmax = 156.295
				text = "out"
			intervals [312]:
				xmin = 156.295
				xmax = 156.325
				text = ""
			intervals [313]:
				xmin = 156.325
				xmax = 156.435
				text = "you"
			intervals [314]:
				xmin = 156.435
				xmax = 156.645
				text = "did"
			intervals [315]:
				xmin = 156.645
				xmax = 156.795
				text = "such"
			intervals [316]:
				xmin = 156.795
				xmax = 156.855
				text = "and"
			intervals [317]:
				xmin = 156.855
				xmax = 157.105
				text = "such"
			intervals [318]:
				xmin = 157.105
				xmax = 157.395
				text = "but"
			intervals [319]:
				xmin = 157.395
				xmax = 157.6555
				text = ""
			intervals [320]:
				xmin = 157.6555
				xmax = 157.7155
				text = "it"
			intervals [321]:
				xmin = 157.7155
				xmax = 157.8155
				text = "was"
			intervals [322]:
				xmin = 157.8155
				xmax = 158.0155
				text = "pretty"
			intervals [323]:
				xmin = 158.0155
				xmax = 158.1855
				text = "much"
			intervals [324]:
				xmin = 158.1855
				xmax = 158.7655
				text = "safe"
			intervals [325]:
				xmin = 158.7655
				xmax = 158.7955
				text = ""
			intervals [326]:
				xmin = 158.7955
				xmax = 159.2055
				text = "um"
			intervals [327]:
				xmin = 159.2055
				xmax = 159.3155
				text = "we"
			intervals [328]:
				xmin = 159.3155
				xmax = 159.4355
				text = "could"
			intervals [329]:
				xmin = 159.4355
				xmax = 159.6255
				text = "stay"
			intervals [330]:
				xmin = 159.6255
				xmax = 160.0955
				text = "outside"
			intervals [331]:
				xmin = 160.0955
				xmax = 160.3055
				text = "until"
			intervals [332]:
				xmin = 160.3055
				xmax = 160.3855
				text = "the"
			intervals [333]:
				xmin = 160.3855
				xmax = 160.6155
				text = "street"
			intervals [334]:
				xmin = 160.6155
				xmax = 160.9155
				text = "lights"
			intervals [335]:
				xmin = 160.9155
				xmax = 161.2055
				text = "came"
			intervals [336]:
				xmin = 161.2055
				xmax = 161.7355
				text = "on"
			intervals [337]:
				xmin = 161.7355
				xmax = 161.9655
				text = "and"
			intervals [338]:
				xmin = 161.9655
				xmax = 162.6436
				text = ""
			intervals [339]:
				xmin = 162.6436
				xmax = 162.7936
				text = "you"
			intervals [340]:
				xmin = 162.7936
				xmax = 163.1536
				text = "know"
			intervals [341]:
				xmin = 163.1536
				xmax = 163.2136
				text = ""
			intervals [342]:
				xmin = 163.2136
				xmax = 163.3336
				text = "didn't"
			intervals [343]:
				xmin = 163.3336
				xmax = 163.4636
				text = "have"
			intervals [344]:
				xmin = 163.4636
				xmax = 163.5236
				text = "to"
			intervals [345]:
				xmin = 163.5236
				xmax = 163.6236
				text = "worry"
			intervals [346]:
				xmin = 163.6236
				xmax = 163.8236
				text = "about"
			intervals [347]:
				xmin = 163.8236
				xmax = 164.1436
				text = "anything"
			intervals [348]:
				xmin = 164.1436
				xmax = 164.7186
				text = ""
			intervals [349]:
				xmin = 164.7186
				xmax = 164.8686
				text = "but"
			intervals [350]:
				xmin = 164.8686
				xmax = 164.9486
				text = ""
			intervals [351]:
				xmin = 164.9486
				xmax = 165.1486
				text = "my"
			intervals [352]:
				xmin = 165.1486
				xmax = 166.1663
				text = ""
			intervals [353]:
				xmin = 166.1663
				xmax = 166.2963
				text = "my"
			intervals [354]:
				xmin = 166.2963
				xmax = 167.1663
				text = "years"
			intervals [355]:
				xmin = 167.1663
				xmax = 167.2563
				text = ""
			intervals [356]:
				xmin = 167.2563
				xmax = 167.5263
				text = "growing"
			intervals [357]:
				xmin = 167.5263
				xmax = 167.6163
				text = "up"
			intervals [358]:
				xmin = 167.6163
				xmax = 167.6763
				text = "in"
			intervals [359]:
				xmin = 167.6763
				xmax = 167.9763
				text = "dc"
			intervals [360]:
				xmin = 167.9763
				xmax = 168.1163
				text = "was"
			intervals [361]:
				xmin = 168.1163
				xmax = 168.4063
				text = "fun"
			intervals [362]:
				xmin = 168.4063
				xmax = 175.1564
				text = ""
			intervals [363]:
				xmin = 175.1564
				xmax = 175.8564
				text = "probably"
			intervals [364]:
				xmin = 175.8564
				xmax = 175.8864
				text = ""
			intervals [365]:
				xmin = 175.8864
				xmax = 175.9564
				text = "yeah"
			intervals [366]:
				xmin = 175.9564
				xmax = 179.8276
				text = ""
			intervals [367]:
				xmin = 179.8276
				xmax = 179.9376
				text = "i"
			intervals [368]:
				xmin = 179.9376
				xmax = 180.3376
				text = "don't"
			intervals [369]:
				xmin = 180.3376
				xmax = 180.5897
				text = ""
			intervals [370]:
				xmin = 180.5897
				xmax = 181.0197
				text = "no"
			intervals [371]:
				xmin = 181.0197
				xmax = 181.7402
				text = ""
			intervals [372]:
				xmin = 181.7402
				xmax = 181.7802
				text = "i"
			intervals [373]:
				xmin = 181.7802
				xmax = 182.0202
				text = "don't"
			intervals [374]:
				xmin = 182.0202
				xmax = 182.0502
				text = ""
			intervals [375]:
				xmin = 182.0502
				xmax = 182.3202
				text = "remember"
			intervals [376]:
				xmin = 182.3202
				xmax = 182.6002
				text = "nothing"
			intervals [377]:
				xmin = 182.6002
				xmax = 182.7802
				text = "about"
			intervals [378]:
				xmin = 182.7802
				xmax = 182.8702
				text = "the"
			intervals [379]:
				xmin = 182.8702
				xmax = 183.2102
				text = "riots"
			intervals [380]:
				xmin = 183.2102
				xmax = 184.1102
				text = "<unk>"
			intervals [381]:
				xmin = 184.1102
				xmax = 184.510
				text = ""
			intervals [382]:
				xmin = 184.510
				xmax = 184.840
				text = "no"
			intervals [383]:
				xmin = 184.840
				xmax = 189.2726
				text = ""
			intervals [384]:
				xmin = 189.2726
				xmax = 189.6326
				text = "yeah"
			intervals [385]:
				xmin = 189.6326
				xmax = 189.7826
				text = "we"
			intervals [386]:
				xmin = 189.7826
				xmax = 190.0426
				text = "stay"
			intervals [387]:
				xmin = 190.0426
				xmax = 191.0126
				text = "outside"
			intervals [388]:
				xmin = 191.0126
				xmax = 192.5725
				text = ""
			intervals [389]:
				xmin = 192.5725
				xmax = 193.2125
				text = "we"
			intervals [390]:
				xmin = 193.2125
				xmax = 193.5025
				text = "okay"
			intervals [391]:
				xmin = 193.5025
				xmax = 193.6925
				text = "this"
			intervals [392]:
				xmin = 193.6925
				xmax = 193.8625
				text = "was"
			intervals [393]:
				xmin = 193.8625
				xmax = 194.2725
				text = "like"
			intervals [394]:
				xmin = 194.2725
				xmax = 194.9812
				text = ""
			intervals [395]:
				xmin = 194.9812
				xmax = 195.1912
				text = "maybe"
			intervals [396]:
				xmin = 195.1912
				xmax = 195.5112
				text = "especially"
			intervals [397]:
				xmin = 195.5112
				xmax = 195.6612
				text = "like"
			intervals [398]:
				xmin = 195.6612
				xmax = 195.7212
				text = "in"
			intervals [399]:
				xmin = 195.7212
				xmax = 195.8112
				text = "the"
			intervals [400]:
				xmin = 195.8112
				xmax = 196.0412
				text = "summer"
			intervals [401]:
				xmin = 196.0412
				xmax = 196.3812
				text = "time"
			intervals [402]:
				xmin = 196.3812
				xmax = 196.7112
				text = "so"
			intervals [403]:
				xmin = 196.7112
				xmax = 198.4279
				text = ""
			intervals [404]:
				xmin = 198.4279
				xmax = 198.6379
				text = "our"
			intervals [405]:
				xmin = 198.6379
				xmax = 198.8279
				text = "day"
			intervals [406]:
				xmin = 198.8279
				xmax = 198.9179
				text = "would"
			intervals [407]:
				xmin = 198.9179
				xmax = 199.3679
				text = "consist"
			intervals [408]:
				xmin = 199.3679
				xmax = 199.5279
				text = "of"
			intervals [409]:
				xmin = 199.5279
				xmax = 199.6079
				text = "you"
			intervals [410]:
				xmin = 199.6079
				xmax = 199.7579
				text = "get"
			intervals [411]:
				xmin = 199.7579
				xmax = 199.8379
				text = "up"
			intervals [412]:
				xmin = 199.8379
				xmax = 199.8979
				text = "in"
			intervals [413]:
				xmin = 199.8979
				xmax = 199.9579
				text = "the"
			intervals [414]:
				xmin = 199.9579
				xmax = 200.2879
				text = "morning"
			intervals [415]:
				xmin = 200.2879
				xmax = 200.3679
				text = "you"
			intervals [416]:
				xmin = 200.3679
				xmax = 200.4879
				text = "eat"
			intervals [417]:
				xmin = 200.4879
				xmax = 200.5779
				text = "your"
			intervals [418]:
				xmin = 200.5779
				xmax = 201.0979
				text = "breakfast"
			intervals [419]:
				xmin = 201.0979
				xmax = 201.4379
				text = "about"
			intervals [420]:
				xmin = 201.4379
				xmax = 201.8979
				text = "nine"
			intervals [421]:
				xmin = 201.8979
				xmax = 202.0183
				text = ""
			intervals [422]:
				xmin = 202.0183
				xmax = 202.1883
				text = "ten"
			intervals [423]:
				xmin = 202.1883
				xmax = 202.4783
				text = "o'clock"
			intervals [424]:
				xmin = 202.4783
				xmax = 202.5783
				text = "you"
			intervals [425]:
				xmin = 202.5783
				xmax = 203.3283
				text = "outside"
			intervals [426]:
				xmin = 203.3283
				xmax = 203.7631
				text = ""
			intervals [427]:
				xmin = 203.7631
				xmax = 203.9631
				text = "until"
			intervals [428]:
				xmin = 203.9631
				xmax = 204.1631
				text = "about"
			intervals [429]:
				xmin = 204.1631
				xmax = 204.5431
				text = "twelve"
			intervals [430]:
				xmin = 204.5431
				xmax = 204.6531
				text = "with"
			intervals [431]:
				xmin = 204.6531
				xmax = 204.7431
				text = "your"
			intervals [432]:
				xmin = 204.7431
				xmax = 205.2731
				text = "grandparents"
			intervals [433]:
				xmin = 205.2731
				xmax = 205.3031
				text = ""
			intervals [434]:
				xmin = 205.3031
				xmax = 205.5131
				text = "til"
			intervals [435]:
				xmin = 205.5131
				xmax = 205.5831
				text = "you"
			intervals [436]:
				xmin = 205.5831
				xmax = 205.7631
				text = "come"
			intervals [437]:
				xmin = 205.7631
				xmax = 205.9631
				text = "back"
			intervals [438]:
				xmin = 205.9631
				xmax = 206.0231
				text = "in"
			intervals [439]:
				xmin = 206.0231
				xmax = 206.0931
				text = "and"
			intervals [440]:
				xmin = 206.0931
				xmax = 206.3331
				text = "eat"
			intervals [441]:
				xmin = 206.3331
				xmax = 206.8631
				text = "lunch"
			intervals [442]:
				xmin = 206.8631
				xmax = 207.2492
				text = ""
			intervals [443]:
				xmin = 207.2492
				xmax = 207.3792
				text = "then"
			intervals [444]:
				xmin = 207.3792
				xmax = 207.4392
				text = "you"
			intervals [445]:
				xmin = 207.4392
				xmax = 207.6392
				text = "go"
			intervals [446]:
				xmin = 207.6392
				xmax = 207.8292
				text = "right"
			intervals [447]:
				xmin = 207.8292
				xmax = 208.0292
				text = "back"
			intervals [448]:
				xmin = 208.0292
				xmax = 208.7892
				text = "outside"
			intervals [449]:
				xmin = 208.7892
				xmax = 209.3182
				text = ""
			intervals [450]:
				xmin = 209.3182
				xmax = 209.4082
				text = "and"
			intervals [451]:
				xmin = 209.4082
				xmax = 209.4682
				text = "you"
			intervals [452]:
				xmin = 209.4682
				xmax = 209.6382
				text = "stay"
			intervals [453]:
				xmin = 209.6382
				xmax = 209.7682
				text = "out"
			intervals [454]:
				xmin = 209.7682
				xmax = 209.9282
				text = "there"
			intervals [455]:
				xmin = 209.9282
				xmax = 210.3982
				text = "til"
			intervals [456]:
				xmin = 210.3982
				xmax = 210.4482
				text = ""
			intervals [457]:
				xmin = 210.4482
				xmax = 210.9282
				text = "about"
			intervals [458]:
				xmin = 210.9282
				xmax = 210.9582
				text = ""
			intervals [459]:
				xmin = 210.9582
				xmax = 211.0282
				text = "i"
			intervals [460]:
				xmin = 211.0282
				xmax = 211.2582
				text = "guess"
			intervals [461]:
				xmin = 211.2582
				xmax = 211.3382
				text = "it"
			intervals [462]:
				xmin = 211.3382
				xmax = 211.3682
				text = "g-"
			intervals [463]:
				xmin = 211.3682
				xmax = 211.4982
				text = ""
			intervals [464]:
				xmin = 211.4982
				xmax = 211.6782
				text = "got"
			intervals [465]:
				xmin = 211.6782
				xmax = 211.7082
				text = ""
			intervals [466]:
				xmin = 211.7082
				xmax = 211.9482
				text = "dark"
			intervals [467]:
				xmin = 211.9482
				xmax = 212.2582
				text = "about"
			intervals [468]:
				xmin = 212.2582
				xmax = 212.2882
				text = ""
			intervals [469]:
				xmin = 212.2882
				xmax = 212.6282
				text = "eight"
			intervals [470]:
				xmin = 212.6282
				xmax = 213.165
				text = ""
			intervals [471]:
				xmin = 213.165
				xmax = 213.435
				text = "whenever"
			intervals [472]:
				xmin = 213.435
				xmax = 213.495
				text = "the"
			intervals [473]:
				xmin = 213.495
				xmax = 213.685
				text = "street"
			intervals [474]:
				xmin = 213.685
				xmax = 213.925
				text = "lights"
			intervals [475]:
				xmin = 213.925
				xmax = 214.165
				text = "came"
			intervals [476]:
				xmin = 214.165
				xmax = 214.455
				text = "on"
			intervals [477]:
				xmin = 214.455
				xmax = 214.525
				text = "i"
			intervals [478]:
				xmin = 214.525
				xmax = 214.875
				text = "mean"
			intervals [479]:
				xmin = 214.875
				xmax = 214.965
				text = "and"
			intervals [480]:
				xmin = 214.965
				xmax = 215.055
				text = "we"
			intervals [481]:
				xmin = 215.055
				xmax = 215.165
				text = "could"
			intervals [482]:
				xmin = 215.165
				xmax = 215.325
				text = "be"
			intervals [483]:
				xmin = 215.325
				xmax = 215.545
				text = "all"
			intervals [484]:
				xmin = 215.545
				xmax = 215.705
				text = "over"
			intervals [485]:
				xmin = 215.705
				xmax = 215.795
				text = "the"
			intervals [486]:
				xmin = 215.795
				xmax = 216.535
				text = "neighborhood"
			intervals [487]:
				xmin = 216.535
				xmax = 216.8756
				text = ""
			intervals [488]:
				xmin = 216.8756
				xmax = 216.9956
				text = "you"
			intervals [489]:
				xmin = 216.9956
				xmax = 217.3156
				text = "know"
			intervals [490]:
				xmin = 217.3156
				xmax = 217.4911
				text = ""
			intervals [491]:
				xmin = 217.4911
				xmax = 218.1011
				text = "um"
			intervals [492]:
				xmin = 218.1011
				xmax = 218.4969
				text = ""
			intervals [493]:
				xmin = 218.4969
				xmax = 219.0069
				text = "playing"
			intervals [494]:
				xmin = 219.0069
				xmax = 219.5657
				text = ""
			intervals [495]:
				xmin = 219.5657
				xmax = 219.8257
				text = "jump"
			intervals [496]:
				xmin = 219.8257
				xmax = 220.0657
				text = "rope"
			intervals [497]:
				xmin = 220.0657
				xmax = 220.2957
				text = "double"
			intervals [498]:
				xmin = 220.2957
				xmax = 220.5357
				text = "dutch"
			intervals [499]:
				xmin = 220.5357
				xmax = 220.8957
				text = "whatever"
			intervals [500]:
				xmin = 220.8957
				xmax = 221.1357
				text = "going"
			intervals [501]:
				xmin = 221.1357
				xmax = 221.2957
				text = "to"
			intervals [502]:
				xmin = 221.2957
				xmax = 221.3857
				text = "the"
			intervals [503]:
				xmin = 221.3857
				xmax = 221.7557
				text = "rec"
			intervals [504]:
				xmin = 221.7557
				xmax = 222.344
				text = ""
			intervals [505]:
				xmin = 222.344
				xmax = 222.904
				text = "um"
			intervals [506]:
				xmin = 222.904
				xmax = 223.7789
				text = ""
			intervals [507]:
				xmin = 223.7789
				xmax = 223.8489
				text = "it"
			intervals [508]:
				xmin = 223.8489
				xmax = 223.9389
				text = "was"
			intervals [509]:
				xmin = 223.9389
				xmax = 224.0889
				text = "just"
			intervals [510]:
				xmin = 224.0889
				xmax = 224.4889
				text = "fun"
			intervals [511]:
				xmin = 224.4889
				xmax = 225.3329
				text = ""
			intervals [512]:
				xmin = 225.3329
				xmax = 225.4229
				text = "you"
			intervals [513]:
				xmin = 225.4229
				xmax = 225.5729
				text = "know"
			intervals [514]:
				xmin = 225.5729
				xmax = 225.8129
				text = "once"
			intervals [515]:
				xmin = 225.8129
				xmax = 225.8729
				text = "in"
			intervals [516]:
				xmin = 225.8729
				xmax = 225.9329
				text = "a"
			intervals [517]:
				xmin = 225.9329
				xmax = 226.5029
				text = "while"
			intervals [518]:
				xmin = 226.5029
				xmax = 226.8145
				text = ""
			intervals [519]:
				xmin = 226.8145
				xmax = 226.9345
				text = "you"
			intervals [520]:
				xmin = 226.9345
				xmax = 227.0645
				text = "know"
			intervals [521]:
				xmin = 227.0645
				xmax = 227.1945
				text = "you"
			intervals [522]:
				xmin = 227.1945
				xmax = 227.3445
				text = "get"
			intervals [523]:
				xmin = 227.3445
				xmax = 227.4945
				text = "that"
			intervals [524]:
				xmin = 227.4945
				xmax = 227.7245
				text = "treat"
			intervals [525]:
				xmin = 227.7245
				xmax = 227.8045
				text = "to"
			intervals [526]:
				xmin = 227.8045
				xmax = 228.3445
				text = "<unk>"
			intervals [527]:
				xmin = 228.3445
				xmax = 228.4145
				text = ""
			intervals [528]:
				xmin = 228.4145
				xmax = 228.6345
				text = "s"
			intervals [529]:
				xmin = 228.6345
				xmax = 229.8454
				text = ""
			intervals [530]:
				xmin = 229.8454
				xmax = 229.9854
				text = "cause"
			intervals [531]:
				xmin = 229.9854
				xmax = 230.0654
				text = "you"
			intervals [532]:
				xmin = 230.0654
				xmax = 230.2554
				text = "know"
			intervals [533]:
				xmin = 230.2554
				xmax = 230.4354
				text = "we"
			intervals [534]:
				xmin = 230.4354
				xmax = 230.6754
				text = "always"
			intervals [535]:
				xmin = 230.6754
				xmax = 230.8454
				text = "had"
			intervals [536]:
				xmin = 230.8454
				xmax = 231.0454
				text = "home"
			intervals [537]:
				xmin = 231.0454
				xmax = 231.2554
				text = "cooked"
			intervals [538]:
				xmin = 231.2554
				xmax = 231.6954
				text = "meals"
			intervals [539]:
				xmin = 231.6954
				xmax = 232.2535
				text = ""
			intervals [540]:
				xmin = 232.2535
				xmax = 232.4835
				text = "so"
			intervals [541]:
				xmin = 232.4835
				xmax = 232.6335
				text = "you"
			intervals [542]:
				xmin = 232.6335
				xmax = 232.8135
				text = "going"
			intervals [543]:
				xmin = 232.8135
				xmax = 232.9535
				text = "to"
			intervals [544]:
				xmin = 232.9535
				xmax = 233.0035
				text = ""
			intervals [545]:
				xmin = 233.0035
				xmax = 233.2835
				text = "<unk>"
			intervals [546]:
				xmin = 233.2835
				xmax = 233.3635
				text = "s"
			intervals [547]:
				xmin = 233.3635
				xmax = 233.3935
				text = ""
			intervals [548]:
				xmin = 233.3935
				xmax = 233.5235
				text = "oh"
			intervals [549]:
				xmin = 233.5235
				xmax = 233.6235
				text = "we"
			intervals [550]:
				xmin = 233.6235
				xmax = 233.6735
				text = ""
			intervals [551]:
				xmin = 233.6735
				xmax = 233.8535
				text = "going"
			intervals [552]:
				xmin = 233.8535
				xmax = 233.9135
				text = "to"
			intervals [553]:
				xmin = 233.9135
				xmax = 234.5435
				text = "<unk>"
			intervals [554]:
				xmin = 234.5435
				xmax = 234.6235
				text = "s"
			intervals [555]:
				xmin = 234.6235
				xmax = 235.1635
				text = "okay"
			intervals [556]:
				xmin = 235.1635
				xmax = 235.7256
				text = ""
			intervals [557]:
				xmin = 235.7256
				xmax = 236.3456
				text = "uh"
			intervals [558]:
				xmin = 236.3456
				xmax = 237.5454
				text = ""
			intervals [559]:
				xmin = 237.5454
				xmax = 237.6554
				text = "yeah"
			intervals [560]:
				xmin = 237.6554
				xmax = 237.7854
				text = "it"
			intervals [561]:
				xmin = 237.7854
				xmax = 237.9154
				text = "was"
			intervals [562]:
				xmin = 237.9154
				xmax = 238.1754
				text = "just"
			intervals [563]:
				xmin = 238.1754
				xmax = 238.2554
				text = "it"
			intervals [564]:
				xmin = 238.2554
				xmax = 238.3854
				text = "was"
			intervals [565]:
				xmin = 238.3854
				xmax = 238.5654
				text = "just"
			intervals [566]:
				xmin = 238.5654
				xmax = 239.0654
				text = "fun"
			intervals [567]:
				xmin = 239.0654
				xmax = 241.3999
				text = ""
			intervals [568]:
				xmin = 241.3999
				xmax = 242.2899
				text = "ah"
			intervals [569]:
				xmin = 242.2899
				xmax = 242.7554
				text = ""
			intervals [570]:
				xmin = 242.7554
				xmax = 243.0954
				text = "yeah"
			intervals [571]:
				xmin = 243.0954
				xmax = 243.1254
				text = ""
			intervals [572]:
				xmin = 243.1254
				xmax = 243.4754
				text = "<unk>"
			intervals [573]:
				xmin = 243.4754
				xmax = 243.9857
				text = ""
			intervals [574]:
				xmin = 243.9857
				xmax = 244.1157
				text = "i"
			intervals [575]:
				xmin = 244.1157
				xmax = 244.4857
				text = "had"
			intervals [576]:
				xmin = 244.4857
				xmax = 245.0457
				text = "um"
			intervals [577]:
				xmin = 245.0457
				xmax = 245.3508
				text = ""
			intervals [578]:
				xmin = 245.3508
				xmax = 245.6208
				text = "shoot"
			intervals [579]:
				xmin = 245.6208
				xmax = 245.8208
				text = "most"
			intervals [580]:
				xmin = 245.8208
				xmax = 245.8808
				text = "of"
			intervals [581]:
				xmin = 245.8808
				xmax = 245.9408
				text = "'em"
			intervals [582]:
				xmin = 245.9408
				xmax = 246.0908
				text = "was"
			intervals [583]:
				xmin = 246.0908
				xmax = 246.2308
				text = "my"
			intervals [584]:
				xmin = 246.2308
				xmax = 246.8308
				text = "cousins"
			intervals [585]:
				xmin = 246.8308
				xmax = 247.6035
				text = ""
			intervals [586]:
				xmin = 247.6035
				xmax = 247.7535
				text = "cause"
			intervals [587]:
				xmin = 247.7535
				xmax = 247.8635
				text = "we"
			intervals [588]:
				xmin = 247.8635
				xmax = 248.0735
				text = "kind"
			intervals [589]:
				xmin = 248.0735
				xmax = 248.1335
				text = "of"
			intervals [590]:
				xmin = 248.1335
				xmax = 248.3335
				text = "all"
			intervals [591]:
				xmin = 248.3335
				xmax = 248.4235
				text = ""
			intervals [592]:
				xmin = 248.4235
				xmax = 248.7735
				text = "almost"
			intervals [593]:
				xmin = 248.7735
				xmax = 248.8335
				text = ""
			intervals [594]:
				xmin = 248.8335
				xmax = 249.0435
				text = "all"
			intervals [595]:
				xmin = 249.0435
				xmax = 249.2135
				text = "lived"
			intervals [596]:
				xmin = 249.2135
				xmax = 249.2935
				text = "in"
			intervals [597]:
				xmin = 249.2935
				xmax = 249.3735
				text = "the"
			intervals [598]:
				xmin = 249.3735
				xmax = 249.6035
				text = "same"
			intervals [599]:
				xmin = 249.6035
				xmax = 249.6335
				text = ""
			intervals [600]:
				xmin = 249.6335
				xmax = 249.9535
				text = "building"
			intervals [601]:
				xmin = 249.9535
				xmax = 251.0196
				text = ""
			intervals [602]:
				xmin = 251.0196
				xmax = 251.0696
				text = "<unk>"
			intervals [603]:
				xmin = 251.0696
				xmax = 251.0996
				text = ""
			intervals [604]:
				xmin = 251.0996
				xmax = 251.1996
				text = "we"
			intervals [605]:
				xmin = 251.1996
				xmax = 251.3996
				text = "lived"
			intervals [606]:
				xmin = 251.3996
				xmax = 251.5696
				text = "on"
			intervals [607]:
				xmin = 251.5696
				xmax = 252.0296
				text = "uh"
			intervals [608]:
				xmin = 252.0296
				xmax = 252.5796
				text = "rdx-"
			intervals [609]:
				xmin = 252.5796
				xmax = 253.031
				text = ""
			intervals [610]:
				xmin = 253.031
				xmax = 253.171
				text = "was"
			intervals [611]:
				xmin = 253.171
				xmax = 253.241
				text = "it"
			intervals [612]:
				xmin = 253.241
				xmax = 253.3791
				text = ""
			intervals [613]:
				xmin = 253.3791
				xmax = 253.4691
				text = "no"
			intervals [614]:
				xmin = 253.4691
				xmax = 253.4991
				text = ""
			intervals [615]:
				xmin = 253.4991
				xmax = 254.6391
				text = "rdx"
			intervals [616]:
				xmin = 254.6391
				xmax = 255.0957
				text = ""
			intervals [617]:
				xmin = 255.0957
				xmax = 255.2157
				text = "<unk>"
			intervals [618]:
				xmin = 255.2157
				xmax = 255.4821
				text = ""
			intervals [619]:
				xmin = 255.4821
				xmax = 256.0221
				text = "so"
			intervals [620]:
				xmin = 256.0221
				xmax = 256.7245
				text = ""
			intervals [621]:
				xmin = 256.7245
				xmax = 256.8145
				text = "we"
			intervals [622]:
				xmin = 256.8145
				xmax = 256.9545
				text = "had"
			intervals [623]:
				xmin = 256.9545
				xmax = 257.0245
				text = "the"
			intervals [624]:
				xmin = 257.0245
				xmax = 257.4345
				text = "neighborhood"
			intervals [625]:
				xmin = 257.4345
				xmax = 257.7945
				text = "kids"
			intervals [626]:
				xmin = 257.7945
				xmax = 258.0445
				text = "around"
			intervals [627]:
				xmin = 258.0445
				xmax = 258.2345
				text = "there"
			intervals [628]:
				xmin = 258.2345
				xmax = 258.3245
				text = "then"
			intervals [629]:
				xmin = 258.3245
				xmax = 258.3945
				text = "we"
			intervals [630]:
				xmin = 258.3945
				xmax = 258.5645
				text = "had"
			intervals [631]:
				xmin = 258.5645
				xmax = 258.8745
				text = "friends"
			intervals [632]:
				xmin = 258.8745
				xmax = 258.9845
				text = "in"
			intervals [633]:
				xmin = 258.9845
				xmax = 259.0745
				text = "the"
			intervals [634]:
				xmin = 259.0745
				xmax = 259.8845
				text = "building"
			intervals [635]:
				xmin = 259.8845
				xmax = 260.3398
				text = ""
			intervals [636]:
				xmin = 260.3398
				xmax = 261.1498
				text = "uh"
			intervals [637]:
				xmin = 261.1498
				xmax = 263.2948
				text = ""
			intervals [638]:
				xmin = 263.2948
				xmax = 263.4348
				text = "it"
			intervals [639]:
				xmin = 263.4348
				xmax = 263.6348
				text = "was"
			intervals [640]:
				xmin = 263.6348
				xmax = 264.2148
				text = "just"
			intervals [641]:
				xmin = 264.2148
				xmax = 264.2648
				text = ""
			intervals [642]:
				xmin = 264.2648
				xmax = 264.4048
				text = "it"
			intervals [643]:
				xmin = 264.4048
				xmax = 264.5348
				text = "was"
			intervals [644]:
				xmin = 264.5348
				xmax = 264.7148
				text = "just"
			intervals [645]:
				xmin = 264.7148
				xmax = 265.1848
				text = "fun"
			intervals [646]:
				xmin = 265.1848
				xmax = 266.1326
				text = ""
			intervals [647]:
				xmin = 266.1326
				xmax = 266.7926
				text = "um"
			intervals [648]:
				xmin = 266.7926
				xmax = 269.0804
				text = ""
			intervals [649]:
				xmin = 269.0804
				xmax = 269.2004
				text = "yeah"
			intervals [650]:
				xmin = 269.2004
				xmax = 269.3604
				text = "some"
			intervals [651]:
				xmin = 269.3604
				xmax = 269.4204
				text = "of"
			intervals [652]:
				xmin = 269.4204
				xmax = 269.5204
				text = "my"
			intervals [653]:
				xmin = 269.5204
				xmax = 269.9304
				text = "friends"
			intervals [654]:
				xmin = 269.9304
				xmax = 270.0604
				text = "was"
			intervals [655]:
				xmin = 270.0604
				xmax = 270.0904
				text = ""
			intervals [656]:
				xmin = 270.0904
				xmax = 270.4204
				text = "mostly"
			intervals [657]:
				xmin = 270.4204
				xmax = 270.6904
				text = "friends"
			intervals [658]:
				xmin = 270.6904
				xmax = 270.7904
				text = "from"
			intervals [659]:
				xmin = 270.7904
				xmax = 271.4204
				text = "school"
			intervals [660]:
				xmin = 271.4204
				xmax = 271.4904
				text = ""
			intervals [661]:
				xmin = 271.4904
				xmax = 271.6904
				text = "from"
			intervals [662]:
				xmin = 271.6904
				xmax = 272.1404
				text = "elementary"
			intervals [663]:
				xmin = 272.1404
				xmax = 272.5204
				text = "school"
			intervals [664]:
				xmin = 272.5204
				xmax = 272.8004
				text = "when"
			intervals [665]:
				xmin = 272.8004
				xmax = 272.9004
				text = ""
			intervals [666]:
				xmin = 272.9004
				xmax = 273.0004
				text = "you"
			intervals [667]:
				xmin = 273.0004
				xmax = 273.1604
				text = "know"
			intervals [668]:
				xmin = 273.1604
				xmax = 273.2304
				text = "we"
			intervals [669]:
				xmin = 273.2304
				xmax = 273.3504
				text = "used"
			intervals [670]:
				xmin = 273.3504
				xmax = 273.4104
				text = "to"
			intervals [671]:
				xmin = 273.4104
				xmax = 273.5104
				text = "be"
			intervals [672]:
				xmin = 273.5104
				xmax = 274.2904
				text = "outside"
			intervals [673]:
				xmin = 274.2904
				xmax = 274.8062
				text = ""
			intervals [674]:
				xmin = 274.8062
				xmax = 274.9762
				text = "<unk>"
			intervals [675]:
				xmin = 274.9762
				xmax = 275.1215
				text = ""
			intervals [676]:
				xmin = 275.1215
				xmax = 275.8715
				text = "um"
			intervals [677]:
				xmin = 275.8715
				xmax = 276.8709
				text = ""
			intervals [678]:
				xmin = 276.8709
				xmax = 276.9509
				text = "the"
			intervals [679]:
				xmin = 276.9509
				xmax = 276.9809
				text = ""
			intervals [680]:
				xmin = 276.9809
				xmax = 277.2809
				text = "boys"
			intervals [681]:
				xmin = 277.2809
				xmax = 277.4309
				text = "used"
			intervals [682]:
				xmin = 277.4309
				xmax = 277.5009
				text = "to"
			intervals [683]:
				xmin = 277.5009
				xmax = 277.6709
				text = "like"
			intervals [684]:
				xmin = 277.6709
				xmax = 277.7309
				text = "to"
			intervals [685]:
				xmin = 277.7309
				xmax = 277.7609
				text = ""
			intervals [686]:
				xmin = 277.7609
				xmax = 278.1609
				text = "tease"
			intervals [687]:
				xmin = 278.1609
				xmax = 278.7109
				text = "us"
			intervals [688]:
				xmin = 278.7109
				xmax = 279.0791
				text = ""
			intervals [689]:
				xmin = 279.0791
				xmax = 279.1791
				text = "and"
			intervals [690]:
				xmin = 279.1791
				xmax = 279.7091
				text = "everything"
			intervals [691]:
				xmin = 279.7091
				xmax = 279.7691
				text = "we"
			intervals [692]:
				xmin = 279.7691
				xmax = 279.7991
				text = "d"
			intervals [693]:
				xmin = 279.7991
				xmax = 279.8491
				text = ""
			intervals [694]:
				xmin = 279.8491
				xmax = 280.1891
				text = "play"
			intervals [695]:
				xmin = 280.1891
				xmax = 280.2191
				text = ""
			intervals [696]:
				xmin = 280.2191
				xmax = 280.3191
				text = "you"
			intervals [697]:
				xmin = 280.3191
				xmax = 280.5791
				text = "know"
			intervals [698]:
				xmin = 280.5791
				xmax = 280.9664
				text = ""
			intervals [699]:
				xmin = 280.9664
				xmax = 281.2164
				text = "jump"
			intervals [700]:
				xmin = 281.2164
				xmax = 281.2464
				text = ""
			intervals [701]:
				xmin = 281.2464
				xmax = 281.6064
				text = "rope"
			intervals [702]:
				xmin = 281.6064
				xmax = 281.6964
				text = "or"
			intervals [703]:
				xmin = 281.6964
				xmax = 281.8164
				text = "we"
			intervals [704]:
				xmin = 281.8164
				xmax = 282.1064
				text = "doing"
			intervals [705]:
				xmin = 282.1064
				xmax = 282.7764
				text = "cheers"
			intervals [706]:
				xmin = 282.7764
				xmax = 283.0282
				text = ""
			intervals [707]:
				xmin = 283.0282
				xmax = 283.0882
				text = "and"
			intervals [708]:
				xmin = 283.0882
				xmax = 283.1482
				text = "it"
			intervals [709]:
				xmin = 283.1482
				xmax = 283.2682
				text = "so"
			intervals [710]:
				xmin = 283.2682
				xmax = 283.5682
				text = "funny"
			intervals [711]:
				xmin = 283.5682
				xmax = 283.7382
				text = "cause"
			intervals [712]:
				xmin = 283.7382
				xmax = 283.8182
				text = "the"
			intervals [713]:
				xmin = 283.8182
				xmax = 284.0882
				text = "boys"
			intervals [714]:
				xmin = 284.0882
				xmax = 284.2582
				text = "knew"
			intervals [715]:
				xmin = 284.2582
				xmax = 284.4182
				text = "all"
			intervals [716]:
				xmin = 284.4182
				xmax = 284.4882
				text = "the"
			intervals [717]:
				xmin = 284.4882
				xmax = 284.8982
				text = "cheers"
			intervals [718]:
				xmin = 284.8982
				xmax = 285.0082
				text = "so"
			intervals [719]:
				xmin = 285.0082
				xmax = 285.1382
				text = "they"
			intervals [720]:
				xmin = 285.1382
				xmax = 285.2482
				text = "would"
			intervals [721]:
				xmin = 285.2482
				xmax = 285.3582
				text = "do"
			intervals [722]:
				xmin = 285.3582
				xmax = 285.4282
				text = "the"
			intervals [723]:
				xmin = 285.4282
				xmax = 285.7382
				text = "cheers"
			intervals [724]:
				xmin = 285.7382
				xmax = 285.8682
				text = "with"
			intervals [725]:
				xmin = 285.8682
				xmax = 286.1082
				text = "us"
			intervals [726]:
				xmin = 286.1082
				xmax = 286.1382
				text = ""
			intervals [727]:
				xmin = 286.1382
				xmax = 286.3882
				text = "yeah"
			intervals [728]:
				xmin = 286.3882
				xmax = 287.4469
				text = ""
			intervals [729]:
				xmin = 287.4469
				xmax = 287.7169
				text = "so"
			intervals [730]:
				xmin = 287.7169
				xmax = 288.0869
				text = "funny"
			intervals [731]:
				xmin = 288.0869
				xmax = 288.4326
				text = ""
			intervals [732]:
				xmin = 288.4326
				xmax = 288.9626
				text = "um"
			intervals [733]:
				xmin = 288.9626
				xmax = 289.6996
				text = ""
			intervals [734]:
				xmin = 289.6996
				xmax = 289.7596
				text = "it"
			intervals [735]:
				xmin = 289.7596
				xmax = 289.8796
				text = "was"
			intervals [736]:
				xmin = 289.8796
				xmax = 290.0496
				text = "just"
			intervals [737]:
				xmin = 290.0496
				xmax = 290.4496
				text = "fun"
			intervals [738]:
				xmin = 290.4496
				xmax = 290.4796
				text = ""
			intervals [739]:
				xmin = 290.4796
				xmax = 290.5896
				text = "you"
			intervals [740]:
				xmin = 290.5896
				xmax = 290.8596
				text = "know"
			intervals [741]:
				xmin = 290.8596
				xmax = 290.9196
				text = "it"
			intervals [742]:
				xmin = 290.9196
				xmax = 291.3796
				text = "wasn't"
			intervals [743]:
				xmin = 291.3796
				xmax = 292.8559
				text = ""
			intervals [744]:
				xmin = 292.8559
				xmax = 293.0259
				text = "it"
			intervals [745]:
				xmin = 293.0259
				xmax = 293.2759
				text = ""
			intervals [746]:
				xmin = 293.2759
				xmax = 293.4559
				text = "<unk>"
			intervals [747]:
				xmin = 293.4559
				xmax = 294.1218
				text = ""
			intervals [748]:
				xmin = 294.1218
				xmax = 294.1918
				text = "it"
			intervals [749]:
				xmin = 294.1918
				xmax = 294.2918
				text = "was"
			intervals [750]:
				xmin = 294.2918
				xmax = 294.4518
				text = "just"
			intervals [751]:
				xmin = 294.4518
				xmax = 294.6818
				text = "fun"
			intervals [752]:
				xmin = 294.6818
				xmax = 295.3418
				text = "times"
			intervals [753]:
				xmin = 295.3418
				xmax = 300.994
				text = ""
			intervals [754]:
				xmin = 300.994
				xmax = 301.224
				text = "mm"
			intervals [755]:
				xmin = 301.224
				xmax = 309.6156
				text = ""
			intervals [756]:
				xmin = 309.6156
				xmax = 309.9956
				text = "well"
			intervals [757]:
				xmin = 309.9956
				xmax = 310.1556
				text = "when"
			intervals [758]:
				xmin = 310.1556
				xmax = 310.3056
				text = "i"
			intervals [759]:
				xmin = 310.3056
				xmax = 311.6856
				text = "was"
			intervals [760]:
				xmin = 311.6856
				xmax = 311.7156
				text = ""
			intervals [761]:
				xmin = 311.7156
				xmax = 312.5356
				text = "um"
			intervals [762]:
				xmin = 312.5356
				xmax = 312.5756
				text = "i"
			intervals [763]:
				xmin = 312.5756
				xmax = 312.7556
				text = "wanna"
			intervals [764]:
				xmin = 312.7556
				xmax = 312.9156
				text = "say"
			intervals [765]:
				xmin = 312.9156
				xmax = 313.1556
				text = "like"
			intervals [766]:
				xmin = 313.1556
				xmax = 313.1856
				text = ""
			intervals [767]:
				xmin = 313.1856
				xmax = 313.4456
				text = "maybe"
			intervals [768]:
				xmin = 313.4456
				xmax = 313.6256
				text = "the"
			intervals [769]:
				xmin = 313.6256
				xmax = 313.9556
				text = "early"
			intervals [770]:
				xmin = 313.9556
				xmax = 313.9856
				text = ""
			intervals [771]:
				xmin = 313.9856
				xmax = 314.6056
				text = "eighties"
			intervals [772]:
				xmin = 314.6056
				xmax = 314.9255
				text = ""
			intervals [773]:
				xmin = 314.9255
				xmax = 315.0355
				text = "by"
			intervals [774]:
				xmin = 315.0355
				xmax = 315.1555
				text = "that"
			intervals [775]:
				xmin = 315.1555
				xmax = 315.7655
				text = "time"
			intervals [776]:
				xmin = 315.7655
				xmax = 316.0095
				text = ""
			intervals [777]:
				xmin = 316.0095
				xmax = 316.1195
				text = "my"
			intervals [778]:
				xmin = 316.1195
				xmax = 316.3795
				text = "mom"
			intervals [779]:
				xmin = 316.3795
				xmax = 316.5195
				text = "was"
			intervals [780]:
				xmin = 316.5195
				xmax = 316.7095
				text = "living"
			intervals [781]:
				xmin = 316.7095
				xmax = 316.8095
				text = "in"
			intervals [782]:
				xmin = 316.8095
				xmax = 317.3995
				text = "southeast"
			intervals [783]:
				xmin = 317.3995
				xmax = 317.7095
				text = "so"
			intervals [784]:
				xmin = 317.7095
				xmax = 318.502
				text = ""
			intervals [785]:
				xmin = 318.502
				xmax = 318.602
				text = "i"
			intervals [786]:
				xmin = 318.602
				xmax = 318.922
				text = "lived"
			intervals [787]:
				xmin = 318.922
				xmax = 318.962
				text = ""
			intervals [788]:
				xmin = 318.962
				xmax = 319.222
				text = "with"
			intervals [789]:
				xmin = 319.222
				xmax = 319.262
				text = ""
			intervals [790]:
				xmin = 319.262
				xmax = 319.862
				text = "her"
			intervals [791]:
				xmin = 319.862
				xmax = 320.7843
				text = ""
			intervals [792]:
				xmin = 320.7843
				xmax = 320.9343
				text = "out"
			intervals [793]:
				xmin = 320.9343
				xmax = 320.9943
				text = ""
			intervals [794]:
				xmin = 320.9943
				xmax = 321.2343
				text = "there"
			intervals [795]:
				xmin = 321.2343
				xmax = 321.8143
				text = "for"
			intervals [796]:
				xmin = 321.8143
				xmax = 322.7653
				text = ""
			intervals [797]:
				xmin = 322.7653
				xmax = 322.9253
				text = "most"
			intervals [798]:
				xmin = 322.9253
				xmax = 322.9853
				text = "of"
			intervals [799]:
				xmin = 322.9853
				xmax = 323.1353
				text = "my"
			intervals [800]:
				xmin = 323.1353
				xmax = 323.5753
				text = "whole"
			intervals [801]:
				xmin = 323.5753
				xmax = 324.3909
				text = ""
			intervals [802]:
				xmin = 324.3909
				xmax = 324.6209
				text = "middle"
			intervals [803]:
				xmin = 324.6209
				xmax = 325.0309
				text = "school"
			intervals [804]:
				xmin = 325.0309
				xmax = 325.7198
				text = ""
			intervals [805]:
				xmin = 325.7198
				xmax = 326.1598
				text = "term"
			intervals [806]:
				xmin = 326.1598
				xmax = 326.2698
				text = ""
			intervals [807]:
				xmin = 326.2698
				xmax = 326.4398
				text = "so"
			intervals [808]:
				xmin = 326.4398
				xmax = 326.6198
				text = "that"
			intervals [809]:
				xmin = 326.6198
				xmax = 326.6498
				text = ""
			intervals [810]:
				xmin = 326.6498
				xmax = 326.7498
				text = "i"
			intervals [811]:
				xmin = 326.7498
				xmax = 326.7798
				text = ""
			intervals [812]:
				xmin = 326.7798
				xmax = 326.9298
				text = "guess"
			intervals [813]:
				xmin = 326.9298
				xmax = 327.0198
				text = "that"
			intervals [814]:
				xmin = 327.0198
				xmax = 327.0698
				text = "s"
			intervals [815]:
				xmin = 327.0698
				xmax = 327.2398
				text = "like"
			intervals [816]:
				xmin = 327.2398
				xmax = 327.4498
				text = "three"
			intervals [817]:
				xmin = 327.4498
				xmax = 327.5498
				text = ""
			intervals [818]:
				xmin = 327.5498
				xmax = 327.9298
				text = "years"
			intervals [819]:
				xmin = 327.9298
				xmax = 328.5155
				text = ""
			intervals [820]:
				xmin = 328.5155
				xmax = 328.6555
				text = "and"
			intervals [821]:
				xmin = 328.6555
				xmax = 328.8055
				text = "that"
			intervals [822]:
				xmin = 328.8055
				xmax = 328.8655
				text = "s"
			intervals [823]:
				xmin = 328.8655
				xmax = 328.9755
				text = "when"
			intervals [824]:
				xmin = 328.9755
				xmax = 329.0055
				text = ""
			intervals [825]:
				xmin = 329.0055
				xmax = 329.1255
				text = "you"
			intervals [826]:
				xmin = 329.1255
				xmax = 329.4655
				text = "started"
			intervals [827]:
				xmin = 329.4655
				xmax = 330.0255
				text = "seeing"
			intervals [828]:
				xmin = 330.0255
				xmax = 330.7646
				text = ""
			intervals [829]:
				xmin = 330.7646
				xmax = 330.8346
				text = "a"
			intervals [830]:
				xmin = 330.8346
				xmax = 331.0446
				text = "lot"
			intervals [831]:
				xmin = 331.0446
				xmax = 331.1046
				text = "of"
			intervals [832]:
				xmin = 331.1046
				xmax = 331.7146
				text = "changes"
			intervals [833]:
				xmin = 331.7146
				xmax = 331.8246
				text = "as"
			intervals [834]:
				xmin = 331.8246
				xmax = 332.0146
				text = "far"
			intervals [835]:
				xmin = 332.0146
				xmax = 332.1146
				text = "as"
			intervals [836]:
				xmin = 332.1146
				xmax = 332.2346
				text = "like"
			intervals [837]:
				xmin = 332.2346
				xmax = 332.2946
				text = ""
			intervals [838]:
				xmin = 332.2946
				xmax = 332.4046
				text = "you"
			intervals [839]:
				xmin = 332.4046
				xmax = 332.5246
				text = "know"
			intervals [840]:
				xmin = 332.5246
				xmax = 332.5946
				text = "the"
			intervals [841]:
				xmin = 332.5946
				xmax = 332.6346
				text = ""
			intervals [842]:
				xmin = 332.6346
				xmax = 333.2246
				text = "drugs"
			intervals [843]:
				xmin = 333.2246
				xmax = 333.3446
				text = "and"
			intervals [844]:
				xmin = 333.3446
				xmax = 333.6046
				text = "stuff"
			intervals [845]:
				xmin = 333.6046
				xmax = 333.6346
				text = ""
			intervals [846]:
				xmin = 333.6346
				xmax = 333.7946
				text = "like"
			intervals [847]:
				xmin = 333.7946
				xmax = 333.8546
				text = ""
			intervals [848]:
				xmin = 333.8546
				xmax = 334.1946
				text = "that"
			intervals [849]:
				xmin = 334.1946
				xmax = 334.3546
				text = ""
			intervals [850]:
				xmin = 334.3546
				xmax = 334.7946
				text = "um"
			intervals [851]:
				xmin = 334.7946
				xmax = 336.2786
				text = ""
			intervals [852]:
				xmin = 336.2786
				xmax = 336.3686
				text = "<unk>"
			intervals [853]:
				xmin = 336.3686
				xmax = 336.8085
				text = ""
			intervals [854]:
				xmin = 336.8085
				xmax = 336.9285
				text = "i"
			intervals [855]:
				xmin = 336.9285
				xmax = 337.1085
				text = "wanna"
			intervals [856]:
				xmin = 337.1085
				xmax = 337.2385
				text = "say"
			intervals [857]:
				xmin = 337.2385
				xmax = 337.3585
				text = "as"
			intervals [858]:
				xmin = 337.3585
				xmax = 337.5485
				text = "far"
			intervals [859]:
				xmin = 337.5485
				xmax = 337.6585
				text = "as"
			intervals [860]:
				xmin = 337.6585
				xmax = 337.8885
				text = "like"
			intervals [861]:
				xmin = 337.8885
				xmax = 338.0185
				text = "the"
			intervals [862]:
				xmin = 338.0185
				xmax = 338.8185
				text = "killings"
			intervals [863]:
				xmin = 338.8185
				xmax = 338.9085
				text = "when"
			intervals [864]:
				xmin = 338.9085
				xmax = 338.9485
				text = "i"
			intervals [865]:
				xmin = 338.9485
				xmax = 339.1285
				text = "moved"
			intervals [866]:
				xmin = 339.1285
				xmax = 339.3285
				text = "back"
			intervals [867]:
				xmin = 339.3285
				xmax = 339.4985
				text = "with"
			intervals [868]:
				xmin = 339.4985
				xmax = 339.5785
				text = "my"
			intervals [869]:
				xmin = 339.5785
				xmax = 340.3685
				text = "grandparents"
			intervals [870]:
				xmin = 340.3685
				xmax = 340.7416
				text = ""
			intervals [871]:
				xmin = 340.7416
				xmax = 340.8416
				text = "in"
			intervals [872]:
				xmin = 340.8416
				xmax = 340.9016
				text = "the"
			intervals [873]:
				xmin = 340.9016
				xmax = 341.1716
				text = "late"
			intervals [874]:
				xmin = 341.1716
				xmax = 341.2216
				text = ""
			intervals [875]:
				xmin = 341.2216
				xmax = 341.8416
				text = "eighties"
			intervals [876]:
				xmin = 341.8416
				xmax = 341.9816
				text = ""
			intervals [877]:
				xmin = 341.9816
				xmax = 342.1316
				text = "that"
			intervals [878]:
				xmin = 342.1316
				xmax = 342.1916
				text = "s"
			intervals [879]:
				xmin = 342.1916
				xmax = 342.3216
				text = "when"
			intervals [880]:
				xmin = 342.3216
				xmax = 342.4816
				text = "all"
			intervals [881]:
				xmin = 342.4816
				xmax = 342.6316
				text = "the"
			intervals [882]:
				xmin = 342.6316
				xmax = 342.6616
				text = ""
			intervals [883]:
				xmin = 342.6616
				xmax = 342.8216
				text = "i"
			intervals [884]:
				xmin = 342.8216
				xmax = 342.8616
				text = ""
			intervals [885]:
				xmin = 342.8616
				xmax = 343.0516
				text = "wanna"
			intervals [886]:
				xmin = 343.0516
				xmax = 343.1616
				text = "say"
			intervals [887]:
				xmin = 343.1616
				xmax = 343.3216
				text = "like"
			intervals [888]:
				xmin = 343.3216
				xmax = 343.5816
				text = "around"
			intervals [889]:
				xmin = 343.5816
				xmax = 343.6116
				text = ""
			intervals [890]:
				xmin = 343.6116
				xmax = 344.2616
				text = "eighty"
			intervals [891]:
				xmin = 344.2616
				xmax = 344.6116
				text = ""
			intervals [892]:
				xmin = 344.6116
				xmax = 345.1916
				text = "seven"
			intervals [893]:
				xmin = 345.1916
				xmax = 345.2416
				text = ""
			intervals [894]:
				xmin = 345.2416
				xmax = 345.4616
				text = "eighty"
			intervals [895]:
				xmin = 345.4616
				xmax = 345.5916
				text = "eight"
			intervals [896]:
				xmin = 345.5916
				xmax = 345.7516
				text = "that"
			intervals [897]:
				xmin = 345.7516
				xmax = 345.8116
				text = "s"
			intervals [898]:
				xmin = 345.8116
				xmax = 346.0416
				text = "when"
			intervals [899]:
				xmin = 346.0416
				xmax = 346.4949
				text = ""
			intervals [900]:
				xmin = 346.4949
				xmax = 346.5349
				text = "a"
			intervals [901]:
				xmin = 346.5349
				xmax = 346.7149
				text = "lot"
			intervals [902]:
				xmin = 346.7149
				xmax = 346.7849
				text = "of"
			intervals [903]:
				xmin = 346.7849
				xmax = 347.1949
				text = "murders"
			intervals [904]:
				xmin = 347.1949
				xmax = 347.5149
				text = "started"
			intervals [905]:
				xmin = 347.5149
				xmax = 347.8049
				text = "taking"
			intervals [906]:
				xmin = 347.8049
				xmax = 347.8349
				text = ""
			intervals [907]:
				xmin = 347.8349
				xmax = 348.5049
				text = "place"
			intervals [908]:
				xmin = 348.5049
				xmax = 348.5349
				text = ""
			intervals [909]:
				xmin = 348.5349
				xmax = 348.9549
				text = "um"
			intervals [910]:
				xmin = 348.9549
				xmax = 349.0049
				text = ""
			intervals [911]:
				xmin = 349.0049
				xmax = 349.2549
				text = "cause"
			intervals [912]:
				xmin = 349.2549
				xmax = 349.3149
				text = "i"
			intervals [913]:
				xmin = 349.3149
				xmax = 349.3449
				text = ""
			intervals [914]:
				xmin = 349.3449
				xmax = 349.4849
				text = "guess"
			intervals [915]:
				xmin = 349.4849
				xmax = 349.5649
				text = "the"
			intervals [916]:
				xmin = 349.5649
				xmax = 349.5949
				text = ""
			intervals [917]:
				xmin = 349.5949
				xmax = 349.8649
				text = "drug"
			intervals [918]:
				xmin = 349.8649
				xmax = 350.1349
				text = "game"
			intervals [919]:
				xmin = 350.1349
				xmax = 350.3949
				text = "started"
			intervals [920]:
				xmin = 350.3949
				xmax = 350.5549
				text = "getting"
			intervals [921]:
				xmin = 350.5549
				xmax = 350.7549
				text = "real"
			intervals [922]:
				xmin = 350.7549
				xmax = 350.7849
				text = ""
			intervals [923]:
				xmin = 350.7849
				xmax = 351.0749
				text = "heavy"
			intervals [924]:
				xmin = 351.0749
				xmax = 351.1549
				text = "and"
			intervals [925]:
				xmin = 351.1549
				xmax = 351.4749
				text = "stuff"
			intervals [926]:
				xmin = 351.4749
				xmax = 352.748
				text = ""
			intervals [927]:
				xmin = 352.748
				xmax = 352.808
				text = "<unk>"
			intervals [928]:
				xmin = 352.808
				xmax = 352.9018
				text = ""
			intervals [929]:
				xmin = 352.9018
				xmax = 353.3818
				text = "and"
			intervals [930]:
				xmin = 353.3818
				xmax = 353.9136
				text = ""
			intervals [931]:
				xmin = 353.9136
				xmax = 354.2436
				text = "started"
			intervals [932]:
				xmin = 354.2436
				xmax = 354.7136
				text = "losing"
			intervals [933]:
				xmin = 354.7136
				xmax = 355.0299
				text = ""
			intervals [934]:
				xmin = 355.0299
				xmax = 355.6499
				text = "friends"
			intervals [935]:
				xmin = 355.6499
				xmax = 355.9099
				text = "around"
			intervals [936]:
				xmin = 355.9099
				xmax = 356.0599
				text = "that"
			intervals [937]:
				xmin = 356.0599
				xmax = 356.5299
				text = "time"
			intervals [938]:
				xmin = 356.5299
				xmax = 356.7799
				text = "male"
			intervals [939]:
				xmin = 356.7799
				xmax = 357.2099
				text = "friends"
			intervals [940]:
				xmin = 357.2099
				xmax = 357.5999
				text = "anyway"
			intervals [941]:
				xmin = 357.5999
				xmax = 358.1558
				text = ""
			intervals [942]:
				xmin = 358.1558
				xmax = 358.4858
				text = "around"
			intervals [943]:
				xmin = 358.4858
				xmax = 358.6758
				text = "ti-"
			intervals [944]:
				xmin = 358.6758
				xmax = 358.8558
				text = ""
			intervals [945]:
				xmin = 358.8558
				xmax = 359.0158
				text = "around"
			intervals [946]:
				xmin = 359.0158
				xmax = 359.1558
				text = "that"
			intervals [947]:
				xmin = 359.1558
				xmax = 359.7258
				text = "time"
			intervals [948]:
				xmin = 359.7258
				xmax = 360.3515
				text = ""
			intervals [949]:
				xmin = 360.3515
				xmax = 360.8515
				text = "so"
			intervals [950]:
				xmin = 360.8515
				xmax = 361.9916
				text = ""
			intervals [951]:
				xmin = 361.9916
				xmax = 362.2816
				text = "<unk>"
			intervals [952]:
				xmin = 362.2816
				xmax = 362.3716
				text = "i"
			intervals [953]:
				xmin = 362.3716
				xmax = 362.4416
				text = "m"
			intervals [954]:
				xmin = 362.4416
				xmax = 362.4916
				text = "a"
			intervals [955]:
				xmin = 362.4916
				xmax = 362.5916
				text = "say"
			intervals [956]:
				xmin = 362.5916
				xmax = 362.6916
				text = "it"
			intervals [957]:
				xmin = 362.6916
				xmax = 362.8616
				text = "was"
			intervals [958]:
				xmin = 362.8616
				xmax = 362.8916
				text = ""
			intervals [959]:
				xmin = 362.8916
				xmax = 363.5116
				text = "dangerous"
			intervals [960]:
				xmin = 363.5116
				xmax = 363.6616
				text = "but"
			intervals [961]:
				xmin = 363.6616
				xmax = 363.7716
				text = "it"
			intervals [962]:
				xmin = 363.7716
				xmax = 363.8316
				text = "s"
			intervals [963]:
				xmin = 363.8316
				xmax = 364.2416
				text = "not"
			intervals [964]:
				xmin = 364.2416
				xmax = 364.8113
				text = ""
			intervals [965]:
				xmin = 364.8113
				xmax = 365.0613
				text = "as"
			intervals [966]:
				xmin = 365.0613
				xmax = 365.1913
				text = ""
			intervals [967]:
				xmin = 365.1913
				xmax = 365.5113
				text = "da"
			intervals [968]:
				xmin = 365.5113
				xmax = 365.5413
				text = ""
			intervals [969]:
				xmin = 365.5413
				xmax = 365.6613
				text = "it"
			intervals [970]:
				xmin = 365.6613
				xmax = 365.9413
				text = "wasn't"
			intervals [971]:
				xmin = 365.9413
				xmax = 366.0413
				text = "as"
			intervals [972]:
				xmin = 366.0413
				xmax = 366.4013
				text = "dangerous"
			intervals [973]:
				xmin = 366.4013
				xmax = 366.4813
				text = "as"
			intervals [974]:
				xmin = 366.4813
				xmax = 366.6013
				text = "it"
			intervals [975]:
				xmin = 366.6013
				xmax = 366.8513
				text = "is"
			intervals [976]:
				xmin = 366.8513
				xmax = 367.2013
				text = "now"
			intervals [977]:
				xmin = 367.2013
				xmax = 367.2313
				text = ""
			intervals [978]:
				xmin = 367.2313
				xmax = 367.2913
				text = "it"
			intervals [979]:
				xmin = 367.2913
				xmax = 367.3713
				text = "s"
			intervals [980]:
				xmin = 367.3713
				xmax = 367.7613
				text = "like"
			intervals [981]:
				xmin = 367.7613
				xmax = 369.0793
				text = ""
			intervals [982]:
				xmin = 369.0793
				xmax = 369.2193
				text = "the"
			intervals [983]:
				xmin = 369.2193
				xmax = 369.8193
				text = "kids"
			intervals [984]:
				xmin = 369.8193
				xmax = 370.0679
				text = ""
			intervals [985]:
				xmin = 370.0679
				xmax = 370.2179
				text = "they're"
			intervals [986]:
				xmin = 370.2179
				xmax = 370.4379
				text = "just"
			intervals [987]:
				xmin = 370.4379
				xmax = 370.6279
				text = "like"
			intervals [988]:
				xmin = 370.6279
				xmax = 370.6579
				text = ""
			intervals [989]:
				xmin = 370.6579
				xmax = 370.8479
				text = "out"
			intervals [990]:
				xmin = 370.8479
				xmax = 370.9079
				text = "of"
			intervals [991]:
				xmin = 370.9079
				xmax = 371.5779
				text = "control"
			intervals [992]:
				xmin = 371.5779
				xmax = 372.7739
				text = ""
			intervals [993]:
				xmin = 372.7739
				xmax = 372.8939
				text = "when"
			intervals [994]:
				xmin = 372.8939
				xmax = 373.0339
				text = "we"
			intervals [995]:
				xmin = 373.0339
				xmax = 373.1139
				text = "were"
			intervals [996]:
				xmin = 373.1139
				xmax = 373.4539
				text = "coming"
			intervals [997]:
				xmin = 373.4539
				xmax = 373.6439
				text = "up"
			intervals [998]:
				xmin = 373.6439
				xmax = 373.8539
				text = "we"
			intervals [999]:
				xmin = 373.8539
				xmax = 374.1839
				text = "were"
			intervals [1000]:
				xmin = 374.1839
				xmax = 374.4439
				text = "taught"
			intervals [1001]:
				xmin = 374.4439
				xmax = 374.6239
				text = "to"
			intervals [1002]:
				xmin = 374.6239
				xmax = 375.1239
				text = "respect"
			intervals [1003]:
				xmin = 375.1239
				xmax = 375.1639
				text = ""
			intervals [1004]:
				xmin = 375.1639
				xmax = 375.3239
				text = "our"
			intervals [1005]:
				xmin = 375.3239
				xmax = 375.3539
				text = ""
			intervals [1006]:
				xmin = 375.3539
				xmax = 376.0139
				text = "elders"
			intervals [1007]:
				xmin = 376.0139
				xmax = 376.0739
				text = ""
			intervals [1008]:
				xmin = 376.0739
				xmax = 376.8739
				text = "regardless"
			intervals [1009]:
				xmin = 376.8739
				xmax = 377.2735
				text = ""
			intervals [1010]:
				xmin = 377.2735
				xmax = 377.5235
				text = "even"
			intervals [1011]:
				xmin = 377.5235
				xmax = 377.6235
				text = "in"
			intervals [1012]:
				xmin = 377.6235
				xmax = 377.8735
				text = "high"
			intervals [1013]:
				xmin = 377.8735
				xmax = 378.3535
				text = "school"
			intervals [1014]:
				xmin = 378.3535
				xmax = 378.8365
				text = ""
			intervals [1015]:
				xmin = 378.8365
				xmax = 379.0765
				text = "you"
			intervals [1016]:
				xmin = 379.0765
				xmax = 379.5765
				text = "never"
			intervals [1017]:
				xmin = 379.5765
				xmax = 379.8084
				text = ""
			intervals [1018]:
				xmin = 379.8084
				xmax = 380.0084
				text = "like"
			intervals [1019]:
				xmin = 380.0084
				xmax = 380.1984
				text = "if"
			intervals [1020]:
				xmin = 380.1984
				xmax = 380.2584
				text = "i"
			intervals [1021]:
				xmin = 380.2584
				xmax = 380.3784
				text = "go"
			intervals [1022]:
				xmin = 380.3784
				xmax = 380.4984
				text = "to"
			intervals [1023]:
				xmin = 380.4984
				xmax = 380.6184
				text = "these"
			intervals [1024]:
				xmin = 380.6184
				xmax = 380.7784
				text = "high"
			intervals [1025]:
				xmin = 380.7784
				xmax = 381.0584
				text = "schools"
			intervals [1026]:
				xmin = 381.0584
				xmax = 381.4384
				text = "now"
			intervals [1027]:
				xmin = 381.4384
				xmax = 381.4684
				text = ""
			intervals [1028]:
				xmin = 381.4684
				xmax = 381.6184
				text = "cause"
			intervals [1029]:
				xmin = 381.6184
				xmax = 381.6784
				text = "i"
			intervals [1030]:
				xmin = 381.6784
				xmax = 381.9584
				text = "do"
			intervals [1031]:
				xmin = 381.9584
				xmax = 381.9884
				text = ""
			intervals [1032]:
				xmin = 381.9884
				xmax = 382.1284
				text = "my"
			intervals [1033]:
				xmin = 382.1284
				xmax = 382.6784
				text = "fitness"
			intervals [1034]:
				xmin = 382.6784
				xmax = 383.2782
				text = ""
			intervals [1035]:
				xmin = 383.2782
				xmax = 383.3582
				text = "<unk>"
			intervals [1036]:
				xmin = 383.3582
				xmax = 383.6082
				text = ""
			intervals [1037]:
				xmin = 383.6082
				xmax = 384.2082
				text = "and"
			intervals [1038]:
				xmin = 384.2082
				xmax = 384.8585
				text = ""
			intervals [1039]:
				xmin = 384.8585
				xmax = 384.9485
				text = "it"
			intervals [1040]:
				xmin = 384.9485
				xmax = 384.9885
				text = "s"
			intervals [1041]:
				xmin = 384.9885
				xmax = 385.0785
				text = "the"
			intervals [1042]:
				xmin = 385.0785
				xmax = 385.2485
				text = "way"
			intervals [1043]:
				xmin = 385.2485
				xmax = 385.3485
				text = "that"
			intervals [1044]:
				xmin = 385.3485
				xmax = 385.4085
				text = "the"
			intervals [1045]:
				xmin = 385.4085
				xmax = 385.6985
				text = "kids"
			intervals [1046]:
				xmin = 385.6985
				xmax = 385.8385
				text = "just"
			intervals [1047]:
				xmin = 385.8385
				xmax = 386.0585
				text = "talk"
			intervals [1048]:
				xmin = 386.0585
				xmax = 386.3285
				text = "to"
			intervals [1049]:
				xmin = 386.3285
				xmax = 386.3585
				text = ""
			intervals [1050]:
				xmin = 386.3585
				xmax = 386.5985
				text = "the"
			intervals [1051]:
				xmin = 386.5985
				xmax = 386.8385
				text = ""
			intervals [1052]:
				xmin = 386.8385
				xmax = 386.9685
				text = "the"
			intervals [1053]:
				xmin = 386.9685
				xmax = 387.6485
				text = "faculty"
			intervals [1054]:
				xmin = 387.6485
				xmax = 388.2451
				text = ""
			intervals [1055]:
				xmin = 388.2451
				xmax = 388.7151
				text = "like"
			intervals [1056]:
				xmin = 388.7151
				xmax = 388.9492
				text = ""
			intervals [1057]:
				xmin = 388.9492
				xmax = 389.0692
				text = "you"
			intervals [1058]:
				xmin = 389.0692
				xmax = 389.2392
				text = "know"
			intervals [1059]:
				xmin = 389.2392
				xmax = 389.3692
				text = "they"
			intervals [1060]:
				xmin = 389.3692
				xmax = 389.6992
				text = "curse"
			intervals [1061]:
				xmin = 389.6992
				xmax = 389.7892
				text = "at"
			intervals [1062]:
				xmin = 389.7892
				xmax = 389.8492
				text = "'em"
			intervals [1063]:
				xmin = 389.8492
				xmax = 390.1192
				text = "within"
			intervals [1064]:
				xmin = 390.1192
				xmax = 390.3392
				text = "their"
			intervals [1065]:
				xmin = 390.3392
				xmax = 391.1392
				text = "conversations"
			intervals [1066]:
				xmin = 391.1392
				xmax = 391.2992
				text = "like"
			intervals [1067]:
				xmin = 391.2992
				xmax = 391.4292
				text = "they're"
			intervals [1068]:
				xmin = 391.4292
				xmax = 391.8492
				text = "cursing"
			intervals [1069]:
				xmin = 391.8492
				xmax = 392.0292
				text = "using"
			intervals [1070]:
				xmin = 392.0292
				xmax = 392.2892
				text = "curse"
			intervals [1071]:
				xmin = 392.2892
				xmax = 392.5392
				text = "words"
			intervals [1072]:
				xmin = 392.5392
				xmax = 392.6692
				text = "but"
			intervals [1073]:
				xmin = 392.6692
				xmax = 392.8492
				text = "that"
			intervals [1074]:
				xmin = 392.8492
				xmax = 392.9192
				text = "s"
			intervals [1075]:
				xmin = 392.9192
				xmax = 393.1746
				text = ""
			intervals [1076]:
				xmin = 393.1746
				xmax = 393.3046
				text = "like"
			intervals [1077]:
				xmin = 393.3046
				xmax = 393.3646
				text = "a"
			intervals [1078]:
				xmin = 393.3646
				xmax = 393.6846
				text = "casual"
			intervals [1079]:
				xmin = 393.6846
				xmax = 394.3046
				text = "conversation"
			intervals [1080]:
				xmin = 394.3046
				xmax = 394.4346
				text = "and"
			intervals [1081]:
				xmin = 394.4346
				xmax = 394.5846
				text = "i'm"
			intervals [1082]:
				xmin = 394.5846
				xmax = 394.7646
				text = "just"
			intervals [1083]:
				xmin = 394.7646
				xmax = 394.9246
				text = "looking"
			intervals [1084]:
				xmin = 394.9246
				xmax = 395.0146
				text = "at"
			intervals [1085]:
				xmin = 395.0146
				xmax = 395.0946
				text = "the"
			intervals [1086]:
				xmin = 395.0946
				xmax = 395.4246
				text = "teachers"
			intervals [1087]:
				xmin = 395.4246
				xmax = 395.5946
				text = "like"
			intervals [1088]:
				xmin = 395.5946
				xmax = 395.6746
				text = "you"
			intervals [1089]:
				xmin = 395.6746
				xmax = 395.9646
				text = "really"
			intervals [1090]:
				xmin = 395.9646
				xmax = 396.1046
				text = "let"
			intervals [1091]:
				xmin = 396.1046
				xmax = 396.1446
				text = ""
			intervals [1092]:
				xmin = 396.1446
				xmax = 396.3246
				text = "them"
			intervals [1093]:
				xmin = 396.3246
				xmax = 396.5846
				text = "talk"
			intervals [1094]:
				xmin = 396.5846
				xmax = 396.6946
				text = "to"
			intervals [1095]:
				xmin = 396.6946
				xmax = 396.9546
				text = "y'all"
			intervals [1096]:
				xmin = 396.9546
				xmax = 397.1346
				text = "like"
			intervals [1097]:
				xmin = 397.1346
				xmax = 397.6012
				text = ""
			intervals [1098]:
				xmin = 397.6012
				xmax = 397.9512
				text = "that"
			intervals [1099]:
				xmin = 397.9512
				xmax = 398.2912
				text = "and"
			intervals [1100]:
				xmin = 398.2912
				xmax = 398.8855
				text = ""
			intervals [1101]:
				xmin = 398.8855
				xmax = 398.9555
				text = "i"
			intervals [1102]:
				xmin = 398.9555
				xmax = 399.0555
				text = "mean"
			intervals [1103]:
				xmin = 399.0555
				xmax = 399.1655
				text = "it"
			intervals [1104]:
				xmin = 399.1655
				xmax = 399.2055
				text = "s"
			intervals [1105]:
				xmin = 399.2055
				xmax = 399.3655
				text = "just"
			intervals [1106]:
				xmin = 399.3655
				xmax = 400.0255
				text = "like"
			intervals [1107]:
				xmin = 400.0255
				xmax = 400.6787
				text = ""
			intervals [1108]:
				xmin = 400.6787
				xmax = 401.2987
				text = "crazy"
			intervals [1109]:
				xmin = 401.2987
				xmax = 401.9832
				text = ""
			intervals [1110]:
				xmin = 401.9832
				xmax = 402.2132
				text = "and"
			intervals [1111]:
				xmin = 402.2132
				xmax = 402.3532
				text = "i"
			intervals [1112]:
				xmin = 402.3532
				xmax = 402.5732
				text = "just"
			intervals [1113]:
				xmin = 402.5732
				xmax = 402.7232
				text = "look"
			intervals [1114]:
				xmin = 402.7232
				xmax = 402.9332
				text = "back"
			intervals [1115]:
				xmin = 402.9332
				xmax = 403.0132
				text = "on"
			intervals [1116]:
				xmin = 403.0132
				xmax = 403.1432
				text = "my"
			intervals [1117]:
				xmin = 403.1432
				xmax = 403.4032
				text = "time"
			intervals [1118]:
				xmin = 403.4032
				xmax = 403.5032
				text = "when"
			intervals [1119]:
				xmin = 403.5032
				xmax = 403.5732
				text = "i"
			intervals [1120]:
				xmin = 403.5732
				xmax = 403.6732
				text = "was"
			intervals [1121]:
				xmin = 403.6732
				xmax = 403.7632
				text = "in"
			intervals [1122]:
				xmin = 403.7632
				xmax = 403.9632
				text = "high"
			intervals [1123]:
				xmin = 403.9632
				xmax = 404.4732
				text = "school"
			intervals [1124]:
				xmin = 404.4732
				xmax = 405.3944
				text = ""
			intervals [1125]:
				xmin = 405.3944
				xmax = 405.5244
				text = "we"
			intervals [1126]:
				xmin = 405.5244
				xmax = 405.6344
				text = "ain't"
			intervals [1127]:
				xmin = 405.6344
				xmax = 405.8744
				text = "never"
			intervals [1128]:
				xmin = 405.8744
				xmax = 406.0344
				text = "do"
			intervals [1129]:
				xmin = 406.0344
				xmax = 406.3644
				text = "that"
			intervals [1130]:
				xmin = 406.3644
				xmax = 406.816
				text = ""
			intervals [1131]:
				xmin = 406.816
				xmax = 406.936
				text = "we"
			intervals [1132]:
				xmin = 406.936
				xmax = 407.066
				text = "were"
			intervals [1133]:
				xmin = 407.066
				xmax = 407.846
				text = "focused"
			intervals [1134]:
				xmin = 407.846
				xmax = 408.0791
				text = ""
			intervals [1135]:
				xmin = 408.0791
				xmax = 408.1291
				text = "i"
			intervals [1136]:
				xmin = 408.1291
				xmax = 408.2991
				text = "mean"
			intervals [1137]:
				xmin = 408.2991
				xmax = 408.4391
				text = "we"
			intervals [1138]:
				xmin = 408.4391
				xmax = 408.5391
				text = "would"
			intervals [1139]:
				xmin = 408.5391
				xmax = 408.7291
				text = "come"
			intervals [1140]:
				xmin = 408.7291
				xmax = 408.8191
				text = "to"
			intervals [1141]:
				xmin = 408.8191
				xmax = 409.0291
				text = "school"
			intervals [1142]:
				xmin = 409.0291
				xmax = 409.1191
				text = "we"
			intervals [1143]:
				xmin = 409.1191
				xmax = 409.1891
				text = "d"
			intervals [1144]:
				xmin = 409.1891
				xmax = 409.4391
				text = "wanna"
			intervals [1145]:
				xmin = 409.4391
				xmax = 409.7391
				text = "dress"
			intervals [1146]:
				xmin = 409.7391
				xmax = 409.7691
				text = ""
			intervals [1147]:
				xmin = 409.7691
				xmax = 410.2591
				text = "up"
			intervals [1148]:
				xmin = 410.2591
				xmax = 411.0114
				text = ""
			intervals [1149]:
				xmin = 411.0114
				xmax = 411.1414
				text = "you"
			intervals [1150]:
				xmin = 411.1414
				xmax = 411.3114
				text = "know"
			intervals [1151]:
				xmin = 411.3114
				xmax = 411.5314
				text = "we"
			intervals [1152]:
				xmin = 411.5314
				xmax = 412.0414
				text = "had"
			intervals [1153]:
				xmin = 412.0414
				xmax = 412.4996
				text = ""
			intervals [1154]:
				xmin = 412.4996
				xmax = 412.7196
				text = "our"
			intervals [1155]:
				xmin = 412.7196
				xmax = 413.0496
				text = "mind"
			intervals [1156]:
				xmin = 413.0496
				xmax = 413.2496
				text = "on"
			intervals [1157]:
				xmin = 413.2496
				xmax = 413.4096
				text = "what"
			intervals [1158]:
				xmin = 413.4096
				xmax = 413.5196
				text = "we"
			intervals [1159]:
				xmin = 413.5196
				xmax = 413.7296
				text = "gonna"
			intervals [1160]:
				xmin = 413.7296
				xmax = 414.1196
				text = "do"
			intervals [1161]:
				xmin = 414.1196
				xmax = 414.1735
				text = ""
			intervals [1162]:
				xmin = 414.1735
				xmax = 414.3035
				text = "you"
			intervals [1163]:
				xmin = 414.3035
				xmax = 414.4935
				text = "know"
			intervals [1164]:
				xmin = 414.4935
				xmax = 414.6435
				text = "when"
			intervals [1165]:
				xmin = 414.6435
				xmax = 414.7835
				text = "we"
			intervals [1166]:
				xmin = 414.7835
				xmax = 414.9235
				text = "get"
			intervals [1167]:
				xmin = 414.9235
				xmax = 415.1035
				text = "ready"
			intervals [1168]:
				xmin = 415.1035
				xmax = 415.2435
				text = "get"
			intervals [1169]:
				xmin = 415.2435
				xmax = 415.3335
				text = "out"
			intervals [1170]:
				xmin = 415.3335
				xmax = 415.3935
				text = "of"
			intervals [1171]:
				xmin = 415.3935
				xmax = 415.7135
				text = "high"
			intervals [1172]:
				xmin = 415.7135
				xmax = 416.5435
				text = "school"
			intervals [1173]:
				xmin = 416.5435
				xmax = 416.8462
				text = ""
			intervals [1174]:
				xmin = 416.8462
				xmax = 417.5462
				text = "um"
			intervals [1175]:
				xmin = 417.5462
				xmax = 417.9766
				text = ""
			intervals [1176]:
				xmin = 417.9766
				xmax = 418.0266
				text = "i"
			intervals [1177]:
				xmin = 418.0266
				xmax = 418.2366
				text = "mean"
			intervals [1178]:
				xmin = 418.2366
				xmax = 418.3866
				text = "we"
			intervals [1179]:
				xmin = 418.3866
				xmax = 418.6466
				text = "had"
			intervals [1180]:
				xmin = 418.6466
				xmax = 419.3666
				text = "fun"
			intervals [1181]:
				xmin = 419.3666
				xmax = 419.8367
				text = ""
			intervals [1182]:
				xmin = 419.8367
				xmax = 419.9967
				text = "and"
			intervals [1183]:
				xmin = 419.9967
				xmax = 420.2567
				text = "it"
			intervals [1184]:
				xmin = 420.2567
				xmax = 420.4262
				text = ""
			intervals [1185]:
				xmin = 420.4262
				xmax = 420.5462
				text = "we"
			intervals [1186]:
				xmin = 420.5462
				xmax = 420.7162
				text = "didn't"
			intervals [1187]:
				xmin = 420.7162
				xmax = 420.8262
				text = "have"
			intervals [1188]:
				xmin = 420.8262
				xmax = 420.8962
				text = "to"
			intervals [1189]:
				xmin = 420.8962
				xmax = 421.1162
				text = "use"
			intervals [1190]:
				xmin = 421.1162
				xmax = 421.3762
				text = "curse"
			intervals [1191]:
				xmin = 421.3762
				xmax = 421.5062
				text = "words"
			intervals [1192]:
				xmin = 421.5062
				xmax = 421.5662
				text = "we"
			intervals [1193]:
				xmin = 421.5662
				xmax = 421.7662
				text = "didn't"
			intervals [1194]:
				xmin = 421.7662
				xmax = 422.0362
				text = "have"
			intervals [1195]:
				xmin = 422.0362
				xmax = 422.1562
				text = "you"
			intervals [1196]:
				xmin = 422.1562
				xmax = 422.4562
				text = "know"
			intervals [1197]:
				xmin = 422.4562
				xmax = 422.5262
				text = ""
			intervals [1198]:
				xmin = 422.5262
				xmax = 423.0662
				text = "disrespect"
			intervals [1199]:
				xmin = 423.0662
				xmax = 423.1762
				text = "our"
			intervals [1200]:
				xmin = 423.1762
				xmax = 423.4101
				text = ""
			intervals [1201]:
				xmin = 423.4101
				xmax = 423.7001
				text = "our"
			intervals [1202]:
				xmin = 423.7001
				xmax = 423.7301
				text = ""
			intervals [1203]:
				xmin = 423.7301
				xmax = 423.8801
				text = "our"
			intervals [1204]:
				xmin = 423.8801
				xmax = 424.4501
				text = "teachers"
			intervals [1205]:
				xmin = 424.4501
				xmax = 424.7001
				text = "our"
			intervals [1206]:
				xmin = 424.7001
				xmax = 425.0601
				text = "adults"
			intervals [1207]:
				xmin = 425.0601
				xmax = 425.2501
				text = "like"
			intervals [1208]:
				xmin = 425.2501
				xmax = 425.5301
				text = "that"
			intervals [1209]:
				xmin = 425.5301
				xmax = 425.820
				text = ""
			intervals [1210]:
				xmin = 425.820
				xmax = 426.060
				text = "even"
			intervals [1211]:
				xmin = 426.060
				xmax = 426.260
				text = "getting"
			intervals [1212]:
				xmin = 426.260
				xmax = 426.350
				text = "on"
			intervals [1213]:
				xmin = 426.350
				xmax = 426.470
				text = "the"
			intervals [1214]:
				xmin = 426.470
				xmax = 427.020
				text = "bus"
			intervals [1215]:
				xmin = 427.020
				xmax = 427.6505
				text = ""
			intervals [1216]:
				xmin = 427.6505
				xmax = 427.7605
				text = "you"
			intervals [1217]:
				xmin = 427.7605
				xmax = 427.9805
				text = "know"
			intervals [1218]:
				xmin = 427.9805
				xmax = 428.2305
				text = "back"
			intervals [1219]:
				xmin = 428.2305
				xmax = 428.5505
				text = "then"
			intervals [1220]:
				xmin = 428.5505
				xmax = 428.9555
				text = ""
			intervals [1221]:
				xmin = 428.9555
				xmax = 429.0255
				text = "you"
			intervals [1222]:
				xmin = 429.0255
				xmax = 429.1455
				text = "know"
			intervals [1223]:
				xmin = 429.1455
				xmax = 429.2555
				text = "we"
			intervals [1224]:
				xmin = 429.2555
				xmax = 429.2855
				text = "d"
			intervals [1225]:
				xmin = 429.2855
				xmax = 429.4955
				text = "be"
			intervals [1226]:
				xmin = 429.4955
				xmax = 429.7755
				text = "loud"
			intervals [1227]:
				xmin = 429.7755
				xmax = 429.8555
				text = "and"
			intervals [1228]:
				xmin = 429.8555
				xmax = 430.0755
				text = "stuff"
			intervals [1229]:
				xmin = 430.0755
				xmax = 430.1955
				text = "but"
			intervals [1230]:
				xmin = 430.1955
				xmax = 430.3055
				text = "we"
			intervals [1231]:
				xmin = 430.3055
				xmax = 430.4555
				text = "would"
			intervals [1232]:
				xmin = 430.4555
				xmax = 430.6855
				text = "never"
			intervals [1233]:
				xmin = 430.6855
				xmax = 431.0655
				text = "be"
			intervals [1234]:
				xmin = 431.0655
				xmax = 431.3731
				text = ""
			intervals [1235]:
				xmin = 431.3731
				xmax = 432.2231
				text = "disrespectful"
			intervals [1236]:
				xmin = 432.2231
				xmax = 432.967
				text = ""
			intervals [1237]:
				xmin = 432.967
				xmax = 433.217
				text = "i'm"
			intervals [1238]:
				xmin = 433.217
				xmax = 433.537
				text = "scared"
			intervals [1239]:
				xmin = 433.537
				xmax = 433.597
				text = "to"
			intervals [1240]:
				xmin = 433.597
				xmax = 433.777
				text = "even"
			intervals [1241]:
				xmin = 433.777
				xmax = 433.987
				text = "catch"
			intervals [1242]:
				xmin = 433.987
				xmax = 434.5458
				text = ""
			intervals [1243]:
				xmin = 434.5458
				xmax = 434.6358
				text = "the"
			intervals [1244]:
				xmin = 434.6358
				xmax = 434.7858
				text = ""
			intervals [1245]:
				xmin = 434.7858
				xmax = 434.8958
				text = "the"
			intervals [1246]:
				xmin = 434.8958
				xmax = 435.6058
				text = "metro"
			intervals [1247]:
				xmin = 435.6058
				xmax = 436.0446
				text = ""
			intervals [1248]:
				xmin = 436.0446
				xmax = 436.1746
				text = "the"
			intervals [1249]:
				xmin = 436.1746
				xmax = 436.7846
				text = "bus"
			intervals [1250]:
				xmin = 436.7846
				xmax = 436.9703
				text = ""
			intervals [1251]:
				xmin = 436.9703
				xmax = 437.0403
				text = "or"
			intervals [1252]:
				xmin = 437.0403
				xmax = 437.5203
				text = "whatever"
			intervals [1253]:
				xmin = 437.5203
				xmax = 438.4375
				text = ""
			intervals [1254]:
				xmin = 438.4375
				xmax = 438.5875
				text = "and"
			intervals [1255]:
				xmin = 438.5875
				xmax = 438.6475
				text = "i"
			intervals [1256]:
				xmin = 438.6475
				xmax = 438.7875
				text = "have"
			intervals [1257]:
				xmin = 438.7875
				xmax = 438.8375
				text = "a"
			intervals [1258]:
				xmin = 438.8375
				xmax = 439.0475
				text = "ten"
			intervals [1259]:
				xmin = 439.0475
				xmax = 439.2775
				text = "year"
			intervals [1260]:
				xmin = 439.2775
				xmax = 439.5675
				text = "old"
			intervals [1261]:
				xmin = 439.5675
				xmax = 439.7075
				text = "and"
			intervals [1262]:
				xmin = 439.7075
				xmax = 439.8775
				text = "i'm"
			intervals [1263]:
				xmin = 439.8775
				xmax = 440.1175
				text = "like"
			intervals [1264]:
				xmin = 440.1175
				xmax = 440.1575
				text = ""
			intervals [1265]:
				xmin = 440.1575
				xmax = 440.3575
				text = "i"
			intervals [1266]:
				xmin = 440.3575
				xmax = 440.3875
				text = "<unk>"
			intervals [1267]:
				xmin = 440.3875
				xmax = 440.4975
				text = "be"
			intervals [1268]:
				xmin = 440.4975
				xmax = 440.7575
				text = "taking"
			intervals [1269]:
				xmin = 440.7575
				xmax = 440.8275
				text = "you"
			intervals [1270]:
				xmin = 440.8275
				xmax = 440.9075
				text = "to"
			intervals [1271]:
				xmin = 440.9075
				xmax = 441.2475
				text = "school"
			intervals [1272]:
				xmin = 441.2475
				xmax = 441.2775
				text = ""
			intervals [1273]:
				xmin = 441.2775
				xmax = 441.4975
				text = "all"
			intervals [1274]:
				xmin = 441.4975
				xmax = 441.5975
				text = "the"
			intervals [1275]:
				xmin = 441.5975
				xmax = 441.6575
				text = "way"
			intervals [1276]:
				xmin = 441.6575
				xmax = 441.7275
				text = "up"
			intervals [1277]:
				xmin = 441.7275
				xmax = 441.9175
				text = "into"
			intervals [1278]:
				xmin = 441.9175
				xmax = 442.1275
				text = "high"
			intervals [1279]:
				xmin = 442.1275
				xmax = 442.4475
				text = "school"
			intervals [1280]:
				xmin = 442.4475
				xmax = 443.6595
				text = ""
			intervals [1281]:
				xmin = 443.6595
				xmax = 444.2695
				text = "because"
			intervals [1282]:
				xmin = 444.2695
				xmax = 444.2995
				text = ""
			intervals [1283]:
				xmin = 444.2995
				xmax = 444.4395
				text = "it"
			intervals [1284]:
				xmin = 444.4395
				xmax = 444.5195
				text = "s"
			intervals [1285]:
				xmin = 444.5195
				xmax = 444.5995
				text = ""
			intervals [1286]:
				xmin = 444.5995
				xmax = 444.7195
				text = "it"
			intervals [1287]:
				xmin = 444.7195
				xmax = 444.8495
				text = "s"
			intervals [1288]:
				xmin = 444.8495
				xmax = 445.5195
				text = "dangerous"
			intervals [1289]:
				xmin = 445.5195
				xmax = 454.6914
				text = ""
			intervals [1290]:
				xmin = 454.6914
				xmax = 454.9414
				text = "<unk>"
			intervals [1291]:
				xmin = 454.9414
				xmax = 456.2336
				text = ""
			intervals [1292]:
				xmin = 456.2336
				xmax = 456.4136
				text = "i'm"
			intervals [1293]:
				xmin = 456.4136
				xmax = 456.6436
				text = "just"
			intervals [1294]:
				xmin = 456.6436
				xmax = 456.9036
				text = "like"
			intervals [1295]:
				xmin = 456.9036
				xmax = 456.9536
				text = ""
			intervals [1296]:
				xmin = 456.9536
				xmax = 457.0636
				text = "oh"
			intervals [1297]:
				xmin = 457.0636
				xmax = 457.2436
				text = "my"
			intervals [1298]:
				xmin = 457.2436
				xmax = 457.5736
				text = "god"
			intervals [1299]:
				xmin = 457.5736
				xmax = 457.6036
				text = ""
			intervals [1300]:
				xmin = 457.6036
				xmax = 457.6836
				text = "you"
			intervals [1301]:
				xmin = 457.6836
				xmax = 457.8536
				text = "got"
			intervals [1302]:
				xmin = 457.8536
				xmax = 458.5236
				text = "females"
			intervals [1303]:
				xmin = 458.5236
				xmax = 458.7836
				text = "getting"
			intervals [1304]:
				xmin = 458.7836
				xmax = 459.0936
				text = "raped"
			intervals [1305]:
				xmin = 459.0936
				xmax = 459.2136
				text = "on"
			intervals [1306]:
				xmin = 459.2136
				xmax = 459.2736
				text = "the"
			intervals [1307]:
				xmin = 459.2736
				xmax = 459.3036
				text = ""
			intervals [1308]:
				xmin = 459.3036
				xmax = 459.8536
				text = "train"
			intervals [1309]:
				xmin = 459.8536
				xmax = 461.2986
				text = ""
			intervals [1310]:
				xmin = 461.2986
				xmax = 461.3586
				text = "how"
			intervals [1311]:
				xmin = 461.3586
				xmax = 461.6786
				text = ""
			intervals [1312]:
				xmin = 461.6786
				xmax = 461.7686
				text = "does"
			intervals [1313]:
				xmin = 461.7686
				xmax = 461.8986
				text = "this"
			intervals [1314]:
				xmin = 461.8986
				xmax = 462.2086
				text = "stuff"
			intervals [1315]:
				xmin = 462.2086
				xmax = 462.4534
				text = ""
			intervals [1316]:
				xmin = 462.4534
				xmax = 463.1534
				text = "occurring"
			intervals [1317]:
				xmin = 463.1534
				xmax = 463.6634
				text = "like"
			intervals [1318]:
				xmin = 463.6634
				xmax = 464.5385
				text = ""
			intervals [1319]:
				xmin = 464.5385
				xmax = 464.6885
				text = "it"
			intervals [1320]:
				xmin = 464.6885
				xmax = 464.7185
				text = "s"
			intervals [1321]:
				xmin = 464.7185
				xmax = 464.9185
				text = "just"
			intervals [1322]:
				xmin = 464.9185
				xmax = 465.4585
				text = "crazy"
			intervals [1323]:
				xmin = 465.4585
				xmax = 465.5085
				text = ""
			intervals [1324]:
				xmin = 465.5085
				xmax = 465.8185
				text = "and"
			intervals [1325]:
				xmin = 465.8185
				xmax = 465.8885
				text = ""
			intervals [1326]:
				xmin = 465.8885
				xmax = 466.0085
				text = "a"
			intervals [1327]:
				xmin = 466.0085
				xmax = 466.1785
				text = "lot"
			intervals [1328]:
				xmin = 466.1785
				xmax = 466.2385
				text = "of"
			intervals [1329]:
				xmin = 466.2385
				xmax = 466.4085
				text = "'em"
			intervals [1330]:
				xmin = 466.4085
				xmax = 466.5685
				text = ""
			intervals [1331]:
				xmin = 466.5685
				xmax = 466.7385
				text = "are"
			intervals [1332]:
				xmin = 466.7385
				xmax = 466.9485
				text = "these"
			intervals [1333]:
				xmin = 466.9485
				xmax = 466.9785
				text = ""
			intervals [1334]:
				xmin = 466.9785
				xmax = 467.4685
				text = "young"
			intervals [1335]:
				xmin = 467.4685
				xmax = 468.8905
				text = ""
			intervals [1336]:
				xmin = 468.8905
				xmax = 469.2905
				text = "black"
			intervals [1337]:
				xmin = 469.2905
				xmax = 469.9005
				text = "males"
			intervals [1338]:
				xmin = 469.9005
				xmax = 470.2005
				text = "doing"
			intervals [1339]:
				xmin = 470.2005
				xmax = 470.6205
				text = "this"
			intervals [1340]:
				xmin = 470.6205
				xmax = 470.6792
				text = ""
			intervals [1341]:
				xmin = 470.6792
				xmax = 471.2492
				text = "um"
			intervals [1342]:
				xmin = 471.2492
				xmax = 471.7695
				text = ""
			intervals [1343]:
				xmin = 471.7695
				xmax = 472.0495
				text = "even"
			intervals [1344]:
				xmin = 472.0495
				xmax = 472.1895
				text = "some"
			intervals [1345]:
				xmin = 472.1895
				xmax = 472.2495
				text = "of"
			intervals [1346]:
				xmin = 472.2495
				xmax = 472.3395
				text = "the"
			intervals [1347]:
				xmin = 472.3395
				xmax = 472.5595
				text = "young"
			intervals [1348]:
				xmin = 472.5595
				xmax = 472.9195
				text = "girls"
			intervals [1349]:
				xmin = 472.9195
				xmax = 472.9995
				text = "are"
			intervals [1350]:
				xmin = 472.9995
				xmax = 473.2395
				text = "like"
			intervals [1351]:
				xmin = 473.2395
				xmax = 473.2695
				text = ""
			intervals [1352]:
				xmin = 473.2695
				xmax = 473.4495
				text = "out"
			intervals [1353]:
				xmin = 473.4495
				xmax = 473.5095
				text = "of"
			intervals [1354]:
				xmin = 473.5095
				xmax = 474.0595
				text = "control"
			intervals [1355]:
				xmin = 474.0595
				xmax = 475.065
				text = ""
			intervals [1356]:
				xmin = 475.065
				xmax = 475.195
				text = "you"
			intervals [1357]:
				xmin = 475.195
				xmax = 475.605
				text = "know"
			intervals [1358]:
				xmin = 475.605
				xmax = 475.635
				text = ""
			intervals [1359]:
				xmin = 475.635
				xmax = 475.695
				text = "i'm"
			intervals [1360]:
				xmin = 475.695
				xmax = 475.885
				text = "just"
			intervals [1361]:
				xmin = 475.885
				xmax = 475.915
				text = ""
			intervals [1362]:
				xmin = 475.915
				xmax = 476.335
				text = "like"
			intervals [1363]:
				xmin = 476.335
				xmax = 477.4684
				text = ""
			intervals [1364]:
				xmin = 477.4684
				xmax = 477.5284
				text = "you"
			intervals [1365]:
				xmin = 477.5284
				xmax = 477.6184
				text = "know"
			intervals [1366]:
				xmin = 477.6184
				xmax = 477.7784
				text = "my"
			intervals [1367]:
				xmin = 477.7784
				xmax = 478.0184
				text = "friends"
			intervals [1368]:
				xmin = 478.0184
				xmax = 478.1084
				text = "and"
			intervals [1369]:
				xmin = 478.1084
				xmax = 478.2284
				text = "i"
			intervals [1370]:
				xmin = 478.2284
				xmax = 478.5084
				text = "often"
			intervals [1371]:
				xmin = 478.5084
				xmax = 478.7384
				text = "talk"
			intervals [1372]:
				xmin = 478.7384
				xmax = 479.0584
				text = "about"
			intervals [1373]:
				xmin = 479.0584
				xmax = 479.0884
				text = ""
			intervals [1374]:
				xmin = 479.0884
				xmax = 479.3284
				text = "trying"
			intervals [1375]:
				xmin = 479.3284
				xmax = 479.4484
				text = "to"
			intervals [1376]:
				xmin = 479.4484
				xmax = 479.4884
				text = ""
			intervals [1377]:
				xmin = 479.4884
				xmax = 479.5784
				text = "you"
			intervals [1378]:
				xmin = 479.5784
				xmax = 479.8484
				text = "know"
			intervals [1379]:
				xmin = 479.8484
				xmax = 480.8039
				text = ""
			intervals [1380]:
				xmin = 480.8039
				xmax = 480.9739
				text = "do"
			intervals [1381]:
				xmin = 480.9739
				xmax = 481.1739
				text = "like"
			intervals [1382]:
				xmin = 481.1739
				xmax = 481.2639
				text = ""
			intervals [1383]:
				xmin = 481.2639
				xmax = 481.3939
				text = "you"
			intervals [1384]:
				xmin = 481.3939
				xmax = 481.5439
				text = "know"
			intervals [1385]:
				xmin = 481.5439
				xmax = 481.6739
				text = "some"
			intervals [1386]:
				xmin = 481.6739
				xmax = 481.8639
				text = "kind"
			intervals [1387]:
				xmin = 481.8639
				xmax = 481.9239
				text = "of"
			intervals [1388]:
				xmin = 481.9239
				xmax = 482.6039
				text = "mentoring"
			intervals [1389]:
				xmin = 482.6039
				xmax = 482.9115
				text = ""
			intervals [1390]:
				xmin = 482.9115
				xmax = 483.6815
				text = "program"
			intervals [1391]:
				xmin = 483.6815
				xmax = 483.8915
				text = "or"
			intervals [1392]:
				xmin = 483.8915
				xmax = 484.0815
				text = "s"
			intervals [1393]:
				xmin = 484.0815
				xmax = 484.1215
				text = ""
			intervals [1394]:
				xmin = 484.1215
				xmax = 484.2315
				text = "you"
			intervals [1395]:
				xmin = 484.2315
				xmax = 484.3915
				text = "know"
			intervals [1396]:
				xmin = 484.3915
				xmax = 484.6415
				text = "something"
			intervals [1397]:
				xmin = 484.6415
				xmax = 484.7815
				text = "like"
			intervals [1398]:
				xmin = 484.7815
				xmax = 484.9315
				text = "that"
			intervals [1399]:
				xmin = 484.9315
				xmax = 485.0115
				text = "to"
			intervals [1400]:
				xmin = 485.0115
				xmax = 485.1615
				text = "try"
			intervals [1401]:
				xmin = 485.1615
				xmax = 485.2715
				text = "to"
			intervals [1402]:
				xmin = 485.2715
				xmax = 485.4815
				text = "reach"
			intervals [1403]:
				xmin = 485.4815
				xmax = 485.6215
				text = "these"
			intervals [1404]:
				xmin = 485.6215
				xmax = 485.6515
				text = ""
			intervals [1405]:
				xmin = 485.6515
				xmax = 485.8615
				text = "kids"
			intervals [1406]:
				xmin = 485.8615
				xmax = 486.0315
				text = "cause"
			intervals [1407]:
				xmin = 486.0315
				xmax = 486.2015
				text = "it"
			intervals [1408]:
				xmin = 486.2015
				xmax = 486.4015
				text = "is"
			intervals [1409]:
				xmin = 486.4015
				xmax = 486.7515
				text = "just"
			intervals [1410]:
				xmin = 486.7515
				xmax = 487.6338
				text = ""
			intervals [1411]:
				xmin = 487.6338
				xmax = 487.7338
				text = "it"
			intervals [1412]:
				xmin = 487.7338
				xmax = 487.7738
				text = "s"
			intervals [1413]:
				xmin = 487.7738
				xmax = 488.1838
				text = "awful"
			intervals [1414]:
				xmin = 488.1838
				xmax = 489.092
				text = ""
			intervals [1415]:
				xmin = 489.092
				xmax = 489.172
				text = "it"
			intervals [1416]:
				xmin = 489.172
				xmax = 489.202
				text = "s"
			intervals [1417]:
				xmin = 489.202
				xmax = 489.232
				text = ""
			intervals [1418]:
				xmin = 489.232
				xmax = 489.602
				text = "awful"
			intervals [1419]:
				xmin = 489.602
				xmax = 489.692
				text = "and"
			intervals [1420]:
				xmin = 489.692
				xmax = 490.152
				text = "scary"
			intervals [1421]:
				xmin = 490.152
				xmax = 490.242
				text = "and"
			intervals [1422]:
				xmin = 490.242
				xmax = 490.432
				text = "i'm"
			intervals [1423]:
				xmin = 490.432
				xmax = 490.652
				text = "scared"
			intervals [1424]:
				xmin = 490.652
				xmax = 490.772
				text = "for"
			intervals [1425]:
				xmin = 490.772
				xmax = 490.912
				text = "my"
			intervals [1426]:
				xmin = 490.912
				xmax = 491.312
				text = "child"
			intervals [1427]:
				xmin = 491.312
				xmax = 497.6428
				text = ""
			intervals [1428]:
				xmin = 497.6428
				xmax = 498.1828
				text = "mm-hm"
			intervals [1429]:
				xmin = 498.1828
				xmax = 512.8379
				text = ""
			intervals [1430]:
				xmin = 512.8379
				xmax = 512.9379
				text = "it"
			intervals [1431]:
				xmin = 512.9379
				xmax = 513.1579
				text = "was"
			intervals [1432]:
				xmin = 513.1579
				xmax = 513.2879
				text = ""
			intervals [1433]:
				xmin = 513.2879
				xmax = 513.3179
				text = "a"
			intervals [1434]:
				xmin = 513.3179
				xmax = 513.5479
				text = "big"
			intervals [1435]:
				xmin = 513.5479
				xmax = 513.6379
				text = ""
			intervals [1436]:
				xmin = 513.6379
				xmax = 514.4779
				text = "difference"
			intervals [1437]:
				xmin = 514.4779
				xmax = 516.3422
				text = ""
			intervals [1438]:
				xmin = 516.3422
				xmax = 516.4822
				text = "i"
			intervals [1439]:
				xmin = 516.4822
				xmax = 516.7922
				text = "so"
			intervals [1440]:
				xmin = 516.7922
				xmax = 517.2922
				text = "love"
			intervals [1441]:
				xmin = 517.2922
				xmax = 517.3322
				text = ""
			intervals [1442]:
				xmin = 517.3322
				xmax = 518.0022
				text = "uptown"
			intervals [1443]:
				xmin = 518.0022
				xmax = 518.5939
				text = ""
			intervals [1444]:
				xmin = 518.5939
				xmax = 518.6339
				text = "i"
			intervals [1445]:
				xmin = 518.6339
				xmax = 518.7239
				text = "don't"
			intervals [1446]:
				xmin = 518.7239
				xmax = 518.8039
				text = "know"
			intervals [1447]:
				xmin = 518.8039
				xmax = 519.4339
				text = "uptowns"
			intervals [1448]:
				xmin = 519.4339
				xmax = 519.5939
				text = "is"
			intervals [1449]:
				xmin = 519.5939
				xmax = 520.1639
				text = "like"
			intervals [1450]:
				xmin = 520.1639
				xmax = 520.9885
				text = ""
			intervals [1451]:
				xmin = 520.9885
				xmax = 521.0385
				text = "i"
			intervals [1452]:
				xmin = 521.0385
				xmax = 521.1885
				text = "mean"
			intervals [1453]:
				xmin = 521.1885
				xmax = 521.2485
				text = "i"
			intervals [1454]:
				xmin = 521.2485
				xmax = 521.4485
				text = "wanna"
			intervals [1455]:
				xmin = 521.4485
				xmax = 521.6785
				text = "say"
			intervals [1456]:
				xmin = 521.6785
				xmax = 522.1785
				text = "both"
			intervals [1457]:
				xmin = 522.1785
				xmax = 522.3562
				text = ""
			intervals [1458]:
				xmin = 522.3562
				xmax = 522.7162
				text = "sides"
			intervals [1459]:
				xmin = 522.7162
				xmax = 522.8862
				text = "had"
			intervals [1460]:
				xmin = 522.8862
				xmax = 523.1962
				text = "their"
			intervals [1461]:
				xmin = 523.1962
				xmax = 523.2262
				text = ""
			intervals [1462]:
				xmin = 523.2262
				xmax = 523.3262
				text = "you"
			intervals [1463]:
				xmin = 523.3262
				xmax = 523.5862
				text = "know"
			intervals [1464]:
				xmin = 523.5862
				xmax = 523.8662
				text = "similar"
			intervals [1465]:
				xmin = 523.8662
				xmax = 524.3862
				text = "issues"
			intervals [1466]:
				xmin = 524.3862
				xmax = 524.5562
				text = "but"
			intervals [1467]:
				xmin = 524.5562
				xmax = 524.5862
				text = ""
			intervals [1468]:
				xmin = 524.5862
				xmax = 525.0562
				text = "uptowns"
			intervals [1469]:
				xmin = 525.0562
				xmax = 525.2162
				text = "is"
			intervals [1470]:
				xmin = 525.2162
				xmax = 525.7462
				text = "more"
			intervals [1471]:
				xmin = 525.7462
				xmax = 526.4036
				text = ""
			intervals [1472]:
				xmin = 526.4036
				xmax = 527.0436
				text = "calmer"
			intervals [1473]:
				xmin = 527.0436
				xmax = 527.5962
				text = ""
			intervals [1474]:
				xmin = 527.5962
				xmax = 527.6762
				text = "i"
			intervals [1475]:
				xmin = 527.6762
				xmax = 527.7862
				text = "don't"
			intervals [1476]:
				xmin = 527.7862
				xmax = 527.9462
				text = "wanna"
			intervals [1477]:
				xmin = 527.9462
				xmax = 528.1562
				text = "say"
			intervals [1478]:
				xmin = 528.1562
				xmax = 528.1862
				text = ""
			intervals [1479]:
				xmin = 528.1862
				xmax = 528.5362
				text = "uppity"
			intervals [1480]:
				xmin = 528.5362
				xmax = 528.6662
				text = "cause"
			intervals [1481]:
				xmin = 528.6662
				xmax = 528.7862
				text = "they"
			intervals [1482]:
				xmin = 528.7862
				xmax = 528.8862
				text = "would"
			intervals [1483]:
				xmin = 528.8862
				xmax = 529.1262
				text = "say"
			intervals [1484]:
				xmin = 529.1262
				xmax = 529.1562
				text = ""
			intervals [1485]:
				xmin = 529.1562
				xmax = 529.5862
				text = "uptowns"
			intervals [1486]:
				xmin = 529.5862
				xmax = 529.7362
				text = "like"
			intervals [1487]:
				xmin = 529.7362
				xmax = 529.7962
				text = ""
			intervals [1488]:
				xmin = 529.7962
				xmax = 530.1462
				text = "uppity"
			intervals [1489]:
				xmin = 530.1462
				xmax = 530.2062
				text = "or"
			intervals [1490]:
				xmin = 530.2062
				xmax = 530.5562
				text = "whatever"
			intervals [1491]:
				xmin = 530.5562
				xmax = 530.905
				text = ""
			intervals [1492]:
				xmin = 530.905
				xmax = 531.185
				text = "but"
			intervals [1493]:
				xmin = 531.185
				xmax = 531.765
				text = "um"
			intervals [1494]:
				xmin = 531.765
				xmax = 533.032
				text = ""
			intervals [1495]:
				xmin = 533.032
				xmax = 534.012
				text = "southeast"
			intervals [1496]:
				xmin = 534.012
				xmax = 534.072
				text = "is"
			intervals [1497]:
				xmin = 534.072
				xmax = 534.222
				text = "just"
			intervals [1498]:
				xmin = 534.222
				xmax = 534.252
				text = "a"
			intervals [1499]:
				xmin = 534.252
				xmax = 534.492
				text = "little"
			intervals [1500]:
				xmin = 534.492
				xmax = 534.912
				text = "rough"
			intervals [1501]:
				xmin = 534.912
				xmax = 535.032
				text = "and"
			intervals [1502]:
				xmin = 535.032
				xmax = 535.122
				text = "in"
			intervals [1503]:
				xmin = 535.122
				xmax = 535.212
				text = "the"
			intervals [1504]:
				xmin = 535.212
				xmax = 535.262
				text = ""
			intervals [1505]:
				xmin = 535.262
				xmax = 535.562
				text = "area"
			intervals [1506]:
				xmin = 535.562
				xmax = 535.662
				text = "i"
			intervals [1507]:
				xmin = 535.662
				xmax = 535.852
				text = "lived"
			intervals [1508]:
				xmin = 535.852
				xmax = 535.982
				text = "in"
			intervals [1509]:
				xmin = 535.982
				xmax = 536.092
				text = "i"
			intervals [1510]:
				xmin = 536.092
				xmax = 536.492
				text = "lived"
			intervals [1511]:
				xmin = 536.492
				xmax = 537.1959
				text = ""
			intervals [1512]:
				xmin = 537.1959
				xmax = 537.4759
				text = "i"
			intervals [1513]:
				xmin = 537.4759
				xmax = 537.5359
				text = ""
			intervals [1514]:
				xmin = 537.5359
				xmax = 537.7159
				text = "i"
			intervals [1515]:
				xmin = 537.7159
				xmax = 538.1059
				text = "lived"
			intervals [1516]:
				xmin = 538.1059
				xmax = 538.3759
				text = "on"
			intervals [1517]:
				xmin = 538.3759
				xmax = 538.7359
				text = "uh"
			intervals [1518]:
				xmin = 538.7359
				xmax = 539.131
				text = ""
			intervals [1519]:
				xmin = 539.131
				xmax = 539.261
				text = "where"
			intervals [1520]:
				xmin = 539.261
				xmax = 539.431
				text = "was"
			intervals [1521]:
				xmin = 539.431
				xmax = 539.711
				text = "that"
			intervals [1522]:
				xmin = 539.711
				xmax = 539.741
				text = ""
			intervals [1523]:
				xmin = 539.741
				xmax = 540.641
				text = "rdx"
			intervals [1524]:
				xmin = 540.641
				xmax = 540.9479
				text = ""
			intervals [1525]:
				xmin = 540.9479
				xmax = 541.0679
				text = "<unk>"
			intervals [1526]:
				xmin = 541.0679
				xmax = 541.1174
				text = ""
			intervals [1527]:
				xmin = 541.1174
				xmax = 541.3574
				text = "so"
			intervals [1528]:
				xmin = 541.3574
				xmax = 541.4574
				text = "i"
			intervals [1529]:
				xmin = 541.4574
				xmax = 541.6574
				text = "was"
			intervals [1530]:
				xmin = 541.6574
				xmax = 541.7374
				text = "in"
			intervals [1531]:
				xmin = 541.7374
				xmax = 542.4474
				text = "between"
			intervals [1532]:
				xmin = 542.4474
				xmax = 543.4124
				text = ""
			intervals [1533]:
				xmin = 543.4124
				xmax = 543.5224
				text = "we"
			intervals [1534]:
				xmin = 543.5224
				xmax = 543.9424
				text = "were"
			intervals [1535]:
				xmin = 543.9424
				xmax = 544.0837
				text = ""
			intervals [1536]:
				xmin = 544.0837
				xmax = 544.5037
				text = "not"
			intervals [1537]:
				xmin = 544.5037
				xmax = 544.9305
				text = ""
			intervals [1538]:
				xmin = 544.9305
				xmax = 545.1605
				text = "too"
			intervals [1539]:
				xmin = 545.1605
				xmax = 545.4705
				text = "far"
			intervals [1540]:
				xmin = 545.4705
				xmax = 545.6505
				text = "from"
			intervals [1541]:
				xmin = 545.6505
				xmax = 545.8205
				text = "where"
			intervals [1542]:
				xmin = 545.8205
				xmax = 546.0105
				text = "like"
			intervals [1543]:
				xmin = 546.0105
				xmax = 546.0505
				text = ""
			intervals [1544]:
				xmin = 546.0505
				xmax = 546.4105
				text = "all"
			intervals [1545]:
				xmin = 546.4105
				xmax = 546.6405
				text = "the"
			intervals [1546]:
				xmin = 546.6405
				xmax = 547.168
				text = ""
			intervals [1547]:
				xmin = 547.168
				xmax = 547.598
				text = "drug"
			intervals [1548]:
				xmin = 547.598
				xmax = 547.978
				text = "stuff"
			intervals [1549]:
				xmin = 547.978
				xmax = 548.008
				text = ""
			intervals [1550]:
				xmin = 548.008
				xmax = 548.718
				text = "happens"
			intervals [1551]:
				xmin = 548.718
				xmax = 548.808
				text = "i"
			intervals [1552]:
				xmin = 548.808
				xmax = 549.028
				text = "wanna"
			intervals [1553]:
				xmin = 549.028
				xmax = 549.168
				text = "say"
			intervals [1554]:
				xmin = 549.168
				xmax = 549.478
				text = "maybe"
			intervals [1555]:
				xmin = 549.478
				xmax = 549.548
				text = "a"
			intervals [1556]:
				xmin = 549.548
				xmax = 549.858
				text = "block"
			intervals [1557]:
				xmin = 549.858
				xmax = 550.328
				text = "away"
			intervals [1558]:
				xmin = 550.328
				xmax = 550.6807
				text = ""
			intervals [1559]:
				xmin = 550.6807
				xmax = 550.7607
				text = "you"
			intervals [1560]:
				xmin = 550.7607
				xmax = 550.9207
				text = "go"
			intervals [1561]:
				xmin = 550.9207
				xmax = 551.0507
				text = "up"
			intervals [1562]:
				xmin = 551.0507
				xmax = 551.1507
				text = "the"
			intervals [1563]:
				xmin = 551.1507
				xmax = 551.5607
				text = "hill"
			intervals [1564]:
				xmin = 551.5607
				xmax = 551.7007
				text = "you"
			intervals [1565]:
				xmin = 551.7007
				xmax = 551.9207
				text = "make"
			intervals [1566]:
				xmin = 551.9207
				xmax = 552.0507
				text = "that"
			intervals [1567]:
				xmin = 552.0507
				xmax = 552.2907
				text = "left"
			intervals [1568]:
				xmin = 552.2907
				xmax = 552.8107
				text = "turn"
			intervals [1569]:
				xmin = 552.8107
				xmax = 553.1769
				text = ""
			intervals [1570]:
				xmin = 553.1769
				xmax = 553.5869
				text = "bam"
			intervals [1571]:
				xmin = 553.5869
				xmax = 553.7369
				text = "you"
			intervals [1572]:
				xmin = 553.7369
				xmax = 554.0069
				text = "right"
			intervals [1573]:
				xmin = 554.0069
				xmax = 554.1769
				text = "in"
			intervals [1574]:
				xmin = 554.1769
				xmax = 554.3169
				text = "it"
			intervals [1575]:
				xmin = 554.3169
				xmax = 555.8328
				text = ""
			intervals [1576]:
				xmin = 555.8328
				xmax = 556.4328
				text = "um"
			intervals [1577]:
				xmin = 556.4328
				xmax = 557.7754
				text = ""
			intervals [1578]:
				xmin = 557.7754
				xmax = 557.8954
				text = "yeah"
			intervals [1579]:
				xmin = 557.8954
				xmax = 557.9854
				text = "i've"
			intervals [1580]:
				xmin = 557.9854
				xmax = 558.1554
				text = "seen"
			intervals [1581]:
				xmin = 558.1554
				xmax = 558.2054
				text = "a"
			intervals [1582]:
				xmin = 558.2054
				xmax = 558.3454
				text = "lot"
			intervals [1583]:
				xmin = 558.3454
				xmax = 558.4054
				text = "of"
			intervals [1584]:
				xmin = 558.4054
				xmax = 558.7054
				text = "stuff"
			intervals [1585]:
				xmin = 558.7054
				xmax = 558.8854
				text = "living"
			intervals [1586]:
				xmin = 558.8854
				xmax = 558.9554
				text = ""
			intervals [1587]:
				xmin = 558.9554
				xmax = 559.0454
				text = "over"
			intervals [1588]:
				xmin = 559.0454
				xmax = 559.0954
				text = ""
			intervals [1589]:
				xmin = 559.0954
				xmax = 559.1854
				text = "to"
			intervals [1590]:
				xmin = 559.1854
				xmax = 560.0354
				text = "southeast"
			intervals [1591]:
				xmin = 560.0354
				xmax = 560.4732
				text = ""
			intervals [1592]:
				xmin = 560.4732
				xmax = 560.6832
				text = "just"
			intervals [1593]:
				xmin = 560.6832
				xmax = 560.7532
				text = "a"
			intervals [1594]:
				xmin = 560.7532
				xmax = 561.0332
				text = "lot"
			intervals [1595]:
				xmin = 561.0332
				xmax = 561.2432
				text = "of"
			intervals [1596]:
				xmin = 561.2432
				xmax = 561.601
				text = ""
			intervals [1597]:
				xmin = 561.601
				xmax = 561.951
				text = "yeah"
			intervals [1598]:
				xmin = 561.951
				xmax = 562.5202
				text = ""
			intervals [1599]:
				xmin = 562.5202
				xmax = 562.6902
				text = "it"
			intervals [1600]:
				xmin = 562.6902
				xmax = 562.8302
				text = "was"
			intervals [1601]:
				xmin = 562.8302
				xmax = 563.0702
				text = "way"
			intervals [1602]:
				xmin = 563.0702
				xmax = 563.5702
				text = "different"
			intervals [1603]:
				xmin = 563.5702
				xmax = 564.0925
				text = ""
			intervals [1604]:
				xmin = 564.0925
				xmax = 564.3725
				text = "way"
			intervals [1605]:
				xmin = 564.3725
				xmax = 564.8325
				text = "different"
			intervals [1606]:
				xmin = 564.8325
				xmax = 564.8625
				text = ""
			intervals [1607]:
				xmin = 564.8625
				xmax = 565.4525
				text = "um"
			intervals [1608]:
				xmin = 565.4525
				xmax = 567.7682
				text = ""
			intervals [1609]:
				xmin = 567.7682
				xmax = 567.9982
				text = "yeah"
			intervals [1610]:
				xmin = 567.9982
				xmax = 568.0282
				text = ""
			intervals [1611]:
				xmin = 568.0282
				xmax = 568.1182
				text = "i"
			intervals [1612]:
				xmin = 568.1182
				xmax = 568.1882
				text = ""
			intervals [1613]:
				xmin = 568.1882
				xmax = 568.6682
				text = "uptowns"
			intervals [1614]:
				xmin = 568.6682
				xmax = 568.8482
				text = "is"
			intervals [1615]:
				xmin = 568.8482
				xmax = 568.8782
				text = ""
			intervals [1616]:
				xmin = 568.8782
				xmax = 568.9582
				text = "l-"
			intervals [1617]:
				xmin = 568.9582
				xmax = 569.0182
				text = ""
			intervals [1618]:
				xmin = 569.0182
				xmax = 569.1682
				text = "a"
			intervals [1619]:
				xmin = 569.1682
				xmax = 569.3282
				text = "lot"
			intervals [1620]:
				xmin = 569.3282
				xmax = 569.5282
				text = "more"
			intervals [1621]:
				xmin = 569.5282
				xmax = 569.9582
				text = "calmer"
			intervals [1622]:
				xmin = 569.9582
				xmax = 572.602
				text = ""
			intervals [1623]:
				xmin = 572.602
				xmax = 573.242
				text = "well"
			intervals [1624]:
				xmin = 573.242
				xmax = 573.6782
				text = ""
			intervals [1625]:
				xmin = 573.6782
				xmax = 573.8482
				text = "yeah"
			intervals [1626]:
				xmin = 573.8482
				xmax = 573.9782
				text = "we"
			intervals [1627]:
				xmin = 573.9782
				xmax = 574.1182
				text = "were"
			intervals [1628]:
				xmin = 574.1182
				xmax = 574.4782
				text = "older"
			intervals [1629]:
				xmin = 574.4782
				xmax = 574.8182
				text = "but"
			intervals [1630]:
				xmin = 574.8182
				xmax = 575.4123
				text = ""
			intervals [1631]:
				xmin = 575.4123
				xmax = 575.6223
				text = "we"
			intervals [1632]:
				xmin = 575.6223
				xmax = 575.9723
				text = "did"
			intervals [1633]:
				xmin = 575.9723
				xmax = 576.0666
				text = ""
			intervals [1634]:
				xmin = 576.0666
				xmax = 576.2966
				text = "we"
			intervals [1635]:
				xmin = 576.2966
				xmax = 576.3666
				text = "d"
			intervals [1636]:
				xmin = 576.3666
				xmax = 576.6666
				text = "stay"
			intervals [1637]:
				xmin = 576.6666
				xmax = 576.9466
				text = "out"
			intervals [1638]:
				xmin = 576.9466
				xmax = 576.9766
				text = ""
			intervals [1639]:
				xmin = 576.9766
				xmax = 577.1366
				text = "in"
			intervals [1640]:
				xmin = 577.1366
				xmax = 577.2466
				text = "our"
			intervals [1641]:
				xmin = 577.2466
				xmax = 577.5966
				text = "front"
			intervals [1642]:
				xmin = 577.5966
				xmax = 578.2187
				text = ""
			intervals [1643]:
				xmin = 578.2187
				xmax = 578.3887
				text = "like"
			intervals [1644]:
				xmin = 578.3887
				xmax = 578.4487
				text = "in"
			intervals [1645]:
				xmin = 578.4487
				xmax = 578.5387
				text = "the"
			intervals [1646]:
				xmin = 578.5387
				xmax = 578.7787
				text = "front"
			intervals [1647]:
				xmin = 578.7787
				xmax = 579.1687
				text = "yard"
			intervals [1648]:
				xmin = 579.1687
				xmax = 579.4027
				text = ""
			intervals [1649]:
				xmin = 579.4027
				xmax = 579.8127
				text = "um"
			intervals [1650]:
				xmin = 579.8127
				xmax = 579.9027
				text = ""
			intervals [1651]:
				xmin = 579.9027
				xmax = 580.0027
				text = "in"
			intervals [1652]:
				xmin = 580.0027
				xmax = 580.0827
				text = "the"
			intervals [1653]:
				xmin = 580.0827
				xmax = 580.3727
				text = "building"
			intervals [1654]:
				xmin = 580.3727
				xmax = 580.4927
				text = "where"
			intervals [1655]:
				xmin = 580.4927
				xmax = 580.5827
				text = "we"
			intervals [1656]:
				xmin = 580.5827
				xmax = 580.8327
				text = "lived"
			intervals [1657]:
				xmin = 580.8327
				xmax = 581.0427
				text = "in"
			intervals [1658]:
				xmin = 581.0427
				xmax = 581.4828
				text = ""
			intervals [1659]:
				xmin = 581.4828
				xmax = 582.0528
				text = "um"
			intervals [1660]:
				xmin = 582.0528
				xmax = 582.7273
				text = ""
			intervals [1661]:
				xmin = 582.7273
				xmax = 582.7873
				text = "and"
			intervals [1662]:
				xmin = 582.7873
				xmax = 582.9573
				text = "that"
			intervals [1663]:
				xmin = 582.9573
				xmax = 583.1173
				text = "was"
			intervals [1664]:
				xmin = 583.1173
				xmax = 583.3573
				text = "it"
			intervals [1665]:
				xmin = 583.3573
				xmax = 583.3973
				text = ""
			intervals [1666]:
				xmin = 583.3973
				xmax = 583.5273
				text = "no"
			intervals [1667]:
				xmin = 583.5273
				xmax = 583.8973
				text = "further"
			intervals [1668]:
				xmin = 583.8973
				xmax = 583.9973
				text = "but"
			intervals [1669]:
				xmin = 583.9973
				xmax = 584.1273
				text = "like"
			intervals [1670]:
				xmin = 584.1273
				xmax = 584.1573
				text = ""
			intervals [1671]:
				xmin = 584.1573
				xmax = 584.3473
				text = "when"
			intervals [1672]:
				xmin = 584.3473
				xmax = 584.4473
				text = "i"
			intervals [1673]:
				xmin = 584.4473
				xmax = 584.6373
				text = "lived"
			intervals [1674]:
				xmin = 584.6373
				xmax = 585.1973
				text = "uptown"
			intervals [1675]:
				xmin = 585.1973
				xmax = 585.3073
				text = "we"
			intervals [1676]:
				xmin = 585.3073
				xmax = 585.3973
				text = "can"
			intervals [1677]:
				xmin = 585.3973
				xmax = 585.5873
				text = "go"
			intervals [1678]:
				xmin = 585.5873
				xmax = 585.7673
				text = "all"
			intervals [1679]:
				xmin = 585.7673
				xmax = 586.0573
				text = "over"
			intervals [1680]:
				xmin = 586.0573
				xmax = 587.780
				text = ""
			intervals [1681]:
				xmin = 587.780
				xmax = 588.230
				text = "and"
			intervals [1682]:
				xmin = 588.230
				xmax = 588.290
				text = "we"
			intervals [1683]:
				xmin = 588.290
				xmax = 588.440
				text = ""
			intervals [1684]:
				xmin = 588.440
				xmax = 588.620
				text = "didn't"
			intervals [1685]:
				xmin = 588.620
				xmax = 588.740
				text = "have"
			intervals [1686]:
				xmin = 588.740
				xmax = 588.800
				text = "to"
			intervals [1687]:
				xmin = 588.800
				xmax = 588.970
				text = "worry"
			intervals [1688]:
				xmin = 588.970
				xmax = 589.190
				text = "about"
			intervals [1689]:
				xmin = 589.190
				xmax = 589.600
				text = "anything"
			intervals [1690]:
				xmin = 589.600
				xmax = 589.630
				text = ""
			intervals [1691]:
				xmin = 589.630
				xmax = 589.700
				text = "you"
			intervals [1692]:
				xmin = 589.700
				xmax = 589.810
				text = "know"
			intervals [1693]:
				xmin = 589.810
				xmax = 589.850
				text = "i"
			intervals [1694]:
				xmin = 589.850
				xmax = 589.880
				text = "<unk>"
			intervals [1695]:
				xmin = 589.880
				xmax = 590.110
				text = "tell"
			intervals [1696]:
				xmin = 590.110
				xmax = 590.480
				text = "grandma"
			intervals [1697]:
				xmin = 590.480
				xmax = 590.640
				text = "we"
			intervals [1698]:
				xmin = 590.640
				xmax = 590.890
				text = "going"
			intervals [1699]:
				xmin = 590.890
				xmax = 591.050
				text = "such"
			intervals [1700]:
				xmin = 591.050
				xmax = 591.120
				text = "and"
			intervals [1701]:
				xmin = 591.120
				xmax = 591.350
				text = "such"
			intervals [1702]:
				xmin = 591.350
				xmax = 591.770
				text = "place"
			intervals [1703]:
				xmin = 591.770
				xmax = 592.1645
				text = ""
			intervals [1704]:
				xmin = 592.1645
				xmax = 592.6945
				text = "alright"
			intervals [1705]:
				xmin = 592.6945
				xmax = 593.4668
				text = ""
			intervals [1706]:
				xmin = 593.4668
				xmax = 593.6468
				text = "you"
			intervals [1707]:
				xmin = 593.6468
				xmax = 594.2268
				text = "know"
			intervals [1708]:
				xmin = 594.2268
				xmax = 594.9577
				text = ""
			intervals [1709]:
				xmin = 594.9577
				xmax = 595.1177
				text = "and"
			intervals [1710]:
				xmin = 595.1177
				xmax = 595.1777
				text = "it"
			intervals [1711]:
				xmin = 595.1777
				xmax = 595.2677
				text = "was"
			intervals [1712]:
				xmin = 595.2677
				xmax = 595.3877
				text = "just"
			intervals [1713]:
				xmin = 595.3877
				xmax = 595.4777
				text = "a"
			intervals [1714]:
				xmin = 595.4777
				xmax = 595.7177
				text = "bunch"
			intervals [1715]:
				xmin = 595.7177
				xmax = 595.8177
				text = "of"
			intervals [1716]:
				xmin = 595.8177
				xmax = 596.0877
				text = "us"
			intervals [1717]:
				xmin = 596.0877
				xmax = 596.1677
				text = "you"
			intervals [1718]:
				xmin = 596.1677
				xmax = 596.4877
				text = "know"
			intervals [1719]:
				xmin = 596.4877
				xmax = 597.1014
				text = ""
			intervals [1720]:
				xmin = 597.1014
				xmax = 597.5414
				text = "but"
			intervals [1721]:
				xmin = 597.5414
				xmax = 597.7928
				text = ""
			intervals [1722]:
				xmin = 597.7928
				xmax = 597.8928
				text = "and"
			intervals [1723]:
				xmin = 597.8928
				xmax = 597.9728
				text = "it"
			intervals [1724]:
				xmin = 597.9728
				xmax = 598.2028
				text = "wasn't"
			intervals [1725]:
				xmin = 598.2028
				xmax = 598.2928
				text = "that"
			intervals [1726]:
				xmin = 598.2928
				xmax = 598.4428
				text = "we're"
			intervals [1727]:
				xmin = 598.4428
				xmax = 598.6328
				text = "not"
			intervals [1728]:
				xmin = 598.6328
				xmax = 599.0331
				text = ""
			intervals [1729]:
				xmin = 599.0331
				xmax = 599.2431
				text = "real"
			intervals [1730]:
				xmin = 599.2431
				xmax = 599.6031
				text = "far"
			intervals [1731]:
				xmin = 599.6031
				xmax = 599.9431
				text = "but"
			intervals [1732]:
				xmin = 599.9431
				xmax = 600.1251
				text = ""
			intervals [1733]:
				xmin = 600.1251
				xmax = 600.2851
				text = "like"
			intervals [1734]:
				xmin = 600.2851
				xmax = 600.3351
				text = "i"
			intervals [1735]:
				xmin = 600.3351
				xmax = 600.5751
				text = "said"
			intervals [1736]:
				xmin = 600.5751
				xmax = 600.9351
				text = "everybody"
			intervals [1737]:
				xmin = 600.9351
				xmax = 601.2751
				text = "knew"
			intervals [1738]:
				xmin = 601.2751
				xmax = 601.865
				text = ""
			intervals [1739]:
				xmin = 601.865
				xmax = 602.265
				text = "everybody"
			intervals [1740]:
				xmin = 602.265
				xmax = 602.355
				text = "s"
			intervals [1741]:
				xmin = 602.355
				xmax = 602.385
				text = ""
			intervals [1742]:
				xmin = 602.385
				xmax = 602.465
				text = "you"
			intervals [1743]:
				xmin = 602.465
				xmax = 602.655
				text = "know"
			intervals [1744]:
				xmin = 602.655
				xmax = 602.975
				text = "child"
			intervals [1745]:
				xmin = 602.975
				xmax = 603.035
				text = "or"
			intervals [1746]:
				xmin = 603.035
				xmax = 603.455
				text = "whatever"
			intervals [1747]:
				xmin = 603.455
				xmax = 603.8188
				text = ""
			intervals [1748]:
				xmin = 603.8188
				xmax = 604.3888
				text = "um"
			intervals [1749]:
				xmin = 604.3888
				xmax = 606.1883
				text = ""
			intervals [1750]:
				xmin = 606.1883
				xmax = 606.3583
				text = "but"
			intervals [1751]:
				xmin = 606.3583
				xmax = 606.6283
				text = "yeah"
			intervals [1752]:
				xmin = 606.6283
				xmax = 607.8483
				text = "southeast"
			intervals [1753]:
				xmin = 607.8483
				xmax = 607.9583
				text = "it"
			intervals [1754]:
				xmin = 607.9583
				xmax = 608.1583
				text = "just"
			intervals [1755]:
				xmin = 608.1583
				xmax = 608.3683
				text = "w"
			intervals [1756]:
				xmin = 608.3683
				xmax = 608.3983
				text = ""
			intervals [1757]:
				xmin = 608.3983
				xmax = 608.4383
				text = "<unk>"
			intervals [1758]:
				xmin = 608.4383
				xmax = 609.8581
				text = ""
			intervals [1759]:
				xmin = 609.8581
				xmax = 610.0281
				text = "i"
			intervals [1760]:
				xmin = 610.0281
				xmax = 610.1281
				text = "was"
			intervals [1761]:
				xmin = 610.1281
				xmax = 610.2381
				text = "just"
			intervals [1762]:
				xmin = 610.2381
				xmax = 610.4081
				text = "glad"
			intervals [1763]:
				xmin = 610.4081
				xmax = 610.5581
				text = "those"
			intervals [1764]:
				xmin = 610.5581
				xmax = 610.7181
				text = "three"
			intervals [1765]:
				xmin = 610.7181
				xmax = 610.9281
				text = "years"
			intervals [1766]:
				xmin = 610.9281
				xmax = 611.0881
				text = "was"
			intervals [1767]:
				xmin = 611.0881
				xmax = 611.3681
				text = "up"
			intervals [1768]:
				xmin = 611.3681
				xmax = 611.8241
				text = ""
			intervals [1769]:
				xmin = 611.8241
				xmax = 612.1541
				text = "<unk>"
			intervals [1770]:
				xmin = 612.1541
				xmax = 615.3405
				text = ""
			intervals [1771]:
				xmin = 615.3405
				xmax = 615.7605
				text = "yeah"
			intervals [1772]:
				xmin = 615.7605
				xmax = 615.9935
				text = ""
			intervals [1773]:
				xmin = 615.9935
				xmax = 616.3635
				text = "uh-huh"
			intervals [1774]:
				xmin = 616.3635
				xmax = 616.3935
				text = "i"
			intervals [1775]:
				xmin = 616.3935
				xmax = 616.5535
				text = "came"
			intervals [1776]:
				xmin = 616.5535
				xmax = 616.7135
				text = "back"
			intervals [1777]:
				xmin = 616.7135
				xmax = 616.9735
				text = "here"
			intervals [1778]:
				xmin = 616.9735
				xmax = 617.1035
				text = "move"
			intervals [1779]:
				xmin = 617.1035
				xmax = 617.1935
				text = "with"
			intervals [1780]:
				xmin = 617.1935
				xmax = 617.2935
				text = "my"
			intervals [1781]:
				xmin = 617.2935
				xmax = 618.1335
				text = "grandparents"
			intervals [1782]:
				xmin = 618.1335
				xmax = 618.4391
				text = ""
			intervals [1783]:
				xmin = 618.4391
				xmax = 619.0491
				text = "um"
			intervals [1784]:
				xmin = 619.0491
				xmax = 619.6222
				text = ""
			intervals [1785]:
				xmin = 619.6222
				xmax = 619.7922
				text = "at"
			intervals [1786]:
				xmin = 619.7922
				xmax = 619.9122
				text = "by"
			intervals [1787]:
				xmin = 619.9122
				xmax = 620.0522
				text = "that"
			intervals [1788]:
				xmin = 620.0522
				xmax = 620.3122
				text = "time"
			intervals [1789]:
				xmin = 620.3122
				xmax = 620.4522
				text = "they"
			intervals [1790]:
				xmin = 620.4522
				xmax = 620.6322
				text = "had"
			intervals [1791]:
				xmin = 620.6322
				xmax = 621.0022
				text = "moved"
			intervals [1792]:
				xmin = 621.0022
				xmax = 621.3022
				text = "on"
			intervals [1793]:
				xmin = 621.3022
				xmax = 621.7522
				text = "uh"
			intervals [1794]:
				xmin = 621.7522
				xmax = 622.2685
				text = ""
			intervals [1795]:
				xmin = 622.2685
				xmax = 623.2785
				text = "rdx"
			intervals [1796]:
				xmin = 623.2785
				xmax = 623.9397
				text = ""
			intervals [1797]:
				xmin = 623.9397
				xmax = 624.0197
				text = "<unk>"
			intervals [1798]:
				xmin = 624.0197
				xmax = 624.2158
				text = ""
			intervals [1799]:
				xmin = 624.2158
				xmax = 624.8458
				text = "and"
			intervals [1800]:
				xmin = 624.8458
				xmax = 625.5597
				text = ""
			intervals [1801]:
				xmin = 625.5597
				xmax = 625.6997
				text = "that"
			intervals [1802]:
				xmin = 625.6997
				xmax = 625.7797
				text = "s"
			intervals [1803]:
				xmin = 625.7797
				xmax = 625.9097
				text = "when"
			intervals [1804]:
				xmin = 625.9097
				xmax = 625.9597
				text = ""
			intervals [1805]:
				xmin = 625.9597
				xmax = 626.2997
				text = "um"
			intervals [1806]:
				xmin = 626.2997
				xmax = 626.3997
				text = ""
			intervals [1807]:
				xmin = 626.3997
				xmax = 626.5097
				text = "i"
			intervals [1808]:
				xmin = 626.5097
				xmax = 626.6997
				text = "moved"
			intervals [1809]:
				xmin = 626.6997
				xmax = 626.8697
				text = "back"
			intervals [1810]:
				xmin = 626.8697
				xmax = 626.9797
				text = "with"
			intervals [1811]:
				xmin = 626.9797
				xmax = 627.3997
				text = "them"
			intervals [1812]:
				xmin = 627.3997
				xmax = 627.8682
				text = ""
			intervals [1813]:
				xmin = 627.8682
				xmax = 628.0082
				text = "got"
			intervals [1814]:
				xmin = 628.0082
				xmax = 628.3582
				text = "enrolled"
			intervals [1815]:
				xmin = 628.3582
				xmax = 628.8882
				text = "to"
			intervals [1816]:
				xmin = 628.8882
				xmax = 629.5929
				text = ""
			intervals [1817]:
				xmin = 629.5929
				xmax = 630.0129
				text = "uh"
			intervals [1818]:
				xmin = 630.0129
				xmax = 630.6429
				text = "rdx"
			intervals [1819]:
				xmin = 630.6429
				xmax = 631.5919
				text = ""
			intervals [1820]:
				xmin = 631.5919
				xmax = 631.7119
				text = "and"
			intervals [1821]:
				xmin = 631.7119
				xmax = 631.7419
				text = "i"
			intervals [1822]:
				xmin = 631.7419
				xmax = 631.9619
				text = "had"
			intervals [1823]:
				xmin = 631.9619
				xmax = 632.248
				text = ""
			intervals [1824]:
				xmin = 632.248
				xmax = 632.348
				text = "good"
			intervals [1825]:
				xmin = 632.348
				xmax = 632.558
				text = "time"
			intervals [1826]:
				xmin = 632.558
				xmax = 632.618
				text = "at"
			intervals [1827]:
				xmin = 632.618
				xmax = 633.138
				text = "rdx"
			intervals [1828]:
				xmin = 633.138
				xmax = 633.8747
				text = ""
			intervals [1829]:
				xmin = 633.8747
				xmax = 634.0547
				text = "good"
			intervals [1830]:
				xmin = 634.0547
				xmax = 634.4247
				text = "years"
			intervals [1831]:
				xmin = 634.4247
				xmax = 634.4547
				text = ""
			intervals [1832]:
				xmin = 634.4547
				xmax = 634.6247
				text = "good"
			intervals [1833]:
				xmin = 634.6247
				xmax = 635.0547
				text = "years"
			intervals [1834]:
				xmin = 635.0547
				xmax = 637.1117
				text = ""
			intervals [1835]:
				xmin = 637.1117
				xmax = 637.4217
				text = "mm-hm"
			intervals [1836]:
				xmin = 637.4217
				xmax = 638.6713
				text = ""
			intervals [1837]:
				xmin = 638.6713
				xmax = 639.2413
				text = "<unk>"
			intervals [1838]:
				xmin = 639.2413
				xmax = 649.9051
				text = ""
			intervals [1839]:
				xmin = 649.9051
				xmax = 650.5151
				text = "mm"
			intervals [1840]:
				xmin = 650.5151
				xmax = 650.8804
				text = ""
			intervals [1841]:
				xmin = 650.8804
				xmax = 651.0604
				text = "my"
			intervals [1842]:
				xmin = 651.0604
				xmax = 651.2704
				text = "high"
			intervals [1843]:
				xmin = 651.2704
				xmax = 651.5404
				text = "school"
			intervals [1844]:
				xmin = 651.5404
				xmax = 652.3404
				text = "experience"
			intervals [1845]:
				xmin = 652.3404
				xmax = 652.4004
				text = ""
			intervals [1846]:
				xmin = 652.4004
				xmax = 652.5104
				text = "i"
			intervals [1847]:
				xmin = 652.5104
				xmax = 652.6904
				text = "wanna"
			intervals [1848]:
				xmin = 652.6904
				xmax = 652.8404
				text = "say"
			intervals [1849]:
				xmin = 652.8404
				xmax = 653.0204
				text = "was"
			intervals [1850]:
				xmin = 653.0204
				xmax = 653.1004
				text = "the"
			intervals [1851]:
				xmin = 653.1004
				xmax = 653.5804
				text = "bomb"
			intervals [1852]:
				xmin = 653.5804
				xmax = 653.9232
				text = ""
			intervals [1853]:
				xmin = 653.9232
				xmax = 654.0432
				text = "<unk>"
			intervals [1854]:
				xmin = 654.0432
				xmax = 654.940
				text = ""
			intervals [1855]:
				xmin = 654.940
				xmax = 655.080
				text = "but"
			intervals [1856]:
				xmin = 655.080
				xmax = 655.110
				text = ""
			intervals [1857]:
				xmin = 655.110
				xmax = 655.200
				text = "when"
			intervals [1858]:
				xmin = 655.200
				xmax = 655.320
				text = "i"
			intervals [1859]:
				xmin = 655.320
				xmax = 655.510
				text = "go"
			intervals [1860]:
				xmin = 655.510
				xmax = 655.600
				text = "in"
			intervals [1861]:
				xmin = 655.600
				xmax = 655.790
				text = "these"
			intervals [1862]:
				xmin = 655.790
				xmax = 656.780
				text = "schools"
			intervals [1863]:
				xmin = 656.780
				xmax = 657.180
				text = ""
			intervals [1864]:
				xmin = 657.180
				xmax = 657.370
				text = "and"
			intervals [1865]:
				xmin = 657.370
				xmax = 657.470
				text = "it"
			intervals [1866]:
				xmin = 657.470
				xmax = 657.550
				text = "s"
			intervals [1867]:
				xmin = 657.550
				xmax = 657.970
				text = "like"
			intervals [1868]:
				xmin = 657.970
				xmax = 658.080
				text = "and"
			intervals [1869]:
				xmin = 658.080
				xmax = 658.170
				text = "i"
			intervals [1870]:
				xmin = 658.170
				xmax = 658.420
				text = "guess"
			intervals [1871]:
				xmin = 658.420
				xmax = 658.470
				text = "i"
			intervals [1872]:
				xmin = 658.470
				xmax = 658.650
				text = "don't"
			intervals [1873]:
				xmin = 658.650
				xmax = 658.800
				text = "know"
			intervals [1874]:
				xmin = 658.800
				xmax = 659.120
				text = "because"
			intervals [1875]:
				xmin = 659.120
				xmax = 659.190
				text = "of"
			intervals [1876]:
				xmin = 659.190
				xmax = 659.360
				text = "my"
			intervals [1877]:
				xmin = 659.360
				xmax = 659.730
				text = "height"
			intervals [1878]:
				xmin = 659.730
				xmax = 659.760
				text = ""
			intervals [1879]:
				xmin = 659.760
				xmax = 659.860
				text = "or"
			intervals [1880]:
				xmin = 659.860
				xmax = 660.330
				text = "whatever"
			intervals [1881]:
				xmin = 660.330
				xmax = 660.450
				text = "i"
			intervals [1882]:
				xmin = 660.450
				xmax = 660.690
				text = "still"
			intervals [1883]:
				xmin = 660.690
				xmax = 660.920
				text = "look"
			intervals [1884]:
				xmin = 660.920
				xmax = 661.250
				text = "young"
			intervals [1885]:
				xmin = 661.250
				xmax = 661.420
				text = "cause"
			intervals [1886]:
				xmin = 661.420
				xmax = 661.600
				text = "i'm"
			intervals [1887]:
				xmin = 661.600
				xmax = 661.790
				text = "over"
			intervals [1888]:
				xmin = 661.790
				xmax = 662.140
				text = "forty"
			intervals [1889]:
				xmin = 662.140
				xmax = 663.5639
				text = ""
			intervals [1890]:
				xmin = 663.5639
				xmax = 663.6239
				text = "and"
			intervals [1891]:
				xmin = 663.6239
				xmax = 663.7239
				text = "it"
			intervals [1892]:
				xmin = 663.7239
				xmax = 663.7839
				text = "s"
			intervals [1893]:
				xmin = 663.7839
				xmax = 663.9939
				text = "like"
			intervals [1894]:
				xmin = 663.9939
				xmax = 664.0639
				text = "the"
			intervals [1895]:
				xmin = 664.0639
				xmax = 664.3639
				text = "kids"
			intervals [1896]:
				xmin = 664.3639
				xmax = 664.5139
				text = "just"
			intervals [1897]:
				xmin = 664.5139
				xmax = 664.6839
				text = "look"
			intervals [1898]:
				xmin = 664.6839
				xmax = 664.7739
				text = "at"
			intervals [1899]:
				xmin = 664.7739
				xmax = 664.9139
				text = "you"
			intervals [1900]:
				xmin = 664.9139
				xmax = 665.3439
				text = "like"
			intervals [1901]:
				xmin = 665.3439
				xmax = 666.4566
				text = ""
			intervals [1902]:
				xmin = 666.4566
				xmax = 666.5566
				text = "you"
			intervals [1903]:
				xmin = 666.5566
				xmax = 667.0466
				text = "know"
			intervals [1904]:
				xmin = 667.0466
				xmax = 668.4554
				text = ""
			intervals [1905]:
				xmin = 668.4554
				xmax = 668.6354
				text = "i'm"
			intervals [1906]:
				xmin = 668.6354
				xmax = 668.7554
				text = "just"
			intervals [1907]:
				xmin = 668.7554
				xmax = 669.0354
				text = "like"
			intervals [1908]:
				xmin = 669.0354
				xmax = 670.2554
				text = "okay"
			intervals [1909]:
				xmin = 670.2554
				xmax = 670.3754
				text = "<unk>"
			intervals [1910]:
				xmin = 670.3754
				xmax = 672.1641
				text = ""
			intervals [1911]:
				xmin = 672.1641
				xmax = 672.2641
				text = "it"
			intervals [1912]:
				xmin = 672.2641
				xmax = 672.2941
				text = "s"
			intervals [1913]:
				xmin = 672.2941
				xmax = 672.4541
				text = "just"
			intervals [1914]:
				xmin = 672.4541
				xmax = 672.6741
				text = "like"
			intervals [1915]:
				xmin = 672.6741
				xmax = 673.0341
				text = "no"
			intervals [1916]:
				xmin = 673.0341
				xmax = 673.6141
				text = "respect"
			intervals [1917]:
				xmin = 673.6141
				xmax = 673.7241
				text = "at"
			intervals [1918]:
				xmin = 673.7241
				xmax = 674.0341
				text = "all"
			intervals [1919]:
				xmin = 674.0341
				xmax = 674.2541
				text = "from"
			intervals [1920]:
				xmin = 674.2541
				xmax = 674.4041
				text = "s"
			intervals [1921]:
				xmin = 674.4041
				xmax = 674.5941
				text = "from"
			intervals [1922]:
				xmin = 674.5941
				xmax = 674.9241
				text = "most"
			intervals [1923]:
				xmin = 674.9241
				xmax = 675.1041
				text = "of"
			intervals [1924]:
				xmin = 675.1041
				xmax = 675.2341
				text = "'em"
			intervals [1925]:
				xmin = 675.2341
				xmax = 675.9036
				text = ""
			intervals [1926]:
				xmin = 675.9036
				xmax = 675.9736
				text = "i"
			intervals [1927]:
				xmin = 675.9736
				xmax = 676.2936
				text = "mean"
			intervals [1928]:
				xmin = 676.2936
				xmax = 676.4136
				text = "all"
			intervals [1929]:
				xmin = 676.4136
				xmax = 676.5736
				text = "you"
			intervals [1930]:
				xmin = 676.5736
				xmax = 676.9036
				text = "hear"
			intervals [1931]:
				xmin = 676.9036
				xmax = 677.2036
				text = "walking"
			intervals [1932]:
				xmin = 677.2036
				xmax = 677.3736
				text = "down"
			intervals [1933]:
				xmin = 677.3736
				xmax = 677.4736
				text = "the"
			intervals [1934]:
				xmin = 677.4736
				xmax = 677.8636
				text = "hall"
			intervals [1935]:
				xmin = 677.8636
				xmax = 678.0936
				text = "is"
			intervals [1936]:
				xmin = 678.0936
				xmax = 678.3728
				text = ""
			intervals [1937]:
				xmin = 678.3728
				xmax = 678.4528
				text = "you"
			intervals [1938]:
				xmin = 678.4528
				xmax = 678.7228
				text = "know"
			intervals [1939]:
				xmin = 678.7228
				xmax = 679.0128
				text = "f"
			intervals [1940]:
				xmin = 679.0128
				xmax = 679.3328
				text = "this"
			intervals [1941]:
				xmin = 679.3328
				xmax = 679.4028
				text = ""
			intervals [1942]:
				xmin = 679.4028
				xmax = 679.5628
				text = "you"
			intervals [1943]:
				xmin = 679.5628
				xmax = 679.9328
				text = "know"
			intervals [1944]:
				xmin = 679.9328
				xmax = 680.2576
				text = ""
			intervals [1945]:
				xmin = 680.2576
				xmax = 680.3476
				text = "you"
			intervals [1946]:
				xmin = 680.3476
				xmax = 680.5376
				text = "know"
			intervals [1947]:
				xmin = 680.5376
				xmax = 680.8276
				text = "just"
			intervals [1948]:
				xmin = 680.8276
				xmax = 680.8576
				text = ""
			intervals [1949]:
				xmin = 680.8576
				xmax = 680.9576
				text = "a"
			intervals [1950]:
				xmin = 680.9576
				xmax = 681.1576
				text = "lot"
			intervals [1951]:
				xmin = 681.1576
				xmax = 681.2476
				text = "of"
			intervals [1952]:
				xmin = 681.2476
				xmax = 681.6476
				text = "cursing"
			intervals [1953]:
				xmin = 681.6476
				xmax = 681.8376
				text = "and"
			intervals [1954]:
				xmin = 681.8376
				xmax = 681.9676
				text = "i'm"
			intervals [1955]:
				xmin = 681.9676
				xmax = 682.1276
				text = "just"
			intervals [1956]:
				xmin = 682.1276
				xmax = 682.3576
				text = "like"
			intervals [1957]:
				xmin = 682.3576
				xmax = 682.7705
				text = ""
			intervals [1958]:
				xmin = 682.7705
				xmax = 682.8305
				text = "and"
			intervals [1959]:
				xmin = 682.8305
				xmax = 682.9005
				text = "i'm"
			intervals [1960]:
				xmin = 682.9005
				xmax = 683.0505
				text = "like"
			intervals [1961]:
				xmin = 683.0505
				xmax = 683.1905
				text = "even"
			intervals [1962]:
				xmin = 683.1905
				xmax = 683.2605
				text = "the"
			intervals [1963]:
				xmin = 683.2605
				xmax = 683.6905
				text = "principal"
			intervals [1964]:
				xmin = 683.6905
				xmax = 683.9305
				text = "letting"
			intervals [1965]:
				xmin = 683.9305
				xmax = 684.0205
				text = "them"
			intervals [1966]:
				xmin = 684.0205
				xmax = 684.1505
				text = "get"
			intervals [1967]:
				xmin = 684.1505
				xmax = 684.3605
				text = "away"
			intervals [1968]:
				xmin = 684.3605
				xmax = 684.4605
				text = "with"
			intervals [1969]:
				xmin = 684.4605
				xmax = 684.6205
				text = "this"
			intervals [1970]:
				xmin = 684.6205
				xmax = 684.7605
				text = "i'm"
			intervals [1971]:
				xmin = 684.7605
				xmax = 684.9505
				text = "like"
			intervals [1972]:
				xmin = 684.9505
				xmax = 685.0305
				text = "i"
			intervals [1973]:
				xmin = 685.0305
				xmax = 685.1805
				text = "don't"
			intervals [1974]:
				xmin = 685.1805
				xmax = 685.8405
				text = "understand"
			intervals [1975]:
				xmin = 685.8405
				xmax = 685.8705
				text = ""
			intervals [1976]:
				xmin = 685.8705
				xmax = 686.0405
				text = "it"
			intervals [1977]:
				xmin = 686.0405
				xmax = 686.1205
				text = "it"
			intervals [1978]:
				xmin = 686.1205
				xmax = 686.3705
				text = "has"
			intervals [1979]:
				xmin = 686.3705
				xmax = 686.5105
				text = "to"
			intervals [1980]:
				xmin = 686.5105
				xmax = 687.0005
				text = "be"
			intervals [1981]:
				xmin = 687.0005
				xmax = 687.8818
				text = ""
			intervals [1982]:
				xmin = 687.8818
				xmax = 688.4718
				text = "<unk>"
			intervals [1983]:
				xmin = 688.4718
				xmax = 689.5134
				text = ""
			intervals [1984]:
				xmin = 689.5134
				xmax = 689.8634
				text = "like"
			intervals [1985]:
				xmin = 689.8634
				xmax = 690.2254
				text = ""
			intervals [1986]:
				xmin = 690.2254
				xmax = 690.2754
				text = "i"
			intervals [1987]:
				xmin = 690.2754
				xmax = 690.4454
				text = "don't"
			intervals [1988]:
				xmin = 690.4454
				xmax = 690.6854
				text = "know"
			intervals [1989]:
				xmin = 690.6854
				xmax = 690.7354
				text = ""
			intervals [1990]:
				xmin = 690.7354
				xmax = 690.9854
				text = "more"
			intervals [1991]:
				xmin = 690.9854
				xmax = 691.0954
				text = ""
			intervals [1992]:
				xmin = 691.0954
				xmax = 691.7854
				text = "discipline"
			intervals [1993]:
				xmin = 691.7854
				xmax = 691.9054
				text = "or"
			intervals [1994]:
				xmin = 691.9054
				xmax = 692.3554
				text = "something"
			intervals [1995]:
				xmin = 692.3554
				xmax = 692.6854
				text = "or"
			intervals [1996]:
				xmin = 692.6854
				xmax = 693.0623
				text = ""
			intervals [1997]:
				xmin = 693.0623
				xmax = 693.5423
				text = "something"
			intervals [1998]:
				xmin = 693.5423
				xmax = 694.2623
				text = "because"
			intervals [1999]:
				xmin = 694.2623
				xmax = 694.9507
				text = ""
			intervals [2000]:
				xmin = 694.9507
				xmax = 695.0407
				text = "it"
			intervals [2001]:
				xmin = 695.0407
				xmax = 695.8337
				text = ""
			intervals [2002]:
				xmin = 695.8337
				xmax = 696.0737
				text = "these"
			intervals [2003]:
				xmin = 696.0737
				xmax = 696.3937
				text = "schools"
			intervals [2004]:
				xmin = 696.3937
				xmax = 696.4237
				text = "are"
			intervals [2005]:
				xmin = 696.4237
				xmax = 696.6237
				text = "off"
			intervals [2006]:
				xmin = 696.6237
				xmax = 696.7037
				text = "the"
			intervals [2007]:
				xmin = 696.7037
				xmax = 697.2437
				text = "chain"
			intervals [2008]:
				xmin = 697.2437
				xmax = 698.3047
				text = ""
			intervals [2009]:
				xmin = 698.3047
				xmax = 698.5547
				text = "and"
			intervals [2010]:
				xmin = 698.5547
				xmax = 698.5847
				text = ""
			intervals [2011]:
				xmin = 698.5847
				xmax = 698.7747
				text = "you"
			intervals [2012]:
				xmin = 698.7747
				xmax = 699.1647
				text = "know"
			intervals [2013]:
				xmin = 699.1647
				xmax = 699.2763
				text = ""
			intervals [2014]:
				xmin = 699.2763
				xmax = 699.3863
				text = "i"
			intervals [2015]:
				xmin = 699.3863
				xmax = 699.7963
				text = "mean"
			intervals [2016]:
				xmin = 699.7963
				xmax = 699.8963
				text = "the"
			intervals [2017]:
				xmin = 699.8963
				xmax = 700.4163
				text = "dc"
			intervals [2018]:
				xmin = 700.4163
				xmax = 700.4863
				text = ""
			intervals [2019]:
				xmin = 700.4863
				xmax = 700.7563
				text = "public"
			intervals [2020]:
				xmin = 700.7563
				xmax = 701.0463
				text = "schools"
			intervals [2021]:
				xmin = 701.0463
				xmax = 701.1363
				text = "the"
			intervals [2022]:
				xmin = 701.1363
				xmax = 701.5263
				text = "charter"
			intervals [2023]:
				xmin = 701.5263
				xmax = 702.0063
				text = "schools"
			intervals [2024]:
				xmin = 702.0063
				xmax = 702.1563
				text = "i've"
			intervals [2025]:
				xmin = 702.1563
				xmax = 702.3963
				text = "been"
			intervals [2026]:
				xmin = 702.3963
				xmax = 702.8341
				text = ""
			intervals [2027]:
				xmin = 702.8341
				xmax = 702.9441
				text = "you"
			intervals [2028]:
				xmin = 702.9441
				xmax = 703.1041
				text = "know"
			intervals [2029]:
				xmin = 703.1041
				xmax = 703.2341
				text = "to"
			intervals [2030]:
				xmin = 703.2341
				xmax = 703.2941
				text = "a"
			intervals [2031]:
				xmin = 703.2941
				xmax = 703.5041
				text = "lot"
			intervals [2032]:
				xmin = 703.5041
				xmax = 703.5641
				text = "of"
			intervals [2033]:
				xmin = 703.5641
				xmax = 703.6341
				text = "'em"
			intervals [2034]:
				xmin = 703.6341
				xmax = 703.6941
				text = "and"
			intervals [2035]:
				xmin = 703.6941
				xmax = 703.7541
				text = "i'm"
			intervals [2036]:
				xmin = 703.7541
				xmax = 704.1241
				text = "like"
			intervals [2037]:
				xmin = 704.1241
				xmax = 704.9548
				text = ""
			intervals [2038]:
				xmin = 704.9548
				xmax = 705.2248
				text = "y'all"
			intervals [2039]:
				xmin = 705.2248
				xmax = 705.4148
				text = "just"
			intervals [2040]:
				xmin = 705.4148
				xmax = 705.6748
				text = "talk"
			intervals [2041]:
				xmin = 705.6748
				xmax = 705.8848
				text = "like"
			intervals [2042]:
				xmin = 705.8848
				xmax = 705.9448
				text = "i"
			intervals [2043]:
				xmin = 705.9448
				xmax = 706.1048
				text = "mean"
			intervals [2044]:
				xmin = 706.1048
				xmax = 706.2948
				text = "y'all"
			intervals [2045]:
				xmin = 706.2948
				xmax = 706.4548
				text = "just"
			intervals [2046]:
				xmin = 706.4548
				xmax = 706.7052
				text = ""
			intervals [2047]:
				xmin = 706.7052
				xmax = 707.0152
				text = "actually"
			intervals [2048]:
				xmin = 707.0152
				xmax = 707.1852
				text = "let"
			intervals [2049]:
				xmin = 707.1852
				xmax = 707.3252
				text = "them"
			intervals [2050]:
				xmin = 707.3252
				xmax = 707.5652
				text = "walking"
			intervals [2051]:
				xmin = 707.5652
				xmax = 707.6952
				text = "down"
			intervals [2052]:
				xmin = 707.6952
				xmax = 707.7652
				text = "the"
			intervals [2053]:
				xmin = 707.7652
				xmax = 708.0952
				text = "hall"
			intervals [2054]:
				xmin = 708.0952
				xmax = 708.2552
				text = "just"
			intervals [2055]:
				xmin = 708.2552
				xmax = 708.4352
				text = "talk"
			intervals [2056]:
				xmin = 708.4352
				xmax = 708.6352
				text = "like"
			intervals [2057]:
				xmin = 708.6352
				xmax = 708.9852
				text = "this"
			intervals [2058]:
				xmin = 708.9852
				xmax = 710.9956
				text = ""
			intervals [2059]:
				xmin = 710.9956
				xmax = 711.1756
				text = "not"
			intervals [2060]:
				xmin = 711.1756
				xmax = 711.2956
				text = "say"
			intervals [2061]:
				xmin = 711.2956
				xmax = 711.6956
				text = "anything"
			intervals [2062]:
				xmin = 711.6956
				xmax = 711.8256
				text = "they"
			intervals [2063]:
				xmin = 711.8256
				xmax = 711.9856
				text = "talk"
			intervals [2064]:
				xmin = 711.9856
				xmax = 712.1656
				text = "like"
			intervals [2065]:
				xmin = 712.1656
				xmax = 712.3056
				text = "that"
			intervals [2066]:
				xmin = 712.3056
				xmax = 712.4656
				text = "with"
			intervals [2067]:
				xmin = 712.4656
				xmax = 712.6756
				text = "each"
			intervals [2068]:
				xmin = 712.6756
				xmax = 712.8756
				text = "other"
			intervals [2069]:
				xmin = 712.8756
				xmax = 712.9856
				text = "they"
			intervals [2070]:
				xmin = 712.9856
				xmax = 713.1456
				text = "talk"
			intervals [2071]:
				xmin = 713.1456
				xmax = 713.3256
				text = "like"
			intervals [2072]:
				xmin = 713.3256
				xmax = 713.4456
				text = "that"
			intervals [2073]:
				xmin = 713.4456
				xmax = 713.6056
				text = "with"
			intervals [2074]:
				xmin = 713.6056
				xmax = 713.7656
				text = "the"
			intervals [2075]:
				xmin = 713.7656
				xmax = 714.2058
				text = ""
			intervals [2076]:
				xmin = 714.2058
				xmax = 714.8458
				text = "staff"
			intervals [2077]:
				xmin = 714.8458
				xmax = 714.9258
				text = "and"
			intervals [2078]:
				xmin = 714.9258
				xmax = 715.0558
				text = "i'm"
			intervals [2079]:
				xmin = 715.0558
				xmax = 715.4558
				text = "like"
			intervals [2080]:
				xmin = 715.4558
				xmax = 717.1012
				text = ""
			intervals [2081]:
				xmin = 717.1012
				xmax = 717.2412
				text = "when"
			intervals [2082]:
				xmin = 717.2412
				xmax = 717.3512
				text = "i"
			intervals [2083]:
				xmin = 717.3512
				xmax = 717.4712
				text = "was"
			intervals [2084]:
				xmin = 717.4712
				xmax = 717.5612
				text = "in"
			intervals [2085]:
				xmin = 717.5612
				xmax = 717.7812
				text = "high"
			intervals [2086]:
				xmin = 717.7812
				xmax = 718.3612
				text = "school"
			intervals [2087]:
				xmin = 718.3612
				xmax = 718.9723
				text = ""
			intervals [2088]:
				xmin = 718.9723
				xmax = 719.2123
				text = "w"
			intervals [2089]:
				xmin = 719.2123
				xmax = 719.2423
				text = ""
			intervals [2090]:
				xmin = 719.2423
				xmax = 719.3023
				text = "uh"
			intervals [2091]:
				xmin = 719.3023
				xmax = 719.7884
				text = ""
			intervals [2092]:
				xmin = 719.7884
				xmax = 719.9284
				text = "our"
			intervals [2093]:
				xmin = 719.9284
				xmax = 720.2784
				text = "teachers"
			intervals [2094]:
				xmin = 720.2784
				xmax = 720.4684
				text = "didn't"
			intervals [2095]:
				xmin = 720.4684
				xmax = 720.4984
				text = ""
			intervals [2096]:
				xmin = 720.4984
				xmax = 720.9784
				text = "tolerate"
			intervals [2097]:
				xmin = 720.9784
				xmax = 721.1484
				text = "that"
			intervals [2098]:
				xmin = 721.1484
				xmax = 721.6184
				text = "stuff"
			intervals [2099]:
				xmin = 721.6184
				xmax = 723.0145
				text = ""
			intervals [2100]:
				xmin = 723.0145
				xmax = 723.0845
				text = "i"
			intervals [2101]:
				xmin = 723.0845
				xmax = 723.7345
				text = "mean"
			intervals [2102]:
				xmin = 723.7345
				xmax = 728.9317
				text = ""
			intervals [2103]:
				xmin = 728.9317
				xmax = 729.3617
				text = "um"
			intervals [2104]:
				xmin = 729.3617
				xmax = 730.6281
				text = ""
			intervals [2105]:
				xmin = 730.6281
				xmax = 730.9381
				text = "probably"
			intervals [2106]:
				xmin = 730.9381
				xmax = 731.0781
				text = "some"
			intervals [2107]:
				xmin = 731.0781
				xmax = 731.1381
				text = "of"
			intervals [2108]:
				xmin = 731.1381
				xmax = 731.2281
				text = "the"
			intervals [2109]:
				xmin = 731.2281
				xmax = 731.5581
				text = "friends"
			intervals [2110]:
				xmin = 731.5581
				xmax = 731.6181
				text = "i"
			intervals [2111]:
				xmin = 731.6181
				xmax = 731.8281
				text = "had"
			intervals [2112]:
				xmin = 731.8281
				xmax = 731.9381
				text = "i"
			intervals [2113]:
				xmin = 731.9381
				xmax = 732.1581
				text = "was"
			intervals [2114]:
				xmin = 732.1581
				xmax = 732.2581
				text = ""
			intervals [2115]:
				xmin = 732.2581
				xmax = 732.5981
				text = "mostly"
			intervals [2116]:
				xmin = 732.5981
				xmax = 733.0881
				text = "quiet"
			intervals [2117]:
				xmin = 733.0881
				xmax = 734.0629
				text = ""
			intervals [2118]:
				xmin = 734.0629
				xmax = 734.1229
				text = "<unk>"
			intervals [2119]:
				xmin = 734.1229
				xmax = 734.2469
				text = ""
			intervals [2120]:
				xmin = 734.2469
				xmax = 734.4269
				text = "in"
			intervals [2121]:
				xmin = 734.4269
				xmax = 734.9769
				text = "school"
			intervals [2122]:
				xmin = 734.9769
				xmax = 735.5269
				text = ""
			intervals [2123]:
				xmin = 735.5269
				xmax = 735.8169
				text = "laid"
			intervals [2124]:
				xmin = 735.8169
				xmax = 736.1669
				text = "back"
			intervals [2125]:
				xmin = 736.1669
				xmax = 737.1341
				text = ""
			intervals [2126]:
				xmin = 737.1341
				xmax = 737.2241
				text = "<unk>"
			intervals [2127]:
				xmin = 737.2241
				xmax = 737.7341
				text = "um"
			intervals [2128]:
				xmin = 737.7341
				xmax = 738.0891
				text = ""
			intervals [2129]:
				xmin = 738.0891
				xmax = 738.2091
				text = "but"
			intervals [2130]:
				xmin = 738.2091
				xmax = 738.2491
				text = "i"
			intervals [2131]:
				xmin = 738.2491
				xmax = 738.4891
				text = "did"
			intervals [2132]:
				xmin = 738.4891
				xmax = 738.6491
				text = "try"
			intervals [2133]:
				xmin = 738.6491
				xmax = 738.7491
				text = "to"
			intervals [2134]:
				xmin = 738.7491
				xmax = 738.8791
				text = "get"
			intervals [2135]:
				xmin = 738.8791
				xmax = 739.2091
				text = "myself"
			intervals [2136]:
				xmin = 739.2091
				xmax = 739.6391
				text = "involved"
			intervals [2137]:
				xmin = 739.6391
				xmax = 739.8791
				text = "in"
			intervals [2138]:
				xmin = 739.8791
				xmax = 739.9491
				text = ""
			intervals [2139]:
				xmin = 739.9491
				xmax = 740.0791
				text = "you"
			intervals [2140]:
				xmin = 740.0791
				xmax = 740.2391
				text = "know"
			intervals [2141]:
				xmin = 740.2391
				xmax = 740.4891
				text = "certain"
			intervals [2142]:
				xmin = 740.4891
				xmax = 740.9891
				text = "things"
			intervals [2143]:
				xmin = 740.9891
				xmax = 741.0691
				text = "you"
			intervals [2144]:
				xmin = 741.0691
				xmax = 741.2091
				text = "know"
			intervals [2145]:
				xmin = 741.2091
				xmax = 741.2691
				text = "to"
			intervals [2146]:
				xmin = 741.2691
				xmax = 741.7819
				text = ""
			intervals [2147]:
				xmin = 741.7819
				xmax = 741.9319
				text = "make"
			intervals [2148]:
				xmin = 741.9319
				xmax = 742.0019
				text = "it"
			intervals [2149]:
				xmin = 742.0019
				xmax = 742.2319
				text = "fun"
			intervals [2150]:
				xmin = 742.2319
				xmax = 742.3419
				text = "for"
			intervals [2151]:
				xmin = 742.3419
				xmax = 742.7219
				text = "myself"
			intervals [2152]:
				xmin = 742.7219
				xmax = 742.8719
				text = "make"
			intervals [2153]:
				xmin = 742.8719
				xmax = 742.9519
				text = "it"
			intervals [2154]:
				xmin = 742.9519
				xmax = 743.4419
				text = "interesting"
			intervals [2155]:
				xmin = 743.4419
				xmax = 743.5819
				text = "and"
			intervals [2156]:
				xmin = 743.5819
				xmax = 743.6419
				text = "i"
			intervals [2157]:
				xmin = 743.6419
				xmax = 743.9019
				text = "had"
			intervals [2158]:
				xmin = 743.9019
				xmax = 744.0519
				text = "good"
			intervals [2159]:
				xmin = 744.0519
				xmax = 744.5319
				text = "friends"
			intervals [2160]:
				xmin = 744.5319
				xmax = 744.7119
				text = "and"
			intervals [2161]:
				xmin = 744.7119
				xmax = 745.0057
				text = ""
			intervals [2162]:
				xmin = 745.0057
				xmax = 745.2757
				text = "still"
			intervals [2163]:
				xmin = 745.2757
				xmax = 745.4157
				text = "good"
			intervals [2164]:
				xmin = 745.4157
				xmax = 745.7257
				text = "friends"
			intervals [2165]:
				xmin = 745.7257
				xmax = 745.8357
				text = "with"
			intervals [2166]:
				xmin = 745.8357
				xmax = 745.8857
				text = "a"
			intervals [2167]:
				xmin = 745.8857
				xmax = 746.0857
				text = "lot"
			intervals [2168]:
				xmin = 746.0857
				xmax = 746.2557
				text = "of"
			intervals [2169]:
				xmin = 746.2557
				xmax = 746.4657
				text = "'em"
			intervals [2170]:
				xmin = 746.4657
				xmax = 747.0896
				text = ""
			intervals [2171]:
				xmin = 747.0896
				xmax = 747.4896
				text = "now"
			intervals [2172]:
				xmin = 747.4896
				xmax = 747.713
				text = ""
			intervals [2173]:
				xmin = 747.713
				xmax = 748.353
				text = "um"
			intervals [2174]:
				xmin = 748.353
				xmax = 749.6735
				text = ""
			intervals [2175]:
				xmin = 749.6735
				xmax = 749.9335
				text = "yeah"
			intervals [2176]:
				xmin = 749.9335
				xmax = 750.0435
				text = "and"
			intervals [2177]:
				xmin = 750.0435
				xmax = 750.1435
				text = "it"
			intervals [2178]:
				xmin = 750.1435
				xmax = 750.2635
				text = "s"
			intervals [2179]:
				xmin = 750.2635
				xmax = 750.4935
				text = "like"
			intervals [2180]:
				xmin = 750.4935
				xmax = 751.1235
				text = "even"
			intervals [2181]:
				xmin = 751.1235
				xmax = 752.6016
				text = ""
			intervals [2182]:
				xmin = 752.6016
				xmax = 752.7716
				text = "like"
			intervals [2183]:
				xmin = 752.7716
				xmax = 752.9216
				text = "when"
			intervals [2184]:
				xmin = 752.9216
				xmax = 752.9916
				text = "i"
			intervals [2185]:
				xmin = 752.9916
				xmax = 753.1716
				text = "got"
			intervals [2186]:
				xmin = 753.1716
				xmax = 753.4016
				text = "into"
			intervals [2187]:
				xmin = 753.4016
				xmax = 753.4916
				text = "the"
			intervals [2188]:
				xmin = 753.4916
				xmax = 754.0216
				text = "school"
			intervals [2189]:
				xmin = 754.0216
				xmax = 754.0816
				text = "i"
			intervals [2190]:
				xmin = 754.0816
				xmax = 754.2616
				text = "had"
			intervals [2191]:
				xmin = 754.2616
				xmax = 754.3816
				text = "some"
			intervals [2192]:
				xmin = 754.3816
				xmax = 754.7116
				text = "friends"
			intervals [2193]:
				xmin = 754.7116
				xmax = 754.7616
				text = "i"
			intervals [2194]:
				xmin = 754.7616
				xmax = 754.8716
				text = "would"
			intervals [2195]:
				xmin = 754.8716
				xmax = 755.0816
				text = "call"
			intervals [2196]:
				xmin = 755.0816
				xmax = 755.2116
				text = "my"
			intervals [2197]:
				xmin = 755.2116
				xmax = 755.6916
				text = "cousins"
			intervals [2198]:
				xmin = 755.6916
				xmax = 755.8016
				text = "you"
			intervals [2199]:
				xmin = 755.8016
				xmax = 755.9216
				text = "know"
			intervals [2200]:
				xmin = 755.9216
				xmax = 756.0316
				text = "they"
			intervals [2201]:
				xmin = 756.0316
				xmax = 756.1216
				text = "would"
			intervals [2202]:
				xmin = 756.1216
				xmax = 756.3016
				text = "look"
			intervals [2203]:
				xmin = 756.3016
				xmax = 756.4416
				text = "out"
			intervals [2204]:
				xmin = 756.4416
				xmax = 756.6416
				text = "for"
			intervals [2205]:
				xmin = 756.6416
				xmax = 756.7316
				text = "me"
			intervals [2206]:
				xmin = 756.7316
				xmax = 757.0685
				text = ""
			intervals [2207]:
				xmin = 757.0685
				xmax = 757.1785
				text = "you"
			intervals [2208]:
				xmin = 757.1785
				xmax = 757.3285
				text = "have"
			intervals [2209]:
				xmin = 757.3285
				xmax = 757.4785
				text = "any"
			intervals [2210]:
				xmin = 757.4785
				xmax = 757.9185
				text = "problems"
			intervals [2211]:
				xmin = 757.9185
				xmax = 758.0185
				text = "though"
			intervals [2212]:
				xmin = 758.0185
				xmax = 758.1585
				text = "you"
			intervals [2213]:
				xmin = 758.1585
				xmax = 758.3285
				text = "know"
			intervals [2214]:
				xmin = 758.3285
				xmax = 758.5485
				text = "come"
			intervals [2215]:
				xmin = 758.5485
				xmax = 758.6085
				text = "to"
			intervals [2216]:
				xmin = 758.6085
				xmax = 758.7385
				text = "me"
			intervals [2217]:
				xmin = 758.7385
				xmax = 758.7885
				text = "or"
			intervals [2218]:
				xmin = 758.7885
				xmax = 759.1785
				text = "whatever"
			intervals [2219]:
				xmin = 759.1785
				xmax = 759.5268
				text = ""
			intervals [2220]:
				xmin = 759.5268
				xmax = 760.2168
				text = "um"
			intervals [2221]:
				xmin = 760.2168
				xmax = 761.8804
				text = ""
			intervals [2222]:
				xmin = 761.8804
				xmax = 762.0504
				text = "it"
			intervals [2223]:
				xmin = 762.0504
				xmax = 762.6904
				text = "was"
			intervals [2224]:
				xmin = 762.6904
				xmax = 764.6245
				text = ""
			intervals [2225]:
				xmin = 764.6245
				xmax = 765.0445
				text = "everybody"
			intervals [2226]:
				xmin = 765.0445
				xmax = 765.2245
				text = "was"
			intervals [2227]:
				xmin = 765.2245
				xmax = 765.5245
				text = "kind"
			intervals [2228]:
				xmin = 765.5245
				xmax = 765.6445
				text = "of"
			intervals [2229]:
				xmin = 765.6445
				xmax = 765.6745
				text = ""
			intervals [2230]:
				xmin = 765.6745
				xmax = 765.7845
				text = "you"
			intervals [2231]:
				xmin = 765.7845
				xmax = 765.9545
				text = "know"
			intervals [2232]:
				xmin = 765.9545
				xmax = 766.3545
				text = "friendly"
			intervals [2233]:
				xmin = 766.3545
				xmax = 766.5445
				text = "to"
			intervals [2234]:
				xmin = 766.5445
				xmax = 766.7045
				text = "each"
			intervals [2235]:
				xmin = 766.7045
				xmax = 767.1145
				text = "other"
			intervals [2236]:
				xmin = 767.1145
				xmax = 767.1445
				text = ""
			intervals [2237]:
				xmin = 767.1445
				xmax = 767.2645
				text = "you"
			intervals [2238]:
				xmin = 767.2645
				xmax = 767.4045
				text = "know"
			intervals [2239]:
				xmin = 767.4045
				xmax = 767.5545
				text = "you"
			intervals [2240]:
				xmin = 767.5545
				xmax = 767.8245
				text = "had"
			intervals [2241]:
				xmin = 767.8245
				xmax = 767.8545
				text = ""
			intervals [2242]:
				xmin = 767.8545
				xmax = 768.1045
				text = "your"
			intervals [2243]:
				xmin = 768.1045
				xmax = 768.7056
				text = ""
			intervals [2244]:
				xmin = 768.7056
				xmax = 768.9356
				text = "kids"
			intervals [2245]:
				xmin = 768.9356
				xmax = 769.0256
				text = "that"
			intervals [2246]:
				xmin = 769.0256
				xmax = 769.1856
				text = "had"
			intervals [2247]:
				xmin = 769.1856
				xmax = 769.3356
				text = "their"
			intervals [2248]:
				xmin = 769.3356
				xmax = 769.5956
				text = "beef"
			intervals [2249]:
				xmin = 769.5956
				xmax = 769.7856
				text = "with"
			intervals [2250]:
				xmin = 769.7856
				xmax = 769.9656
				text = "each"
			intervals [2251]:
				xmin = 769.9656
				xmax = 770.2356
				text = "other"
			intervals [2252]:
				xmin = 770.2356
				xmax = 770.4656
				text = "whatever"
			intervals [2253]:
				xmin = 770.4656
				xmax = 770.7656
				text = "but"
			intervals [2254]:
				xmin = 770.7656
				xmax = 770.9552
				text = ""
			intervals [2255]:
				xmin = 770.9552
				xmax = 771.1352
				text = "it"
			intervals [2256]:
				xmin = 771.1352
				xmax = 771.6252
				text = "wasn't"
			intervals [2257]:
				xmin = 771.6252
				xmax = 772.2575
				text = ""
			intervals [2258]:
				xmin = 772.2575
				xmax = 772.4975
				text = "nothing"
			intervals [2259]:
				xmin = 772.4975
				xmax = 772.7175
				text = "where"
			intervals [2260]:
				xmin = 772.7175
				xmax = 772.8375
				text = "i"
			intervals [2261]:
				xmin = 772.8375
				xmax = 773.3975
				text = "feared"
			intervals [2262]:
				xmin = 773.3975
				xmax = 774.3396
				text = ""
			intervals [2263]:
				xmin = 774.3396
				xmax = 774.6596
				text = "coming"
			intervals [2264]:
				xmin = 774.6596
				xmax = 774.7396
				text = "to"
			intervals [2265]:
				xmin = 774.7396
				xmax = 775.2596
				text = "school"
			intervals [2266]:
				xmin = 775.2596
				xmax = 775.7864
				text = ""
			intervals [2267]:
				xmin = 775.7864
				xmax = 775.9564
				text = "like"
			intervals [2268]:
				xmin = 775.9564
				xmax = 776.0164
				text = "i"
			intervals [2269]:
				xmin = 776.0164
				xmax = 776.1364
				text = "would"
			intervals [2270]:
				xmin = 776.1364
				xmax = 776.3264
				text = "walk"
			intervals [2271]:
				xmin = 776.3264
				xmax = 776.3964
				text = "to"
			intervals [2272]:
				xmin = 776.3964
				xmax = 776.6064
				text = "school"
			intervals [2273]:
				xmin = 776.6064
				xmax = 776.7864
				text = "every"
			intervals [2274]:
				xmin = 776.7864
				xmax = 776.9464
				text = "day"
			intervals [2275]:
				xmin = 776.9464
				xmax = 777.0364
				text = "i"
			intervals [2276]:
				xmin = 777.0364
				xmax = 777.1464
				text = "would"
			intervals [2277]:
				xmin = 777.1464
				xmax = 777.3664
				text = "walk"
			intervals [2278]:
				xmin = 777.3664
				xmax = 777.5564
				text = "from"
			intervals [2279]:
				xmin = 777.5564
				xmax = 778.3664
				text = "rdx"
			intervals [2280]:
				xmin = 778.3664
				xmax = 778.3964
				text = ""
			intervals [2281]:
				xmin = 778.3964
				xmax = 778.4664
				text = "all"
			intervals [2282]:
				xmin = 778.4664
				xmax = 778.5264
				text = "the"
			intervals [2283]:
				xmin = 778.5264
				xmax = 778.6664
				text = "way"
			intervals [2284]:
				xmin = 778.6664
				xmax = 779.1764
				text = "down"
			intervals [2285]:
				xmin = 779.1764
				xmax = 779.564
				text = ""
			intervals [2286]:
				xmin = 779.564
				xmax = 780.294
				text = "to"
			intervals [2287]:
				xmin = 780.294
				xmax = 780.324
				text = ""
			intervals [2288]:
				xmin = 780.324
				xmax = 780.484
				text = "which"
			intervals [2289]:
				xmin = 780.484
				xmax = 780.584
				text = "was"
			intervals [2290]:
				xmin = 780.584
				xmax = 780.704
				text = "that"
			intervals [2291]:
				xmin = 780.704
				xmax = 780.734
				text = ""
			intervals [2292]:
				xmin = 780.734
				xmax = 781.424
				text = "rdx"
			intervals [2293]:
				xmin = 781.424
				xmax = 782.3785
				text = ""
			intervals [2294]:
				xmin = 782.3785
				xmax = 782.5985
				text = "every"
			intervals [2295]:
				xmin = 782.5985
				xmax = 783.1885
				text = "morning"
			intervals [2296]:
				xmin = 783.1885
				xmax = 783.2585
				text = ""
			intervals [2297]:
				xmin = 783.2585
				xmax = 783.8585
				text = "um"
			intervals [2298]:
				xmin = 783.8585
				xmax = 785.1012
				text = ""
			intervals [2299]:
				xmin = 785.1012
				xmax = 785.3212
				text = "walk"
			intervals [2300]:
				xmin = 785.3212
				xmax = 785.6112
				text = "home"
			intervals [2301]:
				xmin = 785.6112
				xmax = 785.8812
				text = "every"
			intervals [2302]:
				xmin = 785.8812
				xmax = 786.5112
				text = "evening"
			intervals [2303]:
				xmin = 786.5112
				xmax = 786.6212
				text = ""
			intervals [2304]:
				xmin = 786.6212
				xmax = 786.7412
				text = "you"
			intervals [2305]:
				xmin = 786.7412
				xmax = 786.8512
				text = "know"
			intervals [2306]:
				xmin = 786.8512
				xmax = 787.6612
				text = "afternoon"
			intervals [2307]:
				xmin = 787.6612
				xmax = 789.0419
				text = ""
			intervals [2308]:
				xmin = 789.0419
				xmax = 789.6119
				text = "um"
			intervals [2309]:
				xmin = 789.6119
				xmax = 791.9461
				text = ""
			intervals [2310]:
				xmin = 791.9461
				xmax = 792.1461
				text = "my"
			intervals [2311]:
				xmin = 792.1461
				xmax = 792.3361
				text = "my"
			intervals [2312]:
				xmin = 792.3361
				xmax = 792.6161
				text = "whole"
			intervals [2313]:
				xmin = 792.6161
				xmax = 792.7661
				text = "high"
			intervals [2314]:
				xmin = 792.7661
				xmax = 792.9861
				text = "school"
			intervals [2315]:
				xmin = 792.9861
				xmax = 793.4961
				text = "experience"
			intervals [2316]:
				xmin = 793.4961
				xmax = 793.8061
				text = "was"
			intervals [2317]:
				xmin = 793.8061
				xmax = 794.5538
				text = ""
			intervals [2318]:
				xmin = 794.5538
				xmax = 794.7338
				text = "was"
			intervals [2319]:
				xmin = 794.7338
				xmax = 794.9738
				text = "really"
			intervals [2320]:
				xmin = 794.9738
				xmax = 795.4838
				text = "awesome"
			intervals [2321]:
				xmin = 795.4838
				xmax = 797.0646
				text = ""
			intervals [2322]:
				xmin = 797.0646
				xmax = 797.1246
				text = "<unk>"
			intervals [2323]:
				xmin = 797.1246
				xmax = 797.2046
				text = "it"
			intervals [2324]:
				xmin = 797.2046
				xmax = 797.3546
				text = "was"
			intervals [2325]:
				xmin = 797.3546
				xmax = 797.7846
				text = "awesome"
			intervals [2326]:
				xmin = 797.7846
				xmax = 797.8746
				text = ""
			intervals [2327]:
				xmin = 797.8746
				xmax = 798.3846
				text = "um"
			intervals [2328]:
				xmin = 798.3846
				xmax = 799.4271
				text = ""
			intervals [2329]:
				xmin = 799.4271
				xmax = 799.7571
				text = "teachers"
			intervals [2330]:
				xmin = 799.7571
				xmax = 799.8971
				text = "were"
			intervals [2331]:
				xmin = 799.8971
				xmax = 800.2671
				text = "bomb"
			intervals [2332]:
				xmin = 800.2671
				xmax = 805.3043
				text = ""
			intervals [2333]:
				xmin = 805.3043
				xmax = 805.6043
				text = "most"
			intervals [2334]:
				xmin = 805.6043
				xmax = 805.6643
				text = "of"
			intervals [2335]:
				xmin = 805.6643
				xmax = 805.7243
				text = "'em"
			intervals [2336]:
				xmin = 805.7243
				xmax = 805.8143
				text = "were"
			intervals [2337]:
				xmin = 805.8143
				xmax = 805.9443
				text = "in"
			intervals [2338]:
				xmin = 805.9443
				xmax = 806.0643
				text = "my"
			intervals [2339]:
				xmin = 806.0643
				xmax = 806.3043
				text = "home"
			intervals [2340]:
				xmin = 806.3043
				xmax = 806.7043
				text = "room"
			intervals [2341]:
				xmin = 806.7043
				xmax = 807.5717
				text = ""
			intervals [2342]:
				xmin = 807.5717
				xmax = 808.1717
				text = "um"
			intervals [2343]:
				xmin = 808.1717
				xmax = 809.1947
				text = ""
			intervals [2344]:
				xmin = 809.1947
				xmax = 809.2647
				text = "and"
			intervals [2345]:
				xmin = 809.2647
				xmax = 809.4347
				text = "then"
			intervals [2346]:
				xmin = 809.4347
				xmax = 809.5147
				text = "you"
			intervals [2347]:
				xmin = 809.5147
				xmax = 809.6447
				text = "know"
			intervals [2348]:
				xmin = 809.6447
				xmax = 809.7147
				text = "we"
			intervals [2349]:
				xmin = 809.7147
				xmax = 809.8047
				text = "had"
			intervals [2350]:
				xmin = 809.8047
				xmax = 809.8747
				text = "to"
			intervals [2351]:
				xmin = 809.8747
				xmax = 810.1147
				text = "switch"
			intervals [2352]:
				xmin = 810.1147
				xmax = 810.5047
				text = "classes"
			intervals [2353]:
				xmin = 810.5047
				xmax = 810.6447
				text = "so"
			intervals [2354]:
				xmin = 810.6447
				xmax = 810.8047
				text = "you"
			intervals [2355]:
				xmin = 810.8047
				xmax = 811.0947
				text = "know"
			intervals [2356]:
				xmin = 811.0947
				xmax = 811.5544
				text = ""
			intervals [2357]:
				xmin = 811.5544
				xmax = 811.7144
				text = "lot"
			intervals [2358]:
				xmin = 811.7144
				xmax = 811.8044
				text = "of"
			intervals [2359]:
				xmin = 811.8044
				xmax = 811.9244
				text = "us"
			intervals [2360]:
				xmin = 811.9244
				xmax = 812.0744
				text = "were"
			intervals [2361]:
				xmin = 812.0744
				xmax = 812.1844
				text = "in"
			intervals [2362]:
				xmin = 812.1844
				xmax = 812.2644
				text = "the"
			intervals [2363]:
				xmin = 812.2644
				xmax = 812.5044
				text = "same"
			intervals [2364]:
				xmin = 812.5044
				xmax = 813.0844
				text = "classes"
			intervals [2365]:
				xmin = 813.0844
				xmax = 813.4344
				text = "within"
			intervals [2366]:
				xmin = 813.4344
				xmax = 814.0309
				text = ""
			intervals [2367]:
				xmin = 814.0309
				xmax = 814.1209
				text = "you"
			intervals [2368]:
				xmin = 814.1209
				xmax = 814.2909
				text = "know"
			intervals [2369]:
				xmin = 814.2909
				xmax = 814.6763
				text = ""
			intervals [2370]:
				xmin = 814.6763
				xmax = 814.8263
				text = "that"
			intervals [2371]:
				xmin = 814.8263
				xmax = 814.8763
				text = "s"
			intervals [2372]:
				xmin = 814.8763
				xmax = 815.0963
				text = "mostly"
			intervals [2373]:
				xmin = 815.0963
				xmax = 815.1563
				text = "how"
			intervals [2374]:
				xmin = 815.1563
				xmax = 815.1963
				text = "i"
			intervals [2375]:
				xmin = 815.1963
				xmax = 815.4763
				text = "met"
			intervals [2376]:
				xmin = 815.4763
				xmax = 816.1031
				text = ""
			intervals [2377]:
				xmin = 816.1031
				xmax = 816.2331
				text = "my"
			intervals [2378]:
				xmin = 816.2331
				xmax = 816.3731
				text = "f"
			intervals [2379]:
				xmin = 816.3731
				xmax = 816.5031
				text = "good"
			intervals [2380]:
				xmin = 816.5031
				xmax = 817.1731
				text = "friends"
			intervals [2381]:
				xmin = 817.1731
				xmax = 817.4698
				text = ""
			intervals [2382]:
				xmin = 817.4698
				xmax = 817.6898
				text = "i"
			intervals [2383]:
				xmin = 817.6898
				xmax = 817.8698
				text = "had"
			intervals [2384]:
				xmin = 817.8698
				xmax = 817.8998
				text = "a"
			intervals [2385]:
				xmin = 817.8998
				xmax = 818.1898
				text = "f"
			intervals [2386]:
				xmin = 818.1898
				xmax = 818.512
				text = ""
			intervals [2387]:
				xmin = 818.512
				xmax = 819.712
				text = "maybe"
			intervals [2388]:
				xmin = 819.712
				xmax = 819.742
				text = ""
			intervals [2389]:
				xmin = 819.742
				xmax = 820.632
				text = "wa-"
			intervals [2390]:
				xmin = 820.632
				xmax = 820.662
				text = ""
			intervals [2391]:
				xmin = 820.662
				xmax = 820.692
				text = "i"
			intervals [2392]:
				xmin = 820.692
				xmax = 820.912
				text = "wanna"
			intervals [2393]:
				xmin = 820.912
				xmax = 821.032
				text = "say"
			intervals [2394]:
				xmin = 821.032
				xmax = 821.312
				text = "about"
			intervals [2395]:
				xmin = 821.312
				xmax = 822.3029
				text = ""
			intervals [2396]:
				xmin = 822.3029
				xmax = 822.6029
				text = "maybe"
			intervals [2397]:
				xmin = 822.6029
				xmax = 823.5229
				text = "two"
			intervals [2398]:
				xmin = 823.5229
				xmax = 823.5529
				text = ""
			intervals [2399]:
				xmin = 823.5529
				xmax = 823.8129
				text = "no"
			intervals [2400]:
				xmin = 823.8129
				xmax = 823.9758
				text = ""
			intervals [2401]:
				xmin = 823.9758
				xmax = 824.1158
				text = "maybe"
			intervals [2402]:
				xmin = 824.1158
				xmax = 824.2958
				text = "about"
			intervals [2403]:
				xmin = 824.2958
				xmax = 824.5458
				text = "four"
			intervals [2404]:
				xmin = 824.5458
				xmax = 824.6858
				text = "good"
			intervals [2405]:
				xmin = 824.6858
				xmax = 825.3458
				text = "friends"
			intervals [2406]:
				xmin = 825.3458
				xmax = 825.9489
				text = ""
			intervals [2407]:
				xmin = 825.9489
				xmax = 826.0389
				text = "<unk>"
			intervals [2408]:
				xmin = 826.0389
				xmax = 826.2589
				text = ""
			intervals [2409]:
				xmin = 826.2589
				xmax = 826.5289
				text = "while"
			intervals [2410]:
				xmin = 826.5289
				xmax = 826.7589
				text = "in"
			intervals [2411]:
				xmin = 826.7589
				xmax = 827.1089
				text = "high"
			intervals [2412]:
				xmin = 827.1089
				xmax = 827.5489
				text = "school"
			intervals [2413]:
				xmin = 827.5489
				xmax = 828.0506
				text = ""
			intervals [2414]:
				xmin = 828.0506
				xmax = 828.6406
				text = "um"
			intervals [2415]:
				xmin = 828.6406
				xmax = 829.5469
				text = ""
			intervals [2416]:
				xmin = 829.5469
				xmax = 829.6369
				text = "the"
			intervals [2417]:
				xmin = 829.6369
				xmax = 829.8469
				text = "funny"
			intervals [2418]:
				xmin = 829.8469
				xmax = 830.0769
				text = "thing"
			intervals [2419]:
				xmin = 830.0769
				xmax = 830.6769
				text = "is"
			intervals [2420]:
				xmin = 830.6769
				xmax = 830.8332
				text = ""
			intervals [2421]:
				xmin = 830.8332
				xmax = 831.1232
				text = "cause"
			intervals [2422]:
				xmin = 831.1232
				xmax = 831.1632
				text = "i"
			intervals [2423]:
				xmin = 831.1632
				xmax = 831.3532
				text = "used"
			intervals [2424]:
				xmin = 831.3532
				xmax = 831.4132
				text = "to"
			intervals [2425]:
				xmin = 831.4132
				xmax = 831.6132
				text = "teach"
			intervals [2426]:
				xmin = 831.6132
				xmax = 832.2432
				text = "preschool"
			intervals [2427]:
				xmin = 832.2432
				xmax = 832.5597
				text = ""
			intervals [2428]:
				xmin = 832.5597
				xmax = 832.6297
				text = "i"
			intervals [2429]:
				xmin = 832.6297
				xmax = 832.9497
				text = "taught"
			intervals [2430]:
				xmin = 832.9497
				xmax = 833.0697
				text = ""
			intervals [2431]:
				xmin = 833.0697
				xmax = 833.4097
				text = "preschool"
			intervals [2432]:
				xmin = 833.4097
				xmax = 833.5097
				text = "for"
			intervals [2433]:
				xmin = 833.5097
				xmax = 833.7297
				text = "twenty"
			intervals [2434]:
				xmin = 833.7297
				xmax = 834.0897
				text = "years"
			intervals [2435]:
				xmin = 834.0897
				xmax = 834.1197
				text = ""
			intervals [2436]:
				xmin = 834.1197
				xmax = 834.2497
				text = "up"
			intervals [2437]:
				xmin = 834.2497
				xmax = 834.5297
				text = "until"
			intervals [2438]:
				xmin = 834.5297
				xmax = 834.6597
				text = "two"
			intervals [2439]:
				xmin = 834.6597
				xmax = 834.9497
				text = "thousand"
			intervals [2440]:
				xmin = 834.9497
				xmax = 835.3397
				text = "thirteen"
			intervals [2441]:
				xmin = 835.3397
				xmax = 835.6551
				text = ""
			intervals [2442]:
				xmin = 835.6551
				xmax = 835.7351
				text = "<unk>"
			intervals [2443]:
				xmin = 835.7351
				xmax = 836.0493
				text = ""
			intervals [2444]:
				xmin = 836.0493
				xmax = 836.4693
				text = "and"
			intervals [2445]:
				xmin = 836.4693
				xmax = 836.4993
				text = ""
			intervals [2446]:
				xmin = 836.4993
				xmax = 836.6193
				text = "a"
			intervals [2447]:
				xmin = 836.6193
				xmax = 836.8493
				text = "lot"
			intervals [2448]:
				xmin = 836.8493
				xmax = 837.0093
				text = "of"
			intervals [2449]:
				xmin = 837.0093
				xmax = 837.0393
				text = ""
			intervals [2450]:
				xmin = 837.0393
				xmax = 837.1393
				text = "the"
			intervals [2451]:
				xmin = 837.1393
				xmax = 837.5193
				text = "children"
			intervals [2452]:
				xmin = 837.5193
				xmax = 837.6593
				text = "that"
			intervals [2453]:
				xmin = 837.6593
				xmax = 837.7093
				text = "i"
			intervals [2454]:
				xmin = 837.7093
				xmax = 838.1593
				text = "taught"
			intervals [2455]:
				xmin = 838.1593
				xmax = 838.874
				text = ""
			intervals [2456]:
				xmin = 838.874
				xmax = 838.964
				text = "were"
			intervals [2457]:
				xmin = 838.964
				xmax = 839.294
				text = "from"
			intervals [2458]:
				xmin = 839.294
				xmax = 840.5868
				text = ""
			intervals [2459]:
				xmin = 840.5868
				xmax = 841.1968
				text = "classmates"
			intervals [2460]:
				xmin = 841.1968
				xmax = 841.2568
				text = "and"
			intervals [2461]:
				xmin = 841.2568
				xmax = 841.3768
				text = "they're"
			intervals [2462]:
				xmin = 841.3768
				xmax = 841.6068
				text = "like"
			intervals [2463]:
				xmin = 841.6068
				xmax = 841.6768
				text = ""
			intervals [2464]:
				xmin = 841.6768
				xmax = 842.5168
				text = "oh"
			intervals [2465]:
				xmin = 842.5168
				xmax = 843.1053
				text = ""
			intervals [2466]:
				xmin = 843.1053
				xmax = 843.1653
				text = "we"
			intervals [2467]:
				xmin = 843.1653
				xmax = 843.2853
				text = "went"
			intervals [2468]:
				xmin = 843.2853
				xmax = 843.3453
				text = "to"
			intervals [2469]:
				xmin = 843.3453
				xmax = 843.6653
				text = ""
			intervals [2470]:
				xmin = 843.6653
				xmax = 843.7853
				text = "school"
			intervals [2471]:
				xmin = 843.7853
				xmax = 843.9853
				text = "together"
			intervals [2472]:
				xmin = 843.9853
				xmax = 844.1453
				text = "da"
			intervals [2473]:
				xmin = 844.1453
				xmax = 844.3253
				text = "da"
			intervals [2474]:
				xmin = 844.3253
				xmax = 844.3853
				text = "da"
			intervals [2475]:
				xmin = 844.3853
				xmax = 844.4553
				text = "da"
			intervals [2476]:
				xmin = 844.4553
				xmax = 844.7853
				text = "da"
			intervals [2477]:
				xmin = 844.7853
				xmax = 844.9853
				text = "you"
			intervals [2478]:
				xmin = 844.9853
				xmax = 845.1753
				text = "know"
			intervals [2479]:
				xmin = 845.1753
				xmax = 845.3353
				text = "then"
			intervals [2480]:
				xmin = 845.3353
				xmax = 845.4653
				text = "we"
			intervals [2481]:
				xmin = 845.4653
				xmax = 845.7553
				text = "started"
			intervals [2482]:
				xmin = 845.7553
				xmax = 846.0753
				text = "becoming"
			intervals [2483]:
				xmin = 846.0753
				xmax = 846.4953
				text = "close"
			intervals [2484]:
				xmin = 846.4953
				xmax = 846.5853
				text = "you"
			intervals [2485]:
				xmin = 846.5853
				xmax = 846.8253
				text = "know"
			intervals [2486]:
				xmin = 846.8253
				xmax = 847.0653
				text = "after"
			intervals [2487]:
				xmin = 847.0653
				xmax = 847.4053
				text = "that"
			intervals [2488]:
				xmin = 847.4053
				xmax = 847.8616
				text = ""
			intervals [2489]:
				xmin = 847.8616
				xmax = 848.4816
				text = "um"
			intervals [2490]:
				xmin = 848.4816
				xmax = 850.3617
				text = ""
			intervals [2491]:
				xmin = 850.3617
				xmax = 850.5017
				text = "th-"
			intervals [2492]:
				xmin = 850.5017
				xmax = 850.5317
				text = ""
			intervals [2493]:
				xmin = 850.5317
				xmax = 850.7517
				text = "that"
			intervals [2494]:
				xmin = 850.7517
				xmax = 850.8617
				text = ""
			intervals [2495]:
				xmin = 850.8617
				xmax = 851.0317
				text = "that"
			intervals [2496]:
				xmin = 851.0317
				xmax = 851.2017
				text = "s"
			intervals [2497]:
				xmin = 851.2017
				xmax = 851.3117
				text = "just"
			intervals [2498]:
				xmin = 851.3117
				xmax = 851.4127
				text = ""
			intervals [2499]:
				xmin = 851.4127
				xmax = 851.6427
				text = "yeah"
			intervals [2500]:
				xmin = 851.6427
				xmax = 851.8034
				text = ""
			intervals [2501]:
				xmin = 851.8034
				xmax = 851.9334
				text = "that"
			intervals [2502]:
				xmin = 851.9334
				xmax = 852.0534
				text = "was"
			intervals [2503]:
				xmin = 852.0534
				xmax = 852.3634
				text = "funny"
			intervals [2504]:
				xmin = 852.3634
				xmax = 852.4434
				text = ""
			intervals [2505]:
				xmin = 852.4434
				xmax = 852.6034
				text = "cause"
			intervals [2506]:
				xmin = 852.6034
				xmax = 852.7034
				text = "i'm"
			intervals [2507]:
				xmin = 852.7034
				xmax = 852.9234
				text = "like"
			intervals [2508]:
				xmin = 852.9234
				xmax = 853.1834
				text = "wow"
			intervals [2509]:
				xmin = 853.1834
				xmax = 853.3134
				text = "i"
			intervals [2510]:
				xmin = 853.3134
				xmax = 853.3634
				text = ""
			intervals [2511]:
				xmin = 853.3634
				xmax = 853.5734
				text = "taught"
			intervals [2512]:
				xmin = 853.5734
				xmax = 853.9834
				text = "almost"
			intervals [2513]:
				xmin = 853.9834
				xmax = 854.0734
				text = "all"
			intervals [2514]:
				xmin = 854.0734
				xmax = 854.2434
				text = "my"
			intervals [2515]:
				xmin = 854.2434
				xmax = 855.1034
				text = "classmates"
			intervals [2516]:
				xmin = 855.1034
				xmax = 855.5234
				text = "kids"
			intervals [2517]:
				xmin = 855.5234
				xmax = 857.9814
				text = ""
			intervals [2518]:
				xmin = 857.9814
				xmax = 858.4014
				text = "oh"
			intervals [2519]:
				xmin = 858.4014
				xmax = 859.0214
				text = "man"
			intervals [2520]:
				xmin = 859.0214
				xmax = 860.3483
				text = ""
			intervals [2521]:
				xmin = 860.3483
				xmax = 861.0583
				text = "mm-hm"
			intervals [2522]:
				xmin = 861.0583
				xmax = 862.2536
				text = ""
			intervals [2523]:
				xmin = 862.2536
				xmax = 862.5236
				text = "yeah"
			intervals [2524]:
				xmin = 862.5236
				xmax = 863.1736
				text = "so"
			intervals [2525]:
				xmin = 863.1736
				xmax = 863.6524
				text = ""
			intervals [2526]:
				xmin = 863.6524
				xmax = 863.8924
				text = "my"
			intervals [2527]:
				xmin = 863.8924
				xmax = 864.5024
				text = "son"
			intervals [2528]:
				xmin = 864.5024
				xmax = 864.9593
				text = ""
			intervals [2529]:
				xmin = 864.9593
				xmax = 865.1493
				text = "i"
			intervals [2530]:
				xmin = 865.1493
				xmax = 865.6793
				text = "actually"
			intervals [2531]:
				xmin = 865.6793
				xmax = 866.2693
				text = "um"
			intervals [2532]:
				xmin = 866.2693
				xmax = 867.4323
				text = ""
			intervals [2533]:
				xmin = 867.4323
				xmax = 867.5423
				text = "<unk>"
			intervals [2534]:
				xmin = 867.5423
				xmax = 868.1901
				text = ""
			intervals [2535]:
				xmin = 868.1901
				xmax = 868.6301
				text = "adopted"
			intervals [2536]:
				xmin = 868.6301
				xmax = 868.8201
				text = "him"
			intervals [2537]:
				xmin = 868.8201
				xmax = 868.9101
				text = "when"
			intervals [2538]:
				xmin = 868.9101
				xmax = 869.0001
				text = "he"
			intervals [2539]:
				xmin = 869.0001
				xmax = 869.1701
				text = "was"
			intervals [2540]:
				xmin = 869.1701
				xmax = 869.5601
				text = "two"
			intervals [2541]:
				xmin = 869.5601
				xmax = 870.2497
				text = ""
			intervals [2542]:
				xmin = 870.2497
				xmax = 870.4197
				text = "so"
			intervals [2543]:
				xmin = 870.4197
				xmax = 870.4597
				text = "i"
			intervals [2544]:
				xmin = 870.4597
				xmax = 870.7397
				text = "actually"
			intervals [2545]:
				xmin = 870.7397
				xmax = 870.9597
				text = "got"
			intervals [2546]:
				xmin = 870.9597
				xmax = 871.1397
				text = "him"
			intervals [2547]:
				xmin = 871.1397
				xmax = 871.2597
				text = "when"
			intervals [2548]:
				xmin = 871.2597
				xmax = 871.4097
				text = "he"
			intervals [2549]:
				xmin = 871.4097
				xmax = 871.9197
				text = "was"
			intervals [2550]:
				xmin = 871.9197
				xmax = 872.0414
				text = ""
			intervals [2551]:
				xmin = 872.0414
				xmax = 872.2514
				text = "two"
			intervals [2552]:
				xmin = 872.2514
				xmax = 872.4814
				text = "months"
			intervals [2553]:
				xmin = 872.4814
				xmax = 872.5114
				text = ""
			intervals [2554]:
				xmin = 872.5114
				xmax = 873.0314
				text = "old"
			intervals [2555]:
				xmin = 873.0314
				xmax = 873.4626
				text = ""
			intervals [2556]:
				xmin = 873.4626
				xmax = 873.7626
				text = "his"
			intervals [2557]:
				xmin = 873.7626
				xmax = 874.3626
				text = "um"
			intervals [2558]:
				xmin = 874.3626
				xmax = 874.8708
				text = ""
			intervals [2559]:
				xmin = 874.8708
				xmax = 875.1008
				text = "his"
			intervals [2560]:
				xmin = 875.1008
				xmax = 875.1808
				text = ""
			intervals [2561]:
				xmin = 875.1808
				xmax = 875.4008
				text = "birth"
			intervals [2562]:
				xmin = 875.4008
				xmax = 875.6608
				text = "mother"
			intervals [2563]:
				xmin = 875.6608
				xmax = 875.7908
				text = "s"
			intervals [2564]:
				xmin = 875.7908
				xmax = 876.1108
				text = "cousin"
			intervals [2565]:
				xmin = 876.1108
				xmax = 876.2208
				text = "and"
			intervals [2566]:
				xmin = 876.2208
				xmax = 876.4108
				text = "i"
			intervals [2567]:
				xmin = 876.4108
				xmax = 876.6808
				text = "worked"
			intervals [2568]:
				xmin = 876.6808
				xmax = 877.0808
				text = "together"
			intervals [2569]:
				xmin = 877.0808
				xmax = 877.8723
				text = ""
			intervals [2570]:
				xmin = 877.8723
				xmax = 878.5423
				text = "and"
			intervals [2571]:
				xmin = 878.5423
				xmax = 879.1896
				text = ""
			intervals [2572]:
				xmin = 879.1896
				xmax = 879.4196
				text = "so"
			intervals [2573]:
				xmin = 879.4196
				xmax = 879.5496
				text = "the"
			intervals [2574]:
				xmin = 879.5496
				xmax = 879.8496
				text = "birth"
			intervals [2575]:
				xmin = 879.8496
				xmax = 879.9396
				text = "m-"
			intervals [2576]:
				xmin = 879.9396
				xmax = 880.0296
				text = ""
			intervals [2577]:
				xmin = 880.0296
				xmax = 880.4696
				text = "um"
			intervals [2578]:
				xmin = 880.4696
				xmax = 880.7259
				text = ""
			intervals [2579]:
				xmin = 880.7259
				xmax = 880.8459
				text = "<unk>"
			intervals [2580]:
				xmin = 880.8459
				xmax = 881.3328
				text = ""
			intervals [2581]:
				xmin = 881.3328
				xmax = 881.9128
				text = "the"
			intervals [2582]:
				xmin = 881.9128
				xmax = 882.8148
				text = ""
			intervals [2583]:
				xmin = 882.8148
				xmax = 883.5248
				text = "cousin"
			intervals [2584]:
				xmin = 883.5248
				xmax = 883.990
				text = ""
			intervals [2585]:
				xmin = 883.990
				xmax = 884.210
				text = "she"
			intervals [2586]:
				xmin = 884.210
				xmax = 884.460
				text = "asked"
			intervals [2587]:
				xmin = 884.460
				xmax = 884.760
				text = "me"
			intervals [2588]:
				xmin = 884.760
				xmax = 884.8525
				text = ""
			intervals [2589]:
				xmin = 884.8525
				xmax = 885.0125
				text = "you"
			intervals [2590]:
				xmin = 885.0125
				xmax = 885.3725
				text = "know"
			intervals [2591]:
				xmin = 885.3725
				xmax = 885.4125
				text = ""
			intervals [2592]:
				xmin = 885.4125
				xmax = 885.5325
				text = "would"
			intervals [2593]:
				xmin = 885.5325
				xmax = 885.6125
				text = "i"
			intervals [2594]:
				xmin = 885.6125
				xmax = 885.8325
				text = "wanna"
			intervals [2595]:
				xmin = 885.8325
				xmax = 886.0325
				text = "get"
			intervals [2596]:
				xmin = 886.0325
				xmax = 886.2825
				text = "him"
			intervals [2597]:
				xmin = 886.2825
				xmax = 886.7025
				text = "because"
			intervals [2598]:
				xmin = 886.7025
				xmax = 886.8525
				text = "she"
			intervals [2599]:
				xmin = 886.8525
				xmax = 886.9925
				text = "didn't"
			intervals [2600]:
				xmin = 886.9925
				xmax = 887.1125
				text = "have"
			intervals [2601]:
				xmin = 887.1125
				xmax = 887.2025
				text = "any"
			intervals [2602]:
				xmin = 887.2025
				xmax = 887.3125
				text = "more"
			intervals [2603]:
				xmin = 887.3125
				xmax = 887.5625
				text = "space"
			intervals [2604]:
				xmin = 887.5625
				xmax = 887.6325
				text = "in"
			intervals [2605]:
				xmin = 887.6325
				xmax = 887.7425
				text = "her"
			intervals [2606]:
				xmin = 887.7425
				xmax = 888.1125
				text = "house"
			intervals [2607]:
				xmin = 888.1125
				xmax = 888.8191
				text = ""
			intervals [2608]:
				xmin = 888.8191
				xmax = 888.9391
				text = "cause"
			intervals [2609]:
				xmin = 888.9391
				xmax = 889.0591
				text = "he"
			intervals [2610]:
				xmin = 889.0591
				xmax = 889.2491
				text = "also"
			intervals [2611]:
				xmin = 889.2491
				xmax = 889.3991
				text = "has"
			intervals [2612]:
				xmin = 889.3991
				xmax = 889.4491
				text = "a"
			intervals [2613]:
				xmin = 889.4491
				xmax = 889.6691
				text = "older"
			intervals [2614]:
				xmin = 889.6691
				xmax = 889.9791
				text = "brother"
			intervals [2615]:
				xmin = 889.9791
				xmax = 890.1191
				text = "from"
			intervals [2616]:
				xmin = 890.1191
				xmax = 890.1891
				text = "the"
			intervals [2617]:
				xmin = 890.1891
				xmax = 890.4291
				text = "birth"
			intervals [2618]:
				xmin = 890.4291
				xmax = 890.6691
				text = "mother"
			intervals [2619]:
				xmin = 890.6691
				xmax = 890.6991
				text = ""
			intervals [2620]:
				xmin = 890.6991
				xmax = 890.9291
				text = "she"
			intervals [2621]:
				xmin = 890.9291
				xmax = 891.0991
				text = "had"
			intervals [2622]:
				xmin = 891.0991
				xmax = 891.1691
				text = "the"
			intervals [2623]:
				xmin = 891.1691
				xmax = 891.3491
				text = "older"
			intervals [2624]:
				xmin = 891.3491
				xmax = 891.3891
				text = ""
			intervals [2625]:
				xmin = 891.3891
				xmax = 891.6291
				text = "brother"
			intervals [2626]:
				xmin = 891.6291
				xmax = 892.4726
				text = ""
			intervals [2627]:
				xmin = 892.4726
				xmax = 892.5826
				text = "and"
			intervals [2628]:
				xmin = 892.5826
				xmax = 892.6726
				text = "i"
			intervals [2629]:
				xmin = 892.6726
				xmax = 892.7726
				text = "was"
			intervals [2630]:
				xmin = 892.7726
				xmax = 892.9426
				text = "like"
			intervals [2631]:
				xmin = 892.9426
				xmax = 893.3926
				text = "sure"
			intervals [2632]:
				xmin = 893.3926
				xmax = 893.4226
				text = ""
			intervals [2633]:
				xmin = 893.4226
				xmax = 893.5226
				text = "you"
			intervals [2634]:
				xmin = 893.5226
				xmax = 893.6226
				text = "know"
			intervals [2635]:
				xmin = 893.6226
				xmax = 893.6826
				text = "it"
			intervals [2636]:
				xmin = 893.6826
				xmax = 893.7126
				text = "s"
			intervals [2637]:
				xmin = 893.7126
				xmax = 893.9226
				text = "sposta"
			intervals [2638]:
				xmin = 893.9226
				xmax = 894.0226
				text = "been"
			intervals [2639]:
				xmin = 894.0226
				xmax = 894.5626
				text = "temporary"
			intervals [2640]:
				xmin = 894.5626
				xmax = 894.6864
				text = ""
			intervals [2641]:
				xmin = 894.6864
				xmax = 894.8264
				text = "so"
			intervals [2642]:
				xmin = 894.8264
				xmax = 894.8564
				text = "i"
			intervals [2643]:
				xmin = 894.8564
				xmax = 894.9464
				text = "was"
			intervals [2644]:
				xmin = 894.9464
				xmax = 895.0664
				text = "like"
			intervals [2645]:
				xmin = 895.0664
				xmax = 895.1264
				text = ""
			intervals [2646]:
				xmin = 895.1264
				xmax = 895.3064
				text = "yeah"
			intervals [2647]:
				xmin = 895.3064
				xmax = 895.7964
				text = "sure"
			intervals [2648]:
				xmin = 895.7964
				xmax = 896.2565
				text = ""
			intervals [2649]:
				xmin = 896.2565
				xmax = 896.3365
				text = "i"
			intervals [2650]:
				xmin = 896.3365
				xmax = 896.4865
				text = "<unk>"
			intervals [2651]:
				xmin = 896.4865
				xmax = 896.6965
				text = "get"
			intervals [2652]:
				xmin = 896.6965
				xmax = 896.8065
				text = "him"
			intervals [2653]:
				xmin = 896.8065
				xmax = 897.6182
				text = ""
			intervals [2654]:
				xmin = 897.6182
				xmax = 897.7082
				text = "<unk>"
			intervals [2655]:
				xmin = 897.7082
				xmax = 897.9538
				text = ""
			intervals [2656]:
				xmin = 897.9538
				xmax = 898.1438
				text = "and"
			intervals [2657]:
				xmin = 898.1438
				xmax = 898.6538
				text = "um"
			intervals [2658]:
				xmin = 898.6538
				xmax = 898.7938
				text = "so"
			intervals [2659]:
				xmin = 898.7938
				xmax = 898.8738
				text = "we"
			intervals [2660]:
				xmin = 898.8738
				xmax = 899.1138
				text = "worked"
			intervals [2661]:
				xmin = 899.1138
				xmax = 899.5138
				text = "everything"
			intervals [2662]:
				xmin = 899.5138
				xmax = 899.7838
				text = "out"
			intervals [2663]:
				xmin = 899.7838
				xmax = 899.8438
				text = "and"
			intervals [2664]:
				xmin = 899.8438
				xmax = 899.9038
				text = "you"
			intervals [2665]:
				xmin = 899.9038
				xmax = 900.0138
				text = "know"
			intervals [2666]:
				xmin = 900.0138
				xmax = 900.1238
				text = "had"
			intervals [2667]:
				xmin = 900.1238
				xmax = 900.1838
				text = "to"
			intervals [2668]:
				xmin = 900.1838
				xmax = 900.3238
				text = "take"
			intervals [2669]:
				xmin = 900.3238
				xmax = 900.4238
				text = "the"
			intervals [2670]:
				xmin = 900.4238
				xmax = 900.6938
				text = "foster"
			intervals [2671]:
				xmin = 900.6938
				xmax = 900.8838
				text = "care"
			intervals [2672]:
				xmin = 900.8838
				xmax = 901.4938
				text = "classes"
			intervals [2673]:
				xmin = 901.4938
				xmax = 901.6038
				text = "and"
			intervals [2674]:
				xmin = 901.6038
				xmax = 901.7038
				text = "all"
			intervals [2675]:
				xmin = 901.7038
				xmax = 901.8138
				text = "this"
			intervals [2676]:
				xmin = 901.8138
				xmax = 902.0838
				text = "stuff"
			intervals [2677]:
				xmin = 902.0838
				xmax = 902.1738
				text = "and"
			intervals [2678]:
				xmin = 902.1738
				xmax = 902.2338
				text = "i"
			intervals [2679]:
				xmin = 902.2338
				xmax = 902.3338
				text = "would"
			intervals [2680]:
				xmin = 902.3338
				xmax = 902.4638
				text = "go"
			intervals [2681]:
				xmin = 902.4638
				xmax = 902.7738
				text = "visit"
			intervals [2682]:
				xmin = 902.7738
				xmax = 902.9938
				text = "him"
			intervals [2683]:
				xmin = 902.9938
				xmax = 903.1538
				text = "cause"
			intervals [2684]:
				xmin = 903.1538
				xmax = 903.2238
				text = "at"
			intervals [2685]:
				xmin = 903.2238
				xmax = 903.3038
				text = "the"
			intervals [2686]:
				xmin = 903.3038
				xmax = 903.6138
				text = "time"
			intervals [2687]:
				xmin = 903.6138
				xmax = 903.7038
				text = "he"
			intervals [2688]:
				xmin = 903.7038
				xmax = 903.8838
				text = "was"
			intervals [2689]:
				xmin = 903.8838
				xmax = 904.0038
				text = "at"
			intervals [2690]:
				xmin = 904.0038
				xmax = 904.4338
				text = "st"
			intervals [2691]:
				xmin = 904.4338
				xmax = 904.4638
				text = "<unk>"
			intervals [2692]:
				xmin = 904.4638
				xmax = 904.5038
				text = "s"
			intervals [2693]:
				xmin = 904.5038
				xmax = 904.7538
				text = "infant"
			intervals [2694]:
				xmin = 904.7538
				xmax = 905.0438
				text = "home"
			intervals [2695]:
				xmin = 905.0438
				xmax = 905.9737
				text = ""
			intervals [2696]:
				xmin = 905.9737
				xmax = 906.0637
				text = "<unk>"
			intervals [2697]:
				xmin = 906.0637
				xmax = 906.2137
				text = "so"
			intervals [2698]:
				xmin = 906.2137
				xmax = 906.3037
				text = "i"
			intervals [2699]:
				xmin = 906.3037
				xmax = 906.3937
				text = "would"
			intervals [2700]:
				xmin = 906.3937
				xmax = 906.5037
				text = "go"
			intervals [2701]:
				xmin = 906.5037
				xmax = 906.8437
				text = "visit"
			intervals [2702]:
				xmin = 906.8437
				xmax = 907.2437
				text = "him"
			intervals [2703]:
				xmin = 907.2437
				xmax = 907.4437
				text = "and"
			intervals [2704]:
				xmin = 907.4437
				xmax = 908.2341
				text = ""
			intervals [2705]:
				xmin = 908.2341
				xmax = 908.4441
				text = "so"
			intervals [2706]:
				xmin = 908.4441
				xmax = 908.5441
				text = "he"
			intervals [2707]:
				xmin = 908.5441
				xmax = 908.6741
				text = "was"
			intervals [2708]:
				xmin = 908.6741
				xmax = 908.9541
				text = "born"
			intervals [2709]:
				xmin = 908.9541
				xmax = 909.5841
				text = "december"
			intervals [2710]:
				xmin = 909.5841
				xmax = 909.7441
				text = "two"
			intervals [2711]:
				xmin = 909.7441
				xmax = 910.0741
				text = "thousand"
			intervals [2712]:
				xmin = 910.0741
				xmax = 910.8241
				text = "five"
			intervals [2713]:
				xmin = 910.8241
				xmax = 910.8541
				text = ""
			intervals [2714]:
				xmin = 910.8541
				xmax = 910.9841
				text = "i"
			intervals [2715]:
				xmin = 910.9841
				xmax = 911.2241
				text = "got"
			intervals [2716]:
				xmin = 911.2241
				xmax = 911.4641
				text = "him"
			intervals [2717]:
				xmin = 911.4641
				xmax = 911.6541
				text = "that"
			intervals [2718]:
				xmin = 911.6541
				xmax = 911.6841
				text = ""
			intervals [2719]:
				xmin = 911.6841
				xmax = 912.4041
				text = "february"
			intervals [2720]:
				xmin = 912.4041
				xmax = 912.964
				text = ""
			intervals [2721]:
				xmin = 912.964
				xmax = 913.074
				text = "<unk>"
			intervals [2722]:
				xmin = 913.074
				xmax = 913.2611
				text = ""
			intervals [2723]:
				xmin = 913.2611
				xmax = 913.9111
				text = "um"
			intervals [2724]:
				xmin = 913.9111
				xmax = 914.4856
				text = ""
			intervals [2725]:
				xmin = 914.4856
				xmax = 914.5656
				text = "and"
			intervals [2726]:
				xmin = 914.5656
				xmax = 914.6656
				text = "that"
			intervals [2727]:
				xmin = 914.6656
				xmax = 914.7756
				text = "was"
			intervals [2728]:
				xmin = 914.7756
				xmax = 914.9156
				text = "all"
			intervals [2729]:
				xmin = 914.9156
				xmax = 915.0456
				text = "she"
			intervals [2730]:
				xmin = 915.0456
				xmax = 915.3456
				text = "wrote"
			intervals [2731]:
				xmin = 915.3456
				xmax = 915.6392
				text = ""
			intervals [2732]:
				xmin = 915.6392
				xmax = 915.7292
				text = "when"
			intervals [2733]:
				xmin = 915.7292
				xmax = 915.7892
				text = "he"
			intervals [2734]:
				xmin = 915.7892
				xmax = 915.8892
				text = "was"
			intervals [2735]:
				xmin = 915.8892
				xmax = 916.0292
				text = "like"
			intervals [2736]:
				xmin = 916.0292
				xmax = 916.2792
				text = "six"
			intervals [2737]:
				xmin = 916.2792
				xmax = 916.5092
				text = "months"
			intervals [2738]:
				xmin = 916.5092
				xmax = 916.9692
				text = "old"
			intervals [2739]:
				xmin = 916.9692
				xmax = 917.0292
				text = "i"
			intervals [2740]:
				xmin = 917.0292
				xmax = 917.4192
				text = "decided"
			intervals [2741]:
				xmin = 917.4192
				xmax = 917.8992
				text = "to"
			intervals [2742]:
				xmin = 917.8992
				xmax = 918.3139
				text = ""
			intervals [2743]:
				xmin = 918.3139
				xmax = 918.4839
				text = "put"
			intervals [2744]:
				xmin = 918.4839
				xmax = 918.5839
				text = "in"
			intervals [2745]:
				xmin = 918.5839
				xmax = 918.6339
				text = "a"
			intervals [2746]:
				xmin = 918.6339
				xmax = 919.3239
				text = "petition"
			intervals [2747]:
				xmin = 919.3239
				xmax = 919.7267
				text = ""
			intervals [2748]:
				xmin = 919.7267
				xmax = 919.9067
				text = "to"
			intervals [2749]:
				xmin = 919.9067
				xmax = 920.2967
				text = "adopt"
			intervals [2750]:
				xmin = 920.2967
				xmax = 920.5267
				text = "him"
			intervals [2751]:
				xmin = 920.5267
				xmax = 920.8621
				text = ""
			intervals [2752]:
				xmin = 920.8621
				xmax = 921.4121
				text = "because"
			intervals [2753]:
				xmin = 921.4121
				xmax = 921.4421
				text = ""
			intervals [2754]:
				xmin = 921.4421
				xmax = 922.0121
				text = "um"
			intervals [2755]:
				xmin = 922.0121
				xmax = 922.8544
				text = ""
			intervals [2756]:
				xmin = 922.8544
				xmax = 922.9544
				text = "<unk>"
			intervals [2757]:
				xmin = 922.9544
				xmax = 923.011
				text = ""
			intervals [2758]:
				xmin = 923.011
				xmax = 923.301
				text = "of"
			intervals [2759]:
				xmin = 923.301
				xmax = 923.371
				text = ""
			intervals [2760]:
				xmin = 923.371
				xmax = 923.741
				text = "the"
			intervals [2761]:
				xmin = 923.741
				xmax = 923.771
				text = ""
			intervals [2762]:
				xmin = 923.771
				xmax = 924.101
				text = "mother"
			intervals [2763]:
				xmin = 924.101
				xmax = 924.161
				text = "s"
			intervals [2764]:
				xmin = 924.161
				xmax = 924.251
				text = "and"
			intervals [2765]:
				xmin = 924.251
				xmax = 924.711
				text = "father"
			intervals [2766]:
				xmin = 924.711
				xmax = 924.831
				text = "s"
			intervals [2767]:
				xmin = 924.831
				xmax = 924.861
				text = ""
			intervals [2768]:
				xmin = 924.861
				xmax = 924.961
				text = "you"
			intervals [2769]:
				xmin = 924.961
				xmax = 925.211
				text = "know"
			intervals [2770]:
				xmin = 925.211
				xmax = 925.8787
				text = ""
			intervals [2771]:
				xmin = 925.8787
				xmax = 926.3687
				text = "background"
			intervals [2772]:
				xmin = 926.3687
				xmax = 926.7187
				text = "mental"
			intervals [2773]:
				xmin = 926.7187
				xmax = 926.8364
				text = ""
			intervals [2774]:
				xmin = 926.8364
				xmax = 926.9764
				text = "you"
			intervals [2775]:
				xmin = 926.9764
				xmax = 927.1264
				text = "know"
			intervals [2776]:
				xmin = 927.1264
				xmax = 927.1564
				text = ""
			intervals [2777]:
				xmin = 927.1564
				xmax = 927.5364
				text = "background"
			intervals [2778]:
				xmin = 927.5364
				xmax = 927.5764
				text = "or"
			intervals [2779]:
				xmin = 927.5764
				xmax = 927.9264
				text = "whatever"
			intervals [2780]:
				xmin = 927.9264
				xmax = 928.4237
				text = ""
			intervals [2781]:
				xmin = 928.4237
				xmax = 928.9937
				text = "and"
			intervals [2782]:
				xmin = 928.9937
				xmax = 929.0237
				text = ""
			intervals [2783]:
				xmin = 929.0237
				xmax = 929.1137
				text = "you"
			intervals [2784]:
				xmin = 929.1137
				xmax = 929.2037
				text = "know"
			intervals [2785]:
				xmin = 929.2037
				xmax = 929.2837
				text = "i"
			intervals [2786]:
				xmin = 929.2837
				xmax = 929.4537
				text = "just"
			intervals [2787]:
				xmin = 929.4537
				xmax = 929.5837
				text = "want"
			intervals [2788]:
				xmin = 929.5837
				xmax = 929.7437
				text = "him"
			intervals [2789]:
				xmin = 929.7437
				xmax = 929.8037
				text = "to"
			intervals [2790]:
				xmin = 929.8037
				xmax = 930.0037
				text = "have"
			intervals [2791]:
				xmin = 930.0037
				xmax = 930.0737
				text = "a"
			intervals [2792]:
				xmin = 930.0737
				xmax = 930.6537
				text = "stable"
			intervals [2793]:
				xmin = 930.6537
				xmax = 931.5052
				text = ""
			intervals [2794]:
				xmin = 931.5052
				xmax = 931.6152
				text = "you"
			intervals [2795]:
				xmin = 931.6152
				xmax = 931.7852
				text = "know"
			intervals [2796]:
				xmin = 931.7852
				xmax = 932.1552
				text = "home"
			intervals [2797]:
				xmin = 932.1552
				xmax = 933.0855
				text = ""
			intervals [2798]:
				xmin = 933.0855
				xmax = 933.2255
				text = "and"
			intervals [2799]:
				xmin = 933.2255
				xmax = 933.7055
				text = "um"
			intervals [2800]:
				xmin = 933.7055
				xmax = 934.3499
				text = ""
			intervals [2801]:
				xmin = 934.3499
				xmax = 934.4999
				text = "so"
			intervals [2802]:
				xmin = 934.4999
				xmax = 934.5799
				text = "we"
			intervals [2803]:
				xmin = 934.5799
				xmax = 934.7799
				text = "did"
			intervals [2804]:
				xmin = 934.7799
				xmax = 935.0799
				text = "that"
			intervals [2805]:
				xmin = 935.0799
				xmax = 935.1399
				text = "you"
			intervals [2806]:
				xmin = 935.1399
				xmax = 935.2599
				text = "know"
			intervals [2807]:
				xmin = 935.2599
				xmax = 935.4899
				text = "going"
			intervals [2808]:
				xmin = 935.4899
				xmax = 935.6699
				text = "back"
			intervals [2809]:
				xmin = 935.6699
				xmax = 935.7299
				text = "and"
			intervals [2810]:
				xmin = 935.7299
				xmax = 935.9299
				text = "forth"
			intervals [2811]:
				xmin = 935.9299
				xmax = 935.9899
				text = "to"
			intervals [2812]:
				xmin = 935.9899
				xmax = 936.2599
				text = "court"
			intervals [2813]:
				xmin = 936.2599
				xmax = 936.3599
				text = "for"
			intervals [2814]:
				xmin = 936.3599
				xmax = 936.5799
				text = "two"
			intervals [2815]:
				xmin = 936.5799
				xmax = 937.2599
				text = "years"
			intervals [2816]:
				xmin = 937.2599
				xmax = 937.4799
				text = "and"
			intervals [2817]:
				xmin = 937.4799
				xmax = 938.5667
				text = ""
			intervals [2818]:
				xmin = 938.5667
				xmax = 939.1767
				text = "finally"
			intervals [2819]:
				xmin = 939.1767
				xmax = 939.6367
				text = "<unk>"
			intervals [2820]:
				xmin = 939.6367
				xmax = 940.0467
				text = "adopted"
			intervals [2821]:
				xmin = 940.0467
				xmax = 940.3267
				text = "him"
			intervals [2822]:
				xmin = 940.3267
				xmax = 940.5267
				text = "june"
			intervals [2823]:
				xmin = 940.5267
				xmax = 941.1367
				text = "nineteenth"
			intervals [2824]:
				xmin = 941.1367
				xmax = 941.3167
				text = "two"
			intervals [2825]:
				xmin = 941.3167
				xmax = 941.7467
				text = "thousand"
			intervals [2826]:
				xmin = 941.7467
				xmax = 942.0067
				text = "eight"
			intervals [2827]:
				xmin = 942.0067
				xmax = 943.3589
				text = ""
			intervals [2828]:
				xmin = 943.3589
				xmax = 943.4889
				text = "<unk>"
			intervals [2829]:
				xmin = 943.4889
				xmax = 943.776
				text = ""
			intervals [2830]:
				xmin = 943.776
				xmax = 943.856
				text = "and"
			intervals [2831]:
				xmin = 943.856
				xmax = 944.016
				text = "that"
			intervals [2832]:
				xmin = 944.016
				xmax = 944.176
				text = "was"
			intervals [2833]:
				xmin = 944.176
				xmax = 944.406
				text = "the"
			intervals [2834]:
				xmin = 944.406
				xmax = 944.466
				text = ""
			intervals [2835]:
				xmin = 944.466
				xmax = 944.686
				text = "best"
			intervals [2836]:
				xmin = 944.686
				xmax = 944.826
				text = "day"
			intervals [2837]:
				xmin = 944.826
				xmax = 944.896
				text = "of"
			intervals [2838]:
				xmin = 944.896
				xmax = 944.986
				text = "my"
			intervals [2839]:
				xmin = 944.986
				xmax = 945.506
				text = "life"
			intervals [2840]:
				xmin = 945.506
				xmax = 947.0149
				text = ""
			intervals [2841]:
				xmin = 947.0149
				xmax = 947.3549
				text = "so"
			intervals [2842]:
				xmin = 947.3549
				xmax = 948.3832
				text = ""
			intervals [2843]:
				xmin = 948.3832
				xmax = 948.6332
				text = "yeah"
			intervals [2844]:
				xmin = 948.6332
				xmax = 951.8333
				text = ""
			intervals [2845]:
				xmin = 951.8333
				xmax = 952.4333
				text = "mm-hm"
			intervals [2846]:
				xmin = 952.4333
				xmax = 957.1928
				text = ""
			intervals [2847]:
				xmin = 957.1928
				xmax = 957.4928
				text = "oh"
			intervals [2848]:
				xmin = 957.4928
				xmax = 957.5228
				text = ""
			intervals [2849]:
				xmin = 957.5228
				xmax = 957.7228
				text = "my"
			intervals [2850]:
				xmin = 957.7228
				xmax = 958.2928
				text = "god"
			intervals [2851]:
				xmin = 958.2928
				xmax = 964.3931
				text = ""
			intervals [2852]:
				xmin = 964.3931
				xmax = 965.0031
				text = "ooh"
			intervals [2853]:
				xmin = 965.0031
				xmax = 965.1531
				text = "let"
			intervals [2854]:
				xmin = 965.1531
				xmax = 965.2431
				text = "s"
			intervals [2855]:
				xmin = 965.2431
				xmax = 965.4231
				text = "see"
			intervals [2856]:
				xmin = 965.4231
				xmax = 965.4531
				text = ""
			intervals [2857]:
				xmin = 965.4531
				xmax = 965.5431
				text = "the"
			intervals [2858]:
				xmin = 965.5431
				xmax = 966.1431
				text = "craziest"
			intervals [2859]:
				xmin = 966.1431
				xmax = 966.8431
				text = "things"
			intervals [2860]:
				xmin = 966.8431
				xmax = 967.3372
				text = ""
			intervals [2861]:
				xmin = 967.3372
				xmax = 967.4172
				text = "i"
			intervals [2862]:
				xmin = 967.4172
				xmax = 967.5572
				text = "feel"
			intervals [2863]:
				xmin = 967.5572
				xmax = 967.7172
				text = "like"
			intervals [2864]:
				xmin = 967.7172
				xmax = 968.0772
				text = "everything"
			intervals [2865]:
				xmin = 968.0772
				xmax = 968.1172
				text = "i"
			intervals [2866]:
				xmin = 968.1172
				xmax = 968.3072
				text = "do"
			intervals [2867]:
				xmin = 968.3072
				xmax = 968.4272
				text = "is"
			intervals [2868]:
				xmin = 968.4272
				xmax = 968.8772
				text = "crazy"
			intervals [2869]:
				xmin = 968.8772
				xmax = 971.0542
				text = ""
			intervals [2870]:
				xmin = 971.0542
				xmax = 971.5142
				text = "oh"
			intervals [2871]:
				xmin = 971.5142
				xmax = 971.5442
				text = ""
			intervals [2872]:
				xmin = 971.5442
				xmax = 972.2042
				text = "man"
			intervals [2873]:
				xmin = 972.2042
				xmax = 973.2611
				text = ""
			intervals [2874]:
				xmin = 973.2611
				xmax = 973.5611
				text = "taking"
			intervals [2875]:
				xmin = 973.5611
				xmax = 973.7011
				text = "him"
			intervals [2876]:
				xmin = 973.7011
				xmax = 974.1611
				text = "to"
			intervals [2877]:
				xmin = 974.1611
				xmax = 974.1911
				text = ""
			intervals [2878]:
				xmin = 974.1911
				xmax = 974.4211
				text = "he"
			intervals [2879]:
				xmin = 974.4211
				xmax = 974.5731
				text = ""
			intervals [2880]:
				xmin = 974.5731
				xmax = 974.7831
				text = "cause"
			intervals [2881]:
				xmin = 974.7831
				xmax = 974.9631
				text = "he"
			intervals [2882]:
				xmin = 974.9631
				xmax = 975.0331
				text = "s"
			intervals [2883]:
				xmin = 975.0331
				xmax = 975.5531
				text = "involved"
			intervals [2884]:
				xmin = 975.5531
				xmax = 975.6131
				text = "in"
			intervals [2885]:
				xmin = 975.6131
				xmax = 975.6831
				text = "a"
			intervals [2886]:
				xmin = 975.6831
				xmax = 975.9131
				text = "lot"
			intervals [2887]:
				xmin = 975.9131
				xmax = 975.9831
				text = "of"
			intervals [2888]:
				xmin = 975.9831
				xmax = 976.6631
				text = "sports"
			intervals [2889]:
				xmin = 976.6631
				xmax = 977.2832
				text = ""
			intervals [2890]:
				xmin = 977.2832
				xmax = 977.7032
				text = "so"
			intervals [2891]:
				xmin = 977.7032
				xmax = 977.9525
				text = ""
			intervals [2892]:
				xmin = 977.9525
				xmax = 978.2125
				text = "he"
			intervals [2893]:
				xmin = 978.2125
				xmax = 978.4825
				text = "became"
			intervals [2894]:
				xmin = 978.4825
				xmax = 978.7825
				text = "involved"
			intervals [2895]:
				xmin = 978.7825
				xmax = 978.8425
				text = "in"
			intervals [2896]:
				xmin = 978.8425
				xmax = 979.1125
				text = "sports"
			intervals [2897]:
				xmin = 979.1125
				xmax = 979.2025
				text = "when"
			intervals [2898]:
				xmin = 979.2025
				xmax = 979.2725
				text = "he"
			intervals [2899]:
				xmin = 979.2725
				xmax = 979.3825
				text = "was"
			intervals [2900]:
				xmin = 979.3825
				xmax = 979.6625
				text = "five"
			intervals [2901]:
				xmin = 979.6625
				xmax = 979.8425
				text = "years"
			intervals [2902]:
				xmin = 979.8425
				xmax = 980.1825
				text = "old"
			intervals [2903]:
				xmin = 980.1825
				xmax = 980.6951
				text = ""
			intervals [2904]:
				xmin = 980.6951
				xmax = 980.8851
				text = "so"
			intervals [2905]:
				xmin = 980.8851
				xmax = 981.0751
				text = "from"
			intervals [2906]:
				xmin = 981.0751
				xmax = 981.2951
				text = "then"
			intervals [2907]:
				xmin = 981.2951
				xmax = 981.4651
				text = "on"
			intervals [2908]:
				xmin = 981.4651
				xmax = 981.6251
				text = "that"
			intervals [2909]:
				xmin = 981.6251
				xmax = 981.7251
				text = "was"
			intervals [2910]:
				xmin = 981.7251
				xmax = 981.8851
				text = "just"
			intervals [2911]:
				xmin = 981.8851
				xmax = 982.4651
				text = "non-stop"
			intervals [2912]:
				xmin = 982.4651
				xmax = 983.2575
				text = ""
			intervals [2913]:
				xmin = 983.2575
				xmax = 984.0875
				text = "football"
			intervals [2914]:
				xmin = 984.0875
				xmax = 984.1694
				text = ""
			intervals [2915]:
				xmin = 984.1694
				xmax = 984.8794
				text = "basketball"
			intervals [2916]:
				xmin = 984.8794
				xmax = 985.0203
				text = ""
			intervals [2917]:
				xmin = 985.0203
				xmax = 985.7403
				text = "baseball"
			intervals [2918]:
				xmin = 985.7403
				xmax = 985.8603
				text = ""
			intervals [2919]:
				xmin = 985.8603
				xmax = 986.6003
				text = "wrestling"
			intervals [2920]:
				xmin = 986.6003
				xmax = 987.0245
				text = ""
			intervals [2921]:
				xmin = 987.0245
				xmax = 987.1345
				text = "what"
			intervals [2922]:
				xmin = 987.1345
				xmax = 987.2845
				text = "else"
			intervals [2923]:
				xmin = 987.2845
				xmax = 987.3845
				text = "he"
			intervals [2924]:
				xmin = 987.3845
				xmax = 987.7645
				text = "did"
			intervals [2925]:
				xmin = 987.7645
				xmax = 988.2745
				text = "uh"
			intervals [2926]:
				xmin = 988.2745
				xmax = 989.4834
				text = ""
			intervals [2927]:
				xmin = 989.4834
				xmax = 989.8634
				text = "something"
			intervals [2928]:
				xmin = 989.8634
				xmax = 990.0534
				text = "else"
			intervals [2929]:
				xmin = 990.0534
				xmax = 990.1334
				text = "he"
			intervals [2930]:
				xmin = 990.1334
				xmax = 990.2534
				text = "did"
			intervals [2931]:
				xmin = 990.2534
				xmax = 990.2834
				text = ""
			intervals [2932]:
				xmin = 990.2834
				xmax = 990.3634
				text = "i"
			intervals [2933]:
				xmin = 990.3634
				xmax = 990.5434
				text = "don't"
			intervals [2934]:
				xmin = 990.5434
				xmax = 990.7934
				text = "know"
			intervals [2935]:
				xmin = 990.7934
				xmax = 990.8234
				text = ""
			intervals [2936]:
				xmin = 990.8234
				xmax = 990.9434
				text = "he"
			intervals [2937]:
				xmin = 990.9434
				xmax = 991.1034
				text = "did"
			intervals [2938]:
				xmin = 991.1034
				xmax = 991.1334
				text = ""
			intervals [2939]:
				xmin = 991.1334
				xmax = 991.3534
				text = "a"
			intervals [2940]:
				xmin = 991.3534
				xmax = 991.5773
				text = ""
			intervals [2941]:
				xmin = 991.5773
				xmax = 991.6373
				text = "a"
			intervals [2942]:
				xmin = 991.6373
				xmax = 991.7973
				text = "lot"
			intervals [2943]:
				xmin = 991.7973
				xmax = 991.8573
				text = "of"
			intervals [2944]:
				xmin = 991.8573
				xmax = 992.2673
				text = "sports"
			intervals [2945]:
				xmin = 992.2673
				xmax = 992.663
				text = ""
			intervals [2946]:
				xmin = 992.663
				xmax = 993.033
				text = "um"
			intervals [2947]:
				xmin = 993.033
				xmax = 993.373
				text = "now"
			intervals [2948]:
				xmin = 993.373
				xmax = 993.503
				text = "he"
			intervals [2949]:
				xmin = 993.503
				xmax = 993.573
				text = "s"
			intervals [2950]:
				xmin = 993.573
				xmax = 993.633
				text = "a"
			intervals [2951]:
				xmin = 993.633
				xmax = 994.083
				text = "author"
			intervals [2952]:
				xmin = 994.083
				xmax = 994.8529
				text = ""
			intervals [2953]:
				xmin = 994.8529
				xmax = 994.9929
				text = "he"
			intervals [2954]:
				xmin = 994.9929
				xmax = 995.2829
				text = "became"
			intervals [2955]:
				xmin = 995.2829
				xmax = 995.3129
				text = "a"
			intervals [2956]:
				xmin = 995.3129
				xmax = 995.9129
				text = "author"
			intervals [2957]:
				xmin = 995.9129
				xmax = 996.4552
				text = ""
			intervals [2958]:
				xmin = 996.4552
				xmax = 996.9952
				text = "um"
			intervals [2959]:
				xmin = 996.9952
				xmax = 998.2102
				text = ""
			intervals [2960]:
				xmin = 998.2102
				xmax = 998.6302
				text = "october"
			intervals [2961]:
				xmin = 998.6302
				xmax = 998.7602
				text = "two"
			intervals [2962]:
				xmin = 998.7602
				xmax = 999.0302
				text = "thousand"
			intervals [2963]:
				xmin = 999.0302
				xmax = 999.5202
				text = "fifteen"
			intervals [2964]:
				xmin = 999.5202
				xmax = 999.9778
				text = ""
			intervals [2965]:
				xmin = 999.9778
				xmax = 1000.0678
				text = "<unk>"
			intervals [2966]:
				xmin = 1000.0678
				xmax = 1000.3745
				text = ""
			intervals [2967]:
				xmin = 1000.3745
				xmax = 1000.5645
				text = "so"
			intervals [2968]:
				xmin = 1000.5645
				xmax = 1000.7445
				text = "his"
			intervals [2969]:
				xmin = 1000.7445
				xmax = 1000.9245
				text = "book"
			intervals [2970]:
				xmin = 1000.9245
				xmax = 1001.0245
				text = "is"
			intervals [2971]:
				xmin = 1001.0245
				xmax = 1001.2545
				text = "doing"
			intervals [2972]:
				xmin = 1001.2545
				xmax = 1001.7145
				text = "well"
			intervals [2973]:
				xmin = 1001.7145
				xmax = 1002.2383
				text = ""
			intervals [2974]:
				xmin = 1002.2383
				xmax = 1002.5983
				text = "and"
			intervals [2975]:
				xmin = 1002.5983
				xmax = 1002.7583
				text = "his"
			intervals [2976]:
				xmin = 1002.7583
				xmax = 1002.9783
				text = "movie"
			intervals [2977]:
				xmin = 1002.9783
				xmax = 1003.1583
				text = "just"
			intervals [2978]:
				xmin = 1003.1583
				xmax = 1003.3783
				text = "came"
			intervals [2979]:
				xmin = 1003.3783
				xmax = 1003.5183
				text = "out"
			intervals [2980]:
				xmin = 1003.5183
				xmax = 1003.9783
				text = "today"
			intervals [2981]:
				xmin = 1003.9783
				xmax = 1004.279
				text = ""
			intervals [2982]:
				xmin = 1004.279
				xmax = 1004.369
				text = "he"
			intervals [2983]:
				xmin = 1004.369
				xmax = 1004.499
				text = "did"
			intervals [2984]:
				xmin = 1004.499
				xmax = 1004.539
				text = "a"
			intervals [2985]:
				xmin = 1004.539
				xmax = 1004.739
				text = "short"
			intervals [2986]:
				xmin = 1004.739
				xmax = 1004.989
				text = "movie"
			intervals [2987]:
				xmin = 1004.989
				xmax = 1005.149
				text = "for"
			intervals [2988]:
				xmin = 1005.149
				xmax = 1005.319
				text = "his"
			intervals [2989]:
				xmin = 1005.319
				xmax = 1005.609
				text = "book"
			intervals [2990]:
				xmin = 1005.609
				xmax = 1005.7141
				text = ""
			intervals [2991]:
				xmin = 1005.7141
				xmax = 1005.8641
				text = "just"
			intervals [2992]:
				xmin = 1005.8641
				xmax = 1006.0141
				text = "came"
			intervals [2993]:
				xmin = 1006.0141
				xmax = 1006.1241
				text = "out"
			intervals [2994]:
				xmin = 1006.1241
				xmax = 1006.3441
				text = "today"
			intervals [2995]:
				xmin = 1006.3441
				xmax = 1006.4741
				text = "on"
			intervals [2996]:
				xmin = 1006.4741
				xmax = 1006.5041
				text = ""
			intervals [2997]:
				xmin = 1006.5041
				xmax = 1007.0941
				text = "youtube"
			intervals [2998]:
				xmin = 1007.0941
				xmax = 1007.6311
				text = ""
			intervals [2999]:
				xmin = 1007.6311
				xmax = 1007.7111
				text = "<unk>"
			intervals [3000]:
				xmin = 1007.7111
				xmax = 1007.8226
				text = ""
			intervals [3001]:
				xmin = 1007.8226
				xmax = 1009.0026
				text = "rdx"
			intervals [3002]:
				xmin = 1009.0026
				xmax = 1010.0332
				text = ""
			intervals [3003]:
				xmin = 1010.0332
				xmax = 1010.1632
				text = "his"
			intervals [3004]:
				xmin = 1010.1632
				xmax = 1010.5632
				text = "second"
			intervals [3005]:
				xmin = 1010.5632
				xmax = 1011.0132
				text = "book"
			intervals [3006]:
				xmin = 1011.0132
				xmax = 1011.0869
				text = ""
			intervals [3007]:
				xmin = 1011.0869
				xmax = 1011.2769
				text = "is"
			intervals [3008]:
				xmin = 1011.2769
				xmax = 1011.5369
				text = "coming"
			intervals [3009]:
				xmin = 1011.5369
				xmax = 1011.6469
				text = "out"
			intervals [3010]:
				xmin = 1011.6469
				xmax = 1011.7069
				text = "in"
			intervals [3011]:
				xmin = 1011.7069
				xmax = 1012.2369
				text = "july"
			intervals [3012]:
				xmin = 1012.2369
				xmax = 1014.1966
				text = ""
			intervals [3013]:
				xmin = 1014.1966
				xmax = 1014.5766
				text = "<unk>"
			intervals [3014]:
				xmin = 1014.5766
				xmax = 1015.640
				text = ""
			intervals [3015]:
				xmin = 1015.640
				xmax = 1015.940
				text = "yeah"
			intervals [3016]:
				xmin = 1015.940
				xmax = 1016.430
				text = "so"
			intervals [3017]:
				xmin = 1016.430
				xmax = 1017.1397
				text = ""
			intervals [3018]:
				xmin = 1017.1397
				xmax = 1017.2297
				text = "it"
			intervals [3019]:
				xmin = 1017.2297
				xmax = 1017.3297
				text = "was"
			intervals [3020]:
				xmin = 1017.3297
				xmax = 1017.6997
				text = "like"
			intervals [3021]:
				xmin = 1017.6997
				xmax = 1018.3456
				text = ""
			intervals [3022]:
				xmin = 1018.3456
				xmax = 1018.4856
				text = "i"
			intervals [3023]:
				xmin = 1018.4856
				xmax = 1018.6556
				text = "had"
			intervals [3024]:
				xmin = 1018.6556
				xmax = 1018.8056
				text = "to"
			intervals [3025]:
				xmin = 1018.8056
				xmax = 1019.0056
				text = "kind"
			intervals [3026]:
				xmin = 1019.0056
				xmax = 1019.0656
				text = "of"
			intervals [3027]:
				xmin = 1019.0656
				xmax = 1019.2456
				text = "put"
			intervals [3028]:
				xmin = 1019.2456
				xmax = 1019.9056
				text = "myself"
			intervals [3029]:
				xmin = 1019.9056
				xmax = 1020.0856
				text = "on"
			intervals [3030]:
				xmin = 1020.0856
				xmax = 1020.1756
				text = "the"
			intervals [3031]:
				xmin = 1020.1756
				xmax = 1020.4256
				text = "back"
			intervals [3032]:
				xmin = 1020.4256
				xmax = 1020.8156
				text = "burner"
			intervals [3033]:
				xmin = 1020.8156
				xmax = 1021.5002
				text = ""
			intervals [3034]:
				xmin = 1021.5002
				xmax = 1021.5802
				text = "<unk>"
			intervals [3035]:
				xmin = 1021.5802
				xmax = 1021.7182
				text = ""
			intervals [3036]:
				xmin = 1021.7182
				xmax = 1021.8382
				text = "with"
			intervals [3037]:
				xmin = 1021.8382
				xmax = 1022.0282
				text = "my"
			intervals [3038]:
				xmin = 1022.0282
				xmax = 1022.0582
				text = ""
			intervals [3039]:
				xmin = 1022.0582
				xmax = 1022.1882
				text = "you"
			intervals [3040]:
				xmin = 1022.1882
				xmax = 1022.3582
				text = "know"
			intervals [3041]:
				xmin = 1022.3582
				xmax = 1022.7282
				text = "business"
			intervals [3042]:
				xmin = 1022.7282
				xmax = 1022.8582
				text = "trying"
			intervals [3043]:
				xmin = 1022.8582
				xmax = 1022.9182
				text = "to"
			intervals [3044]:
				xmin = 1022.9182
				xmax = 1023.0382
				text = "build"
			intervals [3045]:
				xmin = 1023.0382
				xmax = 1023.1682
				text = "my"
			intervals [3046]:
				xmin = 1023.1682
				xmax = 1023.5582
				text = "business"
			intervals [3047]:
				xmin = 1023.5582
				xmax = 1023.6882
				text = "and"
			intervals [3048]:
				xmin = 1023.6882
				xmax = 1023.7582
				text = "i"
			intervals [3049]:
				xmin = 1023.7582
				xmax = 1023.9482
				text = "just"
			intervals [3050]:
				xmin = 1023.9482
				xmax = 1024.0382
				text = "been"
			intervals [3051]:
				xmin = 1024.0382
				xmax = 1024.4182
				text = "promoting"
			intervals [3052]:
				xmin = 1024.4182
				xmax = 1024.6982
				text = "him"
			intervals [3053]:
				xmin = 1024.6982
				xmax = 1025.0582
				text = "promoting"
			intervals [3054]:
				xmin = 1025.0582
				xmax = 1025.3782
				text = "him"
			intervals [3055]:
				xmin = 1025.3782
				xmax = 1025.9992
				text = ""
			intervals [3056]:
				xmin = 1025.9992
				xmax = 1026.5092
				text = "um"
			intervals [3057]:
				xmin = 1026.5092
				xmax = 1027.0653
				text = ""
			intervals [3058]:
				xmin = 1027.0653
				xmax = 1027.2253
				text = "but"
			intervals [3059]:
				xmin = 1027.2253
				xmax = 1027.3253
				text = "in"
			intervals [3060]:
				xmin = 1027.3253
				xmax = 1027.4053
				text = "the"
			intervals [3061]:
				xmin = 1027.4053
				xmax = 1027.7553
				text = "process"
			intervals [3062]:
				xmin = 1027.7553
				xmax = 1027.8653
				text = "of"
			intervals [3063]:
				xmin = 1027.8653
				xmax = 1028.0853
				text = "that"
			intervals [3064]:
				xmin = 1028.0853
				xmax = 1028.1453
				text = "he"
			intervals [3065]:
				xmin = 1028.1453
				xmax = 1028.2453
				text = "was"
			intervals [3066]:
				xmin = 1028.2453
				xmax = 1028.4153
				text = "like"
			intervals [3067]:
				xmin = 1028.4153
				xmax = 1028.6753
				text = "mom"
			intervals [3068]:
				xmin = 1028.6753
				xmax = 1028.7553
				text = "you"
			intervals [3069]:
				xmin = 1028.7553
				xmax = 1029.0553
				text = "should"
			intervals [3070]:
				xmin = 1029.0553
				xmax = 1029.1453
				text = "you"
			intervals [3071]:
				xmin = 1029.1453
				xmax = 1029.5353
				text = "know"
			intervals [3072]:
				xmin = 1029.5353
				xmax = 1030.108
				text = ""
			intervals [3073]:
				xmin = 1030.108
				xmax = 1030.318
				text = "do"
			intervals [3074]:
				xmin = 1030.318
				xmax = 1030.398
				text = "a"
			intervals [3075]:
				xmin = 1030.398
				xmax = 1030.628
				text = "book"
			intervals [3076]:
				xmin = 1030.628
				xmax = 1030.758
				text = "cause"
			intervals [3077]:
				xmin = 1030.758
				xmax = 1030.848
				text = "i"
			intervals [3078]:
				xmin = 1030.848
				xmax = 1031.008
				text = "had"
			intervals [3079]:
				xmin = 1031.008
				xmax = 1031.078
				text = "a"
			intervals [3080]:
				xmin = 1031.078
				xmax = 1031.288
				text = "book"
			intervals [3081]:
				xmin = 1031.288
				xmax = 1031.438
				text = "that"
			intervals [3082]:
				xmin = 1031.438
				xmax = 1031.618
				text = "i"
			intervals [3083]:
				xmin = 1031.618
				xmax = 1031.678
				text = ""
			intervals [3084]:
				xmin = 1031.678
				xmax = 1032.008
				text = "did"
			intervals [3085]:
				xmin = 1032.008
				xmax = 1032.178
				text = "when"
			intervals [3086]:
				xmin = 1032.178
				xmax = 1032.268
				text = "i"
			intervals [3087]:
				xmin = 1032.268
				xmax = 1032.498
				text = "was"
			intervals [3088]:
				xmin = 1032.498
				xmax = 1032.8002
				text = ""
			intervals [3089]:
				xmin = 1032.8002
				xmax = 1033.1202
				text = "working"
			intervals [3090]:
				xmin = 1033.1202
				xmax = 1033.1502
				text = ""
			intervals [3091]:
				xmin = 1033.1502
				xmax = 1033.3502
				text = "uh"
			intervals [3092]:
				xmin = 1033.3502
				xmax = 1033.7102
				text = "finishing"
			intervals [3093]:
				xmin = 1033.7102
				xmax = 1033.7802
				text = "up"
			intervals [3094]:
				xmin = 1033.7802
				xmax = 1033.9102
				text = "my"
			intervals [3095]:
				xmin = 1033.9102
				xmax = 1034.2502
				text = "bachelor"
			intervals [3096]:
				xmin = 1034.2502
				xmax = 1034.3002
				text = "s"
			intervals [3097]:
				xmin = 1034.3002
				xmax = 1034.6202
				text = "degree"
			intervals [3098]:
				xmin = 1034.6202
				xmax = 1036.0199
				text = ""
			intervals [3099]:
				xmin = 1036.0199
				xmax = 1036.0799
				text = "and"
			intervals [3100]:
				xmin = 1036.0799
				xmax = 1036.1199
				text = "i"
			intervals [3101]:
				xmin = 1036.1199
				xmax = 1036.2299
				text = "was"
			intervals [3102]:
				xmin = 1036.2299
				xmax = 1036.3699
				text = "like"
			intervals [3103]:
				xmin = 1036.3699
				xmax = 1037.0399
				text = "well"
			intervals [3104]:
				xmin = 1037.0399
				xmax = 1037.4899
				text = "okay"
			intervals [3105]:
				xmin = 1037.4899
				xmax = 1037.5899
				text = "i"
			intervals [3106]:
				xmin = 1037.5899
				xmax = 1037.7799
				text = "said"
			intervals [3107]:
				xmin = 1037.7799
				xmax = 1037.8699
				text = "let"
			intervals [3108]:
				xmin = 1037.8699
				xmax = 1037.9699
				text = "me"
			intervals [3109]:
				xmin = 1037.9699
				xmax = 1038.1199
				text = "send"
			intervals [3110]:
				xmin = 1038.1199
				xmax = 1038.1899
				text = "it"
			intervals [3111]:
				xmin = 1038.1899
				xmax = 1038.2899
				text = "to"
			intervals [3112]:
				xmin = 1038.2899
				xmax = 1038.3499
				text = "the"
			intervals [3113]:
				xmin = 1038.3499
				xmax = 1038.7499
				text = "publisher"
			intervals [3114]:
				xmin = 1038.7499
				xmax = 1038.9099
				text = "see"
			intervals [3115]:
				xmin = 1038.9099
				xmax = 1039.0599
				text = "how"
			intervals [3116]:
				xmin = 1039.0599
				xmax = 1039.2199
				text = "she"
			intervals [3117]:
				xmin = 1039.2199
				xmax = 1039.3699
				text = "like"
			intervals [3118]:
				xmin = 1039.3699
				xmax = 1039.4299
				text = "it"
			intervals [3119]:
				xmin = 1039.4299
				xmax = 1039.8599
				text = "whatever"
			intervals [3120]:
				xmin = 1039.8599
				xmax = 1040.6983
				text = ""
			intervals [3121]:
				xmin = 1040.6983
				xmax = 1041.0083
				text = "so"
			intervals [3122]:
				xmin = 1041.0083
				xmax = 1041.0383
				text = ""
			intervals [3123]:
				xmin = 1041.0383
				xmax = 1041.2083
				text = "my"
			intervals [3124]:
				xmin = 1041.2083
				xmax = 1041.3883
				text = "book"
			intervals [3125]:
				xmin = 1041.3883
				xmax = 1041.6183
				text = "came"
			intervals [3126]:
				xmin = 1041.6183
				xmax = 1041.9283
				text = "out"
			intervals [3127]:
				xmin = 1041.9283
				xmax = 1043.7488
				text = ""
			intervals [3128]:
				xmin = 1043.7488
				xmax = 1043.9188
				text = "in"
			intervals [3129]:
				xmin = 1043.9188
				xmax = 1044.2788
				text = "april"
			intervals [3130]:
				xmin = 1044.2788
				xmax = 1045.3818
				text = ""
			intervals [3131]:
				xmin = 1045.3818
				xmax = 1045.7718
				text = "mm-hm"
			intervals [3132]:
				xmin = 1045.7718
				xmax = 1045.8018
				text = ""
			intervals [3133]:
				xmin = 1045.8018
				xmax = 1045.8718
				text = "it"
			intervals [3134]:
				xmin = 1045.8718
				xmax = 1045.9118
				text = ""
			intervals [3135]:
				xmin = 1045.9118
				xmax = 1045.9918
				text = "s"
			intervals [3136]:
				xmin = 1045.9918
				xmax = 1046.0218
				text = "a"
			intervals [3137]:
				xmin = 1046.0218
				xmax = 1046.0718
				text = ""
			intervals [3138]:
				xmin = 1046.0718
				xmax = 1046.2718
				text = "little"
			intervals [3139]:
				xmin = 1046.2718
				xmax = 1046.5818
				text = "children"
			intervals [3140]:
				xmin = 1046.5818
				xmax = 1046.6818
				text = "s"
			intervals [3141]:
				xmin = 1046.6818
				xmax = 1046.9418
				text = "book"
			intervals [3142]:
				xmin = 1046.9418
				xmax = 1047.6841
				text = ""
			intervals [3143]:
				xmin = 1047.6841
				xmax = 1047.9841
				text = "yeah"
			intervals [3144]:
				xmin = 1047.9841
				xmax = 1048.1818
				text = ""
			intervals [3145]:
				xmin = 1048.1818
				xmax = 1048.6318
				text = "so"
			intervals [3146]:
				xmin = 1048.6318
				xmax = 1049.3135
				text = ""
			intervals [3147]:
				xmin = 1049.3135
				xmax = 1049.7835
				text = "yeah"
			intervals [3148]:
				xmin = 1049.7835
				xmax = 1050.9689
				text = ""
			intervals [3149]:
				xmin = 1050.9689
				xmax = 1051.2489
				text = "his"
			intervals [3150]:
				xmin = 1051.2489
				xmax = 1051.4389
				text = "book"
			intervals [3151]:
				xmin = 1051.4389
				xmax = 1051.6089
				text = "is"
			intervals [3152]:
				xmin = 1051.6089
				xmax = 1052.1889
				text = "about"
			intervals [3153]:
				xmin = 1052.1889
				xmax = 1052.8118
				text = ""
			intervals [3154]:
				xmin = 1052.8118
				xmax = 1052.9218
				text = "<unk>"
			intervals [3155]:
				xmin = 1052.9218
				xmax = 1053.8814
				text = ""
			intervals [3156]:
				xmin = 1053.8814
				xmax = 1053.9814
				text = "a"
			intervals [3157]:
				xmin = 1053.9814
				xmax = 1054.6914
				text = "superhero"
			intervals [3158]:
				xmin = 1054.6914
				xmax = 1054.7614
				text = ""
			intervals [3159]:
				xmin = 1054.7614
				xmax = 1055.6314
				text = "superheroes"
			intervals [3160]:
				xmin = 1055.6314
				xmax = 1055.6614
				text = ""
			intervals [3161]:
				xmin = 1055.6614
				xmax = 1055.9214
				text = "uh"
			intervals [3162]:
				xmin = 1055.9214
				xmax = 1056.0014
				text = "it"
			intervals [3163]:
				xmin = 1056.0014
				xmax = 1056.0514
				text = "s"
			intervals [3164]:
				xmin = 1056.0514
				xmax = 1056.2014
				text = "called"
			intervals [3165]:
				xmin = 1056.2014
				xmax = 1057.3414
				text = "rdx"
			intervals [3166]:
				xmin = 1057.3414
				xmax = 1057.7781
				text = ""
			intervals [3167]:
				xmin = 1057.7781
				xmax = 1058.2981
				text = "so"
			intervals [3168]:
				xmin = 1058.2981
				xmax = 1058.3281
				text = ""
			intervals [3169]:
				xmin = 1058.3281
				xmax = 1058.3881
				text = "if"
			intervals [3170]:
				xmin = 1058.3881
				xmax = 1058.4681
				text = "you"
			intervals [3171]:
				xmin = 1058.4681
				xmax = 1058.5881
				text = "look"
			intervals [3172]:
				xmin = 1058.5881
				xmax = 1058.6481
				text = "at"
			intervals [3173]:
				xmin = 1058.6481
				xmax = 1058.7281
				text = "the"
			intervals [3174]:
				xmin = 1058.7281
				xmax = 1058.9781
				text = "book"
			intervals [3175]:
				xmin = 1058.9781
				xmax = 1059.0881
				text = "you"
			intervals [3176]:
				xmin = 1059.0881
				xmax = 1059.4381
				text = "think"
			intervals [3177]:
				xmin = 1059.4381
				xmax = 1059.8281
				text = "okay"
			intervals [3178]:
				xmin = 1059.8281
				xmax = 1059.9181
				text = "it"
			intervals [3179]:
				xmin = 1059.9181
				xmax = 1059.9681
				text = ""
			intervals [3180]:
				xmin = 1059.9681
				xmax = 1059.9981
				text = "s"
			intervals [3181]:
				xmin = 1059.9981
				xmax = 1060.1481
				text = "just"
			intervals [3182]:
				xmin = 1060.1481
				xmax = 1060.2181
				text = "a"
			intervals [3183]:
				xmin = 1060.2181
				xmax = 1060.7081
				text = "fireman"
			intervals [3184]:
				xmin = 1060.7081
				xmax = 1060.8381
				text = "but"
			intervals [3185]:
				xmin = 1060.8381
				xmax = 1060.8981
				text = "it"
			intervals [3186]:
				xmin = 1060.8981
				xmax = 1060.9381
				text = "s"
			intervals [3187]:
				xmin = 1060.9381
				xmax = 1061.0881
				text = "not"
			intervals [3188]:
				xmin = 1061.0881
				xmax = 1061.2081
				text = "what"
			intervals [3189]:
				xmin = 1061.2081
				xmax = 1061.2881
				text = "you"
			intervals [3190]:
				xmin = 1061.2881
				xmax = 1061.5681
				text = "think"
			intervals [3191]:
				xmin = 1061.5681
				xmax = 1062.1694
				text = ""
			intervals [3192]:
				xmin = 1062.1694
				xmax = 1062.6794
				text = "so"
			intervals [3193]:
				xmin = 1062.6794
				xmax = 1062.7894
				text = ""
			intervals [3194]:
				xmin = 1062.7894
				xmax = 1063.1194
				text = "him"
			intervals [3195]:
				xmin = 1063.1194
				xmax = 1063.1894
				text = ""
			intervals [3196]:
				xmin = 1063.1894
				xmax = 1063.5494
				text = "and"
			intervals [3197]:
				xmin = 1063.5494
				xmax = 1063.7394
				text = "his"
			intervals [3198]:
				xmin = 1063.7394
				xmax = 1063.9994
				text = "best"
			intervals [3199]:
				xmin = 1063.9994
				xmax = 1064.5094
				text = "friend"
			intervals [3200]:
				xmin = 1064.5094
				xmax = 1064.5394
				text = ""
			intervals [3201]:
				xmin = 1064.5394
				xmax = 1064.6594
				text = "in"
			intervals [3202]:
				xmin = 1064.6594
				xmax = 1064.7394
				text = "the"
			intervals [3203]:
				xmin = 1064.7394
				xmax = 1065.0594
				text = "book"
			intervals [3204]:
				xmin = 1065.0594
				xmax = 1065.4282
				text = ""
			intervals [3205]:
				xmin = 1065.4282
				xmax = 1065.5082
				text = "<unk>"
			intervals [3206]:
				xmin = 1065.5082
				xmax = 1065.8832
				text = ""
			intervals [3207]:
				xmin = 1065.8832
				xmax = 1066.4032
				text = "um"
			intervals [3208]:
				xmin = 1066.4032
				xmax = 1066.6346
				text = ""
			intervals [3209]:
				xmin = 1066.6346
				xmax = 1066.9846
				text = "discover"
			intervals [3210]:
				xmin = 1066.9846
				xmax = 1067.1146
				text = "they"
			intervals [3211]:
				xmin = 1067.1146
				xmax = 1067.2646
				text = "had"
			intervals [3212]:
				xmin = 1067.2646
				xmax = 1067.5046
				text = "super"
			intervals [3213]:
				xmin = 1067.5046
				xmax = 1068.1046
				text = "powers"
			intervals [3214]:
				xmin = 1068.1046
				xmax = 1069.314
				text = ""
			intervals [3215]:
				xmin = 1069.314
				xmax = 1069.414
				text = "when"
			intervals [3216]:
				xmin = 1069.414
				xmax = 1069.534
				text = "they"
			intervals [3217]:
				xmin = 1069.534
				xmax = 1069.644
				text = "were"
			intervals [3218]:
				xmin = 1069.644
				xmax = 1069.884
				text = "like"
			intervals [3219]:
				xmin = 1069.884
				xmax = 1069.914
				text = ""
			intervals [3220]:
				xmin = 1069.914
				xmax = 1070.224
				text = "nine"
			intervals [3221]:
				xmin = 1070.224
				xmax = 1070.274
				text = "or"
			intervals [3222]:
				xmin = 1070.274
				xmax = 1070.514
				text = "ten"
			intervals [3223]:
				xmin = 1070.514
				xmax = 1070.574
				text = "or"
			intervals [3224]:
				xmin = 1070.574
				xmax = 1070.834
				text = "something"
			intervals [3225]:
				xmin = 1070.834
				xmax = 1070.994
				text = "like"
			intervals [3226]:
				xmin = 1070.994
				xmax = 1071.174
				text = "that"
			intervals [3227]:
				xmin = 1071.174
				xmax = 1071.204
				text = ""
			intervals [3228]:
				xmin = 1071.204
				xmax = 1071.374
				text = "so"
			intervals [3229]:
				xmin = 1071.374
				xmax = 1071.494
				text = "they"
			intervals [3230]:
				xmin = 1071.494
				xmax = 1071.834
				text = "decide"
			intervals [3231]:
				xmin = 1071.834
				xmax = 1071.894
				text = "to"
			intervals [3232]:
				xmin = 1071.894
				xmax = 1072.044
				text = "use"
			intervals [3233]:
				xmin = 1072.044
				xmax = 1072.174
				text = "their"
			intervals [3234]:
				xmin = 1072.174
				xmax = 1073.044
				text = "superpowers"
			intervals [3235]:
				xmin = 1073.044
				xmax = 1073.2561
				text = ""
			intervals [3236]:
				xmin = 1073.2561
				xmax = 1073.4561
				text = "for"
			intervals [3237]:
				xmin = 1073.4561
				xmax = 1073.8861
				text = "good"
			intervals [3238]:
				xmin = 1073.8861
				xmax = 1074.4712
				text = ""
			intervals [3239]:
				xmin = 1074.4712
				xmax = 1074.6512
				text = "so"
			intervals [3240]:
				xmin = 1074.6512
				xmax = 1074.7912
				text = "they"
			intervals [3241]:
				xmin = 1074.7912
				xmax = 1075.0712
				text = "have"
			intervals [3242]:
				xmin = 1075.0712
				xmax = 1075.1712
				text = ""
			intervals [3243]:
				xmin = 1075.1712
				xmax = 1075.5112
				text = "uh"
			intervals [3244]:
				xmin = 1075.5112
				xmax = 1075.7053
				text = ""
			intervals [3245]:
				xmin = 1075.7053
				xmax = 1075.8953
				text = "two"
			intervals [3246]:
				xmin = 1075.8953
				xmax = 1076.1253
				text = "arch"
			intervals [3247]:
				xmin = 1076.1253
				xmax = 1076.1553
				text = ""
			intervals [3248]:
				xmin = 1076.1553
				xmax = 1076.8053
				text = "enemies"
			intervals [3249]:
				xmin = 1076.8053
				xmax = 1077.1911
				text = ""
			intervals [3250]:
				xmin = 1077.1911
				xmax = 1077.3011
				text = "<unk>"
			intervals [3251]:
				xmin = 1077.3011
				xmax = 1077.5236
				text = ""
			intervals [3252]:
				xmin = 1077.5236
				xmax = 1077.8136
				text = "which"
			intervals [3253]:
				xmin = 1077.8136
				xmax = 1078.4036
				text = "are"
			intervals [3254]:
				xmin = 1078.4036
				xmax = 1078.596
				text = ""
			intervals [3255]:
				xmin = 1078.596
				xmax = 1078.736
				text = "what"
			intervals [3256]:
				xmin = 1078.736
				xmax = 1078.816
				text = "is"
			intervals [3257]:
				xmin = 1078.816
				xmax = 1078.886
				text = "it"
			intervals [3258]:
				xmin = 1078.886
				xmax = 1078.956
				text = ""
			intervals [3259]:
				xmin = 1078.956
				xmax = 1079.146
				text = "the"
			intervals [3260]:
				xmin = 1079.146
				xmax = 1079.206
				text = ""
			intervals [3261]:
				xmin = 1079.206
				xmax = 1079.486
				text = "uh"
			intervals [3262]:
				xmin = 1079.486
				xmax = 1079.646
				text = "the"
			intervals [3263]:
				xmin = 1079.646
				xmax = 1080.606
				text = "destroyer"
			intervals [3264]:
				xmin = 1080.606
				xmax = 1080.8726
				text = ""
			intervals [3265]:
				xmin = 1080.8726
				xmax = 1081.0326
				text = "and"
			intervals [3266]:
				xmin = 1081.0326
				xmax = 1081.4726
				text = "bang"
			intervals [3267]:
				xmin = 1081.4726
				xmax = 1081.8808
				text = ""
			intervals [3268]:
				xmin = 1081.8808
				xmax = 1082.2108
				text = "so"
			intervals [3269]:
				xmin = 1082.2108
				xmax = 1082.3608
				text = "in"
			intervals [3270]:
				xmin = 1082.3608
				xmax = 1082.4508
				text = "the"
			intervals [3271]:
				xmin = 1082.4508
				xmax = 1082.7708
				text = "book"
			intervals [3272]:
				xmin = 1082.7708
				xmax = 1083.2264
				text = ""
			intervals [3273]:
				xmin = 1083.2264
				xmax = 1083.4064
				text = "that"
			intervals [3274]:
				xmin = 1083.4064
				xmax = 1083.4664
				text = "s"
			intervals [3275]:
				xmin = 1083.4664
				xmax = 1083.5764
				text = "what"
			intervals [3276]:
				xmin = 1083.5764
				xmax = 1083.7064
				text = "they're"
			intervals [3277]:
				xmin = 1083.7064
				xmax = 1084.0164
				text = "doing"
			intervals [3278]:
				xmin = 1084.0164
				xmax = 1084.0864
				text = ""
			intervals [3279]:
				xmin = 1084.0864
				xmax = 1084.4664
				text = "defeating"
			intervals [3280]:
				xmin = 1084.4664
				xmax = 1084.6864
				text = "their"
			intervals [3281]:
				xmin = 1084.6864
				xmax = 1084.7164
				text = ""
			intervals [3282]:
				xmin = 1084.7164
				xmax = 1085.1564
				text = "um"
			intervals [3283]:
				xmin = 1085.1564
				xmax = 1086.1544
				text = ""
			intervals [3284]:
				xmin = 1086.1544
				xmax = 1086.2544
				text = "<unk>"
			intervals [3285]:
				xmin = 1086.2544
				xmax = 1086.6414
				text = ""
			intervals [3286]:
				xmin = 1086.6414
				xmax = 1086.8014
				text = "their"
			intervals [3287]:
				xmin = 1086.8014
				xmax = 1087.0314
				text = "arch"
			intervals [3288]:
				xmin = 1087.0314
				xmax = 1087.0614
				text = ""
			intervals [3289]:
				xmin = 1087.0614
				xmax = 1087.4414
				text = "enemies"
			intervals [3290]:
				xmin = 1087.4414
				xmax = 1088.0914
				text = "<unk>"
			intervals [3291]:
				xmin = 1088.0914
				xmax = 1089.5525
				text = ""
			intervals [3292]:
				xmin = 1089.5525
				xmax = 1089.7025
				text = "it"
			intervals [3293]:
				xmin = 1089.7025
				xmax = 1089.7825
				text = "s"
			intervals [3294]:
				xmin = 1089.7825
				xmax = 1089.9525
				text = "really"
			intervals [3295]:
				xmin = 1089.9525
				xmax = 1090.1625
				text = "cute"
			intervals [3296]:
				xmin = 1090.1625
				xmax = 1090.2425
				text = "and"
			intervals [3297]:
				xmin = 1090.2425
				xmax = 1090.4225
				text = "he"
			intervals [3298]:
				xmin = 1090.4225
				xmax = 1090.7025
				text = "wrote"
			intervals [3299]:
				xmin = 1090.7025
				xmax = 1090.9525
				text = "it"
			intervals [3300]:
				xmin = 1090.9525
				xmax = 1091.2061
				text = ""
			intervals [3301]:
				xmin = 1091.2061
				xmax = 1091.5361
				text = "actually"
			intervals [3302]:
				xmin = 1091.5361
				xmax = 1091.6261
				text = "when"
			intervals [3303]:
				xmin = 1091.6261
				xmax = 1091.7161
				text = "he"
			intervals [3304]:
				xmin = 1091.7161
				xmax = 1091.8661
				text = "was"
			intervals [3305]:
				xmin = 1091.8661
				xmax = 1092.0561
				text = "eight"
			intervals [3306]:
				xmin = 1092.0561
				xmax = 1092.2761
				text = "years"
			intervals [3307]:
				xmin = 1092.2761
				xmax = 1092.6961
				text = "old"
			intervals [3308]:
				xmin = 1092.6961
				xmax = 1093.2687
				text = ""
			intervals [3309]:
				xmin = 1093.2687
				xmax = 1094.0287
				text = "and"
			intervals [3310]:
				xmin = 1094.0287
				xmax = 1094.7703
				text = ""
			intervals [3311]:
				xmin = 1094.7703
				xmax = 1094.9003
				text = "i"
			intervals [3312]:
				xmin = 1094.9003
				xmax = 1095.1703
				text = "remember"
			intervals [3313]:
				xmin = 1095.1703
				xmax = 1095.2703
				text = "the"
			intervals [3314]:
				xmin = 1095.2703
				xmax = 1095.4403
				text = "day"
			intervals [3315]:
				xmin = 1095.4403
				xmax = 1095.5803
				text = "he"
			intervals [3316]:
				xmin = 1095.5803
				xmax = 1095.8403
				text = "wrote"
			intervals [3317]:
				xmin = 1095.8403
				xmax = 1096.0103
				text = "it"
			intervals [3318]:
				xmin = 1096.0103
				xmax = 1096.4772
				text = ""
			intervals [3319]:
				xmin = 1096.4772
				xmax = 1096.5672
				text = "he"
			intervals [3320]:
				xmin = 1096.5672
				xmax = 1096.6572
				text = "was"
			intervals [3321]:
				xmin = 1096.6572
				xmax = 1096.7972
				text = "like"
			intervals [3322]:
				xmin = 1096.7972
				xmax = 1096.9272
				text = "here"
			intervals [3323]:
				xmin = 1096.9272
				xmax = 1097.2072
				text = "ma"
			intervals [3324]:
				xmin = 1097.2072
				xmax = 1097.2672
				text = "i"
			intervals [3325]:
				xmin = 1097.2672
				xmax = 1097.4772
				text = "wrote"
			intervals [3326]:
				xmin = 1097.4772
				xmax = 1097.5272
				text = "a"
			intervals [3327]:
				xmin = 1097.5272
				xmax = 1097.7672
				text = "book"
			intervals [3328]:
				xmin = 1097.7672
				xmax = 1097.8272
				text = "i"
			intervals [3329]:
				xmin = 1097.8272
				xmax = 1098.0072
				text = "said"
			intervals [3330]:
				xmin = 1098.0072
				xmax = 1098.3872
				text = "okay"
			intervals [3331]:
				xmin = 1098.3872
				xmax = 1099.3446
				text = ""
			intervals [3332]:
				xmin = 1099.3446
				xmax = 1099.4946
				text = "put"
			intervals [3333]:
				xmin = 1099.4946
				xmax = 1099.5746
				text = "it"
			intervals [3334]:
				xmin = 1099.5746
				xmax = 1099.6746
				text = "to"
			intervals [3335]:
				xmin = 1099.6746
				xmax = 1099.7546
				text = "the"
			intervals [3336]:
				xmin = 1099.7546
				xmax = 1100.2046
				text = "side"
			intervals [3337]:
				xmin = 1100.2046
				xmax = 1101.7305
				text = ""
			intervals [3338]:
				xmin = 1101.7305
				xmax = 1101.8505
				text = "<unk>"
			intervals [3339]:
				xmin = 1101.8505
				xmax = 1102.0373
				text = ""
			intervals [3340]:
				xmin = 1102.0373
				xmax = 1102.1673
				text = "that"
			intervals [3341]:
				xmin = 1102.1673
				xmax = 1102.2773
				text = "was"
			intervals [3342]:
				xmin = 1102.2773
				xmax = 1102.3573
				text = "the"
			intervals [3343]:
				xmin = 1102.3573
				xmax = 1102.5773
				text = "worst"
			intervals [3344]:
				xmin = 1102.5773
				xmax = 1102.7373
				text = "thing"
			intervals [3345]:
				xmin = 1102.7373
				xmax = 1102.7773
				text = "i"
			intervals [3346]:
				xmin = 1102.7773
				xmax = 1102.9473
				text = "ever"
			intervals [3347]:
				xmin = 1102.9473
				xmax = 1103.2173
				text = "did"
			intervals [3348]:
				xmin = 1103.2173
				xmax = 1103.5373
				text = "but"
			intervals [3349]:
				xmin = 1103.5373
				xmax = 1104.1898
				text = ""
			intervals [3350]:
				xmin = 1104.1898
				xmax = 1104.3298
				text = "my"
			intervals [3351]:
				xmin = 1104.3298
				xmax = 1104.8498
				text = "girlfriend"
			intervals [3352]:
				xmin = 1104.8498
				xmax = 1105.0398
				text = "she"
			intervals [3353]:
				xmin = 1105.0398
				xmax = 1105.2398
				text = "wrote"
			intervals [3354]:
				xmin = 1105.2398
				xmax = 1105.2998
				text = "a"
			intervals [3355]:
				xmin = 1105.2998
				xmax = 1105.6198
				text = "book"
			intervals [3356]:
				xmin = 1105.6198
				xmax = 1106.0364
				text = ""
			intervals [3357]:
				xmin = 1106.0364
				xmax = 1106.1264
				text = "and"
			intervals [3358]:
				xmin = 1106.1264
				xmax = 1106.2064
				text = "she"
			intervals [3359]:
				xmin = 1106.2064
				xmax = 1106.2964
				text = "was"
			intervals [3360]:
				xmin = 1106.2964
				xmax = 1106.4264
				text = "like"
			intervals [3361]:
				xmin = 1106.4264
				xmax = 1106.5364
				text = "my"
			intervals [3362]:
				xmin = 1106.5364
				xmax = 1106.7864
				text = "book"
			intervals [3363]:
				xmin = 1106.7864
				xmax = 1106.9364
				text = "is"
			intervals [3364]:
				xmin = 1106.9364
				xmax = 1107.3064
				text = "out"
			intervals [3365]:
				xmin = 1107.3064
				xmax = 1107.3464
				text = ""
			intervals [3366]:
				xmin = 1107.3464
				xmax = 1107.4364
				text = "you"
			intervals [3367]:
				xmin = 1107.4364
				xmax = 1107.8964
				text = "know"
			intervals [3368]:
				xmin = 1107.8964
				xmax = 1108.2781
				text = ""
			intervals [3369]:
				xmin = 1108.2781
				xmax = 1108.3881
				text = "da"
			intervals [3370]:
				xmin = 1108.3881
				xmax = 1108.5081
				text = "da"
			intervals [3371]:
				xmin = 1108.5081
				xmax = 1108.6481
				text = "da"
			intervals [3372]:
				xmin = 1108.6481
				xmax = 1108.7281
				text = "i"
			intervals [3373]:
				xmin = 1108.7281
				xmax = 1108.8381
				text = "was"
			intervals [3374]:
				xmin = 1108.8381
				xmax = 1108.9981
				text = "like"
			intervals [3375]:
				xmin = 1108.9981
				xmax = 1109.3381
				text = "okay"
			intervals [3376]:
				xmin = 1109.3381
				xmax = 1109.4181
				text = "i"
			intervals [3377]:
				xmin = 1109.4181
				xmax = 1109.6081
				text = "said"
			intervals [3378]:
				xmin = 1109.6081
				xmax = 1109.6981
				text = "well"
			intervals [3379]:
				xmin = 1109.6981
				xmax = 1109.8781
				text = "you"
			intervals [3380]:
				xmin = 1109.8781
				xmax = 1110.0281
				text = "know"
			intervals [3381]:
				xmin = 1110.0281
				xmax = 1110.3181
				text = "what"
			intervals [3382]:
				xmin = 1110.3181
				xmax = 1110.3481
				text = ""
			intervals [3383]:
				xmin = 1110.3481
				xmax = 1110.5181
				text = "i"
			intervals [3384]:
				xmin = 1110.5181
				xmax = 1110.6781
				text = "said"
			intervals [3385]:
				xmin = 1110.6781
				xmax = 1111.1481
				text = "rdx"
			intervals [3386]:
				xmin = 1111.1481
				xmax = 1111.3281
				text = "wrote"
			intervals [3387]:
				xmin = 1111.3281
				xmax = 1111.3981
				text = "a"
			intervals [3388]:
				xmin = 1111.3981
				xmax = 1111.8281
				text = "book"
			intervals [3389]:
				xmin = 1111.8281
				xmax = 1118.4182
				text = ""
			intervals [3390]:
				xmin = 1118.4182
				xmax = 1118.5182
				text = "i"
			intervals [3391]:
				xmin = 1118.5182
				xmax = 1118.7582
				text = "picked"
			intervals [3392]:
				xmin = 1118.7582
				xmax = 1118.8482
				text = "it"
			intervals [3393]:
				xmin = 1118.8482
				xmax = 1118.9182
				text = "up"
			intervals [3394]:
				xmin = 1118.9182
				xmax = 1118.9782
				text = "and"
			intervals [3395]:
				xmin = 1118.9782
				xmax = 1119.0582
				text = "i"
			intervals [3396]:
				xmin = 1119.0582
				xmax = 1119.3282
				text = "started"
			intervals [3397]:
				xmin = 1119.3282
				xmax = 1119.5482
				text = "reading"
			intervals [3398]:
				xmin = 1119.5482
				xmax = 1119.6482
				text = "i"
			intervals [3399]:
				xmin = 1119.6482
				xmax = 1120.0482
				text = "said"
			intervals [3400]:
				xmin = 1120.0482
				xmax = 1120.5023
				text = ""
			intervals [3401]:
				xmin = 1120.5023
				xmax = 1120.5923
				text = "well"
			intervals [3402]:
				xmin = 1120.5923
				xmax = 1120.6223
				text = ""
			intervals [3403]:
				xmin = 1120.6223
				xmax = 1121.0423
				text = "dang"
			intervals [3404]:
				xmin = 1121.0423
				xmax = 1121.5604
				text = ""
			intervals [3405]:
				xmin = 1121.5604
				xmax = 1121.6504
				text = "i"
			intervals [3406]:
				xmin = 1121.6504
				xmax = 1122.0304
				text = "said"
			intervals [3407]:
				xmin = 1122.0304
				xmax = 1122.2754
				text = ""
			intervals [3408]:
				xmin = 1122.2754
				xmax = 1122.4954
				text = "this"
			intervals [3409]:
				xmin = 1122.4954
				xmax = 1122.6654
				text = "book"
			intervals [3410]:
				xmin = 1122.6654
				xmax = 1122.7854
				text = "is"
			intervals [3411]:
				xmin = 1122.7854
				xmax = 1123.0854
				text = "good"
			intervals [3412]:
				xmin = 1123.0854
				xmax = 1123.2854
				text = "so"
			intervals [3413]:
				xmin = 1123.2854
				xmax = 1123.4554
				text = "i"
			intervals [3414]:
				xmin = 1123.4554
				xmax = 1123.8727
				text = ""
			intervals [3415]:
				xmin = 1123.8727
				xmax = 1124.3327
				text = "emailed"
			intervals [3416]:
				xmin = 1124.3327
				xmax = 1124.4427
				text = "her"
			intervals [3417]:
				xmin = 1124.4427
				xmax = 1124.5627
				text = "the"
			intervals [3418]:
				xmin = 1124.5627
				xmax = 1124.8427
				text = "book"
			intervals [3419]:
				xmin = 1124.8427
				xmax = 1125.7042
				text = ""
			intervals [3420]:
				xmin = 1125.7042
				xmax = 1125.7942
				text = "<unk>"
			intervals [3421]:
				xmin = 1125.7942
				xmax = 1126.1704
				text = ""
			intervals [3422]:
				xmin = 1126.1704
				xmax = 1126.2504
				text = "and"
			intervals [3423]:
				xmin = 1126.2504
				xmax = 1126.3904
				text = "she"
			intervals [3424]:
				xmin = 1126.3904
				xmax = 1126.6204
				text = "said"
			intervals [3425]:
				xmin = 1126.6204
				xmax = 1126.8404
				text = "girl"
			intervals [3426]:
				xmin = 1126.8404
				xmax = 1126.9504
				text = "you"
			intervals [3427]:
				xmin = 1126.9504
				xmax = 1127.0704
				text = "need"
			intervals [3428]:
				xmin = 1127.0704
				xmax = 1127.1304
				text = "to"
			intervals [3429]:
				xmin = 1127.1304
				xmax = 1127.3304
				text = "send"
			intervals [3430]:
				xmin = 1127.3304
				xmax = 1127.4604
				text = "this"
			intervals [3431]:
				xmin = 1127.4604
				xmax = 1127.5604
				text = "to"
			intervals [3432]:
				xmin = 1127.5604
				xmax = 1127.7304
				text = "my"
			intervals [3433]:
				xmin = 1127.7304
				xmax = 1128.2804
				text = "publisher"
			intervals [3434]:
				xmin = 1128.2804
				xmax = 1128.7071
				text = ""
			intervals [3435]:
				xmin = 1128.7071
				xmax = 1128.8171
				text = "she"
			intervals [3436]:
				xmin = 1128.8171
				xmax = 1128.9371
				text = "gave"
			intervals [3437]:
				xmin = 1128.9371
				xmax = 1128.9971
				text = "me"
			intervals [3438]:
				xmin = 1128.9971
				xmax = 1129.0771
				text = "the"
			intervals [3439]:
				xmin = 1129.0771
				xmax = 1129.4671
				text = "publisher"
			intervals [3440]:
				xmin = 1129.4671
				xmax = 1130.3071
				text = "information"
			intervals [3441]:
				xmin = 1130.3071
				xmax = 1130.5894
				text = ""
			intervals [3442]:
				xmin = 1130.5894
				xmax = 1130.6294
				text = "i"
			intervals [3443]:
				xmin = 1130.6294
				xmax = 1130.6594
				text = ""
			intervals [3444]:
				xmin = 1130.6594
				xmax = 1130.9894
				text = "emailed"
			intervals [3445]:
				xmin = 1130.9894
				xmax = 1131.0494
				text = "it"
			intervals [3446]:
				xmin = 1131.0494
				xmax = 1131.1594
				text = "to"
			intervals [3447]:
				xmin = 1131.1594
				xmax = 1131.2294
				text = "the"
			intervals [3448]:
				xmin = 1131.2294
				xmax = 1131.7194
				text = "publisher"
			intervals [3449]:
				xmin = 1131.7194
				xmax = 1131.7894
				text = "the"
			intervals [3450]:
				xmin = 1131.7894
				xmax = 1132.1494
				text = "publisher"
			intervals [3451]:
				xmin = 1132.1494
				xmax = 1132.3594
				text = "got"
			intervals [3452]:
				xmin = 1132.3594
				xmax = 1132.5594
				text = "back"
			intervals [3453]:
				xmin = 1132.5594
				xmax = 1132.6894
				text = "with"
			intervals [3454]:
				xmin = 1132.6894
				xmax = 1132.7994
				text = "me"
			intervals [3455]:
				xmin = 1132.7994
				xmax = 1133.0394
				text = "just"
			intervals [3456]:
				xmin = 1133.0394
				xmax = 1133.2394
				text = "like"
			intervals [3457]:
				xmin = 1133.2394
				xmax = 1133.4594
				text = "that"
			intervals [3458]:
				xmin = 1133.4594
				xmax = 1133.8868
				text = ""
			intervals [3459]:
				xmin = 1133.8868
				xmax = 1134.0568
				text = "she"
			intervals [3460]:
				xmin = 1134.0568
				xmax = 1134.3368
				text = "said"
			intervals [3461]:
				xmin = 1134.3368
				xmax = 1134.3868
				text = ""
			intervals [3462]:
				xmin = 1134.3868
				xmax = 1134.5568
				text = "now"
			intervals [3463]:
				xmin = 1134.5568
				xmax = 1134.7068
				text = "how"
			intervals [3464]:
				xmin = 1134.7068
				xmax = 1134.9268
				text = "old"
			intervals [3465]:
				xmin = 1134.9268
				xmax = 1135.0368
				text = "is"
			intervals [3466]:
				xmin = 1135.0368
				xmax = 1135.2368
				text = "this"
			intervals [3467]:
				xmin = 1135.2368
				xmax = 1135.5468
				text = "boy"
			intervals [3468]:
				xmin = 1135.5468
				xmax = 1135.5868
				text = ""
			intervals [3469]:
				xmin = 1135.5868
				xmax = 1135.7268
				text = "cause"
			intervals [3470]:
				xmin = 1135.7268
				xmax = 1135.7968
				text = "at"
			intervals [3471]:
				xmin = 1135.7968
				xmax = 1135.8568
				text = "the"
			intervals [3472]:
				xmin = 1135.8568
				xmax = 1136.0668
				text = "time"
			intervals [3473]:
				xmin = 1136.0668
				xmax = 1136.1268
				text = "he"
			intervals [3474]:
				xmin = 1136.1268
				xmax = 1136.2168
				text = "was"
			intervals [3475]:
				xmin = 1136.2168
				xmax = 1136.5868
				text = "nine"
			intervals [3476]:
				xmin = 1136.5868
				xmax = 1136.8968
				text = "then"
			intervals [3477]:
				xmin = 1136.8968
				xmax = 1137.676
				text = ""
			intervals [3478]:
				xmin = 1137.676
				xmax = 1138.376
				text = "uh"
			intervals [3479]:
				xmin = 1138.376
				xmax = 1138.7148
				text = ""
			intervals [3480]:
				xmin = 1138.7148
				xmax = 1138.8648
				text = "you"
			intervals [3481]:
				xmin = 1138.8648
				xmax = 1139.1048
				text = "sure"
			intervals [3482]:
				xmin = 1139.1048
				xmax = 1139.2048
				text = "he"
			intervals [3483]:
				xmin = 1139.2048
				xmax = 1139.2548
				text = "s"
			intervals [3484]:
				xmin = 1139.2548
				xmax = 1139.4848
				text = "nine"
			intervals [3485]:
				xmin = 1139.4848
				xmax = 1139.6648
				text = "years"
			intervals [3486]:
				xmin = 1139.6648
				xmax = 1140.0548
				text = "old"
			intervals [3487]:
				xmin = 1140.0548
				xmax = 1140.3556
				text = ""
			intervals [3488]:
				xmin = 1140.3556
				xmax = 1140.5456
				text = "for"
			intervals [3489]:
				xmin = 1140.5456
				xmax = 1140.6656
				text = "him"
			intervals [3490]:
				xmin = 1140.6656
				xmax = 1140.7356
				text = "to"
			intervals [3491]:
				xmin = 1140.7356
				xmax = 1140.9256
				text = "write"
			intervals [3492]:
				xmin = 1140.9256
				xmax = 1141.1356
				text = "this"
			intervals [3493]:
				xmin = 1141.1356
				xmax = 1141.4156
				text = "book"
			intervals [3494]:
				xmin = 1141.4156
				xmax = 1141.624
				text = ""
			intervals [3495]:
				xmin = 1141.624
				xmax = 1141.814
				text = "i"
			intervals [3496]:
				xmin = 1141.814
				xmax = 1141.924
				text = "was"
			intervals [3497]:
				xmin = 1141.924
				xmax = 1142.164
				text = "like"
			intervals [3498]:
				xmin = 1142.164
				xmax = 1142.324
				text = "yeah"
			intervals [3499]:
				xmin = 1142.324
				xmax = 1142.484
				text = "she"
			intervals [3500]:
				xmin = 1142.484
				xmax = 1142.594
				text = "said"
			intervals [3501]:
				xmin = 1142.594
				xmax = 1142.674
				text = "you"
			intervals [3502]:
				xmin = 1142.674
				xmax = 1142.834
				text = "need"
			intervals [3503]:
				xmin = 1142.834
				xmax = 1142.894
				text = "to"
			intervals [3504]:
				xmin = 1142.894
				xmax = 1142.984
				text = "get"
			intervals [3505]:
				xmin = 1142.984
				xmax = 1143.084
				text = "his"
			intervals [3506]:
				xmin = 1143.084
				xmax = 1143.434
				text = "iq"
			intervals [3507]:
				xmin = 1143.434
				xmax = 1143.744
				text = "checked"
			intervals [3508]:
				xmin = 1143.744
				xmax = 1143.824
				text = "she"
			intervals [3509]:
				xmin = 1143.824
				xmax = 1143.914
				text = "was"
			intervals [3510]:
				xmin = 1143.914
				xmax = 1144.024
				text = "like"
			intervals [3511]:
				xmin = 1144.024
				xmax = 1144.154
				text = "cause"
			intervals [3512]:
				xmin = 1144.154
				xmax = 1144.334
				text = "this"
			intervals [3513]:
				xmin = 1144.334
				xmax = 1144.454
				text = "is"
			intervals [3514]:
				xmin = 1144.454
				xmax = 1144.614
				text = "really"
			intervals [3515]:
				xmin = 1144.614
				xmax = 1144.864
				text = "good"
			intervals [3516]:
				xmin = 1144.864
				xmax = 1145.0937
				text = ""
			intervals [3517]:
				xmin = 1145.0937
				xmax = 1145.2537
				text = "she"
			intervals [3518]:
				xmin = 1145.2537
				xmax = 1145.3837
				text = "said"
			intervals [3519]:
				xmin = 1145.3837
				xmax = 1145.4337
				text = "i"
			intervals [3520]:
				xmin = 1145.4337
				xmax = 1145.6337
				text = "wanna"
			intervals [3521]:
				xmin = 1145.6337
				xmax = 1145.9237
				text = "publish"
			intervals [3522]:
				xmin = 1145.9237
				xmax = 1146.1037
				text = "this"
			intervals [3523]:
				xmin = 1146.1037
				xmax = 1146.3537
				text = "book"
			intervals [3524]:
				xmin = 1146.3537
				xmax = 1146.7185
				text = ""
			intervals [3525]:
				xmin = 1146.7185
				xmax = 1146.8785
				text = "<unk>"
			intervals [3526]:
				xmin = 1146.8785
				xmax = 1146.9434
				text = ""
			intervals [3527]:
				xmin = 1146.9434
				xmax = 1147.0734
				text = "so"
			intervals [3528]:
				xmin = 1147.0734
				xmax = 1147.1034
				text = "i"
			intervals [3529]:
				xmin = 1147.1034
				xmax = 1147.1934
				text = "was"
			intervals [3530]:
				xmin = 1147.1934
				xmax = 1147.3434
				text = "like"
			intervals [3531]:
				xmin = 1147.3434
				xmax = 1147.7934
				text = "okay"
			intervals [3532]:
				xmin = 1147.7934
				xmax = 1147.8234
				text = ""
			intervals [3533]:
				xmin = 1147.8234
				xmax = 1148.3434
				text = "so"
			intervals [3534]:
				xmin = 1148.3434
				xmax = 1148.3734
				text = ""
			intervals [3535]:
				xmin = 1148.3734
				xmax = 1148.4534
				text = "i"
			intervals [3536]:
				xmin = 1148.4534
				xmax = 1148.5734
				text = "had"
			intervals [3537]:
				xmin = 1148.5734
				xmax = 1148.6434
				text = "to"
			intervals [3538]:
				xmin = 1148.6434
				xmax = 1148.8934
				text = "find"
			intervals [3539]:
				xmin = 1148.8934
				xmax = 1148.9934
				text = "a"
			intervals [3540]:
				xmin = 1148.9934
				xmax = 1149.4434
				text = "illustrator"
			intervals [3541]:
				xmin = 1149.4434
				xmax = 1149.8834
				text = "whatever"
			intervals [3542]:
				xmin = 1149.8834
				xmax = 1150.0234
				text = "so"
			intervals [3543]:
				xmin = 1150.0234
				xmax = 1150.1234
				text = "we"
			intervals [3544]:
				xmin = 1150.1234
				xmax = 1150.2934
				text = "got"
			intervals [3545]:
				xmin = 1150.2934
				xmax = 1150.5834
				text = "his"
			intervals [3546]:
				xmin = 1150.5834
				xmax = 1150.6602
				text = ""
			intervals [3547]:
				xmin = 1150.6602
				xmax = 1150.8602
				text = "art"
			intervals [3548]:
				xmin = 1150.8602
				xmax = 1151.1102
				text = "teacher"
			intervals [3549]:
				xmin = 1151.1102
				xmax = 1151.1802
				text = "at"
			intervals [3550]:
				xmin = 1151.1802
				xmax = 1151.3402
				text = "his"
			intervals [3551]:
				xmin = 1151.3402
				xmax = 1151.7902
				text = "school"
			intervals [3552]:
				xmin = 1151.7902
				xmax = 1152.209
				text = ""
			intervals [3553]:
				xmin = 1152.209
				xmax = 1152.279
				text = "to"
			intervals [3554]:
				xmin = 1152.279
				xmax = 1152.419
				text = "do"
			intervals [3555]:
				xmin = 1152.419
				xmax = 1152.559
				text = "the"
			intervals [3556]:
				xmin = 1152.559
				xmax = 1153.489
				text = "illustrations"
			intervals [3557]:
				xmin = 1153.489
				xmax = 1154.0639
				text = ""
			intervals [3558]:
				xmin = 1154.0639
				xmax = 1154.7339
				text = "um"
			intervals [3559]:
				xmin = 1154.7339
				xmax = 1156.1901
				text = ""
			intervals [3560]:
				xmin = 1156.1901
				xmax = 1156.2801
				text = "and"
			intervals [3561]:
				xmin = 1156.2801
				xmax = 1156.3101
				text = ""
			intervals [3562]:
				xmin = 1156.3101
				xmax = 1156.6601
				text = "then"
			intervals [3563]:
				xmin = 1156.6601
				xmax = 1156.7401
				text = ""
			intervals [3564]:
				xmin = 1156.7401
				xmax = 1156.8701
				text = "you"
			intervals [3565]:
				xmin = 1156.8701
				xmax = 1157.1001
				text = "know"
			intervals [3566]:
				xmin = 1157.1001
				xmax = 1157.1901
				text = "the"
			intervals [3567]:
				xmin = 1157.1901
				xmax = 1157.3701
				text = "book"
			intervals [3568]:
				xmin = 1157.3701
				xmax = 1157.6501
				text = "came"
			intervals [3569]:
				xmin = 1157.6501
				xmax = 1157.8601
				text = "out"
			intervals [3570]:
				xmin = 1157.8601
				xmax = 1157.9301
				text = "in"
			intervals [3571]:
				xmin = 1157.9301
				xmax = 1158.2801
				text = "october"
			intervals [3572]:
				xmin = 1158.2801
				xmax = 1158.4101
				text = "that"
			intervals [3573]:
				xmin = 1158.4101
				xmax = 1158.5301
				text = "was"
			intervals [3574]:
				xmin = 1158.5301
				xmax = 1158.7201
				text = "all"
			intervals [3575]:
				xmin = 1158.7201
				xmax = 1158.8501
				text = "she"
			intervals [3576]:
				xmin = 1158.8501
				xmax = 1159.1601
				text = "wrote"
			intervals [3577]:
				xmin = 1159.1601
				xmax = 1159.2579
				text = ""
			intervals [3578]:
				xmin = 1159.2579
				xmax = 1159.3179
				text = "and"
			intervals [3579]:
				xmin = 1159.3179
				xmax = 1159.4779
				text = "he"
			intervals [3580]:
				xmin = 1159.4779
				xmax = 1159.6679
				text = "just"
			intervals [3581]:
				xmin = 1159.6679
				xmax = 1159.8879
				text = "been"
			intervals [3582]:
				xmin = 1159.8879
				xmax = 1160.2579
				text = "going"
			intervals [3583]:
				xmin = 1160.2579
				xmax = 1161.2553
				text = ""
			intervals [3584]:
				xmin = 1161.2553
				xmax = 1161.3253
				text = "<unk>"
			intervals [3585]:
				xmin = 1161.3253
				xmax = 1161.591
				text = ""
			intervals [3586]:
				xmin = 1161.591
				xmax = 1161.841
				text = "um"
			intervals [3587]:
				xmin = 1161.841
				xmax = 1162.011
				text = "<unk>"
			intervals [3588]:
				xmin = 1162.011
				xmax = 1162.141
				text = ""
			intervals [3589]:
				xmin = 1162.141
				xmax = 1162.401
				text = "mm-hm"
			intervals [3590]:
				xmin = 1162.401
				xmax = 1162.491
				text = "the"
			intervals [3591]:
				xmin = 1162.491
				xmax = 1162.811
				text = "club"
			intervals [3592]:
				xmin = 1162.811
				xmax = 1162.841
				text = ""
			intervals [3593]:
				xmin = 1162.841
				xmax = 1163.221
				text = "actually"
			intervals [3594]:
				xmin = 1163.221
				xmax = 1163.491
				text = "bought"
			intervals [3595]:
				xmin = 1163.491
				xmax = 1164.081
				text = "like"
			intervals [3596]:
				xmin = 1164.081
				xmax = 1165.0956
				text = ""
			intervals [3597]:
				xmin = 1165.0956
				xmax = 1165.1556
				text = "i"
			intervals [3598]:
				xmin = 1165.1556
				xmax = 1165.1956
				text = ""
			intervals [3599]:
				xmin = 1165.1956
				xmax = 1165.3356
				text = "think"
			intervals [3600]:
				xmin = 1165.3356
				xmax = 1165.4156
				text = "they"
			intervals [3601]:
				xmin = 1165.4156
				xmax = 1165.5856
				text = "bought"
			intervals [3602]:
				xmin = 1165.5856
				xmax = 1165.7456
				text = "like"
			intervals [3603]:
				xmin = 1165.7456
				xmax = 1166.1256
				text = "five"
			intervals [3604]:
				xmin = 1166.1256
				xmax = 1166.1956
				text = ""
			intervals [3605]:
				xmin = 1166.1956
				xmax = 1166.7956
				text = "books"
			intervals [3606]:
				xmin = 1166.7956
				xmax = 1167.1847
				text = ""
			intervals [3607]:
				xmin = 1167.1847
				xmax = 1167.5547
				text = "mm-hm"
			intervals [3608]:
				xmin = 1167.5547
				xmax = 1167.6147
				text = "i"
			intervals [3609]:
				xmin = 1167.6147
				xmax = 1167.8147
				text = "think"
			intervals [3610]:
				xmin = 1167.8147
				xmax = 1168.0147
				text = "one"
			intervals [3611]:
				xmin = 1168.0147
				xmax = 1168.1747
				text = "is"
			intervals [3612]:
				xmin = 1168.1747
				xmax = 1168.2047
				text = ""
			intervals [3613]:
				xmin = 1168.2047
				xmax = 1168.4747
				text = "um"
			intervals [3614]:
				xmin = 1168.4747
				xmax = 1168.7347
				text = "sitting"
			intervals [3615]:
				xmin = 1168.7347
				xmax = 1168.8747
				text = "out"
			intervals [3616]:
				xmin = 1168.8747
				xmax = 1169.1247
				text = "there"
			intervals [3617]:
				xmin = 1169.1247
				xmax = 1169.7878
				text = ""
			intervals [3618]:
				xmin = 1169.7878
				xmax = 1169.8678
				text = "<unk>"
			intervals [3619]:
				xmin = 1169.8678
				xmax = 1169.9182
				text = ""
			intervals [3620]:
				xmin = 1169.9182
				xmax = 1170.4082
				text = "um"
			intervals [3621]:
				xmin = 1170.4082
				xmax = 1170.7538
				text = ""
			intervals [3622]:
				xmin = 1170.7538
				xmax = 1171.2138
				text = "so"
			intervals [3623]:
				xmin = 1171.2138
				xmax = 1171.4955
				text = ""
			intervals [3624]:
				xmin = 1171.4955
				xmax = 1171.6055
				text = "the"
			intervals [3625]:
				xmin = 1171.6055
				xmax = 1171.8455
				text = "funny"
			intervals [3626]:
				xmin = 1171.8455
				xmax = 1172.1355
				text = "part"
			intervals [3627]:
				xmin = 1172.1355
				xmax = 1172.8055
				text = "was"
			intervals [3628]:
				xmin = 1172.8055
				xmax = 1174.1593
				text = ""
			intervals [3629]:
				xmin = 1174.1593
				xmax = 1175.0093
				text = "january"
			intervals [3630]:
				xmin = 1175.0093
				xmax = 1175.3093
				text = "before"
			intervals [3631]:
				xmin = 1175.3093
				xmax = 1175.4893
				text = "his"
			intervals [3632]:
				xmin = 1175.4893
				xmax = 1175.6693
				text = "book"
			intervals [3633]:
				xmin = 1175.6693
				xmax = 1175.9593
				text = "came"
			intervals [3634]:
				xmin = 1175.9593
				xmax = 1176.2293
				text = "out"
			intervals [3635]:
				xmin = 1176.2293
				xmax = 1177.7235
				text = ""
			intervals [3636]:
				xmin = 1177.7235
				xmax = 1178.3435
				text = "um"
			intervals [3637]:
				xmin = 1178.3435
				xmax = 1179.2346
				text = ""
			intervals [3638]:
				xmin = 1179.2346
				xmax = 1179.3646
				text = "was"
			intervals [3639]:
				xmin = 1179.3646
				xmax = 1179.4246
				text = "it"
			intervals [3640]:
				xmin = 1179.4246
				xmax = 1179.7446
				text = "january"
			intervals [3641]:
				xmin = 1179.7446
				xmax = 1179.8946
				text = "two"
			intervals [3642]:
				xmin = 1179.8946
				xmax = 1180.2846
				text = "thousand"
			intervals [3643]:
				xmin = 1180.2846
				xmax = 1180.7646
				text = "fifteen"
			intervals [3644]:
				xmin = 1180.7646
				xmax = 1181.2478
				text = ""
			intervals [3645]:
				xmin = 1181.2478
				xmax = 1181.3478
				text = "he"
			intervals [3646]:
				xmin = 1181.3478
				xmax = 1181.6078
				text = "met"
			intervals [3647]:
				xmin = 1181.6078
				xmax = 1181.6378
				text = ""
			intervals [3648]:
				xmin = 1181.6378
				xmax = 1182.0778
				text = "uh"
			intervals [3649]:
				xmin = 1182.0778
				xmax = 1182.614
				text = ""
			intervals [3650]:
				xmin = 1182.614
				xmax = 1182.944
				text = "president"
			intervals [3651]:
				xmin = 1182.944
				xmax = 1183.284
				text = "obama"
			intervals [3652]:
				xmin = 1183.284
				xmax = 1183.574
				text = "here"
			intervals [3653]:
				xmin = 1183.574
				xmax = 1185.6295
				text = ""
			intervals [3654]:
				xmin = 1185.6295
				xmax = 1185.7795
				text = "that"
			intervals [3655]:
				xmin = 1185.7795
				xmax = 1185.8695
				text = "was"
			intervals [3656]:
				xmin = 1185.8695
				xmax = 1186.0195
				text = "like"
			intervals [3657]:
				xmin = 1186.0195
				xmax = 1186.1395
				text = "the"
			intervals [3658]:
				xmin = 1186.1395
				xmax = 1186.7595
				text = "highlight"
			intervals [3659]:
				xmin = 1186.7595
				xmax = 1188.0506
				text = ""
			intervals [3660]:
				xmin = 1188.0506
				xmax = 1188.2106
				text = "of"
			intervals [3661]:
				xmin = 1188.2106
				xmax = 1188.3606
				text = "his"
			intervals [3662]:
				xmin = 1188.3606
				xmax = 1188.8806
				text = "life"
			intervals [3663]:
				xmin = 1188.8806
				xmax = 1189.4217
				text = ""
			intervals [3664]:
				xmin = 1189.4217
				xmax = 1189.6317
				text = "and"
			intervals [3665]:
				xmin = 1189.6317
				xmax = 1189.7717
				text = "i"
			intervals [3666]:
				xmin = 1189.7717
				xmax = 1190.0617
				text = "didn't"
			intervals [3667]:
				xmin = 1190.0617
				xmax = 1190.5617
				text = "know"
			intervals [3668]:
				xmin = 1190.5617
				xmax = 1190.9274
				text = ""
			intervals [3669]:
				xmin = 1190.9274
				xmax = 1191.0474
				text = "that"
			intervals [3670]:
				xmin = 1191.0474
				xmax = 1191.1274
				text = "he"
			intervals [3671]:
				xmin = 1191.1274
				xmax = 1191.2374
				text = "was"
			intervals [3672]:
				xmin = 1191.2374
				xmax = 1191.4174
				text = "gonna"
			intervals [3673]:
				xmin = 1191.4174
				xmax = 1191.6474
				text = "meet"
			intervals [3674]:
				xmin = 1191.6474
				xmax = 1191.8174
				text = "him"
			intervals [3675]:
				xmin = 1191.8174
				xmax = 1191.8974
				text = ""
			intervals [3676]:
				xmin = 1191.8974
				xmax = 1191.9974
				text = "you"
			intervals [3677]:
				xmin = 1191.9974
				xmax = 1192.1174
				text = "know"
			intervals [3678]:
				xmin = 1192.1174
				xmax = 1192.2374
				text = "they"
			intervals [3679]:
				xmin = 1192.2374
				xmax = 1192.3974
				text = "didn't"
			intervals [3680]:
				xmin = 1192.3974
				xmax = 1192.5674
				text = "tell"
			intervals [3681]:
				xmin = 1192.5674
				xmax = 1192.6374
				text = "the"
			intervals [3682]:
				xmin = 1192.6374
				xmax = 1192.9174
				text = "kids"
			intervals [3683]:
				xmin = 1192.9174
				xmax = 1193.0474
				text = "tell"
			intervals [3684]:
				xmin = 1193.0474
				xmax = 1193.1074
				text = "the"
			intervals [3685]:
				xmin = 1193.1074
				xmax = 1193.3974
				text = "parents"
			intervals [3686]:
				xmin = 1193.3974
				xmax = 1193.4574
				text = "it"
			intervals [3687]:
				xmin = 1193.4574
				xmax = 1193.5974
				text = "was"
			intervals [3688]:
				xmin = 1193.5974
				xmax = 1193.6274
				text = ""
			intervals [3689]:
				xmin = 1193.6274
				xmax = 1193.7274
				text = "you"
			intervals [3690]:
				xmin = 1193.7274
				xmax = 1193.8374
				text = "know"
			intervals [3691]:
				xmin = 1193.8374
				xmax = 1193.8974
				text = "a"
			intervals [3692]:
				xmin = 1193.8974
				xmax = 1194.2774
				text = "surprise"
			intervals [3693]:
				xmin = 1194.2774
				xmax = 1194.6735
				text = ""
			intervals [3694]:
				xmin = 1194.6735
				xmax = 1194.8335
				text = "so"
			intervals [3695]:
				xmin = 1194.8335
				xmax = 1194.9335
				text = "when"
			intervals [3696]:
				xmin = 1194.9335
				xmax = 1194.9635
				text = "i"
			intervals [3697]:
				xmin = 1194.9635
				xmax = 1195.1335
				text = "came"
			intervals [3698]:
				xmin = 1195.1335
				xmax = 1195.1935
				text = "to"
			intervals [3699]:
				xmin = 1195.1935
				xmax = 1195.3635
				text = "pick"
			intervals [3700]:
				xmin = 1195.3635
				xmax = 1195.4935
				text = "'em"
			intervals [3701]:
				xmin = 1195.4935
				xmax = 1195.7635
				text = "up"
			intervals [3702]:
				xmin = 1195.7635
				xmax = 1196.0107
				text = ""
			intervals [3703]:
				xmin = 1196.0107
				xmax = 1196.0907
				text = "<unk>"
			intervals [3704]:
				xmin = 1196.0907
				xmax = 1196.1359
				text = ""
			intervals [3705]:
				xmin = 1196.1359
				xmax = 1196.2559
				text = "one"
			intervals [3706]:
				xmin = 1196.2559
				xmax = 1196.3159
				text = "of"
			intervals [3707]:
				xmin = 1196.3159
				xmax = 1196.3759
				text = "the"
			intervals [3708]:
				xmin = 1196.3759
				xmax = 1196.7059
				text = "police"
			intervals [3709]:
				xmin = 1196.7059
				xmax = 1197.0759
				text = "officers"
			intervals [3710]:
				xmin = 1197.0759
				xmax = 1197.1759
				text = "was"
			intervals [3711]:
				xmin = 1197.1759
				xmax = 1197.3759
				text = "like"
			intervals [3712]:
				xmin = 1197.3759
				xmax = 1197.4659
				text = "are"
			intervals [3713]:
				xmin = 1197.4659
				xmax = 1197.5959
				text = "you"
			intervals [3714]:
				xmin = 1197.5959
				xmax = 1197.9959
				text = "rdx"
			intervals [3715]:
				xmin = 1197.9959
				xmax = 1198.0359
				text = "s"
			intervals [3716]:
				xmin = 1198.0359
				xmax = 1198.4459
				text = "mom"
			intervals [3717]:
				xmin = 1198.4459
				xmax = 1198.7609
				text = ""
			intervals [3718]:
				xmin = 1198.7609
				xmax = 1198.8709
				text = "and"
			intervals [3719]:
				xmin = 1198.8709
				xmax = 1198.9209
				text = "i"
			intervals [3720]:
				xmin = 1198.9209
				xmax = 1199.0109
				text = "was"
			intervals [3721]:
				xmin = 1199.0109
				xmax = 1199.2709
				text = "like"
			intervals [3722]:
				xmin = 1199.2709
				xmax = 1199.6509
				text = "yeah"
			intervals [3723]:
				xmin = 1199.6509
				xmax = 1200.0699
				text = ""
			intervals [3724]:
				xmin = 1200.0699
				xmax = 1200.1299
				text = "he"
			intervals [3725]:
				xmin = 1200.1299
				xmax = 1200.2399
				text = "was"
			intervals [3726]:
				xmin = 1200.2399
				xmax = 1200.4599
				text = "like"
			intervals [3727]:
				xmin = 1200.4599
				xmax = 1200.6654
				text = ""
			intervals [3728]:
				xmin = 1200.6654
				xmax = 1200.7554
				text = "oh"
			intervals [3729]:
				xmin = 1200.7554
				xmax = 1200.8954
				text = "my"
			intervals [3730]:
				xmin = 1200.8954
				xmax = 1201.2354
				text = "god"
			intervals [3731]:
				xmin = 1201.2354
				xmax = 1201.3054
				text = ""
			intervals [3732]:
				xmin = 1201.3054
				xmax = 1201.4354
				text = "your"
			intervals [3733]:
				xmin = 1201.4354
				xmax = 1201.7254
				text = "son"
			intervals [3734]:
				xmin = 1201.7254
				xmax = 1201.9254
				text = "got"
			intervals [3735]:
				xmin = 1201.9254
				xmax = 1202.0054
				text = "to"
			intervals [3736]:
				xmin = 1202.0054
				xmax = 1202.1654
				text = "meet"
			intervals [3737]:
				xmin = 1202.1654
				xmax = 1202.1954
				text = ""
			intervals [3738]:
				xmin = 1202.1954
				xmax = 1202.2754
				text = "the"
			intervals [3739]:
				xmin = 1202.2754
				xmax = 1202.7454
				text = "president"
			intervals [3740]:
				xmin = 1202.7454
				xmax = 1202.7754
				text = ""
			intervals [3741]:
				xmin = 1202.7754
				xmax = 1202.8854
				text = "i"
			intervals [3742]:
				xmin = 1202.8854
				xmax = 1203.0054
				text = "was"
			intervals [3743]:
				xmin = 1203.0054
				xmax = 1203.1954
				text = "like"
			intervals [3744]:
				xmin = 1203.1954
				xmax = 1203.5171
				text = ""
			intervals [3745]:
				xmin = 1203.5171
				xmax = 1203.6071
				text = "the"
			intervals [3746]:
				xmin = 1203.6071
				xmax = 1203.9571
				text = "president"
			intervals [3747]:
				xmin = 1203.9571
				xmax = 1204.2671
				text = "who"
			intervals [3748]:
				xmin = 1204.2671
				xmax = 1205.2511
				text = ""
			intervals [3749]:
				xmin = 1205.2511
				xmax = 1205.3111
				text = "he"
			intervals [3750]:
				xmin = 1205.3111
				xmax = 1205.3411
				text = "s"
			intervals [3751]:
				xmin = 1205.3411
				xmax = 1205.4511
				text = "like"
			intervals [3752]:
				xmin = 1205.4511
				xmax = 1205.5311
				text = "the"
			intervals [3753]:
				xmin = 1205.5311
				xmax = 1205.8611
				text = "president"
			intervals [3754]:
				xmin = 1205.8611
				xmax = 1205.9211
				text = "of"
			intervals [3755]:
				xmin = 1205.9211
				xmax = 1205.9811
				text = "the"
			intervals [3756]:
				xmin = 1205.9811
				xmax = 1206.2811
				text = "united"
			intervals [3757]:
				xmin = 1206.2811
				xmax = 1206.5311
				text = "states"
			intervals [3758]:
				xmin = 1206.5311
				xmax = 1206.6111
				text = "i"
			intervals [3759]:
				xmin = 1206.6111
				xmax = 1206.7511
				text = "said"
			intervals [3760]:
				xmin = 1206.7511
				xmax = 1206.8511
				text = "are"
			intervals [3761]:
				xmin = 1206.8511
				xmax = 1206.9711
				text = "you"
			intervals [3762]:
				xmin = 1206.9711
				xmax = 1207.5011
				text = "serious"
			intervals [3763]:
				xmin = 1207.5011
				xmax = 1207.9001
				text = ""
			intervals [3764]:
				xmin = 1207.9001
				xmax = 1208.0601
				text = "he"
			intervals [3765]:
				xmin = 1208.0601
				xmax = 1208.1701
				text = "was"
			intervals [3766]:
				xmin = 1208.1701
				xmax = 1208.4901
				text = "like"
			intervals [3767]:
				xmin = 1208.4901
				xmax = 1209.1126
				text = ""
			intervals [3768]:
				xmin = 1209.1126
				xmax = 1209.2826
				text = "i"
			intervals [3769]:
				xmin = 1209.2826
				xmax = 1209.5626
				text = "sat"
			intervals [3770]:
				xmin = 1209.5626
				xmax = 1209.7426
				text = "over"
			intervals [3771]:
				xmin = 1209.7426
				xmax = 1210.1226
				text = "there"
			intervals [3772]:
				xmin = 1210.1226
				xmax = 1210.626
				text = ""
			intervals [3773]:
				xmin = 1210.626
				xmax = 1210.706
				text = "and"
			intervals [3774]:
				xmin = 1210.706
				xmax = 1210.776
				text = "i"
			intervals [3775]:
				xmin = 1210.776
				xmax = 1211.056
				text = "listened"
			intervals [3776]:
				xmin = 1211.056
				xmax = 1211.116
				text = "to"
			intervals [3777]:
				xmin = 1211.116
				xmax = 1211.206
				text = "their"
			intervals [3778]:
				xmin = 1211.206
				xmax = 1211.376
				text = "whole"
			intervals [3779]:
				xmin = 1211.376
				xmax = 1211.906
				text = "conversation"
			intervals [3780]:
				xmin = 1211.906
				xmax = 1211.966
				text = ""
			intervals [3781]:
				xmin = 1211.966
				xmax = 1212.096
				text = "he"
			intervals [3782]:
				xmin = 1212.096
				xmax = 1212.306
				text = "said"
			intervals [3783]:
				xmin = 1212.306
				xmax = 1212.466
				text = "your"
			intervals [3784]:
				xmin = 1212.466
				xmax = 1212.936
				text = "son"
			intervals [3785]:
				xmin = 1212.936
				xmax = 1213.7524
				text = ""
			intervals [3786]:
				xmin = 1213.7524
				xmax = 1213.9324
				text = "is"
			intervals [3787]:
				xmin = 1213.9324
				xmax = 1214.2824
				text = "very"
			intervals [3788]:
				xmin = 1214.2824
				xmax = 1214.7124
				text = "gifted"
			intervals [3789]:
				xmin = 1214.7124
				xmax = 1215.1768
				text = ""
			intervals [3790]:
				xmin = 1215.1768
				xmax = 1215.3168
				text = "and"
			intervals [3791]:
				xmin = 1215.3168
				xmax = 1215.4468
				text = "your"
			intervals [3792]:
				xmin = 1215.4468
				xmax = 1215.6768
				text = "son"
			intervals [3793]:
				xmin = 1215.6768
				xmax = 1215.8168
				text = "is"
			intervals [3794]:
				xmin = 1215.8168
				xmax = 1216.1268
				text = "very"
			intervals [3795]:
				xmin = 1216.1268
				xmax = 1216.6468
				text = "intelligent"
			intervals [3796]:
				xmin = 1216.6468
				xmax = 1216.7968
				text = "he"
			intervals [3797]:
				xmin = 1216.7968
				xmax = 1217.0068
				text = "said"
			intervals [3798]:
				xmin = 1217.0068
				xmax = 1217.1168
				text = "he"
			intervals [3799]:
				xmin = 1217.1168
				xmax = 1217.1468
				text = ""
			intervals [3800]:
				xmin = 1217.1468
				xmax = 1217.4468
				text = "even"
			intervals [3801]:
				xmin = 1217.4468
				xmax = 1217.8768
				text = "had"
			intervals [3802]:
				xmin = 1217.8768
				xmax = 1218.1694
				text = ""
			intervals [3803]:
				xmin = 1218.1694
				xmax = 1218.5694
				text = "president"
			intervals [3804]:
				xmin = 1218.5694
				xmax = 1218.9794
				text = "obama"
			intervals [3805]:
				xmin = 1218.9794
				xmax = 1219.1594
				text = "in"
			intervals [3806]:
				xmin = 1219.1594
				xmax = 1219.3794
				text = "awe"
			intervals [3807]:
				xmin = 1219.3794
				xmax = 1219.7494
				text = "like"
			intervals [3808]:
				xmin = 1219.7494
				xmax = 1221.0965
				text = ""
			intervals [3809]:
				xmin = 1221.0965
				xmax = 1221.4565
				text = "wow"
			intervals [3810]:
				xmin = 1221.4565
				xmax = 1221.6365
				text = "wait"
			intervals [3811]:
				xmin = 1221.6365
				xmax = 1221.6765
				text = "a"
			intervals [3812]:
				xmin = 1221.6765
				xmax = 1221.8565
				text = "minute"
			intervals [3813]:
				xmin = 1221.8565
				xmax = 1221.9765
				text = "how"
			intervals [3814]:
				xmin = 1221.9765
				xmax = 1222.1665
				text = "old"
			intervals [3815]:
				xmin = 1222.1665
				xmax = 1222.2565
				text = "is"
			intervals [3816]:
				xmin = 1222.2565
				xmax = 1222.4465
				text = "this"
			intervals [3817]:
				xmin = 1222.4465
				xmax = 1222.8665
				text = "kid"
			intervals [3818]:
				xmin = 1222.8665
				xmax = 1223.4934
				text = ""
			intervals [3819]:
				xmin = 1223.4934
				xmax = 1223.5634
				text = "i"
			intervals [3820]:
				xmin = 1223.5634
				xmax = 1223.6534
				text = "was"
			intervals [3821]:
				xmin = 1223.6534
				xmax = 1223.8434
				text = "like"
			intervals [3822]:
				xmin = 1223.8434
				xmax = 1224.1734
				text = "really"
			intervals [3823]:
				xmin = 1224.1734
				xmax = 1224.3034
				text = "he"
			intervals [3824]:
				xmin = 1224.3034
				xmax = 1224.4734
				text = "said"
			intervals [3825]:
				xmin = 1224.4734
				xmax = 1224.5734
				text = "their"
			intervals [3826]:
				xmin = 1224.5734
				xmax = 1225.3234
				text = "conversations"
			intervals [3827]:
				xmin = 1225.3234
				xmax = 1225.6234
				text = "is"
			intervals [3828]:
				xmin = 1225.6234
				xmax = 1225.7434
				text = "just"
			intervals [3829]:
				xmin = 1225.7434
				xmax = 1226.0334
				text = "like"
			intervals [3830]:
				xmin = 1226.0334
				xmax = 1226.9167
				text = ""
			intervals [3831]:
				xmin = 1226.9167
				xmax = 1226.9967
				text = "he"
			intervals [3832]:
				xmin = 1226.9967
				xmax = 1227.0867
				text = "was"
			intervals [3833]:
				xmin = 1227.0867
				xmax = 1227.2667
				text = "like"
			intervals [3834]:
				xmin = 1227.2667
				xmax = 1227.4867
				text = "yeah"
			intervals [3835]:
				xmin = 1227.4867
				xmax = 1227.5167
				text = ""
			intervals [3836]:
				xmin = 1227.5167
				xmax = 1227.6267
				text = "you"
			intervals [3837]:
				xmin = 1227.6267
				xmax = 1227.9867
				text = "got"
			intervals [3838]:
				xmin = 1227.9867
				xmax = 1228.0867
				text = ""
			intervals [3839]:
				xmin = 1228.0867
				xmax = 1228.2667
				text = "a"
			intervals [3840]:
				xmin = 1228.2667
				xmax = 1228.6167
				text = "special"
			intervals [3841]:
				xmin = 1228.6167
				xmax = 1228.8167
				text = "one"
			intervals [3842]:
				xmin = 1228.8167
				xmax = 1229.0267
				text = "right"
			intervals [3843]:
				xmin = 1229.0267
				xmax = 1229.3167
				text = "there"
			intervals [3844]:
				xmin = 1229.3167
				xmax = 1229.4567
				text = "i"
			intervals [3845]:
				xmin = 1229.4567
				xmax = 1229.5467
				text = "was"
			intervals [3846]:
				xmin = 1229.5467
				xmax = 1229.7267
				text = "like"
			intervals [3847]:
				xmin = 1229.7267
				xmax = 1230.0167
				text = "oh"
			intervals [3848]:
				xmin = 1230.0167
				xmax = 1230.4667
				text = "okay"
			intervals [3849]:
				xmin = 1230.4667
				xmax = 1231.9448
				text = ""
			intervals [3850]:
				xmin = 1231.9448
				xmax = 1232.0948
				text = "so"
			intervals [3851]:
				xmin = 1232.0948
				xmax = 1232.3048
				text = "that"
			intervals [3852]:
				xmin = 1232.3048
				xmax = 1232.5048
				text = "been"
			intervals [3853]:
				xmin = 1232.5048
				xmax = 1232.7548
				text = "like"
			intervals [3854]:
				xmin = 1232.7548
				xmax = 1232.8448
				text = "the"
			intervals [3855]:
				xmin = 1232.8448
				xmax = 1233.3148
				text = "highlight"
			intervals [3856]:
				xmin = 1233.3148
				xmax = 1233.9538
				text = ""
			intervals [3857]:
				xmin = 1233.9538
				xmax = 1234.0938
				text = "of"
			intervals [3858]:
				xmin = 1234.0938
				xmax = 1234.2938
				text = "his"
			intervals [3859]:
				xmin = 1234.2938
				xmax = 1234.7838
				text = "life"
			intervals [3860]:
				xmin = 1234.7838
				xmax = 1234.8438
				text = ""
			intervals [3861]:
				xmin = 1234.8438
				xmax = 1235.3238
				text = "um"
			intervals [3862]:
				xmin = 1235.3238
				xmax = 1236.4969
				text = ""
			intervals [3863]:
				xmin = 1236.4969
				xmax = 1236.6869
				text = "so"
			intervals [3864]:
				xmin = 1236.6869
				xmax = 1237.0169
				text = "even"
			intervals [3865]:
				xmin = 1237.0169
				xmax = 1237.1469
				text = "on"
			intervals [3866]:
				xmin = 1237.1469
				xmax = 1237.2669
				text = "the"
			intervals [3867]:
				xmin = 1237.2669
				xmax = 1237.8969
				text = "um"
			intervals [3868]:
				xmin = 1237.8969
				xmax = 1238.1311
				text = ""
			intervals [3869]:
				xmin = 1238.1311
				xmax = 1238.2211
				text = "<unk>"
			intervals [3870]:
				xmin = 1238.2211
				xmax = 1238.2854
				text = ""
			intervals [3871]:
				xmin = 1238.2854
				xmax = 1238.4154
				text = "when"
			intervals [3872]:
				xmin = 1238.4154
				xmax = 1238.4854
				text = "we"
			intervals [3873]:
				xmin = 1238.4854
				xmax = 1238.6454
				text = "did"
			intervals [3874]:
				xmin = 1238.6454
				xmax = 1238.7254
				text = "the"
			intervals [3875]:
				xmin = 1238.7254
				xmax = 1239.1054
				text = "books"
			intervals [3876]:
				xmin = 1239.1054
				xmax = 1239.2354
				text = "on"
			intervals [3877]:
				xmin = 1239.2354
				xmax = 1239.3154
				text = "the"
			intervals [3878]:
				xmin = 1239.3154
				xmax = 1239.5454
				text = "back"
			intervals [3879]:
				xmin = 1239.5454
				xmax = 1239.6054
				text = "of"
			intervals [3880]:
				xmin = 1239.6054
				xmax = 1239.6654
				text = "the"
			intervals [3881]:
				xmin = 1239.6654
				xmax = 1239.8154
				text = "book"
			intervals [3882]:
				xmin = 1239.8154
				xmax = 1239.8954
				text = "it"
			intervals [3883]:
				xmin = 1239.8954
				xmax = 1240.0854
				text = "has"
			intervals [3884]:
				xmin = 1240.0854
				xmax = 1240.1454
				text = "a"
			intervals [3885]:
				xmin = 1240.1454
				xmax = 1240.5054
				text = "picture"
			intervals [3886]:
				xmin = 1240.5054
				xmax = 1240.6854
				text = "of"
			intervals [3887]:
				xmin = 1240.6854
				xmax = 1240.7154
				text = ""
			intervals [3888]:
				xmin = 1240.7154
				xmax = 1241.0354
				text = "him"
			intervals [3889]:
				xmin = 1241.0354
				xmax = 1241.5576
				text = ""
			intervals [3890]:
				xmin = 1241.5576
				xmax = 1241.8076
				text = "with"
			intervals [3891]:
				xmin = 1241.8076
				xmax = 1242.0276
				text = "pres-"
			intervals [3892]:
				xmin = 1242.0276
				xmax = 1242.0576
				text = ""
			intervals [3893]:
				xmin = 1242.0576
				xmax = 1242.6976
				text = "mm-hm"
			intervals [3894]:
				xmin = 1242.6976
				xmax = 1242.7961
				text = ""
			intervals [3895]:
				xmin = 1242.7961
				xmax = 1242.8961
				text = "<unk>"
			intervals [3896]:
				xmin = 1242.8961
				xmax = 1243.0835
				text = ""
			intervals [3897]:
				xmin = 1243.0835
				xmax = 1243.2035
				text = "with"
			intervals [3898]:
				xmin = 1243.2035
				xmax = 1243.5235
				text = "president"
			intervals [3899]:
				xmin = 1243.5235
				xmax = 1243.9535
				text = "obama"
			intervals [3900]:
				xmin = 1243.9535
				xmax = 1243.9835
				text = ""
			intervals [3901]:
				xmin = 1243.9835
				xmax = 1244.6235
				text = "mm-hm"
			intervals [3902]:
				xmin = 1244.6235
				xmax = 1244.7235
				text = ""
			intervals [3903]:
				xmin = 1244.7235
				xmax = 1245.1535
				text = "so"
			intervals [3904]:
				xmin = 1245.1535
				xmax = 1245.8814
				text = ""
			intervals [3905]:
				xmin = 1245.8814
				xmax = 1246.2914
				text = "yeah"
			intervals [3906]:
				xmin = 1246.2914
				xmax = 1246.3414
				text = ""
			intervals [3907]:
				xmin = 1246.3414
				xmax = 1246.5514
				text = "and"
			intervals [3908]:
				xmin = 1246.5514
				xmax = 1246.7914
				text = "then"
			intervals [3909]:
				xmin = 1246.7914
				xmax = 1247.2614
				text = "um"
			intervals [3910]:
				xmin = 1247.2614
				xmax = 1247.539
				text = ""
			intervals [3911]:
				xmin = 1247.539
				xmax = 1247.669
				text = "we"
			intervals [3912]:
				xmin = 1247.669
				xmax = 1248.049
				text = "sent"
			intervals [3913]:
				xmin = 1248.049
				xmax = 1248.639
				text = "uh"
			intervals [3914]:
				xmin = 1248.639
				xmax = 1248.8405
				text = ""
			intervals [3915]:
				xmin = 1248.8405
				xmax = 1248.9305
				text = "he"
			intervals [3916]:
				xmin = 1248.9305
				xmax = 1249.1705
				text = "sent"
			intervals [3917]:
				xmin = 1249.1705
				xmax = 1249.3105
				text = "some"
			intervals [3918]:
				xmin = 1249.3105
				xmax = 1249.5405
				text = "gifts"
			intervals [3919]:
				xmin = 1249.5405
				xmax = 1249.6505
				text = "to"
			intervals [3920]:
				xmin = 1249.6505
				xmax = 1250.0005
				text = "president"
			intervals [3921]:
				xmin = 1250.0005
				xmax = 1250.2905
				text = "obama"
			intervals [3922]:
				xmin = 1250.2905
				xmax = 1250.3705
				text = "i"
			intervals [3923]:
				xmin = 1250.3705
				xmax = 1250.6305
				text = "think"
			intervals [3924]:
				xmin = 1250.6305
				xmax = 1250.7505
				text = "we"
			intervals [3925]:
				xmin = 1250.7505
				xmax = 1250.9305
				text = "had"
			intervals [3926]:
				xmin = 1250.9305
				xmax = 1251.0405
				text = "a"
			intervals [3927]:
				xmin = 1251.0405
				xmax = 1251.3905
				text = "uh"
			intervals [3928]:
				xmin = 1251.3905
				xmax = 1251.8382
				text = ""
			intervals [3929]:
				xmin = 1251.8382
				xmax = 1251.9782
				text = "it"
			intervals [3930]:
				xmin = 1251.9782
				xmax = 1252.3135
				text = ""
			intervals [3931]:
				xmin = 1252.3135
				xmax = 1252.4135
				text = "the"
			intervals [3932]:
				xmin = 1252.4135
				xmax = 1252.7235
				text = "kids"
			intervals [3933]:
				xmin = 1252.7235
				xmax = 1252.8735
				text = "went"
			intervals [3934]:
				xmin = 1252.8735
				xmax = 1253.0535
				text = "back"
			intervals [3935]:
				xmin = 1253.0535
				xmax = 1253.1635
				text = "to"
			intervals [3936]:
				xmin = 1253.1635
				xmax = 1253.2335
				text = "the"
			intervals [3937]:
				xmin = 1253.2335
				xmax = 1253.4135
				text = "white"
			intervals [3938]:
				xmin = 1253.4135
				xmax = 1253.6235
				text = "house"
			intervals [3939]:
				xmin = 1253.6235
				xmax = 1253.8035
				text = "for"
			intervals [3940]:
				xmin = 1253.8035
				xmax = 1253.8835
				text = "an"
			intervals [3941]:
				xmin = 1253.8835
				xmax = 1254.3035
				text = "event"
			intervals [3942]:
				xmin = 1254.3035
				xmax = 1254.9868
				text = ""
			intervals [3943]:
				xmin = 1254.9868
				xmax = 1255.5168
				text = "and"
			intervals [3944]:
				xmin = 1255.5168
				xmax = 1255.6914
				text = ""
			intervals [3945]:
				xmin = 1255.6914
				xmax = 1255.8514
				text = "he"
			intervals [3946]:
				xmin = 1255.8514
				xmax = 1256.0114
				text = "took"
			intervals [3947]:
				xmin = 1256.0114
				xmax = 1256.1614
				text = "one"
			intervals [3948]:
				xmin = 1256.1614
				xmax = 1256.2214
				text = "of"
			intervals [3949]:
				xmin = 1256.2214
				xmax = 1256.4014
				text = "his"
			intervals [3950]:
				xmin = 1256.4014
				xmax = 1256.8314
				text = "books"
			intervals [3951]:
				xmin = 1256.8314
				xmax = 1257.3084
				text = ""
			intervals [3952]:
				xmin = 1257.3084
				xmax = 1257.7084
				text = "um"
			intervals [3953]:
				xmin = 1257.7084
				xmax = 1257.7384
				text = ""
			intervals [3954]:
				xmin = 1257.7384
				xmax = 1257.8784
				text = "and"
			intervals [3955]:
				xmin = 1257.8784
				xmax = 1258.3984
				text = "somebody"
			intervals [3956]:
				xmin = 1258.3984
				xmax = 1258.4284
				text = ""
			intervals [3957]:
				xmin = 1258.4284
				xmax = 1258.8084
				text = "uh"
			intervals [3958]:
				xmin = 1258.8084
				xmax = 1259.2108
				text = ""
			intervals [3959]:
				xmin = 1259.2108
				xmax = 1259.2508
				text = "i"
			intervals [3960]:
				xmin = 1259.2508
				xmax = 1259.4108
				text = "think"
			intervals [3961]:
				xmin = 1259.4108
				xmax = 1259.4708
				text = "a"
			intervals [3962]:
				xmin = 1259.4708
				xmax = 1260.2308
				text = "representative"
			intervals [3963]:
				xmin = 1260.2308
				xmax = 1260.3908
				text = "said"
			intervals [3964]:
				xmin = 1260.3908
				xmax = 1260.5208
				text = "they"
			intervals [3965]:
				xmin = 1260.5208
				xmax = 1260.5508
				text = "<unk>"
			intervals [3966]:
				xmin = 1260.5508
				xmax = 1260.7008
				text = "make"
			intervals [3967]:
				xmin = 1260.7008
				xmax = 1260.8808
				text = "sure"
			intervals [3968]:
				xmin = 1260.8808
				xmax = 1261.0108
				text = "he"
			intervals [3969]:
				xmin = 1261.0108
				xmax = 1261.2308
				text = "get"
			intervals [3970]:
				xmin = 1261.2308
				xmax = 1261.3108
				text = "it"
			intervals [3971]:
				xmin = 1261.3108
				xmax = 1261.3708
				text = "or"
			intervals [3972]:
				xmin = 1261.3708
				xmax = 1261.7308
				text = "whatever"
			intervals [3973]:
				xmin = 1261.7308
				xmax = 1261.9437
				text = ""
			intervals [3974]:
				xmin = 1261.9437
				xmax = 1262.0437
				text = "<unk>"
			intervals [3975]:
				xmin = 1262.0437
				xmax = 1262.3377
				text = ""
			intervals [3976]:
				xmin = 1262.3377
				xmax = 1262.4177
				text = "and"
			intervals [3977]:
				xmin = 1262.4177
				xmax = 1262.5077
				text = "he"
			intervals [3978]:
				xmin = 1262.5077
				xmax = 1262.5677
				text = ""
			intervals [3979]:
				xmin = 1262.5677
				xmax = 1262.7677
				text = "he"
			intervals [3980]:
				xmin = 1262.7677
				xmax = 1262.7977
				text = ""
			intervals [3981]:
				xmin = 1262.7977
				xmax = 1262.9477
				text = "end"
			intervals [3982]:
				xmin = 1262.9477
				xmax = 1263.0377
				text = "up"
			intervals [3983]:
				xmin = 1263.0377
				xmax = 1263.2177
				text = "getting"
			intervals [3984]:
				xmin = 1263.2177
				xmax = 1263.2677
				text = "a"
			intervals [3985]:
				xmin = 1263.2677
				xmax = 1263.6377
				text = "personal"
			intervals [3986]:
				xmin = 1263.6377
				xmax = 1263.9577
				text = "letter"
			intervals [3987]:
				xmin = 1263.9577
				xmax = 1264.2377
				text = "from"
			intervals [3988]:
				xmin = 1264.2377
				xmax = 1264.6277
				text = "president"
			intervals [3989]:
				xmin = 1264.6277
				xmax = 1265.1277
				text = "obama"
			intervals [3990]:
				xmin = 1265.1277
				xmax = 1265.7777
				text = ""
			intervals [3991]:
				xmin = 1265.7777
				xmax = 1266.0577
				text = "thanking"
			intervals [3992]:
				xmin = 1266.0577
				xmax = 1266.2577
				text = "him"
			intervals [3993]:
				xmin = 1266.2577
				xmax = 1266.4277
				text = "for"
			intervals [3994]:
				xmin = 1266.4277
				xmax = 1266.5077
				text = "the"
			intervals [3995]:
				xmin = 1266.5077
				xmax = 1266.8377
				text = "gifts"
			intervals [3996]:
				xmin = 1266.8377
				xmax = 1266.8977
				text = "and"
			intervals [3997]:
				xmin = 1266.8977
				xmax = 1267.1777
				text = "remember"
			intervals [3998]:
				xmin = 1267.1777
				xmax = 1267.3677
				text = "his"
			intervals [3999]:
				xmin = 1267.3677
				xmax = 1267.6477
				text = "time"
			intervals [4000]:
				xmin = 1267.6477
				xmax = 1267.7977
				text = "with"
			intervals [4001]:
				xmin = 1267.7977
				xmax = 1268.0077
				text = "him"
			intervals [4002]:
				xmin = 1268.0077
				xmax = 1268.0677
				text = "at"
			intervals [4003]:
				xmin = 1268.0677
				xmax = 1268.1277
				text = "the"
			intervals [4004]:
				xmin = 1268.1277
				xmax = 1268.3877
				text = "boys"
			intervals [4005]:
				xmin = 1268.3877
				xmax = 1268.4477
				text = "and"
			intervals [4006]:
				xmin = 1268.4477
				xmax = 1268.7577
				text = "girls"
			intervals [4007]:
				xmin = 1268.7577
				xmax = 1269.0077
				text = "club"
			intervals [4008]:
				xmin = 1269.0077
				xmax = 1269.1077
				text = "and"
			intervals [4009]:
				xmin = 1269.1077
				xmax = 1269.7777
				text = "everything"
			intervals [4010]:
				xmin = 1269.7777
				xmax = 1270.5104
				text = ""
			intervals [4011]:
				xmin = 1270.5104
				xmax = 1270.8104
				text = "and"
			intervals [4012]:
				xmin = 1270.8104
				xmax = 1270.9004
				text = "he"
			intervals [4013]:
				xmin = 1270.9004
				xmax = 1271.0204
				text = "was"
			intervals [4014]:
				xmin = 1271.0204
				xmax = 1271.1904
				text = "like"
			intervals [4015]:
				xmin = 1271.1904
				xmax = 1271.5904
				text = "ma"
			intervals [4016]:
				xmin = 1271.5904
				xmax = 1271.9051
				text = ""
			intervals [4017]:
				xmin = 1271.9051
				xmax = 1272.4751
				text = "look"
			intervals [4018]:
				xmin = 1272.4751
				xmax = 1272.6318
				text = ""
			intervals [4019]:
				xmin = 1272.6318
				xmax = 1272.8218
				text = "he"
			intervals [4020]:
				xmin = 1272.8218
				xmax = 1273.0418
				text = "didn't"
			intervals [4021]:
				xmin = 1273.0418
				xmax = 1273.6618
				text = "sign"
			intervals [4022]:
				xmin = 1273.6618
				xmax = 1274.2758
				text = ""
			intervals [4023]:
				xmin = 1274.2758
				xmax = 1275.0758
				text = "sincerely"
			intervals [4024]:
				xmin = 1275.0758
				xmax = 1275.2795
				text = ""
			intervals [4025]:
				xmin = 1275.2795
				xmax = 1275.4895
				text = "he"
			intervals [4026]:
				xmin = 1275.4895
				xmax = 1275.9195
				text = "said"
			intervals [4027]:
				xmin = 1275.9195
				xmax = 1276.0566
				text = ""
			intervals [4028]:
				xmin = 1276.0566
				xmax = 1276.4766
				text = "your"
			intervals [4029]:
				xmin = 1276.4766
				xmax = 1276.9366
				text = "friend"
			intervals [4030]:
				xmin = 1276.9366
				xmax = 1278.1951
				text = ""
			intervals [4031]:
				xmin = 1278.1951
				xmax = 1278.6351
				text = "president"
			intervals [4032]:
				xmin = 1278.6351
				xmax = 1279.0051
				text = "barack"
			intervals [4033]:
				xmin = 1279.0051
				xmax = 1279.4251
				text = "obama"
			intervals [4034]:
				xmin = 1279.4251
				xmax = 1279.6351
				text = "i"
			intervals [4035]:
				xmin = 1279.6351
				xmax = 1279.8851
				text = "said"
			intervals [4036]:
				xmin = 1279.8851
				xmax = 1280.5451
				text = "okay"
			intervals [4037]:
				xmin = 1280.5451
				xmax = 1280.7529
				text = ""
			intervals [4038]:
				xmin = 1280.7529
				xmax = 1280.8829
				text = "he"
			intervals [4039]:
				xmin = 1280.8829
				xmax = 1281.1529
				text = "said"
			intervals [4040]:
				xmin = 1281.1529
				xmax = 1281.5229
				text = "so"
			intervals [4041]:
				xmin = 1281.5229
				xmax = 1281.6713
				text = ""
			intervals [4042]:
				xmin = 1281.6713
				xmax = 1281.7913
				text = "you"
			intervals [4043]:
				xmin = 1281.7913
				xmax = 1281.8713
				text = "know"
			intervals [4044]:
				xmin = 1281.8713
				xmax = 1281.9813
				text = "what"
			intervals [4045]:
				xmin = 1281.9813
				xmax = 1282.1213
				text = "that"
			intervals [4046]:
				xmin = 1282.1213
				xmax = 1282.5113
				text = "mean"
			intervals [4047]:
				xmin = 1282.5113
				xmax = 1283.0327
				text = ""
			intervals [4048]:
				xmin = 1283.0327
				xmax = 1283.1727
				text = "that"
			intervals [4049]:
				xmin = 1283.1727
				xmax = 1283.2227
				text = "s"
			intervals [4050]:
				xmin = 1283.2227
				xmax = 1283.3927
				text = "like"
			intervals [4051]:
				xmin = 1283.3927
				xmax = 1283.4827
				text = "my"
			intervals [4052]:
				xmin = 1283.4827
				xmax = 1283.7127
				text = "best"
			intervals [4053]:
				xmin = 1283.7127
				xmax = 1283.8827
				text = "friend"
			intervals [4054]:
				xmin = 1283.8827
				xmax = 1284.0927
				text = "w"
			intervals [4055]:
				xmin = 1284.0927
				xmax = 1284.2127
				text = "he"
			intervals [4056]:
				xmin = 1284.2127
				xmax = 1284.4227
				text = "said"
			intervals [4057]:
				xmin = 1284.4227
				xmax = 1284.6027
				text = "your"
			intervals [4058]:
				xmin = 1284.6027
				xmax = 1284.9927
				text = "friend"
			intervals [4059]:
				xmin = 1284.9927
				xmax = 1285.2643
				text = ""
			intervals [4060]:
				xmin = 1285.2643
				xmax = 1285.4243
				text = "i"
			intervals [4061]:
				xmin = 1285.4243
				xmax = 1285.7643
				text = "said"
			intervals [4062]:
				xmin = 1285.7643
				xmax = 1286.0943
				text = "okay"
			intervals [4063]:
				xmin = 1286.0943
				xmax = 1286.1843
				text = "he"
			intervals [4064]:
				xmin = 1286.1843
				xmax = 1286.3643
				text = "said"
			intervals [4065]:
				xmin = 1286.3643
				xmax = 1286.4643
				text = "so"
			intervals [4066]:
				xmin = 1286.4643
				xmax = 1286.5843
				text = "you"
			intervals [4067]:
				xmin = 1286.5843
				xmax = 1286.7143
				text = "know"
			intervals [4068]:
				xmin = 1286.7143
				xmax = 1286.8543
				text = "when"
			intervals [4069]:
				xmin = 1286.8543
				xmax = 1286.9443
				text = "he"
			intervals [4070]:
				xmin = 1286.9443
				xmax = 1287.1043
				text = "get"
			intervals [4071]:
				xmin = 1287.1043
				xmax = 1287.2143
				text = "out"
			intervals [4072]:
				xmin = 1287.2143
				xmax = 1287.2743
				text = "of"
			intervals [4073]:
				xmin = 1287.2743
				xmax = 1287.6343
				text = "office"
			intervals [4074]:
				xmin = 1287.6343
				xmax = 1287.6843
				text = "i"
			intervals [4075]:
				xmin = 1287.6843
				xmax = 1287.7443
				text = "m"
			intervals [4076]:
				xmin = 1287.7443
				xmax = 1287.7743
				text = "a"
			intervals [4077]:
				xmin = 1287.7743
				xmax = 1287.8743
				text = "have"
			intervals [4078]:
				xmin = 1287.8743
				xmax = 1287.9343
				text = "to"
			intervals [4079]:
				xmin = 1287.9343
				xmax = 1288.0343
				text = "go"
			intervals [4080]:
				xmin = 1288.0343
				xmax = 1288.3143
				text = "find"
			intervals [4081]:
				xmin = 1288.3143
				xmax = 1288.4043
				text = "out"
			intervals [4082]:
				xmin = 1288.4043
				xmax = 1288.5043
				text = "where"
			intervals [4083]:
				xmin = 1288.5043
				xmax = 1288.6543
				text = "he"
			intervals [4084]:
				xmin = 1288.6543
				xmax = 1288.8643
				text = "live"
			intervals [4085]:
				xmin = 1288.8643
				xmax = 1289.0643
				text = "at"
			intervals [4086]:
				xmin = 1289.0643
				xmax = 1289.0943
				text = ""
			intervals [4087]:
				xmin = 1289.0943
				xmax = 1289.2243
				text = "i"
			intervals [4088]:
				xmin = 1289.2243
				xmax = 1289.5043
				text = "said"
			intervals [4089]:
				xmin = 1289.5043
				xmax = 1289.6143
				text = "i"
			intervals [4090]:
				xmin = 1289.6143
				xmax = 1289.9743
				text = "know"
			intervals [4091]:
				xmin = 1289.9743
				xmax = 1293.5827
				text = ""
			intervals [4092]:
				xmin = 1293.5827
				xmax = 1293.6427
				text = "<unk>"
			intervals [4093]:
				xmin = 1293.6427
				xmax = 1294.4989
				text = ""
			intervals [4094]:
				xmin = 1294.4989
				xmax = 1294.7989
				text = "right"
			intervals [4095]:
				xmin = 1294.7989
				xmax = 1294.9189
				text = "right"
			intervals [4096]:
				xmin = 1294.9189
				xmax = 1295.5336
				text = ""
			intervals [4097]:
				xmin = 1295.5336
				xmax = 1296.0636
				text = "right"
			intervals [4098]:
				xmin = 1296.0636
				xmax = 1296.4102
				text = ""
			intervals [4099]:
				xmin = 1296.4102
				xmax = 1296.9002
				text = "so"
			intervals [4100]:
				xmin = 1296.9002
				xmax = 1297.0502
				text = "and"
			intervals [4101]:
				xmin = 1297.0502
				xmax = 1297.1102
				text = "it"
			intervals [4102]:
				xmin = 1297.1102
				xmax = 1297.2002
				text = "was"
			intervals [4103]:
				xmin = 1297.2002
				xmax = 1297.3202
				text = "so"
			intervals [4104]:
				xmin = 1297.3202
				xmax = 1297.6102
				text = "funny"
			intervals [4105]:
				xmin = 1297.6102
				xmax = 1297.8202
				text = "cause"
			intervals [4106]:
				xmin = 1297.8202
				xmax = 1297.9902
				text = "right"
			intervals [4107]:
				xmin = 1297.9902
				xmax = 1298.2002
				text = "after"
			intervals [4108]:
				xmin = 1298.2002
				xmax = 1298.2702
				text = "he"
			intervals [4109]:
				xmin = 1298.2702
				xmax = 1298.4402
				text = "got"
			intervals [4110]:
				xmin = 1298.4402
				xmax = 1298.5702
				text = "that"
			intervals [4111]:
				xmin = 1298.5702
				xmax = 1299.0202
				text = "letter"
			intervals [4112]:
				xmin = 1299.0202
				xmax = 1300.0598
				text = ""
			intervals [4113]:
				xmin = 1300.0598
				xmax = 1300.3298
				text = "so"
			intervals [4114]:
				xmin = 1300.3298
				xmax = 1300.3898
				text = "h"
			intervals [4115]:
				xmin = 1300.3898
				xmax = 1300.5098
				text = ""
			intervals [4116]:
				xmin = 1300.5098
				xmax = 1300.6698
				text = "he"
			intervals [4117]:
				xmin = 1300.6698
				xmax = 1300.8098
				text = "got"
			intervals [4118]:
				xmin = 1300.8098
				xmax = 1300.8998
				text = "the"
			intervals [4119]:
				xmin = 1300.8998
				xmax = 1301.1498
				text = "letter"
			intervals [4120]:
				xmin = 1301.1498
				xmax = 1301.3798
				text = "like"
			intervals [4121]:
				xmin = 1301.3798
				xmax = 1301.4798
				text = "on"
			intervals [4122]:
				xmin = 1301.4798
				xmax = 1301.5598
				text = "the"
			intervals [4123]:
				xmin = 1301.5598
				xmax = 1301.9398
				text = "weekend"
			intervals [4124]:
				xmin = 1301.9398
				xmax = 1302.1098
				text = "that"
			intervals [4125]:
				xmin = 1302.1098
				xmax = 1302.4798
				text = "saturday"
			intervals [4126]:
				xmin = 1302.4798
				xmax = 1302.6598
				text = "then"
			intervals [4127]:
				xmin = 1302.6598
				xmax = 1303.1698
				text = "monday"
			intervals [4128]:
				xmin = 1303.1698
				xmax = 1303.3008
				text = ""
			intervals [4129]:
				xmin = 1303.3008
				xmax = 1303.4108
				text = "i'm"
			intervals [4130]:
				xmin = 1303.4108
				xmax = 1303.6808
				text = "sitting"
			intervals [4131]:
				xmin = 1303.6808
				xmax = 1303.7708
				text = "in"
			intervals [4132]:
				xmin = 1303.7708
				xmax = 1304.0408
				text = "here"
			intervals [4133]:
				xmin = 1304.0408
				xmax = 1304.1008
				text = "i"
			intervals [4134]:
				xmin = 1304.1008
				xmax = 1304.2308
				text = "get"
			intervals [4135]:
				xmin = 1304.2308
				xmax = 1304.2908
				text = "a"
			intervals [4136]:
				xmin = 1304.2908
				xmax = 1304.5508
				text = "phone"
			intervals [4137]:
				xmin = 1304.5508
				xmax = 1304.9708
				text = "call"
			intervals [4138]:
				xmin = 1304.9708
				xmax = 1306.103
				text = ""
			intervals [4139]:
				xmin = 1306.103
				xmax = 1306.193
				text = "<unk>"
			intervals [4140]:
				xmin = 1306.193
				xmax = 1306.4098
				text = ""
			intervals [4141]:
				xmin = 1306.4098
				xmax = 1306.6198
				text = "from"
			intervals [4142]:
				xmin = 1306.6198
				xmax = 1306.6898
				text = "the"
			intervals [4143]:
				xmin = 1306.6898
				xmax = 1306.8998
				text = "white"
			intervals [4144]:
				xmin = 1306.8998
				xmax = 1307.3598
				text = "house"
			intervals [4145]:
				xmin = 1307.3598
				xmax = 1308.118
				text = ""
			intervals [4146]:
				xmin = 1308.118
				xmax = 1308.508
				text = "so"
			intervals [4147]:
				xmin = 1308.508
				xmax = 1308.9187
				text = ""
			intervals [4148]:
				xmin = 1308.9187
				xmax = 1309.0587
				text = "i'm"
			intervals [4149]:
				xmin = 1309.0587
				xmax = 1309.2687
				text = "like"
			intervals [4150]:
				xmin = 1309.2687
				xmax = 1309.3187
				text = ""
			intervals [4151]:
				xmin = 1309.3187
				xmax = 1309.8787
				text = "okay"
			intervals [4152]:
				xmin = 1309.8787
				xmax = 1309.9087
				text = ""
			intervals [4153]:
				xmin = 1309.9087
				xmax = 1310.0087
				text = "they"
			intervals [4154]:
				xmin = 1310.0087
				xmax = 1310.1087
				text = "were"
			intervals [4155]:
				xmin = 1310.1087
				xmax = 1310.3787
				text = "like"
			intervals [4156]:
				xmin = 1310.3787
				xmax = 1310.7687
				text = "yes"
			intervals [4157]:
				xmin = 1310.7687
				xmax = 1311.2487
				text = "um"
			intervals [4158]:
				xmin = 1311.2487
				xmax = 1311.4319
				text = ""
			intervals [4159]:
				xmin = 1311.4319
				xmax = 1311.5219
				text = "<unk>"
			intervals [4160]:
				xmin = 1311.5219
				xmax = 1311.7505
				text = ""
			intervals [4161]:
				xmin = 1311.7505
				xmax = 1311.8305
				text = "we"
			intervals [4162]:
				xmin = 1311.8305
				xmax = 1312.0105
				text = "wanna"
			intervals [4163]:
				xmin = 1312.0105
				xmax = 1312.3305
				text = "invite"
			intervals [4164]:
				xmin = 1312.3305
				xmax = 1312.4905
				text = "you"
			intervals [4165]:
				xmin = 1312.4905
				xmax = 1312.5505
				text = "and"
			intervals [4166]:
				xmin = 1312.5505
				xmax = 1313.0905
				text = "rdx"
			intervals [4167]:
				xmin = 1313.0905
				xmax = 1313.1205
				text = ""
			intervals [4168]:
				xmin = 1313.1205
				xmax = 1313.5705
				text = "to"
			intervals [4169]:
				xmin = 1313.5705
				xmax = 1313.6005
				text = ""
			intervals [4170]:
				xmin = 1313.6005
				xmax = 1313.7105
				text = "the"
			intervals [4171]:
				xmin = 1313.7105
				xmax = 1313.9405
				text = "white"
			intervals [4172]:
				xmin = 1313.9405
				xmax = 1314.6205
				text = "house"
			intervals [4173]:
				xmin = 1314.6205
				xmax = 1315.2705
				text = "uh"
			intervals [4174]:
				xmin = 1315.2705
				xmax = 1315.9208
				text = ""
			intervals [4175]:
				xmin = 1315.9208
				xmax = 1316.0008
				text = "you"
			intervals [4176]:
				xmin = 1316.0008
				xmax = 1316.3608
				text = "know"
			intervals [4177]:
				xmin = 1316.3608
				xmax = 1316.5608
				text = "uh"
			intervals [4178]:
				xmin = 1316.5608
				xmax = 1316.7808
				text = "for"
			intervals [4179]:
				xmin = 1316.7808
				xmax = 1316.8708
				text = "a"
			intervals [4180]:
				xmin = 1316.8708
				xmax = 1316.9008
				text = ""
			intervals [4181]:
				xmin = 1316.9008
				xmax = 1317.4208
				text = "special"
			intervals [4182]:
				xmin = 1317.4208
				xmax = 1317.7108
				text = "event"
			intervals [4183]:
				xmin = 1317.7108
				xmax = 1317.7608
				text = "or"
			intervals [4184]:
				xmin = 1317.7608
				xmax = 1318.3808
				text = "whatever"
			intervals [4185]:
				xmin = 1318.3808
				xmax = 1318.6553
				text = ""
			intervals [4186]:
				xmin = 1318.6553
				xmax = 1319.3853
				text = "um"
			intervals [4187]:
				xmin = 1319.3853
				xmax = 1320.3218
				text = ""
			intervals [4188]:
				xmin = 1320.3218
				xmax = 1320.3918
				text = "<unk>"
			intervals [4189]:
				xmin = 1320.3918
				xmax = 1320.5109
				text = ""
			intervals [4190]:
				xmin = 1320.5109
				xmax = 1320.5709
				text = "you"
			intervals [4191]:
				xmin = 1320.5709
				xmax = 1320.9209
				text = "know"
			intervals [4192]:
				xmin = 1320.9209
				xmax = 1321.0639
				text = ""
			intervals [4193]:
				xmin = 1321.0639
				xmax = 1321.4039
				text = "president"
			intervals [4194]:
				xmin = 1321.4039
				xmax = 1321.6039
				text = "obama"
			intervals [4195]:
				xmin = 1321.6039
				xmax = 1322.0139
				text = "appreciate"
			intervals [4196]:
				xmin = 1322.0139
				xmax = 1322.1039
				text = "the"
			intervals [4197]:
				xmin = 1322.1039
				xmax = 1322.4039
				text = "gifts"
			intervals [4198]:
				xmin = 1322.4039
				xmax = 1322.4939
				text = "and"
			intervals [4199]:
				xmin = 1322.4939
				xmax = 1322.7839
				text = "stuff"
			intervals [4200]:
				xmin = 1322.7839
				xmax = 1322.9739
				text = "that"
			intervals [4201]:
				xmin = 1322.9739
				xmax = 1323.0039
				text = ""
			intervals [4202]:
				xmin = 1323.0039
				xmax = 1323.1539
				text = "you"
			intervals [4203]:
				xmin = 1323.1539
				xmax = 1323.2939
				text = "know"
			intervals [4204]:
				xmin = 1323.2939
				xmax = 1323.4239
				text = "you"
			intervals [4205]:
				xmin = 1323.4239
				xmax = 1323.6939
				text = "gave"
			intervals [4206]:
				xmin = 1323.6939
				xmax = 1323.8239
				text = "and"
			intervals [4207]:
				xmin = 1323.8239
				xmax = 1324.1039
				text = "everything"
			intervals [4208]:
				xmin = 1324.1039
				xmax = 1324.1339
				text = "i"
			intervals [4209]:
				xmin = 1324.1339
				xmax = 1324.2239
				text = ""
			intervals [4210]:
				xmin = 1324.2239
				xmax = 1324.3139
				text = "was"
			intervals [4211]:
				xmin = 1324.3139
				xmax = 1324.4939
				text = "like"
			intervals [4212]:
				xmin = 1324.4939
				xmax = 1324.5839
				text = ""
			intervals [4213]:
				xmin = 1324.5839
				xmax = 1324.6639
				text = "i"
			intervals [4214]:
				xmin = 1324.6639
				xmax = 1324.8039
				text = "was"
			intervals [4215]:
				xmin = 1324.8039
				xmax = 1324.9839
				text = "like"
			intervals [4216]:
				xmin = 1324.9839
				xmax = 1325.2339
				text = "oh"
			intervals [4217]:
				xmin = 1325.2339
				xmax = 1325.3539
				text = ""
			intervals [4218]:
				xmin = 1325.3539
				xmax = 1326.1039
				text = "okay"
			intervals [4219]:
				xmin = 1326.1039
				xmax = 1326.590
				text = ""
			intervals [4220]:
				xmin = 1326.590
				xmax = 1327.090
				text = "so"
			intervals [4221]:
				xmin = 1327.090
				xmax = 1327.6897
				text = ""
			intervals [4222]:
				xmin = 1327.6897
				xmax = 1327.7497
				text = "i"
			intervals [4223]:
				xmin = 1327.7497
				xmax = 1327.9797
				text = "think"
			intervals [4224]:
				xmin = 1327.9797
				xmax = 1328.2797
				text = "during"
			intervals [4225]:
				xmin = 1328.2797
				xmax = 1328.3297
				text = ""
			intervals [4226]:
				xmin = 1328.3297
				xmax = 1328.3797
				text = "i"
			intervals [4227]:
				xmin = 1328.3797
				xmax = 1328.4297
				text = ""
			intervals [4228]:
				xmin = 1328.4297
				xmax = 1328.5697
				text = "think"
			intervals [4229]:
				xmin = 1328.5697
				xmax = 1328.6297
				text = "it"
			intervals [4230]:
				xmin = 1328.6297
				xmax = 1328.7997
				text = "was"
			intervals [4231]:
				xmin = 1328.7997
				xmax = 1329.4197
				text = "christmas"
			intervals [4232]:
				xmin = 1329.4197
				xmax = 1329.5697
				text = "right"
			intervals [4233]:
				xmin = 1329.5697
				xmax = 1329.7597
				text = "before"
			intervals [4234]:
				xmin = 1329.7597
				xmax = 1330.3397
				text = "christmas"
			intervals [4235]:
				xmin = 1330.3397
				xmax = 1331.035
				text = ""
			intervals [4236]:
				xmin = 1331.035
				xmax = 1331.085
				text = "a"
			intervals [4237]:
				xmin = 1331.085
				xmax = 1331.205
				text = "week"
			intervals [4238]:
				xmin = 1331.205
				xmax = 1331.435
				text = "before"
			intervals [4239]:
				xmin = 1331.435
				xmax = 1331.865
				text = "christmas"
			intervals [4240]:
				xmin = 1331.865
				xmax = 1332.245
				text = "so"
			intervals [4241]:
				xmin = 1332.245
				xmax = 1332.275
				text = ""
			intervals [4242]:
				xmin = 1332.275
				xmax = 1332.455
				text = "we"
			intervals [4243]:
				xmin = 1332.455
				xmax = 1332.675
				text = "got"
			intervals [4244]:
				xmin = 1332.675
				xmax = 1332.845
				text = "to"
			intervals [4245]:
				xmin = 1332.845
				xmax = 1332.935
				text = ""
			intervals [4246]:
				xmin = 1332.935
				xmax = 1333.125
				text = "get"
			intervals [4247]:
				xmin = 1333.125
				xmax = 1333.575
				text = "um"
			intervals [4248]:
				xmin = 1333.575
				xmax = 1334.3055
				text = ""
			intervals [4249]:
				xmin = 1334.3055
				xmax = 1334.4055
				text = "<unk>"
			intervals [4250]:
				xmin = 1334.4055
				xmax = 1334.4631
				text = ""
			intervals [4251]:
				xmin = 1334.4631
				xmax = 1334.5931
				text = "the"
			intervals [4252]:
				xmin = 1334.5931
				xmax = 1335.0531
				text = "special"
			intervals [4253]:
				xmin = 1335.0531
				xmax = 1335.4431
				text = "tour"
			intervals [4254]:
				xmin = 1335.4431
				xmax = 1335.5731
				text = "of"
			intervals [4255]:
				xmin = 1335.5731
				xmax = 1335.6631
				text = "the"
			intervals [4256]:
				xmin = 1335.6631
				xmax = 1335.9031
				text = "white"
			intervals [4257]:
				xmin = 1335.9031
				xmax = 1336.4331
				text = "house"
			intervals [4258]:
				xmin = 1336.4331
				xmax = 1336.5331
				text = "with"
			intervals [4259]:
				xmin = 1336.5331
				xmax = 1336.6231
				text = "the"
			intervals [4260]:
				xmin = 1336.6231
				xmax = 1336.7231
				text = ""
			intervals [4261]:
				xmin = 1336.7231
				xmax = 1336.8331
				text = "you"
			intervals [4262]:
				xmin = 1336.8331
				xmax = 1336.9431
				text = "know"
			intervals [4263]:
				xmin = 1336.9431
				xmax = 1337.3231
				text = "christmas"
			intervals [4264]:
				xmin = 1337.3231
				xmax = 1337.9331
				text = "decorations"
			intervals [4265]:
				xmin = 1337.9331
				xmax = 1338.0631
				text = "and"
			intervals [4266]:
				xmin = 1338.0631
				xmax = 1338.6431
				text = "everything"
			intervals [4267]:
				xmin = 1338.6431
				xmax = 1339.290
				text = ""
			intervals [4268]:
				xmin = 1339.290
				xmax = 1339.710
				text = "so"
			intervals [4269]:
				xmin = 1339.710
				xmax = 1339.770
				text = ""
			intervals [4270]:
				xmin = 1339.770
				xmax = 1339.830
				text = "it"
			intervals [4271]:
				xmin = 1339.830
				xmax = 1339.860
				text = ""
			intervals [4272]:
				xmin = 1339.860
				xmax = 1340.040
				text = "was"
			intervals [4273]:
				xmin = 1340.040
				xmax = 1340.260
				text = "like"
			intervals [4274]:
				xmin = 1340.260
				xmax = 1340.720
				text = "unfortunately"
			intervals [4275]:
				xmin = 1340.720
				xmax = 1341.020
				text = "president"
			intervals [4276]:
				xmin = 1341.020
				xmax = 1341.370
				text = "obama"
			intervals [4277]:
				xmin = 1341.370
				xmax = 1341.650
				text = "wasn't"
			intervals [4278]:
				xmin = 1341.650
				xmax = 1342.080
				text = "there"
			intervals [4279]:
				xmin = 1342.080
				xmax = 1342.371
				text = ""
			intervals [4280]:
				xmin = 1342.371
				xmax = 1342.711
				text = "but"
			intervals [4281]:
				xmin = 1342.711
				xmax = 1343.0391
				text = ""
			intervals [4282]:
				xmin = 1343.0391
				xmax = 1343.1591
				text = "it"
			intervals [4283]:
				xmin = 1343.1591
				xmax = 1343.2691
				text = "was"
			intervals [4284]:
				xmin = 1343.2691
				xmax = 1343.4891
				text = "still"
			intervals [4285]:
				xmin = 1343.4891
				xmax = 1343.9791
				text = "nice"
			intervals [4286]:
				xmin = 1343.9791
				xmax = 1344.8565
				text = ""
			intervals [4287]:
				xmin = 1344.8565
				xmax = 1345.3865
				text = "yeah"
			intervals [4288]:
				xmin = 1345.3865
				xmax = 1346.431
				text = ""
			intervals [4289]:
				xmin = 1346.431
				xmax = 1346.861
				text = "yeah"
			intervals [4290]:
				xmin = 1346.861
				xmax = 1349.5754
				text = ""
			intervals [4291]:
				xmin = 1349.5754
				xmax = 1350.2454
				text = "yeah"
			intervals [4292]:
				xmin = 1350.2454
				xmax = 1351.0346
				text = ""
			intervals [4293]:
				xmin = 1351.0346
				xmax = 1351.1646
				text = "so"
			intervals [4294]:
				xmin = 1351.1646
				xmax = 1351.3046
				text = "he"
			intervals [4295]:
				xmin = 1351.3046
				xmax = 1351.3846
				text = "s"
			intervals [4296]:
				xmin = 1351.3846
				xmax = 1351.6546
				text = "very"
			intervals [4297]:
				xmin = 1351.6546
				xmax = 1351.8446
				text = "into"
			intervals [4298]:
				xmin = 1351.8446
				xmax = 1352.5546
				text = "politics"
			intervals [4299]:
				xmin = 1352.5546
				xmax = 1352.6646
				text = "and"
			intervals [4300]:
				xmin = 1352.6646
				xmax = 1352.9746
				text = "stuff"
			intervals [4301]:
				xmin = 1352.9746
				xmax = 1353.1546
				text = "like"
			intervals [4302]:
				xmin = 1353.1546
				xmax = 1353.3746
				text = "that"
			intervals [4303]:
				xmin = 1353.3746
				xmax = 1353.4046
				text = ""
			intervals [4304]:
				xmin = 1353.4046
				xmax = 1353.6346
				text = "more"
			intervals [4305]:
				xmin = 1353.6346
				xmax = 1353.8146
				text = "than"
			intervals [4306]:
				xmin = 1353.8146
				xmax = 1353.9246
				text = "i"
			intervals [4307]:
				xmin = 1353.9246
				xmax = 1354.2046
				text = "am"
			intervals [4308]:
				xmin = 1354.2046
				xmax = 1354.2646
				text = ""
			intervals [4309]:
				xmin = 1354.2646
				xmax = 1354.7046
				text = "like"
			intervals [4310]:
				xmin = 1354.7046
				xmax = 1355.3635
				text = ""
			intervals [4311]:
				xmin = 1355.3635
				xmax = 1355.5335
				text = "but"
			intervals [4312]:
				xmin = 1355.5335
				xmax = 1355.8135
				text = "yeah"
			intervals [4313]:
				xmin = 1355.8135
				xmax = 1358.2744
				text = ""
			intervals [4314]:
				xmin = 1358.2744
				xmax = 1358.4344
				text = "no"
			intervals [4315]:
				xmin = 1358.4344
				xmax = 1358.6244
				text = "for"
			intervals [4316]:
				xmin = 1358.6244
				xmax = 1358.9344
				text = "real"
			intervals [4317]:
				xmin = 1358.9344
				xmax = 1359.1844
				text = "cause"
			intervals [4318]:
				xmin = 1359.1844
				xmax = 1359.4144
				text = "that"
			intervals [4319]:
				xmin = 1359.4144
				xmax = 1364.6305
				text = ""
			intervals [4320]:
				xmin = 1364.6305
				xmax = 1365.1005
				text = "mm-hm"
			intervals [4321]:
				xmin = 1365.1005
				xmax = 1365.9007
				text = ""
			intervals [4322]:
				xmin = 1365.9007
				xmax = 1366.5907
				text = "exactly"
			intervals [4323]:
				xmin = 1366.5907
				xmax = 1367.7873
				text = ""
			intervals [4324]:
				xmin = 1367.7873
				xmax = 1368.5673
				text = "yes"
			intervals [4325]:
				xmin = 1368.5673
				xmax = 1371.2236
				text = ""
			intervals [4326]:
				xmin = 1371.2236
				xmax = 1372.0336
				text = "mm-hm"
			intervals [4327]:
				xmin = 1372.0336
				xmax = 1373.7502
				text = ""
			intervals [4328]:
				xmin = 1373.7502
				xmax = 1374.6102
				text = "mm-hm"
			intervals [4329]:
				xmin = 1374.6102
				xmax = 1382.5473
				text = ""
			intervals [4330]:
				xmin = 1382.5473
				xmax = 1382.6073
				text = "oh"
			intervals [4331]:
				xmin = 1382.6073
				xmax = 1382.8473
				text = ""
			intervals [4332]:
				xmin = 1382.8473
				xmax = 1383.0573
				text = "my"
			intervals [4333]:
				xmin = 1383.0573
				xmax = 1383.1673
				text = ""
			intervals [4334]:
				xmin = 1383.1673
				xmax = 1383.2773
				text = "god"
			intervals [4335]:
				xmin = 1383.2773
				xmax = 1384.1969
				text = ""
			intervals [4336]:
				xmin = 1384.1969
				xmax = 1384.5869
				text = "yeah"
			intervals [4337]:
				xmin = 1384.5869
				xmax = 1387.7652
				text = ""
			intervals [4338]:
				xmin = 1387.7652
				xmax = 1387.9452
				text = "oh"
			intervals [4339]:
				xmin = 1387.9452
				xmax = 1388.3552
				text = "yeah"
			intervals [4340]:
				xmin = 1388.3552
				xmax = 1389.936
				text = ""
			intervals [4341]:
				xmin = 1389.936
				xmax = 1390.356
				text = "yeah"
			intervals [4342]:
				xmin = 1390.356
				xmax = 1391.0327
				text = ""
			intervals [4343]:
				xmin = 1391.0327
				xmax = 1391.5027
				text = "yeah"
			intervals [4344]:
				xmin = 1391.5027
				xmax = 1392.6896
				text = ""
			intervals [4345]:
				xmin = 1392.6896
				xmax = 1393.0596
				text = "yeah"
			intervals [4346]:
				xmin = 1393.0596
				xmax = 1393.1196
				text = ""
			intervals [4347]:
				xmin = 1393.1196
				xmax = 1393.3096
				text = "he"
			intervals [4348]:
				xmin = 1393.3096
				xmax = 1393.5396
				text = "s"
			intervals [4349]:
				xmin = 1393.5396
				xmax = 1393.9108
				text = ""
			intervals [4350]:
				xmin = 1393.9108
				xmax = 1394.0908
				text = "very"
			intervals [4351]:
				xmin = 1394.0908
				xmax = 1394.4808
				text = "intelligent"
			intervals [4352]:
				xmin = 1394.4808
				xmax = 1394.5708
				text = "he"
			intervals [4353]:
				xmin = 1394.5708
				xmax = 1394.6808
				text = "s"
			intervals [4354]:
				xmin = 1394.6808
				xmax = 1394.9908
				text = "been"
			intervals [4355]:
				xmin = 1394.9908
				xmax = 1395.2308
				text = "on"
			intervals [4356]:
				xmin = 1395.2308
				xmax = 1395.3408
				text = "the"
			intervals [4357]:
				xmin = 1395.3408
				xmax = 1395.5708
				text = "honor"
			intervals [4358]:
				xmin = 1395.5708
				xmax = 1396.1808
				text = "roll"
			intervals [4359]:
				xmin = 1396.1808
				xmax = 1397.0663
				text = ""
			intervals [4360]:
				xmin = 1397.0663
				xmax = 1397.4163
				text = "uh"
			intervals [4361]:
				xmin = 1397.4163
				xmax = 1397.4963
				text = ""
			intervals [4362]:
				xmin = 1397.4963
				xmax = 1397.7663
				text = "this"
			intervals [4363]:
				xmin = 1397.7663
				xmax = 1398.0563
				text = "year"
			intervals [4364]:
				xmin = 1398.0563
				xmax = 1398.2563
				text = "cause"
			intervals [4365]:
				xmin = 1398.2563
				xmax = 1398.3663
				text = "he"
			intervals [4366]:
				xmin = 1398.3663
				xmax = 1398.5563
				text = "set"
			intervals [4367]:
				xmin = 1398.5563
				xmax = 1398.6063
				text = "a"
			intervals [4368]:
				xmin = 1398.6063
				xmax = 1398.8263
				text = "goal"
			intervals [4369]:
				xmin = 1398.8263
				xmax = 1398.9363
				text = "for"
			intervals [4370]:
				xmin = 1398.9363
				xmax = 1399.3063
				text = "hisself"
			intervals [4371]:
				xmin = 1399.3063
				xmax = 1399.5063
				text = "this"
			intervals [4372]:
				xmin = 1399.5063
				xmax = 1399.7963
				text = "year"
			intervals [4373]:
				xmin = 1399.7963
				xmax = 1400.0878
				text = ""
			intervals [4374]:
				xmin = 1400.0878
				xmax = 1400.1678
				text = "<unk>"
			intervals [4375]:
				xmin = 1400.1678
				xmax = 1400.9424
				text = ""
			intervals [4376]:
				xmin = 1400.9424
				xmax = 1401.3124
				text = "before"
			intervals [4377]:
				xmin = 1401.3124
				xmax = 1401.5624
				text = "school"
			intervals [4378]:
				xmin = 1401.5624
				xmax = 1401.7924
				text = "started"
			intervals [4379]:
				xmin = 1401.7924
				xmax = 1401.8524
				text = "he"
			intervals [4380]:
				xmin = 1401.8524
				xmax = 1402.0324
				text = "said"
			intervals [4381]:
				xmin = 1402.0324
				xmax = 1402.0624
				text = ""
			intervals [4382]:
				xmin = 1402.0624
				xmax = 1402.4624
				text = "ma"
			intervals [4383]:
				xmin = 1402.4624
				xmax = 1402.5985
				text = ""
			intervals [4384]:
				xmin = 1402.5985
				xmax = 1402.7985
				text = "my"
			intervals [4385]:
				xmin = 1402.7985
				xmax = 1403.3585
				text = "goal"
			intervals [4386]:
				xmin = 1403.3585
				xmax = 1403.7712
				text = ""
			intervals [4387]:
				xmin = 1403.7712
				xmax = 1403.9612
				text = "is"
			intervals [4388]:
				xmin = 1403.9612
				xmax = 1404.0512
				text = "to"
			intervals [4389]:
				xmin = 1404.0512
				xmax = 1404.2612
				text = "make"
			intervals [4390]:
				xmin = 1404.2612
				xmax = 1404.2912
				text = ""
			intervals [4391]:
				xmin = 1404.2912
				xmax = 1404.5612
				text = "honor"
			intervals [4392]:
				xmin = 1404.5612
				xmax = 1404.9712
				text = "roll"
			intervals [4393]:
				xmin = 1404.9712
				xmax = 1405.9016
				text = ""
			intervals [4394]:
				xmin = 1405.9016
				xmax = 1406.1716
				text = "this"
			intervals [4395]:
				xmin = 1406.1716
				xmax = 1406.4516
				text = "year"
			intervals [4396]:
				xmin = 1406.4516
				xmax = 1407.5139
				text = ""
			intervals [4397]:
				xmin = 1407.5139
				xmax = 1407.7439
				text = "for"
			intervals [4398]:
				xmin = 1407.7439
				xmax = 1408.0039
				text = "almost"
			intervals [4399]:
				xmin = 1408.0039
				xmax = 1408.0639
				text = "the"
			intervals [4400]:
				xmin = 1408.0639
				xmax = 1408.2639
				text = "whole"
			intervals [4401]:
				xmin = 1408.2639
				xmax = 1408.4939
				text = "school"
			intervals [4402]:
				xmin = 1408.4939
				xmax = 1408.6739
				text = "year"
			intervals [4403]:
				xmin = 1408.6739
				xmax = 1408.7339
				text = "i"
			intervals [4404]:
				xmin = 1408.7339
				xmax = 1408.9039
				text = "said"
			intervals [4405]:
				xmin = 1408.9039
				xmax = 1409.3039
				text = "okay"
			intervals [4406]:
				xmin = 1409.3039
				xmax = 1410.4598
				text = ""
			intervals [4407]:
				xmin = 1410.4598
				xmax = 1410.5398
				text = "<unk>"
			intervals [4408]:
				xmin = 1410.5398
				xmax = 1410.6125
				text = ""
			intervals [4409]:
				xmin = 1410.6125
				xmax = 1410.8225
				text = "so"
			intervals [4410]:
				xmin = 1410.8225
				xmax = 1410.9125
				text = "he"
			intervals [4411]:
				xmin = 1410.9125
				xmax = 1411.1125
				text = "didn't"
			intervals [4412]:
				xmin = 1411.1125
				xmax = 1411.2425
				text = "he"
			intervals [4413]:
				xmin = 1411.2425
				xmax = 1411.5725
				text = "almost"
			intervals [4414]:
				xmin = 1411.5725
				xmax = 1411.8325
				text = "made"
			intervals [4415]:
				xmin = 1411.8325
				xmax = 1412.0225
				text = "it"
			intervals [4416]:
				xmin = 1412.0225
				xmax = 1412.1625
				text = "the"
			intervals [4417]:
				xmin = 1412.1625
				xmax = 1412.4325
				text = "um"
			intervals [4418]:
				xmin = 1412.4325
				xmax = 1412.8325
				text = "first"
			intervals [4419]:
				xmin = 1412.8325
				xmax = 1413.3425
				text = "semester"
			intervals [4420]:
				xmin = 1413.3425
				xmax = 1413.6681
				text = ""
			intervals [4421]:
				xmin = 1413.6681
				xmax = 1413.9581
				text = "first"
			intervals [4422]:
				xmin = 1413.9581
				xmax = 1414.2281
				text = "report"
			intervals [4423]:
				xmin = 1414.2281
				xmax = 1414.4181
				text = "card"
			intervals [4424]:
				xmin = 1414.4181
				xmax = 1414.7481
				text = "session"
			intervals [4425]:
				xmin = 1414.7481
				xmax = 1415.5512
				text = ""
			intervals [4426]:
				xmin = 1415.5512
				xmax = 1415.6412
				text = "but"
			intervals [4427]:
				xmin = 1415.6412
				xmax = 1415.7312
				text = "the"
			intervals [4428]:
				xmin = 1415.7312
				xmax = 1416.0212
				text = "last"
			intervals [4429]:
				xmin = 1416.0212
				xmax = 1416.3312
				text = "two"
			intervals [4430]:
				xmin = 1416.3312
				xmax = 1417.5159
				text = ""
			intervals [4431]:
				xmin = 1417.5159
				xmax = 1417.9359
				text = "yeah"
			intervals [4432]:
				xmin = 1417.9359
				xmax = 1418.5185
				text = ""
			intervals [4433]:
				xmin = 1418.5185
				xmax = 1418.7385
				text = "like"
			intervals [4434]:
				xmin = 1418.7385
				xmax = 1418.8785
				text = "his"
			intervals [4435]:
				xmin = 1418.8785
				xmax = 1419.2385
				text = "second"
			intervals [4436]:
				xmin = 1419.2385
				xmax = 1419.2685
				text = ""
			intervals [4437]:
				xmin = 1419.2685
				xmax = 1419.4885
				text = "his"
			intervals [4438]:
				xmin = 1419.4885
				xmax = 1419.6685
				text = "third"
			intervals [4439]:
				xmin = 1419.6685
				xmax = 1419.9785
				text = "report"
			intervals [4440]:
				xmin = 1419.9785
				xmax = 1420.1985
				text = "card"
			intervals [4441]:
				xmin = 1420.1985
				xmax = 1420.2685
				text = "is"
			intervals [4442]:
				xmin = 1420.2685
				xmax = 1420.4585
				text = "like"
			intervals [4443]:
				xmin = 1420.4585
				xmax = 1420.4885
				text = ""
			intervals [4444]:
				xmin = 1420.4885
				xmax = 1421.1185
				text = "almost"
			intervals [4445]:
				xmin = 1421.1185
				xmax = 1421.8451
				text = ""
			intervals [4446]:
				xmin = 1421.8451
				xmax = 1422.1051
				text = "all"
			intervals [4447]:
				xmin = 1422.1051
				xmax = 1422.4551
				text = "a"
			intervals [4448]:
				xmin = 1422.4551
				xmax = 1422.6351
				text = "s"
			intervals [4449]:
				xmin = 1422.6351
				xmax = 1423.5134
				text = ""
			intervals [4450]:
				xmin = 1423.5134
				xmax = 1423.6734
				text = "i'm"
			intervals [4451]:
				xmin = 1423.6734
				xmax = 1423.9234
				text = "like"
			intervals [4452]:
				xmin = 1423.9234
				xmax = 1424.0134
				text = "oh"
			intervals [4453]:
				xmin = 1424.0134
				xmax = 1424.1634
				text = "my"
			intervals [4454]:
				xmin = 1424.1634
				xmax = 1424.4834
				text = "god"
			intervals [4455]:
				xmin = 1424.4834
				xmax = 1424.6334
				text = "you"
			intervals [4456]:
				xmin = 1424.6334
				xmax = 1424.8434
				text = "better"
			intervals [4457]:
				xmin = 1424.8434
				xmax = 1425.0534
				text = "work"
			intervals [4458]:
				xmin = 1425.0534
				xmax = 1425.5434
				text = "rdx"
			intervals [4459]:
				xmin = 1425.5434
				xmax = 1426.457
				text = ""
			intervals [4460]:
				xmin = 1426.457
				xmax = 1426.537
				text = "i"
			intervals [4461]:
				xmin = 1426.537
				xmax = 1426.747
				text = "said"
			intervals [4462]:
				xmin = 1426.747
				xmax = 1427.147
				text = "see"
			intervals [4463]:
				xmin = 1427.147
				xmax = 1427.6075
				text = ""
			intervals [4464]:
				xmin = 1427.6075
				xmax = 1427.7175
				text = "cause"
			intervals [4465]:
				xmin = 1427.7175
				xmax = 1427.7775
				text = "you"
			intervals [4466]:
				xmin = 1427.7775
				xmax = 1427.8575
				text = "know"
			intervals [4467]:
				xmin = 1427.8575
				xmax = 1427.9675
				text = "how"
			intervals [4468]:
				xmin = 1427.9675
				xmax = 1428.3175
				text = "boys"
			intervals [4469]:
				xmin = 1428.3175
				xmax = 1428.5275
				text = "are"
			intervals [4470]:
				xmin = 1428.5275
				xmax = 1429.0275
				text = "sometimes"
			intervals [4471]:
				xmin = 1429.0275
				xmax = 1429.0575
				text = ""
			intervals [4472]:
				xmin = 1429.0575
				xmax = 1429.1275
				text = "you"
			intervals [4473]:
				xmin = 1429.1275
				xmax = 1429.3375
				text = "know"
			intervals [4474]:
				xmin = 1429.3375
				xmax = 1429.4775
				text = "they"
			intervals [4475]:
				xmin = 1429.4775
				xmax = 1429.6575
				text = "get"
			intervals [4476]:
				xmin = 1429.6575
				xmax = 1429.7175
				text = "in"
			intervals [4477]:
				xmin = 1429.7175
				xmax = 1429.8975
				text = "their"
			intervals [4478]:
				xmin = 1429.8975
				xmax = 1430.2199
				text = ""
			intervals [4479]:
				xmin = 1430.2199
				xmax = 1430.4099
				text = "i"
			intervals [4480]:
				xmin = 1430.4099
				xmax = 1430.5699
				text = "don't"
			intervals [4481]:
				xmin = 1430.5699
				xmax = 1430.7099
				text = "wanna"
			intervals [4482]:
				xmin = 1430.7099
				xmax = 1430.8499
				text = "do"
			intervals [4483]:
				xmin = 1430.8499
				xmax = 1430.9999
				text = "that"
			intervals [4484]:
				xmin = 1430.9999
				xmax = 1431.0299
				text = "<unk>"
			intervals [4485]:
				xmin = 1431.0299
				xmax = 1431.2025
				text = ""
			intervals [4486]:
				xmin = 1431.2025
				xmax = 1431.3425
				text = "i"
			intervals [4487]:
				xmin = 1431.3425
				xmax = 1431.5025
				text = "said"
			intervals [4488]:
				xmin = 1431.5025
				xmax = 1431.6125
				text = "you"
			intervals [4489]:
				xmin = 1431.6125
				xmax = 1431.7725
				text = "see"
			intervals [4490]:
				xmin = 1431.7725
				xmax = 1431.9125
				text = "why"
			intervals [4491]:
				xmin = 1431.9125
				xmax = 1432.1925
				text = "mommy"
			intervals [4492]:
				xmin = 1432.1925
				xmax = 1432.4725
				text = "push"
			intervals [4493]:
				xmin = 1432.4725
				xmax = 1432.6625
				text = "you"
			intervals [4494]:
				xmin = 1432.6625
				xmax = 1432.8465
				text = ""
			intervals [4495]:
				xmin = 1432.8465
				xmax = 1432.9565
				text = "he"
			intervals [4496]:
				xmin = 1432.9565
				xmax = 1433.0665
				text = "was"
			intervals [4497]:
				xmin = 1433.0665
				xmax = 1433.2565
				text = "like"
			intervals [4498]:
				xmin = 1433.2565
				xmax = 1433.7065
				text = "yeah"
			intervals [4499]:
				xmin = 1433.7065
				xmax = 1433.7465
				text = ""
			intervals [4500]:
				xmin = 1433.7465
				xmax = 1433.8565
				text = "i"
			intervals [4501]:
				xmin = 1433.8565
				xmax = 1434.0065
				text = "said"
			intervals [4502]:
				xmin = 1434.0065
				xmax = 1434.1165
				text = "but"
			intervals [4503]:
				xmin = 1434.1165
				xmax = 1434.2465
				text = "this"
			intervals [4504]:
				xmin = 1434.2465
				xmax = 1434.3065
				text = "is"
			intervals [4505]:
				xmin = 1434.3065
				xmax = 1434.3565
				text = "a"
			intervals [4506]:
				xmin = 1434.3565
				xmax = 1434.5665
				text = "goal"
			intervals [4507]:
				xmin = 1434.5665
				xmax = 1434.7265
				text = "that"
			intervals [4508]:
				xmin = 1434.7265
				xmax = 1434.8365
				text = "you"
			intervals [4509]:
				xmin = 1434.8365
				xmax = 1435.0465
				text = "set"
			intervals [4510]:
				xmin = 1435.0465
				xmax = 1435.1765
				text = "for"
			intervals [4511]:
				xmin = 1435.1765
				xmax = 1435.7865
				text = "yourself"
			intervals [4512]:
				xmin = 1435.7865
				xmax = 1436.7589
				text = ""
			intervals [4513]:
				xmin = 1436.7589
				xmax = 1436.8589
				text = "i"
			intervals [4514]:
				xmin = 1436.8589
				xmax = 1437.1789
				text = "said"
			intervals [4515]:
				xmin = 1437.1789
				xmax = 1437.3689
				text = "and"
			intervals [4516]:
				xmin = 1437.3689
				xmax = 1437.4689
				text = "you"
			intervals [4517]:
				xmin = 1437.4689
				xmax = 1437.6167
				text = ""
			intervals [4518]:
				xmin = 1437.6167
				xmax = 1437.8067
				text = "you"
			intervals [4519]:
				xmin = 1437.8067
				xmax = 1437.9667
				text = "know"
			intervals [4520]:
				xmin = 1437.9667
				xmax = 1438.1167
				text = "you"
			intervals [4521]:
				xmin = 1438.1167
				xmax = 1438.4967
				text = "completed"
			intervals [4522]:
				xmin = 1438.4967
				xmax = 1438.6667
				text = "that"
			intervals [4523]:
				xmin = 1438.6667
				xmax = 1439.0367
				text = "goal"
			intervals [4524]:
				xmin = 1439.0367
				xmax = 1440.5868
				text = ""
			intervals [4525]:
				xmin = 1440.5868
				xmax = 1440.8368
				text = "so"
			intervals [4526]:
				xmin = 1440.8368
				xmax = 1440.9868
				text = "he"
			intervals [4527]:
				xmin = 1440.9868
				xmax = 1441.0868
				text = "was"
			intervals [4528]:
				xmin = 1441.0868
				xmax = 1441.2568
				text = "so"
			intervals [4529]:
				xmin = 1441.2568
				xmax = 1441.5268
				text = "proud"
			intervals [4530]:
				xmin = 1441.5268
				xmax = 1441.5868
				text = "of"
			intervals [4531]:
				xmin = 1441.5868
				xmax = 1442.0068
				text = "himself"
			intervals [4532]:
				xmin = 1442.0068
				xmax = 1445.2222
				text = ""
			intervals [4533]:
				xmin = 1445.2222
				xmax = 1445.3622
				text = "<unk>"
			intervals [4534]:
				xmin = 1445.3622
				xmax = 1445.5593
				text = ""
			intervals [4535]:
				xmin = 1445.5593
				xmax = 1445.6693
				text = "f"
			intervals [4536]:
				xmin = 1445.6693
				xmax = 1445.7593
				text = ""
			intervals [4537]:
				xmin = 1445.7593
				xmax = 1445.9593
				text = "yeah"
			intervals [4538]:
				xmin = 1445.9593
				xmax = 1446.0593
				text = "he"
			intervals [4539]:
				xmin = 1446.0593
				xmax = 1446.0893
				text = "<unk>"
			intervals [4540]:
				xmin = 1446.0893
				xmax = 1446.1893
				text = "be"
			intervals [4541]:
				xmin = 1446.1893
				xmax = 1446.2693
				text = "in"
			intervals [4542]:
				xmin = 1446.2693
				xmax = 1446.4493
				text = "fifth"
			intervals [4543]:
				xmin = 1446.4493
				xmax = 1446.7393
				text = "grade"
			intervals [4544]:
				xmin = 1446.7393
				xmax = 1446.9993
				text = "next"
			intervals [4545]:
				xmin = 1446.9993
				xmax = 1447.4693
				text = "year"
			intervals [4546]:
				xmin = 1447.4693
				xmax = 1447.8391
				text = ""
			intervals [4547]:
				xmin = 1447.8391
				xmax = 1447.8991
				text = "it"
			intervals [4548]:
				xmin = 1447.8991
				xmax = 1447.9291
				text = "<unk>"
			intervals [4549]:
				xmin = 1447.9291
				xmax = 1448.0091
				text = "be"
			intervals [4550]:
				xmin = 1448.0091
				xmax = 1448.1791
				text = "his"
			intervals [4551]:
				xmin = 1448.1791
				xmax = 1448.4691
				text = "last"
			intervals [4552]:
				xmin = 1448.4691
				xmax = 1448.6091
				text = "year"
			intervals [4553]:
				xmin = 1448.6091
				xmax = 1448.6691
				text = "of"
			intervals [4554]:
				xmin = 1448.6691
				xmax = 1449.2791
				text = "elementary"
			intervals [4555]:
				xmin = 1449.2791
				xmax = 1450.1627
				text = ""
			intervals [4556]:
				xmin = 1450.1627
				xmax = 1450.1927
				text = "<unk>"
			intervals [4557]:
				xmin = 1450.1927
				xmax = 1452.062
				text = ""
			intervals [4558]:
				xmin = 1452.062
				xmax = 1452.282
				text = "<unk>"
			intervals [4559]:
				xmin = 1452.282
				xmax = 1452.8212
				text = ""
			intervals [4560]:
				xmin = 1452.8212
				xmax = 1453.0212
				text = "girl"
			intervals [4561]:
				xmin = 1453.0212
				xmax = 1453.2112
				text = "i'm"
			intervals [4562]:
				xmin = 1453.2112
				xmax = 1453.7812
				text = "not"
			intervals [4563]:
				xmin = 1453.7812
				xmax = 1454.783
				text = ""
			intervals [4564]:
				xmin = 1454.783
				xmax = 1454.893
				text = "he"
			intervals [4565]:
				xmin = 1454.893
				xmax = 1454.963
				text = "s"
			intervals [4566]:
				xmin = 1454.963
				xmax = 1455.103
				text = "my"
			intervals [4567]:
				xmin = 1455.103
				xmax = 1455.433
				text = "only"
			intervals [4568]:
				xmin = 1455.433
				xmax = 1455.823
				text = "son"
			intervals [4569]:
				xmin = 1455.823
				xmax = 1455.953
				text = "my"
			intervals [4570]:
				xmin = 1455.953
				xmax = 1456.193
				text = "only"
			intervals [4571]:
				xmin = 1456.193
				xmax = 1456.683
				text = "child"
			intervals [4572]:
				xmin = 1456.683
				xmax = 1456.7994
				text = ""
			intervals [4573]:
				xmin = 1456.7994
				xmax = 1457.2294
				text = "yeah"
			intervals [4574]:
				xmin = 1457.2294
				xmax = 1458.046
				text = ""
			intervals [4575]:
				xmin = 1458.046
				xmax = 1458.236
				text = "i"
			intervals [4576]:
				xmin = 1458.236
				xmax = 1458.566
				text = "never"
			intervals [4577]:
				xmin = 1458.566
				xmax = 1458.746
				text = "had"
			intervals [4578]:
				xmin = 1458.746
				xmax = 1458.986
				text = "any"
			intervals [4579]:
				xmin = 1458.986
				xmax = 1459.146
				text = "and"
			intervals [4580]:
				xmin = 1459.146
				xmax = 1459.236
				text = "you"
			intervals [4581]:
				xmin = 1459.236
				xmax = 1459.586
				text = "know"
			intervals [4582]:
				xmin = 1459.586
				xmax = 1459.846
				text = "he"
			intervals [4583]:
				xmin = 1459.846
				xmax = 1459.946
				text = "s"
			intervals [4584]:
				xmin = 1459.946
				xmax = 1460.146
				text = "going"
			intervals [4585]:
				xmin = 1460.146
				xmax = 1460.266
				text = "through"
			intervals [4586]:
				xmin = 1460.266
				xmax = 1460.336
				text = "the"
			intervals [4587]:
				xmin = 1460.336
				xmax = 1460.816
				text = "puberty"
			intervals [4588]:
				xmin = 1460.816
				xmax = 1461.176
				text = "thing"
			intervals [4589]:
				xmin = 1461.176
				xmax = 1461.916
				text = "now"
			intervals [4590]:
				xmin = 1461.916
				xmax = 1462.2942
				text = ""
			intervals [4591]:
				xmin = 1462.2942
				xmax = 1462.5242
				text = "so"
			intervals [4592]:
				xmin = 1462.5242
				xmax = 1462.6942
				text = "you"
			intervals [4593]:
				xmin = 1462.6942
				xmax = 1462.8742
				text = "know"
			intervals [4594]:
				xmin = 1462.8742
				xmax = 1463.2042
				text = "we"
			intervals [4595]:
				xmin = 1463.2042
				xmax = 1463.8144
				text = ""
			intervals [4596]:
				xmin = 1463.8144
				xmax = 1463.9544
				text = "i'm"
			intervals [4597]:
				xmin = 1463.9544
				xmax = 1464.1644
				text = "like"
			intervals [4598]:
				xmin = 1464.1644
				xmax = 1464.6644
				text = "oh"
			intervals [4599]:
				xmin = 1464.6644
				xmax = 1464.7044
				text = "i"
			intervals [4600]:
				xmin = 1464.7044
				xmax = 1464.9844
				text = "can't"
			intervals [4601]:
				xmin = 1464.9844
				xmax = 1465.0944
				text = "i"
			intervals [4602]:
				xmin = 1465.0944
				xmax = 1465.2344
				text = "don't"
			intervals [4603]:
				xmin = 1465.2344
				xmax = 1465.5444
				text = "know"
			intervals [4604]:
				xmin = 1465.5444
				xmax = 1467.3244
				text = "<unk>"
			intervals [4605]:
				xmin = 1467.3244
				xmax = 1468.3937
				text = ""
			intervals [4606]:
				xmin = 1468.3937
				xmax = 1468.5137
				text = "yes"
			intervals [4607]:
				xmin = 1468.5137
				xmax = 1469.6171
				text = ""
			intervals [4608]:
				xmin = 1469.6171
				xmax = 1470.3671
				text = "yes"
			intervals [4609]:
				xmin = 1470.3671
				xmax = 1470.9347
				text = ""
			intervals [4610]:
				xmin = 1470.9347
				xmax = 1471.1147
				text = "just"
			intervals [4611]:
				xmin = 1471.1147
				xmax = 1471.2947
				text = "this"
			intervals [4612]:
				xmin = 1471.2947
				xmax = 1471.9647
				text = "morning"
			intervals [4613]:
				xmin = 1471.9647
				xmax = 1472.1447
				text = "i'm"
			intervals [4614]:
				xmin = 1472.1447
				xmax = 1472.3447
				text = "just"
			intervals [4615]:
				xmin = 1472.3447
				xmax = 1472.7347
				text = "like"
			intervals [4616]:
				xmin = 1472.7347
				xmax = 1473.4655
				text = ""
			intervals [4617]:
				xmin = 1473.4655
				xmax = 1473.8555
				text = "<unk>"
			intervals [4618]:
				xmin = 1473.8555
				xmax = 1474.9717
				text = ""
			intervals [4619]:
				xmin = 1474.9717
				xmax = 1475.0817
				text = "but"
			intervals [4620]:
				xmin = 1475.0817
				xmax = 1475.2217
				text = "he"
			intervals [4621]:
				xmin = 1475.2217
				xmax = 1475.2917
				text = "s"
			intervals [4622]:
				xmin = 1475.2917
				xmax = 1475.4617
				text = "he"
			intervals [4623]:
				xmin = 1475.4617
				xmax = 1475.4917
				text = ""
			intervals [4624]:
				xmin = 1475.4917
				xmax = 1475.5217
				text = "s"
			intervals [4625]:
				xmin = 1475.5217
				xmax = 1475.5717
				text = "a"
			intervals [4626]:
				xmin = 1475.5717
				xmax = 1475.8917
				text = "very"
			intervals [4627]:
				xmin = 1475.8917
				xmax = 1476.1417
				text = "sweet"
			intervals [4628]:
				xmin = 1476.1417
				xmax = 1476.6117
				text = "child"
			intervals [4629]:
				xmin = 1476.6117
				xmax = 1477.0139
				text = ""
			intervals [4630]:
				xmin = 1477.0139
				xmax = 1477.1039
				text = "he"
			intervals [4631]:
				xmin = 1477.1039
				xmax = 1477.1739
				text = "s"
			intervals [4632]:
				xmin = 1477.1739
				xmax = 1477.4339
				text = "very"
			intervals [4633]:
				xmin = 1477.4339
				xmax = 1477.8439
				text = "sweet"
			intervals [4634]:
				xmin = 1477.8439
				xmax = 1477.9039
				text = "he"
			intervals [4635]:
				xmin = 1477.9039
				xmax = 1477.9339
				text = ""
			intervals [4636]:
				xmin = 1477.9339
				xmax = 1478.0139
				text = "s"
			intervals [4637]:
				xmin = 1478.0139
				xmax = 1478.2539
				text = "very"
			intervals [4638]:
				xmin = 1478.2539
				xmax = 1478.8339
				text = "caring"
			intervals [4639]:
				xmin = 1478.8339
				xmax = 1479.9243
				text = ""
			intervals [4640]:
				xmin = 1479.9243
				xmax = 1480.0143
				text = "that"
			intervals [4641]:
				xmin = 1480.0143
				xmax = 1480.0743
				text = "s"
			intervals [4642]:
				xmin = 1480.0743
				xmax = 1480.1943
				text = "one"
			intervals [4643]:
				xmin = 1480.1943
				xmax = 1480.3543
				text = "thing"
			intervals [4644]:
				xmin = 1480.3543
				xmax = 1480.4443
				text = "i"
			intervals [4645]:
				xmin = 1480.4443
				xmax = 1480.6143
				text = "love"
			intervals [4646]:
				xmin = 1480.6143
				xmax = 1480.8143
				text = "about"
			intervals [4647]:
				xmin = 1480.8143
				xmax = 1480.8443
				text = ""
			intervals [4648]:
				xmin = 1480.8443
				xmax = 1481.0643
				text = "him"
			intervals [4649]:
				xmin = 1481.0643
				xmax = 1482.0613
				text = ""
			intervals [4650]:
				xmin = 1482.0613
				xmax = 1482.1913
				text = "<unk>"
			intervals [4651]:
				xmin = 1482.1913
				xmax = 1482.3189
				text = ""
			intervals [4652]:
				xmin = 1482.3189
				xmax = 1482.6389
				text = "and"
			intervals [4653]:
				xmin = 1482.6389
				xmax = 1482.8098
				text = ""
			intervals [4654]:
				xmin = 1482.8098
				xmax = 1483.0098
				text = "just"
			intervals [4655]:
				xmin = 1483.0098
				xmax = 1483.1698
				text = "like"
			intervals [4656]:
				xmin = 1483.1698
				xmax = 1483.2798
				text = "me"
			intervals [4657]:
				xmin = 1483.2798
				xmax = 1483.4398
				text = "cause"
			intervals [4658]:
				xmin = 1483.4398
				xmax = 1483.4698
				text = "i"
			intervals [4659]:
				xmin = 1483.4698
				xmax = 1483.6698
				text = "always"
			intervals [4660]:
				xmin = 1483.6698
				xmax = 1483.8498
				text = "teach"
			intervals [4661]:
				xmin = 1483.8498
				xmax = 1483.9398
				text = "him"
			intervals [4662]:
				xmin = 1483.9398
				xmax = 1484.0198
				text = "to"
			intervals [4663]:
				xmin = 1484.0198
				xmax = 1484.2398
				text = "give"
			intervals [4664]:
				xmin = 1484.2398
				xmax = 1484.4698
				text = "back"
			intervals [4665]:
				xmin = 1484.4698
				xmax = 1484.5998
				text = "so"
			intervals [4666]:
				xmin = 1484.5998
				xmax = 1484.7098
				text = "he"
			intervals [4667]:
				xmin = 1484.7098
				xmax = 1484.7398
				text = ""
			intervals [4668]:
				xmin = 1484.7398
				xmax = 1484.9998
				text = "always"
			intervals [4669]:
				xmin = 1484.9998
				xmax = 1485.4498
				text = "love"
			intervals [4670]:
				xmin = 1485.4498
				xmax = 1485.9795
				text = ""
			intervals [4671]:
				xmin = 1485.9795
				xmax = 1486.0995
				text = "you"
			intervals [4672]:
				xmin = 1486.0995
				xmax = 1486.2095
				text = "know"
			intervals [4673]:
				xmin = 1486.2095
				xmax = 1486.4895
				text = "giving"
			intervals [4674]:
				xmin = 1486.4895
				xmax = 1486.7495
				text = "back"
			intervals [4675]:
				xmin = 1486.7495
				xmax = 1486.8395
				text = "so"
			intervals [4676]:
				xmin = 1486.8395
				xmax = 1487.1695
				text = "even"
			intervals [4677]:
				xmin = 1487.1695
				xmax = 1487.3595
				text = "with"
			intervals [4678]:
				xmin = 1487.3595
				xmax = 1487.5895
				text = "his"
			intervals [4679]:
				xmin = 1487.5895
				xmax = 1487.9195
				text = "book"
			intervals [4680]:
				xmin = 1487.9195
				xmax = 1488.0695
				text = ""
			intervals [4681]:
				xmin = 1488.0695
				xmax = 1488.2895
				text = "um"
			intervals [4682]:
				xmin = 1488.2895
				xmax = 1488.3195
				text = ""
			intervals [4683]:
				xmin = 1488.3195
				xmax = 1488.8695
				text = "sales"
			intervals [4684]:
				xmin = 1488.8695
				xmax = 1489.1937
				text = ""
			intervals [4685]:
				xmin = 1489.1937
				xmax = 1489.3537
				text = "he"
			intervals [4686]:
				xmin = 1489.3537
				xmax = 1489.7137
				text = "gives"
			intervals [4687]:
				xmin = 1489.7137
				xmax = 1490.1937
				text = "um"
			intervals [4688]:
				xmin = 1490.1937
				xmax = 1490.4496
				text = ""
			intervals [4689]:
				xmin = 1490.4496
				xmax = 1490.5296
				text = "he"
			intervals [4690]:
				xmin = 1490.5296
				xmax = 1490.6196
				text = "s"
			intervals [4691]:
				xmin = 1490.6196
				xmax = 1490.7796
				text = "gonna"
			intervals [4692]:
				xmin = 1490.7796
				xmax = 1491.1596
				text = "give"
			intervals [4693]:
				xmin = 1491.1596
				xmax = 1491.2196
				text = ""
			intervals [4694]:
				xmin = 1491.2196
				xmax = 1491.4096
				text = "uh"
			intervals [4695]:
				xmin = 1491.4096
				xmax = 1491.5896
				text = "some"
			intervals [4696]:
				xmin = 1491.5896
				xmax = 1491.6496
				text = "of"
			intervals [4697]:
				xmin = 1491.6496
				xmax = 1491.7796
				text = "his"
			intervals [4698]:
				xmin = 1491.7796
				xmax = 1492.3596
				text = "proceeds"
			intervals [4699]:
				xmin = 1492.3596
				xmax = 1492.7096
				text = "to"
			intervals [4700]:
				xmin = 1492.7096
				xmax = 1493.0777
				text = ""
			intervals [4701]:
				xmin = 1493.0777
				xmax = 1493.4877
				text = "st"
			intervals [4702]:
				xmin = 1493.4877
				xmax = 1493.5177
				text = "<unk>"
			intervals [4703]:
				xmin = 1493.5177
				xmax = 1493.5577
				text = "s"
			intervals [4704]:
				xmin = 1493.5577
				xmax = 1493.8077
				text = "infant"
			intervals [4705]:
				xmin = 1493.8077
				xmax = 1494.1577
				text = "home"
			intervals [4706]:
				xmin = 1494.1577
				xmax = 1497.3524
				text = ""
			intervals [4707]:
				xmin = 1497.3524
				xmax = 1498.1024
				text = "mm-hm"
			intervals [4708]:
				xmin = 1498.1024
				xmax = 1498.7773
				text = ""
			intervals [4709]:
				xmin = 1498.7773
				xmax = 1498.8473
				text = "<unk>"
			intervals [4710]:
				xmin = 1498.8473
				xmax = 1499.0438
				text = ""
			intervals [4711]:
				xmin = 1499.0438
				xmax = 1499.1438
				text = "we"
			intervals [4712]:
				xmin = 1499.1438
				xmax = 1499.3438
				text = "had"
			intervals [4713]:
				xmin = 1499.3438
				xmax = 1499.4638
				text = "a"
			intervals [4714]:
				xmin = 1499.4638
				xmax = 1499.9738
				text = "um"
			intervals [4715]:
				xmin = 1499.9738
				xmax = 1500.330
				text = ""
			intervals [4716]:
				xmin = 1500.330
				xmax = 1500.390
				text = "he"
			intervals [4717]:
				xmin = 1500.390
				xmax = 1500.480
				text = "had"
			intervals [4718]:
				xmin = 1500.480
				xmax = 1500.540
				text = "to"
			intervals [4719]:
				xmin = 1500.540
				xmax = 1500.650
				text = "do"
			intervals [4720]:
				xmin = 1500.650
				xmax = 1500.870
				text = "something"
			intervals [4721]:
				xmin = 1500.870
				xmax = 1500.960
				text = "for"
			intervals [4722]:
				xmin = 1500.960
				xmax = 1501.060
				text = "his"
			intervals [4723]:
				xmin = 1501.060
				xmax = 1501.570
				text = "school"
			intervals [4724]:
				xmin = 1501.570
				xmax = 1501.660
				text = "we"
			intervals [4725]:
				xmin = 1501.660
				xmax = 1501.870
				text = "had"
			intervals [4726]:
				xmin = 1501.870
				xmax = 1502.140
				text = "uh"
			intervals [4727]:
				xmin = 1502.140
				xmax = 1502.660
				text = "lemonade"
			intervals [4728]:
				xmin = 1502.660
				xmax = 1503.020
				text = "day"
			intervals [4729]:
				xmin = 1503.020
				xmax = 1503.7259
				text = ""
			intervals [4730]:
				xmin = 1503.7259
				xmax = 1504.2359
				text = "so"
			intervals [4731]:
				xmin = 1504.2359
				xmax = 1504.3559
				text = ""
			intervals [4732]:
				xmin = 1504.3559
				xmax = 1504.4859
				text = "they"
			intervals [4733]:
				xmin = 1504.4859
				xmax = 1504.6159
				text = "had"
			intervals [4734]:
				xmin = 1504.6159
				xmax = 1504.6959
				text = "to"
			intervals [4735]:
				xmin = 1504.6959
				xmax = 1505.0159
				text = "pick"
			intervals [4736]:
				xmin = 1505.0159
				xmax = 1505.4859
				text = "um"
			intervals [4737]:
				xmin = 1505.4859
				xmax = 1506.3956
				text = ""
			intervals [4738]:
				xmin = 1506.3956
				xmax = 1506.4656
				text = "<unk>"
			intervals [4739]:
				xmin = 1506.4656
				xmax = 1506.6008
				text = ""
			intervals [4740]:
				xmin = 1506.6008
				xmax = 1507.0508
				text = "somewhere"
			intervals [4741]:
				xmin = 1507.0508
				xmax = 1507.1808
				text = "they"
			intervals [4742]:
				xmin = 1507.1808
				xmax = 1507.4208
				text = "wanna"
			intervals [4743]:
				xmin = 1507.4208
				xmax = 1507.7908
				text = "donate"
			intervals [4744]:
				xmin = 1507.7908
				xmax = 1507.9208
				text = "their"
			intervals [4745]:
				xmin = 1507.9208
				xmax = 1508.1708
				text = "money"
			intervals [4746]:
				xmin = 1508.1708
				xmax = 1508.4308
				text = "to"
			intervals [4747]:
				xmin = 1508.4308
				xmax = 1508.4608
				text = ""
			intervals [4748]:
				xmin = 1508.4608
				xmax = 1508.5608
				text = "you"
			intervals [4749]:
				xmin = 1508.5608
				xmax = 1508.6708
				text = "know"
			intervals [4750]:
				xmin = 1508.6708
				xmax = 1508.9508
				text = "some"
			intervals [4751]:
				xmin = 1508.9508
				xmax = 1509.1008
				text = "of"
			intervals [4752]:
				xmin = 1509.1008
				xmax = 1509.3508
				text = "or"
			intervals [4753]:
				xmin = 1509.3508
				xmax = 1509.4308
				text = "all"
			intervals [4754]:
				xmin = 1509.4308
				xmax = 1509.6008
				text = "of"
			intervals [4755]:
				xmin = 1509.6008
				xmax = 1509.7108
				text = "it"
			intervals [4756]:
				xmin = 1509.7108
				xmax = 1510.0566
				text = ""
			intervals [4757]:
				xmin = 1510.0566
				xmax = 1510.1766
				text = "so"
			intervals [4758]:
				xmin = 1510.1766
				xmax = 1510.2566
				text = "we"
			intervals [4759]:
				xmin = 1510.2566
				xmax = 1510.4366
				text = "made"
			intervals [4760]:
				xmin = 1510.4366
				xmax = 1510.6166
				text = "like"
			intervals [4761]:
				xmin = 1510.6166
				xmax = 1511.9864
				text = ""
			intervals [4762]:
				xmin = 1511.9864
				xmax = 1512.1564
				text = "about"
			intervals [4763]:
				xmin = 1512.1564
				xmax = 1512.4264
				text = "forty"
			intervals [4764]:
				xmin = 1512.4264
				xmax = 1512.6664
				text = "five"
			intervals [4765]:
				xmin = 1512.6664
				xmax = 1513.0264
				text = "dollars"
			intervals [4766]:
				xmin = 1513.0264
				xmax = 1513.1564
				text = "so"
			intervals [4767]:
				xmin = 1513.1564
				xmax = 1513.3064
				text = "he"
			intervals [4768]:
				xmin = 1513.3064
				xmax = 1513.3364
				text = ""
			intervals [4769]:
				xmin = 1513.3364
				xmax = 1513.7764
				text = "donated"
			intervals [4770]:
				xmin = 1513.7764
				xmax = 1514.3946
				text = ""
			intervals [4771]:
				xmin = 1514.3946
				xmax = 1514.5846
				text = "all"
			intervals [4772]:
				xmin = 1514.5846
				xmax = 1514.6646
				text = "the"
			intervals [4773]:
				xmin = 1514.6646
				xmax = 1514.8646
				text = "forty"
			intervals [4774]:
				xmin = 1514.8646
				xmax = 1515.0446
				text = "five"
			intervals [4775]:
				xmin = 1515.0446
				xmax = 1515.4146
				text = "dollars"
			intervals [4776]:
				xmin = 1515.4146
				xmax = 1515.6946
				text = "to"
			intervals [4777]:
				xmin = 1515.6946
				xmax = 1516.1112
				text = ""
			intervals [4778]:
				xmin = 1516.1112
				xmax = 1516.2112
				text = "the"
			intervals [4779]:
				xmin = 1516.2112
				xmax = 1516.4412
				text = "boys"
			intervals [4780]:
				xmin = 1516.4412
				xmax = 1516.5012
				text = "and"
			intervals [4781]:
				xmin = 1516.5012
				xmax = 1516.7212
				text = "girls"
			intervals [4782]:
				xmin = 1516.7212
				xmax = 1517.0012
				text = "club"
			intervals [4783]:
				xmin = 1517.0012
				xmax = 1519.3236
				text = ""
			intervals [4784]:
				xmin = 1519.3236
				xmax = 1519.8536
				text = "mm-hm"
			intervals [4785]:
				xmin = 1519.8536
				xmax = 1523.2478
				text = ""
			intervals [4786]:
				xmin = 1523.2478
				xmax = 1523.3578
				text = "and"
			intervals [4787]:
				xmin = 1523.3578
				xmax = 1523.5178
				text = "that"
			intervals [4788]:
				xmin = 1523.5178
				xmax = 1523.5678
				text = "s"
			intervals [4789]:
				xmin = 1523.5678
				xmax = 1523.6678
				text = "what"
			intervals [4790]:
				xmin = 1523.6678
				xmax = 1523.7278
				text = "i"
			intervals [4791]:
				xmin = 1523.7278
				xmax = 1524.0878
				text = "told"
			intervals [4792]:
				xmin = 1524.0878
				xmax = 1524.2878
				text = "him"
			intervals [4793]:
				xmin = 1524.2878
				xmax = 1524.7264
				text = ""
			intervals [4794]:
				xmin = 1524.7264
				xmax = 1524.8664
				text = "i"
			intervals [4795]:
				xmin = 1524.8664
				xmax = 1525.0464
				text = "said"
			intervals [4796]:
				xmin = 1525.0464
				xmax = 1525.1764
				text = "did"
			intervals [4797]:
				xmin = 1525.1764
				xmax = 1525.2764
				text = "you"
			intervals [4798]:
				xmin = 1525.2764
				xmax = 1525.4964
				text = "every"
			intervals [4799]:
				xmin = 1525.4964
				xmax = 1525.7864
				text = "no"
			intervals [4800]:
				xmin = 1525.7864
				xmax = 1526.2164
				text = "yeah"
			intervals [4801]:
				xmin = 1526.2164
				xmax = 1526.2964
				text = "i"
			intervals [4802]:
				xmin = 1526.2964
				xmax = 1526.5364
				text = "said"
			intervals [4803]:
				xmin = 1526.5364
				xmax = 1526.6264
				text = "you"
			intervals [4804]:
				xmin = 1526.6264
				xmax = 1526.7764
				text = "ever"
			intervals [4805]:
				xmin = 1526.7764
				xmax = 1527.0864
				text = "notice"
			intervals [4806]:
				xmin = 1527.0864
				xmax = 1527.2164
				text = "every"
			intervals [4807]:
				xmin = 1527.2164
				xmax = 1527.4364
				text = "time"
			intervals [4808]:
				xmin = 1527.4364
				xmax = 1527.5564
				text = "you"
			intervals [4809]:
				xmin = 1527.5564
				xmax = 1527.5864
				text = ""
			intervals [4810]:
				xmin = 1527.5864
				xmax = 1528.1064
				text = "give"
			intervals [4811]:
				xmin = 1528.1064
				xmax = 1528.7598
				text = ""
			intervals [4812]:
				xmin = 1528.7598
				xmax = 1528.8898
				text = "i"
			intervals [4813]:
				xmin = 1528.8898
				xmax = 1529.1398
				text = "said"
			intervals [4814]:
				xmin = 1529.1398
				xmax = 1529.3798
				text = "you"
			intervals [4815]:
				xmin = 1529.3798
				xmax = 1529.4098
				text = ""
			intervals [4816]:
				xmin = 1529.4098
				xmax = 1529.6198
				text = "you"
			intervals [4817]:
				xmin = 1529.6198
				xmax = 1529.6498
				text = ""
			intervals [4818]:
				xmin = 1529.6498
				xmax = 1529.9698
				text = "get"
			intervals [4819]:
				xmin = 1529.9698
				xmax = 1530.3856
				text = ""
			intervals [4820]:
				xmin = 1530.3856
				xmax = 1530.9856
				text = "something"
			intervals [4821]:
				xmin = 1530.9856
				xmax = 1531.0156
				text = ""
			intervals [4822]:
				xmin = 1531.0156
				xmax = 1531.2356
				text = "even"
			intervals [4823]:
				xmin = 1531.2356
				xmax = 1531.4856
				text = "more"
			intervals [4824]:
				xmin = 1531.4856
				xmax = 1532.2356
				text = "spectacular"
			intervals [4825]:
				xmin = 1532.2356
				xmax = 1532.8581
				text = ""
			intervals [4826]:
				xmin = 1532.8581
				xmax = 1533.4281
				text = "back"
			intervals [4827]:
				xmin = 1533.4281
				xmax = 1534.6891
				text = ""
			intervals [4828]:
				xmin = 1534.6891
				xmax = 1534.8291
				text = "i"
			intervals [4829]:
				xmin = 1534.8291
				xmax = 1534.9991
				text = "said"
			intervals [4830]:
				xmin = 1534.9991
				xmax = 1535.1191
				text = "but"
			intervals [4831]:
				xmin = 1535.1191
				xmax = 1535.2191
				text = "you're"
			intervals [4832]:
				xmin = 1535.2191
				xmax = 1535.3791
				text = "not"
			intervals [4833]:
				xmin = 1535.3791
				xmax = 1535.4091
				text = ""
			intervals [4834]:
				xmin = 1535.4091
				xmax = 1535.6191
				text = "doing"
			intervals [4835]:
				xmin = 1535.6191
				xmax = 1535.6891
				text = "it"
			intervals [4836]:
				xmin = 1535.6891
				xmax = 1535.8491
				text = "for"
			intervals [4837]:
				xmin = 1535.8491
				xmax = 1536.0191
				text = "that"
			intervals [4838]:
				xmin = 1536.0191
				xmax = 1536.4491
				text = "reason"
			intervals [4839]:
				xmin = 1536.4491
				xmax = 1536.5391
				text = "you"
			intervals [4840]:
				xmin = 1536.5391
				xmax = 1536.7791
				text = "just"
			intervals [4841]:
				xmin = 1536.7791
				xmax = 1536.8091
				text = ""
			intervals [4842]:
				xmin = 1536.8091
				xmax = 1536.9191
				text = "you"
			intervals [4843]:
				xmin = 1536.9191
				xmax = 1537.0291
				text = "know"
			intervals [4844]:
				xmin = 1537.0291
				xmax = 1537.3291
				text = "giving"
			intervals [4845]:
				xmin = 1537.3291
				xmax = 1537.5791
				text = "because"
			intervals [4846]:
				xmin = 1537.5791
				xmax = 1537.6691
				text = "you"
			intervals [4847]:
				xmin = 1537.6691
				xmax = 1537.8491
				text = "want"
			intervals [4848]:
				xmin = 1537.8491
				xmax = 1538.0191
				text = "to"
			intervals [4849]:
				xmin = 1538.0191
				xmax = 1538.3991
				text = "but"
			intervals [4850]:
				xmin = 1538.3991
				xmax = 1538.6451
				text = ""
			intervals [4851]:
				xmin = 1538.6451
				xmax = 1538.7851
				text = "did"
			intervals [4852]:
				xmin = 1538.7851
				xmax = 1538.8551
				text = "you"
			intervals [4853]:
				xmin = 1538.8551
				xmax = 1538.9651
				text = "ever"
			intervals [4854]:
				xmin = 1538.9651
				xmax = 1539.1251
				text = "no"
			intervals [4855]:
				xmin = 1539.1251
				xmax = 1539.1651
				text = ""
			intervals [4856]:
				xmin = 1539.1651
				xmax = 1539.2251
				text = "he"
			intervals [4857]:
				xmin = 1539.2251
				xmax = 1539.3351
				text = "was"
			intervals [4858]:
				xmin = 1539.3351
				xmax = 1539.4951
				text = "like"
			intervals [4859]:
				xmin = 1539.4951
				xmax = 1539.5851
				text = "you"
			intervals [4860]:
				xmin = 1539.5851
				xmax = 1539.7351
				text = "know"
			intervals [4861]:
				xmin = 1539.7351
				xmax = 1539.9151
				text = "what"
			intervals [4862]:
				xmin = 1539.9151
				xmax = 1540.1151
				text = "ma"
			intervals [4863]:
				xmin = 1540.1151
				xmax = 1540.1951
				text = "he"
			intervals [4864]:
				xmin = 1540.1951
				xmax = 1540.3351
				text = "was"
			intervals [4865]:
				xmin = 1540.3351
				xmax = 1540.4551
				text = "like"
			intervals [4866]:
				xmin = 1540.4551
				xmax = 1540.6051
				text = "you"
			intervals [4867]:
				xmin = 1540.6051
				xmax = 1540.9151
				text = "right"
			intervals [4868]:
				xmin = 1540.9151
				xmax = 1542.2336
				text = ""
			intervals [4869]:
				xmin = 1542.2336
				xmax = 1542.3136
				text = "he"
			intervals [4870]:
				xmin = 1542.3136
				xmax = 1542.4436
				text = "said"
			intervals [4871]:
				xmin = 1542.4436
				xmax = 1542.4836
				text = "i"
			intervals [4872]:
				xmin = 1542.4836
				xmax = 1542.7236
				text = "never"
			intervals [4873]:
				xmin = 1542.7236
				xmax = 1542.9236
				text = "really"
			intervals [4874]:
				xmin = 1542.9236
				xmax = 1543.1136
				text = "did"
			intervals [4875]:
				xmin = 1543.1136
				xmax = 1543.4336
				text = "notice"
			intervals [4876]:
				xmin = 1543.4336
				xmax = 1543.6436
				text = "that"
			intervals [4877]:
				xmin = 1543.6436
				xmax = 1543.7536
				text = "he"
			intervals [4878]:
				xmin = 1543.7536
				xmax = 1543.9136
				text = "said"
			intervals [4879]:
				xmin = 1543.9136
				xmax = 1544.2036
				text = "but"
			intervals [4880]:
				xmin = 1544.2036
				xmax = 1544.5776
				text = ""
			intervals [4881]:
				xmin = 1544.5776
				xmax = 1544.6776
				text = "he"
			intervals [4882]:
				xmin = 1544.6776
				xmax = 1544.8576
				text = "said"
			intervals [4883]:
				xmin = 1544.8576
				xmax = 1544.9576
				text = "you"
			intervals [4884]:
				xmin = 1544.9576
				xmax = 1545.0976
				text = "know"
			intervals [4885]:
				xmin = 1545.0976
				xmax = 1545.1876
				text = "i"
			intervals [4886]:
				xmin = 1545.1876
				xmax = 1545.4076
				text = "like"
			intervals [4887]:
				xmin = 1545.4076
				xmax = 1545.4376
				text = ""
			intervals [4888]:
				xmin = 1545.4376
				xmax = 1545.8476
				text = "giving"
			intervals [4889]:
				xmin = 1545.8476
				xmax = 1547.0667
				text = ""
			intervals [4890]:
				xmin = 1547.0667
				xmax = 1547.1067
				text = "i"
			intervals [4891]:
				xmin = 1547.1067
				xmax = 1547.1967
				text = "was"
			intervals [4892]:
				xmin = 1547.1967
				xmax = 1547.2267
				text = ""
			intervals [4893]:
				xmin = 1547.2267
				xmax = 1547.3567
				text = "like"
			intervals [4894]:
				xmin = 1547.3567
				xmax = 1547.4867
				text = "that"
			intervals [4895]:
				xmin = 1547.4867
				xmax = 1547.5167
				text = "s"
			intervals [4896]:
				xmin = 1547.5167
				xmax = 1547.6467
				text = "so"
			intervals [4897]:
				xmin = 1547.6467
				xmax = 1547.8967
				text = "good"
			intervals [4898]:
				xmin = 1547.8967
				xmax = 1547.9567
				text = "he"
			intervals [4899]:
				xmin = 1547.9567
				xmax = 1548.0767
				text = ""
			intervals [4900]:
				xmin = 1548.0767
				xmax = 1548.2767
				text = "s"
			intervals [4901]:
				xmin = 1548.2767
				xmax = 1548.3567
				text = ""
			intervals [4902]:
				xmin = 1548.3567
				xmax = 1548.4467
				text = "so"
			intervals [4903]:
				xmin = 1548.4467
				xmax = 1548.5467
				text = ""
			intervals [4904]:
				xmin = 1548.5467
				xmax = 1548.7267
				text = "funny"
			intervals [4905]:
				xmin = 1548.7267
				xmax = 1554.2026
				text = ""
			intervals [4906]:
				xmin = 1554.2026
				xmax = 1554.4926
				text = "yeah"
			intervals [4907]:
				xmin = 1554.4926
				xmax = 1554.7035
				text = ""
			intervals [4908]:
				xmin = 1554.7035
				xmax = 1554.7535
				text = "a"
			intervals [4909]:
				xmin = 1554.7535
				xmax = 1554.8935
				text = "lot"
			intervals [4910]:
				xmin = 1554.8935
				xmax = 1554.9535
				text = "of"
			intervals [4911]:
				xmin = 1554.9535
				xmax = 1555.0635
				text = "my"
			intervals [4912]:
				xmin = 1555.0635
				xmax = 1555.3935
				text = "family"
			intervals [4913]:
				xmin = 1555.3935
				xmax = 1555.5735
				text = "here"
			intervals [4914]:
				xmin = 1555.5735
				xmax = 1556.1268
				text = ""
			intervals [4915]:
				xmin = 1556.1268
				xmax = 1556.6368
				text = "mm-hm"
			intervals [4916]:
				xmin = 1556.6368
				xmax = 1558.4377
				text = ""
			intervals [4917]:
				xmin = 1558.4377
				xmax = 1558.8277
				text = "<unk>"
			intervals [4918]:
				xmin = 1558.8277
				xmax = 1558.8577
				text = ""
			intervals [4919]:
				xmin = 1558.8577
				xmax = 1559.2377
				text = "now"
			intervals [4920]:
				xmin = 1559.2377
				xmax = 1559.2677
				text = ""
			intervals [4921]:
				xmin = 1559.2677
				xmax = 1560.0977
				text = "before"
			intervals [4922]:
				xmin = 1560.0977
				xmax = 1561.4538
				text = ""
			intervals [4923]:
				xmin = 1561.4538
				xmax = 1561.6738
				text = "all"
			intervals [4924]:
				xmin = 1561.6738
				xmax = 1561.7738
				text = "the"
			intervals [4925]:
				xmin = 1561.7738
				xmax = 1561.9038
				text = "the"
			intervals [4926]:
				xmin = 1561.9038
				xmax = 1562.2738
				text = "fun"
			intervals [4927]:
				xmin = 1562.2738
				xmax = 1562.7738
				text = "relatives"
			intervals [4928]:
				xmin = 1562.7738
				xmax = 1563.2838
				text = "passed"
			intervals [4929]:
				xmin = 1563.2838
				xmax = 1563.4938
				text = "like"
			intervals [4930]:
				xmin = 1563.4938
				xmax = 1563.5838
				text = "my"
			intervals [4931]:
				xmin = 1563.5838
				xmax = 1564.0938
				text = "aunts"
			intervals [4932]:
				xmin = 1564.0938
				xmax = 1564.1738
				text = "and"
			intervals [4933]:
				xmin = 1564.1738
				xmax = 1564.4138
				text = "my"
			intervals [4934]:
				xmin = 1564.4138
				xmax = 1564.4938
				text = ""
			intervals [4935]:
				xmin = 1564.4938
				xmax = 1564.6438
				text = "my"
			intervals [4936]:
				xmin = 1564.6438
				xmax = 1565.2638
				text = "mom"
			intervals [4937]:
				xmin = 1565.2638
				xmax = 1565.3938
				text = "my"
			intervals [4938]:
				xmin = 1565.3938
				xmax = 1565.5238
				text = "un"
			intervals [4939]:
				xmin = 1565.5238
				xmax = 1565.9586
				text = ""
			intervals [4940]:
				xmin = 1565.9586
				xmax = 1566.0786
				text = "we"
			intervals [4941]:
				xmin = 1566.0786
				xmax = 1566.2586
				text = "used"
			intervals [4942]:
				xmin = 1566.2586
				xmax = 1566.3486
				text = "to"
			intervals [4943]:
				xmin = 1566.3486
				xmax = 1566.6486
				text = "have"
			intervals [4944]:
				xmin = 1566.6486
				xmax = 1566.9586
				text = "like"
			intervals [4945]:
				xmin = 1566.9586
				xmax = 1567.4281
				text = ""
			intervals [4946]:
				xmin = 1567.4281
				xmax = 1567.5981
				text = "big"
			intervals [4947]:
				xmin = 1567.5981
				xmax = 1568.2281
				text = "cookout"
			intervals [4948]:
				xmin = 1568.2281
				xmax = 1568.5718
				text = ""
			intervals [4949]:
				xmin = 1568.5718
				xmax = 1568.8218
				text = "like"
			intervals [4950]:
				xmin = 1568.8218
				xmax = 1569.0118
				text = "every"
			intervals [4951]:
				xmin = 1569.0118
				xmax = 1569.0518
				text = ""
			intervals [4952]:
				xmin = 1569.0518
				xmax = 1569.5518
				text = "year"
			intervals [4953]:
				xmin = 1569.5518
				xmax = 1569.6918
				text = "you"
			intervals [4954]:
				xmin = 1569.6918
				xmax = 1569.9418
				text = "know"
			intervals [4955]:
				xmin = 1569.9418
				xmax = 1569.9818
				text = ""
			intervals [4956]:
				xmin = 1569.9818
				xmax = 1570.1218
				text = "get"
			intervals [4957]:
				xmin = 1570.1218
				xmax = 1570.307
				text = ""
			intervals [4958]:
				xmin = 1570.307
				xmax = 1570.417
				text = "the"
			intervals [4959]:
				xmin = 1570.417
				xmax = 1570.757
				text = "family"
			intervals [4960]:
				xmin = 1570.757
				xmax = 1571.087
				text = "together"
			intervals [4961]:
				xmin = 1571.087
				xmax = 1571.307
				text = "during"
			intervals [4962]:
				xmin = 1571.307
				xmax = 1571.747
				text = "christmas"
			intervals [4963]:
				xmin = 1571.747
				xmax = 1571.897
				text = "and"
			intervals [4964]:
				xmin = 1571.897
				xmax = 1572.7035
				text = ""
			intervals [4965]:
				xmin = 1572.7035
				xmax = 1573.0135
				text = "stuff"
			intervals [4966]:
				xmin = 1573.0135
				xmax = 1573.1835
				text = "like"
			intervals [4967]:
				xmin = 1573.1835
				xmax = 1573.3735
				text = "that"
			intervals [4968]:
				xmin = 1573.3735
				xmax = 1573.4035
				text = ""
			intervals [4969]:
				xmin = 1573.4035
				xmax = 1573.8235
				text = "so"
			intervals [4970]:
				xmin = 1573.8235
				xmax = 1573.990
				text = ""
			intervals [4971]:
				xmin = 1573.990
				xmax = 1574.160
				text = "it"
			intervals [4972]:
				xmin = 1574.160
				xmax = 1574.240
				text = "s"
			intervals [4973]:
				xmin = 1574.240
				xmax = 1574.430
				text = "really"
			intervals [4974]:
				xmin = 1574.430
				xmax = 1574.600
				text = "been"
			intervals [4975]:
				xmin = 1574.600
				xmax = 1575.230
				text = "hard"
			intervals [4976]:
				xmin = 1575.230
				xmax = 1575.9489
				text = ""
			intervals [4977]:
				xmin = 1575.9489
				xmax = 1576.0189
				text = "<unk>"
			intervals [4978]:
				xmin = 1576.0189
				xmax = 1576.458
				text = ""
			intervals [4979]:
				xmin = 1576.458
				xmax = 1577.088
				text = "so"
			intervals [4980]:
				xmin = 1577.088
				xmax = 1577.6749
				text = ""
			intervals [4981]:
				xmin = 1577.6749
				xmax = 1578.0249
				text = "usually"
			intervals [4982]:
				xmin = 1578.0249
				xmax = 1578.3149
				text = "everybody"
			intervals [4983]:
				xmin = 1578.3149
				xmax = 1578.4549
				text = "try"
			intervals [4984]:
				xmin = 1578.4549
				xmax = 1578.5149
				text = "to"
			intervals [4985]:
				xmin = 1578.5149
				xmax = 1578.7949
				text = "depend"
			intervals [4986]:
				xmin = 1578.7949
				xmax = 1578.8949
				text = "on"
			intervals [4987]:
				xmin = 1578.8949
				xmax = 1579.1249
				text = "me"
			intervals [4988]:
				xmin = 1579.1249
				xmax = 1579.2249
				text = "and"
			intervals [4989]:
				xmin = 1579.2249
				xmax = 1579.3649
				text = "i'm"
			intervals [4990]:
				xmin = 1579.3649
				xmax = 1579.4949
				text = "like"
			intervals [4991]:
				xmin = 1579.4949
				xmax = 1579.5749
				text = "i"
			intervals [4992]:
				xmin = 1579.5749
				xmax = 1579.7949
				text = "can't"
			intervals [4993]:
				xmin = 1579.7949
				xmax = 1579.8649
				text = "do"
			intervals [4994]:
				xmin = 1579.8649
				xmax = 1580.2149
				text = "everything"
			intervals [4995]:
				xmin = 1580.2149
				xmax = 1580.3649
				text = "cause"
			intervals [4996]:
				xmin = 1580.3649
				xmax = 1580.4549
				text = "i'm"
			intervals [4997]:
				xmin = 1580.4549
				xmax = 1581.0049
				text = "tired"
			intervals [4998]:
				xmin = 1581.0049
				xmax = 1581.1504
				text = ""
			intervals [4999]:
				xmin = 1581.1504
				xmax = 1581.2404
				text = "you"
			intervals [5000]:
				xmin = 1581.2404
				xmax = 1581.3704
				text = "know"
			intervals [5001]:
				xmin = 1581.3704
				xmax = 1581.4204
				text = ""
			intervals [5002]:
				xmin = 1581.4204
				xmax = 1581.6204
				text = "do"
			intervals [5003]:
				xmin = 1581.6204
				xmax = 1582.0204
				text = "everything"
			intervals [5004]:
				xmin = 1582.0204
				xmax = 1582.474
				text = ""
			intervals [5005]:
				xmin = 1582.474
				xmax = 1582.744
				text = "but"
			intervals [5006]:
				xmin = 1582.744
				xmax = 1582.934
				text = "like"
			intervals [5007]:
				xmin = 1582.934
				xmax = 1583.024
				text = "with"
			intervals [5008]:
				xmin = 1583.024
				xmax = 1583.144
				text = "my"
			intervals [5009]:
				xmin = 1583.144
				xmax = 1583.684
				text = "siblings"
			intervals [5010]:
				xmin = 1583.684
				xmax = 1584.194
				text = "now"
			intervals [5011]:
				xmin = 1584.194
				xmax = 1584.264
				text = ""
			intervals [5012]:
				xmin = 1584.264
				xmax = 1584.804
				text = "um"
			intervals [5013]:
				xmin = 1584.804
				xmax = 1584.974
				text = "since"
			intervals [5014]:
				xmin = 1584.974
				xmax = 1585.064
				text = "my"
			intervals [5015]:
				xmin = 1585.064
				xmax = 1585.364
				text = "mom"
			intervals [5016]:
				xmin = 1585.364
				xmax = 1585.694
				text = "passed"
			intervals [5017]:
				xmin = 1585.694
				xmax = 1585.754
				text = "it"
			intervals [5018]:
				xmin = 1585.754
				xmax = 1585.824
				text = "s"
			intervals [5019]:
				xmin = 1585.824
				xmax = 1585.914
				text = "been"
			intervals [5020]:
				xmin = 1585.914
				xmax = 1586.084
				text = "about"
			intervals [5021]:
				xmin = 1586.084
				xmax = 1586.344
				text = "seven"
			intervals [5022]:
				xmin = 1586.344
				xmax = 1586.764
				text = "years"
			intervals [5023]:
				xmin = 1586.764
				xmax = 1587.7177
				text = ""
			intervals [5024]:
				xmin = 1587.7177
				xmax = 1587.8077
				text = "<unk>"
			intervals [5025]:
				xmin = 1587.8077
				xmax = 1587.9477
				text = "i"
			intervals [5026]:
				xmin = 1587.9477
				xmax = 1587.9777
				text = "<unk>"
			intervals [5027]:
				xmin = 1587.9777
				xmax = 1588.1677
				text = "try"
			intervals [5028]:
				xmin = 1588.1677
				xmax = 1588.2877
				text = "to"
			intervals [5029]:
				xmin = 1588.2877
				xmax = 1588.6577
				text = "do"
			intervals [5030]:
				xmin = 1588.6577
				xmax = 1589.174
				text = ""
			intervals [5031]:
				xmin = 1589.174
				xmax = 1589.744
				text = "um"
			intervals [5032]:
				xmin = 1589.744
				xmax = 1589.8367
				text = ""
			intervals [5033]:
				xmin = 1589.8367
				xmax = 1589.9867
				text = "like"
			intervals [5034]:
				xmin = 1589.9867
				xmax = 1590.1167
				text = "either"
			intervals [5035]:
				xmin = 1590.1167
				xmax = 1590.3567
				text = "something"
			intervals [5036]:
				xmin = 1590.3567
				xmax = 1590.4567
				text = "for"
			intervals [5037]:
				xmin = 1590.4567
				xmax = 1590.9867
				text = "christmas"
			intervals [5038]:
				xmin = 1590.9867
				xmax = 1591.0167
				text = ""
			intervals [5039]:
				xmin = 1591.0167
				xmax = 1591.4267
				text = "or"
			intervals [5040]:
				xmin = 1591.4267
				xmax = 1591.7717
				text = ""
			intervals [5041]:
				xmin = 1591.7717
				xmax = 1591.9717
				text = "for"
			intervals [5042]:
				xmin = 1591.9717
				xmax = 1592.7617
				text = "thanksgiving"
			intervals [5043]:
				xmin = 1592.7617
				xmax = 1593.1061
				text = ""
			intervals [5044]:
				xmin = 1593.1061
				xmax = 1593.2861
				text = "so"
			intervals [5045]:
				xmin = 1593.2861
				xmax = 1593.5161
				text = "either"
			intervals [5046]:
				xmin = 1593.5161
				xmax = 1593.8561
				text = "me"
			intervals [5047]:
				xmin = 1593.8561
				xmax = 1593.8861
				text = ""
			intervals [5048]:
				xmin = 1593.8861
				xmax = 1593.9761
				text = "or"
			intervals [5049]:
				xmin = 1593.9761
				xmax = 1594.1261
				text = "one"
			intervals [5050]:
				xmin = 1594.1261
				xmax = 1594.1861
				text = "of"
			intervals [5051]:
				xmin = 1594.1861
				xmax = 1594.3261
				text = "my"
			intervals [5052]:
				xmin = 1594.3261
				xmax = 1594.5361
				text = "other"
			intervals [5053]:
				xmin = 1594.5361
				xmax = 1594.7961
				text = "sis"
			intervals [5054]:
				xmin = 1594.7961
				xmax = 1594.9061
				text = ""
			intervals [5055]:
				xmin = 1594.9061
				xmax = 1595.3761
				text = "uh"
			intervals [5056]:
				xmin = 1595.3761
				xmax = 1595.5061
				text = ""
			intervals [5057]:
				xmin = 1595.5061
				xmax = 1595.6361
				text = "one"
			intervals [5058]:
				xmin = 1595.6361
				xmax = 1595.6961
				text = "of"
			intervals [5059]:
				xmin = 1595.6961
				xmax = 1595.8261
				text = "my"
			intervals [5060]:
				xmin = 1595.8261
				xmax = 1595.9961
				text = "other"
			intervals [5061]:
				xmin = 1595.9961
				xmax = 1596.5261
				text = "sisters"
			intervals [5062]:
				xmin = 1596.5261
				xmax = 1596.8694
				text = ""
			intervals [5063]:
				xmin = 1596.8694
				xmax = 1597.3994
				text = "so"
			intervals [5064]:
				xmin = 1597.3994
				xmax = 1597.4994
				text = ""
			intervals [5065]:
				xmin = 1597.4994
				xmax = 1597.6494
				text = "and"
			intervals [5066]:
				xmin = 1597.6494
				xmax = 1597.8776
				text = ""
			intervals [5067]:
				xmin = 1597.8776
				xmax = 1598.1276
				text = "we"
			intervals [5068]:
				xmin = 1598.1276
				xmax = 1598.5276
				text = "had"
			intervals [5069]:
				xmin = 1598.5276
				xmax = 1598.5576
				text = ""
			intervals [5070]:
				xmin = 1598.5576
				xmax = 1598.9076
				text = "uh"
			intervals [5071]:
				xmin = 1598.9076
				xmax = 1598.9376
				text = ""
			intervals [5072]:
				xmin = 1598.9376
				xmax = 1599.1076
				text = "was"
			intervals [5073]:
				xmin = 1599.1076
				xmax = 1599.1776
				text = "it"
			intervals [5074]:
				xmin = 1599.1776
				xmax = 1599.5176
				text = "christmas"
			intervals [5075]:
				xmin = 1599.5176
				xmax = 1599.5976
				text = "at"
			intervals [5076]:
				xmin = 1599.5976
				xmax = 1599.7176
				text = "my"
			intervals [5077]:
				xmin = 1599.7176
				xmax = 1600.1676
				text = "house"
			intervals [5078]:
				xmin = 1600.1676
				xmax = 1600.8315
				text = ""
			intervals [5079]:
				xmin = 1600.8315
				xmax = 1600.9015
				text = "we"
			intervals [5080]:
				xmin = 1600.9015
				xmax = 1601.0815
				text = "had"
			intervals [5081]:
				xmin = 1601.0815
				xmax = 1601.4915
				text = "christmas"
			intervals [5082]:
				xmin = 1601.4915
				xmax = 1601.5815
				text = "at"
			intervals [5083]:
				xmin = 1601.5815
				xmax = 1601.6615
				text = "my"
			intervals [5084]:
				xmin = 1601.6615
				xmax = 1601.8515
				text = "house"
			intervals [5085]:
				xmin = 1601.8515
				xmax = 1601.9415
				text = "i"
			intervals [5086]:
				xmin = 1601.9415
				xmax = 1602.0815
				text = "was"
			intervals [5087]:
				xmin = 1602.0815
				xmax = 1602.2615
				text = "not"
			intervals [5088]:
				xmin = 1602.2615
				xmax = 1602.6215
				text = "expecting"
			intervals [5089]:
				xmin = 1602.6215
				xmax = 1602.7215
				text = "them"
			intervals [5090]:
				xmin = 1602.7215
				xmax = 1602.8015
				text = "to"
			intervals [5091]:
				xmin = 1602.8015
				xmax = 1603.0015
				text = "stay"
			intervals [5092]:
				xmin = 1603.0015
				xmax = 1603.2115
				text = "all"
			intervals [5093]:
				xmin = 1603.2115
				xmax = 1603.5115
				text = "day"
			intervals [5094]:
				xmin = 1603.5115
				xmax = 1605.0387
				text = ""
			intervals [5095]:
				xmin = 1605.0387
				xmax = 1605.1887
				text = "i"
			intervals [5096]:
				xmin = 1605.1887
				xmax = 1605.3287
				text = "said"
			intervals [5097]:
				xmin = 1605.3287
				xmax = 1605.4287
				text = "we"
			intervals [5098]:
				xmin = 1605.4287
				xmax = 1605.5487
				text = "gonna"
			intervals [5099]:
				xmin = 1605.5487
				xmax = 1605.6987
				text = "have"
			intervals [5100]:
				xmin = 1605.6987
				xmax = 1606.0487
				text = "christmas"
			intervals [5101]:
				xmin = 1606.0487
				xmax = 1606.6087
				text = "breakfast"
			intervals [5102]:
				xmin = 1606.6087
				xmax = 1607.5208
[truncated: 3,623,675 more chars]
