# Supplementary material for: Considering Performance in the Automated and Manual Coding of Sociolinguistic Variables: Lessons From Variable (ING)
Source: Front Artif Intell. 2021 Apr 29;4:648543. doi: 10.3389/frai.2021.648543 (PMC8117961; doi:10.3389/frai.2021.648543)
Supplement: Supplementary file 6 [file Data_Sheet_6.ZIP › CORAAL_VARAligned_as_TextGrids_p2/DCB_se3_ag1_m_01_1.TextGrid]

File type = "ooTextFile"
Object class = "TextGrid"

xmin = 0.0
xmax = 3119.000045351474
tiers? <exists>
size = 4
item []:
	item [1]:
		class = "IntervalTier"
		name = "DCB_se3_ag1_m_01 - words"
		xmin = 0.0
		xmax = 3119.000045351474
		intervals: size = 8209
			intervals [1]:
				xmin = 0.0
				xmax = 2.1316
				text = ""
			intervals [2]:
				xmin = 2.1316
				xmax = 2.6316
				text = "eleven"
			intervals [3]:
				xmin = 2.6316
				xmax = 2.9416
				text = "twenty"
			intervals [4]:
				xmin = 2.9416
				xmax = 3.3616
				text = "five"
			intervals [5]:
				xmin = 3.3616
				xmax = 3.3916
				text = ""
			intervals [6]:
				xmin = 3.3916
				xmax = 3.5816
				text = "two"
			intervals [7]:
				xmin = 3.5816
				xmax = 4.0316
				text = "thousand"
			intervals [8]:
				xmin = 4.0316
				xmax = 7.2641
				text = ""
			intervals [9]:
				xmin = 7.2641
				xmax = 7.6341
				text = "thank"
			intervals [10]:
				xmin = 7.6341
				xmax = 7.9041
				text = "you"
			intervals [11]:
				xmin = 7.9041
				xmax = 8.6988
				text = ""
			intervals [12]:
				xmin = 8.6988
				xmax = 8.9888
				text = "thank"
			intervals [13]:
				xmin = 8.9888
				xmax = 9.0988
				text = "you"
			intervals [14]:
				xmin = 9.0988
				xmax = 11.5791
				text = ""
			intervals [15]:
				xmin = 11.5791
				xmax = 12.0291
				text = "washington"
			intervals [16]:
				xmin = 12.0291
				xmax = 12.4791
				text = "dc"
			intervals [17]:
				xmin = 12.4791
				xmax = 16.4038
				text = ""
			intervals [18]:
				xmin = 16.4038
				xmax = 17.0338
				text = "petworth"
			intervals [19]:
				xmin = 17.0338
				xmax = 19.5611
				text = ""
			intervals [20]:
				xmin = 19.5611
				xmax = 19.9311
				text = "mm"
			intervals [21]:
				xmin = 19.9311
				xmax = 20.5311
				text = "yes"
			intervals [22]:
				xmin = 20.5311
				xmax = 20.8723
				text = ""
			intervals [23]:
				xmin = 20.8723
				xmax = 21.1823
				text = "majority"
			intervals [24]:
				xmin = 21.1823
				xmax = 21.2623
				text = "of"
			intervals [25]:
				xmin = 21.2623
				xmax = 21.2923
				text = ""
			intervals [26]:
				xmin = 21.2923
				xmax = 21.3823
				text = "my"
			intervals [27]:
				xmin = 21.3823
				xmax = 21.6623
				text = "life"
			intervals [28]:
				xmin = 21.6623
				xmax = 22.0723
				text = "yes"
			intervals [29]:
				xmin = 22.0723
				xmax = 23.0653
				text = ""
			intervals [30]:
				xmin = 23.0653
				xmax = 23.2253
				text = "i've"
			intervals [31]:
				xmin = 23.2253
				xmax = 23.4853
				text = "lived"
			intervals [32]:
				xmin = 23.4853
				xmax = 23.5953
				text = "in"
			intervals [33]:
				xmin = 23.5953
				xmax = 23.9853
				text = "pg"
			intervals [34]:
				xmin = 23.9853
				xmax = 24.3553
				text = "county"
			intervals [35]:
				xmin = 24.3553
				xmax = 24.7503
				text = ""
			intervals [36]:
				xmin = 24.7503
				xmax = 25.1803
				text = "also"
			intervals [37]:
				xmin = 25.1803
				xmax = 28.7141
				text = ""
			intervals [38]:
				xmin = 28.7141
				xmax = 29.3941
				text = "um"
			intervals [39]:
				xmin = 29.3941
				xmax = 31.5977
				text = ""
			intervals [40]:
				xmin = 31.5977
				xmax = 31.8877
				text = "capitol"
			intervals [41]:
				xmin = 31.8877
				xmax = 32.3877
				text = "heights"
			intervals [42]:
				xmin = 32.3877
				xmax = 34.4739
				text = ""
			intervals [43]:
				xmin = 34.4739
				xmax = 34.6739
				text = "for"
			intervals [44]:
				xmin = 34.6739
				xmax = 35.0839
				text = "about"
			intervals [45]:
				xmin = 35.0839
				xmax = 36.2964
				text = ""
			intervals [46]:
				xmin = 36.2964
				xmax = 36.3364
				text = "i"
			intervals [47]:
				xmin = 36.3364
				xmax = 36.4964
				text = "wanna"
			intervals [48]:
				xmin = 36.4964
				xmax = 36.6464
				text = "say"
			intervals [49]:
				xmin = 36.6464
				xmax = 36.9264
				text = "ten"
			intervals [50]:
				xmin = 36.9264
				xmax = 37.3864
				text = "years"
			intervals [51]:
				xmin = 37.3864
				xmax = 39.9048
				text = ""
			intervals [52]:
				xmin = 39.9048
				xmax = 40.2848
				text = "<unk>"
			intervals [53]:
				xmin = 40.2848
				xmax = 48.7903
				text = ""
			intervals [54]:
				xmin = 48.7903
				xmax = 49.3403
				text = "yes"
			intervals [55]:
				xmin = 49.3403
				xmax = 50.9324
				text = ""
			intervals [56]:
				xmin = 50.9324
				xmax = 51.3624
				text = "yes"
			intervals [57]:
				xmin = 51.3624
				xmax = 55.0539
				text = ""
			intervals [58]:
				xmin = 55.0539
				xmax = 55.2839
				text = "<unk>"
			intervals [59]:
				xmin = 55.2839
				xmax = 57.0158
				text = ""
			intervals [60]:
				xmin = 57.0158
				xmax = 57.1858
				text = "i'm"
			intervals [61]:
				xmin = 57.1858
				xmax = 57.4558
				text = "looking"
			intervals [62]:
				xmin = 57.4558
				xmax = 57.6158
				text = "at"
			intervals [63]:
				xmin = 57.6158
				xmax = 57.6558
				text = ""
			intervals [64]:
				xmin = 57.6558
				xmax = 58.1458
				text = "hampton"
			intervals [65]:
				xmin = 58.1458
				xmax = 58.2858
				text = ""
			intervals [66]:
				xmin = 58.2858
				xmax = 58.9658
				text = "howard"
			intervals [67]:
				xmin = 58.9658
				xmax = 59.2847
				text = ""
			intervals [68]:
				xmin = 59.2847
				xmax = 60.0647
				text = "bowie"
			intervals [69]:
				xmin = 60.0647
				xmax = 61.2908
				text = ""
			intervals [70]:
				xmin = 61.2908
				xmax = 61.6908
				text = "norfolk"
			intervals [71]:
				xmin = 61.6908
				xmax = 62.0308
				text = "state"
			intervals [72]:
				xmin = 62.0308
				xmax = 64.9852
				text = ""
			intervals [73]:
				xmin = 64.9852
				xmax = 65.0352
				text = "i"
			intervals [74]:
				xmin = 65.0352
				xmax = 65.2752
				text = "wanna"
			intervals [75]:
				xmin = 65.2752
				xmax = 65.6052
				text = "major"
			intervals [76]:
				xmin = 65.6052
				xmax = 65.6952
				text = "in"
			intervals [77]:
				xmin = 65.6952
				xmax = 66.1452
				text = "political"
			intervals [78]:
				xmin = 66.1452
				xmax = 66.8352
				text = "science"
			intervals [79]:
				xmin = 66.8352
				xmax = 67.1707
				text = ""
			intervals [80]:
				xmin = 67.1707
				xmax = 67.3307
				text = "with"
			intervals [81]:
				xmin = 67.3307
				xmax = 67.3807
				text = "a"
			intervals [82]:
				xmin = 67.3807
				xmax = 67.6607
				text = "minor"
			intervals [83]:
				xmin = 67.6607
				xmax = 67.7507
				text = "in"
			intervals [84]:
				xmin = 67.7507
				xmax = 68.5007
				text = "psychology"
			intervals [85]:
				xmin = 68.5007
				xmax = 72.6568
				text = ""
			intervals [86]:
				xmin = 72.6568
				xmax = 72.7868
				text = "i"
			intervals [87]:
				xmin = 72.7868
				xmax = 73.1868
				text = "know"
			intervals [88]:
				xmin = 73.1868
				xmax = 81.7398
				text = ""
			intervals [89]:
				xmin = 81.7398
				xmax = 81.8298
				text = "<unk>"
			intervals [90]:
				xmin = 81.8298
				xmax = 82.7398
				text = "rdx"
			intervals [91]:
				xmin = 82.7398
				xmax = 86.2184
				text = ""
			intervals [92]:
				xmin = 86.2184
				xmax = 87.0584
				text = "rdx"
			intervals [93]:
				xmin = 87.0584
				xmax = 89.5825
				text = ""
			intervals [94]:
				xmin = 89.5825
				xmax = 90.5425
				text = "rdx"
			intervals [95]:
				xmin = 90.5425
				xmax = 94.1136
				text = ""
			intervals [96]:
				xmin = 94.1136
				xmax = 94.5036
				text = "washington"
			intervals [97]:
				xmin = 94.5036
				xmax = 94.9536
				text = "dc"
			intervals [98]:
				xmin = 94.9536
				xmax = 98.0682
				text = ""
			intervals [99]:
				xmin = 98.0682
				xmax = 98.5182
				text = "washington"
			intervals [100]:
				xmin = 98.5182
				xmax = 98.8882
				text = "dc"
			intervals [101]:
				xmin = 98.8882
				xmax = 101.8927
				text = ""
			intervals [102]:
				xmin = 101.8927
				xmax = 102.4627
				text = "washington"
			intervals [103]:
				xmin = 102.4627
				xmax = 103.1327
				text = "dc"
			intervals [104]:
				xmin = 103.1327
				xmax = 107.9862
				text = ""
			intervals [105]:
				xmin = 107.9862
				xmax = 108.1362
				text = "he"
			intervals [106]:
				xmin = 108.1362
				xmax = 108.3362
				text = "has"
			intervals [107]:
				xmin = 108.3362
				xmax = 108.490
				text = ""
			intervals [108]:
				xmin = 108.490
				xmax = 108.580
				text = "he"
			intervals [109]:
				xmin = 108.580
				xmax = 108.690
				text = "has"
			intervals [110]:
				xmin = 108.690
				xmax = 108.810
				text = "his"
			intervals [111]:
				xmin = 108.810
				xmax = 108.960
				text = "own"
			intervals [112]:
				xmin = 108.960
				xmax = 109.300
				text = "cleaning"
			intervals [113]:
				xmin = 109.300
				xmax = 109.920
				text = "business"
			intervals [114]:
				xmin = 109.920
				xmax = 113.2121
				text = ""
			intervals [115]:
				xmin = 113.2121
				xmax = 113.5721
				text = "very"
			intervals [116]:
				xmin = 113.5721
				xmax = 114.2421
				text = "successful"
			intervals [117]:
				xmin = 114.2421
				xmax = 118.4973
				text = ""
			intervals [118]:
				xmin = 118.4973
				xmax = 118.6673
				text = "what"
			intervals [119]:
				xmin = 118.6673
				xmax = 118.7273
				text = "do"
			intervals [120]:
				xmin = 118.7273
				xmax = 118.7873
				text = "you"
			intervals [121]:
				xmin = 118.7873
				xmax = 119.1673
				text = "call"
			intervals [122]:
				xmin = 119.1673
				xmax = 119.4573
				text = "'em"
			intervals [123]:
				xmin = 119.4573
				xmax = 120.1263
				text = ""
			intervals [124]:
				xmin = 120.1263
				xmax = 120.4063
				text = "like"
			intervals [125]:
				xmin = 120.4063
				xmax = 121.2274
				text = ""
			intervals [126]:
				xmin = 121.2274
				xmax = 121.4574
				text = "like"
			intervals [127]:
				xmin = 121.4574
				xmax = 122.0174
				text = "commercial"
			intervals [128]:
				xmin = 122.0174
				xmax = 122.8274
				text = "buildings"
			intervals [129]:
				xmin = 122.8274
				xmax = 123.9574
				text = "companies"
			intervals [130]:
				xmin = 123.9574
				xmax = 125.4623
				text = ""
			intervals [131]:
				xmin = 125.4623
				xmax = 125.8523
				text = "mm-mm"
			intervals [132]:
				xmin = 125.8523
				xmax = 128.6855
				text = ""
			intervals [133]:
				xmin = 128.6855
				xmax = 129.1455
				text = "<unk>"
			intervals [134]:
				xmin = 129.1455
				xmax = 129.5597
				text = ""
			intervals [135]:
				xmin = 129.5597
				xmax = 129.8597
				text = "house"
			intervals [136]:
				xmin = 129.8597
				xmax = 130.2497
				text = "cleaning"
			intervals [137]:
				xmin = 130.2497
				xmax = 130.2797
				text = ""
			intervals [138]:
				xmin = 130.2797
				xmax = 130.5397
				text = "yeah"
			intervals [139]:
				xmin = 130.5397
				xmax = 130.7909
				text = ""
			intervals [140]:
				xmin = 130.7909
				xmax = 131.2709
				text = "basically"
			intervals [141]:
				xmin = 131.2709
				xmax = 131.6909
				text = "yes"
			intervals [142]:
				xmin = 131.6909
				xmax = 134.7322
				text = ""
			intervals [143]:
				xmin = 134.7322
				xmax = 135.2522
				text = "um"
			intervals [144]:
				xmin = 135.2522
				xmax = 136.6941
				text = ""
			intervals [145]:
				xmin = 136.6941
				xmax = 137.2941
				text = "rdx"
			intervals [146]:
				xmin = 137.2941
				xmax = 137.6826
				text = ""
			intervals [147]:
				xmin = 137.6826
				xmax = 138.1726
				text = "rdx"
			intervals [148]:
				xmin = 138.1726
				xmax = 138.3232
				text = ""
			intervals [149]:
				xmin = 138.3232
				xmax = 138.7732
				text = "rdx"
			intervals [150]:
				xmin = 138.7732
				xmax = 138.9338
				text = ""
			intervals [151]:
				xmin = 138.9338
				xmax = 139.2438
				text = "cleaning"
			intervals [152]:
				xmin = 139.2438
				xmax = 139.5043
				text = ""
			intervals [153]:
				xmin = 139.5043
				xmax = 139.6743
				text = "so"
			intervals [154]:
				xmin = 139.6743
				xmax = 139.7743
				text = "it"
			intervals [155]:
				xmin = 139.7743
				xmax = 139.8343
				text = "s"
			intervals [156]:
				xmin = 139.8343
				xmax = 140.5587
				text = ""
			intervals [157]:
				xmin = 140.5587
				xmax = 141.1187
				text = "rdx"
			intervals [158]:
				xmin = 141.1187
				xmax = 143.6592
				text = ""
			intervals [159]:
				xmin = 143.6592
				xmax = 144.4292
				text = "rdx"
			intervals [160]:
				xmin = 144.4292
				xmax = 147.3929
				text = ""
			intervals [161]:
				xmin = 147.3929
				xmax = 147.5829
				text = "she"
			intervals [162]:
				xmin = 147.5829
				xmax = 147.7929
				text = "works"
			intervals [163]:
				xmin = 147.7929
				xmax = 147.8929
				text = "for"
			intervals [164]:
				xmin = 147.8929
				xmax = 147.9629
				text = "the"
			intervals [165]:
				xmin = 147.9629
				xmax = 148.1829
				text = "boys"
			intervals [166]:
				xmin = 148.1829
				xmax = 148.2529
				text = "and"
			intervals [167]:
				xmin = 148.2529
				xmax = 148.5129
				text = "girls"
			intervals [168]:
				xmin = 148.5129
				xmax = 148.7029
				text = "club"
			intervals [169]:
				xmin = 148.7029
				xmax = 148.7629
				text = "of"
			intervals [170]:
				xmin = 148.7629
				xmax = 148.9929
				text = "greater"
			intervals [171]:
				xmin = 148.9929
				xmax = 149.5829
				text = "washington"
			intervals [172]:
				xmin = 149.5829
				xmax = 164.7289
				text = ""
			intervals [173]:
				xmin = 164.7289
				xmax = 164.8989
				text = "i"
			intervals [174]:
				xmin = 164.8989
				xmax = 165.1689
				text = "grew"
			intervals [175]:
				xmin = 165.1689
				xmax = 165.3489
				text = "up"
			intervals [176]:
				xmin = 165.3489
				xmax = 165.3789
				text = ""
			intervals [177]:
				xmin = 165.3789
				xmax = 165.4989
				text = "i"
			intervals [178]:
				xmin = 165.4989
				xmax = 165.7089
				text = "grew"
			intervals [179]:
				xmin = 165.7089
				xmax = 165.7689
				text = "up"
			intervals [180]:
				xmin = 165.7689
				xmax = 165.8589
				text = "in"
			intervals [181]:
				xmin = 165.8589
				xmax = 166.1589
				text = "capitol"
			intervals [182]:
				xmin = 166.1589
				xmax = 166.6589
				text = "heights"
			intervals [183]:
				xmin = 166.6589
				xmax = 166.9544
				text = ""
			intervals [184]:
				xmin = 166.9544
				xmax = 167.0844
				text = "but"
			intervals [185]:
				xmin = 167.0844
				xmax = 167.3544
				text = "i"
			intervals [186]:
				xmin = 167.3544
				xmax = 167.6744
				text = "everything"
			intervals [187]:
				xmin = 167.6744
				xmax = 167.7544
				text = "i"
			intervals [188]:
				xmin = 167.7544
				xmax = 167.9744
				text = "did"
			intervals [189]:
				xmin = 167.9744
				xmax = 168.1344
				text = "was"
			intervals [190]:
				xmin = 168.1344
				xmax = 168.2244
				text = "in"
			intervals [191]:
				xmin = 168.2244
				xmax = 168.3444
				text = "the"
			intervals [192]:
				xmin = 168.3444
				xmax = 168.7444
				text = "city"
			intervals [193]:
				xmin = 168.7444
				xmax = 171.830
				text = ""
			intervals [194]:
				xmin = 171.830
				xmax = 172.230
				text = "so"
			intervals [195]:
				xmin = 172.230
				xmax = 172.5006
				text = ""
			intervals [196]:
				xmin = 172.5006
				xmax = 172.5806
				text = "i"
			intervals [197]:
				xmin = 172.5806
				xmax = 172.8006
				text = "grew"
			intervals [198]:
				xmin = 172.8006
				xmax = 172.9806
				text = "up"
			intervals [199]:
				xmin = 172.9806
				xmax = 173.0606
				text = "in"
			intervals [200]:
				xmin = 173.0606
				xmax = 173.3406
				text = "capitol"
			intervals [201]:
				xmin = 173.3406
				xmax = 173.5606
				text = "heights"
			intervals [202]:
				xmin = 173.5606
				xmax = 173.6506
				text = "and"
			intervals [203]:
				xmin = 173.6506
				xmax = 173.7906
				text = "i"
			intervals [204]:
				xmin = 173.7906
				xmax = 174.0506
				text = "always"
			intervals [205]:
				xmin = 174.0506
				xmax = 174.2206
				text = "had"
			intervals [206]:
				xmin = 174.2206
				xmax = 174.6006
				text = "family"
			intervals [207]:
				xmin = 174.6006
				xmax = 174.7206
				text = "so"
			intervals [208]:
				xmin = 174.7206
				xmax = 174.7506
				text = "i"
			intervals [209]:
				xmin = 174.7506
				xmax = 175.0406
				text = "always"
			intervals [210]:
				xmin = 175.0406
				xmax = 175.2806
				text = "came"
			intervals [211]:
				xmin = 175.2806
				xmax = 175.3606
				text = "in"
			intervals [212]:
				xmin = 175.3606
				xmax = 175.4906
				text = "the"
			intervals [213]:
				xmin = 175.4906
				xmax = 175.9806
				text = "city"
			intervals [214]:
				xmin = 175.9806
				xmax = 176.5721
				text = ""
			intervals [215]:
				xmin = 176.5721
				xmax = 176.7721
				text = "t"
			intervals [216]:
				xmin = 176.7721
				xmax = 176.8021
				text = ""
			intervals [217]:
				xmin = 176.8021
				xmax = 177.0921
				text = "for"
			intervals [218]:
				xmin = 177.0921
				xmax = 177.3621
				text = "like"
			intervals [219]:
				xmin = 177.3621
				xmax = 177.6721
				text = "different"
			intervals [220]:
				xmin = 177.6721
				xmax = 177.9021
				text = "reason"
			intervals [221]:
				xmin = 177.9021
				xmax = 178.0321
				text = "like"
			intervals [222]:
				xmin = 178.0321
				xmax = 178.1121
				text = "to"
			intervals [223]:
				xmin = 178.1121
				xmax = 178.2821
				text = "go"
			intervals [224]:
				xmin = 178.2821
				xmax = 178.5021
				text = "see"
			intervals [225]:
				xmin = 178.5021
				xmax = 179.1421
				text = "family"
			intervals [226]:
				xmin = 179.1421
				xmax = 179.3521
				text = "or"
			intervals [227]:
				xmin = 179.3521
				xmax = 179.4321
				text = "to"
			intervals [228]:
				xmin = 179.4321
				xmax = 179.7021
				text = "hang"
			intervals [229]:
				xmin = 179.7021
				xmax = 179.9421
				text = "out"
			intervals [230]:
				xmin = 179.9421
				xmax = 180.1921
				text = "with"
			intervals [231]:
				xmin = 180.1921
				xmax = 180.2221
				text = ""
			intervals [232]:
				xmin = 180.2221
				xmax = 180.8021
				text = "friends"
			intervals [233]:
				xmin = 180.8021
				xmax = 180.9221
				text = "and"
			intervals [234]:
				xmin = 180.9221
				xmax = 181.2421
				text = "stuff"
			intervals [235]:
				xmin = 181.2421
				xmax = 181.4743
				text = ""
			intervals [236]:
				xmin = 181.4743
				xmax = 181.5743
				text = "but"
			intervals [237]:
				xmin = 181.5743
				xmax = 181.8843
				text = "capitol"
			intervals [238]:
				xmin = 181.8843
				xmax = 182.0943
				text = "heights"
			intervals [239]:
				xmin = 182.0943
				xmax = 182.1843
				text = "is"
			intervals [240]:
				xmin = 182.1843
				xmax = 182.3643
				text = "just"
			intervals [241]:
				xmin = 182.3643
				xmax = 182.4943
				text = "like"
			intervals [242]:
				xmin = 182.4943
				xmax = 182.7843
				text = "where"
			intervals [243]:
				xmin = 182.7843
				xmax = 183.3361
				text = ""
			intervals [244]:
				xmin = 183.3361
				xmax = 183.5061
				text = "i"
			intervals [245]:
				xmin = 183.5061
				xmax = 183.7961
				text = "lived"
			intervals [246]:
				xmin = 183.7961
				xmax = 183.9261
				text = "at"
			intervals [247]:
				xmin = 183.9261
				xmax = 184.2661
				text = "and"
			intervals [248]:
				xmin = 184.2661
				xmax = 184.3117
				text = ""
			intervals [249]:
				xmin = 184.3117
				xmax = 184.4517
				text = "i"
			intervals [250]:
				xmin = 184.4517
				xmax = 184.6217
				text = "had"
			intervals [251]:
				xmin = 184.6217
				xmax = 184.9617
				text = "also"
			intervals [252]:
				xmin = 184.9617
				xmax = 185.1317
				text = "had"
			intervals [253]:
				xmin = 185.1317
				xmax = 185.4717
				text = "friends"
			intervals [254]:
				xmin = 185.4717
				xmax = 185.5717
				text = "and"
			intervals [255]:
				xmin = 185.5717
				xmax = 185.7817
				text = "stuff"
			intervals [256]:
				xmin = 185.7817
				xmax = 185.9617
				text = "out"
			intervals [257]:
				xmin = 185.9617
				xmax = 186.1517
				text = "there"
			intervals [258]:
				xmin = 186.1517
				xmax = 186.3817
				text = "but"
			intervals [259]:
				xmin = 186.3817
				xmax = 186.5534
				text = ""
			intervals [260]:
				xmin = 186.5534
				xmax = 186.7734
				text = "this"
			intervals [261]:
				xmin = 186.7734
				xmax = 186.8734
				text = "is"
			intervals [262]:
				xmin = 186.8734
				xmax = 187.2434
				text = "where"
			intervals [263]:
				xmin = 187.2434
				xmax = 187.4609
				text = ""
			intervals [264]:
				xmin = 187.4609
				xmax = 187.5609
				text = "i"
			intervals [265]:
				xmin = 187.5609
				xmax = 187.9409
				text = "consider"
			intervals [266]:
				xmin = 187.9409
				xmax = 188.2409
				text = "my"
			intervals [267]:
				xmin = 188.2409
				xmax = 188.5487
				text = ""
			intervals [268]:
				xmin = 188.5487
				xmax = 188.8287
				text = "home"
			intervals [269]:
				xmin = 188.8287
				xmax = 189.1987
				text = "base"
			intervals [270]:
				xmin = 189.1987
				xmax = 189.3787
				text = "is"
			intervals [271]:
				xmin = 189.3787
				xmax = 189.9187
				text = "dc"
			intervals [272]:
				xmin = 189.9187
				xmax = 194.0215
				text = ""
			intervals [273]:
				xmin = 194.0215
				xmax = 194.1715
				text = "oh"
			intervals [274]:
				xmin = 194.1715
				xmax = 194.5315
				text = "my"
			intervals [275]:
				xmin = 194.5315
				xmax = 194.7115
				text = "m-"
			intervals [276]:
				xmin = 194.7115
				xmax = 194.7915
				text = ""
			intervals [277]:
				xmin = 194.7915
				xmax = 195.0015
				text = "my"
			intervals [278]:
				xmin = 195.0015
				xmax = 195.5015
				text = "mom"
			intervals [279]:
				xmin = 195.5015
				xmax = 195.5315
				text = "s"
			intervals [280]:
				xmin = 195.5315
				xmax = 195.7715
				text = "side"
			intervals [281]:
				xmin = 195.7715
				xmax = 195.8515
				text = "of"
			intervals [282]:
				xmin = 195.8515
				xmax = 195.9215
				text = "the"
			intervals [283]:
				xmin = 195.9215
				xmax = 196.2915
				text = "family"
			intervals [284]:
				xmin = 196.2915
				xmax = 196.4315
				text = "and"
			intervals [285]:
				xmin = 196.4315
				xmax = 196.5315
				text = "my"
			intervals [286]:
				xmin = 196.5315
				xmax = 196.8615
				text = "dad"
			intervals [287]:
				xmin = 196.8615
				xmax = 196.8915
				text = "s"
			intervals [288]:
				xmin = 196.8915
				xmax = 197.2915
				text = "side"
			intervals [289]:
				xmin = 197.2915
				xmax = 197.5457
				text = ""
			intervals [290]:
				xmin = 197.5457
				xmax = 197.6657
				text = "like"
			intervals [291]:
				xmin = 197.6657
				xmax = 197.7857
				text = "my"
			intervals [292]:
				xmin = 197.7857
				xmax = 198.4657
				text = "grandmother"
			intervals [293]:
				xmin = 198.4657
				xmax = 199.2875
				text = ""
			intervals [294]:
				xmin = 199.2875
				xmax = 199.6375
				text = "um"
			intervals [295]:
				xmin = 199.6375
				xmax = 199.6675
				text = ""
			intervals [296]:
				xmin = 199.6675
				xmax = 199.8475
				text = "my"
			intervals [297]:
				xmin = 199.8475
				xmax = 200.7175
				text = "cousins"
			intervals [298]:
				xmin = 200.7175
				xmax = 201.4195
				text = ""
			intervals [299]:
				xmin = 201.4195
				xmax = 201.6395
				text = "my"
			intervals [300]:
				xmin = 201.6395
				xmax = 201.9095
				text = "aunt"
			intervals [301]:
				xmin = 201.9095
				xmax = 202.0695
				text = "and"
			intervals [302]:
				xmin = 202.0695
				xmax = 202.4895
				text = "uncles"
			intervals [303]:
				xmin = 202.4895
				xmax = 202.9095
				text = "everybody"
			intervals [304]:
				xmin = 202.9095
				xmax = 203.1395
				text = "lived"
			intervals [305]:
				xmin = 203.1395
				xmax = 203.2795
				text = "in"
			intervals [306]:
				xmin = 203.2795
				xmax = 203.3795
				text = "the"
			intervals [307]:
				xmin = 203.3795
				xmax = 203.7895
				text = "city"
			intervals [308]:
				xmin = 203.7895
				xmax = 206.6989
				text = ""
			intervals [309]:
				xmin = 206.6989
				xmax = 206.8289
				text = "when"
			intervals [310]:
				xmin = 206.8289
				xmax = 206.9289
				text = "my"
			intervals [311]:
				xmin = 206.9289
				xmax = 207.2389
				text = "mother"
			intervals [312]:
				xmin = 207.2389
				xmax = 207.4189
				text = "bought"
			intervals [313]:
				xmin = 207.4189
				xmax = 207.4989
				text = "a"
			intervals [314]:
				xmin = 207.4989
				xmax = 207.9589
				text = "house"
			intervals [315]:
				xmin = 207.9589
				xmax = 207.9889
				text = ""
			intervals [316]:
				xmin = 207.9889
				xmax = 208.2089
				text = "she"
			intervals [317]:
				xmin = 208.2089
				xmax = 208.4889
				text = "moved"
			intervals [318]:
				xmin = 208.4889
				xmax = 208.6989
				text = "out"
			intervals [319]:
				xmin = 208.6989
				xmax = 209.0689
				text = "there"
			intervals [320]:
				xmin = 209.0689
				xmax = 210.1263
				text = ""
			intervals [321]:
				xmin = 210.1263
				xmax = 210.2863
				text = "she"
			intervals [322]:
				xmin = 210.2863
				xmax = 210.4563
				text = "bought"
			intervals [323]:
				xmin = 210.4563
				xmax = 210.5163
				text = "a"
			intervals [324]:
				xmin = 210.5163
				xmax = 210.8163
				text = "house"
			intervals [325]:
				xmin = 210.8163
				xmax = 211.0163
				text = "out"
			intervals [326]:
				xmin = 211.0163
				xmax = 211.1863
				text = "in"
			intervals [327]:
				xmin = 211.1863
				xmax = 211.6863
				text = "maryland"
			intervals [328]:
				xmin = 211.6863
				xmax = 213.0058
				text = ""
			intervals [329]:
				xmin = 213.0058
				xmax = 213.2158
				text = "and"
			intervals [330]:
				xmin = 213.2158
				xmax = 213.4958
				text = "then"
			intervals [331]:
				xmin = 213.4958
				xmax = 213.5658
				text = ""
			intervals [332]:
				xmin = 213.5658
				xmax = 213.7658
				text = "when"
			intervals [333]:
				xmin = 213.7658
				xmax = 213.8458
				text = "i"
			intervals [334]:
				xmin = 213.8458
				xmax = 214.0458
				text = "was"
			intervals [335]:
				xmin = 214.0458
				xmax = 214.5058
				text = "born"
			intervals [336]:
				xmin = 214.5058
				xmax = 214.5458
				text = ""
			intervals [337]:
				xmin = 214.5458
				xmax = 214.7558
				text = "that"
			intervals [338]:
				xmin = 214.7558
				xmax = 214.8258
				text = "s"
			intervals [339]:
				xmin = 214.8258
				xmax = 215.1158
				text = "where"
			intervals [340]:
				xmin = 215.1158
				xmax = 215.2288
				text = ""
			intervals [341]:
				xmin = 215.2288
				xmax = 215.5688
				text = "she"
			intervals [342]:
				xmin = 215.5688
				xmax = 215.7635
				text = ""
			intervals [343]:
				xmin = 215.7635
				xmax = 216.0335
				text = "already"
			intervals [344]:
				xmin = 216.0335
				xmax = 216.1535
				text = "her"
			intervals [345]:
				xmin = 216.1535
				xmax = 216.6435
				text = "residence"
			intervals [346]:
				xmin = 216.6435
				xmax = 216.8435
				text = "where"
			intervals [347]:
				xmin = 216.8435
				xmax = 217.4443
				text = ""
			intervals [348]:
				xmin = 217.4443
				xmax = 217.6243
				text = "so"
			intervals [349]:
				xmin = 217.6243
				xmax = 217.7443
				text = "that"
			intervals [350]:
				xmin = 217.7443
				xmax = 217.8343
				text = "s"
			intervals [351]:
				xmin = 217.8343
				xmax = 218.0343
				text = "where"
			intervals [352]:
				xmin = 218.0343
				xmax = 218.0643
				text = ""
			intervals [353]:
				xmin = 218.0643
				xmax = 218.1943
				text = "i"
			intervals [354]:
				xmin = 218.1943
				xmax = 218.2343
				text = ""
			intervals [355]:
				xmin = 218.2343
				xmax = 218.4143
				text = "lived"
			intervals [356]:
				xmin = 218.4143
				xmax = 221.7626
				text = ""
			intervals [357]:
				xmin = 221.7626
				xmax = 221.9826
				text = "back"
			intervals [358]:
				xmin = 221.9826
				xmax = 222.3198
				text = ""
			intervals [359]:
				xmin = 222.3198
				xmax = 222.4898
				text = "to"
			intervals [360]:
				xmin = 222.4898
				xmax = 222.8598
				text = "city"
			intervals [361]:
				xmin = 222.8598
				xmax = 222.9638
				text = ""
			intervals [362]:
				xmin = 222.9638
				xmax = 223.4338
				text = "yes"
			intervals [363]:
				xmin = 223.4338
				xmax = 224.9591
				text = ""
			intervals [364]:
				xmin = 224.9591
				xmax = 225.4691
				text = "because"
			intervals [365]:
				xmin = 225.4691
				xmax = 225.5891
				text = "we"
			intervals [366]:
				xmin = 225.5891
				xmax = 225.7091
				text = "were"
			intervals [367]:
				xmin = 225.7091
				xmax = 226.1791
				text = "noticing"
			intervals [368]:
				xmin = 226.1791
				xmax = 226.5791
				text = "that"
			intervals [369]:
				xmin = 226.5791
				xmax = 228.4433
				text = ""
			intervals [370]:
				xmin = 228.4433
				xmax = 228.5933
				text = "we"
			intervals [371]:
				xmin = 228.5933
				xmax = 228.7033
				text = "were"
			intervals [372]:
				xmin = 228.7033
				xmax = 229.0733
				text = "getting"
			intervals [373]:
				xmin = 229.0733
				xmax = 229.1333
				text = ""
			intervals [374]:
				xmin = 229.1333
				xmax = 229.2933
				text = "my"
			intervals [375]:
				xmin = 229.2933
				xmax = 229.5933
				text = "parents"
			intervals [376]:
				xmin = 229.5933
				xmax = 229.6633
				text = "were"
			intervals [377]:
				xmin = 229.6633
				xmax = 229.8833
				text = "getting"
			intervals [378]:
				xmin = 229.8833
				xmax = 229.9233
				text = ""
			intervals [379]:
				xmin = 229.9233
				xmax = 230.5133
				text = "older"
			intervals [380]:
				xmin = 230.5133
				xmax = 231.0659
				text = ""
			intervals [381]:
				xmin = 231.0659
				xmax = 231.1959
				text = "and"
			intervals [382]:
				xmin = 231.1959
				xmax = 231.3259
				text = "my"
			intervals [383]:
				xmin = 231.3259
				xmax = 232.2559
				text = "grandparents"
			intervals [384]:
				xmin = 232.2559
				xmax = 232.9811
				text = ""
			intervals [385]:
				xmin = 232.9811
				xmax = 233.1311
				text = "my"
			intervals [386]:
				xmin = 233.1311
				xmax = 233.7011
				text = "grandfather"
			intervals [387]:
				xmin = 233.7011
				xmax = 234.1011
				text = "passed"
			intervals [388]:
				xmin = 234.1011
				xmax = 234.5011
				text = "away"
			intervals [389]:
				xmin = 234.5011
				xmax = 235.2007
				text = ""
			intervals [390]:
				xmin = 235.2007
				xmax = 235.4207
				text = "on"
			intervals [391]:
				xmin = 235.4207
				xmax = 235.7307
				text = "july"
			intervals [392]:
				xmin = 235.7307
				xmax = 236.1207
				text = "third"
			intervals [393]:
				xmin = 236.1207
				xmax = 236.1607
				text = ""
			intervals [394]:
				xmin = 236.1607
				xmax = 236.3207
				text = "two"
			intervals [395]:
				xmin = 236.3207
				xmax = 236.6407
				text = "thousand"
			intervals [396]:
				xmin = 236.6407
				xmax = 236.6907
				text = ""
			intervals [397]:
				xmin = 236.6907
				xmax = 237.3007
				text = "fourteen"
			intervals [398]:
				xmin = 237.3007
				xmax = 238.2404
				text = ""
			intervals [399]:
				xmin = 238.2404
				xmax = 238.5604
				text = "and"
			intervals [400]:
				xmin = 238.5604
				xmax = 238.8004
				text = "<unk>"
			intervals [401]:
				xmin = 238.8004
				xmax = 239.3789
				text = ""
			intervals [402]:
				xmin = 239.3789
				xmax = 239.4989
				text = "my"
			intervals [403]:
				xmin = 239.4989
				xmax = 239.9489
				text = "grandmother"
			intervals [404]:
				xmin = 239.9489
				xmax = 240.1589
				text = "didn't"
			intervals [405]:
				xmin = 240.1589
				xmax = 240.3589
				text = "wanna"
			intervals [406]:
				xmin = 240.3589
				xmax = 240.5189
				text = "sell"
			intervals [407]:
				xmin = 240.5189
				xmax = 240.5989
				text = "the"
			intervals [408]:
				xmin = 240.5989
				xmax = 240.8889
				text = "house"
			intervals [409]:
				xmin = 240.8889
				xmax = 240.9789
				text = "so"
			intervals [410]:
				xmin = 240.9789
				xmax = 241.1489
				text = "she"
			intervals [411]:
				xmin = 241.1489
				xmax = 241.2989
				text = "wanted"
			intervals [412]:
				xmin = 241.2989
				xmax = 241.3589
				text = "to"
			intervals [413]:
				xmin = 241.3589
				xmax = 241.5589
				text = "keep"
			intervals [414]:
				xmin = 241.5589
				xmax = 241.6189
				text = "it"
			intervals [415]:
				xmin = 241.6189
				xmax = 241.8889
				text = "inside"
			intervals [416]:
				xmin = 241.8889
				xmax = 241.9489
				text = "of"
			intervals [417]:
				xmin = 241.9489
				xmax = 242.0389
				text = "the"
			intervals [418]:
				xmin = 242.0389
				xmax = 242.4989
				text = "family"
			intervals [419]:
				xmin = 242.4989
				xmax = 242.7622
				text = ""
			intervals [420]:
				xmin = 242.7622
				xmax = 242.8922
				text = "and"
			intervals [421]:
				xmin = 242.8922
				xmax = 242.9822
				text = "at"
			intervals [422]:
				xmin = 242.9822
				xmax = 243.1222
				text = "that"
			intervals [423]:
				xmin = 243.1222
				xmax = 243.3922
				text = "time"
			intervals [424]:
				xmin = 243.3922
				xmax = 243.5122
				text = "we"
			intervals [425]:
				xmin = 243.5122
				xmax = 243.8422
				text = "wanted"
			intervals [426]:
				xmin = 243.8422
				xmax = 244.0222
				text = "to"
			intervals [427]:
				xmin = 244.0222
				xmax = 244.0622
				text = ""
			intervals [428]:
				xmin = 244.0622
				xmax = 244.2422
				text = "come"
			intervals [429]:
				xmin = 244.2422
				xmax = 244.4422
				text = "back"
			intervals [430]:
				xmin = 244.4422
				xmax = 244.6322
				text = "into"
			intervals [431]:
				xmin = 244.6322
				xmax = 244.7322
				text = "the"
			intervals [432]:
				xmin = 244.7322
				xmax = 245.0922
				text = "city"
			intervals [433]:
				xmin = 245.0922
				xmax = 245.5358
				text = ""
			intervals [434]:
				xmin = 245.5358
				xmax = 245.9858
				text = "so"
			intervals [435]:
				xmin = 245.9858
				xmax = 246.5634
				text = ""
			intervals [436]:
				xmin = 246.5634
				xmax = 246.8634
				text = "we"
			intervals [437]:
				xmin = 246.8634
				xmax = 246.8934
				text = ""
			intervals [438]:
				xmin = 246.8934
				xmax = 247.1934
				text = "moved"
			intervals [439]:
				xmin = 247.1934
				xmax = 247.3634
				text = "in"
			intervals [440]:
				xmin = 247.3634
				xmax = 247.7934
				text = "there"
			intervals [441]:
				xmin = 247.7934
				xmax = 247.8634
				text = ""
			intervals [442]:
				xmin = 247.8634
				xmax = 248.1934
				text = "and"
			intervals [443]:
				xmin = 248.1934
				xmax = 248.6534
				text = "um"
			intervals [444]:
				xmin = 248.6534
				xmax = 248.859
				text = ""
			intervals [445]:
				xmin = 248.859
				xmax = 249.049
				text = "every"
			intervals [446]:
				xmin = 249.049
				xmax = 249.279
				text = "since"
			intervals [447]:
				xmin = 249.279
				xmax = 249.489
				text = "then"
			intervals [448]:
				xmin = 249.489
				xmax = 249.519
				text = ""
			intervals [449]:
				xmin = 249.519
				xmax = 249.649
				text = "we've"
			intervals [450]:
				xmin = 249.649
				xmax = 249.699
				text = ""
			intervals [451]:
				xmin = 249.699
				xmax = 249.869
				text = "been"
			intervals [452]:
				xmin = 249.869
				xmax = 250.069
				text = "there"
			intervals [453]:
				xmin = 250.069
				xmax = 252.0429
				text = ""
			intervals [454]:
				xmin = 252.0429
				xmax = 252.3229
				text = "mm-mm"
			intervals [455]:
				xmin = 252.3229
				xmax = 252.4529
				text = "no"
			intervals [456]:
				xmin = 252.4529
				xmax = 252.6829
				text = "she"
			intervals [457]:
				xmin = 252.6829
				xmax = 252.8029
				text = "ha"
			intervals [458]:
				xmin = 252.8029
				xmax = 253.0029
				text = "she"
			intervals [459]:
				xmin = 253.0029
				xmax = 253.2029
				text = "has"
			intervals [460]:
				xmin = 253.2029
				xmax = 253.3529
				text = "her"
			intervals [461]:
				xmin = 253.3529
				xmax = 253.6429
				text = "own"
			intervals [462]:
				xmin = 253.6429
				xmax = 254.0329
				text = "um"
			intervals [463]:
				xmin = 254.0329
				xmax = 254.4219
				text = ""
			intervals [464]:
				xmin = 254.4219
				xmax = 254.6119
				text = "she"
			intervals [465]:
				xmin = 254.6119
				xmax = 254.9219
				text = "has"
			intervals [466]:
				xmin = 254.9219
				xmax = 255.2419
				text = "she"
			intervals [467]:
				xmin = 255.2419
				xmax = 255.5019
				text = "wanted"
			intervals [468]:
				xmin = 255.5019
				xmax = 255.5919
				text = "to"
			intervals [469]:
				xmin = 255.5919
				xmax = 255.8119
				text = "be"
			intervals [470]:
				xmin = 255.8119
				xmax = 255.9919
				text = "like"
			intervals [471]:
				xmin = 255.9919
				xmax = 256.1819
				text = "on"
			intervals [472]:
				xmin = 256.1819
				xmax = 256.3819
				text = "one"
			intervals [473]:
				xmin = 256.3819
				xmax = 256.7619
				text = "level"
			intervals [474]:
				xmin = 256.7619
				xmax = 256.9952
				text = ""
			intervals [475]:
				xmin = 256.9952
				xmax = 257.1552
				text = "so"
			intervals [476]:
				xmin = 257.1552
				xmax = 257.2252
				text = "it"
			intervals [477]:
				xmin = 257.2252
				xmax = 257.2952
				text = "s"
			intervals [478]:
				xmin = 257.2952
				xmax = 257.4352
				text = "like"
			intervals [479]:
				xmin = 257.4352
				xmax = 257.4952
				text = "a"
			intervals [480]:
				xmin = 257.4952
				xmax = 257.7852
				text = "senior"
			intervals [481]:
				xmin = 257.7852
				xmax = 258.1852
				text = "citizen"
			intervals [482]:
				xmin = 258.1852
				xmax = 258.5552
				text = "living"
			intervals [483]:
				xmin = 258.5552
				xmax = 259.0806
				text = ""
			intervals [484]:
				xmin = 259.0806
				xmax = 259.3206
				text = "and"
			intervals [485]:
				xmin = 259.3206
				xmax = 259.5906
				text = "easy"
			intervals [486]:
				xmin = 259.5906
				xmax = 259.6206
				text = ""
			intervals [487]:
				xmin = 259.6206
				xmax = 260.2006
				text = "access"
			intervals [488]:
				xmin = 260.2006
				xmax = 260.3506
				text = "and"
			intervals [489]:
				xmin = 260.3506
				xmax = 260.5406
				text = "all"
			intervals [490]:
				xmin = 260.5406
				xmax = 260.7406
				text = "that"
			intervals [491]:
				xmin = 260.7406
				xmax = 263.6458
				text = ""
			intervals [492]:
				xmin = 263.6458
				xmax = 263.9258
				text = "mm-hm"
			intervals [493]:
				xmin = 263.9258
				xmax = 266.4386
				text = ""
			intervals [494]:
				xmin = 266.4386
				xmax = 266.8786
				text = "yes"
			intervals [495]:
				xmin = 266.8786
				xmax = 269.3356
				text = ""
			intervals [496]:
				xmin = 269.3356
				xmax = 269.7956
				text = "yes"
			intervals [497]:
				xmin = 269.7956
				xmax = 269.9128
				text = ""
			intervals [498]:
				xmin = 269.9128
				xmax = 270.0728
				text = "like"
			intervals [499]:
				xmin = 270.0728
				xmax = 270.1328
				text = "a"
			intervals [500]:
				xmin = 270.1328
				xmax = 270.6528
				text = "condo"
			intervals [501]:
				xmin = 270.6528
				xmax = 270.6928
				text = ""
			intervals [502]:
				xmin = 270.6928
				xmax = 270.7828
				text = "and"
			intervals [503]:
				xmin = 270.7828
				xmax = 271.0828
				text = "stuff"
			intervals [504]:
				xmin = 271.0828
				xmax = 283.908
				text = ""
			intervals [505]:
				xmin = 283.908
				xmax = 284.208
				text = "mm-hm"
			intervals [506]:
				xmin = 284.208
				xmax = 286.1268
				text = ""
			intervals [507]:
				xmin = 286.1268
				xmax = 286.2168
				text = "i"
			intervals [508]:
				xmin = 286.2168
				xmax = 286.2568
				text = ""
			intervals [509]:
				xmin = 286.2568
				xmax = 286.4668
				text = "played"
			intervals [510]:
				xmin = 286.4668
				xmax = 286.9168
				text = "outside"
			intervals [511]:
				xmin = 286.9168
				xmax = 287.4068
				text = "mostly"
			intervals [512]:
				xmin = 287.4068
				xmax = 287.4568
				text = ""
			intervals [513]:
				xmin = 287.4568
				xmax = 287.6568
				text = "like"
			intervals [514]:
				xmin = 287.6568
				xmax = 287.9868
				text = "growing"
			intervals [515]:
				xmin = 287.9868
				xmax = 288.2368
				text = "up"
			intervals [516]:
				xmin = 288.2368
				xmax = 288.3568
				text = "and"
			intervals [517]:
				xmin = 288.3568
				xmax = 288.6368
				text = "stuff"
			intervals [518]:
				xmin = 288.6368
				xmax = 288.8768
				text = "i"
			intervals [519]:
				xmin = 288.8768
				xmax = 289.2608
				text = ""
			intervals [520]:
				xmin = 289.2608
				xmax = 289.3808
				text = "i"
			intervals [521]:
				xmin = 289.3808
				xmax = 289.5308
				text = "had"
			intervals [522]:
				xmin = 289.5308
				xmax = 289.7108
				text = "like"
			intervals [523]:
				xmin = 289.7108
				xmax = 289.9908
				text = "different"
			intervals [524]:
				xmin = 289.9908
				xmax = 290.2808
				text = "friends"
			intervals [525]:
				xmin = 290.2808
				xmax = 290.3708
				text = "so"
			intervals [526]:
				xmin = 290.3708
				xmax = 290.4608
				text = "i'm"
			intervals [527]:
				xmin = 290.4608
				xmax = 290.6208
				text = "very"
			intervals [528]:
				xmin = 290.6208
				xmax = 290.6808
				text = "a"
			intervals [529]:
				xmin = 290.6808
				xmax = 291.1508
				text = "outgoing"
			intervals [530]:
				xmin = 291.1508
				xmax = 291.6008
				text = "person"
			intervals [531]:
				xmin = 291.6008
				xmax = 291.8308
				text = "like"
			intervals [532]:
				xmin = 291.8308
				xmax = 292.2036
				text = ""
			intervals [533]:
				xmin = 292.2036
				xmax = 292.3436
				text = "i'm"
			intervals [534]:
				xmin = 292.3436
				xmax = 292.5136
				text = "not"
			intervals [535]:
				xmin = 292.5136
				xmax = 292.5936
				text = "the"
			intervals [536]:
				xmin = 292.5936
				xmax = 292.8036
				text = "type"
			intervals [537]:
				xmin = 292.8036
				xmax = 292.8636
				text = "of"
			intervals [538]:
				xmin = 292.8636
				xmax = 293.0436
				text = "person"
			intervals [539]:
				xmin = 293.0436
				xmax = 293.1436
				text = "that"
			intervals [540]:
				xmin = 293.1436
				xmax = 293.3536
				text = "sit"
			intervals [541]:
				xmin = 293.3536
				xmax = 293.6936
				text = "back"
			intervals [542]:
				xmin = 293.6936
				xmax = 293.9336
				text = "i'm"
			intervals [543]:
				xmin = 293.9336
				xmax = 294.0736
				text = ""
			intervals [544]:
				xmin = 294.0736
				xmax = 294.3136
				text = "not"
			intervals [545]:
				xmin = 294.3136
				xmax = 294.5836
				text = "shy"
			intervals [546]:
				xmin = 294.5836
				xmax = 294.7236
				text = "at"
			intervals [547]:
				xmin = 294.7236
				xmax = 294.9336
				text = "all"
			intervals [548]:
				xmin = 294.9336
				xmax = 296.2951
				text = ""
			intervals [549]:
				xmin = 296.2951
				xmax = 296.6151
				text = "and"
			intervals [550]:
				xmin = 296.6151
				xmax = 297.4362
				text = ""
			intervals [551]:
				xmin = 297.4362
				xmax = 298.0062
				text = "always"
			intervals [552]:
				xmin = 298.0062
				xmax = 298.2162
				text = "i"
			intervals [553]:
				xmin = 298.2162
				xmax = 298.2462
				text = "<unk>"
			intervals [554]:
				xmin = 298.2462
				xmax = 298.5862
				text = "wherever"
			intervals [555]:
				xmin = 298.5862
				xmax = 298.6862
				text = "i"
			intervals [556]:
				xmin = 298.6862
				xmax = 298.9662
				text = "went"
			intervals [557]:
				xmin = 298.9662
				xmax = 299.1162
				text = "i"
			intervals [558]:
				xmin = 299.1162
				xmax = 299.2062
				text = "will"
			intervals [559]:
				xmin = 299.2062
				xmax = 299.6062
				text = "always"
			intervals [560]:
				xmin = 299.6062
				xmax = 299.8362
				text = "make"
			intervals [561]:
				xmin = 299.8362
				xmax = 300.2662
				text = "friends"
			intervals [562]:
				xmin = 300.2662
				xmax = 300.5262
				text = "or"
			intervals [563]:
				xmin = 300.5262
				xmax = 300.5562
				text = ""
			intervals [564]:
				xmin = 300.5562
				xmax = 300.8262
				text = "be"
			intervals [565]:
				xmin = 300.8262
				xmax = 300.8562
				text = ""
			intervals [566]:
				xmin = 300.8562
				xmax = 300.9562
				text = "a"
			intervals [567]:
				xmin = 300.9562
				xmax = 301.4162
				text = "sociable"
			intervals [568]:
				xmin = 301.4162
				xmax = 301.8262
				text = "person"
			intervals [569]:
				xmin = 301.8262
				xmax = 301.9862
				text = "so"
			intervals [570]:
				xmin = 301.9862
				xmax = 302.0462
				text = "it"
			intervals [571]:
				xmin = 302.0462
				xmax = 302.2762
				text = "wasn't"
			intervals [572]:
				xmin = 302.2762
				xmax = 302.6262
				text = "easy"
			intervals [573]:
				xmin = 302.6262
				xmax = 302.7962
				text = "for"
			intervals [574]:
				xmin = 302.7962
				xmax = 303.1662
				text = "me"
			intervals [575]:
				xmin = 303.1662
				xmax = 303.6731
				text = ""
			intervals [576]:
				xmin = 303.6731
				xmax = 303.8031
				text = "it"
			intervals [577]:
				xmin = 303.8031
				xmax = 304.0831
				text = "wasn't"
			intervals [578]:
				xmin = 304.0831
				xmax = 304.4131
				text = "hard"
			intervals [579]:
				xmin = 304.4131
				xmax = 304.5231
				text = "i'm"
			intervals [580]:
				xmin = 304.5231
				xmax = 304.7331
				text = "sorry"
			intervals [581]:
				xmin = 304.7331
				xmax = 304.8131
				text = "it"
			intervals [582]:
				xmin = 304.8131
				xmax = 305.0531
				text = "wasn't"
			intervals [583]:
				xmin = 305.0531
				xmax = 305.2531
				text = "hard"
			intervals [584]:
				xmin = 305.2531
				xmax = 305.3631
				text = "for"
			intervals [585]:
				xmin = 305.3631
				xmax = 305.4931
				text = "me"
			intervals [586]:
				xmin = 305.4931
				xmax = 305.6131
				text = "to"
			intervals [587]:
				xmin = 305.6131
				xmax = 305.8531
				text = "go"
			intervals [588]:
				xmin = 305.8531
				xmax = 306.1531
				text = "out"
			intervals [589]:
				xmin = 306.1531
				xmax = 306.490
				text = ""
			intervals [590]:
				xmin = 306.490
				xmax = 306.780
				text = "and"
			intervals [591]:
				xmin = 306.780
				xmax = 307.010
				text = "like"
			intervals [592]:
				xmin = 307.010
				xmax = 307.230
				text = "play"
			intervals [593]:
				xmin = 307.230
				xmax = 307.360
				text = "with"
			intervals [594]:
				xmin = 307.360
				xmax = 307.740
				text = "kids"
			intervals [595]:
				xmin = 307.740
				xmax = 307.810
				text = "i"
			intervals [596]:
				xmin = 307.810
				xmax = 308.020
				text = "al"
			intervals [597]:
				xmin = 308.020
				xmax = 308.050
				text = ""
			intervals [598]:
				xmin = 308.050
				xmax = 308.370
				text = "always"
			intervals [599]:
				xmin = 308.370
				xmax = 308.520
				text = "had"
			intervals [600]:
				xmin = 308.520
				xmax = 308.710
				text = "fun"
			intervals [601]:
				xmin = 308.710
				xmax = 308.840
				text = "we"
			intervals [602]:
				xmin = 308.840
				xmax = 308.880
				text = "d"
			intervals [603]:
				xmin = 308.880
				xmax = 308.910
				text = ""
			intervals [604]:
				xmin = 308.910
				xmax = 309.160
				text = "like"
			intervals [605]:
				xmin = 309.160
				xmax = 309.460
				text = "play"
			intervals [606]:
				xmin = 309.460
				xmax = 309.920
				text = ""
			intervals [607]:
				xmin = 309.920
				xmax = 310.140
				text = "like"
			intervals [608]:
				xmin = 310.140
				xmax = 310.490
				text = "games"
			intervals [609]:
				xmin = 310.490
				xmax = 310.630
				text = "like"
			intervals [610]:
				xmin = 310.630
				xmax = 311.460
				text = "manhunt"
			intervals [611]:
				xmin = 311.460
				xmax = 311.5591
				text = ""
			intervals [612]:
				xmin = 311.5591
				xmax = 312.1691
				text = "tag"
			intervals [613]:
				xmin = 312.1691
				xmax = 313.3008
				text = ""
			intervals [614]:
				xmin = 313.3008
				xmax = 313.4208
				text = "we"
			intervals [615]:
				xmin = 313.4208
				xmax = 313.6108
				text = "did"
			intervals [616]:
				xmin = 313.6108
				xmax = 313.9708
				text = "sack"
			intervals [617]:
				xmin = 313.9708
				xmax = 314.4408
				text = "races"
			intervals [618]:
				xmin = 314.4408
				xmax = 314.5908
				text = "cause"
			intervals [619]:
				xmin = 314.5908
				xmax = 314.8608
				text = "wherever"
			intervals [620]:
				xmin = 314.8608
				xmax = 315.0008
				text = "i"
			intervals [621]:
				xmin = 315.0008
				xmax = 315.2508
				text = "live"
			intervals [622]:
				xmin = 315.2508
				xmax = 315.3829
				text = ""
			intervals [623]:
				xmin = 315.3829
				xmax = 315.5329
				text = "where"
			intervals [624]:
				xmin = 315.5329
				xmax = 315.7229
				text = "i"
			intervals [625]:
				xmin = 315.7229
				xmax = 315.9729
				text = "lived"
			intervals [626]:
				xmin = 315.9729
				xmax = 316.0829
				text = "it"
			intervals [627]:
				xmin = 316.0829
				xmax = 316.2029
				text = "was"
			intervals [628]:
				xmin = 316.2029
				xmax = 316.3129
				text = "in"
			intervals [629]:
				xmin = 316.3129
				xmax = 316.4129
				text = "the"
			intervals [630]:
				xmin = 316.4129
				xmax = 316.9329
				text = "woods"
			intervals [631]:
				xmin = 316.9329
				xmax = 317.2722
				text = ""
			intervals [632]:
				xmin = 317.2722
				xmax = 317.3922
				text = "and"
			intervals [633]:
				xmin = 317.3922
				xmax = 317.4522
				text = "it"
			intervals [634]:
				xmin = 317.4522
				xmax = 317.5422
				text = "was"
			intervals [635]:
				xmin = 317.5422
				xmax = 317.6922
				text = "like"
			intervals [636]:
				xmin = 317.6922
				xmax = 317.7622
				text = "a"
			intervals [637]:
				xmin = 317.7622
				xmax = 318.4322
				text = "community"
			intervals [638]:
				xmin = 318.4322
				xmax = 318.8136
				text = ""
			intervals [639]:
				xmin = 318.8136
				xmax = 318.9736
				text = "like"
			intervals [640]:
				xmin = 318.9736
				xmax = 319.3836
				text = "houses"
			intervals [641]:
				xmin = 319.3836
				xmax = 319.6036
				text = "built"
			intervals [642]:
				xmin = 319.6036
				xmax = 319.6636
				text = "in"
			intervals [643]:
				xmin = 319.6636
				xmax = 319.7836
				text = "the"
			intervals [644]:
				xmin = 319.7836
				xmax = 320.0336
				text = "woods"
			intervals [645]:
				xmin = 320.0336
				xmax = 320.1436
				text = "so"
			intervals [646]:
				xmin = 320.1436
				xmax = 320.2436
				text = "we"
			intervals [647]:
				xmin = 320.2436
				xmax = 320.5336
				text = "always"
			intervals [648]:
				xmin = 320.5336
				xmax = 320.8136
				text = "had"
			intervals [649]:
				xmin = 320.8136
				xmax = 320.8436
				text = ""
			intervals [650]:
				xmin = 320.8436
				xmax = 321.1836
				text = "like"
			intervals [651]:
				xmin = 321.1836
				xmax = 321.5096
				text = ""
			intervals [652]:
				xmin = 321.5096
				xmax = 322.4396
				text = "landfills"
			intervals [653]:
				xmin = 322.4396
				xmax = 322.7596
				text = "tennis"
			intervals [654]:
				xmin = 322.7596
				xmax = 323.1096
				text = "court"
			intervals [655]:
				xmin = 323.1096
				xmax = 323.6996
				text = "basketball"
			intervals [656]:
				xmin = 323.6996
				xmax = 324.3496
				text = "courts"
			intervals [657]:
				xmin = 324.3496
				xmax = 325.4376
				text = ""
			intervals [658]:
				xmin = 325.4376
				xmax = 325.6376
				text = "yeah"
			intervals [659]:
				xmin = 325.6376
				xmax = 327.6865
				text = ""
			intervals [660]:
				xmin = 327.6865
				xmax = 328.0665
				text = "so"
			intervals [661]:
				xmin = 328.0665
				xmax = 329.1045
				text = ""
			intervals [662]:
				xmin = 329.1045
				xmax = 329.4645
				text = "so"
			intervals [663]:
				xmin = 329.4645
				xmax = 329.6045
				text = "it"
			intervals [664]:
				xmin = 329.6045
				xmax = 329.6745
				text = "s"
			intervals [665]:
				xmin = 329.6745
				xmax = 330.0445
				text = "like"
			intervals [666]:
				xmin = 330.0445
				xmax = 330.133
				text = ""
			intervals [667]:
				xmin = 330.133
				xmax = 330.323
				text = "cause"
			intervals [668]:
				xmin = 330.323
				xmax = 330.453
				text = "we"
			intervals [669]:
				xmin = 330.453
				xmax = 330.653
				text = "lived"
			intervals [670]:
				xmin = 330.653
				xmax = 330.773
				text = "in"
			intervals [671]:
				xmin = 330.773
				xmax = 330.903
				text = "the"
			intervals [672]:
				xmin = 330.903
				xmax = 331.323
				text = "woods"
			intervals [673]:
				xmin = 331.323
				xmax = 331.623
				text = "so"
			intervals [674]:
				xmin = 331.623
				xmax = 331.913
				text = "our"
			intervals [675]:
				xmin = 331.913
				xmax = 332.393
				text = "houses"
			intervals [676]:
				xmin = 332.393
				xmax = 332.653
				text = "were"
			intervals [677]:
				xmin = 332.653
				xmax = 332.753
				text = "in"
			intervals [678]:
				xmin = 332.753
				xmax = 332.883
				text = "the"
			intervals [679]:
				xmin = 332.883
				xmax = 333.253
				text = "back"
			intervals [680]:
				xmin = 333.253
				xmax = 333.453
				text = "of"
			intervals [681]:
				xmin = 333.453
				xmax = 333.763
				text = "like"
			intervals [682]:
				xmin = 333.763
				xmax = 334.263
				text = "woods"
			intervals [683]:
				xmin = 334.263
				xmax = 334.6074
				text = ""
			intervals [684]:
				xmin = 334.6074
				xmax = 334.8474
				text = "so"
			intervals [685]:
				xmin = 334.8474
				xmax = 335.0174
				text = "we"
			intervals [686]:
				xmin = 335.0174
				xmax = 335.2274
				text = "would"
			intervals [687]:
				xmin = 335.2274
				xmax = 335.6825
				text = ""
			intervals [688]:
				xmin = 335.6825
				xmax = 336.0625
				text = "run"
			intervals [689]:
				xmin = 336.0625
				xmax = 336.1825
				text = "we"
			intervals [690]:
				xmin = 336.1825
				xmax = 336.2825
				text = "would"
			intervals [691]:
				xmin = 336.2825
				xmax = 336.5825
				text = "start"
			intervals [692]:
				xmin = 336.5825
				xmax = 336.7225
				text = "in"
			intervals [693]:
				xmin = 336.7225
				xmax = 336.9025
				text = "like"
			intervals [694]:
				xmin = 336.9025
				xmax = 337.1225
				text = "one"
			intervals [695]:
				xmin = 337.1225
				xmax = 337.5225
				text = "pecific"
			intervals [696]:
				xmin = 337.5225
				xmax = 338.0425
				text = "place"
			intervals [697]:
				xmin = 338.0425
				xmax = 339.0659
				text = ""
			intervals [698]:
				xmin = 339.0659
				xmax = 339.3459
				text = "and"
			intervals [699]:
				xmin = 339.3459
				xmax = 339.5559
				text = "one"
			intervals [700]:
				xmin = 339.5559
				xmax = 339.9759
				text = "team"
			intervals [701]:
				xmin = 339.9759
				xmax = 340.3059
				text = "had"
			intervals [702]:
				xmin = 340.3059
				xmax = 340.3459
				text = ""
			intervals [703]:
				xmin = 340.3459
				xmax = 340.5359
				text = "well"
			intervals [704]:
				xmin = 340.5359
				xmax = 340.7359
				text = "one"
			intervals [705]:
				xmin = 340.7359
				xmax = 341.3759
				text = "person"
			intervals [706]:
				xmin = 341.3759
				xmax = 341.6525
				text = ""
			intervals [707]:
				xmin = 341.6525
				xmax = 341.8325
				text = "had"
			intervals [708]:
				xmin = 341.8325
				xmax = 341.9825
				text = "to"
			intervals [709]:
				xmin = 341.9825
				xmax = 342.1725
				text = "look"
			intervals [710]:
				xmin = 342.1725
				xmax = 342.3725
				text = "for"
			intervals [711]:
				xmin = 342.3725
				xmax = 342.4025
				text = ""
			intervals [712]:
				xmin = 342.4025
				xmax = 343.0925
				text = "everybody"
			intervals [713]:
				xmin = 343.0925
				xmax = 343.1925
				text = ""
			intervals [714]:
				xmin = 343.1925
				xmax = 343.3425
				text = "on"
			intervals [715]:
				xmin = 343.3425
				xmax = 343.5125
				text = "that"
			intervals [716]:
				xmin = 343.5125
				xmax = 343.8425
				text = "team"
			intervals [717]:
				xmin = 343.8425
				xmax = 344.2184
				text = ""
			intervals [718]:
				xmin = 344.2184
				xmax = 344.3584
				text = "and"
			intervals [719]:
				xmin = 344.3584
				xmax = 344.6284
				text = "normally"
			intervals [720]:
				xmin = 344.6284
				xmax = 344.6884
				text = "it"
			intervals [721]:
				xmin = 344.6884
				xmax = 344.7184
				text = "<unk>"
			intervals [722]:
				xmin = 344.7184
				xmax = 344.7984
				text = "be"
			intervals [723]:
				xmin = 344.7984
				xmax = 345.0884
				text = "like"
			intervals [724]:
				xmin = 345.0884
				xmax = 345.6684
				text = "fifteen"
			intervals [725]:
				xmin = 345.6684
				xmax = 345.7884
				text = "of"
			intervals [726]:
				xmin = 345.7884
				xmax = 346.1484
				text = "us"
			intervals [727]:
				xmin = 346.1484
				xmax = 346.574
				text = ""
			intervals [728]:
				xmin = 346.574
				xmax = 346.634
				text = "and"
			intervals [729]:
				xmin = 346.634
				xmax = 346.694
				text = "it"
			intervals [730]:
				xmin = 346.694
				xmax = 346.784
				text = "would"
			intervals [731]:
				xmin = 346.784
				xmax = 346.864
				text = "be"
			intervals [732]:
				xmin = 346.864
				xmax = 347.084
				text = "like"
			intervals [733]:
				xmin = 347.084
				xmax = 347.324
				text = "two"
			intervals [734]:
				xmin = 347.324
				xmax = 347.744
				text = "people"
			intervals [735]:
				xmin = 347.744
				xmax = 348.084
				text = "that"
			intervals [736]:
				xmin = 348.084
				xmax = 348.114
				text = ""
			intervals [737]:
				xmin = 348.114
				xmax = 348.394
				text = "they"
			intervals [738]:
				xmin = 348.394
				xmax = 348.764
				text = "would"
			intervals [739]:
				xmin = 348.764
				xmax = 349.0005
				text = ""
			intervals [740]:
				xmin = 349.0005
				xmax = 349.1605
				text = "they"
			intervals [741]:
				xmin = 349.1605
				xmax = 349.2905
				text = "would"
			intervals [742]:
				xmin = 349.2905
				xmax = 349.3605
				text = ""
			intervals [743]:
				xmin = 349.3605
				xmax = 349.4905
				text = "go"
			intervals [744]:
				xmin = 349.4905
				xmax = 349.6105
				text = "out"
			intervals [745]:
				xmin = 349.6105
				xmax = 349.6705
				text = "and"
			intervals [746]:
				xmin = 349.6705
				xmax = 349.8105
				text = "look"
			intervals [747]:
				xmin = 349.8105
				xmax = 349.9405
				text = "for"
			intervals [748]:
				xmin = 349.9405
				xmax = 350.1005
				text = "us"
			intervals [749]:
				xmin = 350.1005
				xmax = 350.1705
				text = "and"
			intervals [750]:
				xmin = 350.1705
				xmax = 350.2705
				text = "we"
			intervals [751]:
				xmin = 350.2705
				xmax = 350.5005
				text = "had"
			intervals [752]:
				xmin = 350.5005
				xmax = 350.7405
				text = "this"
			intervals [753]:
				xmin = 350.7405
				xmax = 351.0658
				text = ""
			intervals [754]:
				xmin = 351.0658
				xmax = 351.5658
				text = "whole"
			intervals [755]:
				xmin = 351.5658
				xmax = 352.1258
				text = "development"
			intervals [756]:
				xmin = 352.1258
				xmax = 352.2458
				text = "that"
			intervals [757]:
				xmin = 352.2458
				xmax = 352.3858
				text = "was"
			intervals [758]:
				xmin = 352.3858
				xmax = 352.5658
				text = "like"
			intervals [759]:
				xmin = 352.5658
				xmax = 352.9358
				text = "about"
			intervals [760]:
				xmin = 352.9358
				xmax = 353.102
				text = ""
			intervals [761]:
				xmin = 353.102
				xmax = 353.222
				text = "i"
			intervals [762]:
				xmin = 353.222
				xmax = 353.392
				text = "wanna"
			intervals [763]:
				xmin = 353.392
				xmax = 353.502
				text = "say"
			intervals [764]:
				xmin = 353.502
				xmax = 353.692
				text = "like"
			intervals [765]:
				xmin = 353.692
				xmax = 354.7903
				text = ""
			intervals [766]:
				xmin = 354.7903
				xmax = 355.0003
				text = "a"
			intervals [767]:
				xmin = 355.0003
				xmax = 355.4303
				text = "acre"
			intervals [768]:
				xmin = 355.4303
				xmax = 355.4703
				text = ""
			intervals [769]:
				xmin = 355.4703
				xmax = 355.7903
				text = "and"
			intervals [770]:
				xmin = 355.7903
				xmax = 356.175
				text = ""
			intervals [771]:
				xmin = 356.175
				xmax = 356.395
				text = "some"
			intervals [772]:
				xmin = 356.395
				xmax = 356.5921
				text = ""
			intervals [773]:
				xmin = 356.5921
				xmax = 356.7921
				text = "some"
			intervals [774]:
				xmin = 356.7921
				xmax = 357.3821
				text = "change"
			intervals [775]:
				xmin = 357.3821
				xmax = 357.9901
				text = ""
			intervals [776]:
				xmin = 357.9901
				xmax = 358.2401
				text = "so"
			intervals [777]:
				xmin = 358.2401
				xmax = 358.3901
				text = "you"
			intervals [778]:
				xmin = 358.3901
				xmax = 358.4601
				text = "know"
			intervals [779]:
				xmin = 358.4601
				xmax = 358.5901
				text = "and"
			intervals [780]:
				xmin = 358.5901
				xmax = 358.6901
				text = "they"
			intervals [781]:
				xmin = 358.6901
				xmax = 358.7801
				text = "would"
			intervals [782]:
				xmin = 358.7801
				xmax = 358.9101
				text = "have"
			intervals [783]:
				xmin = 358.9101
				xmax = 359.0101
				text = "to"
			intervals [784]:
				xmin = 359.0101
				xmax = 359.1601
				text = "look"
			intervals [785]:
				xmin = 359.1601
				xmax = 359.3001
				text = "for"
			intervals [786]:
				xmin = 359.3001
				xmax = 359.4401
				text = "us"
			intervals [787]:
				xmin = 359.4401
				xmax = 359.7101
				text = "throughout"
			intervals [788]:
				xmin = 359.7101
				xmax = 359.7901
				text = "the"
			intervals [789]:
				xmin = 359.7901
				xmax = 360.1301
				text = "whole"
			intervals [790]:
				xmin = 360.1301
				xmax = 360.4301
				text = "acre"
			intervals [791]:
				xmin = 360.4301
				xmax = 363.4729
				text = ""
			intervals [792]:
				xmin = 363.4729
				xmax = 363.9129
				text = "right"
			intervals [793]:
				xmin = 363.9129
				xmax = 364.604
				text = ""
			intervals [794]:
				xmin = 364.604
				xmax = 364.664
				text = "we"
			intervals [795]:
				xmin = 364.664
				xmax = 364.764
				text = "would"
			intervals [796]:
				xmin = 364.764
				xmax = 365.074
				text = "hide"
			intervals [797]:
				xmin = 365.074
				xmax = 365.194
				text = "we"
			intervals [798]:
				xmin = 365.194
				xmax = 365.304
				text = "would"
			intervals [799]:
				xmin = 365.304
				xmax = 365.544
				text = "hide"
			intervals [800]:
				xmin = 365.544
				xmax = 365.684
				text = "in"
			intervals [801]:
				xmin = 365.684
				xmax = 365.804
				text = "the"
			intervals [802]:
				xmin = 365.804
				xmax = 366.084
				text = "we"
			intervals [803]:
				xmin = 366.084
				xmax = 366.184
				text = "would"
			intervals [804]:
				xmin = 366.184
				xmax = 366.374
				text = "hide"
			intervals [805]:
				xmin = 366.374
				xmax = 366.524
				text = "in"
			intervals [806]:
				xmin = 366.524
				xmax = 367.314
				text = "trees"
			intervals [807]:
				xmin = 367.314
				xmax = 367.444
				text = "on"
			intervals [808]:
				xmin = 367.444
				xmax = 367.544
				text = "the"
			intervals [809]:
				xmin = 367.544
				xmax = 368.534
				text = "playground"
			intervals [810]:
				xmin = 368.534
				xmax = 370.4939
				text = ""
			intervals [811]:
				xmin = 370.4939
				xmax = 370.7039
				text = "yeah"
			intervals [812]:
				xmin = 370.7039
				xmax = 372.4967
				text = ""
			intervals [813]:
				xmin = 372.4967
				xmax = 372.6467
				text = "it"
			intervals [814]:
				xmin = 372.6467
				xmax = 372.7837
				text = ""
			intervals [815]:
				xmin = 372.7837
				xmax = 372.9237
				text = "it"
			intervals [816]:
				xmin = 372.9237
				xmax = 373.2037
				text = "doesn't"
			intervals [817]:
				xmin = 373.2037
				xmax = 373.6237
				text = "matter"
			intervals [818]:
				xmin = 373.6237
				xmax = 373.8937
				text = "cause"
			intervals [819]:
				xmin = 373.8937
				xmax = 374.2337
				text = "everywhere"
			intervals [820]:
				xmin = 374.2337
				xmax = 374.3937
				text = "i"
			intervals [821]:
				xmin = 374.3937
				xmax = 374.6837
				text = "lived"
			intervals [822]:
				xmin = 374.6837
				xmax = 374.9691
				text = ""
			intervals [823]:
				xmin = 374.9691
				xmax = 375.8491
				text = "families"
			intervals [824]:
				xmin = 375.8491
				xmax = 375.8791
				text = ""
			intervals [825]:
				xmin = 375.8791
				xmax = 375.9691
				text = "would"
			intervals [826]:
				xmin = 375.9691
				xmax = 376.3691
				text = "always"
			intervals [827]:
				xmin = 376.3691
				xmax = 376.6991
				text = "come"
			intervals [828]:
				xmin = 376.6991
				xmax = 377.122
				text = ""
			intervals [829]:
				xmin = 377.122
				xmax = 377.422
				text = "into"
			intervals [830]:
				xmin = 377.422
				xmax = 377.702
				text = "town"
			intervals [831]:
				xmin = 377.702
				xmax = 378.072
				text = "so"
			intervals [832]:
				xmin = 378.072
				xmax = 378.3265
				text = ""
			intervals [833]:
				xmin = 378.3265
				xmax = 378.4765
				text = "it"
			intervals [834]:
				xmin = 378.4765
				xmax = 378.5865
				text = "would"
			intervals [835]:
				xmin = 378.5865
				xmax = 379.2465
				text = "range"
			intervals [836]:
				xmin = 379.2465
				xmax = 379.3265
				text = ""
			intervals [837]:
				xmin = 379.3265
				xmax = 379.6065
				text = "like"
			intervals [838]:
				xmin = 379.6065
				xmax = 379.7465
				text = "one"
			intervals [839]:
				xmin = 379.7465
				xmax = 380.0065
				text = "time"
			intervals [840]:
				xmin = 380.0065
				xmax = 380.0965
				text = "it"
			intervals [841]:
				xmin = 380.0965
				xmax = 380.2165
				text = "was"
			intervals [842]:
				xmin = 380.2165
				xmax = 380.4565
				text = "like"
			intervals [843]:
				xmin = 380.4565
				xmax = 381.1393
				text = ""
			intervals [844]:
				xmin = 381.1393
				xmax = 381.4293
				text = "ten"
			intervals [845]:
				xmin = 381.4293
				xmax = 381.5393
				text = "of"
			intervals [846]:
				xmin = 381.5393
				xmax = 381.9293
				text = "us"
			intervals [847]:
				xmin = 381.9293
				xmax = 382.3972
				text = ""
			intervals [848]:
				xmin = 382.3972
				xmax = 382.4772
				text = "it"
			intervals [849]:
				xmin = 382.4772
				xmax = 382.5772
				text = "was"
			intervals [850]:
				xmin = 382.5772
				xmax = 382.7772
				text = "like"
			intervals [851]:
				xmin = 382.7772
				xmax = 383.4372
				text = "twenty"
			intervals [852]:
				xmin = 383.4372
				xmax = 383.5724
				text = ""
			intervals [853]:
				xmin = 383.5724
				xmax = 383.8524
				text = "most"
			intervals [854]:
				xmin = 383.8524
				xmax = 383.9424
				text = "of"
			intervals [855]:
				xmin = 383.9424
				xmax = 384.1124
				text = "us"
			intervals [856]:
				xmin = 384.1124
				xmax = 384.2024
				text = "it"
			intervals [857]:
				xmin = 384.2024
				xmax = 384.2524
				text = "s"
			intervals [858]:
				xmin = 384.2524
				xmax = 384.4124
				text = "been"
			intervals [859]:
				xmin = 384.4124
				xmax = 384.8424
				text = "thirty"
			intervals [860]:
				xmin = 384.8424
				xmax = 388.1302
				text = ""
			intervals [861]:
				xmin = 388.1302
				xmax = 388.6302
				text = "yes"
			intervals [862]:
				xmin = 388.6302
				xmax = 390.4934
				text = ""
			intervals [863]:
				xmin = 390.4934
				xmax = 390.5234
				text = "i"
			intervals [864]:
				xmin = 390.5234
				xmax = 390.5534
				text = ""
			intervals [865]:
				xmin = 390.5534
				xmax = 390.7734
				text = "have"
			intervals [866]:
				xmin = 390.7734
				xmax = 391.0634
				text = "two"
			intervals [867]:
				xmin = 391.0634
				xmax = 392.7455
				text = ""
			intervals [868]:
				xmin = 392.7455
				xmax = 392.8055
				text = "i"
			intervals [869]:
				xmin = 392.8055
				xmax = 392.9655
				text = "have"
			intervals [870]:
				xmin = 392.9655
				xmax = 393.0755
				text = "a"
			intervals [871]:
				xmin = 393.0755
				xmax = 393.3155
				text = "brother"
			intervals [872]:
				xmin = 393.3155
				xmax = 393.4755
				text = "and"
			intervals [873]:
				xmin = 393.4755
				xmax = 393.5655
				text = "a"
			intervals [874]:
				xmin = 393.5655
				xmax = 394.0755
				text = "sister"
			intervals [875]:
				xmin = 394.0755
				xmax = 395.2713
				text = ""
			intervals [876]:
				xmin = 395.2713
				xmax = 395.7813
				text = "yes"
			intervals [877]:
				xmin = 395.7813
				xmax = 400.073
				text = ""
			intervals [878]:
				xmin = 400.073
				xmax = 400.503
				text = "<unk>"
			intervals [879]:
				xmin = 400.503
				xmax = 402.6201
				text = ""
			intervals [880]:
				xmin = 402.6201
				xmax = 403.0501
				text = "<unk>"
			intervals [881]:
				xmin = 403.0501
				xmax = 404.028
				text = ""
			intervals [882]:
				xmin = 404.028
				xmax = 404.308
				text = "<unk>"
			intervals [883]:
				xmin = 404.308
				xmax = 405.6298
				text = ""
			intervals [884]:
				xmin = 405.6298
				xmax = 406.1298
				text = "<unk>"
			intervals [885]:
				xmin = 406.1298
				xmax = 406.8976
				text = ""
			intervals [886]:
				xmin = 406.8976
				xmax = 407.4276
				text = "yes"
			intervals [887]:
				xmin = 407.4276
				xmax = 412.0968
				text = ""
			intervals [888]:
				xmin = 412.0968
				xmax = 412.3568
				text = "mm-hm"
			intervals [889]:
				xmin = 412.3568
				xmax = 412.4868
				text = "we"
			intervals [890]:
				xmin = 412.4868
				xmax = 412.5968
				text = "would"
			intervals [891]:
				xmin = 412.5968
				xmax = 412.7368
				text = "do"
			intervals [892]:
				xmin = 412.7368
				xmax = 413.0168
				text = "that"
			intervals [893]:
				xmin = 413.0168
				xmax = 413.3289
				text = ""
			intervals [894]:
				xmin = 413.3289
				xmax = 413.3889
				text = "i"
			intervals [895]:
				xmin = 413.3889
				xmax = 413.6489
				text = "alway-"
			intervals [896]:
				xmin = 413.6489
				xmax = 413.6789
				text = ""
			intervals [897]:
				xmin = 413.6789
				xmax = 413.8189
				text = "i"
			intervals [898]:
				xmin = 413.8189
				xmax = 413.9889
				text = "had"
			intervals [899]:
				xmin = 413.9889
				xmax = 414.1289
				text = "a"
			intervals [900]:
				xmin = 414.1289
				xmax = 414.1989
				text = ""
			intervals [901]:
				xmin = 414.1989
				xmax = 414.5389
				text = "bike"
			intervals [902]:
				xmin = 414.5389
				xmax = 414.6389
				text = "and"
			intervals [903]:
				xmin = 414.6389
				xmax = 414.7189
				text = "i"
			intervals [904]:
				xmin = 414.7189
				xmax = 415.0089
				text = "had"
			intervals [905]:
				xmin = 415.0089
				xmax = 415.0889
				text = "a"
			intervals [906]:
				xmin = 415.0889
				xmax = 415.6089
				text = "scooter"
			intervals [907]:
				xmin = 415.6089
				xmax = 415.6789
				text = "an"
			intervals [908]:
				xmin = 415.6789
				xmax = 415.8689
				text = "el"
			intervals [909]:
				xmin = 415.8689
				xmax = 415.8989
				text = ""
			intervals [910]:
				xmin = 415.8989
				xmax = 416.0789
				text = "little"
			intervals [911]:
				xmin = 416.0789
				xmax = 416.4689
				text = "electric"
			intervals [912]:
				xmin = 416.4689
				xmax = 416.9589
				text = "scooter"
			intervals [913]:
				xmin = 416.9589
				xmax = 417.0289
				text = ""
			intervals [914]:
				xmin = 417.0289
				xmax = 417.2089
				text = "so"
			intervals [915]:
				xmin = 417.2089
				xmax = 417.2889
				text = "i"
			intervals [916]:
				xmin = 417.2889
				xmax = 417.4889
				text = "would"
			intervals [917]:
				xmin = 417.4889
				xmax = 417.8289
				text = "be"
			intervals [918]:
				xmin = 417.8289
				xmax = 418.1636
				text = ""
			intervals [919]:
				xmin = 418.1636
				xmax = 418.2336
				text = "in"
			intervals [920]:
				xmin = 418.2336
				xmax = 418.3036
				text = "the"
			intervals [921]:
				xmin = 418.3036
				xmax = 418.7036
				text = "neighborhood"
			intervals [922]:
				xmin = 418.7036
				xmax = 418.8236
				text = "with"
			intervals [923]:
				xmin = 418.8236
				xmax = 419.0736
				text = "that"
			intervals [924]:
				xmin = 419.0736
				xmax = 419.3055
				text = ""
			intervals [925]:
				xmin = 419.3055
				xmax = 419.8255
				text = "mostly"
			intervals [926]:
				xmin = 419.8255
				xmax = 424.5039
				text = ""
			intervals [927]:
				xmin = 424.5039
				xmax = 424.9139
				text = "mm-hm"
			intervals [928]:
				xmin = 424.9139
				xmax = 430.6908
				text = ""
			intervals [929]:
				xmin = 430.6908
				xmax = 430.7808
				text = "we"
			intervals [930]:
				xmin = 430.7808
				xmax = 430.8408
				text = "were"
			intervals [931]:
				xmin = 430.8408
				xmax = 431.1908
				text = "mostly"
			intervals [932]:
				xmin = 431.1908
				xmax = 431.3008
				text = "the"
			intervals [933]:
				xmin = 431.3008
				xmax = 431.5308
				text = "same"
			intervals [934]:
				xmin = 431.5308
				xmax = 431.6608
				text = "age"
			intervals [935]:
				xmin = 431.6608
				xmax = 431.7908
				text = "but"
			intervals [936]:
				xmin = 431.7908
				xmax = 431.8608
				text = "it"
			intervals [937]:
				xmin = 431.8608
				xmax = 432.0108
				text = "was"
			intervals [938]:
				xmin = 432.0108
				xmax = 432.3208
				text = "always"
			intervals [939]:
				xmin = 432.3208
				xmax = 432.7808
				text = "older"
			intervals [940]:
				xmin = 432.7808
				xmax = 432.8904
				text = ""
			intervals [941]:
				xmin = 432.8904
				xmax = 433.0204
				text = "s"
			intervals [942]:
				xmin = 433.0204
				xmax = 433.1304
				text = "a"
			intervals [943]:
				xmin = 433.1304
				xmax = 433.3604
				text = "few"
			intervals [944]:
				xmin = 433.3604
				xmax = 433.5904
				text = "older"
			intervals [945]:
				xmin = 433.5904
				xmax = 434.0004
				text = "people"
			intervals [946]:
				xmin = 434.0004
				xmax = 435.1359
				text = ""
			intervals [947]:
				xmin = 435.1359
				xmax = 435.4559
				text = "mm-hm"
			intervals [948]:
				xmin = 435.4559
				xmax = 435.4859
				text = ""
			intervals [949]:
				xmin = 435.4859
				xmax = 435.5859
				text = "they"
			intervals [950]:
				xmin = 435.5859
				xmax = 435.6659
				text = "were"
			intervals [951]:
				xmin = 435.6659
				xmax = 435.8559
				text = "like"
			intervals [952]:
				xmin = 435.8559
				xmax = 436.2159
				text = "twelve"
			intervals [953]:
				xmin = 436.2159
				xmax = 436.3159
				text = "we"
			intervals [954]:
				xmin = 436.3159
				xmax = 436.4259
				text = "were"
			intervals [955]:
				xmin = 436.4259
				xmax = 436.7359
				text = "like"
			intervals [956]:
				xmin = 436.7359
				xmax = 436.961
				text = ""
			intervals [957]:
				xmin = 436.961
				xmax = 437.001
				text = "i"
			intervals [958]:
				xmin = 437.001
				xmax = 437.161
				text = "wanna"
			intervals [959]:
				xmin = 437.161
				xmax = 437.311
				text = "say"
			intervals [960]:
				xmin = 437.311
				xmax = 437.341
				text = ""
			intervals [961]:
				xmin = 437.341
				xmax = 437.681
				text = "eight"
			intervals [962]:
				xmin = 437.681
				xmax = 438.1197
				text = ""
			intervals [963]:
				xmin = 438.1197
				xmax = 438.2697
				text = "like"
			intervals [964]:
				xmin = 438.2697
				xmax = 438.3297
				text = ""
			intervals [965]:
				xmin = 438.3297
				xmax = 438.5997
				text = "four"
			intervals [966]:
				xmin = 438.5997
				xmax = 438.8897
				text = "years"
			intervals [967]:
				xmin = 438.8897
				xmax = 438.9497
				text = ""
			intervals [968]:
				xmin = 438.9497
				xmax = 439.4797
				text = "difference"
			intervals [969]:
				xmin = 439.4797
				xmax = 445.9214
				text = ""
			intervals [970]:
				xmin = 445.9214
				xmax = 446.2614
				text = "since"
			intervals [971]:
				xmin = 446.2614
				xmax = 446.5614
				text = "first"
			intervals [972]:
				xmin = 446.5614
				xmax = 446.9814
				text = "grade"
			intervals [973]:
				xmin = 446.9814
				xmax = 450.5301
				text = ""
			intervals [974]:
				xmin = 450.5301
				xmax = 450.8901
				text = "right"
			intervals [975]:
				xmin = 450.8901
				xmax = 452.0349
				text = ""
			intervals [976]:
				xmin = 452.0349
				xmax = 452.2849
				text = "so"
			intervals [977]:
				xmin = 452.2849
				xmax = 452.4349
				text = "it"
			intervals [978]:
				xmin = 452.4349
				xmax = 452.4949
				text = ""
			intervals [979]:
				xmin = 452.4949
				xmax = 452.6449
				text = "it"
			intervals [980]:
				xmin = 452.6449
				xmax = 452.7049
				text = "s"
			intervals [981]:
				xmin = 452.7049
				xmax = 452.7749
				text = "a"
			intervals [982]:
				xmin = 452.7749
				xmax = 453.2949
				text = "school"
			intervals [983]:
				xmin = 453.2949
				xmax = 453.8066
				text = ""
			intervals [984]:
				xmin = 453.8066
				xmax = 454.0266
				text = "that"
			intervals [985]:
				xmin = 454.0266
				xmax = 454.0566
				text = ""
			intervals [986]:
				xmin = 454.0566
				xmax = 454.4466
				text = "just"
			intervals [987]:
				xmin = 454.4466
				xmax = 454.7766
				text = "was"
			intervals [988]:
				xmin = 454.7766
				xmax = 455.3066
				text = "found"
			intervals [989]:
				xmin = 455.3066
				xmax = 455.3766
				text = "i"
			intervals [990]:
				xmin = 455.3766
				xmax = 455.6266
				text = "wanna"
			intervals [991]:
				xmin = 455.6266
				xmax = 455.7766
				text = "say"
			intervals [992]:
				xmin = 455.7766
				xmax = 455.8566
				text = "in"
			intervals [993]:
				xmin = 455.8566
				xmax = 455.9866
				text = "two"
			intervals [994]:
				xmin = 455.9866
				xmax = 456.3266
				text = "thousand"
			intervals [995]:
				xmin = 456.3266
				xmax = 456.8666
				text = "four"
			intervals [996]:
				xmin = 456.8666
				xmax = 457.511
				text = ""
			intervals [997]:
				xmin = 457.511
				xmax = 457.581
				text = "it"
			intervals [998]:
				xmin = 457.581
				xmax = 457.811
				text = "hasn't"
			intervals [999]:
				xmin = 457.811
				xmax = 457.901
				text = "been"
			intervals [1000]:
				xmin = 457.901
				xmax = 458.151
				text = "around"
			intervals [1001]:
				xmin = 458.151
				xmax = 458.261
				text = "that"
			intervals [1002]:
				xmin = 458.261
				xmax = 458.541
				text = "long"
			intervals [1003]:
				xmin = 458.541
				xmax = 459.4162
				text = ""
			intervals [1004]:
				xmin = 459.4162
				xmax = 459.6662
				text = "our"
			intervals [1005]:
				xmin = 459.6662
				xmax = 459.7662
				text = ""
			intervals [1006]:
				xmin = 459.7662
				xmax = 460.1162
				text = "my"
			intervals [1007]:
				xmin = 460.1162
				xmax = 460.6862
				text = "class"
			intervals [1008]:
				xmin = 460.6862
				xmax = 460.7962
				text = "will"
			intervals [1009]:
				xmin = 460.7962
				xmax = 460.9462
				text = "be"
			intervals [1010]:
				xmin = 460.9462
				xmax = 461.2262
				text = "like"
			intervals [1011]:
				xmin = 461.2262
				xmax = 461.3262
				text = "the"
			intervals [1012]:
				xmin = 461.3262
				xmax = 461.3562
				text = ""
			intervals [1013]:
				xmin = 461.3562
				xmax = 462.3562
				text = "fourth"
			intervals [1014]:
				xmin = 462.3562
				xmax = 462.5701
				text = ""
			intervals [1015]:
				xmin = 462.5701
				xmax = 462.7001
				text = "yeah"
			intervals [1016]:
				xmin = 462.7001
				xmax = 462.8201
				text = "the"
			intervals [1017]:
				xmin = 462.8201
				xmax = 463.0701
				text = "fourth"
			intervals [1018]:
				xmin = 463.0701
				xmax = 463.3601
				text = "class"
			intervals [1019]:
				xmin = 463.3601
				xmax = 463.4401
				text = "to"
			intervals [1020]:
				xmin = 463.4401
				xmax = 464.0001
				text = "graduate"
			intervals [1021]:
				xmin = 464.0001
				xmax = 464.1601
				text = "from"
			intervals [1022]:
				xmin = 464.1601
				xmax = 464.2301
				text = "the"
			intervals [1023]:
				xmin = 464.2301
				xmax = 464.6701
				text = "rdx"
			intervals [1024]:
				xmin = 464.6701
				xmax = 464.7001
				text = ""
			intervals [1025]:
				xmin = 464.7001
				xmax = 464.8901
				text = "high"
			intervals [1026]:
				xmin = 464.8901
				xmax = 465.1701
				text = "school"
			intervals [1027]:
				xmin = 465.1701
				xmax = 465.5201
				text = "part"
			intervals [1028]:
				xmin = 465.5201
				xmax = 467.5824
				text = ""
			intervals [1029]:
				xmin = 467.5824
				xmax = 467.7524
				text = "and"
			intervals [1030]:
				xmin = 467.7524
				xmax = 467.8224
				text = "it"
			intervals [1031]:
				xmin = 467.8224
				xmax = 467.9324
				text = "s"
			intervals [1032]:
				xmin = 467.9324
				xmax = 468.0324
				text = "a"
			intervals [1033]:
				xmin = 468.0324
				xmax = 468.1024
				text = ""
			intervals [1034]:
				xmin = 468.1024
				xmax = 468.2224
				text = "it"
			intervals [1035]:
				xmin = 468.2224
				xmax = 468.2924
				text = "s"
			intervals [1036]:
				xmin = 468.2924
				xmax = 468.3424
				text = "a"
			intervals [1037]:
				xmin = 468.3424
				xmax = 468.7124
				text = "charter"
			intervals [1038]:
				xmin = 468.7124
				xmax = 469.2324
				text = "school"
			intervals [1039]:
				xmin = 469.2324
				xmax = 469.7045
				text = ""
			intervals [1040]:
				xmin = 469.7045
				xmax = 469.7845
				text = "it"
			intervals [1041]:
				xmin = 469.7845
				xmax = 470.0145
				text = "was"
			intervals [1042]:
				xmin = 470.0145
				xmax = 470.1445
				text = ""
			intervals [1043]:
				xmin = 470.1445
				xmax = 470.5445
				text = "originally"
			intervals [1044]:
				xmin = 470.5445
				xmax = 470.8345
				text = "found"
			intervals [1045]:
				xmin = 470.8345
				xmax = 470.9545
				text = "by"
			intervals [1046]:
				xmin = 470.9545
				xmax = 471.7245
				text = "rdx"
			intervals [1047]:
				xmin = 471.7245
				xmax = 471.8099
				text = ""
			intervals [1048]:
				xmin = 471.8099
				xmax = 471.9299
				text = "i"
			intervals [1049]:
				xmin = 471.9299
				xmax = 472.1999
				text = "think"
			intervals [1050]:
				xmin = 472.1999
				xmax = 472.4499
				text = "she"
			intervals [1051]:
				xmin = 472.4499
				xmax = 472.4999
				text = ""
			intervals [1052]:
				xmin = 472.4999
				xmax = 472.6799
				text = "she"
			intervals [1053]:
				xmin = 472.6799
				xmax = 472.8699
				text = "works"
			intervals [1054]:
				xmin = 472.8699
				xmax = 472.9899
				text = "for"
			intervals [1055]:
				xmin = 472.9899
				xmax = 473.0699
				text = "the"
			intervals [1056]:
				xmin = 473.0699
				xmax = 473.2899
				text = "mayor"
			intervals [1057]:
				xmin = 473.2899
				xmax = 473.6099
				text = "now"
			intervals [1058]:
				xmin = 473.6099
				xmax = 473.7493
				text = ""
			intervals [1059]:
				xmin = 473.7493
				xmax = 473.8193
				text = "i"
			intervals [1060]:
				xmin = 473.8193
				xmax = 474.0993
				text = "forgot"
			intervals [1061]:
				xmin = 474.0993
				xmax = 474.1893
				text = "what"
			intervals [1062]:
				xmin = 474.1893
				xmax = 474.3393
				text = "she"
			intervals [1063]:
				xmin = 474.3393
				xmax = 474.5793
				text = "does"
			intervals [1064]:
				xmin = 474.5793
				xmax = 474.6993
				text = "for"
			intervals [1065]:
				xmin = 474.6993
				xmax = 474.7893
				text = "the"
			intervals [1066]:
				xmin = 474.7893
				xmax = 475.0293
				text = "mayor"
			intervals [1067]:
				xmin = 475.0293
				xmax = 475.808
				text = ""
			intervals [1068]:
				xmin = 475.808
				xmax = 476.368
				text = "and"
			intervals [1069]:
				xmin = 476.368
				xmax = 476.7121
				text = ""
			intervals [1070]:
				xmin = 476.7121
				xmax = 476.9121
				text = "yeah"
			intervals [1071]:
				xmin = 476.9121
				xmax = 478.7775
				text = ""
			intervals [1072]:
				xmin = 478.7775
				xmax = 478.8575
				text = "i"
			intervals [1073]:
				xmin = 478.8575
				xmax = 479.0875
				text = "do"
			intervals [1074]:
				xmin = 479.0875
				xmax = 482.4986
				text = ""
			intervals [1075]:
				xmin = 482.4986
				xmax = 482.9986
				text = "<unk>"
			intervals [1076]:
				xmin = 482.9986
				xmax = 483.9134
				text = ""
			intervals [1077]:
				xmin = 483.9134
				xmax = 484.0334
				text = "i"
			intervals [1078]:
				xmin = 484.0334
				xmax = 484.2534
				text = "would"
			intervals [1079]:
				xmin = 484.2534
				xmax = 484.4734
				text = "have"
			intervals [1080]:
				xmin = 484.4734
				xmax = 484.5734
				text = "to"
			intervals [1081]:
				xmin = 484.5734
				xmax = 484.9834
				text = "say"
			intervals [1082]:
				xmin = 484.9834
				xmax = 485.0134
				text = ""
			intervals [1083]:
				xmin = 485.0134
				xmax = 486.3434
				text = "sociology"
			intervals [1084]:
				xmin = 486.3434
				xmax = 487.7312
				text = ""
			intervals [1085]:
				xmin = 487.7312
				xmax = 488.0712
				text = "because"
			intervals [1086]:
				xmin = 488.0712
				xmax = 488.2812
				text = "it"
			intervals [1087]:
				xmin = 488.2812
				xmax = 488.3112
				text = ""
			intervals [1088]:
				xmin = 488.3112
				xmax = 488.5812
				text = "it"
			intervals [1089]:
				xmin = 488.5812
				xmax = 488.9124
				text = ""
			intervals [1090]:
				xmin = 488.9124
				xmax = 489.0524
				text = "it"
			intervals [1091]:
				xmin = 489.0524
				xmax = 489.1824
				text = "ha"
			intervals [1092]:
				xmin = 489.1824
				xmax = 489.7599
				text = ""
			intervals [1093]:
				xmin = 489.7599
				xmax = 489.9199
				text = "you"
			intervals [1094]:
				xmin = 489.9199
				xmax = 490.2999
				text = "think"
			intervals [1095]:
				xmin = 490.2999
				xmax = 490.7399
				text = "about"
			intervals [1096]:
				xmin = 490.7399
				xmax = 490.9151
				text = ""
			intervals [1097]:
				xmin = 490.9151
				xmax = 491.0151
				text = "when"
			intervals [1098]:
				xmin = 491.0151
				xmax = 491.0751
				text = "you"
			intervals [1099]:
				xmin = 491.0751
				xmax = 491.2251
				text = "think"
			intervals [1100]:
				xmin = 491.2251
				xmax = 491.4451
				text = "about"
			intervals [1101]:
				xmin = 491.4451
				xmax = 492.0951
				text = "sociology"
			intervals [1102]:
				xmin = 492.0951
				xmax = 492.8137
				text = ""
			intervals [1103]:
				xmin = 492.8137
				xmax = 492.9937
				text = "it"
			intervals [1104]:
				xmin = 492.9937
				xmax = 493.4042
				text = ""
			intervals [1105]:
				xmin = 493.4042
				xmax = 493.4742
				text = "it"
			intervals [1106]:
				xmin = 493.4742
				xmax = 493.7142
				text = "has"
			intervals [1107]:
				xmin = 493.7142
				xmax = 493.7942
				text = "a"
			intervals [1108]:
				xmin = 493.7942
				xmax = 493.9742
				text = "lot"
			intervals [1109]:
				xmin = 493.9742
				xmax = 494.0342
				text = "to"
			intervals [1110]:
				xmin = 494.0342
				xmax = 494.2742
				text = "do"
			intervals [1111]:
				xmin = 494.2742
				xmax = 494.4042
				text = "with"
			intervals [1112]:
				xmin = 494.4042
				xmax = 494.4842
				text = "the"
			intervals [1113]:
				xmin = 494.4842
				xmax = 494.9542
				text = "mind"
			intervals [1114]:
				xmin = 494.9542
				xmax = 495.0642
				text = "and"
			intervals [1115]:
				xmin = 495.0642
				xmax = 495.2042
				text = "what"
			intervals [1116]:
				xmin = 495.2042
				xmax = 495.3142
				text = "you"
			intervals [1117]:
				xmin = 495.3142
				xmax = 495.7942
				text = "believe"
			intervals [1118]:
				xmin = 495.7942
				xmax = 495.8242
				text = ""
			intervals [1119]:
				xmin = 495.8242
				xmax = 495.9442
				text = "and"
			intervals [1120]:
				xmin = 495.9442
				xmax = 496.0242
				text = "i"
			intervals [1121]:
				xmin = 496.0242
				xmax = 496.2842
				text = "like"
			intervals [1122]:
				xmin = 496.2842
				xmax = 496.5942
				text = "how"
			intervals [1123]:
				xmin = 496.5942
				xmax = 496.7242
				text = "it"
			intervals [1124]:
				xmin = 496.7242
				xmax = 496.8442
				text = "s"
			intervals [1125]:
				xmin = 496.8442
				xmax = 497.0942
				text = "no"
			intervals [1126]:
				xmin = 497.0942
				xmax = 497.3242
				text = "right"
			intervals [1127]:
				xmin = 497.3242
				xmax = 497.4042
				text = "or"
			intervals [1128]:
				xmin = 497.4042
				xmax = 497.6542
				text = "wrong"
			intervals [1129]:
				xmin = 497.6542
				xmax = 497.6842
				text = ""
			intervals [1130]:
				xmin = 497.6842
				xmax = 498.1642
				text = "answer"
			intervals [1131]:
				xmin = 498.1642
				xmax = 498.2142
				text = ""
			intervals [1132]:
				xmin = 498.2142
				xmax = 498.3642
				text = "it"
			intervals [1133]:
				xmin = 498.3642
				xmax = 498.4242
				text = "s"
			intervals [1134]:
				xmin = 498.4242
				xmax = 499.0642
				text = "indifferent"
			intervals [1135]:
				xmin = 499.0642
				xmax = 499.5211
				text = ""
			intervals [1136]:
				xmin = 499.5211
				xmax = 499.6611
				text = "but"
			intervals [1137]:
				xmin = 499.6611
				xmax = 499.7411
				text = "it"
			intervals [1138]:
				xmin = 499.7411
				xmax = 499.8311
				text = "s"
			intervals [1139]:
				xmin = 499.8311
				xmax = 499.9711
				text = "no"
			intervals [1140]:
				xmin = 499.9711
				xmax = 500.1511
				text = "right"
			intervals [1141]:
				xmin = 500.1511
				xmax = 500.2111
				text = "or"
			intervals [1142]:
				xmin = 500.2111
				xmax = 500.4411
				text = "wrong"
			intervals [1143]:
				xmin = 500.4411
				xmax = 500.4711
				text = ""
			intervals [1144]:
				xmin = 500.4711
				xmax = 501.0311
				text = "answers"
			intervals [1145]:
				xmin = 501.0311
				xmax = 501.5096
				text = ""
			intervals [1146]:
				xmin = 501.5096
				xmax = 501.5996
				text = "you"
			intervals [1147]:
				xmin = 501.5996
				xmax = 501.6896
				text = "ha"
			intervals [1148]:
				xmin = 501.6896
				xmax = 501.9296
				text = "may"
			intervals [1149]:
				xmin = 501.9296
				xmax = 502.1196
				text = "have"
			intervals [1150]:
				xmin = 502.1196
				xmax = 502.1696
				text = "a"
			intervals [1151]:
				xmin = 502.1696
				xmax = 502.4596
				text = "person"
			intervals [1152]:
				xmin = 502.4596
				xmax = 502.5796
				text = "that"
			intervals [1153]:
				xmin = 502.5796
				xmax = 502.8196
				text = "think"
			intervals [1154]:
				xmin = 502.8196
				xmax = 503.0596
				text = "one"
			intervals [1155]:
				xmin = 503.0596
				xmax = 503.3296
				text = "way"
			intervals [1156]:
				xmin = 503.3296
				xmax = 503.3596
				text = ""
			intervals [1157]:
				xmin = 503.3596
				xmax = 503.5396
				text = "while"
			intervals [1158]:
				xmin = 503.5396
				xmax = 503.6696
				text = "you"
			intervals [1159]:
				xmin = 503.6696
				xmax = 503.8296
				text = "have"
			intervals [1160]:
				xmin = 503.8296
				xmax = 504.0796
				text = "another"
			intervals [1161]:
				xmin = 504.0796
				xmax = 504.3096
				text = "person"
			intervals [1162]:
				xmin = 504.3096
				xmax = 504.3996
				text = "that"
			intervals [1163]:
				xmin = 504.3996
				xmax = 504.6596
				text = "thinks"
			intervals [1164]:
				xmin = 504.6596
				xmax = 504.9796
				text = "another"
			intervals [1165]:
				xmin = 504.9796
				xmax = 505.2296
				text = "way"
			intervals [1166]:
				xmin = 505.2296
				xmax = 506.0349
				text = ""
			intervals [1167]:
				xmin = 506.0349
				xmax = 506.4249
				text = "and"
			intervals [1168]:
				xmin = 506.4249
				xmax = 507.573
				text = ""
			intervals [1169]:
				xmin = 507.573
				xmax = 507.783
				text = "like"
			intervals [1170]:
				xmin = 507.783
				xmax = 507.873
				text = "the"
			intervals [1171]:
				xmin = 507.873
				xmax = 508.193
				text = "different"
			intervals [1172]:
				xmin = 508.193
				xmax = 508.233
				text = ""
			intervals [1173]:
				xmin = 508.233
				xmax = 509.083
				text = "topics"
			intervals [1174]:
				xmin = 509.083
				xmax = 509.433
				text = "from"
			intervals [1175]:
				xmin = 509.433
				xmax = 510.2031
				text = ""
			intervals [1176]:
				xmin = 510.2031
				xmax = 510.4631
				text = "from"
			intervals [1177]:
				xmin = 510.4631
				xmax = 511.2731
				text = "poverty"
			intervals [1178]:
				xmin = 511.2731
				xmax = 511.3031
				text = ""
			intervals [1179]:
				xmin = 511.3031
				xmax = 511.6031
				text = "to"
			intervals [1180]:
				xmin = 511.6031
				xmax = 511.9631
				text = "red"
			intervals [1181]:
				xmin = 511.9631
				xmax = 512.5931
				text = "lining"
			intervals [1182]:
				xmin = 512.5931
				xmax = 512.6331
				text = ""
			intervals [1183]:
				xmin = 512.6331
				xmax = 513.0931
				text = "to"
			intervals [1184]:
				xmin = 513.0931
				xmax = 513.8199
				text = ""
			intervals [1185]:
				xmin = 513.8199
				xmax = 514.6099
				text = "segregation"
			intervals [1186]:
				xmin = 514.6099
				xmax = 514.6999
				text = "in"
			intervals [1187]:
				xmin = 514.6999
				xmax = 515.2799
				text = "classroom"
			intervals [1188]:
				xmin = 515.2799
				xmax = 515.8599
				text = "segregation"
			intervals [1189]:
				xmin = 515.8599
				xmax = 515.9399
				text = "in"
			intervals [1190]:
				xmin = 515.9399
				xmax = 516.8099
				text = "education"
			intervals [1191]:
				xmin = 516.8099
				xmax = 517.174
				text = ""
			intervals [1192]:
				xmin = 517.174
				xmax = 517.254
				text = "you"
			intervals [1193]:
				xmin = 517.254
				xmax = 517.394
				text = "have"
			intervals [1194]:
				xmin = 517.394
				xmax = 517.684
				text = "different"
			intervals [1195]:
				xmin = 517.684
				xmax = 518.074
				text = "topics"
			intervals [1196]:
				xmin = 518.074
				xmax = 518.244
				text = "that"
			intervals [1197]:
				xmin = 518.244
				xmax = 518.384
				text = "you"
			intervals [1198]:
				xmin = 518.384
				xmax = 518.594
				text = "can"
			intervals [1199]:
				xmin = 518.594
				xmax = 518.9924
				text = ""
			intervals [1200]:
				xmin = 518.9924
				xmax = 519.2024
				text = "get"
			intervals [1201]:
				xmin = 519.2024
				xmax = 519.9401
				text = ""
			intervals [1202]:
				xmin = 519.9401
				xmax = 520.5301
				text = "people"
			intervals [1203]:
				xmin = 520.5301
				xmax = 520.5601
				text = ""
			intervals [1204]:
				xmin = 520.5601
				xmax = 520.9701
				text = "different"
			intervals [1205]:
				xmin = 520.9701
				xmax = 521.5501
				text = "opinions"
			intervals [1206]:
				xmin = 521.5501
				xmax = 521.7701
				text = "from"
			intervals [1207]:
				xmin = 521.7701
				xmax = 522.1501
				text = "different"
			intervals [1208]:
				xmin = 522.1501
				xmax = 522.6401
				text = "walks"
			intervals [1209]:
				xmin = 522.6401
				xmax = 523.1106
				text = ""
			intervals [1210]:
				xmin = 523.1106
				xmax = 523.2706
				text = "of"
			intervals [1211]:
				xmin = 523.2706
				xmax = 523.8106
				text = "life"
			intervals [1212]:
				xmin = 523.8106
				xmax = 524.6588
				text = ""
			intervals [1213]:
				xmin = 524.6588
				xmax = 524.8288
				text = "and"
			intervals [1214]:
				xmin = 524.8288
				xmax = 524.9288
				text = "to"
			intervals [1215]:
				xmin = 524.9288
				xmax = 525.1488
				text = "come"
			intervals [1216]:
				xmin = 525.1488
				xmax = 525.4988
				text = "together"
			intervals [1217]:
				xmin = 525.4988
				xmax = 525.7388
				text = "and"
			intervals [1218]:
				xmin = 525.7388
				xmax = 526.1188
				text = "hear"
			intervals [1219]:
				xmin = 526.1188
				xmax = 526.4088
				text = "about"
			intervals [1220]:
				xmin = 526.4088
				xmax = 526.6588
				text = "it"
			intervals [1221]:
				xmin = 526.6588
				xmax = 526.7288
				text = "and"
			intervals [1222]:
				xmin = 526.7288
				xmax = 526.7788
				text = ""
			intervals [1223]:
				xmin = 526.7788
				xmax = 527.1288
				text = "share"
			intervals [1224]:
				xmin = 527.1288
				xmax = 527.4988
				text = "personal"
			intervals [1225]:
				xmin = 527.4988
				xmax = 527.9088
				text = "stories"
			intervals [1226]:
				xmin = 527.9088
				xmax = 528.0188
				text = "i"
			intervals [1227]:
				xmin = 528.0188
				xmax = 528.2788
				text = "like"
			intervals [1228]:
				xmin = 528.2788
				xmax = 528.5688
				text = "that"
			intervals [1229]:
				xmin = 528.5688
				xmax = 531.1225
				text = ""
			intervals [1230]:
				xmin = 531.1225
				xmax = 531.3725
				text = "mm-hm"
			intervals [1231]:
				xmin = 531.3725
				xmax = 546.9969
				text = ""
			intervals [1232]:
				xmin = 546.9969
				xmax = 547.2469
				text = "i"
			intervals [1233]:
				xmin = 547.2469
				xmax = 547.9869
				text = "internalize"
			intervals [1234]:
				xmin = 547.9869
				xmax = 548.1669
				text = "it"
			intervals [1235]:
				xmin = 548.1669
				xmax = 548.3585
				text = ""
			intervals [1236]:
				xmin = 548.3585
				xmax = 548.6085
				text = "and"
			intervals [1237]:
				xmin = 548.6085
				xmax = 548.7285
				text = "i"
			intervals [1238]:
				xmin = 548.7285
				xmax = 548.9785
				text = "could"
			intervals [1239]:
				xmin = 548.9785
				xmax = 549.196
				text = ""
			intervals [1240]:
				xmin = 549.196
				xmax = 549.356
				text = "my"
			intervals [1241]:
				xmin = 549.356
				xmax = 549.566
				text = "thing"
			intervals [1242]:
				xmin = 549.566
				xmax = 549.716
				text = "is"
			intervals [1243]:
				xmin = 549.716
				xmax = 549.796
				text = "i"
			intervals [1244]:
				xmin = 549.796
				xmax = 549.936
				text = "can"
			intervals [1245]:
				xmin = 549.936
				xmax = 550.206
				text = "agree"
			intervals [1246]:
				xmin = 550.206
				xmax = 550.356
				text = "with"
			intervals [1247]:
				xmin = 550.356
				xmax = 550.466
				text = "you"
			intervals [1248]:
				xmin = 550.466
				xmax = 550.556
				text = "or"
			intervals [1249]:
				xmin = 550.556
				xmax = 550.606
				text = "i"
			intervals [1250]:
				xmin = 550.606
				xmax = 550.766
				text = "can"
			intervals [1251]:
				xmin = 550.766
				xmax = 551.206
				text = "disagree"
			intervals [1252]:
				xmin = 551.206
				xmax = 551.336
				text = "but"
			intervals [1253]:
				xmin = 551.336
				xmax = 551.456
				text = "you"
			intervals [1254]:
				xmin = 551.456
				xmax = 551.546
				text = "would"
			intervals [1255]:
				xmin = 551.546
				xmax = 551.796
				text = "never"
			intervals [1256]:
				xmin = 551.796
				xmax = 552.146
				text = "know"
			intervals [1257]:
				xmin = 552.146
				xmax = 552.6401
				text = ""
			intervals [1258]:
				xmin = 552.6401
				xmax = 552.9601
				text = "that"
			intervals [1259]:
				xmin = 552.9601
				xmax = 553.7279
				text = ""
			intervals [1260]:
				xmin = 553.7279
				xmax = 553.8779
				text = "you"
			intervals [1261]:
				xmin = 553.8779
				xmax = 553.9879
				text = "would"
			intervals [1262]:
				xmin = 553.9879
				xmax = 554.2279
				text = "never"
			intervals [1263]:
				xmin = 554.2279
				xmax = 554.4379
				text = "know"
			intervals [1264]:
				xmin = 554.4379
				xmax = 554.6479
				text = "that"
			intervals [1265]:
				xmin = 554.6479
				xmax = 554.8079
				text = "i"
			intervals [1266]:
				xmin = 554.8079
				xmax = 555.0479
				text = "don't"
			intervals [1267]:
				xmin = 555.0479
				xmax = 555.0779
				text = ""
			intervals [1268]:
				xmin = 555.0779
				xmax = 555.2379
				text = "i"
			intervals [1269]:
				xmin = 555.2379
				xmax = 555.5279
				text = "don't"
			intervals [1270]:
				xmin = 555.5279
				xmax = 556.5607
				text = ""
			intervals [1271]:
				xmin = 556.5607
				xmax = 556.6507
				text = "i"
			intervals [1272]:
				xmin = 556.6507
				xmax = 556.8607
				text = "don't"
			intervals [1273]:
				xmin = 556.8607
				xmax = 557.0907
				text = "like"
			intervals [1274]:
				xmin = 557.0907
				xmax = 557.2307
				text = "your"
			intervals [1275]:
				xmin = 557.2307
				xmax = 557.8007
				text = "opinion"
			intervals [1276]:
				xmin = 557.8007
				xmax = 558.0807
				text = "because"
			intervals [1277]:
				xmin = 558.0807
				xmax = 558.2207
				text = "i"
			intervals [1278]:
				xmin = 558.2207
				xmax = 558.3507
				text = "would"
			intervals [1279]:
				xmin = 558.3507
				xmax = 558.4907
				text = "do"
			intervals [1280]:
				xmin = 558.4907
				xmax = 558.5607
				text = "it"
			intervals [1281]:
				xmin = 558.5607
				xmax = 558.8007
				text = "very"
			intervals [1282]:
				xmin = 558.8007
				xmax = 559.5607
				text = "respectfully"
			intervals [1283]:
				xmin = 559.5607
				xmax = 560.1717
				text = ""
			intervals [1284]:
				xmin = 560.1717
				xmax = 560.4617
				text = "and"
			intervals [1285]:
				xmin = 560.4617
				xmax = 560.5717
				text = "it"
			intervals [1286]:
				xmin = 560.5717
				xmax = 560.7017
				text = "s"
			intervals [1287]:
				xmin = 560.7017
				xmax = 561.0617
				text = "different"
			intervals [1288]:
				xmin = 561.0617
				xmax = 561.1517
				text = "when"
			intervals [1289]:
				xmin = 561.1517
				xmax = 561.3517
				text = "you"
			intervals [1290]:
				xmin = 561.3517
				xmax = 561.593
				text = ""
			intervals [1291]:
				xmin = 561.593
				xmax = 561.693
				text = "you"
			intervals [1292]:
				xmin = 561.693
				xmax = 561.893
				text = "have"
			intervals [1293]:
				xmin = 561.893
				xmax = 562.083
				text = "to"
			intervals [1294]:
				xmin = 562.083
				xmax = 562.5206
				text = ""
			intervals [1295]:
				xmin = 562.5206
				xmax = 562.6206
				text = "you"
			intervals [1296]:
				xmin = 562.6206
				xmax = 562.7606
				text = "have"
			intervals [1297]:
				xmin = 562.7606
				xmax = 562.8706
				text = "to"
			intervals [1298]:
				xmin = 562.8706
				xmax = 563.2306
				text = "say"
			intervals [1299]:
				xmin = 563.2306
				xmax = 563.3989
				text = ""
			intervals [1300]:
				xmin = 563.3989
				xmax = 563.7689
				text = "well"
			intervals [1301]:
				xmin = 563.7689
				xmax = 563.8689
				text = "i"
			intervals [1302]:
				xmin = 563.8689
				xmax = 564.0689
				text = "see"
			intervals [1303]:
				xmin = 564.0689
				xmax = 564.1589
				text = "what"
			intervals [1304]:
				xmin = 564.1589
				xmax = 564.2689
				text = "you're"
			intervals [1305]:
				xmin = 564.2689
				xmax = 564.5589
				text = "saying"
			intervals [1306]:
				xmin = 564.5589
				xmax = 564.6889
				text = "but"
			intervals [1307]:
				xmin = 564.6889
				xmax = 564.8289
				text = "then"
			intervals [1308]:
				xmin = 564.8289
				xmax = 565.1889
				text = "again"
			intervals [1309]:
				xmin = 565.1889
				xmax = 565.5244
				text = ""
			intervals [1310]:
				xmin = 565.5244
				xmax = 565.6644
				text = "it"
			intervals [1311]:
				xmin = 565.6644
				xmax = 565.6944
				text = ""
			intervals [1312]:
				xmin = 565.6944
				xmax = 565.8644
				text = "it"
			intervals [1313]:
				xmin = 565.8644
				xmax = 566.1444
				text = "doesn't"
			intervals [1314]:
				xmin = 566.1444
				xmax = 566.3544
				text = "make"
			intervals [1315]:
				xmin = 566.3544
				xmax = 566.6344
				text = "sense"
			intervals [1316]:
				xmin = 566.6344
				xmax = 566.9144
				text = "but"
			intervals [1317]:
				xmin = 566.9144
				xmax = 567.1844
				text = "i"
			intervals [1318]:
				xmin = 567.1844
				xmax = 567.2144
				text = "<unk>"
			intervals [1319]:
				xmin = 567.2144
				xmax = 567.4162
				text = ""
			intervals [1320]:
				xmin = 567.4162
				xmax = 567.5562
				text = "i"
			intervals [1321]:
				xmin = 567.5562
				xmax = 567.5862
				text = "<unk>"
			intervals [1322]:
				xmin = 567.5862
				xmax = 567.9262
				text = "follow"
			intervals [1323]:
				xmin = 567.9262
				xmax = 568.2562
				text = "along"
			intervals [1324]:
				xmin = 568.2562
				xmax = 568.4862
				text = "with"
			intervals [1325]:
				xmin = 568.4862
				xmax = 568.6462
				text = "you"
			intervals [1326]:
				xmin = 568.6462
				xmax = 574.1135
				text = ""
			intervals [1327]:
				xmin = 574.1135
				xmax = 574.4035
				text = "mm-hm"
			intervals [1328]:
				xmin = 574.4035
				xmax = 581.3056
				text = ""
			intervals [1329]:
				xmin = 581.3056
				xmax = 581.6956
				text = "right"
			intervals [1330]:
				xmin = 581.6956
				xmax = 582.2031
				text = ""
			intervals [1331]:
				xmin = 582.2031
				xmax = 582.4831
				text = "no"
			intervals [1332]:
				xmin = 582.4831
				xmax = 582.5631
				text = ""
			intervals [1333]:
				xmin = 582.5631
				xmax = 582.7331
				text = "i"
			intervals [1334]:
				xmin = 582.7331
				xmax = 582.9331
				text = "give"
			intervals [1335]:
				xmin = 582.9331
				xmax = 583.1031
				text = "them"
			intervals [1336]:
				xmin = 583.1031
				xmax = 583.1831
				text = "a"
			intervals [1337]:
				xmin = 583.1831
				xmax = 583.2531
				text = ""
			intervals [1338]:
				xmin = 583.2531
				xmax = 583.4931
				text = "like"
			intervals [1339]:
				xmin = 583.4931
				xmax = 583.8331
				text = "different"
			intervals [1340]:
				xmin = 583.8331
				xmax = 583.9031
				text = ""
			intervals [1341]:
				xmin = 583.9031
				xmax = 584.1531
				text = "view"
			intervals [1342]:
				xmin = 584.1531
				xmax = 584.4731
				text = "point"
			intervals [1343]:
				xmin = 584.4731
				xmax = 584.5631
				text = ""
			intervals [1344]:
				xmin = 584.5631
				xmax = 584.9831
				text = "mostly"
			intervals [1345]:
				xmin = 584.9831
				xmax = 588.7936
				text = ""
			intervals [1346]:
				xmin = 588.7936
				xmax = 589.1236
				text = "mm-hm"
			intervals [1347]:
				xmin = 589.1236
				xmax = 592.7041
				text = ""
			intervals [1348]:
				xmin = 592.7041
				xmax = 592.9741
				text = "right"
			intervals [1349]:
				xmin = 592.9741
				xmax = 595.6945
				text = ""
			intervals [1350]:
				xmin = 595.6945
				xmax = 595.8045
				text = "i"
			intervals [1351]:
				xmin = 595.8045
				xmax = 595.8345
				text = ""
			intervals [1352]:
				xmin = 595.8345
				xmax = 596.0045
				text = "wanna"
			intervals [1353]:
				xmin = 596.0045
				xmax = 596.0345
				text = ""
			intervals [1354]:
				xmin = 596.0345
				xmax = 596.4945
				text = "say"
			intervals [1355]:
				xmin = 596.4945
				xmax = 597.8833
				text = ""
			intervals [1356]:
				xmin = 597.8833
				xmax = 597.9433
				text = "the"
			intervals [1357]:
				xmin = 597.9433
				xmax = 598.1533
				text = "last"
			intervals [1358]:
				xmin = 598.1533
				xmax = 598.3033
				text = "con-"
			intervals [1359]:
				xmin = 598.3033
				xmax = 598.3933
				text = ""
			intervals [1360]:
				xmin = 598.3933
				xmax = 598.4733
				text = "i"
			intervals [1361]:
				xmin = 598.4733
				xmax = 598.6533
				text = "have"
			intervals [1362]:
				xmin = 598.6533
				xmax = 598.6833
				text = ""
			intervals [1363]:
				xmin = 598.6833
				xmax = 599.2833
				text = "had"
			intervals [1364]:
				xmin = 599.2833
				xmax = 603.6664
				text = ""
			intervals [1365]:
				xmin = 603.6664
				xmax = 604.2164
				text = "with"
			intervals [1366]:
				xmin = 604.2164
				xmax = 604.2964
				text = ""
			intervals [1367]:
				xmin = 604.2964
				xmax = 604.4364
				text = "one"
			intervals [1368]:
				xmin = 604.4364
				xmax = 604.4964
				text = "of"
			intervals [1369]:
				xmin = 604.4964
				xmax = 604.6264
				text = "my"
			intervals [1370]:
				xmin = 604.6264
				xmax = 604.6764
				text = ""
			intervals [1371]:
				xmin = 604.6764
				xmax = 605.3364
				text = "peers"
			intervals [1372]:
				xmin = 605.3364
				xmax = 605.8894
				text = ""
			intervals [1373]:
				xmin = 605.8894
				xmax = 605.9494
				text = "it"
			intervals [1374]:
				xmin = 605.9494
				xmax = 606.0894
				text = "was"
			intervals [1375]:
				xmin = 606.0894
				xmax = 606.3594
				text = "about"
			intervals [1376]:
				xmin = 606.3594
				xmax = 606.6894
				text = "our"
			intervals [1377]:
				xmin = 606.6894
				xmax = 606.8337
				text = ""
			intervals [1378]:
				xmin = 606.8337
				xmax = 607.1437
				text = "current"
			intervals [1379]:
				xmin = 607.1437
				xmax = 607.5437
				text = "president"
			intervals [1380]:
				xmin = 607.5437
				xmax = 607.8637
				text = "now"
			intervals [1381]:
				xmin = 607.8637
				xmax = 608.8623
				text = ""
			intervals [1382]:
				xmin = 608.8623
				xmax = 609.0423
				text = "which"
			intervals [1383]:
				xmin = 609.0423
				xmax = 609.1523
				text = "is"
			intervals [1384]:
				xmin = 609.1523
				xmax = 609.4623
				text = "donald"
			intervals [1385]:
				xmin = 609.4623
				xmax = 609.8823
				text = "trump"
			intervals [1386]:
				xmin = 609.8823
				xmax = 611.6559
				text = ""
			intervals [1387]:
				xmin = 611.6559
				xmax = 611.8459
				text = "<unk>"
			intervals [1388]:
				xmin = 611.8459
				xmax = 612.5167
				text = ""
			intervals [1389]:
				xmin = 612.5167
				xmax = 612.6567
				text = "and"
			intervals [1390]:
				xmin = 612.6567
				xmax = 612.8667
				text = "he"
			intervals [1391]:
				xmin = 612.8667
				xmax = 612.9167
				text = "s"
			intervals [1392]:
				xmin = 612.9167
				xmax = 613.1407
				text = ""
			intervals [1393]:
				xmin = 613.1407
				xmax = 613.4807
				text = "thinks"
			intervals [1394]:
				xmin = 613.4807
				xmax = 613.6807
				text = "that"
			intervals [1395]:
				xmin = 613.6807
				xmax = 614.0107
				text = "donald"
			intervals [1396]:
				xmin = 614.0107
				xmax = 614.3107
				text = "trump"
			intervals [1397]:
				xmin = 614.3107
				xmax = 614.4107
				text = "is"
			intervals [1398]:
				xmin = 614.4107
				xmax = 614.7007
				text = "very"
			intervals [1399]:
				xmin = 614.7007
				xmax = 615.1907
				text = "illiterate"
			intervals [1400]:
				xmin = 615.1907
				xmax = 615.3507
				text = "he"
			intervals [1401]:
				xmin = 615.3507
				xmax = 615.6007
				text = "thinks"
			intervals [1402]:
				xmin = 615.6007
				xmax = 615.7107
				text = "he"
			intervals [1403]:
				xmin = 615.7107
				xmax = 615.9807
				text = "doesn't"
			intervals [1404]:
				xmin = 615.9807
				xmax = 616.1607
				text = "know"
			intervals [1405]:
				xmin = 616.1607
				xmax = 616.6207
				text = "nothing"
			intervals [1406]:
				xmin = 616.6207
				xmax = 617.6559
				text = ""
			intervals [1407]:
				xmin = 617.6559
				xmax = 617.8059
				text = "and"
			intervals [1408]:
				xmin = 617.8059
				xmax = 617.9559
				text = "i"
			intervals [1409]:
				xmin = 617.9559
				xmax = 618.0059
				text = ""
			intervals [1410]:
				xmin = 618.0059
				xmax = 618.3659
				text = "told"
			intervals [1411]:
				xmin = 618.3659
				xmax = 618.5659
				text = "him"
			intervals [1412]:
				xmin = 618.5659
				xmax = 618.6659
				text = "i"
			intervals [1413]:
				xmin = 618.6659
				xmax = 618.6959
				text = ""
			intervals [1414]:
				xmin = 618.6959
				xmax = 618.8059
				text = "was"
			intervals [1415]:
				xmin = 618.8059
				xmax = 619.0759
				text = "like"
			intervals [1416]:
				xmin = 619.0759
				xmax = 619.9882
				text = ""
			intervals [1417]:
				xmin = 619.9882
				xmax = 620.1282
				text = "you"
			intervals [1418]:
				xmin = 620.1282
				xmax = 620.5287
				text = ""
			intervals [1419]:
				xmin = 620.5287
				xmax = 620.9687
				text = "can't"
			intervals [1420]:
				xmin = 620.9687
				xmax = 621.3928
				text = ""
			intervals [1421]:
				xmin = 621.3928
				xmax = 621.5428
				text = "you"
			intervals [1422]:
				xmin = 621.5428
				xmax = 621.8028
				text = "can't"
			intervals [1423]:
				xmin = 621.8028
				xmax = 621.9628
				text = "get"
			intervals [1424]:
				xmin = 621.9628
				xmax = 622.2728
				text = "mad"
			intervals [1425]:
				xmin = 622.2728
				xmax = 622.3428
				text = "at"
			intervals [1426]:
				xmin = 622.3428
				xmax = 622.5828
				text = "him"
			intervals [1427]:
				xmin = 622.5828
				xmax = 622.6879
				text = ""
			intervals [1428]:
				xmin = 622.6879
				xmax = 622.9979
				text = "first"
			intervals [1429]:
				xmin = 622.9979
				xmax = 623.0779
				text = "of"
			intervals [1430]:
				xmin = 623.0779
				xmax = 623.1379
				text = "all"
			intervals [1431]:
				xmin = 623.1379
				xmax = 623.1979
				text = "you"
			intervals [1432]:
				xmin = 623.1979
				xmax = 623.3379
				text = "have"
			intervals [1433]:
				xmin = 623.3379
				xmax = 623.4079
				text = "to"
			intervals [1434]:
				xmin = 623.4079
				xmax = 623.4379
				text = ""
			intervals [1435]:
				xmin = 623.4379
				xmax = 623.7979
				text = "think"
			intervals [1436]:
				xmin = 623.7979
				xmax = 623.9462
				text = ""
			intervals [1437]:
				xmin = 623.9462
				xmax = 624.1262
				text = "he"
			intervals [1438]:
				xmin = 624.1262
				xmax = 624.1962
				text = "s"
			intervals [1439]:
				xmin = 624.1962
				xmax = 624.2562
				text = "a"
			intervals [1440]:
				xmin = 624.2562
				xmax = 624.6662
				text = "business"
			intervals [1441]:
				xmin = 624.6662
				xmax = 625.0762
				text = "man"
			intervals [1442]:
				xmin = 625.0762
				xmax = 626.3018
				text = ""
			intervals [1443]:
				xmin = 626.3018
				xmax = 626.5218
				text = "i"
			intervals [1444]:
				xmin = 626.5218
				xmax = 626.8818
				text = "agree"
			intervals [1445]:
				xmin = 626.8818
				xmax = 627.0618
				text = "that"
			intervals [1446]:
				xmin = 627.0618
				xmax = 627.2218
				text = "some"
			intervals [1447]:
				xmin = 627.2218
				xmax = 627.2818
				text = "of"
			intervals [1448]:
				xmin = 627.2818
				xmax = 627.3718
				text = "the"
			intervals [1449]:
				xmin = 627.3718
				xmax = 627.5818
				text = "stuff"
			intervals [1450]:
				xmin = 627.5818
				xmax = 627.7618
				text = "that"
			intervals [1451]:
				xmin = 627.7618
				xmax = 627.8118
				text = ""
			intervals [1452]:
				xmin = 627.8118
				xmax = 628.4518
				text = "majority"
			intervals [1453]:
				xmin = 628.4518
				xmax = 628.5499
				text = ""
			intervals [1454]:
				xmin = 628.5499
				xmax = 628.6499
				text = "let"
			intervals [1455]:
				xmin = 628.6499
				xmax = 628.6799
				text = "s"
			intervals [1456]:
				xmin = 628.6799
				xmax = 628.7999
				text = "say"
			intervals [1457]:
				xmin = 628.7999
				xmax = 629.3699
				text = "majority"
			intervals [1458]:
				xmin = 629.3699
				xmax = 629.5899
				text = "not"
			intervals [1459]:
				xmin = 629.5899
				xmax = 629.9099
				text = "some"
			intervals [1460]:
				xmin = 629.9099
				xmax = 630.0799
				text = "but"
			intervals [1461]:
				xmin = 630.0799
				xmax = 630.7499
				text = "majority"
			intervals [1462]:
				xmin = 630.7499
				xmax = 630.9972
				text = ""
			intervals [1463]:
				xmin = 630.9972
				xmax = 631.1672
				text = "of"
			intervals [1464]:
				xmin = 631.1672
				xmax = 631.2872
				text = "the"
			intervals [1465]:
				xmin = 631.2872
				xmax = 631.4772
				text = "stuff"
			intervals [1466]:
				xmin = 631.4772
				xmax = 631.5972
				text = "that"
			intervals [1467]:
				xmin = 631.5972
				xmax = 631.7672
				text = "he"
			intervals [1468]:
				xmin = 631.7672
				xmax = 631.8372
				text = "s"
			intervals [1469]:
				xmin = 631.8372
				xmax = 632.1772
				text = "doing"
			intervals [1470]:
				xmin = 632.1772
				xmax = 632.3372
				text = "is"
			intervals [1471]:
				xmin = 632.3372
				xmax = 632.7172
				text = "wrong"
			intervals [1472]:
				xmin = 632.7172
				xmax = 633.6231
				text = ""
			intervals [1473]:
				xmin = 633.6231
				xmax = 633.7631
				text = "and"
			intervals [1474]:
				xmin = 633.7631
				xmax = 633.8231
				text = "it"
			intervals [1475]:
				xmin = 633.8231
				xmax = 633.9431
				text = "s"
			intervals [1476]:
				xmin = 633.9431
				xmax = 634.1431
				text = "gonna"
			intervals [1477]:
				xmin = 634.1431
				xmax = 634.4531
				text = "affect"
			intervals [1478]:
				xmin = 634.4531
				xmax = 634.7931
				text = "people"
			intervals [1479]:
				xmin = 634.7931
				xmax = 635.3331
				text = "lives"
			intervals [1480]:
				xmin = 635.3331
				xmax = 636.1197
				text = ""
			intervals [1481]:
				xmin = 636.1197
				xmax = 636.5697
				text = "people"
			intervals [1482]:
				xmin = 636.5697
				xmax = 636.6597
				text = "s"
			intervals [1483]:
				xmin = 636.6597
				xmax = 637.3797
				text = "household"
			intervals [1484]:
				xmin = 637.3797
				xmax = 637.4597
				text = "and"
			intervals [1485]:
				xmin = 637.4597
				xmax = 638.0897
				text = "people"
			intervals [1486]:
				xmin = 638.0897
				xmax = 638.3652
				text = ""
			intervals [1487]:
				xmin = 638.3652
				xmax = 638.6352
				text = "work"
			intervals [1488]:
				xmin = 638.6352
				xmax = 639.2252
				text = "ability"
			intervals [1489]:
				xmin = 639.2252
				xmax = 640.6107
				text = ""
			intervals [1490]:
				xmin = 640.6107
				xmax = 640.7907
				text = "but"
			intervals [1491]:
				xmin = 640.7907
				xmax = 641.1407
				text = "also"
			intervals [1492]:
				xmin = 641.1407
				xmax = 641.2507
				text = "we"
			intervals [1493]:
				xmin = 641.2507
				xmax = 641.4207
				text = "have"
			intervals [1494]:
				xmin = 641.4207
				xmax = 641.5207
				text = "to"
			intervals [1495]:
				xmin = 641.5207
				xmax = 641.7307
				text = "think"
			intervals [1496]:
				xmin = 641.7307
				xmax = 642.0707
				text = "about"
			intervals [1497]:
				xmin = 642.0707
				xmax = 642.1807
				text = "we"
			intervals [1498]:
				xmin = 642.1807
				xmax = 642.3907
				text = "have"
			intervals [1499]:
				xmin = 642.3907
				xmax = 642.4807
				text = "to"
			intervals [1500]:
				xmin = 642.4807
				xmax = 642.7607
				text = "hear"
			intervals [1501]:
				xmin = 642.7607
				xmax = 642.9407
				text = "him"
			intervals [1502]:
				xmin = 642.9407
				xmax = 643.1507
				text = "out"
			intervals [1503]:
				xmin = 643.1507
				xmax = 643.2507
				text = "we"
			intervals [1504]:
				xmin = 643.2507
				xmax = 643.4307
				text = "have"
			intervals [1505]:
				xmin = 643.4307
				xmax = 643.5207
				text = "to"
			intervals [1506]:
				xmin = 643.5207
				xmax = 643.7507
				text = "come"
			intervals [1507]:
				xmin = 643.7507
				xmax = 643.9507
				text = "to"
			intervals [1508]:
				xmin = 643.9507
				xmax = 644.1407
				text = "like"
			intervals [1509]:
				xmin = 644.1407
				xmax = 644.1907
				text = "a"
			intervals [1510]:
				xmin = 644.1907
				xmax = 644.6907
				text = "common"
			intervals [1511]:
				xmin = 644.6907
				xmax = 645.1807
				text = "ground"
			intervals [1512]:
				xmin = 645.1807
				xmax = 645.3862
				text = ""
			intervals [1513]:
				xmin = 645.3862
				xmax = 645.5562
				text = "cause"
			intervals [1514]:
				xmin = 645.5562
				xmax = 645.7062
				text = "he"
			intervals [1515]:
				xmin = 645.7062
				xmax = 645.7362
				text = "s"
			intervals [1516]:
				xmin = 645.7362
				xmax = 645.8762
				text = "gonna"
			intervals [1517]:
				xmin = 645.8762
				xmax = 645.9562
				text = "be"
			intervals [1518]:
				xmin = 645.9562
				xmax = 646.0862
				text = "our"
			intervals [1519]:
				xmin = 646.0862
				xmax = 646.4662
				text = "president"
			intervals [1520]:
				xmin = 646.4662
				xmax = 646.5462
				text = "for"
			intervals [1521]:
				xmin = 646.5462
				xmax = 646.6262
				text = "the"
			intervals [1522]:
				xmin = 646.6262
				xmax = 646.8962
				text = "next"
			intervals [1523]:
				xmin = 646.8962
				xmax = 647.1862
				text = "four"
			intervals [1524]:
				xmin = 647.1862
				xmax = 647.6162
				text = "years"
			intervals [1525]:
				xmin = 647.6162
				xmax = 647.8694
				text = ""
			intervals [1526]:
				xmin = 647.8694
				xmax = 648.0494
				text = "or"
			intervals [1527]:
				xmin = 648.0494
				xmax = 648.3794
				text = "might"
			intervals [1528]:
				xmin = 648.3794
				xmax = 648.6702
				text = ""
			intervals [1529]:
				xmin = 648.6702
				xmax = 648.8402
				text = "be"
			intervals [1530]:
				xmin = 648.8402
				xmax = 649.1702
				text = "even"
			intervals [1531]:
				xmin = 649.1702
				xmax = 649.2202
				text = ""
			intervals [1532]:
				xmin = 649.2202
				xmax = 649.4902
				text = "eight"
			intervals [1533]:
				xmin = 649.4902
				xmax = 650.3986
				text = ""
			intervals [1534]:
				xmin = 650.3986
				xmax = 650.5586
				text = "so"
			intervals [1535]:
				xmin = 650.5586
				xmax = 650.7786
				text = "let"
			intervals [1536]:
				xmin = 650.7786
				xmax = 650.9186
				text = "s"
			intervals [1537]:
				xmin = 650.9186
				xmax = 651.3895
				text = ""
			intervals [1538]:
				xmin = 651.3895
				xmax = 651.5195
				text = "let"
			intervals [1539]:
				xmin = 651.5195
				xmax = 651.5495
				text = "s"
			intervals [1540]:
				xmin = 651.5495
				xmax = 652.0195
				text = "stop"
			intervals [1541]:
				xmin = 652.0195
				xmax = 652.2303
				text = ""
			intervals [1542]:
				xmin = 652.2303
				xmax = 652.5203
				text = "pointing"
			intervals [1543]:
				xmin = 652.5203
				xmax = 652.6203
				text = "the"
			intervals [1544]:
				xmin = 652.6203
				xmax = 653.1703
				text = "finger"
			intervals [1545]:
				xmin = 653.1703
				xmax = 653.2003
				text = ""
			intervals [1546]:
				xmin = 653.2003
				xmax = 653.6103
				text = "where"
			intervals [1547]:
				xmin = 653.6103
				xmax = 653.9996
				text = ""
			intervals [1548]:
				xmin = 653.9996
				xmax = 654.1796
				text = "we"
			intervals [1549]:
				xmin = 654.1796
				xmax = 654.3596
				text = "all"
			intervals [1550]:
				xmin = 654.3596
				xmax = 654.5196
				text = "should"
			intervals [1551]:
				xmin = 654.5196
				xmax = 654.7796
				text = "sit"
			intervals [1552]:
				xmin = 654.7796
				xmax = 655.0496
				text = "down"
			intervals [1553]:
				xmin = 655.0496
				xmax = 655.1396
				text = "and"
			intervals [1554]:
				xmin = 655.1396
				xmax = 655.3396
				text = "have"
			intervals [1555]:
				xmin = 655.3396
				xmax = 655.3796
				text = "a"
			intervals [1556]:
				xmin = 655.3796
				xmax = 656.4296
				text = "conversation"
			intervals [1557]:
				xmin = 656.4296
				xmax = 657.0325
				text = ""
			intervals [1558]:
				xmin = 657.0325
				xmax = 657.1725
				text = "on"
			intervals [1559]:
				xmin = 657.1725
				xmax = 657.4225
				text = "what"
			intervals [1560]:
				xmin = 657.4225
				xmax = 657.5325
				text = ""
			intervals [1561]:
				xmin = 657.5325
				xmax = 657.8025
				text = "this"
			intervals [1562]:
				xmin = 657.8025
				xmax = 658.2325
				text = "side"
			intervals [1563]:
				xmin = 658.2325
				xmax = 658.3225
				text = ""
			intervals [1564]:
				xmin = 658.3225
				xmax = 658.5725
				text = "this"
			intervals [1565]:
				xmin = 658.5725
				xmax = 658.6525
				text = "is"
			intervals [1566]:
				xmin = 658.6525
				xmax = 658.8025
				text = "what"
			intervals [1567]:
				xmin = 658.8025
				xmax = 658.9425
				text = "you"
			intervals [1568]:
				xmin = 658.9425
				xmax = 659.2225
				text = "believe"
			intervals [1569]:
				xmin = 659.2225
				xmax = 659.3025
				text = "and"
			intervals [1570]:
				xmin = 659.3025
				xmax = 659.4825
				text = "this"
			intervals [1571]:
				xmin = 659.4825
				xmax = 659.5625
				text = "is"
			intervals [1572]:
				xmin = 659.5625
				xmax = 659.7225
				text = "what"
			intervals [1573]:
				xmin = 659.7225
				xmax = 659.8525
				text = "i"
			intervals [1574]:
				xmin = 659.8525
				xmax = 660.2225
				text = "believe"
			intervals [1575]:
				xmin = 660.2225
				xmax = 660.6268
				text = ""
			intervals [1576]:
				xmin = 660.6268
				xmax = 660.6868
				text = "and"
			intervals [1577]:
				xmin = 660.6868
				xmax = 660.8668
				text = "let"
			intervals [1578]:
				xmin = 660.8668
				xmax = 660.9668
				text = "s"
			intervals [1579]:
				xmin = 660.9668
				xmax = 661.1868
				text = "try"
			intervals [1580]:
				xmin = 661.1868
				xmax = 661.2868
				text = "to"
			intervals [1581]:
				xmin = 661.2868
				xmax = 661.5568
				text = "have"
			intervals [1582]:
				xmin = 661.5568
				xmax = 661.7968
				text = "both"
			intervals [1583]:
				xmin = 661.7968
				xmax = 662.0168
				text = "our"
			intervals [1584]:
				xmin = 662.0168
				xmax = 662.5768
				text = "ideas"
			intervals [1585]:
				xmin = 662.5768
				xmax = 663.4668
				text = "coexist"
			intervals [1586]:
				xmin = 663.4668
				xmax = 663.7198
				text = ""
			intervals [1587]:
				xmin = 663.7198
				xmax = 663.9098
				text = "so"
			intervals [1588]:
				xmin = 663.9098
				xmax = 664.0498
				text = "we"
			intervals [1589]:
				xmin = 664.0498
				xmax = 664.1998
				text = "can"
			intervals [1590]:
				xmin = 664.1998
				xmax = 664.9998
				text = "coexist"
			intervals [1591]:
				xmin = 664.9998
				xmax = 665.806
				text = ""
			intervals [1592]:
				xmin = 665.806
				xmax = 665.976
				text = "that"
			intervals [1593]:
				xmin = 665.976
				xmax = 666.186
				text = "make"
			intervals [1594]:
				xmin = 666.186
				xmax = 666.566
				text = "sense"
			intervals [1595]:
				xmin = 666.566
				xmax = 667.9513
				text = ""
			intervals [1596]:
				xmin = 667.9513
				xmax = 668.0913
				text = "so"
			intervals [1597]:
				xmin = 668.0913
				xmax = 669.4429
				text = ""
			intervals [1598]:
				xmin = 669.4429
				xmax = 669.5229
				text = "he"
			intervals [1599]:
				xmin = 669.5229
				xmax = 669.6229
				text = "was"
			intervals [1600]:
				xmin = 669.6229
				xmax = 669.7329
				text = "like"
			intervals [1601]:
				xmin = 669.7329
				xmax = 669.8029
				text = "i"
			intervals [1602]:
				xmin = 669.8029
				xmax = 670.0629
				text = "never"
			intervals [1603]:
				xmin = 670.0629
				xmax = 670.4729
				text = "thought"
			intervals [1604]:
				xmin = 670.4729
				xmax = 670.7029
				text = "of"
			intervals [1605]:
				xmin = 670.7029
				xmax = 670.8029
				text = ""
			intervals [1606]:
				xmin = 670.8029
				xmax = 671.0029
				text = "that"
			intervals [1607]:
				xmin = 671.0029
				xmax = 671.0829
				text = "he"
			intervals [1608]:
				xmin = 671.0829
				xmax = 671.2229
				text = "was"
			intervals [1609]:
				xmin = 671.2229
				xmax = 671.3329
				text = "like"
			intervals [1610]:
				xmin = 671.3329
				xmax = 671.6529
				text = "rdx"
			intervals [1611]:
				xmin = 671.6529
				xmax = 671.7929
				text = "you"
			intervals [1612]:
				xmin = 671.7929
				xmax = 672.1129
				text = "make"
			intervals [1613]:
				xmin = 672.1129
				xmax = 672.887
				text = ""
			intervals [1614]:
				xmin = 672.887
				xmax = 673.017
				text = "you"
			intervals [1615]:
				xmin = 673.017
				xmax = 673.227
				text = "make"
			intervals [1616]:
				xmin = 673.227
				xmax = 673.357
				text = ""
			intervals [1617]:
				xmin = 673.357
				xmax = 673.577
				text = "good"
			intervals [1618]:
				xmin = 673.577
				xmax = 674.087
				text = "points"
			intervals [1619]:
				xmin = 674.087
				xmax = 674.3986
				text = ""
			intervals [1620]:
				xmin = 674.3986
				xmax = 674.5386
				text = "i"
			intervals [1621]:
				xmin = 674.5386
				xmax = 674.6986
				text = "said"
			intervals [1622]:
				xmin = 674.6986
				xmax = 674.8486
				text = "yeah"
			intervals [1623]:
				xmin = 674.8486
				xmax = 675.0286
				text = "you"
			intervals [1624]:
				xmin = 675.0286
				xmax = 675.1586
				text = "have"
			intervals [1625]:
				xmin = 675.1586
				xmax = 675.3286
				text = "to"
			intervals [1626]:
				xmin = 675.3286
				xmax = 675.6764
				text = ""
			intervals [1627]:
				xmin = 675.6764
				xmax = 675.8164
				text = "you"
			intervals [1628]:
				xmin = 675.8164
				xmax = 675.9764
				text = "have"
			intervals [1629]:
				xmin = 675.9764
				xmax = 676.0864
				text = "to"
			intervals [1630]:
				xmin = 676.0864
				xmax = 676.3564
				text = "just"
			intervals [1631]:
				xmin = 676.3564
				xmax = 676.5664
				text = "go"
			intervals [1632]:
				xmin = 676.5664
				xmax = 677.0064
				text = "above"
			intervals [1633]:
				xmin = 677.0064
				xmax = 677.3364
				text = "and"
			intervals [1634]:
				xmin = 677.3364
				xmax = 677.6564
				text = "beyond"
			intervals [1635]:
				xmin = 677.6564
				xmax = 677.7964
				text = "you"
			intervals [1636]:
				xmin = 677.7964
				xmax = 678.0264
				text = "also"
			intervals [1637]:
				xmin = 678.0264
				xmax = 678.2064
				text = "have"
			intervals [1638]:
				xmin = 678.2064
				xmax = 678.3064
				text = "to"
			intervals [1639]:
				xmin = 678.3064
				xmax = 678.5064
				text = "think"
			intervals [1640]:
				xmin = 678.5064
				xmax = 678.7064
				text = "about"
			intervals [1641]:
				xmin = 678.7064
				xmax = 678.9064
				text = "your"
			intervals [1642]:
				xmin = 678.9064
				xmax = 679.1664
				text = "point"
			intervals [1643]:
				xmin = 679.1664
				xmax = 679.4964
				text = "about"
			intervals [1644]:
				xmin = 679.4964
				xmax = 679.9815
				text = ""
			intervals [1645]:
				xmin = 679.9815
				xmax = 680.1515
				text = "while"
			intervals [1646]:
				xmin = 680.1515
				xmax = 680.2315
				text = "the"
			intervals [1647]:
				xmin = 680.2315
				xmax = 680.5315
				text = "person"
			intervals [1648]:
				xmin = 680.5315
				xmax = 680.6615
				text = "over"
			intervals [1649]:
				xmin = 680.6615
				xmax = 680.8215
				text = "there"
			intervals [1650]:
				xmin = 680.8215
				xmax = 680.9115
				text = "is"
			intervals [1651]:
				xmin = 680.9115
				xmax = 681.2015
				text = "thinking"
			intervals [1652]:
				xmin = 681.2015
				xmax = 681.4415
				text = "about"
			intervals [1653]:
				xmin = 681.4415
				xmax = 681.5315
				text = "the"
			intervals [1654]:
				xmin = 681.5315
				xmax = 681.8115
				text = "same"
			intervals [1655]:
				xmin = 681.8115
				xmax = 682.1815
				text = "point"
			intervals [1656]:
				xmin = 682.1815
				xmax = 682.2115
				text = ""
			intervals [1657]:
				xmin = 682.2115
				xmax = 682.4615
				text = "if"
			intervals [1658]:
				xmin = 682.4615
				xmax = 682.7015
				text = "not"
			intervals [1659]:
				xmin = 682.7015
				xmax = 682.8315
				text = ""
			intervals [1660]:
				xmin = 682.8315
				xmax = 683.2715
				text = "different"
			intervals [1661]:
				xmin = 683.2715
				xmax = 683.4615
				text = "than"
			intervals [1662]:
				xmin = 683.4615
				xmax = 683.7115
				text = "you"
			intervals [1663]:
				xmin = 683.7115
				xmax = 683.9561
				text = ""
			intervals [1664]:
				xmin = 683.9561
				xmax = 684.0561
				text = "you"
			intervals [1665]:
				xmin = 684.0561
				xmax = 684.2061
				text = "have"
			intervals [1666]:
				xmin = 684.2061
				xmax = 684.3661
				text = "to"
			intervals [1667]:
				xmin = 684.3661
				xmax = 684.7473
				text = ""
			intervals [1668]:
				xmin = 684.7473
				xmax = 684.8073
				text = "you"
			intervals [1669]:
				xmin = 684.8073
				xmax = 684.9073
				text = "have"
			intervals [1670]:
				xmin = 684.9073
				xmax = 684.9973
				text = "to"
			intervals [1671]:
				xmin = 684.9973
				xmax = 685.1473
				text = "learn"
			intervals [1672]:
				xmin = 685.1473
				xmax = 685.2473
				text = "how"
			intervals [1673]:
				xmin = 685.2473
				xmax = 685.3473
				text = "to"
			intervals [1674]:
				xmin = 685.3473
				xmax = 686.0973
				text = "coexist"
			intervals [1675]:
				xmin = 686.0973
				xmax = 700.5006
				text = ""
			intervals [1676]:
				xmin = 700.5006
				xmax = 700.8006
				text = "right"
			intervals [1677]:
				xmin = 700.8006
				xmax = 702.2298
				text = ""
			intervals [1678]:
				xmin = 702.2298
				xmax = 702.3398
				text = "i"
			intervals [1679]:
				xmin = 702.3398
				xmax = 702.7698
				text = "still"
			intervals [1680]:
				xmin = 702.7698
				xmax = 703.0498
				text = "state"
			intervals [1681]:
				xmin = 703.0498
				xmax = 703.2098
				text = "my"
			intervals [1682]:
				xmin = 703.2098
				xmax = 703.6898
				text = "reason"
			intervals [1683]:
				xmin = 703.6898
				xmax = 703.7598
				text = ""
			intervals [1684]:
				xmin = 703.7598
				xmax = 703.9398
				text = "and"
			intervals [1685]:
				xmin = 703.9398
				xmax = 704.0598
				text = "if"
			intervals [1686]:
				xmin = 704.0598
				xmax = 704.1498
				text = "you"
			intervals [1687]:
				xmin = 704.1498
				xmax = 704.3298
				text = "don't"
			intervals [1688]:
				xmin = 704.3298
				xmax = 704.5698
				text = "like"
			intervals [1689]:
				xmin = 704.5698
				xmax = 704.6798
				text = "it"
			intervals [1690]:
				xmin = 704.6798
				xmax = 704.7098
				text = ""
			intervals [1691]:
				xmin = 704.7098
				xmax = 704.9798
				text = "that"
			intervals [1692]:
				xmin = 704.9798
				xmax = 705.1098
				text = "s"
			intervals [1693]:
				xmin = 705.1098
				xmax = 705.2998
				text = "that"
			intervals [1694]:
				xmin = 705.2998
				xmax = 705.3298
				text = ""
			intervals [1695]:
				xmin = 705.3298
				xmax = 705.5998
				text = "s"
			intervals [1696]:
				xmin = 705.5998
				xmax = 705.6998
				text = ""
			intervals [1697]:
				xmin = 705.6998
				xmax = 705.8098
				text = "that"
			intervals [1698]:
				xmin = 705.8098
				xmax = 705.8598
				text = "s"
			intervals [1699]:
				xmin = 705.8598
				xmax = 705.9698
				text = "your"
			intervals [1700]:
				xmin = 705.9698
				xmax = 706.5798
				text = "prerogative"
			intervals [1701]:
				xmin = 706.5798
				xmax = 706.7098
				text = "that"
			intervals [1702]:
				xmin = 706.7098
				xmax = 706.7998
				text = "s"
			intervals [1703]:
				xmin = 706.7998
				xmax = 707.0198
				text = "your"
			intervals [1704]:
				xmin = 707.0198
				xmax = 707.0498
				text = ""
			intervals [1705]:
				xmin = 707.0498
				xmax = 707.6698
				text = "decision"
			intervals [1706]:
				xmin = 707.6698
				xmax = 709.164
				text = ""
			intervals [1707]:
				xmin = 709.164
				xmax = 709.284
				text = "i"
			intervals [1708]:
				xmin = 709.284
				xmax = 709.534
				text = "don't"
			intervals [1709]:
				xmin = 709.534
				xmax = 709.868
				text = ""
			intervals [1710]:
				xmin = 709.868
				xmax = 709.998
				text = "i"
			intervals [1711]:
				xmin = 709.998
				xmax = 710.308
				text = "don't"
			intervals [1712]:
				xmin = 710.308
				xmax = 710.6889
				text = ""
			intervals [1713]:
				xmin = 710.6889
				xmax = 711.1689
				text = "shy"
			intervals [1714]:
				xmin = 711.1689
				xmax = 711.3589
				text = "them"
			intervals [1715]:
				xmin = 711.3589
				xmax = 711.7289
				text = "down"
			intervals [1716]:
				xmin = 711.7289
				xmax = 711.8489
				text = "or"
			intervals [1717]:
				xmin = 711.8489
				xmax = 712.0789
				text = "dumb"
			intervals [1718]:
				xmin = 712.0789
				xmax = 712.2789
				text = "them"
			intervals [1719]:
				xmin = 712.2789
				xmax = 712.7089
				text = "down"
			intervals [1720]:
				xmin = 712.7089
				xmax = 712.7789
				text = "be"
			intervals [1721]:
				xmin = 712.7789
				xmax = 713.0189
				text = "like"
			intervals [1722]:
				xmin = 713.0189
				xmax = 713.3889
				text = "oh"
			intervals [1723]:
				xmin = 713.3889
				xmax = 713.756
				text = ""
			intervals [1724]:
				xmin = 713.756
				xmax = 713.886
				text = "you"
			intervals [1725]:
				xmin = 713.886
				xmax = 714.126
				text = "you're"
			intervals [1726]:
				xmin = 714.126
				xmax = 714.296
				text = "not"
			intervals [1727]:
				xmin = 714.296
				xmax = 714.646
				text = "listening"
			intervals [1728]:
				xmin = 714.646
				xmax = 714.716
				text = "to"
			intervals [1729]:
				xmin = 714.716
				xmax = 714.896
				text = "me"
			intervals [1730]:
				xmin = 714.896
				xmax = 715.046
				text = "you're"
			intervals [1731]:
				xmin = 715.046
				xmax = 715.206
				text = "not"
			intervals [1732]:
				xmin = 715.206
				xmax = 715.456
				text = "right"
			intervals [1733]:
				xmin = 715.456
				xmax = 715.756
				text = "anyway"
			intervals [1734]:
				xmin = 715.756
				xmax = 715.866
				text = "i"
			intervals [1735]:
				xmin = 715.866
				xmax = 716.206
				text = "just"
			intervals [1736]:
				xmin = 716.206
				xmax = 716.4052
				text = ""
			intervals [1737]:
				xmin = 716.4052
				xmax = 716.5352
				text = "i"
			intervals [1738]:
				xmin = 716.5352
				xmax = 716.8352
				text = "state"
			intervals [1739]:
				xmin = 716.8352
				xmax = 716.9652
				text = "my"
			intervals [1740]:
				xmin = 716.9652
				xmax = 717.2552
				text = "thing"
			intervals [1741]:
				xmin = 717.2552
				xmax = 717.4963
				text = ""
			intervals [1742]:
				xmin = 717.4963
				xmax = 717.7763
				text = "state"
			intervals [1743]:
				xmin = 717.7763
				xmax = 717.9263
				text = "my"
			intervals [1744]:
				xmin = 717.9263
				xmax = 718.4163
				text = "reason"
			intervals [1745]:
				xmin = 718.4163
				xmax = 719.0645
				text = ""
			intervals [1746]:
				xmin = 719.0645
				xmax = 719.5045
				text = "and"
			intervals [1747]:
				xmin = 719.5045
				xmax = 720.3932
				text = ""
			intervals [1748]:
				xmin = 720.3932
				xmax = 720.5232
				text = "if"
			intervals [1749]:
				xmin = 720.5232
				xmax = 720.6532
				text = "you"
			intervals [1750]:
				xmin = 720.6532
				xmax = 720.8832
				text = "don't"
			intervals [1751]:
				xmin = 720.8832
				xmax = 721.1832
				text = "like"
			intervals [1752]:
				xmin = 721.1832
				xmax = 721.4432
				text = "it"
			intervals [1753]:
				xmin = 721.4432
				xmax = 722.2785
				text = ""
			intervals [1754]:
				xmin = 722.2785
				xmax = 722.4685
				text = "or"
			intervals [1755]:
				xmin = 722.4685
				xmax = 722.5985
				text = "if"
			intervals [1756]:
				xmin = 722.5985
				xmax = 722.6885
				text = "you"
			intervals [1757]:
				xmin = 722.6885
				xmax = 722.9085
				text = "don't"
			intervals [1758]:
				xmin = 722.9085
				xmax = 723.2085
				text = "agree"
			intervals [1759]:
				xmin = 723.2085
				xmax = 723.4485
				text = "with"
			intervals [1760]:
				xmin = 723.4485
				xmax = 723.6885
				text = "it"
			intervals [1761]:
				xmin = 723.6885
				xmax = 724.4706
				text = ""
			intervals [1762]:
				xmin = 724.4706
				xmax = 724.6706
				text = "i"
			intervals [1763]:
				xmin = 724.6706
				xmax = 725.1606
				text = "continue"
			intervals [1764]:
				xmin = 725.1606
				xmax = 725.4706
				text = "on"
			intervals [1765]:
				xmin = 725.4706
				xmax = 728.4419
				text = ""
			intervals [1766]:
				xmin = 728.4419
				xmax = 728.7619
				text = "cause"
			intervals [1767]:
				xmin = 728.7619
				xmax = 729.2519
				text = "whatever"
			intervals [1768]:
				xmin = 729.2519
				xmax = 729.2919
				text = ""
			intervals [1769]:
				xmin = 729.2919
				xmax = 729.6219
				text = "what"
			intervals [1770]:
				xmin = 729.6219
				xmax = 729.8833
				text = ""
			intervals [1771]:
				xmin = 729.8833
				xmax = 730.1533
				text = "mm"
			intervals [1772]:
				xmin = 730.1533
				xmax = 730.3433
				text = "what"
			intervals [1773]:
				xmin = 730.3433
				xmax = 730.3833
				text = ""
			intervals [1774]:
				xmin = 730.3833
				xmax = 730.6533
				text = "you"
			intervals [1775]:
				xmin = 730.6533
				xmax = 730.8833
				text = "might"
			intervals [1776]:
				xmin = 730.8833
				xmax = 731.4133
				text = "find"
			intervals [1777]:
				xmin = 731.4133
				xmax = 732.0396
				text = ""
			intervals [1778]:
				xmin = 732.0396
				xmax = 732.2196
				text = "and"
			intervals [1779]:
				xmin = 732.2196
				xmax = 732.3596
				text = "you"
			intervals [1780]:
				xmin = 732.3596
				xmax = 732.6296
				text = "may"
			intervals [1781]:
				xmin = 732.6296
				xmax = 732.9096
				text = "think"
			intervals [1782]:
				xmin = 732.9096
				xmax = 733.1296
				text = "that"
			intervals [1783]:
				xmin = 733.1296
				xmax = 733.2496
				text = "what"
			intervals [1784]:
				xmin = 733.2496
				xmax = 733.3796
				text = "i"
			intervals [1785]:
				xmin = 733.3796
				xmax = 733.7896
				text = "think"
			intervals [1786]:
				xmin = 733.7896
				xmax = 734.1496
				text = "is"
			intervals [1787]:
				xmin = 734.1496
				xmax = 734.6521
				text = ""
			intervals [1788]:
				xmin = 734.6521
				xmax = 734.9921
				text = "um"
			intervals [1789]:
				xmin = 734.9921
				xmax = 735.0621
				text = ""
			intervals [1790]:
				xmin = 735.0621
				xmax = 735.3821
				text = "dumb"
			intervals [1791]:
				xmin = 735.3821
				xmax = 735.7932
				text = ""
			intervals [1792]:
				xmin = 735.7932
				xmax = 736.0532
				text = "another"
			intervals [1793]:
				xmin = 736.0532
				xmax = 736.3832
				text = "person"
			intervals [1794]:
				xmin = 736.3832
				xmax = 736.5732
				text = "might"
			intervals [1795]:
				xmin = 736.5732
				xmax = 737.0532
				text = "find"
			intervals [1796]:
				xmin = 737.0532
				xmax = 737.2422
				text = ""
			intervals [1797]:
				xmin = 737.2422
				xmax = 737.8922
				text = "clarity"
			intervals [1798]:
				xmin = 737.8922
				xmax = 737.9222
				text = ""
			intervals [1799]:
				xmin = 737.9222
				xmax = 738.0222
				text = "in"
			intervals [1800]:
				xmin = 738.0222
				xmax = 738.0622
				text = "a"
			intervals [1801]:
				xmin = 738.0622
				xmax = 738.4422
				text = "question"
			intervals [1802]:
				xmin = 738.4422
				xmax = 738.5922
				text = "that"
			intervals [1803]:
				xmin = 738.5922
				xmax = 738.6922
				text = "they"
			intervals [1804]:
				xmin = 738.6922
				xmax = 738.9022
				text = "might"
			intervals [1805]:
				xmin = 738.9022
				xmax = 739.3622
				text = "have"
			intervals [1806]:
				xmin = 739.3622
				xmax = 740.0048
				text = ""
			intervals [1807]:
				xmin = 740.0048
				xmax = 740.1748
				text = "and"
			intervals [1808]:
				xmin = 740.1748
				xmax = 740.3348
				text = "look"
			intervals [1809]:
				xmin = 740.3348
				xmax = 740.4348
				text = "at"
			intervals [1810]:
				xmin = 740.4348
				xmax = 740.5148
				text = "it"
			intervals [1811]:
				xmin = 740.5148
				xmax = 740.8048
				text = "like"
			intervals [1812]:
				xmin = 740.8048
				xmax = 741.286
				text = ""
			intervals [1813]:
				xmin = 741.286
				xmax = 741.476
				text = "oh"
			intervals [1814]:
				xmin = 741.476
				xmax = 741.576
				text = ""
			intervals [1815]:
				xmin = 741.576
				xmax = 741.706
				text = "i"
			intervals [1816]:
				xmin = 741.706
				xmax = 741.876
				text = "didn't"
			intervals [1817]:
				xmin = 741.876
				xmax = 742.086
				text = "think"
			intervals [1818]:
				xmin = 742.086
				xmax = 742.176
				text = "of"
			intervals [1819]:
				xmin = 742.176
				xmax = 742.256
				text = "it"
			intervals [1820]:
				xmin = 742.256
				xmax = 742.406
				text = "like"
			intervals [1821]:
				xmin = 742.406
				xmax = 742.496
				text = ""
			intervals [1822]:
				xmin = 742.496
				xmax = 742.846
				text = "that"
			intervals [1823]:
				xmin = 742.846
				xmax = 743.9695
				text = ""
			intervals [1824]:
				xmin = 743.9695
				xmax = 744.1495
				text = "while"
			intervals [1825]:
				xmin = 744.1495
				xmax = 744.3595
				text = "you"
			intervals [1826]:
				xmin = 744.3595
				xmax = 744.5295
				text = "over"
			intervals [1827]:
				xmin = 744.5295
				xmax = 744.7195
				text = "here"
			intervals [1828]:
				xmin = 744.7195
				xmax = 744.8995
				text = "you"
			intervals [1829]:
				xmin = 744.8995
				xmax = 745.2695
				text = "judging"
			intervals [1830]:
				xmin = 745.2695
				xmax = 745.4595
				text = "me"
			intervals [1831]:
				xmin = 745.4595
				xmax = 745.7795
				text = "because"
			intervals [1832]:
				xmin = 745.7795
				xmax = 745.8895
				text = "you"
			intervals [1833]:
				xmin = 745.8895
				xmax = 746.0395
				text = "didn't"
			intervals [1834]:
				xmin = 746.0395
				xmax = 746.1995
				text = "like"
			intervals [1835]:
				xmin = 746.1995
				xmax = 746.5695
				text = "my"
			intervals [1836]:
				xmin = 746.5695
				xmax = 747.1426
				text = ""
			intervals [1837]:
				xmin = 747.1426
				xmax = 747.2426
				text = "you"
			intervals [1838]:
				xmin = 747.2426
				xmax = 747.3926
				text = "didn't"
			intervals [1839]:
				xmin = 747.3926
				xmax = 747.5726
				text = "like"
			intervals [1840]:
				xmin = 747.5726
				xmax = 747.8826
				text = "my"
			intervals [1841]:
				xmin = 747.8826
				xmax = 747.9126
				text = ""
			intervals [1842]:
				xmin = 747.9126
				xmax = 748.2626
				text = "opinion"
			intervals [1843]:
				xmin = 748.2626
				xmax = 748.3826
				text = "that"
			intervals [1844]:
				xmin = 748.3826
				xmax = 748.5026
				text = "i"
			intervals [1845]:
				xmin = 748.5026
				xmax = 748.8326
				text = "gave"
			intervals [1846]:
				xmin = 748.8326
				xmax = 749.1926
				text = "you"
			intervals [1847]:
				xmin = 749.1926
				xmax = 749.756
				text = ""
			intervals [1848]:
				xmin = 749.756
				xmax = 749.956
				text = "on"
			intervals [1849]:
				xmin = 749.956
				xmax = 750.256
				text = "something"
			intervals [1850]:
				xmin = 750.256
				xmax = 750.496
				text = "that"
			intervals [1851]:
				xmin = 750.496
				xmax = 750.556
				text = ""
			intervals [1852]:
				xmin = 750.556
				xmax = 751.086
				text = "may"
			intervals [1853]:
				xmin = 751.086
				xmax = 751.7446
				text = ""
			intervals [1854]:
				xmin = 751.7446
				xmax = 751.9246
				text = "i"
			intervals [1855]:
				xmin = 751.9246
				xmax = 752.1146
				text = "may"
			intervals [1856]:
				xmin = 752.1146
				xmax = 752.2346
				text = "be"
			intervals [1857]:
				xmin = 752.2346
				xmax = 752.4846
				text = "wrong"
			intervals [1858]:
				xmin = 752.4846
				xmax = 752.6546
				text = "or"
			intervals [1859]:
				xmin = 752.6546
				xmax = 752.8146
				text = "you"
			intervals [1860]:
				xmin = 752.8146
				xmax = 753.0146
				text = "may"
			intervals [1861]:
				xmin = 753.0146
				xmax = 753.1346
				text = "be"
			intervals [1862]:
				xmin = 753.1346
				xmax = 753.4546
				text = "wrong"
			intervals [1863]:
				xmin = 753.4546
				xmax = 754.7541
				text = ""
			intervals [1864]:
				xmin = 754.7541
				xmax = 754.8141
				text = "you"
			intervals [1865]:
				xmin = 754.8141
				xmax = 754.8841
				text = "know"
			intervals [1866]:
				xmin = 754.8841
				xmax = 754.9841
				text = "what"
			intervals [1867]:
				xmin = 754.9841
				xmax = 755.1041
				text = "i'm"
			intervals [1868]:
				xmin = 755.1041
				xmax = 755.3041
				text = "saying"
			intervals [1869]:
				xmin = 755.3041
				xmax = 757.8546
				text = ""
			intervals [1870]:
				xmin = 757.8546
				xmax = 758.0646
				text = "mm-hm"
			intervals [1871]:
				xmin = 758.0646
				xmax = 765.0625
				text = ""
			intervals [1872]:
				xmin = 765.0625
				xmax = 765.2725
				text = "old"
			intervals [1873]:
				xmin = 765.2725
				xmax = 765.7525
				text = "man"
			intervals [1874]:
				xmin = 765.7525
				xmax = 767.429
				text = ""
			intervals [1875]:
				xmin = 767.429
				xmax = 767.699
				text = "i've"
			intervals [1876]:
				xmin = 767.699
				xmax = 767.729
				text = ""
			intervals [1877]:
				xmin = 767.729
				xmax = 767.999
				text = "have"
			intervals [1878]:
				xmin = 767.999
				xmax = 772.213
				text = ""
			intervals [1879]:
				xmin = 772.213
				xmax = 772.513
				text = "mm-hm"
			intervals [1880]:
				xmin = 772.513
				xmax = 773.9441
				text = ""
			intervals [1881]:
				xmin = 773.9441
				xmax = 774.2241
				text = "mm-hm"
			intervals [1882]:
				xmin = 774.2241
				xmax = 777.0712
				text = ""
			intervals [1883]:
				xmin = 777.0712
				xmax = 777.3112
				text = "mm-hm"
			intervals [1884]:
				xmin = 777.3112
				xmax = 796.5124
				text = ""
			intervals [1885]:
				xmin = 796.5124
				xmax = 796.6124
				text = "i"
			intervals [1886]:
				xmin = 796.6124
				xmax = 796.9224
				text = "wanna"
			intervals [1887]:
				xmin = 796.9224
				xmax = 797.4524
				text = "say"
			intervals [1888]:
				xmin = 797.4524
				xmax = 806.9881
				text = ""
			intervals [1889]:
				xmin = 806.9881
				xmax = 807.0381
				text = "i"
			intervals [1890]:
				xmin = 807.0381
				xmax = 807.2781
				text = "wanna"
			intervals [1891]:
				xmin = 807.2781
				xmax = 807.5381
				text = "say"
			intervals [1892]:
				xmin = 807.5381
				xmax = 807.6681
				text = "when"
			intervals [1893]:
				xmin = 807.6681
				xmax = 807.7281
				text = "i"
			intervals [1894]:
				xmin = 807.7281
				xmax = 807.9081
				text = "was"
			intervals [1895]:
				xmin = 807.9081
				xmax = 807.9781
				text = "in"
			intervals [1896]:
				xmin = 807.9781
				xmax = 808.2481
				text = "fifth"
			intervals [1897]:
				xmin = 808.2481
				xmax = 808.6981
				text = "grade"
			intervals [1898]:
				xmin = 808.6981
				xmax = 810.1184
				text = ""
			intervals [1899]:
				xmin = 810.1184
				xmax = 810.5484
				text = "i"
			intervals [1900]:
				xmin = 810.5484
				xmax = 810.6284
				text = "r-"
			intervals [1901]:
				xmin = 810.6284
				xmax = 810.9752
				text = ""
			intervals [1902]:
				xmin = 810.9752
				xmax = 811.5452
				text = "um"
			intervals [1903]:
				xmin = 811.5452
				xmax = 813.1392
				text = ""
			intervals [1904]:
				xmin = 813.1392
				xmax = 813.2592
				text = "we"
			intervals [1905]:
				xmin = 813.2592
				xmax = 813.5292
				text = "had"
			intervals [1906]:
				xmin = 813.5292
				xmax = 813.6292
				text = "a"
			intervals [1907]:
				xmin = 813.6292
				xmax = 813.8392
				text = "little"
			intervals [1908]:
				xmin = 813.8392
				xmax = 814.4892
				text = "speech"
			intervals [1909]:
				xmin = 814.4892
				xmax = 815.1108
				text = ""
			intervals [1910]:
				xmin = 815.1108
				xmax = 815.4308
				text = "and"
			intervals [1911]:
				xmin = 815.4308
				xmax = 815.4608
				text = ""
			intervals [1912]:
				xmin = 815.4608
				xmax = 815.5708
				text = "i"
			intervals [1913]:
				xmin = 815.5708
				xmax = 816.2308
				text = "talked"
			intervals [1914]:
				xmin = 816.2308
				xmax = 816.5966
				text = ""
			intervals [1915]:
				xmin = 816.5966
				xmax = 816.7266
				text = "it"
			intervals [1916]:
				xmin = 816.7266
				xmax = 816.7666
				text = "s"
			intervals [1917]:
				xmin = 816.7666
				xmax = 816.9266
				text = "on"
			intervals [1918]:
				xmin = 816.9266
				xmax = 817.4166
				text = "youtube"
			intervals [1919]:
				xmin = 817.4166
				xmax = 818.6748
				text = ""
			intervals [1920]:
				xmin = 818.6748
				xmax = 819.1948
				text = "and"
			intervals [1921]:
				xmin = 819.1948
				xmax = 819.3548
				text = ""
			intervals [1922]:
				xmin = 819.3548
				xmax = 819.4848
				text = "it"
			intervals [1923]:
				xmin = 819.4848
				xmax = 819.7348
				text = "was"
			intervals [1924]:
				xmin = 819.7348
				xmax = 820.0248
				text = "about"
			intervals [1925]:
				xmin = 820.0248
				xmax = 820.0548
				text = ""
			intervals [1926]:
				xmin = 820.0548
				xmax = 820.5248
				text = "abraham"
			intervals [1927]:
				xmin = 820.5248
				xmax = 821.0848
				text = "lincoln"
			intervals [1928]:
				xmin = 821.0848
				xmax = 821.8306
				text = ""
			intervals [1929]:
				xmin = 821.8306
				xmax = 822.0306
				text = "and"
			intervals [1930]:
				xmin = 822.0306
				xmax = 822.3606
				text = "i"
			intervals [1931]:
				xmin = 822.3606
				xmax = 822.5732
				text = ""
			intervals [1932]:
				xmin = 822.5732
				xmax = 822.7532
				text = "went"
			intervals [1933]:
				xmin = 822.7532
				xmax = 822.8632
				text = "up"
			intervals [1934]:
				xmin = 822.8632
				xmax = 822.9832
				text = "there"
			intervals [1935]:
				xmin = 822.9832
				xmax = 823.0732
				text = "with"
			intervals [1936]:
				xmin = 823.0732
				xmax = 823.1932
				text = "my"
			intervals [1937]:
				xmin = 823.1932
				xmax = 823.6032
				text = "suit"
			intervals [1938]:
				xmin = 823.6032
				xmax = 824.0367
				text = ""
			intervals [1939]:
				xmin = 824.0367
				xmax = 824.1267
				text = "and"
			intervals [1940]:
				xmin = 824.1267
				xmax = 824.2267
				text = "i"
			intervals [1941]:
				xmin = 824.2267
				xmax = 824.4367
				text = "said"
			intervals [1942]:
				xmin = 824.4367
				xmax = 824.6167
				text = "da"
			intervals [1943]:
				xmin = 824.6167
				xmax = 824.7067
				text = "da"
			intervals [1944]:
				xmin = 824.7067
				xmax = 824.9367
				text = "da"
			intervals [1945]:
				xmin = 824.9367
				xmax = 825.0167
				text = "da"
			intervals [1946]:
				xmin = 825.0167
				xmax = 825.3167
				text = "da"
			intervals [1947]:
				xmin = 825.3167
				xmax = 825.3567
				text = ""
			intervals [1948]:
				xmin = 825.3567
				xmax = 825.4267
				text = "da"
			intervals [1949]:
				xmin = 825.4267
				xmax = 826.1277
				text = ""
			intervals [1950]:
				xmin = 826.1277
				xmax = 826.3177
				text = "and"
			intervals [1951]:
				xmin = 826.3177
				xmax = 826.7377
				text = "then"
			intervals [1952]:
				xmin = 826.7377
				xmax = 827.2477
				text = "once"
			intervals [1953]:
				xmin = 827.2477
				xmax = 827.6842
				text = ""
			intervals [1954]:
				xmin = 827.6842
				xmax = 827.8142
				text = "i"
			intervals [1955]:
				xmin = 827.8142
				xmax = 828.0242
				text = "heard"
			intervals [1956]:
				xmin = 828.0242
				xmax = 828.1942
				text = "the"
			intervals [1957]:
				xmin = 828.1942
				xmax = 829.0242
				text = "applause"
			intervals [1958]:
				xmin = 829.0242
				xmax = 830.2969
				text = ""
			intervals [1959]:
				xmin = 830.2969
				xmax = 830.4369
				text = "i"
			intervals [1960]:
				xmin = 830.4369
				xmax = 830.7569
				text = "was"
			intervals [1961]:
				xmin = 830.7569
				xmax = 830.8169
				text = ""
			intervals [1962]:
				xmin = 830.8169
				xmax = 830.9669
				text = "i"
			intervals [1963]:
				xmin = 830.9669
				xmax = 831.1469
				text = "was"
			intervals [1964]:
				xmin = 831.1469
				xmax = 831.3169
				text = "out"
			intervals [1965]:
				xmin = 831.3169
				xmax = 831.3469
				text = ""
			intervals [1966]:
				xmin = 831.3469
				xmax = 831.6969
				text = "blown"
			intervals [1967]:
				xmin = 831.6969
				xmax = 832.0869
				text = "because"
			intervals [1968]:
				xmin = 832.0869
				xmax = 832.3169
				text = "as"
			intervals [1969]:
				xmin = 832.3169
				xmax = 832.5669
				text = "me"
			intervals [1970]:
				xmin = 832.5669
				xmax = 832.6869
				text = "i"
			intervals [1971]:
				xmin = 832.6869
				xmax = 832.8969
				text = "was"
			intervals [1972]:
				xmin = 832.8969
				xmax = 833.1169
				text = "like"
			intervals [1973]:
				xmin = 833.1169
				xmax = 833.3969
				text = "really"
			intervals [1974]:
				xmin = 833.3969
				xmax = 833.7769
				text = "shy"
			intervals [1975]:
				xmin = 833.7769
				xmax = 833.9069
				text = "i"
			intervals [1976]:
				xmin = 833.9069
				xmax = 834.0769
				text = "didn't"
			intervals [1977]:
				xmin = 834.0769
				xmax = 834.2869
				text = "wanna"
			intervals [1978]:
				xmin = 834.2869
				xmax = 834.3969
				text = "go"
			intervals [1979]:
				xmin = 834.3969
				xmax = 834.5169
				text = "up"
			intervals [1980]:
				xmin = 834.5169
				xmax = 834.6869
				text = "there"
			intervals [1981]:
				xmin = 834.6869
				xmax = 834.9769
				text = "first"
			intervals [1982]:
				xmin = 834.9769
				xmax = 835.0369
				text = "of"
			intervals [1983]:
				xmin = 835.0369
				xmax = 835.3069
				text = "all"
			intervals [1984]:
				xmin = 835.3069
				xmax = 835.9164
				text = ""
			intervals [1985]:
				xmin = 835.9164
				xmax = 836.0164
				text = "i"
			intervals [1986]:
				xmin = 836.0164
				xmax = 836.2064
				text = "didn't"
			intervals [1987]:
				xmin = 836.2064
				xmax = 836.4264
				text = "wanna"
			intervals [1988]:
				xmin = 836.4264
				xmax = 836.9764
				text = "talk"
			intervals [1989]:
				xmin = 836.9764
				xmax = 837.7777
				text = ""
			intervals [1990]:
				xmin = 837.7777
				xmax = 837.9377
				text = "my"
			intervals [1991]:
				xmin = 837.9377
				xmax = 838.2577
				text = "mom"
			intervals [1992]:
				xmin = 838.2577
				xmax = 838.3277
				text = "and"
			intervals [1993]:
				xmin = 838.3277
				xmax = 838.6177
				text = "dad"
			intervals [1994]:
				xmin = 838.6177
				xmax = 838.7177
				text = "they"
			intervals [1995]:
				xmin = 838.7177
				xmax = 838.8277
				text = "was"
			intervals [1996]:
				xmin = 838.8277
				xmax = 839.0177
				text = "like"
			intervals [1997]:
				xmin = 839.0177
				xmax = 839.0877
				text = "you"
			intervals [1998]:
				xmin = 839.0877
				xmax = 839.7477
				text = "should"
			intervals [1999]:
				xmin = 839.7477
				xmax = 840.7874
				text = ""
			intervals [2000]:
				xmin = 840.7874
				xmax = 840.9674
				text = "you"
			intervals [2001]:
				xmin = 840.9674
				xmax = 840.9974
				text = "<unk>"
			intervals [2002]:
				xmin = 840.9974
				xmax = 841.1974
				text = ""
			intervals [2003]:
				xmin = 841.1974
				xmax = 841.4174
				text = "you"
			intervals [2004]:
				xmin = 841.4174
				xmax = 841.4474
				text = "<unk>"
			intervals [2005]:
				xmin = 841.4474
				xmax = 841.6674
				text = "blow"
			intervals [2006]:
				xmin = 841.6674
				xmax = 841.7574
				text = "it"
			intervals [2007]:
				xmin = 841.7574
				xmax = 841.9174
				text = "out"
			intervals [2008]:
				xmin = 841.9174
				xmax = 842.0074
				text = "the"
			intervals [2009]:
				xmin = 842.0074
				xmax = 842.4674
				text = "park"
			intervals [2010]:
				xmin = 842.4674
				xmax = 842.6374
				text = "and"
			intervals [2011]:
				xmin = 842.6374
				xmax = 842.7832
				text = ""
			intervals [2012]:
				xmin = 842.7832
				xmax = 842.9832
				text = "all"
			intervals [2013]:
				xmin = 842.9832
				xmax = 843.0532
				text = "of"
			intervals [2014]:
				xmin = 843.0532
				xmax = 843.2132
				text = "my"
			intervals [2015]:
				xmin = 843.2132
				xmax = 843.5132
				text = "friends"
			intervals [2016]:
				xmin = 843.5132
				xmax = 843.6832
				text = "they"
			intervals [2017]:
				xmin = 843.6832
				xmax = 843.9132
				text = "had"
			intervals [2018]:
				xmin = 843.9132
				xmax = 844.1832
				text = "bigger"
			intervals [2019]:
				xmin = 844.1832
				xmax = 844.5132
				text = "lines"
			intervals [2020]:
				xmin = 844.5132
				xmax = 844.7032
				text = "than"
			intervals [2021]:
				xmin = 844.7032
				xmax = 844.9032
				text = "me"
			intervals [2022]:
				xmin = 844.9032
				xmax = 845.1032
				text = "and"
			intervals [2023]:
				xmin = 845.1032
				xmax = 845.4132
				text = "my"
			intervals [2024]:
				xmin = 845.4132
				xmax = 845.5032
				text = ""
			intervals [2025]:
				xmin = 845.5032
				xmax = 845.8432
				text = "little"
			intervals [2026]:
				xmin = 845.8432
				xmax = 846.2432
				text = "four"
			intervals [2027]:
				xmin = 846.2432
				xmax = 846.9532
				text = "sentence"
			intervals [2028]:
				xmin = 846.9532
				xmax = 847.3356
				text = ""
			intervals [2029]:
				xmin = 847.3356
				xmax = 847.4556
				text = "on"
			intervals [2030]:
				xmin = 847.4556
				xmax = 847.5456
				text = "a"
			intervals [2031]:
				xmin = 847.5456
				xmax = 847.9556
				text = "flip"
			intervals [2032]:
				xmin = 847.9556
				xmax = 848.4456
				text = "card"
			intervals [2033]:
				xmin = 848.4456
				xmax = 849.0487
				text = ""
			intervals [2034]:
				xmin = 849.0487
				xmax = 849.1887
				text = "that"
			intervals [2035]:
				xmin = 849.1887
				xmax = 849.2487
				text = "i"
			intervals [2036]:
				xmin = 849.2487
				xmax = 849.4187
				text = "had"
			intervals [2037]:
				xmin = 849.4187
				xmax = 849.5087
				text = "to"
			intervals [2038]:
				xmin = 849.5087
				xmax = 849.5387
				text = ""
			intervals [2039]:
				xmin = 849.5387
				xmax = 850.2287
				text = "study"
			intervals [2040]:
				xmin = 850.2287
				xmax = 850.7721
				text = ""
			intervals [2041]:
				xmin = 850.7721
				xmax = 850.9321
				text = "they"
			intervals [2042]:
				xmin = 850.9321
				xmax = 851.1721
				text = "came"
			intervals [2043]:
				xmin = 851.1721
				xmax = 851.3021
				text = "up"
			intervals [2044]:
				xmin = 851.3021
				xmax = 851.4121
				text = "to"
			intervals [2045]:
				xmin = 851.4121
				xmax = 851.6421
				text = "me"
			intervals [2046]:
				xmin = 851.6421
				xmax = 851.8021
				text = "while"
			intervals [2047]:
				xmin = 851.8021
				xmax = 851.9421
				text = "they"
			intervals [2048]:
				xmin = 851.9421
				xmax = 852.1121
				text = "had"
			intervals [2049]:
				xmin = 852.1121
				xmax = 852.3321
				text = "like"
			intervals [2050]:
				xmin = 852.3321
				xmax = 852.9321
				text = "paragraphs"
			intervals [2051]:
				xmin = 852.9321
				xmax = 853.0921
				text = "and"
			intervals [2052]:
				xmin = 853.0921
				xmax = 853.2321
				text = "i"
			intervals [2053]:
				xmin = 853.2321
				xmax = 853.4721
				text = "had"
			intervals [2054]:
				xmin = 853.4721
				xmax = 853.7121
				text = "like"
			intervals [2055]:
				xmin = 853.7121
				xmax = 853.7921
				text = "a"
			intervals [2056]:
				xmin = 853.7921
				xmax = 854.1069
				text = ""
			intervals [2057]:
				xmin = 854.1069
				xmax = 854.3469
				text = "four"
			intervals [2058]:
				xmin = 854.3469
				xmax = 854.9469
				text = "sentences"
			intervals [2059]:
				xmin = 854.9469
				xmax = 855.8429
				text = ""
			intervals [2060]:
				xmin = 855.8429
				xmax = 855.9029
				text = "and"
			intervals [2061]:
				xmin = 855.9029
				xmax = 856.0329
				text = "they"
			intervals [2062]:
				xmin = 856.0329
				xmax = 856.2629
				text = "said"
			intervals [2063]:
				xmin = 856.2629
				xmax = 856.2929
				text = ""
			intervals [2064]:
				xmin = 856.2929
				xmax = 856.4729
				text = "i"
			intervals [2065]:
				xmin = 856.4729
				xmax = 856.7429
				text = "think"
			intervals [2066]:
				xmin = 856.7429
				xmax = 856.8329
				text = "you"
			intervals [2067]:
				xmin = 856.8329
				xmax = 856.9829
				text = "did"
			intervals [2068]:
				xmin = 856.9829
				xmax = 857.0629
				text = "a"
			intervals [2069]:
				xmin = 857.0629
				xmax = 857.2029
				text = "good"
			intervals [2070]:
				xmin = 857.2029
				xmax = 857.4929
				text = "job"
			intervals [2071]:
				xmin = 857.4929
				xmax = 857.6329
				text = "you"
			intervals [2072]:
				xmin = 857.6329
				xmax = 857.9529
				text = "did"
			intervals [2073]:
				xmin = 857.9529
				xmax = 858.2829
				text = "very"
			intervals [2074]:
				xmin = 858.2829
				xmax = 858.7129
				text = "well"
			intervals [2075]:
				xmin = 858.7129
				xmax = 859.3454
				text = ""
			intervals [2076]:
				xmin = 859.3454
				xmax = 859.5254
				text = "that"
			intervals [2077]:
				xmin = 859.5254
				xmax = 859.6354
				text = "was"
			intervals [2078]:
				xmin = 859.6354
				xmax = 859.6854
				text = "a"
			intervals [2079]:
				xmin = 859.6854
				xmax = 859.8354
				text = "big"
			intervals [2080]:
				xmin = 859.8354
				xmax = 860.1654
				text = "moment"
			intervals [2081]:
				xmin = 860.1654
				xmax = 860.3054
				text = "for"
			intervals [2082]:
				xmin = 860.3054
				xmax = 860.6054
				text = "me"
			intervals [2083]:
				xmin = 860.6054
				xmax = 861.8805
				text = ""
			intervals [2084]:
				xmin = 861.8805
				xmax = 862.1305
				text = "cause"
			intervals [2085]:
				xmin = 862.1305
				xmax = 862.2305
				text = ""
			intervals [2086]:
				xmin = 862.2305
				xmax = 862.5605
				text = "after"
			intervals [2087]:
				xmin = 862.5605
				xmax = 862.8505
				text = "that"
			intervals [2088]:
				xmin = 862.8505
				xmax = 863.1305
				text = "i"
			intervals [2089]:
				xmin = 863.1305
				xmax = 863.2105
				text = ""
			intervals [2090]:
				xmin = 863.2105
				xmax = 863.7805
				text = "spoke"
			intervals [2091]:
				xmin = 863.7805
				xmax = 863.8505
				text = "in"
			intervals [2092]:
				xmin = 863.8505
				xmax = 864.1605
				text = "front"
			intervals [2093]:
				xmin = 864.1605
				xmax = 864.2605
				text = "of"
			intervals [2094]:
				xmin = 864.2605
				xmax = 864.6051
				text = ""
			intervals [2095]:
				xmin = 864.6051
				xmax = 865.1151
				text = "hundreds"
			intervals [2096]:
				xmin = 865.1151
				xmax = 865.1951
				text = "of"
			intervals [2097]:
				xmin = 865.1951
				xmax = 865.6051
				text = "people"
			intervals [2098]:
				xmin = 865.6051
				xmax = 870.9232
				text = ""
			intervals [2099]:
				xmin = 870.9232
				xmax = 871.3432
				text = "mm-hm"
			intervals [2100]:
				xmin = 871.3432
				xmax = 871.5932
				text = "and"
			intervals [2101]:
				xmin = 871.5932
				xmax = 871.7132
				text = "my"
			intervals [2102]:
				xmin = 871.7132
				xmax = 872.0932
				text = "mom"
			intervals [2103]:
				xmin = 872.0932
				xmax = 872.1432
				text = ""
			intervals [2104]:
				xmin = 872.1432
				xmax = 872.2132
				text = "and"
			intervals [2105]:
				xmin = 872.2132
				xmax = 872.4432
				text = "dad"
			intervals [2106]:
				xmin = 872.4432
				xmax = 872.6132
				text = "was"
			intervals [2107]:
				xmin = 872.6132
				xmax = 872.9132
				text = "there"
			intervals [2108]:
				xmin = 872.9132
				xmax = 876.2914
				text = ""
			intervals [2109]:
				xmin = 876.2914
				xmax = 876.8714
				text = "yes"
			intervals [2110]:
				xmin = 876.8714
				xmax = 877.882
				text = ""
			intervals [2111]:
				xmin = 877.882
				xmax = 878.012
				text = "it"
			intervals [2112]:
				xmin = 878.012
				xmax = 878.052
				text = "s"
			intervals [2113]:
				xmin = 878.052
				xmax = 878.462
				text = "important"
			intervals [2114]:
				xmin = 878.462
				xmax = 878.522
				text = "to"
			intervals [2115]:
				xmin = 878.522
				xmax = 878.752
				text = "have"
			intervals [2116]:
				xmin = 878.752
				xmax = 879.102
				text = "somebody"
			intervals [2117]:
				xmin = 879.102
				xmax = 879.212
				text = "in"
			intervals [2118]:
				xmin = 879.212
				xmax = 879.352
				text = "your"
			intervals [2119]:
				xmin = 879.352
				xmax = 879.872
				text = "corner"
			intervals [2120]:
				xmin = 879.872
				xmax = 879.922
				text = ""
			intervals [2121]:
				xmin = 879.922
				xmax = 880.312
				text = "especially"
			intervals [2122]:
				xmin = 880.312
				xmax = 880.492
				text = "if"
			intervals [2123]:
				xmin = 880.492
				xmax = 880.892
				text = "somebody"
			intervals [2124]:
				xmin = 880.892
				xmax = 881.072
				text = "that"
			intervals [2125]:
				xmin = 881.072
				xmax = 881.382
				text = "cares"
			intervals [2126]:
				xmin = 881.382
				xmax = 881.682
				text = "about"
			intervals [2127]:
				xmin = 881.682
				xmax = 881.882
				text = "you"
			intervals [2128]:
				xmin = 881.882
				xmax = 882.002
				text = "and"
			intervals [2129]:
				xmin = 882.002
				xmax = 882.142
				text = "they"
			intervals [2130]:
				xmin = 882.142
				xmax = 882.472
				text = "know"
			intervals [2131]:
				xmin = 882.472
				xmax = 882.792
				text = "you"
			intervals [2132]:
				xmin = 882.792
				xmax = 884.160
				text = ""
			intervals [2133]:
				xmin = 884.160
				xmax = 884.240
				text = "and"
			intervals [2134]:
				xmin = 884.240
				xmax = 884.340
				text = "they"
			intervals [2135]:
				xmin = 884.340
				xmax = 884.500
				text = "know"
			intervals [2136]:
				xmin = 884.500
				xmax = 884.610
				text = "the"
			intervals [2137]:
				xmin = 884.610
				xmax = 884.800
				text = "kind"
			intervals [2138]:
				xmin = 884.800
				xmax = 884.860
				text = "of"
			intervals [2139]:
				xmin = 884.860
				xmax = 885.320
				text = "character"
			intervals [2140]:
				xmin = 885.320
				xmax = 885.500
				text = "that"
			intervals [2141]:
				xmin = 885.500
				xmax = 885.630
				text = "you"
			intervals [2142]:
				xmin = 885.630
				xmax = 885.900
				text = "have"
			intervals [2143]:
				xmin = 885.900
				xmax = 885.960
				text = "and"
			intervals [2144]:
				xmin = 885.960
				xmax = 886.150
				text = "they"
			intervals [2145]:
				xmin = 886.150
				xmax = 886.680
				text = "see"
			intervals [2146]:
				xmin = 886.680
				xmax = 887.7453
				text = ""
			intervals [2147]:
				xmin = 887.7453
				xmax = 888.0153
				text = "where"
			intervals [2148]:
				xmin = 888.0153
				xmax = 888.1153
				text = "you"
			intervals [2149]:
				xmin = 888.1153
				xmax = 888.3853
				text = "gonna"
			intervals [2150]:
				xmin = 888.3853
				xmax = 888.5953
				text = "go"
			intervals [2151]:
				xmin = 888.5953
				xmax = 888.7553
				text = "in"
			intervals [2152]:
				xmin = 888.7553
				xmax = 889.2453
				text = "life"
			intervals [2153]:
				xmin = 889.2453
				xmax = 890.2941
				text = ""
			intervals [2154]:
				xmin = 890.2941
				xmax = 890.5341
				text = "that"
			intervals [2155]:
				xmin = 890.5341
				xmax = 890.6041
				text = "s"
			intervals [2156]:
				xmin = 890.6041
				xmax = 891.2841
				text = "monumental"
			intervals [2157]:
				xmin = 891.2841
				xmax = 904.3255
				text = ""
			intervals [2158]:
				xmin = 904.3255
				xmax = 904.9155
				text = "yes"
			intervals [2159]:
				xmin = 904.9155
				xmax = 906.6885
				text = ""
			intervals [2160]:
				xmin = 906.6885
				xmax = 906.7785
				text = "i"
			intervals [2161]:
				xmin = 906.7785
				xmax = 907.0885
				text = "know"
			intervals [2162]:
				xmin = 907.0885
				xmax = 907.1757
				text = ""
			intervals [2163]:
				xmin = 907.1757
				xmax = 907.6957
				text = "yes"
			intervals [2164]:
				xmin = 907.6957
				xmax = 909.1609
				text = ""
			intervals [2165]:
				xmin = 909.1609
				xmax = 909.3009
				text = "but"
			intervals [2166]:
				xmin = 909.3009
				xmax = 909.4509
				text = "it"
			intervals [2167]:
				xmin = 909.4509
				xmax = 910.0731
				text = ""
			intervals [2168]:
				xmin = 910.0731
				xmax = 910.4231
				text = "it"
			intervals [2169]:
				xmin = 910.4231
				xmax = 910.5433
				text = ""
			intervals [2170]:
				xmin = 910.5433
				xmax = 910.8433
				text = "it"
			intervals [2171]:
				xmin = 910.8433
				xmax = 910.9233
				text = ""
			intervals [2172]:
				xmin = 910.9233
				xmax = 911.1233
				text = "it"
			intervals [2173]:
				xmin = 911.1233
				xmax = 911.3933
				text = "had"
			intervals [2174]:
				xmin = 911.3933
				xmax = 911.5733
				text = "its"
			intervals [2175]:
				xmin = 911.5733
				xmax = 911.8633
				text = "ups"
			intervals [2176]:
				xmin = 911.8633
				xmax = 911.9733
				text = "and"
			intervals [2177]:
				xmin = 911.9733
				xmax = 912.4233
				text = "downs"
			intervals [2178]:
				xmin = 912.4233
				xmax = 914.0015
				text = ""
			intervals [2179]:
				xmin = 914.0015
				xmax = 914.0715
				text = "it"
			intervals [2180]:
				xmin = 914.0715
				xmax = 914.2915
				text = "has"
			intervals [2181]:
				xmin = 914.2915
				xmax = 914.4215
				text = "its"
			intervals [2182]:
				xmin = 914.4215
				xmax = 914.6515
				text = "ups"
			intervals [2183]:
				xmin = 914.6515
				xmax = 914.7115
				text = "and"
			intervals [2184]:
				xmin = 914.7115
				xmax = 914.9815
				text = "downs"
			intervals [2185]:
				xmin = 914.9815
				xmax = 915.4815
				text = "because"
			intervals [2186]:
				xmin = 915.4815
				xmax = 916.4952
				text = ""
			intervals [2187]:
				xmin = 916.4952
				xmax = 916.7052
				text = "you're"
			intervals [2188]:
				xmin = 916.7052
				xmax = 916.8752
				text = "at"
			intervals [2189]:
				xmin = 916.8752
				xmax = 916.9652
				text = "a"
			intervals [2190]:
				xmin = 916.9652
				xmax = 917.2552
				text = "point"
			intervals [2191]:
				xmin = 917.2552
				xmax = 917.6652
				text = "where"
			intervals [2192]:
				xmin = 917.6652
				xmax = 919.1297
				text = ""
			intervals [2193]:
				xmin = 919.1297
				xmax = 919.5897
				text = "you're"
			intervals [2194]:
				xmin = 919.5897
				xmax = 919.7536
				text = ""
			intervals [2195]:
				xmin = 919.7536
				xmax = 920.0336
				text = "you're"
			intervals [2196]:
				xmin = 920.0336
				xmax = 920.0636
				text = ""
			intervals [2197]:
				xmin = 920.0636
				xmax = 920.2036
				text = "you're"
			intervals [2198]:
				xmin = 920.2036
				xmax = 920.4836
				text = "still"
			intervals [2199]:
				xmin = 920.4836
				xmax = 920.5136
				text = "a"
			intervals [2200]:
				xmin = 920.5136
				xmax = 921.0436
				text = "child"
			intervals [2201]:
				xmin = 921.0436
				xmax = 921.0736
				text = ""
			intervals [2202]:
				xmin = 921.0736
				xmax = 921.2436
				text = "but"
			intervals [2203]:
				xmin = 921.2436
				xmax = 921.3736
				text = "you're"
			intervals [2204]:
				xmin = 921.3736
				xmax = 921.5736
				text = "put"
			intervals [2205]:
				xmin = 921.5736
				xmax = 921.8836
				text = "into"
			intervals [2206]:
				xmin = 921.8836
				xmax = 921.9536
				text = "a"
			intervals [2207]:
				xmin = 921.9536
				xmax = 922.6836
				text = "category"
			intervals [2208]:
				xmin = 922.6836
				xmax = 922.9714
				text = ""
			intervals [2209]:
				xmin = 922.9714
				xmax = 923.1014
				text = "of"
			intervals [2210]:
				xmin = 923.1014
				xmax = 923.4414
				text = "pre"
			intervals [2211]:
				xmin = 923.4414
				xmax = 924.2214
				text = "teens"
			intervals [2212]:
				xmin = 924.2214
				xmax = 925.6599
				text = ""
			intervals [2213]:
				xmin = 925.6599
				xmax = 926.0399
				text = "and"
			intervals [2214]:
				xmin = 926.0399
				xmax = 927.8133
				text = ""
			intervals [2215]:
				xmin = 927.8133
				xmax = 928.2933
				text = "you"
			intervals [2216]:
				xmin = 928.2933
				xmax = 928.5861
				text = ""
			intervals [2217]:
				xmin = 928.5861
				xmax = 928.8361
				text = "you"
			intervals [2218]:
				xmin = 928.8361
				xmax = 929.2261
				text = "get"
			intervals [2219]:
				xmin = 929.2261
				xmax = 929.2561
				text = ""
			intervals [2220]:
				xmin = 929.2561
				xmax = 929.4861
				text = "you"
			intervals [2221]:
				xmin = 929.4861
				xmax = 930.1361
				text = "graph"
			intervals [2222]:
				xmin = 930.1361
				xmax = 930.5461
				text = "more"
			intervals [2223]:
				xmin = 930.5461
				xmax = 931.1065
				text = ""
			intervals [2224]:
				xmin = 931.1065
				xmax = 931.5665
				text = "within"
			intervals [2225]:
				xmin = 931.5665
				xmax = 931.5965
				text = ""
			intervals [2226]:
				xmin = 931.5965
				xmax = 932.1465
				text = "between"
			intervals [2227]:
				xmin = 932.1465
				xmax = 932.2865
				text = ""
			intervals [2228]:
				xmin = 932.2865
				xmax = 932.6965
				text = "between"
			intervals [2229]:
				xmin = 932.6965
				xmax = 933.0665
				text = "six"
			intervals [2230]:
				xmin = 933.0665
				xmax = 933.5665
				text = "seven"
			intervals [2231]:
				xmin = 933.5665
				xmax = 933.8065
				text = "and"
			intervals [2232]:
				xmin = 933.8065
				xmax = 933.9165
				text = ""
			intervals [2233]:
				xmin = 933.9165
				xmax = 934.1465
				text = "and"
			intervals [2234]:
				xmin = 934.1465
				xmax = 934.1765
				text = ""
			intervals [2235]:
				xmin = 934.1765
				xmax = 934.4465
				text = "eighth"
			intervals [2236]:
				xmin = 934.4465
				xmax = 934.7065
				text = "grade"
			intervals [2237]:
				xmin = 934.7065
				xmax = 934.9665
				text = "you"
			intervals [2238]:
				xmin = 934.9665
				xmax = 936.162
				text = ""
			intervals [2239]:
				xmin = 936.162
				xmax = 936.342
				text = "you"
			intervals [2240]:
				xmin = 936.342
				xmax = 936.612
				text = "start"
			intervals [2241]:
				xmin = 936.612
				xmax = 936.892
				text = "to"
			intervals [2242]:
				xmin = 936.892
				xmax = 937.552
				text = "realize"
			intervals [2243]:
				xmin = 937.552
				xmax = 937.732
				text = "in"
			intervals [2244]:
				xmin = 937.732
				xmax = 938.482
				text = "internal"
			intervals [2245]:
				xmin = 938.482
				xmax = 938.872
				text = "things"
			intervals [2246]:
				xmin = 938.872
				xmax = 939.442
				text = "differently"
			intervals [2247]:
				xmin = 939.442
				xmax = 939.812
				text = "as"
			intervals [2248]:
				xmin = 939.812
				xmax = 939.8901
				text = ""
			intervals [2249]:
				xmin = 939.8901
				xmax = 940.1201
				text = "you"
			intervals [2250]:
				xmin = 940.1201
				xmax = 940.4601
				text = "were"
			intervals [2251]:
				xmin = 940.4601
				xmax = 940.5301
				text = ""
			intervals [2252]:
				xmin = 940.5301
				xmax = 940.8601
				text = "than"
			intervals [2253]:
				xmin = 940.8601
				xmax = 941.0501
				text = "you"
			intervals [2254]:
				xmin = 941.0501
				xmax = 941.1301
				text = ""
			intervals [2255]:
				xmin = 941.1301
				xmax = 941.4101
				text = "than"
			intervals [2256]:
				xmin = 941.4101
				xmax = 941.5801
				text = "you"
			intervals [2257]:
				xmin = 941.5801
				xmax = 941.7201
				text = "were"
			intervals [2258]:
				xmin = 941.7201
				xmax = 941.7701
				text = "a"
			intervals [2259]:
				xmin = 941.7701
				xmax = 941.9701
				text = "little"
			intervals [2260]:
				xmin = 941.9701
				xmax = 942.3601
				text = "kid"
			intervals [2261]:
				xmin = 942.3601
				xmax = 943.110
				text = ""
			intervals [2262]:
				xmin = 943.110
				xmax = 943.220
				text = "and"
			intervals [2263]:
				xmin = 943.220
				xmax = 943.310
				text = "you"
			intervals [2264]:
				xmin = 943.310
				xmax = 943.560
				text = "start"
			intervals [2265]:
				xmin = 943.560
				xmax = 943.660
				text = "to"
			intervals [2266]:
				xmin = 943.660
				xmax = 943.750
				text = ""
			intervals [2267]:
				xmin = 943.750
				xmax = 944.090
				text = "think"
			intervals [2268]:
				xmin = 944.090
				xmax = 944.510
				text = "about"
			intervals [2269]:
				xmin = 944.510
				xmax = 944.9901
				text = ""
			intervals [2270]:
				xmin = 944.9901
				xmax = 945.1601
				text = "and"
			intervals [2271]:
				xmin = 945.1601
				xmax = 945.7101
				text = "interact"
			intervals [2272]:
				xmin = 945.7101
				xmax = 945.8101
				text = "with"
			intervals [2273]:
				xmin = 945.8101
				xmax = 946.1001
				text = "people"
			intervals [2274]:
				xmin = 946.1001
				xmax = 946.7001
				text = "differently"
			intervals [2275]:
				xmin = 946.7001
				xmax = 947.1401
				text = "or"
			intervals [2276]:
				xmin = 947.1401
				xmax = 947.5061
				text = ""
			intervals [2277]:
				xmin = 947.5061
				xmax = 947.9261
				text = "watch"
			intervals [2278]:
				xmin = 947.9261
				xmax = 948.2561
				text = "different"
			intervals [2279]:
				xmin = 948.2561
				xmax = 948.3861
				text = ""
			intervals [2280]:
				xmin = 948.3861
				xmax = 949.0061
				text = "things"
			intervals [2281]:
				xmin = 949.0061
				xmax = 949.1261
				text = "or"
			intervals [2282]:
				xmin = 949.1261
				xmax = 949.4161
				text = "listen"
			intervals [2283]:
				xmin = 949.4161
				xmax = 949.5061
				text = "to"
			intervals [2284]:
				xmin = 949.5061
				xmax = 949.5361
				text = ""
			intervals [2285]:
				xmin = 949.5361
				xmax = 949.9661
				text = "different"
			intervals [2286]:
				xmin = 949.9661
				xmax = 950.6961
				text = "music"
			intervals [2287]:
				xmin = 950.6961
				xmax = 951.1033
				text = ""
			intervals [2288]:
				xmin = 951.1033
				xmax = 951.2133
				text = "and"
			intervals [2289]:
				xmin = 951.2133
				xmax = 951.4833
				text = "stuff"
			intervals [2290]:
				xmin = 951.4833
				xmax = 951.5533
				text = "i"
			intervals [2291]:
				xmin = 951.5533
				xmax = 951.7133
				text = "think"
			intervals [2292]:
				xmin = 951.7133
				xmax = 951.8333
				text = "that"
			intervals [2293]:
				xmin = 951.8333
				xmax = 951.9033
				text = "s"
			intervals [2294]:
				xmin = 951.9033
				xmax = 952.0633
				text = "when"
			intervals [2295]:
				xmin = 952.0633
				xmax = 952.2133
				text = "you"
			intervals [2296]:
				xmin = 952.2133
				xmax = 952.5733
				text = "really"
			intervals [2297]:
				xmin = 952.5733
				xmax = 953.0633
				text = "become"
			intervals [2298]:
				xmin = 953.0633
				xmax = 953.6952
				text = ""
			intervals [2299]:
				xmin = 953.6952
				xmax = 953.7952
				text = "the"
			intervals [2300]:
				xmin = 953.7952
				xmax = 954.1252
				text = "person"
			intervals [2301]:
				xmin = 954.1252
				xmax = 954.3852
				text = "that"
			intervals [2302]:
				xmin = 954.3852
				xmax = 954.5452
				text = "you"
			intervals [2303]:
				xmin = 954.5452
				xmax = 954.8452
				text = "later"
			intervals [2304]:
				xmin = 954.8452
				xmax = 955.1452
				text = "become"
			intervals [2305]:
				xmin = 955.1452
				xmax = 955.2152
				text = "in"
			intervals [2306]:
				xmin = 955.2152
				xmax = 955.6252
				text = "life"
			intervals [2307]:
				xmin = 955.6252
				xmax = 956.2966
				text = ""
			intervals [2308]:
				xmin = 956.2966
				xmax = 956.3766
				text = "in"
			intervals [2309]:
				xmin = 956.3766
				xmax = 956.6966
				text = "sixth"
			intervals [2310]:
				xmin = 956.6966
				xmax = 957.0766
				text = "grade"
			intervals [2311]:
				xmin = 957.0766
				xmax = 957.1066
				text = ""
			intervals [2312]:
				xmin = 957.1066
				xmax = 957.3166
				text = "and"
			intervals [2313]:
				xmin = 957.3166
				xmax = 957.7466
				text = "seven"
			intervals [2314]:
				xmin = 957.7466
				xmax = 957.8366
				text = "and"
			intervals [2315]:
				xmin = 957.8366
				xmax = 958.0466
				text = "eighth"
			intervals [2316]:
				xmin = 958.0466
				xmax = 958.3366
				text = "between"
			intervals [2317]:
				xmin = 958.3366
				xmax = 958.4666
				text = "them"
			intervals [2318]:
				xmin = 958.4666
				xmax = 958.7166
				text = "years"
			intervals [2319]:
				xmin = 958.7166
				xmax = 958.8866
				text = "those"
			intervals [2320]:
				xmin = 958.8866
				xmax = 958.9866
				text = "our"
			intervals [2321]:
				xmin = 958.9866
				xmax = 959.3466
				text = "most"
			intervals [2322]:
				xmin = 959.3466
				xmax = 959.6107
				text = ""
			intervals [2323]:
				xmin = 959.6107
				xmax = 960.1507
				text = "crucial"
			intervals [2324]:
				xmin = 960.1507
				xmax = 970.9091
				text = ""
			intervals [2325]:
				xmin = 970.9091
				xmax = 971.3991
				text = "um"
			intervals [2326]:
				xmin = 971.3991
				xmax = 974.9526
				text = ""
			intervals [2327]:
				xmin = 974.9526
				xmax = 975.0826
				text = "i"
			intervals [2328]:
				xmin = 975.0826
				xmax = 975.7526
				text = "lost"
			intervals [2329]:
				xmin = 975.7526
				xmax = 975.8026
				text = ""
			intervals [2330]:
				xmin = 975.8026
				xmax = 976.1526
				text = "well"
			intervals [2331]:
				xmin = 976.1526
				xmax = 977.3147
				text = ""
			intervals [2332]:
				xmin = 977.3147
				xmax = 977.4447
				text = "i"
			intervals [2333]:
				xmin = 977.4447
				xmax = 977.9847
				text = "lost"
			intervals [2334]:
				xmin = 977.9847
				xmax = 978.4099
				text = ""
			intervals [2335]:
				xmin = 978.4099
				xmax = 978.5499
				text = "i"
			intervals [2336]:
				xmin = 978.5499
				xmax = 979.0099
				text = "lost"
			intervals [2337]:
				xmin = 979.0099
				xmax = 979.1599
				text = "a"
			intervals [2338]:
				xmin = 979.1599
				xmax = 979.4775
				text = ""
			intervals [2339]:
				xmin = 979.4775
				xmax = 979.5875
				text = "he"
			intervals [2340]:
				xmin = 979.5875
				xmax = 979.7275
				text = "was"
			intervals [2341]:
				xmin = 979.7275
				xmax = 979.7775
				text = "a"
			intervals [2342]:
				xmin = 979.7775
				xmax = 980.4175
				text = "administrator"
			intervals [2343]:
				xmin = 980.4175
				xmax = 980.5375
				text = "he"
			intervals [2344]:
				xmin = 980.5375
				xmax = 980.6475
				text = "was"
			intervals [2345]:
				xmin = 980.6475
				xmax = 980.7375
				text = "the"
			intervals [2346]:
				xmin = 980.7375
				xmax = 981.0975
				text = "guy"
			intervals [2347]:
				xmin = 981.0975
				xmax = 981.7508
				text = ""
			intervals [2348]:
				xmin = 981.7508
				xmax = 981.9008
				text = "at"
			intervals [2349]:
				xmin = 981.9008
				xmax = 982.0208
				text = "the"
			intervals [2350]:
				xmin = 982.0208
				xmax = 982.5308
				text = "school"
			intervals [2351]:
				xmin = 982.5308
				xmax = 982.8871
				text = ""
			intervals [2352]:
				xmin = 982.8871
				xmax = 983.0771
				text = "he"
			intervals [2353]:
				xmin = 983.0771
				xmax = 983.3571
				text = "actually"
			intervals [2354]:
				xmin = 983.3571
				xmax = 983.6771
				text = "committed"
			intervals [2355]:
				xmin = 983.6771
				xmax = 984.2971
				text = "suicide"
			intervals [2356]:
				xmin = 984.2971
				xmax = 986.3145
				text = ""
			intervals [2357]:
				xmin = 986.3145
				xmax = 986.9245
				text = "and"
			intervals [2358]:
				xmin = 986.9245
				xmax = 988.0772
				text = ""
			intervals [2359]:
				xmin = 988.0772
				xmax = 988.4472
				text = "thinking"
			intervals [2360]:
				xmin = 988.4472
				xmax = 988.7572
				text = "about"
			intervals [2361]:
				xmin = 988.7572
				xmax = 989.0572
				text = "that"
			intervals [2362]:
				xmin = 989.0572
				xmax = 989.8087
				text = ""
			intervals [2363]:
				xmin = 989.8087
				xmax = 989.9187
				text = "and"
			intervals [2364]:
				xmin = 989.9187
				xmax = 990.3187
				text = "stuff"
			intervals [2365]:
				xmin = 990.3187
				xmax = 990.4787
				text = "and"
			intervals [2366]:
				xmin = 990.4787
				xmax = 990.7487
				text = "also"
			intervals [2367]:
				xmin = 990.7487
				xmax = 990.8687
				text = "when"
			intervals [2368]:
				xmin = 990.8687
				xmax = 990.9587
				text = "i"
			intervals [2369]:
				xmin = 990.9587
				xmax = 991.2287
				text = "lost"
			intervals [2370]:
				xmin = 991.2287
				xmax = 991.3387
				text = "my"
			intervals [2371]:
				xmin = 991.3387
				xmax = 991.8287
				text = "cousin"
			intervals [2372]:
				xmin = 991.8287
				xmax = 992.9366
				text = ""
			intervals [2373]:
				xmin = 992.9366
				xmax = 993.0866
				text = "that"
			intervals [2374]:
				xmin = 993.0866
				xmax = 993.3166
				text = "was"
			intervals [2375]:
				xmin = 993.3166
				xmax = 993.4766
				text = "that"
			intervals [2376]:
				xmin = 993.4766
				xmax = 993.6366
				text = "was"
			intervals [2377]:
				xmin = 993.6366
				xmax = 994.1766
				text = "very"
			intervals [2378]:
				xmin = 994.1766
				xmax = 994.5978
				text = ""
			intervals [2379]:
				xmin = 994.5978
				xmax = 994.7278
				text = "that"
			intervals [2380]:
				xmin = 994.7278
				xmax = 994.8578
				text = "was"
			intervals [2381]:
				xmin = 994.8578
				xmax = 995.1578
				text = "very"
			intervals [2382]:
				xmin = 995.1578
				xmax = 995.8178
				text = "monumental"
			intervals [2383]:
				xmin = 995.8178
				xmax = 995.9978
				text = "for"
			intervals [2384]:
				xmin = 995.9978
				xmax = 996.2778
				text = "me"
			intervals [2385]:
				xmin = 996.2778
				xmax = 996.5757
				text = ""
			intervals [2386]:
				xmin = 996.5757
				xmax = 996.7857
				text = "both"
			intervals [2387]:
				xmin = 996.7857
				xmax = 996.8657
				text = "of"
			intervals [2388]:
				xmin = 996.8657
				xmax = 997.1657
				text = "those"
			intervals [2389]:
				xmin = 997.1657
				xmax = 997.5357
				text = "events"
			intervals [2390]:
				xmin = 997.5357
				xmax = 997.6457
				text = "they"
			intervals [2391]:
				xmin = 997.6457
				xmax = 998.0257
				text = "happened"
			intervals [2392]:
				xmin = 998.0257
				xmax = 998.2457
				text = "back"
			intervals [2393]:
				xmin = 998.2457
				xmax = 998.3457
				text = "to"
			intervals [2394]:
				xmin = 998.3457
				xmax = 998.6157
				text = "back"
			intervals [2395]:
				xmin = 998.6157
				xmax = 999.023
				text = ""
			intervals [2396]:
				xmin = 999.023
				xmax = 999.263
				text = "he"
			intervals [2397]:
				xmin = 999.263
				xmax = 999.743
				text = "died"
			intervals [2398]:
				xmin = 999.743
				xmax = 1000.1966
				text = ""
			intervals [2399]:
				xmin = 1000.1966
				xmax = 1000.3366
				text = "on"
			intervals [2400]:
				xmin = 1000.3366
				xmax = 1000.4166
				text = "a"
			intervals [2401]:
				xmin = 1000.4166
				xmax = 1001.0266
				text = "weekday"
			intervals [2402]:
				xmin = 1001.0266
				xmax = 1001.1366
				text = "and"
			intervals [2403]:
				xmin = 1001.1366
				xmax = 1001.3366
				text = "then"
			intervals [2404]:
				xmin = 1001.3366
				xmax = 1001.3666
				text = ""
			intervals [2405]:
				xmin = 1001.3666
				xmax = 1001.4966
				text = "my"
			intervals [2406]:
				xmin = 1001.4966
				xmax = 1001.8266
				text = "cousin"
			intervals [2407]:
				xmin = 1001.8266
				xmax = 1002.1266
				text = "died"
			intervals [2408]:
				xmin = 1002.1266
				xmax = 1002.2166
				text = "the"
			intervals [2409]:
				xmin = 1002.2166
				xmax = 1002.6466
				text = "following"
			intervals [2410]:
				xmin = 1002.6466
				xmax = 1003.0866
				text = "weekend"
			intervals [2411]:
				xmin = 1003.0866
				xmax = 1004.6495
				text = ""
			intervals [2412]:
				xmin = 1004.6495
				xmax = 1004.7095
				text = "i"
			intervals [2413]:
				xmin = 1004.7095
				xmax = 1004.8495
				text = "was"
			intervals [2414]:
				xmin = 1004.8495
				xmax = 1005.1195
				text = "very"
			intervals [2415]:
				xmin = 1005.1195
				xmax = 1005.4595
				text = "sad"
			intervals [2416]:
				xmin = 1005.4595
				xmax = 1006.0795
				text = "because"
			intervals [2417]:
				xmin = 1006.0795
				xmax = 1009.1073
				text = ""
			intervals [2418]:
				xmin = 1009.1073
				xmax = 1009.3373
				text = "when"
			intervals [2419]:
				xmin = 1009.3373
				xmax = 1009.4073
				text = "y-"
			intervals [2420]:
				xmin = 1009.4073
				xmax = 1009.4973
				text = ""
			intervals [2421]:
				xmin = 1009.4973
				xmax = 1009.7273
				text = "when"
			intervals [2422]:
				xmin = 1009.7273
				xmax = 1009.9473
				text = "you're"
			intervals [2423]:
				xmin = 1009.9473
				xmax = 1010.1573
				text = "y-"
			intervals [2424]:
				xmin = 1010.1573
				xmax = 1010.2173
				text = ""
			intervals [2425]:
				xmin = 1010.2173
				xmax = 1010.4673
				text = "when"
			intervals [2426]:
				xmin = 1010.4673
				xmax = 1010.6473
				text = "you're"
			intervals [2427]:
				xmin = 1010.6473
				xmax = 1011.0273
				text = "young"
			intervals [2428]:
				xmin = 1011.0273
				xmax = 1011.3018
				text = ""
			intervals [2429]:
				xmin = 1011.3018
				xmax = 1011.3718
				text = "and"
			intervals [2430]:
				xmin = 1011.3718
				xmax = 1011.6518
				text = "stuff"
			intervals [2431]:
				xmin = 1011.6518
				xmax = 1011.7518
				text = "you"
			intervals [2432]:
				xmin = 1011.7518
				xmax = 1012.0618
				text = "don't"
			intervals [2433]:
				xmin = 1012.0618
				xmax = 1012.6985
				text = ""
			intervals [2434]:
				xmin = 1012.6985
				xmax = 1013.0085
				text = "you"
			intervals [2435]:
				xmin = 1013.0085
				xmax = 1013.0385
				text = ""
			intervals [2436]:
				xmin = 1013.0385
				xmax = 1013.1685
				text = "you"
			intervals [2437]:
				xmin = 1013.1685
				xmax = 1013.3685
				text = "think"
			intervals [2438]:
				xmin = 1013.3685
				xmax = 1013.5085
				text = "that"
			intervals [2439]:
				xmin = 1013.5085
				xmax = 1013.6385
				text = "you"
			intervals [2440]:
				xmin = 1013.6385
				xmax = 1013.8585
				text = "have"
			intervals [2441]:
				xmin = 1013.8585
				xmax = 1014.0785
				text = "all"
			intervals [2442]:
				xmin = 1014.0785
				xmax = 1014.1785
				text = "the"
			intervals [2443]:
				xmin = 1014.1785
				xmax = 1014.4685
				text = "time"
			intervals [2444]:
				xmin = 1014.4685
				xmax = 1014.5285
				text = "in"
			intervals [2445]:
				xmin = 1014.5285
				xmax = 1014.6385
				text = "the"
			intervals [2446]:
				xmin = 1014.6385
				xmax = 1015.0685
				text = "world"
			intervals [2447]:
				xmin = 1015.0685
				xmax = 1015.1285
				text = ""
			intervals [2448]:
				xmin = 1015.1285
				xmax = 1015.2985
				text = "and"
			intervals [2449]:
				xmin = 1015.2985
				xmax = 1015.3885
				text = "to"
			intervals [2450]:
				xmin = 1015.3885
				xmax = 1015.5985
				text = "see"
			intervals [2451]:
				xmin = 1015.5985
				xmax = 1015.9385
				text = "somebody"
			intervals [2452]:
				xmin = 1015.9385
				xmax = 1016.1185
				text = "that"
			intervals [2453]:
				xmin = 1016.1185
				xmax = 1016.1985
				text = "s"
			intervals [2454]:
				xmin = 1016.1985
				xmax = 1016.4785
				text = "not"
			intervals [2455]:
				xmin = 1016.4785
				xmax = 1016.6485
				text = "that"
			intervals [2456]:
				xmin = 1016.6485
				xmax = 1016.8585
				text = "much"
			intervals [2457]:
				xmin = 1016.8585
				xmax = 1017.1485
				text = "older"
			intervals [2458]:
				xmin = 1017.1485
				xmax = 1017.3485
				text = "than"
			intervals [2459]:
				xmin = 1017.3485
				xmax = 1017.5885
				text = "you"
			intervals [2460]:
				xmin = 1017.5885
				xmax = 1018.2401
				text = ""
			intervals [2461]:
				xmin = 1018.2401
				xmax = 1018.3901
				text = "by"
			intervals [2462]:
				xmin = 1018.3901
				xmax = 1018.6101
				text = "like"
			intervals [2463]:
				xmin = 1018.6101
				xmax = 1018.8801
				text = "four"
			intervals [2464]:
				xmin = 1018.8801
				xmax = 1019.1701
				text = "years"
			intervals [2465]:
				xmin = 1019.1701
				xmax = 1019.5501
				text = "pass"
			intervals [2466]:
				xmin = 1019.5501
				xmax = 1019.6401
				text = "in"
			intervals [2467]:
				xmin = 1019.6401
				xmax = 1019.8501
				text = "front"
			intervals [2468]:
				xmin = 1019.8501
				xmax = 1019.9301
				text = "of"
			intervals [2469]:
				xmin = 1019.9301
				xmax = 1020.0801
				text = "you"
			intervals [2470]:
				xmin = 1020.0801
				xmax = 1020.4099
				text = ""
			intervals [2471]:
				xmin = 1020.4099
				xmax = 1020.5199
				text = "you"
			intervals [2472]:
				xmin = 1020.5199
				xmax = 1020.7699
				text = "start"
			intervals [2473]:
				xmin = 1020.7699
				xmax = 1020.8699
				text = "to"
			intervals [2474]:
				xmin = 1020.8699
				xmax = 1021.1599
				text = "think"
			intervals [2475]:
				xmin = 1021.1599
				xmax = 1021.4199
				text = "about"
			intervals [2476]:
				xmin = 1021.4199
				xmax = 1021.8199
				text = "stuff"
			intervals [2477]:
				xmin = 1021.8199
				xmax = 1021.9699
				text = "and"
			intervals [2478]:
				xmin = 1021.9699
				xmax = 1022.3763
				text = ""
			intervals [2479]:
				xmin = 1022.3763
				xmax = 1022.4763
				text = "you"
			intervals [2480]:
				xmin = 1022.4763
				xmax = 1022.8063
				text = "start"
			intervals [2481]:
				xmin = 1022.8063
				xmax = 1023.0563
				text = "to"
			intervals [2482]:
				xmin = 1023.0563
				xmax = 1023.3588
				text = ""
			intervals [2483]:
				xmin = 1023.3588
				xmax = 1023.4988
				text = "you"
			intervals [2484]:
				xmin = 1023.4988
				xmax = 1023.7588
				text = "start"
			intervals [2485]:
				xmin = 1023.7588
				xmax = 1024.0488
				text = "to"
			intervals [2486]:
				xmin = 1024.0488
				xmax = 1024.3788
				text = "act"
			intervals [2487]:
				xmin = 1024.3788
				xmax = 1024.4788
				text = "out"
			intervals [2488]:
				xmin = 1024.4788
				xmax = 1024.5688
				text = "a"
			intervals [2489]:
				xmin = 1024.5688
				xmax = 1024.9188
				text = "little"
			intervals [2490]:
				xmin = 1024.9188
				xmax = 1025.2188
				text = "bit"
			intervals [2491]:
				xmin = 1025.2188
				xmax = 1026.146
				text = ""
			intervals [2492]:
				xmin = 1026.146
				xmax = 1026.256
				text = "you"
			intervals [2493]:
				xmin = 1026.256
				xmax = 1026.556
				text = "start"
			intervals [2494]:
				xmin = 1026.556
				xmax = 1026.666
				text = "to"
			intervals [2495]:
				xmin = 1026.666
				xmax = 1026.796
				text = "say"
			intervals [2496]:
				xmin = 1026.796
				xmax = 1027.166
				text = "oh"
			intervals [2497]:
				xmin = 1027.166
				xmax = 1027.306
				text = "i'm"
			intervals [2498]:
				xmin = 1027.306
				xmax = 1027.476
				text = "gonna"
			intervals [2499]:
				xmin = 1027.476
				xmax = 1027.556
				text = "go"
			intervals [2500]:
				xmin = 1027.556
				xmax = 1027.636
				text = "in"
			intervals [2501]:
				xmin = 1027.636
				xmax = 1027.696
				text = "the"
			intervals [2502]:
				xmin = 1027.696
				xmax = 1028.196
				text = "classroom"
			intervals [2503]:
				xmin = 1028.196
				xmax = 1028.296
				text = "but"
			intervals [2504]:
				xmin = 1028.296
				xmax = 1028.396
				text = "i'm"
			intervals [2505]:
				xmin = 1028.396
				xmax = 1028.536
				text = "not"
			intervals [2506]:
				xmin = 1028.536
				xmax = 1028.676
				text = "gonna"
			intervals [2507]:
				xmin = 1028.676
				xmax = 1028.786
				text = "do"
			intervals [2508]:
				xmin = 1028.786
				xmax = 1028.896
				text = "no"
			intervals [2509]:
				xmin = 1028.896
				xmax = 1029.106
				text = "work"
			intervals [2510]:
				xmin = 1029.106
				xmax = 1029.306
				text = "today"
			intervals [2511]:
				xmin = 1029.306
				xmax = 1029.456
				text = "cause"
			intervals [2512]:
				xmin = 1029.456
				xmax = 1029.506
				text = "i"
			intervals [2513]:
				xmin = 1029.506
				xmax = 1029.636
				text = "don't"
			intervals [2514]:
				xmin = 1029.636
				xmax = 1029.816
				text = "feel"
			intervals [2515]:
				xmin = 1029.816
				xmax = 1030.086
				text = "like"
			intervals [2516]:
				xmin = 1030.086
				xmax = 1030.226
				text = "it"
			intervals [2517]:
				xmin = 1030.226
				xmax = 1030.6183
				text = ""
			intervals [2518]:
				xmin = 1030.6183
				xmax = 1030.7983
				text = "or"
			intervals [2519]:
				xmin = 1030.7983
				xmax = 1031.0283
				text = "today"
			intervals [2520]:
				xmin = 1031.0283
				xmax = 1031.1383
				text = "is"
			intervals [2521]:
				xmin = 1031.1383
				xmax = 1031.2983
				text = "not"
			intervals [2522]:
				xmin = 1031.2983
				xmax = 1031.4483
				text = "my"
			intervals [2523]:
				xmin = 1031.4483
				xmax = 1031.7283
				text = "day"
			intervals [2524]:
				xmin = 1031.7283
				xmax = 1032.1383
				text = "or"
			intervals [2525]:
				xmin = 1032.1383
				xmax = 1032.7366
				text = ""
			intervals [2526]:
				xmin = 1032.7366
				xmax = 1032.8966
				text = "he"
			intervals [2527]:
				xmin = 1032.8966
				xmax = 1033.1866
				text = "keeps"
			intervals [2528]:
				xmin = 1033.1866
				xmax = 1033.5866
				text = "messing"
			intervals [2529]:
				xmin = 1033.5866
				xmax = 1033.7666
				text = "with"
			intervals [2530]:
				xmin = 1033.7666
				xmax = 1034.1266
				text = "me"
			intervals [2531]:
				xmin = 1034.1266
				xmax = 1034.1666
				text = ""
			intervals [2532]:
				xmin = 1034.1666
				xmax = 1034.5666
				text = "or"
			intervals [2533]:
				xmin = 1034.5666
				xmax = 1035.1713
				text = ""
			intervals [2534]:
				xmin = 1035.1713
				xmax = 1035.5713
				text = "different"
			intervals [2535]:
				xmin = 1035.5713
				xmax = 1035.6313
				text = ""
			intervals [2536]:
				xmin = 1035.6313
				xmax = 1035.9913
				text = "different"
			intervals [2537]:
				xmin = 1035.9913
				xmax = 1036.1913
				text = "little"
			intervals [2538]:
				xmin = 1036.1913
				xmax = 1036.4913
				text = "knick"
			intervals [2539]:
				xmin = 1036.4913
				xmax = 1036.8313
				text = "knacks"
			intervals [2540]:
				xmin = 1036.8313
				xmax = 1036.9413
				text = "and"
			intervals [2541]:
				xmin = 1036.9413
				xmax = 1037.3313
				text = "stuff"
			intervals [2542]:
				xmin = 1037.3313
				xmax = 1039.6282
				text = ""
			intervals [2543]:
				xmin = 1039.6282
				xmax = 1039.8782
				text = "and"
			intervals [2544]:
				xmin = 1039.8782
				xmax = 1040.1182
				text = "you"
			intervals [2545]:
				xmin = 1040.1182
				xmax = 1040.4582
				text = "just"
			intervals [2546]:
				xmin = 1040.4582
				xmax = 1040.4882
				text = ""
			intervals [2547]:
				xmin = 1040.4882
				xmax = 1040.6182
				text = "it"
			intervals [2548]:
				xmin = 1040.6182
				xmax = 1040.9282
				text = "starts"
			intervals [2549]:
				xmin = 1040.9282
				xmax = 1041.0782
				text = "to"
			intervals [2550]:
				xmin = 1041.0782
				xmax = 1041.3693
				text = ""
			intervals [2551]:
				xmin = 1041.3693
				xmax = 1041.4793
				text = "it"
			intervals [2552]:
				xmin = 1041.4793
				xmax = 1041.7293
				text = "starts"
			intervals [2553]:
				xmin = 1041.7293
				xmax = 1041.8193
				text = "to"
			intervals [2554]:
				xmin = 1041.8193
				xmax = 1042.0493
				text = "play"
			intervals [2555]:
				xmin = 1042.0493
				xmax = 1042.1193
				text = "a"
			intervals [2556]:
				xmin = 1042.1193
				xmax = 1042.4793
				text = "role"
			intervals [2557]:
				xmin = 1042.4793
				xmax = 1042.9793
				text = "because"
			intervals [2558]:
				xmin = 1042.9793
				xmax = 1044.3894
				text = ""
			intervals [2559]:
				xmin = 1044.3894
				xmax = 1044.5394
				text = "when"
			intervals [2560]:
				xmin = 1044.5394
				xmax = 1044.6494
				text = "you"
			intervals [2561]:
				xmin = 1044.6494
				xmax = 1044.8394
				text = "s"
			intervals [2562]:
				xmin = 1044.8394
				xmax = 1044.8894
				text = ""
			intervals [2563]:
				xmin = 1044.8894
				xmax = 1045.0494
				text = "when"
			intervals [2564]:
				xmin = 1045.0494
				xmax = 1045.1294
				text = "the"
			intervals [2565]:
				xmin = 1045.1294
				xmax = 1045.5394
				text = "teachers"
			intervals [2566]:
				xmin = 1045.5394
				xmax = 1045.9194
				text = "hand"
			intervals [2567]:
				xmin = 1045.9194
				xmax = 1046.0694
				text = "y-"
			intervals [2568]:
				xmin = 1046.0694
				xmax = 1046.1694
				text = ""
			intervals [2569]:
				xmin = 1046.1694
				xmax = 1046.7794
				text = "hands"
			intervals [2570]:
				xmin = 1046.7794
				xmax = 1046.8394
				text = ""
			intervals [2571]:
				xmin = 1046.8394
				xmax = 1047.0794
				text = "out"
			intervals [2572]:
				xmin = 1047.0794
				xmax = 1047.2294
				text = "that"
			intervals [2573]:
				xmin = 1047.2294
				xmax = 1047.5394
				text = "paper"
			intervals [2574]:
				xmin = 1047.5394
				xmax = 1047.6494
				text = "they"
			intervals [2575]:
				xmin = 1047.6494
				xmax = 1047.8094
				text = "don't"
			intervals [2576]:
				xmin = 1047.8094
				xmax = 1048.1194
				text = "say"
			intervals [2577]:
				xmin = 1048.1194
				xmax = 1048.7845
				text = ""
			intervals [2578]:
				xmin = 1048.7845
				xmax = 1048.9045
				text = "good"
			intervals [2579]:
				xmin = 1048.9045
				xmax = 1049.3445
				text = "morning"
			intervals [2580]:
				xmin = 1049.3445
				xmax = 1049.5445
				text = "how"
			intervals [2581]:
				xmin = 1049.5445
				xmax = 1049.6845
				text = "you"
			intervals [2582]:
				xmin = 1049.6845
				xmax = 1049.9545
				text = "doing"
			intervals [2583]:
				xmin = 1049.9545
				xmax = 1050.0545
				text = "they"
			intervals [2584]:
				xmin = 1050.0545
				xmax = 1050.1845
				text = "don't"
			intervals [2585]:
				xmin = 1050.1845
				xmax = 1050.3245
				text = "say"
			intervals [2586]:
				xmin = 1050.3245
				xmax = 1050.5145
				text = "none"
			intervals [2587]:
				xmin = 1050.5145
				xmax = 1050.6045
				text = "of"
			intervals [2588]:
				xmin = 1050.6045
				xmax = 1050.8445
				text = "that"
			intervals [2589]:
				xmin = 1050.8445
				xmax = 1050.8745
				text = ""
			intervals [2590]:
				xmin = 1050.8745
				xmax = 1051.0145
				text = "they"
			intervals [2591]:
				xmin = 1051.0145
				xmax = 1051.1945
				text = "just"
			intervals [2592]:
				xmin = 1051.1945
				xmax = 1051.5345
				text = "hand"
			intervals [2593]:
				xmin = 1051.5345
				xmax = 1051.7545
				text = "you"
			intervals [2594]:
				xmin = 1051.7545
				xmax = 1052.085
				text = ""
			intervals [2595]:
				xmin = 1052.085
				xmax = 1052.215
				text = "the"
			intervals [2596]:
				xmin = 1052.215
				xmax = 1052.515
				text = "paper"
			intervals [2597]:
				xmin = 1052.515
				xmax = 1052.695
				text = "and"
			intervals [2598]:
				xmin = 1052.695
				xmax = 1052.815
				text = "then"
			intervals [2599]:
				xmin = 1052.815
				xmax = 1052.925
				text = "they"
			intervals [2600]:
				xmin = 1052.925
				xmax = 1053.285
				text = "expect"
			intervals [2601]:
				xmin = 1053.285
				xmax = 1053.375
				text = "you"
			intervals [2602]:
				xmin = 1053.375
				xmax = 1053.455
				text = "to"
			intervals [2603]:
				xmin = 1053.455
				xmax = 1053.595
				text = "do"
			intervals [2604]:
				xmin = 1053.595
				xmax = 1053.725
				text = "your"
			intervals [2605]:
				xmin = 1053.725
				xmax = 1054.035
				text = "work"
			intervals [2606]:
				xmin = 1054.035
				xmax = 1054.4093
				text = ""
			intervals [2607]:
				xmin = 1054.4093
				xmax = 1054.5693
				text = "but"
			intervals [2608]:
				xmin = 1054.5693
				xmax = 1054.7493
				text = "while"
			intervals [2609]:
				xmin = 1054.7493
				xmax = 1054.8793
				text = "you're"
			intervals [2610]:
				xmin = 1054.8793
				xmax = 1055.1493
				text = "sitting"
			intervals [2611]:
				xmin = 1055.1493
				xmax = 1055.3293
				text = "there"
			intervals [2612]:
				xmin = 1055.3293
				xmax = 1055.4093
				text = ""
			intervals [2613]:
				xmin = 1055.4093
				xmax = 1055.8893
				text = "thinking"
			intervals [2614]:
				xmin = 1055.8893
				xmax = 1055.9293
				text = ""
			intervals [2615]:
				xmin = 1055.9293
				xmax = 1056.0993
				text = "and"
			intervals [2616]:
				xmin = 1056.0993
				xmax = 1056.3393
				text = "stuff"
			intervals [2617]:
				xmin = 1056.3393
				xmax = 1056.4593
				text = "and"
			intervals [2618]:
				xmin = 1056.4593
				xmax = 1056.5993
				text = "you"
			intervals [2619]:
				xmin = 1056.5993
				xmax = 1056.7693
				text = "have"
			intervals [2620]:
				xmin = 1056.7693
				xmax = 1056.8493
				text = "a"
			intervals [2621]:
				xmin = 1056.8493
				xmax = 1057.0493
				text = "lot"
			intervals [2622]:
				xmin = 1057.0493
				xmax = 1057.1193
				text = "of"
			intervals [2623]:
				xmin = 1057.1193
				xmax = 1057.3793
				text = "stuff"
			intervals [2624]:
				xmin = 1057.3793
				xmax = 1057.4893
				text = "that"
			intervals [2625]:
				xmin = 1057.4893
				xmax = 1057.5393
				text = "s"
			intervals [2626]:
				xmin = 1057.5393
				xmax = 1057.8293
				text = "going"
			intervals [2627]:
				xmin = 1057.8293
				xmax = 1057.9693
				text = "on"
			intervals [2628]:
				xmin = 1057.9693
				xmax = 1058.0293
				text = "and"
			intervals [2629]:
				xmin = 1058.0293
				xmax = 1058.4493
				text = "happening"
			intervals [2630]:
				xmin = 1058.4493
				xmax = 1058.7993
				text = "around"
			intervals [2631]:
				xmin = 1058.7993
				xmax = 1059.0493
				text = "you"
			intervals [2632]:
				xmin = 1059.0493
				xmax = 1060.1019
				text = ""
			intervals [2633]:
				xmin = 1060.1019
				xmax = 1060.2819
				text = "you"
			intervals [2634]:
				xmin = 1060.2819
				xmax = 1061.309
				text = ""
			intervals [2635]:
				xmin = 1061.309
				xmax = 1061.519
				text = "like"
			intervals [2636]:
				xmin = 1061.519
				xmax = 1061.639
				text = "your"
			intervals [2637]:
				xmin = 1061.639
				xmax = 1062.279
				text = "friends"
			intervals [2638]:
				xmin = 1062.279
				xmax = 1062.609
				text = "or"
			intervals [2639]:
				xmin = 1062.609
				xmax = 1062.9027
				text = ""
			intervals [2640]:
				xmin = 1062.9027
				xmax = 1063.0127
				text = "your"
			intervals [2641]:
				xmin = 1063.0127
				xmax = 1063.4527
				text = "grades"
			intervals [2642]:
				xmin = 1063.4527
				xmax = 1063.5127
				text = "are"
			intervals [2643]:
				xmin = 1063.5127
				xmax = 1063.7827
				text = "not"
			intervals [2644]:
				xmin = 1063.7827
				xmax = 1063.9727
				text = "where"
			intervals [2645]:
				xmin = 1063.9727
				xmax = 1064.1427
				text = "you"
			intervals [2646]:
				xmin = 1064.1427
				xmax = 1064.3327
				text = "want"
			intervals [2647]:
				xmin = 1064.3327
				xmax = 1064.4627
				text = "them"
			intervals [2648]:
				xmin = 1064.4627
				xmax = 1064.6127
				text = "to"
			intervals [2649]:
				xmin = 1064.6127
				xmax = 1064.8727
				text = "be"
			intervals [2650]:
				xmin = 1064.8727
				xmax = 1065.1427
				text = "you"
			intervals [2651]:
				xmin = 1065.1427
				xmax = 1065.4441
				text = ""
			intervals [2652]:
				xmin = 1065.4441
				xmax = 1065.6641
				text = "you"
			intervals [2653]:
				xmin = 1065.6641
				xmax = 1065.7841
				text = ""
			intervals [2654]:
				xmin = 1065.7841
				xmax = 1066.0641
				text = "think"
			intervals [2655]:
				xmin = 1066.0641
				xmax = 1066.2141
				text = "while"
			intervals [2656]:
				xmin = 1066.2141
				xmax = 1066.3841
				text = "you"
			intervals [2657]:
				xmin = 1066.3841
				xmax = 1066.5541
				text = "have"
			intervals [2658]:
				xmin = 1066.5541
				xmax = 1066.7241
				text = "that"
			intervals [2659]:
				xmin = 1066.7241
				xmax = 1067.1641
				text = "test"
			intervals [2660]:
				xmin = 1067.1641
				xmax = 1067.2641
				text = "and"
			intervals [2661]:
				xmin = 1067.2641
				xmax = 1067.3741
				text = "you"
			intervals [2662]:
				xmin = 1067.3741
				xmax = 1067.5941
				text = "have"
			intervals [2663]:
				xmin = 1067.5941
				xmax = 1067.9041
				text = "that"
			intervals [2664]:
				xmin = 1067.9041
				xmax = 1068.1638
				text = ""
			intervals [2665]:
				xmin = 1068.1638
				xmax = 1068.4738
				text = "twenty"
			intervals [2666]:
				xmin = 1068.4738
				xmax = 1068.7738
				text = "minutes"
			intervals [2667]:
				xmin = 1068.7738
				xmax = 1068.8438
				text = "to"
			intervals [2668]:
				xmin = 1068.8438
				xmax = 1068.9938
				text = "be"
			intervals [2669]:
				xmin = 1068.9938
				xmax = 1069.4838
				text = "quiet"
			intervals [2670]:
				xmin = 1069.4838
				xmax = 1069.9477
				text = ""
			intervals [2671]:
				xmin = 1069.9477
				xmax = 1070.1277
				text = "you"
			intervals [2672]:
				xmin = 1070.1277
				xmax = 1070.4777
				text = "think"
			intervals [2673]:
				xmin = 1070.4777
				xmax = 1070.8277
				text = "about"
			intervals [2674]:
				xmin = 1070.8277
				xmax = 1070.9626
				text = ""
			intervals [2675]:
				xmin = 1070.9626
				xmax = 1071.1126
				text = "what"
			intervals [2676]:
				xmin = 1071.1126
				xmax = 1071.1726
				text = "s"
			intervals [2677]:
				xmin = 1071.1726
				xmax = 1071.4826
				text = "going"
			intervals [2678]:
				xmin = 1071.4826
				xmax = 1071.7226
				text = "on"
			intervals [2679]:
				xmin = 1071.7226
				xmax = 1072.514
				text = ""
			intervals [2680]:
				xmin = 1072.514
				xmax = 1072.674
				text = "and"
			intervals [2681]:
				xmin = 1072.674
				xmax = 1072.784
				text = "you"
			intervals [2682]:
				xmin = 1072.784
				xmax = 1073.584
				text = "internalize"
			intervals [2683]:
				xmin = 1073.584
				xmax = 1073.774
				text = "it"
			intervals [2684]:
				xmin = 1073.774
				xmax = 1077.0403
				text = ""
			intervals [2685]:
				xmin = 1077.0403
				xmax = 1077.1503
				text = "and"
			intervals [2686]:
				xmin = 1077.1503
				xmax = 1077.2903
				text = "then"
			intervals [2687]:
				xmin = 1077.2903
				xmax = 1077.4903
				text = "you"
			intervals [2688]:
				xmin = 1077.4903
				xmax = 1077.5203
				text = "<unk>"
			intervals [2689]:
				xmin = 1077.5203
				xmax = 1078.3908
				text = ""
			intervals [2690]:
				xmin = 1078.3908
				xmax = 1078.6008
				text = "you"
			intervals [2691]:
				xmin = 1078.6008
				xmax = 1078.6308
				text = ""
			intervals [2692]:
				xmin = 1078.6308
				xmax = 1078.8108
				text = "you"
			intervals [2693]:
				xmin = 1078.8108
				xmax = 1079.0008
				text = "may"
			intervals [2694]:
				xmin = 1079.0008
				xmax = 1079.1608
				text = "get"
			intervals [2695]:
				xmin = 1079.1608
				xmax = 1079.5808
				text = "mad"
			intervals [2696]:
				xmin = 1079.5808
				xmax = 1079.6908
				text = "or"
			intervals [2697]:
				xmin = 1079.6908
				xmax = 1079.7908
				text = "you"
			intervals [2698]:
				xmin = 1079.7908
				xmax = 1079.9608
				text = "may"
			intervals [2699]:
				xmin = 1079.9608
				xmax = 1080.2508
				text = "storm"
			intervals [2700]:
				xmin = 1080.2508
				xmax = 1080.3608
				text = "out"
			intervals [2701]:
				xmin = 1080.3608
				xmax = 1080.4408
				text = "the"
			intervals [2702]:
				xmin = 1080.4408
				xmax = 1080.9108
				text = "classroom"
			intervals [2703]:
				xmin = 1080.9108
				xmax = 1080.9908
				text = "or"
			intervals [2704]:
				xmin = 1080.9908
				xmax = 1081.0708
				text = "you"
			intervals [2705]:
				xmin = 1081.0708
				xmax = 1081.2308
				text = "may"
			intervals [2706]:
				xmin = 1081.2308
				xmax = 1081.3908
				text = "just"
			intervals [2707]:
				xmin = 1081.3908
				xmax = 1081.6108
				text = "sit"
			intervals [2708]:
				xmin = 1081.6108
				xmax = 1081.7608
				text = "there"
			intervals [2709]:
				xmin = 1081.7608
				xmax = 1081.8208
				text = "and"
			intervals [2710]:
				xmin = 1081.8208
				xmax = 1082.0708
				text = "shut"
			intervals [2711]:
				xmin = 1082.0708
				xmax = 1082.3508
				text = "down"
			intervals [2712]:
				xmin = 1082.3508
				xmax = 1084.5016
				text = ""
			intervals [2713]:
				xmin = 1084.5016
				xmax = 1084.7116
				text = "yeah"
			intervals [2714]:
				xmin = 1084.7116
				xmax = 1087.3934
				text = ""
			intervals [2715]:
				xmin = 1087.3934
				xmax = 1087.7034
				text = "i"
			intervals [2716]:
				xmin = 1087.7034
				xmax = 1087.8034
				text = "i"
			intervals [2717]:
				xmin = 1087.8034
				xmax = 1088.0934
				text = "shut"
			intervals [2718]:
				xmin = 1088.0934
				xmax = 1088.4334
				text = "down"
			intervals [2719]:
				xmin = 1088.4334
				xmax = 1088.9534
				text = "yes"
			intervals [2720]:
				xmin = 1088.9534
				xmax = 1090.8228
				text = ""
			intervals [2721]:
				xmin = 1090.8228
				xmax = 1091.0828
				text = "storm"
			intervals [2722]:
				xmin = 1091.0828
				xmax = 1091.2028
				text = "out"
			intervals [2723]:
				xmin = 1091.2028
				xmax = 1091.2728
				text = "the"
			intervals [2724]:
				xmin = 1091.2728
				xmax = 1091.7728
				text = "classroom"
			intervals [2725]:
				xmin = 1091.7728
				xmax = 1092.0328
				text = "no"
			intervals [2726]:
				xmin = 1092.0328
				xmax = 1092.1428
				text = ""
			intervals [2727]:
				xmin = 1092.1428
				xmax = 1092.2228
				text = "i've"
			intervals [2728]:
				xmin = 1092.2228
				xmax = 1092.2528
				text = "n-"
			intervals [2729]:
				xmin = 1092.2528
				xmax = 1092.2928
				text = ""
			intervals [2730]:
				xmin = 1092.2928
				xmax = 1092.5428
				text = "i've"
			intervals [2731]:
				xmin = 1092.5428
				xmax = 1092.8028
				text = "never"
			intervals [2732]:
				xmin = 1092.8028
				xmax = 1093.0328
				text = "did"
			intervals [2733]:
				xmin = 1093.0328
				xmax = 1093.3928
				text = "that"
			intervals [2734]:
				xmin = 1093.3928
				xmax = 1095.7778
				text = ""
			intervals [2735]:
				xmin = 1095.7778
				xmax = 1095.9478
				text = "no"
			intervals [2736]:
				xmin = 1095.9478
				xmax = 1106.9132
				text = ""
			intervals [2737]:
				xmin = 1106.9132
				xmax = 1107.1532
				text = "i"
			intervals [2738]:
				xmin = 1107.1532
				xmax = 1107.3877
				text = ""
			intervals [2739]:
				xmin = 1107.3877
				xmax = 1107.6777
				text = "i"
			intervals [2740]:
				xmin = 1107.6777
				xmax = 1107.8577
				text = ""
			intervals [2741]:
				xmin = 1107.8577
				xmax = 1108.0777
				text = "was"
			intervals [2742]:
				xmin = 1108.0777
				xmax = 1108.6377
				text = "talking"
			intervals [2743]:
				xmin = 1108.6377
				xmax = 1108.8852
				text = ""
			intervals [2744]:
				xmin = 1108.8852
				xmax = 1109.0552
				text = "to"
			intervals [2745]:
				xmin = 1109.0552
				xmax = 1109.6452
				text = "somebody"
			intervals [2746]:
				xmin = 1109.6452
				xmax = 1110.1694
				text = ""
			intervals [2747]:
				xmin = 1110.1694
				xmax = 1110.2094
				text = "i"
			intervals [2748]:
				xmin = 1110.2094
				xmax = 1110.3094
				text = "would"
			intervals [2749]:
				xmin = 1110.3094
				xmax = 1110.5294
				text = "talk"
			intervals [2750]:
				xmin = 1110.5294
				xmax = 1110.6094
				text = "to"
			intervals [2751]:
				xmin = 1110.6094
				xmax = 1110.7094
				text = "my"
			intervals [2752]:
				xmin = 1110.7094
				xmax = 1111.2094
				text = "mom"
			intervals [2753]:
				xmin = 1111.2094
				xmax = 1111.2394
				text = ""
			intervals [2754]:
				xmin = 1111.2394
				xmax = 1111.4094
				text = "or"
			intervals [2755]:
				xmin = 1111.4094
				xmax = 1111.4994
				text = "i"
			intervals [2756]:
				xmin = 1111.4994
				xmax = 1111.6294
				text = "would"
			intervals [2757]:
				xmin = 1111.6294
				xmax = 1111.8894
				text = "talk"
			intervals [2758]:
				xmin = 1111.8894
				xmax = 1111.9994
				text = "to"
			intervals [2759]:
				xmin = 1111.9994
				xmax = 1112.4594
				text = "people"
			intervals [2760]:
				xmin = 1112.4594
				xmax = 1112.6613
				text = ""
			intervals [2761]:
				xmin = 1112.6613
				xmax = 1112.9413
				text = "because"
			intervals [2762]:
				xmin = 1112.9413
				xmax = 1113.0813
				text = "when"
			intervals [2763]:
				xmin = 1113.0813
				xmax = 1113.2013
				text = "you're"
			intervals [2764]:
				xmin = 1113.2013
				xmax = 1113.4913
				text = "around"
			intervals [2765]:
				xmin = 1113.4913
				xmax = 1114.1313
				text = "people"
			intervals [2766]:
				xmin = 1114.1313
				xmax = 1114.410
				text = ""
			intervals [2767]:
				xmin = 1114.410
				xmax = 1114.560
				text = "or"
			intervals [2768]:
				xmin = 1114.560
				xmax = 1114.780
				text = "you"
			intervals [2769]:
				xmin = 1114.780
				xmax = 1114.930
				text = "know"
			intervals [2770]:
				xmin = 1114.930
				xmax = 1114.990
				text = "it"
			intervals [2771]:
				xmin = 1114.990
				xmax = 1115.040
				text = "s"
			intervals [2772]:
				xmin = 1115.040
				xmax = 1115.340
				text = "people"
			intervals [2773]:
				xmin = 1115.340
				xmax = 1115.520
				text = "that"
			intervals [2774]:
				xmin = 1115.520
				xmax = 1115.750
				text = "care"
			intervals [2775]:
				xmin = 1115.750
				xmax = 1116.050
				text = "about"
			intervals [2776]:
				xmin = 1116.050
				xmax = 1116.320
				text = "you"
			intervals [2777]:
				xmin = 1116.320
				xmax = 1118.2633
				text = ""
			intervals [2778]:
				xmin = 1118.2633
				xmax = 1118.5333
				text = "you"
			intervals [2779]:
				xmin = 1118.5333
				xmax = 1118.6333
				text = ""
			intervals [2780]:
				xmin = 1118.6333
				xmax = 1118.8133
				text = "go"
			intervals [2781]:
				xmin = 1118.8133
				xmax = 1118.9233
				text = "to"
			intervals [2782]:
				xmin = 1118.9233
				xmax = 1119.1133
				text = "them"
			intervals [2783]:
				xmin = 1119.1133
				xmax = 1119.3133
				text = "for"
			intervals [2784]:
				xmin = 1119.3133
				xmax = 1119.8233
				text = "advice"
			intervals [2785]:
				xmin = 1119.8233
				xmax = 1119.8833
				text = "and"
			intervals [2786]:
				xmin = 1119.8833
				xmax = 1120.0133
				text = "they"
			intervals [2787]:
				xmin = 1120.0133
				xmax = 1120.1933
				text = "tell"
			intervals [2788]:
				xmin = 1120.1933
				xmax = 1120.3133
				text = "you"
			intervals [2789]:
				xmin = 1120.3133
				xmax = 1120.4833
				text = "that"
			intervals [2790]:
				xmin = 1120.4833
				xmax = 1120.6333
				text = "you"
			intervals [2791]:
				xmin = 1120.6333
				xmax = 1120.8033
				text = "can"
			intervals [2792]:
				xmin = 1120.8033
				xmax = 1121.0433
				text = "do"
			intervals [2793]:
				xmin = 1121.0433
				xmax = 1121.1733
				text = "it"
			intervals [2794]:
				xmin = 1121.1733
				xmax = 1121.7662
				text = ""
			intervals [2795]:
				xmin = 1121.7662
				xmax = 1121.9862
				text = "and"
			intervals [2796]:
				xmin = 1121.9862
				xmax = 1122.2462
				text = "when"
			intervals [2797]:
				xmin = 1122.2462
				xmax = 1122.7152
				text = ""
			intervals [2798]:
				xmin = 1122.7152
				xmax = 1122.9152
				text = "all"
			intervals [2799]:
				xmin = 1122.9152
				xmax = 1123.0852
				text = "you"
			intervals [2800]:
				xmin = 1123.0852
				xmax = 1123.2552
				text = "need"
			intervals [2801]:
				xmin = 1123.2552
				xmax = 1123.4252
				text = "is"
			intervals [2802]:
				xmin = 1123.4252
				xmax = 1124.0452
				text = "confidence"
			intervals [2803]:
				xmin = 1124.0452
				xmax = 1124.1352
				text = "and"
			intervals [2804]:
				xmin = 1124.1352
				xmax = 1124.2452
				text = "when"
			intervals [2805]:
				xmin = 1124.2452
				xmax = 1124.3452
				text = "you"
			intervals [2806]:
				xmin = 1124.3452
				xmax = 1124.5052
				text = "have"
			intervals [2807]:
				xmin = 1124.5052
				xmax = 1125.0152
				text = "confidence"
			intervals [2808]:
				xmin = 1125.0152
				xmax = 1125.1552
				text = "that"
			intervals [2809]:
				xmin = 1125.1552
				xmax = 1125.2352
				text = "s"
			intervals [2810]:
				xmin = 1125.2352
				xmax = 1125.3352
				text = "the"
			intervals [2811]:
				xmin = 1125.3352
				xmax = 1125.6652
				text = "key"
			intervals [2812]:
				xmin = 1125.6652
				xmax = 1125.7952
				text = "to"
			intervals [2813]:
				xmin = 1125.7952
				xmax = 1126.2652
				text = "everything"
			intervals [2814]:
				xmin = 1126.2652
				xmax = 1126.6569
				text = ""
			intervals [2815]:
				xmin = 1126.6569
				xmax = 1126.7569
				text = "in"
			intervals [2816]:
				xmin = 1126.7569
				xmax = 1127.1169
				text = "life"
			intervals [2817]:
				xmin = 1127.1169
				xmax = 1128.0236
				text = ""
			intervals [2818]:
				xmin = 1128.0236
				xmax = 1128.1436
				text = "like"
			intervals [2819]:
				xmin = 1128.1436
				xmax = 1128.2136
				text = "you"
			intervals [2820]:
				xmin = 1128.2136
				xmax = 1128.3636
				text = "have"
			intervals [2821]:
				xmin = 1128.3636
				xmax = 1128.4536
				text = "to"
			intervals [2822]:
				xmin = 1128.4536
				xmax = 1128.6136
				text = "have"
			intervals [2823]:
				xmin = 1128.6136
				xmax = 1129.3536
				text = "confidence"
			intervals [2824]:
				xmin = 1129.3536
				xmax = 1129.7492
				text = ""
			intervals [2825]:
				xmin = 1129.7492
				xmax = 1129.8092
				text = "you"
			intervals [2826]:
				xmin = 1129.8092
				xmax = 1129.9192
				text = "have"
			intervals [2827]:
				xmin = 1129.9192
				xmax = 1129.9992
				text = "to"
			intervals [2828]:
				xmin = 1129.9992
				xmax = 1130.1092
				text = "have"
			intervals [2829]:
				xmin = 1130.1092
				xmax = 1130.5292
				text = "confidence"
			intervals [2830]:
				xmin = 1130.5292
				xmax = 1130.6292
				text = "to"
			intervals [2831]:
				xmin = 1130.6292
				xmax = 1130.8992
				text = "talk"
			intervals [2832]:
				xmin = 1130.8992
				xmax = 1130.9892
				text = "to"
			intervals [2833]:
				xmin = 1130.9892
				xmax = 1131.0492
				text = "the"
			intervals [2834]:
				xmin = 1131.0492
				xmax = 1131.3792
				text = "person"
			intervals [2835]:
				xmin = 1131.3792
				xmax = 1131.4392
				text = "and"
			intervals [2836]:
				xmin = 1131.4392
				xmax = 1131.6392
				text = "tell"
			intervals [2837]:
				xmin = 1131.6392
				xmax = 1131.6992
				text = "'em"
			intervals [2838]:
				xmin = 1131.6992
				xmax = 1131.8192
				text = "what"
			intervals [2839]:
				xmin = 1131.8192
				xmax = 1132.0292
				text = "you"
			intervals [2840]:
				xmin = 1132.0292
				xmax = 1132.2112
				text = ""
			intervals [2841]:
				xmin = 1132.2112
				xmax = 1132.4212
				text = "about"
			intervals [2842]:
				xmin = 1132.4212
				xmax = 1132.4912
				text = "to"
			intervals [2843]:
				xmin = 1132.4912
				xmax = 1132.8112
				text = "talk"
			intervals [2844]:
				xmin = 1132.8112
				xmax = 1133.0112
				text = "about"
			intervals [2845]:
				xmin = 1133.0112
				xmax = 1133.1612
				text = "or"
			intervals [2846]:
				xmin = 1133.1612
				xmax = 1133.3612
				text = "what"
			intervals [2847]:
				xmin = 1133.3612
				xmax = 1133.6212
				text = "you"
			intervals [2848]:
				xmin = 1133.6212
				xmax = 1133.9012
				text = "just"
			intervals [2849]:
				xmin = 1133.9012
				xmax = 1134.3012
				text = "did"
			intervals [2850]:
				xmin = 1134.3012
				xmax = 1134.6629
				text = ""
			intervals [2851]:
				xmin = 1134.6629
				xmax = 1134.8429
				text = "that"
			intervals [2852]:
				xmin = 1134.8429
				xmax = 1134.8829
				text = "s"
			intervals [2853]:
				xmin = 1134.8829
				xmax = 1134.9429
				text = ""
			intervals [2854]:
				xmin = 1134.9429
				xmax = 1135.1129
				text = "that"
			intervals [2855]:
				xmin = 1135.1129
				xmax = 1135.4129
				text = "takes"
			intervals [2856]:
				xmin = 1135.4129
				xmax = 1136.3329
				text = "confidence"
			intervals [2857]:
				xmin = 1136.3329
				xmax = 1138.072
				text = ""
			intervals [2858]:
				xmin = 1138.072
				xmax = 1138.252
				text = "and"
			intervals [2859]:
				xmin = 1138.252
				xmax = 1138.412
				text = "when"
			intervals [2860]:
				xmin = 1138.412
				xmax = 1138.862
				text = "somebody"
			intervals [2861]:
				xmin = 1138.862
				xmax = 1139.102
				text = "buil-"
			intervals [2862]:
				xmin = 1139.102
				xmax = 1139.522
				text = "helps"
			intervals [2863]:
				xmin = 1139.522
				xmax = 1139.842
				text = "build"
			intervals [2864]:
				xmin = 1139.842
				xmax = 1140.002
				text = "up"
			intervals [2865]:
				xmin = 1140.002
				xmax = 1140.172
				text = "that"
			intervals [2866]:
				xmin = 1140.172
				xmax = 1140.652
				text = "confidence"
			intervals [2867]:
				xmin = 1140.652
				xmax = 1140.782
				text = "that"
			intervals [2868]:
				xmin = 1140.782
				xmax = 1140.852
				text = "s"
			intervals [2869]:
				xmin = 1140.852
				xmax = 1141.052
				text = "in"
			intervals [2870]:
				xmin = 1141.052
				xmax = 1141.302
				text = "you"
			intervals [2871]:
				xmin = 1141.302
				xmax = 1142.9246
				text = ""
			intervals [2872]:
				xmin = 1142.9246
				xmax = 1143.1146
				text = "you"
			intervals [2873]:
				xmin = 1143.1146
				xmax = 1143.4446
				text = "brush"
			intervals [2874]:
				xmin = 1143.4446
				xmax = 1143.6246
				text = "all"
			intervals [2875]:
				xmin = 1143.6246
				xmax = 1143.6846
				text = "of"
			intervals [2876]:
				xmin = 1143.6846
				xmax = 1143.8446
				text = "that"
			intervals [2877]:
				xmin = 1143.8446
				xmax = 1143.9946
				text = "under"
			intervals [2878]:
				xmin = 1143.9946
				xmax = 1144.1146
				text = "the"
			intervals [2879]:
				xmin = 1144.1146
				xmax = 1144.3846
				text = "rug"
			intervals [2880]:
				xmin = 1144.3846
				xmax = 1144.4546
				text = "and"
			intervals [2881]:
				xmin = 1144.4546
				xmax = 1144.5746
				text = "you"
			intervals [2882]:
				xmin = 1144.5746
				xmax = 1144.8246
				text = "keep"
			intervals [2883]:
				xmin = 1144.8246
				xmax = 1145.1046
				text = "going"
			intervals [2884]:
				xmin = 1145.1046
				xmax = 1150.739
				text = ""
			intervals [2885]:
				xmin = 1150.739
				xmax = 1150.919
				text = "my"
			intervals [2886]:
				xmin = 1150.919
				xmax = 1151.559
				text = "family"
			intervals [2887]:
				xmin = 1151.559
				xmax = 1152.1009
				text = ""
			intervals [2888]:
				xmin = 1152.1009
				xmax = 1152.1609
				text = "and"
			intervals [2889]:
				xmin = 1152.1609
				xmax = 1152.3209
				text = "my"
			intervals [2890]:
				xmin = 1152.3209
				xmax = 1153.0009
				text = "friends"
			intervals [2891]:
				xmin = 1153.0009
				xmax = 1154.2658
				text = ""
			intervals [2892]:
				xmin = 1154.2658
				xmax = 1154.3858
				text = "and"
			intervals [2893]:
				xmin = 1154.3858
				xmax = 1154.4858
				text = "the"
			intervals [2894]:
				xmin = 1154.4858
				xmax = 1154.7158
				text = "boys"
			intervals [2895]:
				xmin = 1154.7158
				xmax = 1154.8058
				text = "and"
			intervals [2896]:
				xmin = 1154.8058
				xmax = 1155.1858
				text = "girls"
			intervals [2897]:
				xmin = 1155.1858
				xmax = 1155.4658
				text = "club"
			intervals [2898]:
				xmin = 1155.4658
				xmax = 1163.8416
				text = ""
			intervals [2899]:
				xmin = 1163.8416
				xmax = 1163.9916
				text = "cause"
			intervals [2900]:
				xmin = 1163.9916
				xmax = 1164.1216
				text = "they're"
			intervals [2901]:
				xmin = 1164.1216
				xmax = 1164.6416
				text = "always"
			intervals [2902]:
				xmin = 1164.6416
				xmax = 1165.1316
				text = "there"
			intervals [2903]:
				xmin = 1165.1316
				xmax = 1167.4157
				text = ""
			intervals [2904]:
				xmin = 1167.4157
				xmax = 1167.6157
				text = "it"
			intervals [2905]:
				xmin = 1167.6157
				xmax = 1167.6757
				text = "s"
			intervals [2906]:
				xmin = 1167.6757
				xmax = 1168.0357
				text = "it"
			intervals [2907]:
				xmin = 1168.0357
				xmax = 1168.3157
				text = "goes"
			intervals [2908]:
				xmin = 1168.3157
				xmax = 1168.6457
				text = "above"
			intervals [2909]:
				xmin = 1168.6457
				xmax = 1168.7457
				text = "and"
			intervals [2910]:
				xmin = 1168.7457
				xmax = 1169.3157
				text = "beyond"
			intervals [2911]:
				xmin = 1169.3157
				xmax = 1169.3857
				text = "of"
			intervals [2912]:
				xmin = 1169.3857
				xmax = 1169.4457
				text = ""
			intervals [2913]:
				xmin = 1169.4457
				xmax = 1169.5057
				text = "the"
			intervals [2914]:
				xmin = 1169.5057
				xmax = 1169.5357
				text = ""
			intervals [2915]:
				xmin = 1169.5357
				xmax = 1169.8357
				text = "call"
			intervals [2916]:
				xmin = 1169.8357
				xmax = 1169.8957
				text = "of"
			intervals [2917]:
				xmin = 1169.8957
				xmax = 1170.3257
				text = "duty"
			intervals [2918]:
				xmin = 1170.3257
				xmax = 1170.7848
				text = ""
			intervals [2919]:
				xmin = 1170.7848
				xmax = 1171.0048
				text = "even"
			intervals [2920]:
				xmin = 1171.0048
				xmax = 1171.1248
				text = "though"
			intervals [2921]:
				xmin = 1171.1248
				xmax = 1171.2948
				text = "that"
			intervals [2922]:
				xmin = 1171.2948
				xmax = 1171.5448
				text = "doesn't"
			intervals [2923]:
				xmin = 1171.5448
				xmax = 1171.7248
				text = "make"
			intervals [2924]:
				xmin = 1171.7248
				xmax = 1172.0248
				text = "sense"
			intervals [2925]:
				xmin = 1172.0248
				xmax = 1172.2848
				text = "but"
			intervals [2926]:
				xmin = 1172.2848
				xmax = 1172.6741
				text = ""
			intervals [2927]:
				xmin = 1172.6741
				xmax = 1173.0641
				text = "family"
			intervals [2928]:
				xmin = 1173.0641
				xmax = 1173.2141
				text = "can"
			intervals [2929]:
				xmin = 1173.2141
				xmax = 1173.3941
				text = "go"
			intervals [2930]:
				xmin = 1173.3941
				xmax = 1173.6641
				text = "above"
			intervals [2931]:
				xmin = 1173.6641
				xmax = 1173.7841
				text = "and"
			intervals [2932]:
				xmin = 1173.7841
				xmax = 1174.3041
				text = "beyond"
			intervals [2933]:
				xmin = 1174.3041
				xmax = 1175.2756
				text = ""
			intervals [2934]:
				xmin = 1175.2756
				xmax = 1175.4556
				text = "it"
			intervals [2935]:
				xmin = 1175.4556
				xmax = 1175.5156
				text = "s"
			intervals [2936]:
				xmin = 1175.5156
				xmax = 1175.7456
				text = "not"
			intervals [2937]:
				xmin = 1175.7456
				xmax = 1175.9356
				text = "one"
			intervals [2938]:
				xmin = 1175.9356
				xmax = 1176.2256
				text = "person"
			intervals [2939]:
				xmin = 1176.2256
				xmax = 1176.2856
				text = "in"
			intervals [2940]:
				xmin = 1176.2856
				xmax = 1176.3756
				text = "my"
			intervals [2941]:
				xmin = 1176.3756
				xmax = 1176.6656
				text = "family"
			intervals [2942]:
				xmin = 1176.6656
				xmax = 1176.8356
				text = "that"
			intervals [2943]:
				xmin = 1176.8356
				xmax = 1176.8756
				text = "i"
			intervals [2944]:
				xmin = 1176.8756
				xmax = 1177.0556
				text = "have"
			intervals [2945]:
				xmin = 1177.0556
				xmax = 1177.4156
				text = "gotten"
			intervals [2946]:
				xmin = 1177.4156
				xmax = 1177.6856
				text = "none"
			intervals [2947]:
				xmin = 1177.6856
				xmax = 1177.7456
				text = ""
			intervals [2948]:
				xmin = 1177.7456
				xmax = 1178.2056
				text = "advice"
			intervals [2949]:
				xmin = 1178.2056
				xmax = 1178.5456
				text = "from"
			intervals [2950]:
				xmin = 1178.5456
				xmax = 1179.1784
				text = ""
			intervals [2951]:
				xmin = 1179.1784
				xmax = 1179.3084
				text = "on"
			intervals [2952]:
				xmin = 1179.3084
				xmax = 1179.4984
				text = "how"
			intervals [2953]:
				xmin = 1179.4984
				xmax = 1179.7584
				text = "to"
			intervals [2954]:
				xmin = 1179.7584
				xmax = 1180.5092
				text = ""
			intervals [2955]:
				xmin = 1180.5092
				xmax = 1180.6992
				text = "do"
			intervals [2956]:
				xmin = 1180.6992
				xmax = 1181.1192
				text = "better"
			intervals [2957]:
				xmin = 1181.1192
				xmax = 1181.8713
				text = ""
			intervals [2958]:
				xmin = 1181.8713
				xmax = 1182.2013
				text = "or"
			intervals [2959]:
				xmin = 1182.2013
				xmax = 1182.4713
				text = "what"
			intervals [2960]:
				xmin = 1182.4713
				xmax = 1182.6313
				text = "to"
			intervals [2961]:
				xmin = 1182.6313
				xmax = 1183.0213
				text = "do"
			intervals [2962]:
				xmin = 1183.0213
				xmax = 1185.3111
				text = ""
			intervals [2963]:
				xmin = 1185.3111
				xmax = 1185.6411
				text = "they"
			intervals [2964]:
				xmin = 1185.6411
				xmax = 1185.8711
				text = "they"
			intervals [2965]:
				xmin = 1185.8711
				xmax = 1186.2511
				text = "teach"
			intervals [2966]:
				xmin = 1186.2511
				xmax = 1186.4711
				text = "me"
			intervals [2967]:
				xmin = 1186.4711
				xmax = 1186.5111
				text = ""
			intervals [2968]:
				xmin = 1186.5111
				xmax = 1187.1411
				text = "everything"
			intervals [2969]:
				xmin = 1187.1411
				xmax = 1187.470
				text = ""
			intervals [2970]:
				xmin = 1187.470
				xmax = 1187.690
				text = "from"
			intervals [2971]:
				xmin = 1187.690
				xmax = 1187.820
				text = "our"
			intervals [2972]:
				xmin = 1187.820
				xmax = 1188.670
				text = "cousins"
			intervals [2973]:
				xmin = 1188.670
				xmax = 1189.289
				text = ""
			intervals [2974]:
				xmin = 1189.289
				xmax = 1189.519
				text = "to"
			intervals [2975]:
				xmin = 1189.519
				xmax = 1189.859
				text = "my"
			intervals [2976]:
				xmin = 1189.859
				xmax = 1190.5504
				text = ""
			intervals [2977]:
				xmin = 1190.5504
				xmax = 1190.7104
				text = "to"
			intervals [2978]:
				xmin = 1190.7104
				xmax = 1190.8704
				text = "my"
			intervals [2979]:
				xmin = 1190.8704
				xmax = 1190.9704
				text = ""
			intervals [2980]:
				xmin = 1190.9704
				xmax = 1191.2804
				text = "aunt"
			intervals [2981]:
				xmin = 1191.2804
				xmax = 1191.3604
				text = ""
			intervals [2982]:
				xmin = 1191.3604
				xmax = 1191.4904
				text = "and"
			intervals [2983]:
				xmin = 1191.4904
				xmax = 1191.7304
				text = "my"
			intervals [2984]:
				xmin = 1191.7304
				xmax = 1192.0504
				text = "uncles"
			intervals [2985]:
				xmin = 1192.0504
				xmax = 1192.1504
				text = "to"
			intervals [2986]:
				xmin = 1192.1504
				xmax = 1192.3304
				text = "my"
			intervals [2987]:
				xmin = 1192.3304
				xmax = 1192.3604
				text = ""
			intervals [2988]:
				xmin = 1192.3604
				xmax = 1192.6804
				text = "mom"
			intervals [2989]:
				xmin = 1192.6804
				xmax = 1192.7404
				text = "and"
			intervals [2990]:
				xmin = 1192.7404
				xmax = 1192.8404
				text = "my"
			intervals [2991]:
				xmin = 1192.8404
				xmax = 1193.1404
				text = "dad"
			intervals [2992]:
				xmin = 1193.1404
				xmax = 1193.2704
				text = "to"
			intervals [2993]:
				xmin = 1193.2704
				xmax = 1193.3904
				text = "my"
			intervals [2994]:
				xmin = 1193.3904
				xmax = 1194.1104
				text = "sister"
			intervals [2995]:
				xmin = 1194.1104
				xmax = 1194.3956
				text = ""
			intervals [2996]:
				xmin = 1194.3956
				xmax = 1194.6056
				text = "to"
			intervals [2997]:
				xmin = 1194.6056
				xmax = 1194.9656
				text = "my"
			intervals [2998]:
				xmin = 1194.9656
				xmax = 1195.8543
				text = ""
			intervals [2999]:
				xmin = 1195.8543
				xmax = 1196.3443
				text = "um"
			intervals [3000]:
				xmin = 1196.3443
				xmax = 1196.7818
				text = ""
			intervals [3001]:
				xmin = 1196.7818
				xmax = 1197.8518
				text = "grandparents"
			intervals [3002]:
				xmin = 1197.8518
				xmax = 1200.1705
				text = ""
			intervals [3003]:
				xmin = 1200.1705
				xmax = 1200.3705
				text = "my"
			intervals [3004]:
				xmin = 1200.3705
				xmax = 1201.0005
				text = "friends"
			intervals [3005]:
				xmin = 1201.0005
				xmax = 1201.0905
				text = ""
			intervals [3006]:
				xmin = 1201.0905
				xmax = 1201.4605
				text = "i'm"
			intervals [3007]:
				xmin = 1201.4605
				xmax = 1201.7705
				text = "around"
			intervals [3008]:
				xmin = 1201.7705
				xmax = 1202.2605
				text = "positive"
			intervals [3009]:
				xmin = 1202.2605
				xmax = 1202.6105
				text = "people"
			intervals [3010]:
				xmin = 1202.6105
				xmax = 1202.6705
				text = "i"
			intervals [3011]:
				xmin = 1202.6705
				xmax = 1202.8405
				text = "don't"
			intervals [3012]:
				xmin = 1202.8405
				xmax = 1203.0505
				text = "like"
			intervals [3013]:
				xmin = 1203.0505
				xmax = 1203.4205
				text = "negative"
			intervals [3014]:
				xmin = 1203.4205
				xmax = 1203.4505
				text = ""
			intervals [3015]:
				xmin = 1203.4505
				xmax = 1203.8105
				text = "energy"
			intervals [3016]:
				xmin = 1203.8105
				xmax = 1203.9705
				text = "if"
			intervals [3017]:
				xmin = 1203.9705
				xmax = 1204.0705
				text = "i"
			intervals [3018]:
				xmin = 1204.0705
				xmax = 1204.3205
				text = "feel"
			intervals [3019]:
				xmin = 1204.3205
				xmax = 1204.5605
				text = "like"
			intervals [3020]:
				xmin = 1204.5605
				xmax = 1205.0251
				text = ""
			intervals [3021]:
				xmin = 1205.0251
				xmax = 1205.3051
				text = "you"
			intervals [3022]:
				xmin = 1205.3051
				xmax = 1205.6143
				text = ""
			intervals [3023]:
				xmin = 1205.6143
				xmax = 1205.8543
				text = "giving"
			intervals [3024]:
				xmin = 1205.8543
				xmax = 1205.9643
				text = "me"
			intervals [3025]:
				xmin = 1205.9643
				xmax = 1206.3343
				text = "negative"
			intervals [3026]:
				xmin = 1206.3343
				xmax = 1206.6043
				text = "energy"
			intervals [3027]:
				xmin = 1206.6043
				xmax = 1206.6543
				text = "i"
			intervals [3028]:
				xmin = 1206.6543
				xmax = 1206.7043
				text = "m"
			intervals [3029]:
				xmin = 1206.7043
				xmax = 1206.7743
				text = "a"
			intervals [3030]:
				xmin = 1206.7743
				xmax = 1206.9043
				text = "go"
			intervals [3031]:
				xmin = 1206.9043
				xmax = 1206.9943
				text = "the"
			intervals [3032]:
				xmin = 1206.9943
				xmax = 1207.3343
				text = "opposite"
			intervals [3033]:
				xmin = 1207.3343
				xmax = 1207.6143
				text = "way"
			intervals [3034]:
				xmin = 1207.6143
				xmax = 1207.6443
				text = ""
			intervals [3035]:
				xmin = 1207.6443
				xmax = 1207.8043
				text = "cause"
			intervals [3036]:
				xmin = 1207.8043
				xmax = 1207.8943
				text = "i"
			intervals [3037]:
				xmin = 1207.8943
				xmax = 1208.0543
				text = "got"
			intervals [3038]:
				xmin = 1208.0543
				xmax = 1208.1243
				text = "a"
			intervals [3039]:
				xmin = 1208.1243
				xmax = 1208.4643
				text = "future"
			intervals [3040]:
				xmin = 1208.4643
				xmax = 1208.6743
				text = "ahead"
			intervals [3041]:
				xmin = 1208.6743
				xmax = 1208.7343
				text = "of"
			intervals [3042]:
				xmin = 1208.7343
				xmax = 1208.9443
				text = "me"
			intervals [3043]:
				xmin = 1208.9443
				xmax = 1209.4111
				text = ""
			intervals [3044]:
				xmin = 1209.4111
				xmax = 1209.5711
				text = "and"
			intervals [3045]:
				xmin = 1209.5711
				xmax = 1209.6511
				text = "i"
			intervals [3046]:
				xmin = 1209.6511
				xmax = 1209.8911
				text = "can't"
			intervals [3047]:
				xmin = 1209.8911
				xmax = 1210.2311
				text = "let"
			intervals [3048]:
				xmin = 1210.2311
				xmax = 1210.2611
				text = ""
			intervals [3049]:
				xmin = 1210.2611
				xmax = 1210.5811
				text = "none"
			intervals [3050]:
				xmin = 1210.5811
				xmax = 1210.6611
				text = "of"
			intervals [3051]:
				xmin = 1210.6611
				xmax = 1210.9911
				text = "that"
			intervals [3052]:
				xmin = 1210.9911
				xmax = 1211.5833
				text = ""
			intervals [3053]:
				xmin = 1211.5833
				xmax = 1211.7333
				text = "none"
			intervals [3054]:
				xmin = 1211.7333
				xmax = 1211.8033
				text = "of"
			intervals [3055]:
				xmin = 1211.8033
				xmax = 1211.9933
				text = "the"
			intervals [3056]:
				xmin = 1211.9933
				xmax = 1212.6733
				text = "outsiders"
			intervals [3057]:
				xmin = 1212.6733
				xmax = 1212.7333
				text = "or"
			intervals [3058]:
				xmin = 1212.7333
				xmax = 1212.8133
				text = "the"
			intervals [3059]:
				xmin = 1212.8133
				xmax = 1213.1533
				text = "negative"
			intervals [3060]:
				xmin = 1213.1533
				xmax = 1213.5733
				text = "energy"
			intervals [3061]:
				xmin = 1213.5733
				xmax = 1214.0333
				text = "distract"
			intervals [3062]:
				xmin = 1214.0333
				xmax = 1214.1833
				text = "me"
			intervals [3063]:
				xmin = 1214.1833
				xmax = 1214.4633
				text = "from"
			intervals [3064]:
				xmin = 1214.4633
				xmax = 1214.8133
				text = "getting"
			intervals [3065]:
				xmin = 1214.8133
				xmax = 1214.9833
				text = "to"
			intervals [3066]:
				xmin = 1214.9833
				xmax = 1215.1533
				text = "where"
			intervals [3067]:
				xmin = 1215.1533
				xmax = 1215.2033
				text = "i"
			intervals [3068]:
				xmin = 1215.2033
				xmax = 1215.3933
				text = "need"
			intervals [3069]:
				xmin = 1215.3933
				xmax = 1215.4833
				text = "to"
			intervals [3070]:
				xmin = 1215.4833
				xmax = 1215.8033
				text = "be"
			intervals [3071]:
				xmin = 1215.8033
				xmax = 1216.4163
				text = ""
			intervals [3072]:
				xmin = 1216.4163
				xmax = 1216.5163
				text = "and"
			intervals [3073]:
				xmin = 1216.5163
				xmax = 1216.8163
				text = "also"
			intervals [3074]:
				xmin = 1216.8163
				xmax = 1216.9263
				text = "the"
			intervals [3075]:
				xmin = 1216.9263
				xmax = 1217.1563
				text = "boys"
			intervals [3076]:
				xmin = 1217.1563
				xmax = 1217.2463
				text = "and"
			intervals [3077]:
				xmin = 1217.2463
				xmax = 1217.5063
				text = "girls"
			intervals [3078]:
				xmin = 1217.5063
				xmax = 1217.6763
				text = "club"
			intervals [3079]:
				xmin = 1217.6763
				xmax = 1218.0563
				text = "because"
			intervals [3080]:
				xmin = 1218.0563
				xmax = 1220.1637
				text = ""
			intervals [3081]:
				xmin = 1220.1637
				xmax = 1220.3137
				text = "to"
			intervals [3082]:
				xmin = 1220.3137
				xmax = 1221.3037
				text = "surround"
			intervals [3083]:
				xmin = 1221.3037
				xmax = 1222.1017
				text = ""
			intervals [3084]:
				xmin = 1222.1017
				xmax = 1223.0217
				text = "adults"
			intervals [3085]:
				xmin = 1223.0217
				xmax = 1223.3068
				text = ""
			intervals [3086]:
				xmin = 1223.3068
				xmax = 1223.3768
				text = "and"
			intervals [3087]:
				xmin = 1223.3768
				xmax = 1223.4968
				text = "to"
			intervals [3088]:
				xmin = 1223.4968
				xmax = 1223.6768
				text = "be"
			intervals [3089]:
				xmin = 1223.6768
				xmax = 1223.9768
				text = "around"
			intervals [3090]:
				xmin = 1223.9768
				xmax = 1224.3568
				text = "kids"
			intervals [3091]:
				xmin = 1224.3568
				xmax = 1224.4868
				text = "that"
			intervals [3092]:
				xmin = 1224.4868
				xmax = 1224.7568
				text = "have"
			intervals [3093]:
				xmin = 1224.7568
				xmax = 1224.8568
				text = "the"
			intervals [3094]:
				xmin = 1224.8568
				xmax = 1225.2668
				text = "same"
			intervals [3095]:
				xmin = 1225.2668
				xmax = 1225.7068
				text = "dream"
			intervals [3096]:
				xmin = 1225.7068
				xmax = 1225.9645
				text = ""
			intervals [3097]:
				xmin = 1225.9645
				xmax = 1226.3445
				text = "as"
			intervals [3098]:
				xmin = 1226.3445
				xmax = 1226.5928
				text = ""
			intervals [3099]:
				xmin = 1226.5928
				xmax = 1226.8828
				text = "you"
			intervals [3100]:
				xmin = 1226.8828
				xmax = 1226.9228
				text = ""
			intervals [3101]:
				xmin = 1226.9228
				xmax = 1227.0728
				text = "to"
			intervals [3102]:
				xmin = 1227.0728
				xmax = 1227.3528
				text = "be"
			intervals [3103]:
				xmin = 1227.3528
				xmax = 1227.6528
				text = "great"
			intervals [3104]:
				xmin = 1227.6528
				xmax = 1227.7728
				text = "in"
			intervals [3105]:
				xmin = 1227.7728
				xmax = 1228.0828
				text = "life"
			intervals [3106]:
				xmin = 1228.0828
				xmax = 1228.4338
				text = ""
			intervals [3107]:
				xmin = 1228.4338
				xmax = 1228.5938
				text = "or"
			intervals [3108]:
				xmin = 1228.5938
				xmax = 1228.6738
				text = "to"
			intervals [3109]:
				xmin = 1228.6738
				xmax = 1228.8638
				text = "be"
			intervals [3110]:
				xmin = 1228.8638
				xmax = 1229.5038
				text = "successful"
			intervals [3111]:
				xmin = 1229.5038
				xmax = 1229.6438
				text = "or"
			intervals [3112]:
				xmin = 1229.6438
				xmax = 1229.8863
				text = ""
			intervals [3113]:
				xmin = 1229.8863
				xmax = 1229.9963
				text = "or"
			intervals [3114]:
				xmin = 1229.9963
				xmax = 1230.3263
				text = "whatever"
			intervals [3115]:
				xmin = 1230.3263
				xmax = 1230.5263
				text = "you"
			intervals [3116]:
				xmin = 1230.5263
				xmax = 1230.7963
				text = "wanna"
			intervals [3117]:
				xmin = 1230.7963
				xmax = 1231.1463
				text = "do"
			intervals [3118]:
				xmin = 1231.1463
				xmax = 1231.4226
				text = ""
			intervals [3119]:
				xmin = 1231.4226
				xmax = 1231.5526
				text = "and"
			intervals [3120]:
				xmin = 1231.5526
				xmax = 1231.6126
				text = "to"
			intervals [3121]:
				xmin = 1231.6126
				xmax = 1231.8826
				text = "have"
			intervals [3122]:
				xmin = 1231.8826
				xmax = 1232.160
				text = ""
			intervals [3123]:
				xmin = 1232.160
				xmax = 1232.720
				text = "adults"
			intervals [3124]:
				xmin = 1232.720
				xmax = 1232.8162
				text = ""
			intervals [3125]:
				xmin = 1232.8162
				xmax = 1233.3262
				text = "behind"
			intervals [3126]:
				xmin = 1233.3262
				xmax = 1233.5462
				text = "you"
			intervals [3127]:
				xmin = 1233.5462
				xmax = 1233.9051
				text = ""
			intervals [3128]:
				xmin = 1233.9051
				xmax = 1234.0951
				text = "that"
			intervals [3129]:
				xmin = 1234.0951
				xmax = 1234.6851
				text = "supports"
			intervals [3130]:
				xmin = 1234.6851
				xmax = 1234.9151
				text = "you"
			intervals [3131]:
				xmin = 1234.9151
				xmax = 1235.1751
				text = "and"
			intervals [3132]:
				xmin = 1235.1751
				xmax = 1235.5791
				text = ""
			intervals [3133]:
				xmin = 1235.5791
				xmax = 1235.7891
				text = "on"
			intervals [3134]:
				xmin = 1235.7891
				xmax = 1236.4291
				text = "saturdays"
			intervals [3135]:
				xmin = 1236.4291
				xmax = 1236.6591
				text = "while"
			intervals [3136]:
				xmin = 1236.6591
				xmax = 1236.8491
				text = "you"
			intervals [3137]:
				xmin = 1236.8491
				xmax = 1236.9691
				text = "at"
			intervals [3138]:
				xmin = 1236.9691
				xmax = 1237.2491
				text = "home"
			intervals [3139]:
				xmin = 1237.2491
				xmax = 1237.4691
				text = "doing"
			intervals [3140]:
				xmin = 1237.4691
				xmax = 1237.8691
				text = "nothing"
			intervals [3141]:
				xmin = 1237.8691
				xmax = 1238.0291
				text = "they"
			intervals [3142]:
				xmin = 1238.0291
				xmax = 1238.2791
				text = "have"
			intervals [3143]:
				xmin = 1238.2791
				xmax = 1238.8891
				text = "activities"
			intervals [3144]:
				xmin = 1238.8891
				xmax = 1239.1991
				text = "planned"
			intervals [3145]:
				xmin = 1239.1991
				xmax = 1239.3091
				text = "for"
			intervals [3146]:
				xmin = 1239.3091
				xmax = 1239.4591
				text = "you"
			intervals [3147]:
				xmin = 1239.4591
				xmax = 1239.6191
				text = "to"
			intervals [3148]:
				xmin = 1239.6191
				xmax = 1240.0478
				text = ""
			intervals [3149]:
				xmin = 1240.0478
				xmax = 1240.1978
				text = "go"
			intervals [3150]:
				xmin = 1240.1978
				xmax = 1240.3878
				text = "to"
			intervals [3151]:
				xmin = 1240.3878
				xmax = 1240.6278
				text = "like"
			intervals [3152]:
				xmin = 1240.6278
				xmax = 1240.8378
				text = "a"
			intervals [3153]:
				xmin = 1240.8378
				xmax = 1241.3005
				text = ""
			intervals [3154]:
				xmin = 1241.3005
				xmax = 1241.7205
				text = "event"
			intervals [3155]:
				xmin = 1241.7205
				xmax = 1241.9205
				text = "or"
			intervals [3156]:
				xmin = 1241.9205
				xmax = 1242.1805
				text = "learn"
			intervals [3157]:
				xmin = 1242.1805
				xmax = 1242.3405
				text = "how"
			intervals [3158]:
				xmin = 1242.3405
				xmax = 1242.5305
				text = "to"
			intervals [3159]:
				xmin = 1242.5305
				xmax = 1242.5905
				text = ""
			intervals [3160]:
				xmin = 1242.5905
				xmax = 1242.8505
				text = "be"
			intervals [3161]:
				xmin = 1242.8505
				xmax = 1243.4405
				text = "leaders"
			intervals [3162]:
				xmin = 1243.4405
				xmax = 1243.7898
				text = ""
			intervals [3163]:
				xmin = 1243.7898
				xmax = 1243.8398
				text = "or"
			intervals [3164]:
				xmin = 1243.8398
				xmax = 1244.0698
				text = "take"
			intervals [3165]:
				xmin = 1244.0698
				xmax = 1244.1498
				text = "you"
			intervals [3166]:
				xmin = 1244.1498
				xmax = 1244.2598
				text = "on"
			intervals [3167]:
				xmin = 1244.2598
				xmax = 1244.6298
				text = "field"
			intervals [3168]:
				xmin = 1244.6298
				xmax = 1244.9998
				text = "trips"
			intervals [3169]:
				xmin = 1244.9998
				xmax = 1245.2298
				text = "or"
			intervals [3170]:
				xmin = 1245.2298
				xmax = 1245.5891
				text = ""
			intervals [3171]:
				xmin = 1245.5891
				xmax = 1245.7191
				text = "or"
			intervals [3172]:
				xmin = 1245.7191
				xmax = 1245.8891
				text = "go"
			intervals [3173]:
				xmin = 1245.8891
				xmax = 1245.9691
				text = "to"
			intervals [3174]:
				xmin = 1245.9691
				xmax = 1246.8991
				text = "events"
			intervals [3175]:
				xmin = 1246.8991
				xmax = 1248.2835
				text = ""
			intervals [3176]:
				xmin = 1248.2835
				xmax = 1248.4635
				text = "so"
			intervals [3177]:
				xmin = 1248.4635
				xmax = 1248.5235
				text = "it"
			intervals [3178]:
				xmin = 1248.5235
				xmax = 1248.5635
				text = "s"
			intervals [3179]:
				xmin = 1248.5635
				xmax = 1248.9535
				text = "different"
			intervals [3180]:
				xmin = 1248.9535
				xmax = 1249.5735
				text = "stuff"
			intervals [3181]:
				xmin = 1249.5735
				xmax = 1249.7635
				text = "that"
			intervals [3182]:
				xmin = 1249.7635
				xmax = 1249.9735
				text = "the"
			intervals [3183]:
				xmin = 1249.9735
				xmax = 1250.0035
				text = ""
			intervals [3184]:
				xmin = 1250.0035
				xmax = 1250.3135
				text = "boys"
			intervals [3185]:
				xmin = 1250.3135
				xmax = 1250.4135
				text = "and"
			intervals [3186]:
				xmin = 1250.4135
				xmax = 1250.6935
				text = "girls"
			intervals [3187]:
				xmin = 1250.6935
				xmax = 1250.9035
				text = "club"
			intervals [3188]:
				xmin = 1250.9035
				xmax = 1250.9335
				text = ""
			intervals [3189]:
				xmin = 1250.9335
				xmax = 1251.2135
				text = "do"
			intervals [3190]:
				xmin = 1251.2135
				xmax = 1251.6667
				text = ""
			intervals [3191]:
				xmin = 1251.6667
				xmax = 1251.8367
				text = "and"
			intervals [3192]:
				xmin = 1251.8367
				xmax = 1251.9367
				text = "at"
			intervals [3193]:
				xmin = 1251.9367
				xmax = 1252.0167
				text = "the"
			intervals [3194]:
				xmin = 1252.0167
				xmax = 1252.1867
				text = "end"
			intervals [3195]:
				xmin = 1252.1867
				xmax = 1252.3067
				text = "of"
			intervals [3196]:
				xmin = 1252.3067
				xmax = 1252.4067
				text = "the"
			intervals [3197]:
				xmin = 1252.4067
				xmax = 1252.6867
				text = "day"
			intervals [3198]:
				xmin = 1252.6867
				xmax = 1254.5369
				text = ""
			intervals [3199]:
				xmin = 1254.5369
				xmax = 1254.7769
				text = "these"
			intervals [3200]:
				xmin = 1254.7769
				xmax = 1255.0269
				text = "people"
			intervals [3201]:
				xmin = 1255.0269
				xmax = 1255.1969
				text = "have"
			intervals [3202]:
				xmin = 1255.1969
				xmax = 1255.5569
				text = "lives"
			intervals [3203]:
				xmin = 1255.5569
				xmax = 1255.6369
				text = "and"
			intervals [3204]:
				xmin = 1255.6369
				xmax = 1255.7669
				text = "they"
			intervals [3205]:
				xmin = 1255.7669
				xmax = 1256.5169
				text = "sacrifice"
			intervals [3206]:
				xmin = 1256.5169
				xmax = 1256.7997
				text = ""
			intervals [3207]:
				xmin = 1256.7997
				xmax = 1257.0297
				text = "their"
			intervals [3208]:
				xmin = 1257.0297
				xmax = 1257.5297
				text = "time"
			intervals [3209]:
				xmin = 1257.5297
				xmax = 1257.9421
				text = ""
			intervals [3210]:
				xmin = 1257.9421
				xmax = 1258.0821
				text = "to"
			intervals [3211]:
				xmin = 1258.0821
				xmax = 1258.4421
				text = "make"
			intervals [3212]:
				xmin = 1258.4421
				xmax = 1258.6626
				text = ""
			intervals [3213]:
				xmin = 1258.6626
				xmax = 1258.9426
				text = "sure"
			intervals [3214]:
				xmin = 1258.9426
				xmax = 1259.0926
				text = "that"
			intervals [3215]:
				xmin = 1259.0926
				xmax = 1259.3026
				text = "these"
			intervals [3216]:
				xmin = 1259.3026
				xmax = 1259.6026
				text = "kids"
			intervals [3217]:
				xmin = 1259.6026
				xmax = 1259.7626
				text = "have"
			intervals [3218]:
				xmin = 1259.7626
				xmax = 1260.0726
				text = "smile"
			intervals [3219]:
				xmin = 1260.0726
				xmax = 1260.1826
				text = "on"
			intervals [3220]:
				xmin = 1260.1826
				xmax = 1260.3426
				text = "their"
			intervals [3221]:
				xmin = 1260.3426
				xmax = 1260.9526
				text = "faces"
			intervals [3222]:
				xmin = 1260.9526
				xmax = 1261.8057
				text = ""
			intervals [3223]:
				xmin = 1261.8057
				xmax = 1261.9257
				text = "and"
			intervals [3224]:
				xmin = 1261.9257
				xmax = 1262.0257
				text = "i"
			intervals [3225]:
				xmin = 1262.0257
				xmax = 1262.3057
				text = "like"
			intervals [3226]:
				xmin = 1262.3057
				xmax = 1262.5057
				text = "that"
			intervals [3227]:
				xmin = 1262.5057
				xmax = 1262.6057
				text = ""
			intervals [3228]:
				xmin = 1262.6057
				xmax = 1262.8857
				text = "that"
			intervals [3229]:
				xmin = 1262.8857
				xmax = 1263.0157
				text = "s"
			intervals [3230]:
				xmin = 1263.0157
				xmax = 1263.2947
				text = ""
			intervals [3231]:
				xmin = 1263.2947
				xmax = 1263.5447
				text = "that"
			intervals [3232]:
				xmin = 1263.5447
				xmax = 1263.6947
				text = "s"
			intervals [3233]:
				xmin = 1263.6947
				xmax = 1263.7488
				text = ""
			intervals [3234]:
				xmin = 1263.7488
				xmax = 1263.8088
				text = "i"
			intervals [3235]:
				xmin = 1263.8088
				xmax = 1263.9788
				text = "don't"
			intervals [3236]:
				xmin = 1263.9788
				xmax = 1264.1988
				text = "think"
			intervals [3237]:
				xmin = 1264.1988
				xmax = 1264.2988
				text = "you"
			intervals [3238]:
				xmin = 1264.2988
				xmax = 1264.4488
				text = "can"
			intervals [3239]:
				xmin = 1264.4488
				xmax = 1264.6488
				text = "get"
			intervals [3240]:
				xmin = 1264.6488
				xmax = 1264.7388
				text = "you"
			intervals [3241]:
				xmin = 1264.7388
				xmax = 1264.9588
				text = "can't"
			intervals [3242]:
				xmin = 1264.9588
				xmax = 1265.1088
				text = "get"
			intervals [3243]:
				xmin = 1265.1088
				xmax = 1265.2388
				text = "that"
			intervals [3244]:
				xmin = 1265.2388
				xmax = 1265.3488
				text = "at"
			intervals [3245]:
				xmin = 1265.3488
				xmax = 1265.6888
				text = "any"
			intervals [3246]:
				xmin = 1265.6888
				xmax = 1265.7772
				text = ""
			intervals [3247]:
				xmin = 1265.7772
				xmax = 1266.0172
				text = "other"
			intervals [3248]:
				xmin = 1266.0172
				xmax = 1266.5872
				text = "school"
			intervals [3249]:
				xmin = 1266.5872
				xmax = 1267.7812
				text = ""
			intervals [3250]:
				xmin = 1267.7812
				xmax = 1268.2012
				text = "any"
			intervals [3251]:
				xmin = 1268.2012
				xmax = 1268.3387
				text = ""
			intervals [3252]:
				xmin = 1268.3387
				xmax = 1268.8087
				text = "other"
			intervals [3253]:
				xmin = 1268.8087
				xmax = 1269.3537
				text = ""
			intervals [3254]:
				xmin = 1269.3537
				xmax = 1269.5837
				text = "any"
			intervals [3255]:
				xmin = 1269.5837
				xmax = 1269.7937
				text = "other"
			intervals [3256]:
				xmin = 1269.7937
				xmax = 1270.1237
				text = "place"
			intervals [3257]:
				xmin = 1270.1237
				xmax = 1270.3237
				text = "where"
			intervals [3258]:
				xmin = 1270.3237
				xmax = 1270.8137
				text = "kids"
			intervals [3259]:
				xmin = 1270.8137
				xmax = 1271.5125
				text = ""
			intervals [3260]:
				xmin = 1271.5125
				xmax = 1271.6725
				text = "could"
			intervals [3261]:
				xmin = 1271.6725
				xmax = 1272.0025
				text = "be"
			intervals [3262]:
				xmin = 1272.0025
				xmax = 1272.7472
				text = ""
			intervals [3263]:
				xmin = 1272.7472
				xmax = 1272.9072
				text = "but"
			intervals [3264]:
				xmin = 1272.9072
				xmax = 1273.0072
				text = "you"
			intervals [3265]:
				xmin = 1273.0072
				xmax = 1273.1872
				text = "get"
			intervals [3266]:
				xmin = 1273.1872
				xmax = 1273.3272
				text = "that"
			intervals [3267]:
				xmin = 1273.3272
				xmax = 1273.5272
				text = "here"
			intervals [3268]:
				xmin = 1273.5272
				xmax = 1273.6172
				text = "at"
			intervals [3269]:
				xmin = 1273.6172
				xmax = 1273.7172
				text = "the"
			intervals [3270]:
				xmin = 1273.7172
				xmax = 1273.9272
				text = "boys"
			intervals [3271]:
				xmin = 1273.9272
				xmax = 1274.0072
				text = "and"
			intervals [3272]:
				xmin = 1274.0072
				xmax = 1274.3072
				text = "girls"
			intervals [3273]:
				xmin = 1274.3072
				xmax = 1274.5672
				text = "club"
			intervals [3274]:
				xmin = 1274.5672
				xmax = 1280.8459
				text = ""
			intervals [3275]:
				xmin = 1280.8459
				xmax = 1281.0959
				text = "mm-hm"
			intervals [3276]:
				xmin = 1281.0959
				xmax = 1286.2249
				text = ""
			intervals [3277]:
				xmin = 1286.2249
				xmax = 1286.5749
				text = "becoming"
			intervals [3278]:
				xmin = 1286.5749
				xmax = 1286.8549
				text = "torch"
			intervals [3279]:
				xmin = 1286.8549
				xmax = 1287.0249
				text = "club"
			intervals [3280]:
				xmin = 1287.0249
				xmax = 1287.5249
				text = "president"
			intervals [3281]:
				xmin = 1287.5249
				xmax = 1294.2162
				text = ""
			intervals [3282]:
				xmin = 1294.2162
				xmax = 1294.5262
				text = "mm-hm"
			intervals [3283]:
				xmin = 1294.5262
				xmax = 1300.4349
				text = ""
			intervals [3284]:
				xmin = 1300.4349
				xmax = 1300.5949
				text = "well"
			intervals [3285]:
				xmin = 1300.5949
				xmax = 1300.8749
				text = "torch"
			intervals [3286]:
				xmin = 1300.8749
				xmax = 1301.0949
				text = "club"
			intervals [3287]:
				xmin = 1301.0949
				xmax = 1301.1949
				text = "is"
			intervals [3288]:
				xmin = 1301.1949
				xmax = 1301.3649
				text = "like"
			intervals [3289]:
				xmin = 1301.3649
				xmax = 1301.4749
				text = "a"
			intervals [3290]:
				xmin = 1301.4749
				xmax = 1301.9449
				text = "leadership"
			intervals [3291]:
				xmin = 1301.9449
				xmax = 1302.5549
				text = "program"
			intervals [3292]:
				xmin = 1302.5549
				xmax = 1302.7212
				text = ""
			intervals [3293]:
				xmin = 1302.7212
				xmax = 1303.0312
				text = "for"
			intervals [3294]:
				xmin = 1303.0312
				xmax = 1303.0612
				text = ""
			intervals [3295]:
				xmin = 1303.0612
				xmax = 1303.5412
				text = "ages"
			intervals [3296]:
				xmin = 1303.5412
				xmax = 1303.6212
				text = "i"
			intervals [3297]:
				xmin = 1303.6212
				xmax = 1303.8112
				text = "wanna"
			intervals [3298]:
				xmin = 1303.8112
				xmax = 1303.9712
				text = "say"
			intervals [3299]:
				xmin = 1303.9712
				xmax = 1304.6112
				text = "twelve"
			intervals [3300]:
				xmin = 1304.6112
				xmax = 1304.9571
				text = ""
			intervals [3301]:
				xmin = 1304.9571
				xmax = 1305.1571
				text = "to"
			intervals [3302]:
				xmin = 1305.1571
				xmax = 1305.7071
				text = "fourteen"
			intervals [3303]:
				xmin = 1305.7071
				xmax = 1307.0841
				text = ""
			intervals [3304]:
				xmin = 1307.0841
				xmax = 1307.1541
				text = "it"
			intervals [3305]:
				xmin = 1307.1541
				xmax = 1307.2141
				text = "s"
			intervals [3306]:
				xmin = 1307.2141
				xmax = 1307.2641
				text = "a"
			intervals [3307]:
				xmin = 1307.2641
				xmax = 1307.7241
				text = "leadership"
			intervals [3308]:
				xmin = 1307.7241
				xmax = 1308.1341
				text = "program"
			intervals [3309]:
				xmin = 1308.1341
				xmax = 1308.3041
				text = "for"
			intervals [3310]:
				xmin = 1308.3041
				xmax = 1308.9541
				text = "kids"
			intervals [3311]:
				xmin = 1308.9541
				xmax = 1309.7566
				text = ""
			intervals [3312]:
				xmin = 1309.7566
				xmax = 1310.0766
				text = "and"
			intervals [3313]:
				xmin = 1310.0766
				xmax = 1310.2866
				text = "to"
			intervals [3314]:
				xmin = 1310.2866
				xmax = 1310.7492
				text = ""
			intervals [3315]:
				xmin = 1310.7492
				xmax = 1310.9692
				text = "to"
			intervals [3316]:
				xmin = 1310.9692
				xmax = 1311.3192
				text = "become"
			intervals [3317]:
				xmin = 1311.3192
				xmax = 1311.4092
				text = "a"
			intervals [3318]:
				xmin = 1311.4092
				xmax = 1311.6592
				text = "better"
			intervals [3319]:
				xmin = 1311.6592
				xmax = 1312.0692
				text = "leader"
			intervals [3320]:
				xmin = 1312.0692
				xmax = 1312.5092
				text = "within"
			intervals [3321]:
				xmin = 1312.5092
				xmax = 1312.5892
				text = "the"
			intervals [3322]:
				xmin = 1312.5892
				xmax = 1313.3492
				text = "community"
			intervals [3323]:
				xmin = 1313.3492
				xmax = 1314.164
				text = ""
			intervals [3324]:
				xmin = 1314.164
				xmax = 1314.294
				text = "and"
			intervals [3325]:
				xmin = 1314.294
				xmax = 1314.394
				text = "you"
			intervals [3326]:
				xmin = 1314.394
				xmax = 1314.574
				text = "do"
			intervals [3327]:
				xmin = 1314.574
				xmax = 1314.914
				text = "different"
			intervals [3328]:
				xmin = 1314.914
				xmax = 1315.094
				text = "like"
			intervals [3329]:
				xmin = 1315.094
				xmax = 1315.174
				text = ""
			intervals [3330]:
				xmin = 1315.174
				xmax = 1315.614
				text = "different"
			intervals [3331]:
				xmin = 1315.614
				xmax = 1315.824
				text = "like"
			intervals [3332]:
				xmin = 1315.824
				xmax = 1316.374
				text = "community"
			intervals [3333]:
				xmin = 1316.374
				xmax = 1317.264
				text = "activities"
			intervals [3334]:
				xmin = 1317.264
				xmax = 1317.414
				text = "and"
			intervals [3335]:
				xmin = 1317.414
				xmax = 1317.674
				text = "stuff"
			intervals [3336]:
				xmin = 1317.674
				xmax = 1317.824
				text = "like"
			intervals [3337]:
				xmin = 1317.824
				xmax = 1317.894
				text = ""
			intervals [3338]:
				xmin = 1317.894
				xmax = 1318.284
				text = "that"
			intervals [3339]:
				xmin = 1318.284
				xmax = 1320.8119
				text = ""
			intervals [3340]:
				xmin = 1320.8119
				xmax = 1321.0219
				text = "and"
			intervals [3341]:
				xmin = 1321.0219
				xmax = 1321.0519
				text = ""
			intervals [3342]:
				xmin = 1321.0519
				xmax = 1321.4519
				text = "um"
			intervals [3343]:
				xmin = 1321.4519
				xmax = 1321.5119
				text = ""
			intervals [3344]:
				xmin = 1321.5119
				xmax = 1321.6319
				text = "what"
			intervals [3345]:
				xmin = 1321.6319
				xmax = 1321.9619
				text = "made"
			intervals [3346]:
				xmin = 1321.9619
				xmax = 1322.2819
				text = "me"
			intervals [3347]:
				xmin = 1322.2819
				xmax = 1322.5719
				text = "wanna"
			intervals [3348]:
				xmin = 1322.5719
				xmax = 1322.7719
				text = "do"
			intervals [3349]:
				xmin = 1322.7719
				xmax = 1323.0419
				text = "it"
			intervals [3350]:
				xmin = 1323.0419
				xmax = 1323.9842
				text = ""
			intervals [3351]:
				xmin = 1323.9842
				xmax = 1324.3042
				text = "because"
			intervals [3352]:
				xmin = 1324.3042
				xmax = 1324.4842
				text = "i"
			intervals [3353]:
				xmin = 1324.4842
				xmax = 1324.9942
				text = "feel"
			intervals [3354]:
				xmin = 1324.9942
				xmax = 1325.5055
				text = ""
			intervals [3355]:
				xmin = 1325.5055
				xmax = 1325.6555
				text = "i"
			intervals [3356]:
				xmin = 1325.6555
				xmax = 1325.7955
				text = "was"
			intervals [3357]:
				xmin = 1325.7955
				xmax = 1326.0555
				text = "always"
			intervals [3358]:
				xmin = 1326.0555
				xmax = 1326.1755
				text = "that"
			intervals [3359]:
				xmin = 1326.1755
				xmax = 1326.3955
				text = "type"
			intervals [3360]:
				xmin = 1326.3955
				xmax = 1326.4755
				text = "of"
			intervals [3361]:
				xmin = 1326.4755
				xmax = 1326.7655
				text = "kid"
			intervals [3362]:
				xmin = 1326.7655
				xmax = 1326.8655
				text = "if"
			intervals [3363]:
				xmin = 1326.8655
				xmax = 1327.2155
				text = "somebody"
			intervals [3364]:
				xmin = 1327.2155
				xmax = 1327.3255
				text = "was"
			intervals [3365]:
				xmin = 1327.3255
				xmax = 1327.5455
				text = "doing"
			intervals [3366]:
				xmin = 1327.5455
				xmax = 1328.0655
				text = "something"
			intervals [3367]:
				xmin = 1328.0655
				xmax = 1328.7485
				text = ""
			intervals [3368]:
				xmin = 1328.7485
				xmax = 1329.3285
				text = "different"
			intervals [3369]:
				xmin = 1329.3285
				xmax = 1329.5394
				text = ""
			intervals [3370]:
				xmin = 1329.5394
				xmax = 1329.6894
				text = "i"
			intervals [3371]:
				xmin = 1329.6894
				xmax = 1329.9994
				text = "would"
			intervals [3372]:
				xmin = 1329.9994
				xmax = 1330.7604
				text = ""
			intervals [3373]:
				xmin = 1330.7604
				xmax = 1330.9104
				text = "i"
			intervals [3374]:
				xmin = 1330.9104
				xmax = 1331.0704
				text = "would"
			intervals [3375]:
				xmin = 1331.0704
				xmax = 1331.9379
				text = ""
			intervals [3376]:
				xmin = 1331.9379
				xmax = 1332.0879
				text = "i"
			intervals [3377]:
				xmin = 1332.0879
				xmax = 1332.1779
				text = "would"
			intervals [3378]:
				xmin = 1332.1779
				xmax = 1332.3179
				text = "try"
			intervals [3379]:
				xmin = 1332.3179
				xmax = 1332.4279
				text = "to"
			intervals [3380]:
				xmin = 1332.4279
				xmax = 1332.6279
				text = "think"
			intervals [3381]:
				xmin = 1332.6279
				xmax = 1332.9879
				text = "outside"
			intervals [3382]:
				xmin = 1332.9879
				xmax = 1333.0979
				text = "the"
			intervals [3383]:
				xmin = 1333.0979
				xmax = 1333.5379
				text = "box"
			intervals [3384]:
				xmin = 1333.5379
				xmax = 1333.8635
				text = ""
			intervals [3385]:
				xmin = 1333.8635
				xmax = 1334.0135
				text = "i"
			intervals [3386]:
				xmin = 1334.0135
				xmax = 1334.1335
				text = "would"
			intervals [3387]:
				xmin = 1334.1335
				xmax = 1334.3335
				text = "wanna"
			intervals [3388]:
				xmin = 1334.3335
				xmax = 1334.4535
				text = "be"
			intervals [3389]:
				xmin = 1334.4535
				xmax = 1334.8235
				text = "different"
			intervals [3390]:
				xmin = 1334.8235
				xmax = 1334.9035
				text = "i"
			intervals [3391]:
				xmin = 1334.9035
				xmax = 1335.1135
				text = "don't"
			intervals [3392]:
				xmin = 1335.1135
				xmax = 1335.4635
				text = "wanna"
			intervals [3393]:
				xmin = 1335.4635
				xmax = 1335.5435
				text = ""
			intervals [3394]:
				xmin = 1335.5435
				xmax = 1335.6935
				text = "do"
			intervals [3395]:
				xmin = 1335.6935
				xmax = 1335.7835
				text = "the"
			intervals [3396]:
				xmin = 1335.7835
				xmax = 1336.0135
				text = "same"
			intervals [3397]:
				xmin = 1336.0135
				xmax = 1336.1735
				text = "thing"
			intervals [3398]:
				xmin = 1336.1735
				xmax = 1336.2835
				text = "that"
			intervals [3399]:
				xmin = 1336.2835
				xmax = 1336.4535
				text = "you're"
			intervals [3400]:
				xmin = 1336.4535
				xmax = 1336.8135
				text = "doing"
			intervals [3401]:
				xmin = 1336.8135
				xmax = 1337.0435
				text = "or"
			intervals [3402]:
				xmin = 1337.0435
				xmax = 1337.4899
				text = ""
			intervals [3403]:
				xmin = 1337.4899
				xmax = 1337.6199
				text = "let"
			intervals [3404]:
				xmin = 1337.6199
				xmax = 1337.9199
				text = "me"
			intervals [3405]:
				xmin = 1337.9199
				xmax = 1338.0699
				text = ""
			intervals [3406]:
				xmin = 1338.0699
				xmax = 1338.2499
				text = "let"
			intervals [3407]:
				xmin = 1338.2499
				xmax = 1338.6299
				text = "me"
			intervals [3408]:
				xmin = 1338.6299
				xmax = 1338.7981
				text = ""
			intervals [3409]:
				xmin = 1338.7981
				xmax = 1338.9481
				text = "let"
			intervals [3410]:
				xmin = 1338.9481
				xmax = 1339.1481
				text = "me"
			intervals [3411]:
				xmin = 1339.1481
				xmax = 1339.4281
				text = "just"
			intervals [3412]:
				xmin = 1339.4281
				xmax = 1339.6481
				text = "think"
			intervals [3413]:
				xmin = 1339.6481
				xmax = 1339.9481
				text = "about"
			intervals [3414]:
				xmin = 1339.9481
				xmax = 1340.0681
				text = "it"
			intervals [3415]:
				xmin = 1340.0681
				xmax = 1340.1181
				text = ""
			intervals [3416]:
				xmin = 1340.1181
				xmax = 1341.0181
				text = "differently"
			intervals [3417]:
				xmin = 1341.0181
				xmax = 1341.1581
				text = ""
			intervals [3418]:
				xmin = 1341.1581
				xmax = 1341.3581
				text = "than"
			intervals [3419]:
				xmin = 1341.3581
				xmax = 1341.6381
				text = "you"
			intervals [3420]:
				xmin = 1341.6381
				xmax = 1344.7043
				text = ""
			intervals [3421]:
				xmin = 1344.7043
				xmax = 1345.0343
				text = "and"
			intervals [3422]:
				xmin = 1345.0343
				xmax = 1345.1543
				text = "at"
			intervals [3423]:
				xmin = 1345.1543
				xmax = 1345.3343
				text = "that"
			intervals [3424]:
				xmin = 1345.3343
				xmax = 1345.6143
				text = "time"
			intervals [3425]:
				xmin = 1345.6143
				xmax = 1345.7143
				text = "it"
			intervals [3426]:
				xmin = 1345.7143
				xmax = 1346.0043
				text = "wasn't"
			intervals [3427]:
				xmin = 1346.0043
				xmax = 1346.3943
				text = "nobody"
			intervals [3428]:
				xmin = 1346.3943
				xmax = 1346.5343
				text = "that"
			intervals [3429]:
				xmin = 1346.5343
				xmax = 1346.7943
				text = "wanted"
			intervals [3430]:
				xmin = 1346.7943
				xmax = 1346.9243
				text = "to"
			intervals [3431]:
				xmin = 1346.9243
				xmax = 1347.1243
				text = "do"
			intervals [3432]:
				xmin = 1347.1243
				xmax = 1347.4443
				text = "that"
			intervals [3433]:
				xmin = 1347.4443
				xmax = 1347.7663
				text = ""
			intervals [3434]:
				xmin = 1347.7663
				xmax = 1347.9863
				text = "to"
			intervals [3435]:
				xmin = 1347.9863
				xmax = 1348.4963
				text = "become"
			intervals [3436]:
				xmin = 1348.4963
				xmax = 1348.5663
				text = "a"
			intervals [3437]:
				xmin = 1348.5663
				xmax = 1349.1963
				text = "president"
			intervals [3438]:
				xmin = 1349.1963
				xmax = 1349.8852
				text = ""
			intervals [3439]:
				xmin = 1349.8852
				xmax = 1350.0352
				text = "they"
			intervals [3440]:
				xmin = 1350.0352
				xmax = 1350.2552
				text = "didn't"
			intervals [3441]:
				xmin = 1350.2552
				xmax = 1350.5852
				text = "wanna"
			intervals [3442]:
				xmin = 1350.5852
				xmax = 1350.8952
				text = "run"
			intervals [3443]:
				xmin = 1350.8952
				xmax = 1351.0452
				text = ""
			intervals [3444]:
				xmin = 1351.0452
				xmax = 1351.1652
				text = "but"
			intervals [3445]:
				xmin = 1351.1652
				xmax = 1351.5052
				text = "after"
			intervals [3446]:
				xmin = 1351.5052
				xmax = 1351.7252
				text = "i"
			intervals [3447]:
				xmin = 1351.7252
				xmax = 1352.0752
				text = "ran"
			intervals [3448]:
				xmin = 1352.0752
				xmax = 1352.4852
				text = "everybody"
			intervals [3449]:
				xmin = 1352.4852
				xmax = 1352.7252
				text = "else"
			intervals [3450]:
				xmin = 1352.7252
				xmax = 1352.9252
				text = "wanted"
			intervals [3451]:
				xmin = 1352.9252
				xmax = 1353.0252
				text = "to"
			intervals [3452]:
				xmin = 1353.0252
				xmax = 1353.3052
				text = "start"
			intervals [3453]:
				xmin = 1353.3052
				xmax = 1353.6552
				text = "running"
			intervals [3454]:
				xmin = 1353.6552
				xmax = 1354.1427
				text = ""
			intervals [3455]:
				xmin = 1354.1427
				xmax = 1354.2627
				text = "but"
			intervals [3456]:
				xmin = 1354.2627
				xmax = 1354.4327
				text = "that"
			intervals [3457]:
				xmin = 1354.4327
				xmax = 1354.4927
				text = "s"
			intervals [3458]:
				xmin = 1354.4927
				xmax = 1354.8827
				text = "okay"
			intervals [3459]:
				xmin = 1354.8827
				xmax = 1355.5443
				text = ""
			intervals [3460]:
				xmin = 1355.5443
				xmax = 1355.7043
				text = "they"
			intervals [3461]:
				xmin = 1355.7043
				xmax = 1355.9543
				text = "wanted"
			intervals [3462]:
				xmin = 1355.9543
				xmax = 1356.1543
				text = "to"
			intervals [3463]:
				xmin = 1356.1543
				xmax = 1356.6743
				text = "um"
			intervals [3464]:
				xmin = 1356.6743
				xmax = 1357.2814
				text = ""
			intervals [3465]:
				xmin = 1357.2814
				xmax = 1357.3814
				text = "i"
			intervals [3466]:
				xmin = 1357.3814
				xmax = 1357.7014
				text = "was"
			intervals [3467]:
				xmin = 1357.7014
				xmax = 1358.2519
				text = ""
			intervals [3468]:
				xmin = 1358.2519
				xmax = 1358.3819
				text = "i"
			intervals [3469]:
				xmin = 1358.3819
				xmax = 1358.5319
				text = "was"
			intervals [3470]:
				xmin = 1358.5319
				xmax = 1358.6719
				text = "like"
			intervals [3471]:
				xmin = 1358.6719
				xmax = 1358.7919
				text = "i"
			intervals [3472]:
				xmin = 1358.7919
				xmax = 1359.0019
				text = "think"
			intervals [3473]:
				xmin = 1359.0019
				xmax = 1359.1519
				text = "i'm"
			intervals [3474]:
				xmin = 1359.1519
				xmax = 1359.1919
				text = "a"
			intervals [3475]:
				xmin = 1359.1919
				xmax = 1359.3619
				text = "good"
			intervals [3476]:
				xmin = 1359.3619
				xmax = 1359.8219
				text = "leader"
			intervals [3477]:
				xmin = 1359.8219
				xmax = 1359.8519
				text = ""
			intervals [3478]:
				xmin = 1359.8519
				xmax = 1360.1119
				text = "even"
			intervals [3479]:
				xmin = 1360.1119
				xmax = 1360.1919
				text = "though"
			intervals [3480]:
				xmin = 1360.1919
				xmax = 1360.3219
				text = "i"
			intervals [3481]:
				xmin = 1360.3219
				xmax = 1360.6419
				text = "haven't"
			intervals [3482]:
				xmin = 1360.6419
				xmax = 1360.8319
				text = "been"
			intervals [3483]:
				xmin = 1360.8319
				xmax = 1361.0619
				text = "here"
			intervals [3484]:
				xmin = 1361.0619
				xmax = 1361.2319
				text = "for"
			intervals [3485]:
				xmin = 1361.2319
				xmax = 1361.2719
				text = "a"
			intervals [3486]:
				xmin = 1361.2719
				xmax = 1361.6919
				text = "while"
			intervals [3487]:
				xmin = 1361.6919
				xmax = 1362.7176
				text = ""
			intervals [3488]:
				xmin = 1362.7176
				xmax = 1362.9276
				text = "i'm"
			intervals [3489]:
				xmin = 1362.9276
				xmax = 1363.3476
				text = "new"
			intervals [3490]:
				xmin = 1363.3476
				xmax = 1364.8309
				text = ""
			intervals [3491]:
				xmin = 1364.8309
				xmax = 1365.4209
				text = "everybody"
			intervals [3492]:
				xmin = 1365.4209
				xmax = 1365.7724
				text = ""
			intervals [3493]:
				xmin = 1365.7724
				xmax = 1366.1624
				text = "likes"
			intervals [3494]:
				xmin = 1366.1624
				xmax = 1366.3824
				text = "me"
			intervals [3495]:
				xmin = 1366.3824
				xmax = 1367.6248
				text = ""
			intervals [3496]:
				xmin = 1367.6248
				xmax = 1367.8048
				text = "so"
			intervals [3497]:
				xmin = 1367.8048
				xmax = 1367.8848
				text = "i"
			intervals [3498]:
				xmin = 1367.8848
				xmax = 1368.0948
				text = "think"
			intervals [3499]:
				xmin = 1368.0948
				xmax = 1368.1348
				text = ""
			intervals [3500]:
				xmin = 1368.1348
				xmax = 1368.2448
				text = "i"
			intervals [3501]:
				xmin = 1368.2448
				xmax = 1368.4348
				text = "should"
			intervals [3502]:
				xmin = 1368.4348
				xmax = 1368.5948
				text = "run"
			intervals [3503]:
				xmin = 1368.5948
				xmax = 1368.7148
				text = "for"
			intervals [3504]:
				xmin = 1368.7148
				xmax = 1369.3548
				text = "president"
			intervals [3505]:
				xmin = 1369.3548
				xmax = 1369.694
				text = ""
			intervals [3506]:
				xmin = 1369.694
				xmax = 1369.744
				text = "i"
			intervals [3507]:
				xmin = 1369.744
				xmax = 1369.924
				text = "have"
			intervals [3508]:
				xmin = 1369.924
				xmax = 1369.964
				text = ""
			intervals [3509]:
				xmin = 1369.964
				xmax = 1370.304
				text = "i"
			intervals [3510]:
				xmin = 1370.304
				xmax = 1370.334
				text = "<unk>"
			intervals [3511]:
				xmin = 1370.334
				xmax = 1370.414
				text = ""
			intervals [3512]:
				xmin = 1370.414
				xmax = 1370.544
				text = "i"
			intervals [3513]:
				xmin = 1370.544
				xmax = 1370.714
				text = "can"
			intervals [3514]:
				xmin = 1370.714
				xmax = 1371.274
				text = "talk"
			intervals [3515]:
				xmin = 1371.274
				xmax = 1371.6004
				text = ""
			intervals [3516]:
				xmin = 1371.6004
				xmax = 1371.7104
				text = "i"
			intervals [3517]:
				xmin = 1371.7104
				xmax = 1371.8704
				text = "can"
			intervals [3518]:
				xmin = 1371.8704
				xmax = 1372.3604
				text = "advocate"
			intervals [3519]:
				xmin = 1372.3604
				xmax = 1372.4804
				text = "for"
			intervals [3520]:
				xmin = 1372.4804
				xmax = 1372.9804
				text = "people"
			intervals [3521]:
				xmin = 1372.9804
				xmax = 1373.7732
				text = ""
			intervals [3522]:
				xmin = 1373.7732
				xmax = 1373.8432
				text = "i"
			intervals [3523]:
				xmin = 1373.8432
				xmax = 1374.1832
				text = "can"
			intervals [3524]:
				xmin = 1374.1832
				xmax = 1374.2732
				text = ""
			intervals [3525]:
				xmin = 1374.2732
				xmax = 1374.4132
				text = "i"
			intervals [3526]:
				xmin = 1374.4132
				xmax = 1374.5732
				text = "can"
			intervals [3527]:
				xmin = 1374.5732
				xmax = 1374.9032
				text = "plan"
			intervals [3528]:
				xmin = 1374.9032
				xmax = 1375.5732
				text = "events"
			intervals [3529]:
				xmin = 1375.5732
				xmax = 1378.2592
				text = ""
			intervals [3530]:
				xmin = 1378.2592
				xmax = 1378.7892
				text = "yes"
			intervals [3531]:
				xmin = 1378.7892
				xmax = 1379.2095
				text = ""
			intervals [3532]:
				xmin = 1379.2095
				xmax = 1379.3695
				text = "two"
			intervals [3533]:
				xmin = 1379.3695
				xmax = 1379.9395
				text = "times"
			intervals [3534]:
				xmin = 1379.9395
				xmax = 1396.411
				text = ""
			intervals [3535]:
				xmin = 1396.411
				xmax = 1396.541
				text = "we"
			intervals [3536]:
				xmin = 1396.541
				xmax = 1396.681
				text = "help"
			intervals [3537]:
				xmin = 1396.681
				xmax = 1396.911
				text = "build"
			intervals [3538]:
				xmin = 1396.911
				xmax = 1397.101
				text = "each"
			intervals [3539]:
				xmin = 1397.101
				xmax = 1397.431
				text = "other"
			intervals [3540]:
				xmin = 1397.431
				xmax = 1397.5549
				text = ""
			intervals [3541]:
				xmin = 1397.5549
				xmax = 1397.9849
				text = "because"
			intervals [3542]:
				xmin = 1397.9849
				xmax = 1398.2049
				text = "i"
			intervals [3543]:
				xmin = 1398.2049
				xmax = 1398.4149
				text = "have"
			intervals [3544]:
				xmin = 1398.4149
				xmax = 1398.4749
				text = "a"
			intervals [3545]:
				xmin = 1398.4749
				xmax = 1398.7949
				text = "small"
			intervals [3546]:
				xmin = 1398.7949
				xmax = 1398.9949
				text = "group"
			intervals [3547]:
				xmin = 1398.9949
				xmax = 1399.0549
				text = "of"
			intervals [3548]:
				xmin = 1399.0549
				xmax = 1399.6049
				text = "friends"
			intervals [3549]:
				xmin = 1399.6049
				xmax = 1401.105
				text = ""
			intervals [3550]:
				xmin = 1401.105
				xmax = 1401.265
				text = "i"
			intervals [3551]:
				xmin = 1401.265
				xmax = 1401.465
				text = "don't"
			intervals [3552]:
				xmin = 1401.465
				xmax = 1401.905
				text = "have"
			intervals [3553]:
				xmin = 1401.905
				xmax = 1402.0233
				text = ""
			intervals [3554]:
				xmin = 1402.0233
				xmax = 1402.3233
				text = "i'm"
			intervals [3555]:
				xmin = 1402.3233
				xmax = 1402.9856
				text = ""
			intervals [3556]:
				xmin = 1402.9856
				xmax = 1403.1456
				text = "i"
			intervals [3557]:
				xmin = 1403.1456
				xmax = 1403.5156
				text = "wouldn't"
			intervals [3558]:
				xmin = 1403.5156
				xmax = 1404.0313
				text = ""
			intervals [3559]:
				xmin = 1404.0313
				xmax = 1404.3313
				text = "i'm"
			intervals [3560]:
				xmin = 1404.3313
				xmax = 1404.7913
				text = "known"
			intervals [3561]:
				xmin = 1404.7913
				xmax = 1405.535
				text = ""
			intervals [3562]:
				xmin = 1405.535
				xmax = 1405.715
				text = "but"
			intervals [3563]:
				xmin = 1405.715
				xmax = 1405.855
				text = "i'm"
			intervals [3564]:
				xmin = 1405.855
				xmax = 1406.085
				text = "not"
			intervals [3565]:
				xmin = 1406.085
				xmax = 1406.335
				text = "like"
			intervals [3566]:
				xmin = 1406.335
				xmax = 1406.445
				text = "the"
			intervals [3567]:
				xmin = 1406.445
				xmax = 1406.775
				text = "star"
			intervals [3568]:
				xmin = 1406.775
				xmax = 1406.865
				text = "on"
			intervals [3569]:
				xmin = 1406.865
				xmax = 1406.945
				text = "the"
			intervals [3570]:
				xmin = 1406.945
				xmax = 1407.355
				text = "football"
			intervals [3571]:
				xmin = 1407.355
				xmax = 1407.645
				text = "team"
			intervals [3572]:
				xmin = 1407.645
				xmax = 1407.945
				text = "known"
			intervals [3573]:
				xmin = 1407.945
				xmax = 1408.4612
				text = ""
			intervals [3574]:
				xmin = 1408.4612
				xmax = 1408.7412
				text = "i"
			intervals [3575]:
				xmin = 1408.7412
				xmax = 1408.9812
				text = "i'm"
			intervals [3576]:
				xmin = 1408.9812
				xmax = 1409.3012
				text = "known"
			intervals [3577]:
				xmin = 1409.3012
				xmax = 1409.5612
				text = "like"
			intervals [3578]:
				xmin = 1409.5612
				xmax = 1409.7112
				text = "if"
			intervals [3579]:
				xmin = 1409.7112
				xmax = 1409.8412
				text = "you"
			intervals [3580]:
				xmin = 1409.8412
				xmax = 1410.0912
				text = "asked"
			intervals [3581]:
				xmin = 1410.0912
				xmax = 1410.1612
				text = "a"
			intervals [3582]:
				xmin = 1410.1612
				xmax = 1410.4512
				text = "kid"
			intervals [3583]:
				xmin = 1410.4512
				xmax = 1410.6612
				text = "like"
			intervals [3584]:
				xmin = 1410.6612
				xmax = 1410.8712
				text = "there"
			intervals [3585]:
				xmin = 1410.8712
				xmax = 1410.9912
				text = "oh"
			intervals [3586]:
				xmin = 1410.9912
				xmax = 1411.1912
				text = "that"
			intervals [3587]:
				xmin = 1411.1912
				xmax = 1411.2512
				text = "s"
			intervals [3588]:
				xmin = 1411.2512
				xmax = 1411.3512
				text = "rdx"
			intervals [3589]:
				xmin = 1411.3512
				xmax = 1413.4333
				text = ""
			intervals [3590]:
				xmin = 1413.4333
				xmax = 1413.8033
				text = "but"
			intervals [3591]:
				xmin = 1413.8033
				xmax = 1414.7339
				text = ""
			intervals [3592]:
				xmin = 1414.7339
				xmax = 1414.9439
				text = "when"
			intervals [3593]:
				xmin = 1414.9439
				xmax = 1415.1739
				text = "you're"
			intervals [3594]:
				xmin = 1415.1739
				xmax = 1415.6509
				text = ""
			intervals [3595]:
				xmin = 1415.6509
				xmax = 1415.8309
				text = "when"
			intervals [3596]:
				xmin = 1415.8309
				xmax = 1415.9309
				text = "you're"
			intervals [3597]:
				xmin = 1415.9309
				xmax = 1416.4309
				text = "around"
			intervals [3598]:
				xmin = 1416.4309
				xmax = 1416.9709
				text = "people"
			intervals [3599]:
				xmin = 1416.9709
				xmax = 1417.1756
				text = ""
			intervals [3600]:
				xmin = 1417.1756
				xmax = 1417.3456
				text = "you"
			intervals [3601]:
				xmin = 1417.3456
				xmax = 1417.4856
				text = "get"
			intervals [3602]:
				xmin = 1417.4856
				xmax = 1417.5956
				text = "to"
			intervals [3603]:
				xmin = 1417.5956
				xmax = 1417.7856
				text = "know"
			intervals [3604]:
				xmin = 1417.7856
				xmax = 1417.9756
				text = "who"
			intervals [3605]:
				xmin = 1417.9756
				xmax = 1418.1356
				text = "they"
			intervals [3606]:
				xmin = 1418.1356
				xmax = 1418.3956
				text = "are"
			intervals [3607]:
				xmin = 1418.3956
				xmax = 1419.6532
				text = ""
			intervals [3608]:
				xmin = 1419.6532
				xmax = 1419.8132
				text = "and"
			intervals [3609]:
				xmin = 1419.8132
				xmax = 1419.9232
				text = "you"
			intervals [3610]:
				xmin = 1419.9232
				xmax = 1420.0632
				text = "get"
			intervals [3611]:
				xmin = 1420.0632
				xmax = 1420.1532
				text = "to"
			intervals [3612]:
				xmin = 1420.1532
				xmax = 1420.3632
				text = "put"
			intervals [3613]:
				xmin = 1420.3632
				xmax = 1420.4632
				text = "'em"
			intervals [3614]:
				xmin = 1420.4632
				xmax = 1420.5432
				text = "in"
			intervals [3615]:
				xmin = 1420.5432
				xmax = 1420.6032
				text = "a"
			intervals [3616]:
				xmin = 1420.6032
				xmax = 1421.2932
				text = "category"
			intervals [3617]:
				xmin = 1421.2932
				xmax = 1421.8032
				text = "of"
			intervals [3618]:
				xmin = 1421.8032
				xmax = 1423.1577
				text = ""
			intervals [3619]:
				xmin = 1423.1577
				xmax = 1423.5777
				text = "okay"
			intervals [3620]:
				xmin = 1423.5777
				xmax = 1423.8451
				text = ""
			intervals [3621]:
				xmin = 1423.8451
				xmax = 1423.9351
				text = "i"
			intervals [3622]:
				xmin = 1423.9351
				xmax = 1424.1251
				text = "don't"
			intervals [3623]:
				xmin = 1424.1251
				xmax = 1424.4834
				text = ""
			intervals [3624]:
				xmin = 1424.4834
				xmax = 1424.7734
				text = "you"
			intervals [3625]:
				xmin = 1424.7734
				xmax = 1425.2034
				text = "okay"
			intervals [3626]:
				xmin = 1425.2034
				xmax = 1426.308
				text = ""
			intervals [3627]:
				xmin = 1426.308
				xmax = 1426.388
				text = "i"
			intervals [3628]:
				xmin = 1426.388
				xmax = 1426.558
				text = "need"
			intervals [3629]:
				xmin = 1426.558
				xmax = 1426.628
				text = "to"
			intervals [3630]:
				xmin = 1426.628
				xmax = 1426.778
				text = "stay"
			intervals [3631]:
				xmin = 1426.778
				xmax = 1426.988
				text = "away"
			intervals [3632]:
				xmin = 1426.988
				xmax = 1427.138
				text = "from"
			intervals [3633]:
				xmin = 1427.138
				xmax = 1427.438
				text = "you"
			intervals [3634]:
				xmin = 1427.438
				xmax = 1427.518
				text = ""
			intervals [3635]:
				xmin = 1427.518
				xmax = 1427.848
				text = "and"
			intervals [3636]:
				xmin = 1427.848
				xmax = 1428.2289
				text = ""
			intervals [3637]:
				xmin = 1428.2289
				xmax = 1428.4089
				text = "me"
			intervals [3638]:
				xmin = 1428.4089
				xmax = 1428.5289
				text = "and"
			intervals [3639]:
				xmin = 1428.5289
				xmax = 1428.7689
				text = "you"
			intervals [3640]:
				xmin = 1428.7689
				xmax = 1428.8289
				text = ""
			intervals [3641]:
				xmin = 1428.8289
				xmax = 1429.0089
				text = "we"
			intervals [3642]:
				xmin = 1429.0089
				xmax = 1429.2889
				text = "good"
			intervals [3643]:
				xmin = 1429.2889
				xmax = 1429.3889
				text = "we"
			intervals [3644]:
				xmin = 1429.3889
				xmax = 1429.5289
				text = "gonna"
			intervals [3645]:
				xmin = 1429.5289
				xmax = 1429.6289
				text = "be"
			intervals [3646]:
				xmin = 1429.6289
				xmax = 1429.8589
				text = "like"
			intervals [3647]:
				xmin = 1429.8589
				xmax = 1430.3389
				text = "this"
			intervals [3648]:
				xmin = 1430.3389
				xmax = 1431.6502
				text = ""
			intervals [3649]:
				xmin = 1431.6502
				xmax = 1432.1002
				text = "and"
			intervals [3650]:
				xmin = 1432.1002
				xmax = 1432.2702
				text = "you"
			intervals [3651]:
				xmin = 1432.2702
				xmax = 1432.4202
				text = ""
			intervals [3652]:
				xmin = 1432.4202
				xmax = 1432.5502
				text = "you"
			intervals [3653]:
				xmin = 1432.5502
				xmax = 1433.0602
				text = "select"
			intervals [3654]:
				xmin = 1433.0602
				xmax = 1433.1702
				text = "'em"
			intervals [3655]:
				xmin = 1433.1702
				xmax = 1433.4802
				text = "out"
			intervals [3656]:
				xmin = 1433.4802
				xmax = 1435.0602
				text = ""
			intervals [3657]:
				xmin = 1435.0602
				xmax = 1435.2102
				text = "and"
			intervals [3658]:
				xmin = 1435.2102
				xmax = 1435.3702
				text = "you"
			intervals [3659]:
				xmin = 1435.3702
				xmax = 1436.1802
				text = "choose"
			intervals [3660]:
				xmin = 1436.1802
				xmax = 1437.4379
				text = ""
			intervals [3661]:
				xmin = 1437.4379
				xmax = 1437.8679
				text = "and"
			intervals [3662]:
				xmin = 1437.8679
				xmax = 1438.0722
				text = ""
			intervals [3663]:
				xmin = 1438.0722
				xmax = 1438.2422
				text = "you"
			intervals [3664]:
				xmin = 1438.2422
				xmax = 1438.6822
				text = "guys"
			intervals [3665]:
				xmin = 1438.6822
				xmax = 1438.7122
				text = ""
			intervals [3666]:
				xmin = 1438.7122
				xmax = 1439.0622
				text = "talk"
			intervals [3667]:
				xmin = 1439.0622
				xmax = 1439.2622
				text = "about"
			intervals [3668]:
				xmin = 1439.2622
				xmax = 1439.6322
				text = "life"
			intervals [3669]:
				xmin = 1439.6322
				xmax = 1439.8222
				text = "and"
			intervals [3670]:
				xmin = 1439.8222
				xmax = 1440.1356
				text = ""
			intervals [3671]:
				xmin = 1440.1356
				xmax = 1440.5156
				text = "you"
			intervals [3672]:
				xmin = 1440.5156
				xmax = 1440.7776
				text = ""
			intervals [3673]:
				xmin = 1440.7776
				xmax = 1440.9276
				text = "you"
			intervals [3674]:
				xmin = 1440.9276
				xmax = 1441.2276
				text = "build"
			intervals [3675]:
				xmin = 1441.2276
				xmax = 1441.4376
				text = "each"
			intervals [3676]:
				xmin = 1441.4376
				xmax = 1441.6176
				text = "other"
			intervals [3677]:
				xmin = 1441.6176
				xmax = 1441.9076
				text = "up"
			intervals [3678]:
				xmin = 1441.9076
				xmax = 1442.0576
				text = "you"
			intervals [3679]:
				xmin = 1442.0576
				xmax = 1442.5076
				text = "tell"
			intervals [3680]:
				xmin = 1442.5076
				xmax = 1442.8602
				text = ""
			intervals [3681]:
				xmin = 1442.8602
				xmax = 1443.0802
				text = "each"
			intervals [3682]:
				xmin = 1443.0802
				xmax = 1443.2502
				text = "other"
			intervals [3683]:
				xmin = 1443.2502
				xmax = 1443.4402
				text = "what"
			intervals [3684]:
				xmin = 1443.4402
				xmax = 1443.5602
				text = "your"
			intervals [3685]:
				xmin = 1443.5602
				xmax = 1444.0602
				text = "problems"
			intervals [3686]:
				xmin = 1444.0602
				xmax = 1444.2502
				text = "is"
			intervals [3687]:
				xmin = 1444.2502
				xmax = 1444.3602
				text = "at"
			intervals [3688]:
				xmin = 1444.3602
				xmax = 1444.8202
				text = "home"
			intervals [3689]:
				xmin = 1444.8202
				xmax = 1445.0502
				text = "or"
			intervals [3690]:
				xmin = 1445.0502
				xmax = 1445.9145
				text = ""
			intervals [3691]:
				xmin = 1445.9145
				xmax = 1446.4945
				text = "or"
			intervals [3692]:
				xmin = 1446.4945
				xmax = 1446.7888
				text = ""
			intervals [3693]:
				xmin = 1446.7888
				xmax = 1446.9788
				text = "can"
			intervals [3694]:
				xmin = 1446.9788
				xmax = 1447.1088
				text = "you"
			intervals [3695]:
				xmin = 1447.1088
				xmax = 1447.4188
				text = "help"
			intervals [3696]:
				xmin = 1447.4188
				xmax = 1447.6588
				text = "me"
			intervals [3697]:
				xmin = 1447.6588
				xmax = 1447.7488
				text = "and"
			intervals [3698]:
				xmin = 1447.7488
				xmax = 1447.8988
				text = "then"
			intervals [3699]:
				xmin = 1447.8988
				xmax = 1448.0088
				text = "it"
			intervals [3700]:
				xmin = 1448.0088
				xmax = 1448.0688
				text = "s"
			intervals [3701]:
				xmin = 1448.0688
				xmax = 1448.3288
				text = "like"
			intervals [3702]:
				xmin = 1448.3288
				xmax = 1448.9466
				text = ""
			intervals [3703]:
				xmin = 1448.9466
				xmax = 1449.0166
				text = "it"
			intervals [3704]:
				xmin = 1449.0166
				xmax = 1449.0766
				text = "s"
			intervals [3705]:
				xmin = 1449.0766
				xmax = 1449.2766
				text = "like"
			intervals [3706]:
				xmin = 1449.2766
				xmax = 1449.3266
				text = "a"
			intervals [3707]:
				xmin = 1449.3266
				xmax = 1449.8666
				text = "team"
			intervals [3708]:
				xmin = 1449.8666
				xmax = 1450.1756
				text = ""
			intervals [3709]:
				xmin = 1450.1756
				xmax = 1450.7756
				text = "basically"
			intervals [3710]:
				xmin = 1450.7756
				xmax = 1450.8953
				text = ""
			intervals [3711]:
				xmin = 1450.8953
				xmax = 1451.0153
				text = "my"
			intervals [3712]:
				xmin = 1451.0153
				xmax = 1451.3753
				text = "friendship"
			intervals [3713]:
				xmin = 1451.3753
				xmax = 1451.4753
				text = "is"
			intervals [3714]:
				xmin = 1451.4753
				xmax = 1451.6553
				text = "like"
			intervals [3715]:
				xmin = 1451.6553
				xmax = 1451.7353
				text = "a"
			intervals [3716]:
				xmin = 1451.7353
				xmax = 1452.0553
				text = "team"
			intervals [3717]:
				xmin = 1452.0553
				xmax = 1452.3053
				text = "like"
			intervals [3718]:
				xmin = 1452.3053
				xmax = 1452.5553
				text = "we"
			intervals [3719]:
				xmin = 1452.5553
				xmax = 1452.8242
				text = ""
			intervals [3720]:
				xmin = 1452.8242
				xmax = 1452.9342
				text = "we"
			intervals [3721]:
				xmin = 1452.9342
				xmax = 1453.2542
				text = "build"
			intervals [3722]:
				xmin = 1453.2542
				xmax = 1453.4242
				text = "on"
			intervals [3723]:
				xmin = 1453.4242
				xmax = 1453.6442
				text = "each"
			intervals [3724]:
				xmin = 1453.6442
				xmax = 1453.9342
				text = "other"
			intervals [3725]:
				xmin = 1453.9342
				xmax = 1453.9642
				text = ""
			intervals [3726]:
				xmin = 1453.9642
				xmax = 1454.2842
				text = "we"
			intervals [3727]:
				xmin = 1454.2842
				xmax = 1454.566
				text = ""
			intervals [3728]:
				xmin = 1454.566
				xmax = 1454.666
				text = "we"
			intervals [3729]:
				xmin = 1454.666
				xmax = 1454.916
				text = "help"
			intervals [3730]:
				xmin = 1454.916
				xmax = 1455.076
				text = "each"
			intervals [3731]:
				xmin = 1455.076
				xmax = 1455.256
				text = "other"
			intervals [3732]:
				xmin = 1455.256
				xmax = 1455.586
				text = "out"
			intervals [3733]:
				xmin = 1455.586
				xmax = 1456.1866
				text = ""
			intervals [3734]:
				xmin = 1456.1866
				xmax = 1456.3566
				text = "like"
			intervals [3735]:
				xmin = 1456.3566
				xmax = 1456.7766
				text = "today"
			intervals [3736]:
				xmin = 1456.7766
				xmax = 1458.2663
				text = ""
			intervals [3737]:
				xmin = 1458.2663
				xmax = 1458.4363
				text = "i"
			intervals [3738]:
				xmin = 1458.4363
				xmax = 1458.6263
				text = "didn't"
			intervals [3739]:
				xmin = 1458.6263
				xmax = 1459.4263
				text = "understand"
			intervals [3740]:
				xmin = 1459.4263
				xmax = 1459.7574
				text = ""
			intervals [3741]:
				xmin = 1459.7574
				xmax = 1460.4274
				text = "something"
			intervals [3742]:
				xmin = 1460.4274
				xmax = 1461.2464
				text = ""
			intervals [3743]:
				xmin = 1461.2464
				xmax = 1461.3864
				text = "and"
			intervals [3744]:
				xmin = 1461.3864
				xmax = 1461.4764
				text = "we"
			intervals [3745]:
				xmin = 1461.4764
				xmax = 1461.6464
				text = "have"
			intervals [3746]:
				xmin = 1461.6464
				xmax = 1461.7264
				text = "a"
			intervals [3747]:
				xmin = 1461.7264
				xmax = 1462.3164
				text = "test"
			intervals [3748]:
				xmin = 1462.3164
				xmax = 1462.5518
				text = ""
			intervals [3749]:
				xmin = 1462.5518
				xmax = 1463.0218
				text = "next"
			intervals [3750]:
				xmin = 1463.0218
				xmax = 1463.1537
				text = ""
			intervals [3751]:
				xmin = 1463.1537
				xmax = 1463.5437
				text = "week"
			intervals [3752]:
				xmin = 1463.5437
				xmax = 1463.6237
				text = "and"
			intervals [3753]:
				xmin = 1463.6237
				xmax = 1463.7437
				text = "so"
			intervals [3754]:
				xmin = 1463.7437
				xmax = 1463.9437
				text = "my"
			intervals [3755]:
				xmin = 1463.9437
				xmax = 1464.3237
				text = "friend"
			intervals [3756]:
				xmin = 1464.3237
				xmax = 1464.6037
				text = "sat"
			intervals [3757]:
				xmin = 1464.6037
				xmax = 1464.9737
				text = "down"
			intervals [3758]:
				xmin = 1464.9737
				xmax = 1466.6775
				text = ""
			intervals [3759]:
				xmin = 1466.6775
				xmax = 1466.9975
				text = "during"
			intervals [3760]:
				xmin = 1466.9975
				xmax = 1467.1575
				text = "her"
			intervals [3761]:
				xmin = 1467.1575
				xmax = 1467.4675
				text = "lunch"
			intervals [3762]:
				xmin = 1467.4675
				xmax = 1467.7375
				text = "period"
			intervals [3763]:
				xmin = 1467.7375
				xmax = 1467.8475
				text = "where"
			intervals [3764]:
				xmin = 1467.8475
				xmax = 1468.0175
				text = "she"
			intervals [3765]:
				xmin = 1468.0175
				xmax = 1468.1475
				text = "could"
			intervals [3766]:
				xmin = 1468.1475
				xmax = 1468.3375
				text = "be"
			intervals [3767]:
				xmin = 1468.3375
				xmax = 1468.4971
				text = ""
			intervals [3768]:
				xmin = 1468.4971
				xmax = 1468.7071
				text = "eat"
			intervals [3769]:
				xmin = 1468.7071
				xmax = 1468.9571
				text = "lunch"
			intervals [3770]:
				xmin = 1468.9571
				xmax = 1469.0271
				text = "and"
			intervals [3771]:
				xmin = 1469.0271
				xmax = 1469.5871
				text = "socializing"
			intervals [3772]:
				xmin = 1469.5871
				xmax = 1469.6771
				text = "with"
			intervals [3773]:
				xmin = 1469.6771
				xmax = 1469.8171
				text = "other"
			intervals [3774]:
				xmin = 1469.8171
				xmax = 1470.1871
				text = "people"
			intervals [3775]:
				xmin = 1470.1871
				xmax = 1470.3996
				text = ""
			intervals [3776]:
				xmin = 1470.3996
				xmax = 1470.5496
				text = "to"
			intervals [3777]:
				xmin = 1470.5496
				xmax = 1470.7396
				text = "sit"
			intervals [3778]:
				xmin = 1470.7396
				xmax = 1471.0096
				text = "down"
			intervals [3779]:
				xmin = 1471.0096
				xmax = 1471.1296
				text = "and"
			intervals [3780]:
				xmin = 1471.1296
				xmax = 1471.7196
				text = "explain"
			intervals [3781]:
				xmin = 1471.7196
				xmax = 1472.9233
				text = ""
			intervals [3782]:
				xmin = 1472.9233
				xmax = 1473.0633
				text = "on"
			intervals [3783]:
				xmin = 1473.0633
				xmax = 1473.5833
				text = "how"
			intervals [3784]:
				xmin = 1473.5833
				xmax = 1473.875
				text = ""
			intervals [3785]:
				xmin = 1473.875
				xmax = 1474.015
				text = "the"
			intervals [3786]:
				xmin = 1474.015
				xmax = 1474.355
				text = "study"
			intervals [3787]:
				xmin = 1474.355
				xmax = 1474.635
				text = "guide"
			intervals [3788]:
				xmin = 1474.635
				xmax = 1474.995
				text = "is"
			intervals [3789]:
				xmin = 1474.995
				xmax = 1475.115
				text = "and"
			intervals [3790]:
				xmin = 1475.115
				xmax = 1475.565
				text = "how"
			intervals [3791]:
				xmin = 1475.565
				xmax = 1476.0571
				text = ""
			intervals [3792]:
				xmin = 1476.0571
				xmax = 1476.3671
				text = "certain"
			intervals [3793]:
				xmin = 1476.3671
				xmax = 1476.7771
				text = "questions"
			intervals [3794]:
				xmin = 1476.7771
				xmax = 1476.8871
				text = "that"
			intervals [3795]:
				xmin = 1476.8871
				xmax = 1477.0271
				text = "may"
			intervals [3796]:
				xmin = 1477.0271
				xmax = 1477.1371
				text = "be"
			intervals [3797]:
				xmin = 1477.1371
				xmax = 1477.2171
				text = "on"
			intervals [3798]:
				xmin = 1477.2171
				xmax = 1477.3371
				text = "the"
			intervals [3799]:
				xmin = 1477.3371
				xmax = 1477.7471
				text = "test"
			intervals [3800]:
				xmin = 1477.7471
				xmax = 1477.8271
				text = "and"
			intervals [3801]:
				xmin = 1477.8271
				xmax = 1477.9571
				text = "what"
			intervals [3802]:
				xmin = 1477.9571
				xmax = 1478.0171
				text = "i"
			intervals [3803]:
				xmin = 1478.0171
				xmax = 1478.1771
				text = "need"
			intervals [3804]:
				xmin = 1478.1771
				xmax = 1478.3671
				text = "to"
			intervals [3805]:
				xmin = 1478.3671
				xmax = 1478.6171
				text = "look"
			intervals [3806]:
				xmin = 1478.6171
				xmax = 1479.0971
				text = "for"
			intervals [3807]:
				xmin = 1479.0971
				xmax = 1479.5671
				text = "and"
			intervals [3808]:
				xmin = 1479.5671
				xmax = 1479.8113
				text = ""
			intervals [3809]:
				xmin = 1479.8113
				xmax = 1480.0713
				text = "stuff"
			intervals [3810]:
				xmin = 1480.0713
				xmax = 1480.2513
				text = "like"
			intervals [3811]:
				xmin = 1480.2513
				xmax = 1480.6013
				text = "that"
			intervals [3812]:
				xmin = 1480.6013
				xmax = 1483.6693
				text = ""
			intervals [3813]:
				xmin = 1483.6693
				xmax = 1483.9893
				text = "yeah"
			intervals [3814]:
				xmin = 1483.9893
				xmax = 1484.1893
				text = "like"
			intervals [3815]:
				xmin = 1484.1893
				xmax = 1484.3993
				text = "you"
			intervals [3816]:
				xmin = 1484.3993
				xmax = 1484.6593
				text = "you're"
			intervals [3817]:
				xmin = 1484.6593
				xmax = 1484.8993
				text = "there"
			intervals [3818]:
				xmin = 1484.8993
				xmax = 1485.0893
				text = "for"
			intervals [3819]:
				xmin = 1485.0893
				xmax = 1485.2793
				text = "each"
			intervals [3820]:
				xmin = 1485.2793
				xmax = 1485.5193
				text = "other"
			intervals [3821]:
				xmin = 1485.5193
				xmax = 1492.3556
				text = ""
			intervals [3822]:
				xmin = 1492.3556
				xmax = 1492.5856
				text = "mm-hm"
			intervals [3823]:
				xmin = 1492.5856
				xmax = 1497.0022
				text = ""
			intervals [3824]:
				xmin = 1497.0022
				xmax = 1497.3522
				text = "senior"
			intervals [3825]:
				xmin = 1497.3522
				xmax = 1497.8822
				text = "pictures"
			intervals [3826]:
				xmin = 1497.8822
				xmax = 1499.3856
				text = ""
			intervals [3827]:
				xmin = 1499.3856
				xmax = 1499.4156
				text = "i"
			intervals [3828]:
				xmin = 1499.4156
				xmax = 1499.4456
				text = ""
			intervals [3829]:
				xmin = 1499.4456
				xmax = 1499.7356
				text = "just"
			intervals [3830]:
				xmin = 1499.7356
				xmax = 1500.2056
				text = "took"
			intervals [3831]:
				xmin = 1500.2056
				xmax = 1500.4132
				text = ""
			intervals [3832]:
				xmin = 1500.4132
				xmax = 1500.5832
				text = "all"
			intervals [3833]:
				xmin = 1500.5832
				xmax = 1500.7332
				text = "my"
			intervals [3834]:
				xmin = 1500.7332
				xmax = 1501.0632
				text = "senior"
			intervals [3835]:
				xmin = 1501.0632
				xmax = 1501.7032
				text = "pictures"
			intervals [3836]:
				xmin = 1501.7032
				xmax = 1501.7332
				text = ""
			intervals [3837]:
				xmin = 1501.7332
				xmax = 1502.2232
				text = "last"
			intervals [3838]:
				xmin = 1502.2232
				xmax = 1502.6732
				text = "week"
			intervals [3839]:
				xmin = 1502.6732
				xmax = 1503.357
				text = ""
			intervals [3840]:
				xmin = 1503.357
				xmax = 1503.427
				text = "and"
			intervals [3841]:
				xmin = 1503.427
				xmax = 1503.587
				text = "that"
			intervals [3842]:
				xmin = 1503.587
				xmax = 1503.647
				text = "s"
			intervals [3843]:
				xmin = 1503.647
				xmax = 1503.757
				text = "a"
			intervals [3844]:
				xmin = 1503.757
				xmax = 1503.787
				text = ""
			intervals [3845]:
				xmin = 1503.787
				xmax = 1503.997
				text = "that"
			intervals [3846]:
				xmin = 1503.997
				xmax = 1504.027
				text = "s"
			intervals [3847]:
				xmin = 1504.027
				xmax = 1504.117
				text = "a"
			intervals [3848]:
				xmin = 1504.117
				xmax = 1504.267
				text = "big"
			intervals [3849]:
				xmin = 1504.267
				xmax = 1505.057
				text = "accomplishment"
			intervals [3850]:
				xmin = 1505.057
				xmax = 1505.337
				text = "because"
			intervals [3851]:
				xmin = 1505.337
				xmax = 1505.587
				text = "believe"
			intervals [3852]:
				xmin = 1505.587
				xmax = 1505.647
				text = "it"
			intervals [3853]:
				xmin = 1505.647
				xmax = 1505.717
				text = "or"
			intervals [3854]:
				xmin = 1505.717
				xmax = 1505.957
				text = "not"
			intervals [3855]:
				xmin = 1505.957
				xmax = 1506.3232
				text = ""
			intervals [3856]:
				xmin = 1506.3232
				xmax = 1506.8132
				text = "nowadays"
			intervals [3857]:
				xmin = 1506.8132
				xmax = 1506.9232
				text = "you"
			intervals [3858]:
				xmin = 1506.9232
				xmax = 1507.2132
				text = "don't"
			intervals [3859]:
				xmin = 1507.2132
				xmax = 1508.4784
				text = ""
			intervals [3860]:
				xmin = 1508.4784
				xmax = 1508.6084
				text = "you"
			intervals [3861]:
				xmin = 1508.6084
				xmax = 1508.7884
				text = "don't"
			intervals [3862]:
				xmin = 1508.7884
				xmax = 1509.1582
				text = ""
			intervals [3863]:
				xmin = 1509.1582
				xmax = 1509.4382
				text = "see"
			intervals [3864]:
				xmin = 1509.4382
				xmax = 1509.5982
				text = "that"
			intervals [3865]:
				xmin = 1509.5982
				xmax = 1509.7782
				text = "many"
			intervals [3866]:
				xmin = 1509.7782
				xmax = 1510.0882
				text = "kids"
			intervals [3867]:
				xmin = 1510.0882
				xmax = 1510.5482
				text = "graduating"
			intervals [3868]:
				xmin = 1510.5482
				xmax = 1510.7082
				text = "from"
			intervals [3869]:
				xmin = 1510.7082
				xmax = 1510.8582
				text = "high"
			intervals [3870]:
				xmin = 1510.8582
				xmax = 1511.1182
				text = "school"
			intervals [3871]:
				xmin = 1511.1182
				xmax = 1511.1982
				text = "i"
			intervals [3872]:
				xmin = 1511.1982
				xmax = 1511.3782
				text = "mean"
			intervals [3873]:
				xmin = 1511.3782
				xmax = 1511.4882
				text = "it"
			intervals [3874]:
				xmin = 1511.4882
				xmax = 1511.5582
				text = "s"
			intervals [3875]:
				xmin = 1511.5582
				xmax = 1512.0982
				text = "common"
			intervals [3876]:
				xmin = 1512.0982
				xmax = 1512.2582
				text = "but"
			intervals [3877]:
				xmin = 1512.2582
				xmax = 1512.4182
				text = "it"
			intervals [3878]:
				xmin = 1512.4182
				xmax = 1512.4882
				text = "s"
			intervals [3879]:
				xmin = 1512.4882
				xmax = 1512.7682
				text = "not"
			intervals [3880]:
				xmin = 1512.7682
				xmax = 1513.1346
				text = ""
			intervals [3881]:
				xmin = 1513.1346
				xmax = 1513.3346
				text = "like"
			intervals [3882]:
				xmin = 1513.3346
				xmax = 1513.6546
				text = "anything"
			intervals [3883]:
				xmin = 1513.6546
				xmax = 1513.9846
				text = "happen"
			intervals [3884]:
				xmin = 1513.9846
				xmax = 1514.0546
				text = "i"
			intervals [3885]:
				xmin = 1514.0546
				xmax = 1514.3546
				text = "told"
			intervals [3886]:
				xmin = 1514.3546
				xmax = 1514.5346
				text = "my"
			intervals [3887]:
				xmin = 1514.5346
				xmax = 1514.5746
				text = "i"
			intervals [3888]:
				xmin = 1514.5746
				xmax = 1514.7046
				text = "was"
			intervals [3889]:
				xmin = 1514.7046
				xmax = 1514.9246
				text = "telling"
			intervals [3890]:
				xmin = 1514.9246
				xmax = 1515.0546
				text = "my"
			intervals [3891]:
				xmin = 1515.0546
				xmax = 1515.4846
				text = "parents"
			intervals [3892]:
				xmin = 1515.4846
				xmax = 1515.5546
				text = "i"
			intervals [3893]:
				xmin = 1515.5546
				xmax = 1515.6846
				text = "was"
			intervals [3894]:
				xmin = 1515.6846
				xmax = 1515.9046
				text = "like"
			intervals [3895]:
				xmin = 1515.9046
				xmax = 1517.638
				text = ""
			intervals [3896]:
				xmin = 1517.638
				xmax = 1517.898
				text = "every"
			intervals [3897]:
				xmin = 1517.898
				xmax = 1518.228
				text = "year"
			intervals [3898]:
				xmin = 1518.228
				xmax = 1518.718
				text = "somebody"
			intervals [3899]:
				xmin = 1518.718
				xmax = 1518.808
				text = "in"
			intervals [3900]:
				xmin = 1518.808
				xmax = 1519.068
				text = "high"
			intervals [3901]:
				xmin = 1519.068
				xmax = 1519.308
				text = "school"
			intervals [3902]:
				xmin = 1519.308
				xmax = 1519.428
				text = "when"
			intervals [3903]:
				xmin = 1519.428
				xmax = 1519.538
				text = "they're"
			intervals [3904]:
				xmin = 1519.538
				xmax = 1519.738
				text = "about"
			intervals [3905]:
				xmin = 1519.738
				xmax = 1519.808
				text = "to"
			intervals [3906]:
				xmin = 1519.808
				xmax = 1520.328
				text = "graduate"
			intervals [3907]:
				xmin = 1520.328
				xmax = 1520.718
				text = "somebody"
			intervals [3908]:
				xmin = 1520.718
				xmax = 1521.098
				text = "gets"
			intervals [3909]:
				xmin = 1521.098
				xmax = 1521.2684
				text = ""
			intervals [3910]:
				xmin = 1521.2684
				xmax = 1521.6484
				text = "somebody"
			intervals [3911]:
				xmin = 1521.6484
				xmax = 1522.3084
				text = "dies"
			intervals [3912]:
				xmin = 1522.3084
				xmax = 1522.4071
				text = ""
			intervals [3913]:
				xmin = 1522.4071
				xmax = 1522.5571
				text = "or"
			intervals [3914]:
				xmin = 1522.5571
				xmax = 1522.6771
				text = "they"
			intervals [3915]:
				xmin = 1522.6771
				xmax = 1523.0071
				text = "drop"
			intervals [3916]:
				xmin = 1523.0071
				xmax = 1523.2071
				text = "out"
			intervals [3917]:
				xmin = 1523.2071
				xmax = 1527.4379
				text = ""
			intervals [3918]:
				xmin = 1527.4379
				xmax = 1527.6979
				text = "and"
			intervals [3919]:
				xmin = 1527.6979
				xmax = 1527.7879
				text = "in"
			intervals [3920]:
				xmin = 1527.7879
				xmax = 1527.9879
				text = "my"
			intervals [3921]:
				xmin = 1527.9879
				xmax = 1528.6079
				text = "family"
			intervals [3922]:
				xmin = 1528.6079
				xmax = 1529.6347
				text = ""
			intervals [3923]:
				xmin = 1529.6347
				xmax = 1529.7847
				text = "i"
			intervals [3924]:
				xmin = 1529.7847
				xmax = 1529.8947
				text = "will"
			intervals [3925]:
				xmin = 1529.8947
				xmax = 1530.0047
				text = "be"
			intervals [3926]:
				xmin = 1530.0047
				xmax = 1530.0947
				text = "the"
			intervals [3927]:
				xmin = 1530.0947
				xmax = 1530.3847
				text = "first"
			intervals [3928]:
				xmin = 1530.3847
				xmax = 1530.5847
				text = "male"
			intervals [3929]:
				xmin = 1530.5847
				xmax = 1530.6547
				text = "to"
			intervals [3930]:
				xmin = 1530.6547
				xmax = 1531.2147
				text = "graduate"
			intervals [3931]:
				xmin = 1531.2147
				xmax = 1531.3747
				text = "from"
			intervals [3932]:
				xmin = 1531.3747
				xmax = 1531.6447
				text = "high"
			intervals [3933]:
				xmin = 1531.6447
				xmax = 1532.0447
				text = "school"
			intervals [3934]:
				xmin = 1532.0447
				xmax = 1532.1247
				text = ""
			intervals [3935]:
				xmin = 1532.1247
				xmax = 1532.4547
				text = "and"
			intervals [3936]:
				xmin = 1532.4547
				xmax = 1533.2167
				text = ""
			intervals [3937]:
				xmin = 1533.2167
				xmax = 1533.9867
				text = "continue"
			intervals [3938]:
				xmin = 1533.9867
				xmax = 1534.3635
				text = ""
			intervals [3939]:
				xmin = 1534.3635
				xmax = 1534.5135
				text = "to"
			intervals [3940]:
				xmin = 1534.5135
				xmax = 1535.2135
				text = "college"
			intervals [3941]:
				xmin = 1535.2135
				xmax = 1535.6118
				text = ""
			intervals [3942]:
				xmin = 1535.6118
				xmax = 1535.7518
				text = "no"
			intervals [3943]:
				xmin = 1535.7518
				xmax = 1536.0318
				text = "male"
			intervals [3944]:
				xmin = 1536.0318
				xmax = 1536.2118
				text = "has"
			intervals [3945]:
				xmin = 1536.2118
				xmax = 1536.4318
				text = "ever"
			intervals [3946]:
				xmin = 1536.4318
				xmax = 1536.6718
				text = "done"
			intervals [3947]:
				xmin = 1536.6718
				xmax = 1536.9918
				text = "that"
			intervals [3948]:
				xmin = 1536.9918
				xmax = 1537.4039
				text = ""
			intervals [3949]:
				xmin = 1537.4039
				xmax = 1537.6039
				text = "i"
			intervals [3950]:
				xmin = 1537.6039
				xmax = 1537.7139
				text = "will"
			intervals [3951]:
				xmin = 1537.7139
				xmax = 1537.8439
				text = "be"
			intervals [3952]:
				xmin = 1537.8439
				xmax = 1537.9139
				text = "the"
			intervals [3953]:
				xmin = 1537.9139
				xmax = 1538.0739
				text = "only"
			intervals [3954]:
				xmin = 1538.0739
				xmax = 1538.2839
				text = "male"
			intervals [3955]:
				xmin = 1538.2839
				xmax = 1538.3739
				text = "to"
			intervals [3956]:
				xmin = 1538.3739
				xmax = 1538.5439
				text = "do"
			intervals [3957]:
				xmin = 1538.5439
				xmax = 1538.8439
				text = "that"
			intervals [3958]:
				xmin = 1538.8439
				xmax = 1539.4174
				text = ""
			intervals [3959]:
				xmin = 1539.4174
				xmax = 1539.5774
				text = "and"
			intervals [3960]:
				xmin = 1539.5774
				xmax = 1539.7274
				text = "for"
			intervals [3961]:
				xmin = 1539.7274
				xmax = 1539.8974
				text = "me"
			intervals [3962]:
				xmin = 1539.8974
				xmax = 1539.9774
				text = "to"
			intervals [3963]:
				xmin = 1539.9774
				xmax = 1540.2474
				text = "have"
			intervals [3964]:
				xmin = 1540.2474
				xmax = 1540.4274
				text = "them"
			intervals [3965]:
				xmin = 1540.4274
				xmax = 1541.0174
				text = "pictures"
			intervals [3966]:
				xmin = 1541.0174
				xmax = 1541.4868
				text = ""
			intervals [3967]:
				xmin = 1541.4868
				xmax = 1541.8368
				text = "and"
			intervals [3968]:
				xmin = 1541.8368
				xmax = 1542.2869
				text = ""
			intervals [3969]:
				xmin = 1542.2869
				xmax = 1542.4669
				text = "as"
			intervals [3970]:
				xmin = 1542.4669
				xmax = 1542.4969
				text = "a"
			intervals [3971]:
				xmin = 1542.4969
				xmax = 1543.0569
				text = "reminder"
			intervals [3972]:
				xmin = 1543.0569
				xmax = 1543.3069
				text = "say"
			intervals [3973]:
				xmin = 1543.3069
				xmax = 1543.3869
				text = "oh"
			intervals [3974]:
				xmin = 1543.3869
				xmax = 1543.6169
				text = "this"
			intervals [3975]:
				xmin = 1543.6169
				xmax = 1543.6969
				text = "is"
			intervals [3976]:
				xmin = 1543.6969
				xmax = 1543.8569
				text = "where"
			intervals [3977]:
				xmin = 1543.8569
				xmax = 1544.0369
				text = "you"
			intervals [3978]:
				xmin = 1544.0369
				xmax = 1544.3369
				text = "were"
			intervals [3979]:
				xmin = 1544.3369
				xmax = 1544.3669
				text = ""
			intervals [3980]:
				xmin = 1544.3669
				xmax = 1544.5069
				text = "f"
			intervals [3981]:
				xmin = 1544.5069
				xmax = 1544.6239
				text = ""
			intervals [3982]:
				xmin = 1544.6239
				xmax = 1544.9139
				text = "eight"
			intervals [3983]:
				xmin = 1544.9139
				xmax = 1545.1539
				text = "years"
			intervals [3984]:
				xmin = 1545.1539
				xmax = 1545.4839
				text = "ago"
			intervals [3985]:
				xmin = 1545.4839
				xmax = 1545.9996
				text = ""
			intervals [3986]:
				xmin = 1545.9996
				xmax = 1546.1596
				text = "you"
			intervals [3987]:
				xmin = 1546.1596
				xmax = 1546.3996
				text = "did"
			intervals [3988]:
				xmin = 1546.3996
				xmax = 1546.9996
				text = "something"
			intervals [3989]:
				xmin = 1546.9996
				xmax = 1547.1075
				text = ""
			intervals [3990]:
				xmin = 1547.1075
				xmax = 1547.2875
				text = "you"
			intervals [3991]:
				xmin = 1547.2875
				xmax = 1547.5175
				text = "about"
			intervals [3992]:
				xmin = 1547.5175
				xmax = 1547.6975
				text = "to"
			intervals [3993]:
				xmin = 1547.6975
				xmax = 1548.1224
				text = ""
			intervals [3994]:
				xmin = 1548.1224
				xmax = 1548.2524
				text = "you"
			intervals [3995]:
				xmin = 1548.2524
				xmax = 1548.4424
				text = "about"
			intervals [3996]:
				xmin = 1548.4424
				xmax = 1548.5724
				text = "to"
			intervals [3997]:
				xmin = 1548.5724
				xmax = 1549.0124
				text = "be"
			intervals [3998]:
				xmin = 1549.0124
				xmax = 1549.234
				text = ""
			intervals [3999]:
				xmin = 1549.234
				xmax = 1549.434
				text = "you"
			intervals [4000]:
				xmin = 1549.434
				xmax = 1549.614
				text = "about"
			intervals [4001]:
				xmin = 1549.614
				xmax = 1549.684
				text = "to"
			intervals [4002]:
				xmin = 1549.684
				xmax = 1549.824
				text = "be"
			intervals [4003]:
				xmin = 1549.824
				xmax = 1550.134
				text = "somebody"
			intervals [4004]:
				xmin = 1550.134
				xmax = 1550.234
				text = "s"
			intervals [4005]:
				xmin = 1550.234
				xmax = 1550.644
				text = "lawyer"
			intervals [4006]:
				xmin = 1550.644
				xmax = 1552.3316
				text = ""
			intervals [4007]:
				xmin = 1552.3316
				xmax = 1552.5416
				text = "you"
			intervals [4008]:
				xmin = 1552.5416
				xmax = 1552.8016
				text = "gon-"
			intervals [4009]:
				xmin = 1552.8016
				xmax = 1552.9116
				text = "you"
			intervals [4010]:
				xmin = 1552.9116
				xmax = 1553.1016
				text = "gonna"
			intervals [4011]:
				xmin = 1553.1016
				xmax = 1553.2416
				text = "be"
			intervals [4012]:
				xmin = 1553.2416
				xmax = 1553.5016
				text = "something"
			intervals [4013]:
				xmin = 1553.5016
				xmax = 1553.6116
				text = "in"
			intervals [4014]:
				xmin = 1553.6116
				xmax = 1554.0716
				text = "life"
			intervals [4015]:
				xmin = 1554.0716
				xmax = 1554.5964
				text = ""
			intervals [4016]:
				xmin = 1554.5964
				xmax = 1554.7264
				text = "that"
			intervals [4017]:
				xmin = 1554.7264
				xmax = 1554.8164
				text = "s"
			intervals [4018]:
				xmin = 1554.8164
				xmax = 1554.9864
				text = "that"
			intervals [4019]:
				xmin = 1554.9864
				xmax = 1555.0464
				text = "s"
			intervals [4020]:
				xmin = 1555.0464
				xmax = 1555.1364
				text = "a"
			intervals [4021]:
				xmin = 1555.1364
				xmax = 1555.3364
				text = "big"
			intervals [4022]:
				xmin = 1555.3364
				xmax = 1555.9764
				text = "accomplishment"
			intervals [4023]:
				xmin = 1555.9764
				xmax = 1556.2064
				text = "that"
			intervals [4024]:
				xmin = 1556.2064
				xmax = 1556.7433
				text = ""
			intervals [4025]:
				xmin = 1556.7433
				xmax = 1556.9633
				text = "have"
			intervals [4026]:
				xmin = 1556.9633
				xmax = 1557.1233
				text = "that"
			intervals [4027]:
				xmin = 1557.1233
				xmax = 1557.6433
				text = "photo"
			intervals [4028]:
				xmin = 1557.6433
				xmax = 1557.7633
				text = "that"
			intervals [4029]:
				xmin = 1557.7633
				xmax = 1558.0533
				text = "showed"
			intervals [4030]:
				xmin = 1558.0533
				xmax = 1558.1533
				text = "you"
			intervals [4031]:
				xmin = 1558.1533
				xmax = 1558.3333
				text = "that"
			intervals [4032]:
				xmin = 1558.3333
				xmax = 1558.4633
				text = "you"
			intervals [4033]:
				xmin = 1558.4633
				xmax = 1558.9533
				text = "mastered"
			intervals [4034]:
				xmin = 1558.9533
				xmax = 1559.1833
				text = "one"
			intervals [4035]:
				xmin = 1559.1833
				xmax = 1559.4133
				text = "part"
			intervals [4036]:
				xmin = 1559.4133
				xmax = 1559.4933
				text = "of"
			intervals [4037]:
				xmin = 1559.4933
				xmax = 1559.6633
				text = "your"
			intervals [4038]:
				xmin = 1559.6633
				xmax = 1559.9933
				text = "life"
			intervals [4039]:
				xmin = 1559.9933
				xmax = 1560.1033
				text = "you"
			intervals [4040]:
				xmin = 1560.1033
				xmax = 1560.2633
				text = "about"
			intervals [4041]:
				xmin = 1560.2633
				xmax = 1560.3333
				text = "to"
			intervals [4042]:
				xmin = 1560.3333
				xmax = 1560.4833
				text = "go"
			intervals [4043]:
				xmin = 1560.4833
				xmax = 1560.6633
				text = "on"
			intervals [4044]:
				xmin = 1560.6633
				xmax = 1560.8033
				text = "to"
			intervals [4045]:
				xmin = 1560.8033
				xmax = 1560.8633
				text = "the"
			intervals [4046]:
				xmin = 1560.8633
				xmax = 1561.3933
				text = "next"
			intervals [4047]:
				xmin = 1561.3933
				xmax = 1564.3416
				text = ""
			intervals [4048]:
				xmin = 1564.3416
				xmax = 1564.5216
				text = "no"
			intervals [4049]:
				xmin = 1564.5216
				xmax = 1567.952
				text = ""
			intervals [4050]:
				xmin = 1567.952
				xmax = 1568.242
				text = "very"
			intervals [4051]:
				xmin = 1568.242
				xmax = 1568.992
				text = "successful"
			intervals [4052]:
				xmin = 1568.992
				xmax = 1573.6006
				text = ""
			intervals [4053]:
				xmin = 1573.6006
				xmax = 1573.9806
				text = "mm-hm"
			intervals [4054]:
				xmin = 1573.9806
				xmax = 1574.7938
				text = ""
			intervals [4055]:
				xmin = 1574.7938
				xmax = 1574.9538
				text = "right"
			intervals [4056]:
				xmin = 1574.9538
				xmax = 1578.4432
				text = ""
			intervals [4057]:
				xmin = 1578.4432
				xmax = 1578.7232
				text = "no"
			intervals [4058]:
				xmin = 1578.7232
				xmax = 1580.0226
				text = ""
			intervals [4059]:
				xmin = 1580.0226
				xmax = 1580.2126
				text = "no"
			intervals [4060]:
				xmin = 1580.2126
				xmax = 1582.4902
				text = ""
			intervals [4061]:
				xmin = 1582.4902
				xmax = 1582.6102
				text = "i"
			intervals [4062]:
				xmin = 1582.6102
				xmax = 1582.7702
				text = "don't"
			intervals [4063]:
				xmin = 1582.7702
				xmax = 1582.9502
				text = ""
			intervals [4064]:
				xmin = 1582.9502
				xmax = 1583.0902
				text = "i"
			intervals [4065]:
				xmin = 1583.0902
				xmax = 1583.2802
				text = "don't"
			intervals [4066]:
				xmin = 1583.2802
				xmax = 1583.4702
				text = "think"
			intervals [4067]:
				xmin = 1583.4702
				xmax = 1583.7302
				text = "so"
			intervals [4068]:
				xmin = 1583.7302
				xmax = 1584.5201
				text = ""
			intervals [4069]:
				xmin = 1584.5201
				xmax = 1584.6101
				text = "it"
			intervals [4070]:
				xmin = 1584.6101
				xmax = 1584.6401
				text = "s"
			intervals [4071]:
				xmin = 1584.6401
				xmax = 1584.9301
				text = "plenty"
			intervals [4072]:
				xmin = 1584.9301
				xmax = 1585.1901
				text = "people"
			intervals [4073]:
				xmin = 1585.1901
				xmax = 1585.3601
				text = "out"
			intervals [4074]:
				xmin = 1585.3601
				xmax = 1585.4901
				text = "here"
			intervals [4075]:
				xmin = 1585.4901
				xmax = 1585.6401
				text = "that"
			intervals [4076]:
				xmin = 1585.6401
				xmax = 1585.8201
				text = "have"
			intervals [4077]:
				xmin = 1585.8201
				xmax = 1586.2201
				text = "government"
			intervals [4078]:
				xmin = 1586.2201
				xmax = 1586.6701
				text = "jobs"
			intervals [4079]:
				xmin = 1586.6701
				xmax = 1586.8901
				text = "and"
			intervals [4080]:
				xmin = 1586.8901
				xmax = 1587.1442
				text = ""
			intervals [4081]:
				xmin = 1587.1442
				xmax = 1587.3242
				text = "that"
			intervals [4082]:
				xmin = 1587.3242
				xmax = 1587.4042
				text = "s"
			intervals [4083]:
				xmin = 1587.4042
				xmax = 1587.7542
				text = "doing"
			intervals [4084]:
				xmin = 1587.7542
				xmax = 1588.2042
				text = "stuff"
			intervals [4085]:
				xmin = 1588.2042
				xmax = 1588.2542
				text = ""
			intervals [4086]:
				xmin = 1588.2542
				xmax = 1588.5042
				text = "and"
			intervals [4087]:
				xmin = 1588.5042
				xmax = 1588.7742
				text = "this"
			intervals [4088]:
				xmin = 1588.7742
				xmax = 1588.8342
				text = "and"
			intervals [4089]:
				xmin = 1588.8342
				xmax = 1589.1242
				text = "that"
			intervals [4090]:
				xmin = 1589.1242
				xmax = 1589.8552
				text = ""
			intervals [4091]:
				xmin = 1589.8552
				xmax = 1590.0052
				text = "that"
			intervals [4092]:
				xmin = 1590.0052
				xmax = 1590.1852
				text = "don't"
			intervals [4093]:
				xmin = 1590.1852
				xmax = 1590.4352
				text = "have"
			intervals [4094]:
				xmin = 1590.4352
				xmax = 1590.4752
				text = "a"
			intervals [4095]:
				xmin = 1590.4752
				xmax = 1590.8752
				text = "college"
			intervals [4096]:
				xmin = 1590.8752
				xmax = 1591.3752
				text = "degree"
			intervals [4097]:
				xmin = 1591.3752
				xmax = 1592.2453
				text = ""
			intervals [4098]:
				xmin = 1592.2453
				xmax = 1592.3753
				text = "i"
			intervals [4099]:
				xmin = 1592.3753
				xmax = 1592.8053
				text = "think"
			intervals [4100]:
				xmin = 1592.8053
				xmax = 1593.0055
				text = ""
			intervals [4101]:
				xmin = 1593.0055
				xmax = 1593.1655
				text = "to"
			intervals [4102]:
				xmin = 1593.1655
				xmax = 1593.5855
				text = "go"
			intervals [4103]:
				xmin = 1593.5855
				xmax = 1594.0376
				text = ""
			intervals [4104]:
				xmin = 1594.0376
				xmax = 1594.5276
				text = "now"
			intervals [4105]:
				xmin = 1594.5276
				xmax = 1596.2571
				text = ""
			intervals [4106]:
				xmin = 1596.2571
				xmax = 1596.7371
				text = "and"
			intervals [4107]:
				xmin = 1596.7371
				xmax = 1597.1015
				text = ""
			intervals [4108]:
				xmin = 1597.1015
				xmax = 1597.2715
				text = "to"
			intervals [4109]:
				xmin = 1597.2715
				xmax = 1597.7615
				text = "think"
			intervals [4110]:
				xmin = 1597.7615
				xmax = 1598.1164
				text = ""
			intervals [4111]:
				xmin = 1598.1164
				xmax = 1598.2464
				text = "to"
			intervals [4112]:
				xmin = 1598.2464
				xmax = 1598.6364
				text = "go"
			intervals [4113]:
				xmin = 1598.6364
				xmax = 1598.7764
				text = ""
			intervals [4114]:
				xmin = 1598.7764
				xmax = 1599.0064
				text = "to"
			intervals [4115]:
				xmin = 1599.0064
				xmax = 1599.3364
				text = "school"
			intervals [4116]:
				xmin = 1599.3364
				xmax = 1599.5364
				text = "now"
			intervals [4117]:
				xmin = 1599.5364
				xmax = 1599.6264
				text = "i"
			intervals [4118]:
				xmin = 1599.6264
				xmax = 1599.7764
				text = "think"
			intervals [4119]:
				xmin = 1599.7764
				xmax = 1599.8864
				text = "that"
			intervals [4120]:
				xmin = 1599.8864
				xmax = 1599.9464
				text = "s"
			intervals [4121]:
				xmin = 1599.9464
				xmax = 1600.0564
				text = "the"
			intervals [4122]:
				xmin = 1600.0564
				xmax = 1600.2664
				text = "right"
			intervals [4123]:
				xmin = 1600.2664
				xmax = 1600.4164
				text = "thing"
			intervals [4124]:
				xmin = 1600.4164
				xmax = 1600.5264
				text = "to"
			intervals [4125]:
				xmin = 1600.5264
				xmax = 1600.8364
				text = "do"
			intervals [4126]:
				xmin = 1600.8364
				xmax = 1601.2799
				text = ""
			intervals [4127]:
				xmin = 1601.2799
				xmax = 1601.4599
				text = "but"
			intervals [4128]:
				xmin = 1601.4599
				xmax = 1601.5799
				text = "you"
			intervals [4129]:
				xmin = 1601.5799
				xmax = 1601.8399
				text = "can"
			intervals [4130]:
				xmin = 1601.8399
				xmax = 1601.9499
				text = "you"
			intervals [4131]:
				xmin = 1601.9499
				xmax = 1602.0899
				text = "can"
			intervals [4132]:
				xmin = 1602.0899
				xmax = 1602.2799
				text = "come"
			intervals [4133]:
				xmin = 1602.2799
				xmax = 1602.5099
				text = "out"
			intervals [4134]:
				xmin = 1602.5099
				xmax = 1602.6611
				text = ""
			intervals [4135]:
				xmin = 1602.6611
				xmax = 1602.7811
				text = "you"
			intervals [4136]:
				xmin = 1602.7811
				xmax = 1602.9211
				text = "can"
			intervals [4137]:
				xmin = 1602.9211
				xmax = 1603.1111
				text = "come"
			intervals [4138]:
				xmin = 1603.1111
				xmax = 1603.2611
				text = "out"
			intervals [4139]:
				xmin = 1603.2611
				xmax = 1603.3711
				text = "with"
			intervals [4140]:
				xmin = 1603.3711
				xmax = 1603.8611
				text = "something"
			intervals [4141]:
				xmin = 1603.8611
				xmax = 1604.8883
				text = ""
			intervals [4142]:
				xmin = 1604.8883
				xmax = 1605.0483
				text = "you"
			intervals [4143]:
				xmin = 1605.0483
				xmax = 1605.2883
				text = "don't"
			intervals [4144]:
				xmin = 1605.2883
				xmax = 1605.5383
				text = "have"
			intervals [4145]:
				xmin = 1605.5383
				xmax = 1605.6283
				text = "to"
			intervals [4146]:
				xmin = 1605.6283
				xmax = 1605.7483
				text = "go"
			intervals [4147]:
				xmin = 1605.7483
				xmax = 1605.8383
				text = "to"
			intervals [4148]:
				xmin = 1605.8383
				xmax = 1606.1183
				text = "school"
			intervals [4149]:
				xmin = 1606.1183
				xmax = 1606.2083
				text = "to"
			intervals [4150]:
				xmin = 1606.2083
				xmax = 1606.3783
				text = "be"
			intervals [4151]:
				xmin = 1606.3783
				xmax = 1607.1583
				text = "successful"
			intervals [4152]:
				xmin = 1607.1583
				xmax = 1608.1177
				text = ""
			intervals [4153]:
				xmin = 1608.1177
				xmax = 1608.3277
				text = "that"
			intervals [4154]:
				xmin = 1608.3277
				xmax = 1608.3977
				text = "s"
			intervals [4155]:
				xmin = 1608.3977
				xmax = 1608.5477
				text = "me"
			intervals [4156]:
				xmin = 1608.5477
				xmax = 1609.1577
				text = "personally"
			intervals [4157]:
				xmin = 1609.1577
				xmax = 1609.3377
				text = "but"
			intervals [4158]:
				xmin = 1609.3377
				xmax = 1609.8377
				text = "i"
			intervals [4159]:
				xmin = 1609.8377
				xmax = 1610.2365
				text = ""
			intervals [4160]:
				xmin = 1610.2365
				xmax = 1610.5465
				text = "i"
			intervals [4161]:
				xmin = 1610.5465
				xmax = 1610.5865
				text = ""
			intervals [4162]:
				xmin = 1610.5865
				xmax = 1610.8365
				text = "me"
			intervals [4163]:
				xmin = 1610.8365
				xmax = 1611.2065
				text = "personally"
			intervals [4164]:
				xmin = 1611.2065
				xmax = 1611.2365
				text = ""
			intervals [4165]:
				xmin = 1611.2365
				xmax = 1611.4365
				text = "i"
			intervals [4166]:
				xmin = 1611.4365
				xmax = 1611.5465
				text = "would"
			intervals [4167]:
				xmin = 1611.5465
				xmax = 1611.6665
				text = "go"
			intervals [4168]:
				xmin = 1611.6665
				xmax = 1611.7465
				text = "to"
			intervals [4169]:
				xmin = 1611.7465
				xmax = 1611.9465
				text = "school"
			intervals [4170]:
				xmin = 1611.9465
				xmax = 1612.0165
				text = "to"
			intervals [4171]:
				xmin = 1612.0165
				xmax = 1612.1365
				text = "be"
			intervals [4172]:
				xmin = 1612.1365
				xmax = 1612.6565
				text = "successful"
			intervals [4173]:
				xmin = 1612.6565
				xmax = 1612.9211
				text = ""
			intervals [4174]:
				xmin = 1612.9211
				xmax = 1613.0611
				text = "cause"
			intervals [4175]:
				xmin = 1613.0611
				xmax = 1613.1711
				text = "that"
			intervals [4176]:
				xmin = 1613.1711
				xmax = 1613.2411
				text = "s"
			intervals [4177]:
				xmin = 1613.2411
				xmax = 1613.3511
				text = "what"
			intervals [4178]:
				xmin = 1613.3511
				xmax = 1613.4611
				text = "i"
			intervals [4179]:
				xmin = 1613.4611
				xmax = 1613.7211
				text = "wanna"
			intervals [4180]:
				xmin = 1613.7211
				xmax = 1613.9111
				text = "do"
			intervals [4181]:
				xmin = 1613.9111
				xmax = 1616.0555
				text = ""
			intervals [4182]:
				xmin = 1616.0555
				xmax = 1616.2355
				text = "but"
			intervals [4183]:
				xmin = 1616.2355
				xmax = 1616.2955
				text = "you"
			intervals [4184]:
				xmin = 1616.2955
				xmax = 1616.4255
				text = "don't"
			intervals [4185]:
				xmin = 1616.4255
				xmax = 1616.5855
				text = "have"
			intervals [4186]:
				xmin = 1616.5855
				xmax = 1616.6855
				text = "to"
			intervals [4187]:
				xmin = 1616.6855
				xmax = 1616.8055
				text = "go"
			intervals [4188]:
				xmin = 1616.8055
				xmax = 1616.9855
				text = "out"
			intervals [4189]:
				xmin = 1616.9855
				xmax = 1617.1555
				text = "it"
			intervals [4190]:
				xmin = 1617.1555
				xmax = 1617.2155
				text = "s"
			intervals [4191]:
				xmin = 1617.2155
				xmax = 1617.4955
				text = "plenty"
			intervals [4192]:
				xmin = 1617.4955
				xmax = 1617.5755
				text = "of"
			intervals [4193]:
				xmin = 1617.5755
				xmax = 1617.7773
				text = ""
			intervals [4194]:
				xmin = 1617.7773
				xmax = 1617.9473
				text = "it"
			intervals [4195]:
				xmin = 1617.9473
				xmax = 1618.0073
				text = "s"
			intervals [4196]:
				xmin = 1618.0073
				xmax = 1618.2573
				text = "plenty"
			intervals [4197]:
				xmin = 1618.2573
				xmax = 1618.3273
				text = "of"
			intervals [4198]:
				xmin = 1618.3273
				xmax = 1618.6573
				text = "things"
			intervals [4199]:
				xmin = 1618.6573
				xmax = 1618.7673
				text = "you"
			intervals [4200]:
				xmin = 1618.7673
				xmax = 1618.8573
				text = "can"
			intervals [4201]:
				xmin = 1618.8573
				xmax = 1618.9973
				text = "it"
			intervals [4202]:
				xmin = 1618.9973
				xmax = 1619.0473
				text = ""
			intervals [4203]:
				xmin = 1619.0473
				xmax = 1619.2573
				text = "s"
			intervals [4204]:
				xmin = 1619.2573
				xmax = 1619.5473
				text = "plenty"
			intervals [4205]:
				xmin = 1619.5473
				xmax = 1619.6273
				text = "of"
			intervals [4206]:
				xmin = 1619.6273
				xmax = 1619.6573
				text = ""
			intervals [4207]:
				xmin = 1619.6573
				xmax = 1620.1573
				text = "programs"
			intervals [4208]:
				xmin = 1620.1573
				xmax = 1620.2673
				text = "you"
			intervals [4209]:
				xmin = 1620.2673
				xmax = 1620.3973
				text = "can"
			intervals [4210]:
				xmin = 1620.3973
				xmax = 1620.6873
				text = "start"
			intervals [4211]:
				xmin = 1620.6873
				xmax = 1620.7473
				text = "it"
			intervals [4212]:
				xmin = 1620.7473
				xmax = 1620.8073
				text = "s"
			intervals [4213]:
				xmin = 1620.8073
				xmax = 1621.2673
				text = "plenty"
			intervals [4214]:
				xmin = 1621.2673
				xmax = 1621.4285
				text = ""
			intervals [4215]:
				xmin = 1621.4285
				xmax = 1621.6585
				text = "of"
			intervals [4216]:
				xmin = 1621.6585
				xmax = 1622.2585
				text = "gadgets"
			intervals [4217]:
				xmin = 1622.2585
				xmax = 1622.6385
				text = "you"
			intervals [4218]:
				xmin = 1622.6385
				xmax = 1622.7985
				text = "can"
			intervals [4219]:
				xmin = 1622.7985
				xmax = 1623.0785
				text = "mess"
			intervals [4220]:
				xmin = 1623.0785
				xmax = 1623.3685
				text = "with"
			intervals [4221]:
				xmin = 1623.3685
				xmax = 1624.514
				text = ""
			intervals [4222]:
				xmin = 1624.514
				xmax = 1624.684
				text = "it"
			intervals [4223]:
				xmin = 1624.684
				xmax = 1624.734
				text = "s"
			intervals [4224]:
				xmin = 1624.734
				xmax = 1625.014
				text = "plenty"
			intervals [4225]:
				xmin = 1625.014
				xmax = 1625.264
				text = "things"
			intervals [4226]:
				xmin = 1625.264
				xmax = 1625.424
				text = "that"
			intervals [4227]:
				xmin = 1625.424
				xmax = 1625.534
				text = "you"
			intervals [4228]:
				xmin = 1625.534
				xmax = 1625.724
				text = "can"
			intervals [4229]:
				xmin = 1625.724
				xmax = 1626.234
				text = "do"
			intervals [4230]:
				xmin = 1626.234
				xmax = 1626.5895
				text = ""
			intervals [4231]:
				xmin = 1626.5895
				xmax = 1626.6895
				text = "to"
			intervals [4232]:
				xmin = 1626.6895
				xmax = 1627.0695
				text = "make"
			intervals [4233]:
				xmin = 1627.0695
				xmax = 1627.2095
				text = "you"
			intervals [4234]:
				xmin = 1627.2095
				xmax = 1627.6795
				text = "money"
			intervals [4235]:
				xmin = 1627.6795
				xmax = 1631.5356
				text = ""
			intervals [4236]:
				xmin = 1631.5356
				xmax = 1631.8656
				text = "mm-hm"
			intervals [4237]:
				xmin = 1631.8656
				xmax = 1636.0051
				text = ""
			intervals [4238]:
				xmin = 1636.0051
				xmax = 1636.7751
				text = "exactly"
			intervals [4239]:
				xmin = 1636.7751
				xmax = 1636.8751
				text = "and"
			intervals [4240]:
				xmin = 1636.8751
				xmax = 1636.9051
				text = "i"
			intervals [4241]:
				xmin = 1636.9051
				xmax = 1637.0651
				text = "don't"
			intervals [4242]:
				xmin = 1637.0651
				xmax = 1637.2085
				text = ""
			intervals [4243]:
				xmin = 1637.2085
				xmax = 1637.2885
				text = "i"
			intervals [4244]:
				xmin = 1637.2885
				xmax = 1637.4485
				text = "don't"
			intervals [4245]:
				xmin = 1637.4485
				xmax = 1637.5785
				text = "like"
			intervals [4246]:
				xmin = 1637.5785
				xmax = 1637.6385
				text = ""
			intervals [4247]:
				xmin = 1637.6385
				xmax = 1637.9985
				text = "that"
			intervals [4248]:
				xmin = 1637.9985
				xmax = 1640.1001
				text = ""
			intervals [4249]:
				xmin = 1640.1001
				xmax = 1640.5801
				text = "right"
			intervals [4250]:
				xmin = 1640.5801
				xmax = 1646.3271
				text = ""
			intervals [4251]:
				xmin = 1646.3271
				xmax = 1646.7871
				text = "mm-hm"
			intervals [4252]:
				xmin = 1646.7871
				xmax = 1658.3737
				text = ""
			intervals [4253]:
				xmin = 1658.3737
				xmax = 1658.9937
				text = "yes"
			intervals [4254]:
				xmin = 1658.9937
				xmax = 1661.1229
				text = ""
			intervals [4255]:
				xmin = 1661.1229
				xmax = 1661.2629
				text = "i"
			intervals [4256]:
				xmin = 1661.2629
				xmax = 1661.5629
				text = "was"
			intervals [4257]:
				xmin = 1661.5629
				xmax = 1662.0629
				text = "walking"
			intervals [4258]:
				xmin = 1662.0629
				xmax = 1662.3229
				text = "down"
			intervals [4259]:
				xmin = 1662.3229
				xmax = 1662.4229
				text = "the"
			intervals [4260]:
				xmin = 1662.4229
				xmax = 1662.9729
				text = "street"
			intervals [4261]:
				xmin = 1662.9729
				xmax = 1665.8561
				text = ""
			intervals [4262]:
				xmin = 1665.8561
				xmax = 1666.0761
				text = "and"
			intervals [4263]:
				xmin = 1666.0761
				xmax = 1666.1061
				text = ""
			intervals [4264]:
				xmin = 1666.1061
				xmax = 1666.7161
				text = "um"
			intervals [4265]:
				xmin = 1666.7161
				xmax = 1670.8002
				text = ""
			intervals [4266]:
				xmin = 1670.8002
				xmax = 1671.0402
				text = "there"
			intervals [4267]:
				xmin = 1671.0402
				xmax = 1671.2702
				text = "were"
			intervals [4268]:
				xmin = 1671.2702
				xmax = 1671.3002
				text = ""
			intervals [4269]:
				xmin = 1671.3002
				xmax = 1671.7602
				text = "um"
			intervals [4270]:
				xmin = 1671.7602
				xmax = 1675.9359
				text = ""
			intervals [4271]:
				xmin = 1675.9359
				xmax = 1676.1759
				text = "there"
			intervals [4272]:
				xmin = 1676.1759
				xmax = 1676.6159
				text = "was"
			intervals [4273]:
				xmin = 1676.6159
				xmax = 1676.9245
				text = ""
			intervals [4274]:
				xmin = 1676.9245
				xmax = 1677.2145
				text = "these"
			intervals [4275]:
				xmin = 1677.2145
				xmax = 1677.4445
				text = "two"
			intervals [4276]:
				xmin = 1677.4445
				xmax = 1677.8645
				text = "police"
			intervals [4277]:
				xmin = 1677.8645
				xmax = 1678.5545
				text = "officers"
			intervals [4278]:
				xmin = 1678.5545
				xmax = 1680.8426
				text = ""
			intervals [4279]:
				xmin = 1680.8426
				xmax = 1680.9526
				text = "they"
			intervals [4280]:
				xmin = 1680.9526
				xmax = 1681.2526
				text = "both"
			intervals [4281]:
				xmin = 1681.2526
				xmax = 1681.4026
				text = "were"
			intervals [4282]:
				xmin = 1681.4026
				xmax = 1682.1026
				text = "caucasian"
			intervals [4283]:
				xmin = 1682.1026
				xmax = 1682.4926
				text = "men"
			intervals [4284]:
				xmin = 1682.4926
				xmax = 1684.6366
				text = ""
			intervals [4285]:
				xmin = 1684.6366
				xmax = 1684.9766
				text = "and"
			intervals [4286]:
				xmin = 1684.9766
				xmax = 1685.5366
				text = "um"
			intervals [4287]:
				xmin = 1685.5366
				xmax = 1688.591
				text = ""
			intervals [4288]:
				xmin = 1688.591
				xmax = 1688.841
				text = "they"
			intervals [4289]:
				xmin = 1688.841
				xmax = 1689.6949
				text = ""
			intervals [4290]:
				xmin = 1689.6949
				xmax = 1689.8949
				text = "they"
			intervals [4291]:
				xmin = 1689.8949
				xmax = 1690.1349
				text = "both"
			intervals [4292]:
				xmin = 1690.1349
				xmax = 1690.3749
				text = "came"
			intervals [4293]:
				xmin = 1690.3749
				xmax = 1690.5249
				text = "up"
			intervals [4294]:
				xmin = 1690.5249
				xmax = 1690.6549
				text = "to"
			intervals [4295]:
				xmin = 1690.6549
				xmax = 1690.7549
				text = "me"
			intervals [4296]:
				xmin = 1690.7549
				xmax = 1690.8549
				text = "they"
			intervals [4297]:
				xmin = 1690.8549
				xmax = 1690.9549
				text = "was"
			intervals [4298]:
				xmin = 1690.9549
				xmax = 1691.0949
				text = "like"
			intervals [4299]:
				xmin = 1691.0949
				xmax = 1691.2549
				text = "where"
			intervals [4300]:
				xmin = 1691.2549
				xmax = 1691.2849
				text = "are"
			intervals [4301]:
				xmin = 1691.2849
				xmax = 1691.3949
				text = "you"
			intervals [4302]:
				xmin = 1691.3949
				xmax = 1691.8349
				text = "going"
			intervals [4303]:
				xmin = 1691.8349
				xmax = 1693.0122
				text = ""
			intervals [4304]:
				xmin = 1693.0122
				xmax = 1693.1822
				text = "and"
			intervals [4305]:
				xmin = 1693.1822
				xmax = 1693.2922
				text = "i"
			intervals [4306]:
				xmin = 1693.2922
				xmax = 1693.6922
				text = "said"
			intervals [4307]:
				xmin = 1693.6922
				xmax = 1694.3866
				text = ""
			intervals [4308]:
				xmin = 1694.3866
				xmax = 1694.6266
				text = "i'm"
			intervals [4309]:
				xmin = 1694.6266
				xmax = 1695.0466
				text = "going"
			intervals [4310]:
				xmin = 1695.0466
				xmax = 1695.3325
				text = ""
			intervals [4311]:
				xmin = 1695.3325
				xmax = 1695.3925
				text = "i"
			intervals [4312]:
				xmin = 1695.3925
				xmax = 1695.5325
				text = "was"
			intervals [4313]:
				xmin = 1695.5325
				xmax = 1695.8125
				text = "getting"
			intervals [4314]:
				xmin = 1695.8125
				xmax = 1695.9125
				text = "on"
			intervals [4315]:
				xmin = 1695.9125
				xmax = 1695.9925
				text = "the"
			intervals [4316]:
				xmin = 1695.9925
				xmax = 1696.3225
				text = "train"
			intervals [4317]:
				xmin = 1696.3225
				xmax = 1696.3825
				text = "i"
			intervals [4318]:
				xmin = 1696.3825
				xmax = 1696.6625
				text = "forgot"
			intervals [4319]:
				xmin = 1696.6625
				xmax = 1696.7925
				text = "where"
			intervals [4320]:
				xmin = 1696.7925
				xmax = 1696.8525
				text = "i"
			intervals [4321]:
				xmin = 1696.8525
				xmax = 1697.0825
				text = "was"
			intervals [4322]:
				xmin = 1697.0825
				xmax = 1697.3425
				text = "going"
			intervals [4323]:
				xmin = 1697.3425
				xmax = 1697.3825
				text = "i"
			intervals [4324]:
				xmin = 1697.3825
				xmax = 1697.5325
				text = "was"
			intervals [4325]:
				xmin = 1697.5325
				xmax = 1697.7325
				text = "going"
			intervals [4326]:
				xmin = 1697.7325
				xmax = 1698.2225
				text = "somewhere"
			intervals [4327]:
				xmin = 1698.2225
				xmax = 1698.6328
				text = ""
			intervals [4328]:
				xmin = 1698.6328
				xmax = 1698.7628
				text = "i"
			intervals [4329]:
				xmin = 1698.7628
				xmax = 1698.8928
				text = "was"
			intervals [4330]:
				xmin = 1698.8928
				xmax = 1699.1028
				text = "getting"
			intervals [4331]:
				xmin = 1699.1028
				xmax = 1699.1928
				text = "on"
			intervals [4332]:
				xmin = 1699.1928
				xmax = 1699.2928
				text = "the"
			intervals [4333]:
				xmin = 1699.2928
				xmax = 1699.7228
				text = "train"
			intervals [4334]:
				xmin = 1699.7228
				xmax = 1701.0071
				text = ""
			intervals [4335]:
				xmin = 1701.0071
				xmax = 1701.1271
				text = "and"
			intervals [4336]:
				xmin = 1701.1271
				xmax = 1701.3271
				text = "he"
			intervals [4337]:
				xmin = 1701.3271
				xmax = 1701.5471
				text = "was"
			intervals [4338]:
				xmin = 1701.5471
				xmax = 1701.8571
				text = "like"
			intervals [4339]:
				xmin = 1701.8571
				xmax = 1702.3371
				text = "um"
			intervals [4340]:
				xmin = 1702.3371
				xmax = 1705.3651
				text = ""
			intervals [4341]:
				xmin = 1705.3651
				xmax = 1705.5951
				text = "he"
			intervals [4342]:
				xmin = 1705.5951
				xmax = 1705.8651
				text = "said"
			intervals [4343]:
				xmin = 1705.8651
				xmax = 1706.0351
				text = "he"
			intervals [4344]:
				xmin = 1706.0351
				xmax = 1706.2351
				text = "said"
			intervals [4345]:
				xmin = 1706.2351
				xmax = 1706.3951
				text = "why"
			intervals [4346]:
				xmin = 1706.3951
				xmax = 1706.4851
				text = "do"
			intervals [4347]:
				xmin = 1706.4851
				xmax = 1706.6351
				text = "you"
			intervals [4348]:
				xmin = 1706.6351
				xmax = 1706.8751
				text = "look"
			intervals [4349]:
				xmin = 1706.8751
				xmax = 1707.0232
				text = ""
			intervals [4350]:
				xmin = 1707.0232
				xmax = 1707.1732
				text = "why"
			intervals [4351]:
				xmin = 1707.1732
				xmax = 1707.2632
				text = "do"
			intervals [4352]:
				xmin = 1707.2632
				xmax = 1707.3432
				text = "you"
			intervals [4353]:
				xmin = 1707.3432
				xmax = 1707.5132
				text = "look"
			intervals [4354]:
				xmin = 1707.5132
				xmax = 1708.0732
				text = "paranoid"
			intervals [4355]:
				xmin = 1708.0732
				xmax = 1710.0713
				text = ""
			intervals [4356]:
				xmin = 1710.0713
				xmax = 1710.2113
				text = "and"
			intervals [4357]:
				xmin = 1710.2113
				xmax = 1710.4413
				text = "right"
			intervals [4358]:
				xmin = 1710.4413
				xmax = 1710.6813
				text = "around"
			intervals [4359]:
				xmin = 1710.6813
				xmax = 1710.7413
				text = "the"
			intervals [4360]:
				xmin = 1710.7413
				xmax = 1711.1513
				text = "time"
			intervals [4361]:
				xmin = 1711.1513
				xmax = 1711.4813
				text = "um"
			intervals [4362]:
				xmin = 1711.4813
				xmax = 1713.1077
				text = ""
			intervals [4363]:
				xmin = 1713.1077
				xmax = 1713.3077
				text = "right"
			intervals [4364]:
				xmin = 1713.3077
				xmax = 1713.4777
				text = "around"
			intervals [4365]:
				xmin = 1713.4777
				xmax = 1713.5377
				text = "the"
			intervals [4366]:
				xmin = 1713.5377
				xmax = 1713.7677
				text = "time"
			intervals [4367]:
				xmin = 1713.7677
				xmax = 1713.9977
				text = "this"
			intervals [4368]:
				xmin = 1713.9977
				xmax = 1714.2177
				text = "is"
			intervals [4369]:
				xmin = 1714.2177
				xmax = 1714.7177
				text = "where"
			intervals [4370]:
				xmin = 1714.7177
				xmax = 1715.5865
				text = ""
			intervals [4371]:
				xmin = 1715.5865
				xmax = 1715.8965
				text = "black"
			intervals [4372]:
				xmin = 1715.8965
				xmax = 1716.1865
				text = "lives"
			intervals [4373]:
				xmin = 1716.1865
				xmax = 1716.6165
				text = "matter"
			intervals [4374]:
				xmin = 1716.6165
				xmax = 1716.7665
				text = "was"
			intervals [4375]:
				xmin = 1716.7665
				xmax = 1717.2165
				text = "starting"
			intervals [4376]:
				xmin = 1717.2165
				xmax = 1717.3665
				text = "and"
			intervals [4377]:
				xmin = 1717.3665
				xmax = 1717.4365
				text = "it"
			intervals [4378]:
				xmin = 1717.4365
				xmax = 1717.5465
				text = "was"
			intervals [4379]:
				xmin = 1717.5465
				xmax = 1717.7965
				text = "starting"
			intervals [4380]:
				xmin = 1717.7965
				xmax = 1717.8565
				text = "to"
			intervals [4381]:
				xmin = 1717.8565
				xmax = 1718.4865
				text = "increase"
			intervals [4382]:
				xmin = 1718.4865
				xmax = 1718.5765
				text = "and"
			intervals [4383]:
				xmin = 1718.5765
				xmax = 1718.8465
				text = "stuff"
			intervals [4384]:
				xmin = 1718.8465
				xmax = 1718.9765
				text = "like"
			intervals [4385]:
				xmin = 1718.9765
				xmax = 1719.0265
				text = ""
			intervals [4386]:
				xmin = 1719.0265
				xmax = 1719.3365
				text = "that"
			intervals [4387]:
				xmin = 1719.3365
				xmax = 1720.2361
				text = ""
			intervals [4388]:
				xmin = 1720.2361
				xmax = 1720.4361
				text = "and"
			intervals [4389]:
				xmin = 1720.4361
				xmax = 1720.8461
				text = "uh"
			intervals [4390]:
				xmin = 1720.8461
				xmax = 1720.9738
				text = ""
			intervals [4391]:
				xmin = 1720.9738
				xmax = 1721.1138
				text = "i"
			intervals [4392]:
				xmin = 1721.1138
				xmax = 1721.3038
				text = "had"
			intervals [4393]:
				xmin = 1721.3038
				xmax = 1721.3838
				text = "a"
			intervals [4394]:
				xmin = 1721.3838
				xmax = 1721.7738
				text = "hoodie"
			intervals [4395]:
				xmin = 1721.7738
				xmax = 1721.8538
				text = "on"
			intervals [4396]:
				xmin = 1721.8538
				xmax = 1722.0038
				text = "my"
			intervals [4397]:
				xmin = 1722.0038
				xmax = 1722.3938
				text = "head"
			intervals [4398]:
				xmin = 1722.3938
				xmax = 1724.6118
				text = ""
			intervals [4399]:
				xmin = 1724.6118
				xmax = 1724.7118
				text = "and"
			intervals [4400]:
				xmin = 1724.7118
				xmax = 1724.7718
				text = "he"
			intervals [4401]:
				xmin = 1724.7718
				xmax = 1724.8618
				text = "was"
			intervals [4402]:
				xmin = 1724.8618
				xmax = 1725.0218
				text = "like"
			intervals [4403]:
				xmin = 1725.0218
				xmax = 1725.1218
				text = "you"
			intervals [4404]:
				xmin = 1725.1218
				xmax = 1725.3218
				text = "look"
			intervals [4405]:
				xmin = 1725.3218
				xmax = 1725.5718
				text = "real"
			intervals [4406]:
				xmin = 1725.5718
				xmax = 1726.0218
				text = "paranoid"
			intervals [4407]:
				xmin = 1726.0218
				xmax = 1726.3618
				text = "w"
			intervals [4408]:
				xmin = 1726.3618
				xmax = 1726.5118
				text = "did"
			intervals [4409]:
				xmin = 1726.5118
				xmax = 1726.6418
				text = "you"
			intervals [4410]:
				xmin = 1726.6418
				xmax = 1726.7918
				text = "do"
			intervals [4411]:
				xmin = 1726.7918
				xmax = 1727.3418
				text = "something"
			intervals [4412]:
				xmin = 1727.3418
				xmax = 1728.1459
				text = ""
			intervals [4413]:
				xmin = 1728.1459
				xmax = 1728.2659
				text = "and"
			intervals [4414]:
				xmin = 1728.2659
				xmax = 1728.3659
				text = "i"
			intervals [4415]:
				xmin = 1728.3659
				xmax = 1728.5759
				text = "said"
			intervals [4416]:
				xmin = 1728.5759
				xmax = 1728.9359
				text = "no"
			intervals [4417]:
				xmin = 1728.9359
				xmax = 1729.3794
				text = ""
			intervals [4418]:
				xmin = 1729.3794
				xmax = 1729.5994
				text = "and"
			intervals [4419]:
				xmin = 1729.5994
				xmax = 1730.0394
				text = "then"
			intervals [4420]:
				xmin = 1730.0394
				xmax = 1730.8405
				text = ""
			intervals [4421]:
				xmin = 1730.8405
				xmax = 1731.0405
				text = "i've"
			intervals [4422]:
				xmin = 1731.0405
				xmax = 1731.2805
				text = "never"
			intervals [4423]:
				xmin = 1731.2805
				xmax = 1731.4705
				text = "told"
			intervals [4424]:
				xmin = 1731.4705
				xmax = 1731.7205
				text = "nobody"
			intervals [4425]:
				xmin = 1731.7205
				xmax = 1731.8305
				text = "this"
			intervals [4426]:
				xmin = 1731.8305
				xmax = 1732.0905
				text = "story"
			intervals [4427]:
				xmin = 1732.0905
				xmax = 1732.4005
				text = "he"
			intervals [4428]:
				xmin = 1732.4005
				xmax = 1732.8077
				text = ""
			intervals [4429]:
				xmin = 1732.8077
				xmax = 1732.9577
				text = "end"
			intervals [4430]:
				xmin = 1732.9577
				xmax = 1733.0177
				text = "up"
			intervals [4431]:
				xmin = 1733.0177
				xmax = 1733.0677
				text = ""
			intervals [4432]:
				xmin = 1733.0677
				xmax = 1733.5077
				text = "checking"
			intervals [4433]:
				xmin = 1733.5077
				xmax = 1733.8677
				text = "me"
			intervals [4434]:
				xmin = 1733.8677
				xmax = 1735.5973
				text = ""
			intervals [4435]:
				xmin = 1735.5973
				xmax = 1735.7273
				text = "to"
			intervals [4436]:
				xmin = 1735.7273
				xmax = 1735.9073
				text = "see"
			intervals [4437]:
				xmin = 1735.9073
				xmax = 1736.0273
				text = "if"
			intervals [4438]:
				xmin = 1736.0273
				xmax = 1736.1073
				text = "i"
			intervals [4439]:
				xmin = 1736.1073
				xmax = 1736.3073
				text = "had"
			intervals [4440]:
				xmin = 1736.3073
				xmax = 1736.7473
				text = "anything"
			intervals [4441]:
				xmin = 1736.7473
				xmax = 1736.9773
				text = "on"
			intervals [4442]:
				xmin = 1736.9773
				xmax = 1737.1773
				text = "me"
			intervals [4443]:
				xmin = 1737.1773
				xmax = 1737.2773
				text = "and"
			intervals [4444]:
				xmin = 1737.2773
				xmax = 1737.7273
				text = "stuff"
			intervals [4445]:
				xmin = 1737.7273
				xmax = 1739.3242
				text = ""
			intervals [4446]:
				xmin = 1739.3242
				xmax = 1739.4642
				text = "and"
			intervals [4447]:
				xmin = 1739.4642
				xmax = 1739.5842
				text = "at"
			intervals [4448]:
				xmin = 1739.5842
				xmax = 1739.7842
				text = "that"
			intervals [4449]:
				xmin = 1739.7842
				xmax = 1740.2742
				text = "moment"
			intervals [4450]:
				xmin = 1740.2742
				xmax = 1740.8532
				text = ""
			intervals [4451]:
				xmin = 1740.8532
				xmax = 1741.1232
				text = "even"
			intervals [4452]:
				xmin = 1741.1232
				xmax = 1741.2132
				text = "though"
			intervals [4453]:
				xmin = 1741.2132
				xmax = 1741.3132
				text = "i"
			intervals [4454]:
				xmin = 1741.3132
				xmax = 1741.4632
				text = "was"
			intervals [4455]:
				xmin = 1741.4632
				xmax = 1741.8232
				text = "clear"
			intervals [4456]:
				xmin = 1741.8232
				xmax = 1742.3032
				text = "free"
			intervals [4457]:
				xmin = 1742.3032
				xmax = 1742.6019
				text = ""
			intervals [4458]:
				xmin = 1742.6019
				xmax = 1742.7819
				text = "i"
			intervals [4459]:
				xmin = 1742.7819
				xmax = 1742.9419
				text = "was"
			intervals [4460]:
				xmin = 1742.9419
				xmax = 1743.4119
				text = "scared"
			intervals [4461]:
				xmin = 1743.4119
				xmax = 1743.5419
				text = ""
			intervals [4462]:
				xmin = 1743.5419
				xmax = 1743.7119
				text = "i"
			intervals [4463]:
				xmin = 1743.7119
				xmax = 1743.8619
				text = "was"
			intervals [4464]:
				xmin = 1743.8619
				xmax = 1744.4319
				text = "shaking"
			intervals [4465]:
				xmin = 1744.4319
				xmax = 1745.4458
				text = ""
			intervals [4466]:
				xmin = 1745.4458
				xmax = 1745.6958
				text = "cause"
			intervals [4467]:
				xmin = 1745.6958
				xmax = 1745.8058
				text = "i"
			intervals [4468]:
				xmin = 1745.8058
				xmax = 1746.0358
				text = "didn't"
			intervals [4469]:
				xmin = 1746.0358
				xmax = 1746.3358
				text = "wanna"
			intervals [4470]:
				xmin = 1746.3358
				xmax = 1746.5958
				text = "be"
			intervals [4471]:
				xmin = 1746.5958
				xmax = 1746.9058
				text = "another"
			intervals [4472]:
				xmin = 1746.9058
				xmax = 1747.4758
				text = "trayvon"
			intervals [4473]:
				xmin = 1747.4758
				xmax = 1747.8058
				text = "martin"
			intervals [4474]:
				xmin = 1747.8058
				xmax = 1747.9458
				text = "or"
			intervals [4475]:
				xmin = 1747.9458
				xmax = 1748.2358
				text = "another"
			intervals [4476]:
				xmin = 1748.2358
				xmax = 1748.6258
				text = "michael"
			intervals [4477]:
				xmin = 1748.6258
				xmax = 1749.1158
				text = "brown"
			intervals [4478]:
				xmin = 1749.1158
				xmax = 1749.2958
				text = "or"
			intervals [4479]:
				xmin = 1749.2958
				xmax = 1749.8158
				text = "another"
			intervals [4480]:
				xmin = 1749.8158
				xmax = 1751.0478
				text = ""
			intervals [4481]:
				xmin = 1751.0478
				xmax = 1751.4178
				text = "or"
			intervals [4482]:
				xmin = 1751.4178
				xmax = 1752.0682
				text = ""
			intervals [4483]:
				xmin = 1752.0682
				xmax = 1752.2382
				text = "or"
			intervals [4484]:
				xmin = 1752.2382
				xmax = 1752.5582
				text = "another"
			intervals [4485]:
				xmin = 1752.5582
				xmax = 1753.2582
				text = "statistic"
			intervals [4486]:
				xmin = 1753.2582
				xmax = 1753.3182
				text = ""
			intervals [4487]:
				xmin = 1753.3182
				xmax = 1753.7482
				text = "on"
			intervals [4488]:
				xmin = 1753.7482
				xmax = 1755.1787
				text = ""
			intervals [4489]:
				xmin = 1755.1787
				xmax = 1755.3987
				text = "being"
			intervals [4490]:
				xmin = 1755.3987
				xmax = 1755.9087
				text = "killed"
			intervals [4491]:
				xmin = 1755.9087
				xmax = 1756.0714
				text = ""
			intervals [4492]:
				xmin = 1756.0714
				xmax = 1756.3414
				text = "another"
			intervals [4493]:
				xmin = 1756.3414
				xmax = 1756.6514
				text = "black"
			intervals [4494]:
				xmin = 1756.6514
				xmax = 1756.8514
				text = "boy"
			intervals [4495]:
				xmin = 1756.8514
				xmax = 1757.1869
				text = ""
			intervals [4496]:
				xmin = 1757.1869
				xmax = 1757.8869
				text = "innocently"
			intervals [4497]:
				xmin = 1757.8869
				xmax = 1757.9769
				text = ""
			intervals [4498]:
				xmin = 1757.9769
				xmax = 1758.1969
				text = "being"
			intervals [4499]:
				xmin = 1758.1969
				xmax = 1758.5769
				text = "killed"
			intervals [4500]:
				xmin = 1758.5769
				xmax = 1759.0415
				text = ""
			intervals [4501]:
				xmin = 1759.0415
				xmax = 1759.1315
				text = "i"
			intervals [4502]:
				xmin = 1759.1315
				xmax = 1759.2515
				text = "didn't"
			intervals [4503]:
				xmin = 1759.2515
				xmax = 1759.4215
				text = "want"
			intervals [4504]:
				xmin = 1759.4215
				xmax = 1759.5415
				text = "that"
			intervals [4505]:
				xmin = 1759.5415
				xmax = 1759.6215
				text = "to"
			intervals [4506]:
				xmin = 1759.6215
				xmax = 1759.7515
				text = "be"
			intervals [4507]:
				xmin = 1759.7515
				xmax = 1759.9315
				text = "my"
			intervals [4508]:
				xmin = 1759.9315
				xmax = 1760.5415
				text = "reality"
			intervals [4509]:
				xmin = 1760.5415
				xmax = 1762.4007
				text = ""
			intervals [4510]:
				xmin = 1762.4007
				xmax = 1762.6107
				text = "so"
			intervals [4511]:
				xmin = 1762.6107
				xmax = 1762.6907
				text = "at"
			intervals [4512]:
				xmin = 1762.6907
				xmax = 1762.8307
				text = "that"
			intervals [4513]:
				xmin = 1762.8307
				xmax = 1763.1107
				text = "moment"
			intervals [4514]:
				xmin = 1763.1107
				xmax = 1763.2007
				text = "i"
			intervals [4515]:
				xmin = 1763.2007
				xmax = 1763.4507
				text = "was"
			intervals [4516]:
				xmin = 1763.4507
				xmax = 1763.4807
				text = ""
			intervals [4517]:
				xmin = 1763.4807
				xmax = 1763.6307
				text = "i"
			intervals [4518]:
				xmin = 1763.6307
				xmax = 1763.7907
				text = "was"
			intervals [4519]:
				xmin = 1763.7907
				xmax = 1764.2007
				text = "scared"
			intervals [4520]:
				xmin = 1764.2007
				xmax = 1764.3007
				text = "i"
			intervals [4521]:
				xmin = 1764.3007
				xmax = 1764.6107
				text = "didn't"
			intervals [4522]:
				xmin = 1764.6107
				xmax = 1764.9686
				text = ""
			intervals [4523]:
				xmin = 1764.9686
				xmax = 1765.0786
				text = "i"
			intervals [4524]:
				xmin = 1765.0786
				xmax = 1765.2186
				text = "didn't"
			intervals [4525]:
				xmin = 1765.2186
				xmax = 1765.3286
				text = "know"
			intervals [4526]:
				xmin = 1765.3286
				xmax = 1765.4686
				text = "what"
			intervals [4527]:
				xmin = 1765.4686
				xmax = 1765.6086
				text = "was"
			intervals [4528]:
				xmin = 1765.6086
				xmax = 1765.7686
				text = "gonna"
			intervals [4529]:
				xmin = 1765.7686
				xmax = 1766.0886
				text = "happen"
			intervals [4530]:
				xmin = 1766.0886
				xmax = 1766.1886
				text = "to"
			intervals [4531]:
				xmin = 1766.1886
				xmax = 1766.4586
				text = "me"
			intervals [4532]:
				xmin = 1766.4586
				xmax = 1767.7604
				text = ""
			intervals [4533]:
				xmin = 1767.7604
				xmax = 1767.9104
				text = "and"
			intervals [4534]:
				xmin = 1767.9104
				xmax = 1768.0104
				text = "i"
			intervals [4535]:
				xmin = 1768.0104
				xmax = 1768.2104
				text = "had"
			intervals [4536]:
				xmin = 1768.2104
				xmax = 1768.3604
				text = "my"
			intervals [4537]:
				xmin = 1768.3604
				xmax = 1768.6904
				text = "hoodie"
			intervals [4538]:
				xmin = 1768.6904
				xmax = 1768.8204
				text = "on"
			intervals [4539]:
				xmin = 1768.8204
				xmax = 1769.1704
				text = "so"
			intervals [4540]:
				xmin = 1769.1704
				xmax = 1769.4669
				text = ""
			intervals [4541]:
				xmin = 1769.4669
				xmax = 1769.5269
				text = "of"
			intervals [4542]:
				xmin = 1769.5269
				xmax = 1769.8869
				text = "course"
			intervals [4543]:
				xmin = 1769.8869
				xmax = 1769.9569
				text = "i"
			intervals [4544]:
				xmin = 1769.9569
				xmax = 1770.0669
				text = "was"
			intervals [4545]:
				xmin = 1770.0669
				xmax = 1770.1869
				text = "gonna"
			intervals [4546]:
				xmin = 1770.1869
				xmax = 1770.2969
				text = "be"
			intervals [4547]:
				xmin = 1770.2969
				xmax = 1770.3669
				text = "a"
			intervals [4548]:
				xmin = 1770.3669
				xmax = 1770.8769
				text = "suspect"
			intervals [4549]:
				xmin = 1770.8769
				xmax = 1770.9869
				text = ""
			intervals [4550]:
				xmin = 1770.9869
				xmax = 1771.1969
				text = "this"
			intervals [4551]:
				xmin = 1771.1969
				xmax = 1771.4069
				text = "little"
			intervals [4552]:
				xmin = 1771.4069
				xmax = 1771.7769
				text = "black"
			intervals [4553]:
				xmin = 1771.7769
				xmax = 1772.0569
				text = "brown"
			intervals [4554]:
				xmin = 1772.0569
				xmax = 1772.3669
				text = "skin"
			intervals [4555]:
				xmin = 1772.3669
				xmax = 1772.7269
				text = "boy"
			intervals [4556]:
				xmin = 1772.7269
				xmax = 1773.2135
				text = ""
			intervals [4557]:
				xmin = 1773.2135
				xmax = 1773.4535
				text = "has"
			intervals [4558]:
				xmin = 1773.4535
				xmax = 1773.4835
				text = "a"
			intervals [4559]:
				xmin = 1773.4835
				xmax = 1773.8135
				text = "hoodie"
			intervals [4560]:
				xmin = 1773.8135
				xmax = 1774.0635
				text = "on"
			intervals [4561]:
				xmin = 1774.0635
				xmax = 1774.619
				text = ""
			intervals [4562]:
				xmin = 1774.619
				xmax = 1774.759
				text = "he"
			intervals [4563]:
				xmin = 1774.759
				xmax = 1774.919
				text = "has"
			intervals [4564]:
				xmin = 1774.919
				xmax = 1775.069
				text = "his"
			intervals [4565]:
				xmin = 1775.069
				xmax = 1775.389
				text = "hands"
			intervals [4566]:
				xmin = 1775.389
				xmax = 1775.459
				text = "in"
			intervals [4567]:
				xmin = 1775.459
				xmax = 1775.599
				text = "his"
			intervals [4568]:
				xmin = 1775.599
				xmax = 1775.969
				text = "pocket"
			intervals [4569]:
				xmin = 1775.969
				xmax = 1778.9616
				text = ""
			intervals [4570]:
				xmin = 1778.9616
				xmax = 1779.0216
				text = "and"
			intervals [4571]:
				xmin = 1779.0216
				xmax = 1779.2816
				text = "he"
			intervals [4572]:
				xmin = 1779.2816
				xmax = 1779.3616
				text = "s"
			intervals [4573]:
				xmin = 1779.3616
				xmax = 1779.8116
				text = "walking"
			intervals [4574]:
				xmin = 1779.8116
				xmax = 1784.4465
				text = ""
			intervals [4575]:
				xmin = 1784.4465
				xmax = 1784.9965
				text = "no"
			intervals [4576]:
				xmin = 1784.9965
				xmax = 1785.791
				text = ""
			intervals [4577]:
				xmin = 1785.791
				xmax = 1785.831
				text = "i"
			intervals [4578]:
				xmin = 1785.831
				xmax = 1786.001
				text = "don't"
			intervals [4579]:
				xmin = 1786.001
				xmax = 1786.031
				text = ""
			intervals [4580]:
				xmin = 1786.031
				xmax = 1786.231
				text = "think"
			intervals [4581]:
				xmin = 1786.231
				xmax = 1786.361
				text = "so"
			intervals [4582]:
				xmin = 1786.361
				xmax = 1786.421
				text = ""
			intervals [4583]:
				xmin = 1786.421
				xmax = 1786.651
				text = "no"
			intervals [4584]:
				xmin = 1786.651
				xmax = 1788.7555
				text = ""
			intervals [4585]:
				xmin = 1788.7555
				xmax = 1788.8155
				text = "no"
			intervals [4586]:
				xmin = 1788.8155
				xmax = 1798.5395
				text = ""
			intervals [4587]:
				xmin = 1798.5395
				xmax = 1798.8395
				text = "no"
			intervals [4588]:
				xmin = 1798.8395
				xmax = 1800.7809
				text = ""
			intervals [4589]:
				xmin = 1800.7809
				xmax = 1800.9409
				text = "not"
			intervals [4590]:
				xmin = 1800.9409
				xmax = 1801.0709
				text = "at"
			intervals [4591]:
				xmin = 1801.0709
				xmax = 1801.4109
				text = "all"
			intervals [4592]:
				xmin = 1801.4109
				xmax = 1802.4681
				text = ""
			intervals [4593]:
				xmin = 1802.4681
				xmax = 1802.6081
				text = "at"
			intervals [4594]:
				xmin = 1802.6081
				xmax = 1802.7781
				text = "that"
			intervals [4595]:
				xmin = 1802.7781
				xmax = 1803.1381
				text = "moment"
			intervals [4596]:
				xmin = 1803.1381
				xmax = 1803.2181
				text = "i"
			intervals [4597]:
				xmin = 1803.2181
				xmax = 1803.4181
				text = "was"
			intervals [4598]:
				xmin = 1803.4181
				xmax = 1804.0081
				text = "afraid"
			intervals [4599]:
				xmin = 1804.0081
				xmax = 1804.5052
				text = ""
			intervals [4600]:
				xmin = 1804.5052
				xmax = 1804.6552
				text = "but"
			intervals [4601]:
				xmin = 1804.6552
				xmax = 1805.1052
				text = "now"
			intervals [4602]:
				xmin = 1805.1052
				xmax = 1805.3052
				text = ""
			intervals [4603]:
				xmin = 1805.3052
				xmax = 1805.6752
				text = "growing"
			intervals [4604]:
				xmin = 1805.6752
				xmax = 1805.9952
				text = "up"
			intervals [4605]:
				xmin = 1805.9952
				xmax = 1807.0268
				text = ""
			intervals [4606]:
				xmin = 1807.0268
				xmax = 1807.1168
				text = "and"
			intervals [4607]:
				xmin = 1807.1168
				xmax = 1807.4468
				text = "seeing"
			intervals [4608]:
				xmin = 1807.4468
				xmax = 1807.5968
				text = "all"
			intervals [4609]:
				xmin = 1807.5968
				xmax = 1807.6868
				text = "the"
			intervals [4610]:
				xmin = 1807.6868
				xmax = 1807.8968
				text = "stuff"
			intervals [4611]:
				xmin = 1807.8968
				xmax = 1808.0568
				text = "that"
			intervals [4612]:
				xmin = 1808.0568
				xmax = 1808.0968
				text = "s"
			intervals [4613]:
				xmin = 1808.0968
				xmax = 1808.5068
				text = "happening"
			intervals [4614]:
				xmin = 1808.5068
				xmax = 1808.5868
				text = "in"
			intervals [4615]:
				xmin = 1808.5868
				xmax = 1808.6868
				text = "the"
			intervals [4616]:
				xmin = 1808.6868
				xmax = 1809.1068
				text = "world"
			intervals [4617]:
				xmin = 1809.1068
				xmax = 1810.8105
				text = ""
			intervals [4618]:
				xmin = 1810.8105
				xmax = 1810.9105
				text = "i'm"
			intervals [4619]:
				xmin = 1810.9105
				xmax = 1811.0905
				text = "not"
			intervals [4620]:
				xmin = 1811.0905
				xmax = 1811.6305
				text = "afraid"
			intervals [4621]:
				xmin = 1811.6305
				xmax = 1812.4838
				text = ""
			intervals [4622]:
				xmin = 1812.4838
				xmax = 1812.5138
				text = "i"
			intervals [4623]:
				xmin = 1812.5138
				xmax = 1812.6738
				text = "wanna"
			intervals [4624]:
				xmin = 1812.6738
				xmax = 1812.7738
				text = "say"
			intervals [4625]:
				xmin = 1812.7738
				xmax = 1812.9338
				text = "that"
			intervals [4626]:
				xmin = 1812.9338
				xmax = 1813.0638
				text = "was"
			intervals [4627]:
				xmin = 1813.0638
				xmax = 1813.3538
				text = "about"
			intervals [4628]:
				xmin = 1813.3538
				xmax = 1813.5638
				text = "three"
			intervals [4629]:
				xmin = 1813.5638
				xmax = 1813.8138
				text = "years"
			intervals [4630]:
				xmin = 1813.8138
				xmax = 1814.0738
				text = "ago"
			intervals [4631]:
				xmin = 1814.0738
				xmax = 1814.2438
				text = "cause"
			intervals [4632]:
				xmin = 1814.2438
				xmax = 1814.3238
				text = "i"
			intervals [4633]:
				xmin = 1814.3238
				xmax = 1814.4738
				text = "was"
			intervals [4634]:
				xmin = 1814.4738
				xmax = 1814.6538
				text = "in"
			intervals [4635]:
				xmin = 1814.6538
				xmax = 1814.8506
				text = ""
			intervals [4636]:
				xmin = 1814.8506
				xmax = 1815.0006
				text = "yeah"
			intervals [4637]:
				xmin = 1815.0006
				xmax = 1815.0606
				text = ""
			intervals [4638]:
				xmin = 1815.0606
				xmax = 1815.2406
				text = "three"
			intervals [4639]:
				xmin = 1815.2406
				xmax = 1815.4306
				text = "years"
			intervals [4640]:
				xmin = 1815.4306
				xmax = 1815.5906
				text = "ago"
			intervals [4641]:
				xmin = 1815.5906
				xmax = 1815.7506
				text = "cause"
			intervals [4642]:
				xmin = 1815.7506
				xmax = 1815.8106
				text = "i"
			intervals [4643]:
				xmin = 1815.8106
				xmax = 1815.9306
				text = "was"
			intervals [4644]:
				xmin = 1815.9306
				xmax = 1816.0206
				text = "in"
			intervals [4645]:
				xmin = 1816.0206
				xmax = 1816.3106
				text = "ninth"
			intervals [4646]:
				xmin = 1816.3106
				xmax = 1816.6206
				text = "grade"
			intervals [4647]:
				xmin = 1816.6206
				xmax = 1817.6243
				text = ""
			intervals [4648]:
				xmin = 1817.6243
				xmax = 1817.8143
				text = "mm-hm"
			intervals [4649]:
				xmin = 1817.8143
				xmax = 1818.5826
				text = ""
			intervals [4650]:
				xmin = 1818.5826
				xmax = 1818.6826
				text = "i'm"
			intervals [4651]:
				xmin = 1818.6826
				xmax = 1818.8526
				text = "not"
			intervals [4652]:
				xmin = 1818.8526
				xmax = 1819.3326
				text = "afraid"
			intervals [4653]:
				xmin = 1819.3326
				xmax = 1826.5386
				text = ""
			intervals [4654]:
				xmin = 1826.5386
				xmax = 1826.7686
				text = "w"
			intervals [4655]:
				xmin = 1826.7686
				xmax = 1827.0751
				text = ""
			intervals [4656]:
				xmin = 1827.0751
				xmax = 1827.6051
				text = "well"
			intervals [4657]:
				xmin = 1827.6051
				xmax = 1827.6451
				text = ""
			intervals [4658]:
				xmin = 1827.6451
				xmax = 1828.2351
				text = "one"
			intervals [4659]:
				xmin = 1828.2351
				xmax = 1829.3603
				text = ""
			intervals [4660]:
				xmin = 1829.3603
				xmax = 1829.4503
				text = "if"
			intervals [4661]:
				xmin = 1829.4503
				xmax = 1829.6903
				text = "they"
			intervals [4662]:
				xmin = 1829.6903
				xmax = 1829.8603
				text = "aks"
			intervals [4663]:
				xmin = 1829.8603
				xmax = 1829.9503
				text = "me"
			intervals [4664]:
				xmin = 1829.9503
				xmax = 1830.0503
				text = "to"
			intervals [4665]:
				xmin = 1830.0503
				xmax = 1830.1803
				text = "do"
			intervals [4666]:
				xmin = 1830.1803
				xmax = 1830.4203
				text = "something"
			intervals [4667]:
				xmin = 1830.4203
				xmax = 1830.5203
				text = "i"
			intervals [4668]:
				xmin = 1830.5203
				xmax = 1830.5503
				text = "<unk>"
			intervals [4669]:
				xmin = 1830.5503
				xmax = 1830.7403
				text = "do"
			intervals [4670]:
				xmin = 1830.7403
				xmax = 1830.8503
				text = "it"
			intervals [4671]:
				xmin = 1830.8503
				xmax = 1831.2954
				text = ""
			intervals [4672]:
				xmin = 1831.2954
				xmax = 1831.4454
				text = "and"
			intervals [4673]:
				xmin = 1831.4454
				xmax = 1831.6454
				text = "give"
			intervals [4674]:
				xmin = 1831.6454
				xmax = 1831.8154
				text = "them"
			intervals [4675]:
				xmin = 1831.8154
				xmax = 1831.9954
				text = "no"
			intervals [4676]:
				xmin = 1831.9954
				xmax = 1832.6354
				text = "problem"
			intervals [4677]:
				xmin = 1832.6354
				xmax = 1833.4339
				text = ""
			intervals [4678]:
				xmin = 1833.4339
				xmax = 1833.5239
				text = "i'm"
			intervals [4679]:
				xmin = 1833.5239
				xmax = 1833.6839
				text = "not"
			intervals [4680]:
				xmin = 1833.6839
				xmax = 1833.8439
				text = "gonna"
			intervals [4681]:
				xmin = 1833.8439
				xmax = 1833.9539
				text = "be"
			intervals [4682]:
				xmin = 1833.9539
				xmax = 1834.7339
				text = "disrespectful"
			intervals [4683]:
				xmin = 1834.7339
				xmax = 1834.8239
				text = "i'm"
			intervals [4684]:
				xmin = 1834.8239
				xmax = 1834.9639
				text = "not"
			intervals [4685]:
				xmin = 1834.9639
				xmax = 1834.9939
				text = ""
			intervals [4686]:
				xmin = 1834.9939
				xmax = 1835.3039
				text = "looking"
			intervals [4687]:
				xmin = 1835.3039
				xmax = 1835.5339
				text = "for"
			intervals [4688]:
				xmin = 1835.5339
				xmax = 1835.5739
				text = "a"
			intervals [4689]:
				xmin = 1835.5739
				xmax = 1836.1139
				text = "problem"
			intervals [4690]:
				xmin = 1836.1139
				xmax = 1838.400
				text = ""
			intervals [4691]:
				xmin = 1838.400
				xmax = 1838.510
				text = "and"
			intervals [4692]:
				xmin = 1838.510
				xmax = 1838.930
				text = "also"
			intervals [4693]:
				xmin = 1838.930
				xmax = 1839.380
				text = "is"
			intervals [4694]:
				xmin = 1839.380
				xmax = 1840.9319
				text = ""
			intervals [4695]:
				xmin = 1840.9319
				xmax = 1841.4419
				text = "tomorrow"
			intervals [4696]:
				xmin = 1841.4419
				xmax = 1841.5919
				text = "is"
			intervals [4697]:
				xmin = 1841.5919
				xmax = 1841.8019
				text = "not"
			intervals [4698]:
				xmin = 1841.8019
				xmax = 1842.2419
				text = "promised"
			intervals [4699]:
				xmin = 1842.2419
				xmax = 1842.3119
				text = "to"
			intervals [4700]:
				xmin = 1842.3119
				xmax = 1842.7819
				text = "nobody"
			intervals [4701]:
				xmin = 1842.7819
				xmax = 1843.6939
				text = ""
			intervals [4702]:
				xmin = 1843.6939
				xmax = 1843.8739
				text = "i"
			intervals [4703]:
				xmin = 1843.8739
				xmax = 1844.3739
				text = "think"
			intervals [4704]:
				xmin = 1844.3739
				xmax = 1845.5623
				text = ""
			intervals [4705]:
				xmin = 1845.5623
				xmax = 1845.8023
				text = "if"
			intervals [4706]:
				xmin = 1845.8023
				xmax = 1846.1523
				text = "that"
			intervals [4707]:
				xmin = 1846.1523
				xmax = 1846.2323
				text = ""
			intervals [4708]:
				xmin = 1846.2323
				xmax = 1846.6323
				text = "incident"
			intervals [4709]:
				xmin = 1846.6323
				xmax = 1846.8723
				text = "went"
			intervals [4710]:
				xmin = 1846.8723
				xmax = 1846.9223
				text = ""
			intervals [4711]:
				xmin = 1846.9223
				xmax = 1847.0523
				text = "the"
			intervals [4712]:
				xmin = 1847.0523
				xmax = 1847.3623
				text = "wrong"
			intervals [4713]:
				xmin = 1847.3623
				xmax = 1847.7223
				text = "way"
			intervals [4714]:
				xmin = 1847.7223
				xmax = 1848.3421
				text = ""
			intervals [4715]:
				xmin = 1848.3421
				xmax = 1848.4021
				text = "of"
			intervals [4716]:
				xmin = 1848.4021
				xmax = 1848.8921
				text = "course"
			intervals [4717]:
				xmin = 1848.8921
				xmax = 1849.0221
				text = "i"
			intervals [4718]:
				xmin = 1849.0221
				xmax = 1849.2821
				text = "would"
			intervals [4719]:
				xmin = 1849.2821
				xmax = 1849.3421
				text = ""
			intervals [4720]:
				xmin = 1849.3421
				xmax = 1849.4221
				text = "of"
			intervals [4721]:
				xmin = 1849.4221
				xmax = 1849.7021
				text = "course"
			intervals [4722]:
				xmin = 1849.7021
				xmax = 1849.8321
				text = "my"
			intervals [4723]:
				xmin = 1849.8321
				xmax = 1850.1621
				text = "family"
			intervals [4724]:
				xmin = 1850.1621
				xmax = 1850.2721
				text = "and"
			intervals [4725]:
				xmin = 1850.2721
				xmax = 1850.5221
				text = "stuff"
			intervals [4726]:
				xmin = 1850.5221
				xmax = 1850.6121
				text = "would"
			intervals [4727]:
				xmin = 1850.6121
				xmax = 1850.7421
				text = "be"
			intervals [4728]:
				xmin = 1850.7421
				xmax = 1851.2421
				text = "sad"
			intervals [4729]:
				xmin = 1851.2421
				xmax = 1852.2716
				text = ""
			intervals [4730]:
				xmin = 1852.2716
				xmax = 1852.3916
				text = "i"
			intervals [4731]:
				xmin = 1852.3916
				xmax = 1852.6316
				text = "don't"
			intervals [4732]:
				xmin = 1852.6316
				xmax = 1853.1116
				text = "think"
			intervals [4733]:
				xmin = 1853.1116
				xmax = 1856.0725
				text = ""
			intervals [4734]:
				xmin = 1856.0725
				xmax = 1856.1625
				text = "i"
			intervals [4735]:
				xmin = 1856.1625
				xmax = 1856.3525
				text = "don't"
			intervals [4736]:
				xmin = 1856.3525
				xmax = 1856.6125
				text = "think"
			intervals [4737]:
				xmin = 1856.6125
				xmax = 1856.6625
				text = ""
			intervals [4738]:
				xmin = 1856.6625
				xmax = 1856.8825
				text = "i"
			intervals [4739]:
				xmin = 1856.8825
				xmax = 1857.0225
				text = "would"
			intervals [4740]:
				xmin = 1857.0225
				xmax = 1857.2225
				text = "have"
			intervals [4741]:
				xmin = 1857.2225
				xmax = 1857.2525
				text = ""
			intervals [4742]:
				xmin = 1857.2525
				xmax = 1857.5125
				text = "been"
			intervals [4743]:
				xmin = 1857.5125
				xmax = 1857.9425
				text = "sad"
			intervals [4744]:
				xmin = 1857.9425
				xmax = 1859.1066
				text = ""
			intervals [4745]:
				xmin = 1859.1066
				xmax = 1859.3566
				text = "because"
			intervals [4746]:
				xmin = 1859.3566
				xmax = 1859.4366
				text = "it"
			intervals [4747]:
				xmin = 1859.4366
				xmax = 1859.5266
				text = "s"
			intervals [4748]:
				xmin = 1859.5266
				xmax = 1860.0066
				text = "common"
			intervals [4749]:
				xmin = 1860.0066
				xmax = 1860.1566
				text = "in"
			intervals [4750]:
				xmin = 1860.1566
				xmax = 1860.4766
				text = "black"
			intervals [4751]:
				xmin = 1860.4766
				xmax = 1860.9466
				text = "males"
			intervals [4752]:
				xmin = 1860.9466
				xmax = 1861.1266
				text = "to"
			intervals [4753]:
				xmin = 1861.1266
				xmax = 1861.5874
				text = ""
			intervals [4754]:
				xmin = 1861.5874
				xmax = 1861.7474
				text = "be"
			intervals [4755]:
				xmin = 1861.7474
				xmax = 1862.0374
				text = "stopped"
			intervals [4756]:
				xmin = 1862.0374
				xmax = 1862.1674
				text = "by"
			intervals [4757]:
				xmin = 1862.1674
				xmax = 1862.2574
				text = "the"
			intervals [4758]:
				xmin = 1862.2574
				xmax = 1862.7974
				text = "police"
			intervals [4759]:
				xmin = 1862.7974
				xmax = 1863.012
				text = ""
			intervals [4760]:
				xmin = 1863.012
				xmax = 1863.172
				text = "or"
			intervals [4761]:
				xmin = 1863.172
				xmax = 1863.612
				text = "even"
			intervals [4762]:
				xmin = 1863.612
				xmax = 1863.692
				text = ""
			intervals [4763]:
				xmin = 1863.692
				xmax = 1863.872
				text = "to"
			intervals [4764]:
				xmin = 1863.872
				xmax = 1864.142
				text = "be"
			intervals [4765]:
				xmin = 1864.142
				xmax = 1864.512
				text = "locked"
			intervals [4766]:
				xmin = 1864.512
				xmax = 1864.672
				text = "up"
			intervals [4767]:
				xmin = 1864.672
				xmax = 1864.852
				text = "or"
			intervals [4768]:
				xmin = 1864.852
				xmax = 1865.0687
				text = ""
			intervals [4769]:
				xmin = 1865.0687
				xmax = 1865.5187
				text = "killed"
			intervals [4770]:
				xmin = 1865.5187
				xmax = 1865.9866
				text = ""
			intervals [4771]:
				xmin = 1865.9866
				xmax = 1866.2566
				text = "that"
			intervals [4772]:
				xmin = 1866.2566
				xmax = 1866.3266
				text = "s"
			intervals [4773]:
				xmin = 1866.3266
				xmax = 1866.3566
				text = ""
			intervals [4774]:
				xmin = 1866.3566
				xmax = 1866.9666
				text = "unfortunately"
			intervals [4775]:
				xmin = 1866.9666
				xmax = 1867.1166
				text = "that"
			intervals [4776]:
				xmin = 1867.1166
				xmax = 1867.1666
				text = "s"
			intervals [4777]:
				xmin = 1867.1666
				xmax = 1867.3066
				text = "the"
			intervals [4778]:
				xmin = 1867.3066
				xmax = 1867.9966
				text = "reality"
			intervals [4779]:
				xmin = 1867.9966
				xmax = 1869.7085
				text = ""
			intervals [4780]:
				xmin = 1869.7085
				xmax = 1870.0685
				text = "but"
			intervals [4781]:
				xmin = 1870.0685
				xmax = 1870.4431
				text = ""
			intervals [4782]:
				xmin = 1870.4431
				xmax = 1870.6531
				text = "my"
			intervals [4783]:
				xmin = 1870.6531
				xmax = 1870.9831
				text = "dad"
			intervals [4784]:
				xmin = 1870.9831
				xmax = 1871.2431
				text = "told"
			intervals [4785]:
				xmin = 1871.2431
				xmax = 1871.3831
				text = "me"
			intervals [4786]:
				xmin = 1871.3831
				xmax = 1871.5731
				text = "you"
			intervals [4787]:
				xmin = 1871.5731
				xmax = 1871.8431
				text = "fear"
			intervals [4788]:
				xmin = 1871.8431
				xmax = 1872.0531
				text = "no"
			intervals [4789]:
				xmin = 1872.0531
				xmax = 1872.5031
				text = "man"
			intervals [4790]:
				xmin = 1872.5031
				xmax = 1874.1644
				text = ""
			intervals [4791]:
				xmin = 1874.1644
				xmax = 1874.3744
				text = "cause"
			intervals [4792]:
				xmin = 1874.3744
				xmax = 1874.5144
				text = "he"
			intervals [4793]:
				xmin = 1874.5144
				xmax = 1874.5844
				text = "s"
			intervals [4794]:
				xmin = 1874.5844
				xmax = 1874.6244
				text = "a"
			intervals [4795]:
				xmin = 1874.6244
				xmax = 1874.9344
				text = "man"
			intervals [4796]:
				xmin = 1874.9344
				xmax = 1875.0344
				text = "at"
			intervals [4797]:
				xmin = 1875.0344
				xmax = 1875.1044
				text = "the"
			intervals [4798]:
				xmin = 1875.1044
				xmax = 1875.2344
				text = "end"
			intervals [4799]:
				xmin = 1875.2344
				xmax = 1875.3344
				text = "of"
			intervals [4800]:
				xmin = 1875.3344
				xmax = 1875.3944
				text = "the"
			intervals [4801]:
				xmin = 1875.3944
				xmax = 1875.5444
				text = "day"
			intervals [4802]:
				xmin = 1875.5444
				xmax = 1875.8244
				text = "just"
			intervals [4803]:
				xmin = 1875.8244
				xmax = 1876.0744
				text = "like"
			intervals [4804]:
				xmin = 1876.0744
				xmax = 1876.2344
				text = "you"
			intervals [4805]:
				xmin = 1876.2344
				xmax = 1876.3744
				text = "he"
			intervals [4806]:
				xmin = 1876.3744
				xmax = 1876.5644
				text = "may"
			intervals [4807]:
				xmin = 1876.5644
				xmax = 1876.7844
				text = "have"
			intervals [4808]:
				xmin = 1876.7844
				xmax = 1876.8844
				text = "a"
			intervals [4809]:
				xmin = 1876.8844
				xmax = 1877.2044
				text = "gun"
			intervals [4810]:
				xmin = 1877.2044
				xmax = 1877.2944
				text = ""
			intervals [4811]:
				xmin = 1877.2944
				xmax = 1877.4544
				text = "on"
			intervals [4812]:
				xmin = 1877.4544
				xmax = 1877.6144
				text = "his"
			intervals [4813]:
				xmin = 1877.6144
				xmax = 1878.0744
				text = "shoulder"
			intervals [4814]:
				xmin = 1878.0744
				xmax = 1879.1216
				text = ""
			intervals [4815]:
				xmin = 1879.1216
				xmax = 1879.2516
				text = "or"
			intervals [4816]:
				xmin = 1879.2516
				xmax = 1879.3716
				text = "he"
			intervals [4817]:
				xmin = 1879.3716
				xmax = 1879.6516
				text = "may"
			intervals [4818]:
				xmin = 1879.6516
				xmax = 1879.8916
				text = "has"
			intervals [4819]:
				xmin = 1879.8916
				xmax = 1880.0516
				text = "the"
			intervals [4820]:
				xmin = 1880.0516
				xmax = 1880.0816
				text = ""
			intervals [4821]:
				xmin = 1880.0816
				xmax = 1880.4216
				text = "authority"
			intervals [4822]:
				xmin = 1880.4216
				xmax = 1880.5116
				text = "to"
			intervals [4823]:
				xmin = 1880.5116
				xmax = 1880.7016
				text = "put"
			intervals [4824]:
				xmin = 1880.7016
				xmax = 1880.8216
				text = "you"
			intervals [4825]:
				xmin = 1880.8216
				xmax = 1881.2116
				text = "behind"
			intervals [4826]:
				xmin = 1881.2116
				xmax = 1881.7016
				text = "bars"
			intervals [4827]:
				xmin = 1881.7016
				xmax = 1882.1972
				text = ""
			intervals [4828]:
				xmin = 1882.1972
				xmax = 1882.3672
				text = "but"
			intervals [4829]:
				xmin = 1882.3672
				xmax = 1882.4772
				text = "you"
			intervals [4830]:
				xmin = 1882.4772
				xmax = 1882.7872
				text = "fear"
			intervals [4831]:
				xmin = 1882.7872
				xmax = 1882.9472
				text = "no"
			intervals [4832]:
				xmin = 1882.9472
				xmax = 1883.3572
				text = "man"
			intervals [4833]:
				xmin = 1883.3572
				xmax = 1886.6931
				text = ""
			intervals [4834]:
				xmin = 1886.6931
				xmax = 1886.7931
				text = "and"
			intervals [4835]:
				xmin = 1886.7931
				xmax = 1887.0331
				text = "after"
			intervals [4836]:
				xmin = 1887.0331
				xmax = 1887.1931
				text = "he"
			intervals [4837]:
				xmin = 1887.1931
				xmax = 1887.4531
				text = "told"
			intervals [4838]:
				xmin = 1887.4531
				xmax = 1887.6031
				text = "me"
			intervals [4839]:
				xmin = 1887.6031
				xmax = 1887.8731
				text = "that"
			intervals [4840]:
				xmin = 1887.8731
				xmax = 1889.1398
				text = ""
			intervals [4841]:
				xmin = 1889.1398
				xmax = 1889.2698
				text = "he"
			intervals [4842]:
				xmin = 1889.2698
				xmax = 1889.3198
				text = "s"
			intervals [4843]:
				xmin = 1889.3198
				xmax = 1889.3998
				text = "a"
			intervals [4844]:
				xmin = 1889.3998
				xmax = 1889.8098
				text = "wise"
			intervals [4845]:
				xmin = 1889.8098
				xmax = 1890.4198
				text = "person"
			intervals [4846]:
				xmin = 1890.4198
				xmax = 1890.8644
				text = ""
			intervals [4847]:
				xmin = 1890.8644
				xmax = 1891.1744
				text = "wise"
			intervals [4848]:
				xmin = 1891.1744
				xmax = 1891.4744
				text = "man"
			intervals [4849]:
				xmin = 1891.4744
				xmax = 1893.0913
				text = ""
			intervals [4850]:
				xmin = 1893.0913
				xmax = 1893.1913
				text = "and"
			intervals [4851]:
				xmin = 1893.1913
				xmax = 1893.4613
				text = "after"
			intervals [4852]:
				xmin = 1893.4613
				xmax = 1893.7213
				text = "that"
			intervals [4853]:
				xmin = 1893.7213
				xmax = 1893.9313
				text = "i"
			intervals [4854]:
				xmin = 1893.9313
				xmax = 1894.1513
				text = ""
			intervals [4855]:
				xmin = 1894.1513
				xmax = 1894.3513
				text = "i've"
			intervals [4856]:
				xmin = 1894.3513
				xmax = 1894.6513
				text = "never"
			intervals [4857]:
				xmin = 1894.6513
				xmax = 1894.9213
				text = "feared"
			intervals [4858]:
				xmin = 1894.9213
				xmax = 1895.6013
				text = "anybody"
			intervals [4859]:
				xmin = 1895.6013
				xmax = 1896.0221
				text = ""
			intervals [4860]:
				xmin = 1896.0221
				xmax = 1896.1121
				text = "i"
			intervals [4861]:
				xmin = 1896.1121
				xmax = 1896.3221
				text = "don't"
			intervals [4862]:
				xmin = 1896.3221
				xmax = 1896.4921
				text = "look"
			intervals [4863]:
				xmin = 1896.4921
				xmax = 1896.6221
				text = "for"
			intervals [4864]:
				xmin = 1896.6221
				xmax = 1896.9721
				text = "trouble"
			intervals [4865]:
				xmin = 1896.9721
				xmax = 1897.0321
				text = "and"
			intervals [4866]:
				xmin = 1897.0321
				xmax = 1897.3321
				text = "trouble"
			intervals [4867]:
				xmin = 1897.3321
				xmax = 1897.5021
				text = "don't"
			intervals [4868]:
				xmin = 1897.5021
				xmax = 1897.6921
				text = "look"
			intervals [4869]:
				xmin = 1897.6921
				xmax = 1897.7921
				text = "for"
			intervals [4870]:
				xmin = 1897.7921
				xmax = 1898.1221
				text = "me"
			intervals [4871]:
				xmin = 1898.1221
				xmax = 1906.1815
				text = ""
			intervals [4872]:
				xmin = 1906.1815
				xmax = 1906.4715
				text = "mm-hm"
			intervals [4873]:
				xmin = 1906.4715
				xmax = 1914.2407
				text = ""
			intervals [4874]:
				xmin = 1914.2407
				xmax = 1914.5407
				text = "mm-hm"
			intervals [4875]:
				xmin = 1914.5407
				xmax = 1918.3855
				text = ""
			intervals [4876]:
				xmin = 1918.3855
				xmax = 1919.1255
				text = "unfortunately"
			intervals [4877]:
				xmin = 1919.1255
				xmax = 1919.6812
				text = ""
			intervals [4878]:
				xmin = 1919.6812
				xmax = 1919.9612
				text = "uh"
			intervals [4879]:
				xmin = 1919.9612
				xmax = 1920.1012
				text = ""
			intervals [4880]:
				xmin = 1920.1012
				xmax = 1920.8612
				text = "unfortunately"
			intervals [4881]:
				xmin = 1920.8612
				xmax = 1921.0512
				text = "that"
			intervals [4882]:
				xmin = 1921.0512
				xmax = 1921.2112
				text = "is"
			intervals [4883]:
				xmin = 1921.2112
				xmax = 1921.3312
				text = "the"
			intervals [4884]:
				xmin = 1921.3312
				xmax = 1921.8512
				text = "reality"
			intervals [4885]:
				xmin = 1921.8512
				xmax = 1923.0661
				text = ""
			intervals [4886]:
				xmin = 1923.0661
				xmax = 1923.2561
				text = "that"
			intervals [4887]:
				xmin = 1923.2561
				xmax = 1923.4661
				text = "is"
			intervals [4888]:
				xmin = 1923.4661
				xmax = 1923.5661
				text = "the"
			intervals [4889]:
				xmin = 1923.5661
				xmax = 1924.1961
				text = "reality"
			intervals [4890]:
				xmin = 1924.1961
				xmax = 1926.1999
				text = ""
			intervals [4891]:
				xmin = 1926.1999
				xmax = 1926.2299
				text = "i"
			intervals [4892]:
				xmin = 1926.2299
				xmax = 1926.4499
				text = "think"
			intervals [4893]:
				xmin = 1926.4499
				xmax = 1926.5699
				text = "if"
			intervals [4894]:
				xmin = 1926.5699
				xmax = 1926.7099
				text = "you"
			intervals [4895]:
				xmin = 1926.7099
				xmax = 1926.9699
				text = "have"
			intervals [4896]:
				xmin = 1926.9699
				xmax = 1927.1599
				text = ""
			intervals [4897]:
				xmin = 1927.1599
				xmax = 1927.5499
				text = "uh"
			intervals [4898]:
				xmin = 1927.5499
				xmax = 1930.1298
				text = ""
			intervals [4899]:
				xmin = 1930.1298
				xmax = 1930.2898
				text = "if"
			intervals [4900]:
				xmin = 1930.2898
				xmax = 1930.4598
				text = "you"
			intervals [4901]:
				xmin = 1930.4598
				xmax = 1930.6398
				text = "have"
			intervals [4902]:
				xmin = 1930.6398
				xmax = 1931.0298
				text = "money"
			intervals [4903]:
				xmin = 1931.0298
				xmax = 1931.2922
				text = ""
			intervals [4904]:
				xmin = 1931.2922
				xmax = 1931.3822
				text = "well"
			intervals [4905]:
				xmin = 1931.3822
				xmax = 1931.4822
				text = "you"
			intervals [4906]:
				xmin = 1931.4822
				xmax = 1931.5922
				text = ""
			intervals [4907]:
				xmin = 1931.5922
				xmax = 1931.8822
				text = "course"
			intervals [4908]:
				xmin = 1931.8822
				xmax = 1931.9422
				text = "you"
			intervals [4909]:
				xmin = 1931.9422
				xmax = 1932.0422
				text = "can"
			intervals [4910]:
				xmin = 1932.0422
				xmax = 1932.1122
				text = "go"
			intervals [4911]:
				xmin = 1932.1122
				xmax = 1932.2922
				text = "out"
			intervals [4912]:
				xmin = 1932.2922
				xmax = 1932.5622
				text = "here"
			intervals [4913]:
				xmin = 1932.5622
				xmax = 1932.6522
				text = "and"
			intervals [4914]:
				xmin = 1932.6522
				xmax = 1932.8622
				text = "get"
			intervals [4915]:
				xmin = 1932.8622
				xmax = 1933.0822
				text = "you"
			intervals [4916]:
				xmin = 1933.0822
				xmax = 1933.4222
				text = "a"
			intervals [4917]:
				xmin = 1933.4222
				xmax = 1933.4522
				text = ""
			intervals [4918]:
				xmin = 1933.4522
				xmax = 1934.0122
				text = "nice"
			intervals [4919]:
				xmin = 1934.0122
				xmax = 1934.3162
				text = ""
			intervals [4920]:
				xmin = 1934.3162
				xmax = 1934.5762
				text = "rob"
			intervals [4921]:
				xmin = 1934.5762
				xmax = 1935.3262
				text = "kardashian"
			intervals [4922]:
				xmin = 1935.3262
				xmax = 1935.6762
				text = "or"
			intervals [4923]:
				xmin = 1935.6762
				xmax = 1935.7262
				text = "a"
			intervals [4924]:
				xmin = 1935.7262
				xmax = 1935.9862
				text = "nice"
			intervals [4925]:
				xmin = 1935.9862
				xmax = 1936.3162
				text = "johnny"
			intervals [4926]:
				xmin = 1936.3162
				xmax = 1936.8962
				text = "cochran"
			intervals [4927]:
				xmin = 1936.8962
				xmax = 1937.232
				text = ""
			intervals [4928]:
				xmin = 1937.232
				xmax = 1937.352
				text = "but"
			intervals [4929]:
				xmin = 1937.352
				xmax = 1937.472
				text = "that"
			intervals [4930]:
				xmin = 1937.472
				xmax = 1937.532
				text = "s"
			intervals [4931]:
				xmin = 1937.532
				xmax = 1937.682
				text = "not"
			intervals [4932]:
				xmin = 1937.682
				xmax = 1938.092
				text = "everybody"
			intervals [4933]:
				xmin = 1938.092
				xmax = 1938.192
				text = "s"
			intervals [4934]:
				xmin = 1938.192
				xmax = 1938.632
				text = "reality"
			intervals [4935]:
				xmin = 1938.632
				xmax = 1938.972
				text = "everybody"
			intervals [4936]:
				xmin = 1938.972
				xmax = 1939.262
				text = "can't"
			intervals [4937]:
				xmin = 1939.262
				xmax = 1939.442
				text = "go"
			intervals [4938]:
				xmin = 1939.442
				xmax = 1939.652
				text = "out"
			intervals [4939]:
				xmin = 1939.652
				xmax = 1939.932
				text = "there"
			intervals [4940]:
				xmin = 1939.932
				xmax = 1940.1494
				text = ""
			intervals [4941]:
				xmin = 1940.1494
				xmax = 1940.3094
				text = "and"
			intervals [4942]:
				xmin = 1940.3094
				xmax = 1940.4294
				text = "get"
			intervals [4943]:
				xmin = 1940.4294
				xmax = 1940.5294
				text = "a"
			intervals [4944]:
				xmin = 1940.5294
				xmax = 1940.8194
				text = "lawyer"
			intervals [4945]:
				xmin = 1940.8194
				xmax = 1941.0694
				text = "like"
			intervals [4946]:
				xmin = 1941.0694
				xmax = 1941.3894
				text = "that"
			intervals [4947]:
				xmin = 1941.3894
				xmax = 1942.1193
				text = ""
			intervals [4948]:
				xmin = 1942.1193
				xmax = 1942.4093
				text = "so"
			intervals [4949]:
				xmin = 1942.4093
				xmax = 1942.5793
				text = "if"
			intervals [4950]:
				xmin = 1942.5793
				xmax = 1942.6793
				text = "you"
			intervals [4951]:
				xmin = 1942.6793
				xmax = 1942.9093
				text = "have"
			intervals [4952]:
				xmin = 1942.9093
				xmax = 1943.2793
				text = "money"
			intervals [4953]:
				xmin = 1943.2793
				xmax = 1943.5493
				text = "that"
			intervals [4954]:
				xmin = 1943.5493
				xmax = 1943.6734
				text = ""
			intervals [4955]:
				xmin = 1943.6734
				xmax = 1943.9134
				text = "that"
			intervals [4956]:
				xmin = 1943.9134
				xmax = 1944.2634
				text = "do"
			intervals [4957]:
				xmin = 1944.2634
				xmax = 1944.7832
				text = ""
			intervals [4958]:
				xmin = 1944.7832
				xmax = 1945.1432
				text = "better"
			intervals [4959]:
				xmin = 1945.1432
				xmax = 1945.4732
				text = "shape"
			intervals [4960]:
				xmin = 1945.4732
				xmax = 1945.8132
				text = "your"
			intervals [4961]:
				xmin = 1945.8132
				xmax = 1946.1823
				text = ""
			intervals [4962]:
				xmin = 1946.1823
				xmax = 1946.9023
				text = "chances"
			intervals [4963]:
				xmin = 1946.9023
				xmax = 1948.2962
				text = ""
			intervals [4964]:
				xmin = 1948.2962
				xmax = 1948.7262
				text = "depending"
			intervals [4965]:
				xmin = 1948.7262
				xmax = 1948.8962
				text = "on"
			intervals [4966]:
				xmin = 1948.8962
				xmax = 1949.0662
				text = "what"
			intervals [4967]:
				xmin = 1949.0662
				xmax = 1949.2162
				text = "your"
			intervals [4968]:
				xmin = 1949.2162
				xmax = 1950.0062
				text = "circumstances"
			intervals [4969]:
				xmin = 1950.0062
				xmax = 1950.4162
				text = "is"
			intervals [4970]:
				xmin = 1950.4162
				xmax = 1951.3968
				text = ""
			intervals [4971]:
				xmin = 1951.3968
				xmax = 1951.4868
				text = "and"
			intervals [4972]:
				xmin = 1951.4868
				xmax = 1952.1668
				text = "unfortunately"
			intervals [4973]:
				xmin = 1952.1668
				xmax = 1952.3968
				text = "that"
			intervals [4974]:
				xmin = 1952.3968
				xmax = 1952.4468
				text = "s"
			intervals [4975]:
				xmin = 1952.4468
				xmax = 1952.6568
				text = "how"
			intervals [4976]:
				xmin = 1952.6568
				xmax = 1952.7868
				text = "the"
			intervals [4977]:
				xmin = 1952.7868
				xmax = 1953.2368
				text = "justice"
			intervals [4978]:
				xmin = 1953.2368
				xmax = 1953.6868
				text = "system"
			intervals [4979]:
				xmin = 1953.6868
				xmax = 1954.099
				text = ""
			intervals [4980]:
				xmin = 1954.099
				xmax = 1954.159
				text = "and"
			intervals [4981]:
				xmin = 1954.159
				xmax = 1954.309
				text = "that"
			intervals [4982]:
				xmin = 1954.309
				xmax = 1954.349
				text = "s"
			intervals [4983]:
				xmin = 1954.349
				xmax = 1954.639
				text = "how"
			intervals [4984]:
				xmin = 1954.639
				xmax = 1955.5465
				text = ""
			intervals [4985]:
				xmin = 1955.5465
				xmax = 1955.6865
				text = "it"
			intervals [4986]:
				xmin = 1955.6865
				xmax = 1955.9665
				text = "is"
			intervals [4987]:
				xmin = 1955.9665
				xmax = 1956.0865
				text = "in"
			intervals [4988]:
				xmin = 1956.0865
				xmax = 1956.5565
				text = "life"
			intervals [4989]:
				xmin = 1956.5565
				xmax = 1957.1037
				text = ""
			intervals [4990]:
				xmin = 1957.1037
				xmax = 1957.2437
				text = "and"
			intervals [4991]:
				xmin = 1957.2437
				xmax = 1957.3237
				text = "it"
			intervals [4992]:
				xmin = 1957.3237
				xmax = 1957.4337
				text = "s"
			intervals [4993]:
				xmin = 1957.4337
				xmax = 1957.4737
				text = ""
			intervals [4994]:
				xmin = 1957.4737
				xmax = 1957.8037
				text = "doesn't"
			intervals [4995]:
				xmin = 1957.8037
				xmax = 1957.9637
				text = "mean"
			intervals [4996]:
				xmin = 1957.9637
				xmax = 1958.0437
				text = "it"
			intervals [4997]:
				xmin = 1958.0437
				xmax = 1958.1337
				text = "s"
			intervals [4998]:
				xmin = 1958.1337
				xmax = 1958.5437
				text = "right"
			intervals [4999]:
				xmin = 1958.5437
				xmax = 1958.5737
				text = ""
			intervals [5000]:
				xmin = 1958.5737
				xmax = 1958.7237
				text = "it"
			intervals [5001]:
				xmin = 1958.7237
				xmax = 1958.8037
				text = "s"
			intervals [5002]:
				xmin = 1958.8037
				xmax = 1958.9837
				text = "not"
			intervals [5003]:
				xmin = 1958.9837
				xmax = 1959.1737
				text = "right"
			intervals [5004]:
				xmin = 1959.1737
				xmax = 1959.3237
				text = "at"
			intervals [5005]:
				xmin = 1959.3237
				xmax = 1959.6437
				text = "all"
			intervals [5006]:
				xmin = 1959.6437
				xmax = 1959.7267
				text = ""
			intervals [5007]:
				xmin = 1959.7267
				xmax = 1959.9867
				text = "but"
			intervals [5008]:
				xmin = 1959.9867
				xmax = 1960.0167
				text = ""
			intervals [5009]:
				xmin = 1960.0167
				xmax = 1960.7067
				text = "unfortunately"
			intervals [5010]:
				xmin = 1960.7067
				xmax = 1960.9965
				text = ""
			intervals [5011]:
				xmin = 1960.9965
				xmax = 1961.1765
				text = "that"
			intervals [5012]:
				xmin = 1961.1765
				xmax = 1961.4165
				text = "is"
			intervals [5013]:
				xmin = 1961.4165
				xmax = 1961.7265
				text = "true"
			intervals [5014]:
				xmin = 1961.7265
				xmax = 1970.9291
				text = ""
			intervals [5015]:
				xmin = 1970.9291
				xmax = 1971.0791
				text = "oh"
			intervals [5016]:
				xmin = 1971.0791
				xmax = 1971.3291
				text = "yeah"
			intervals [5017]:
				xmin = 1971.3291
				xmax = 1975.1809
				text = ""
			intervals [5018]:
				xmin = 1975.1809
				xmax = 1975.3709
				text = "cause"
			intervals [5019]:
				xmin = 1975.3709
				xmax = 1975.4709
				text = "if"
			intervals [5020]:
				xmin = 1975.4709
				xmax = 1975.5709
				text = "you"
			intervals [5021]:
				xmin = 1975.5709
				xmax = 1975.7109
				text = "don't"
			intervals [5022]:
				xmin = 1975.7109
				xmax = 1975.9409
				text = "have"
			intervals [5023]:
				xmin = 1975.9409
				xmax = 1976.1509
				text = "on"
			intervals [5024]:
				xmin = 1976.1509
				xmax = 1976.2109
				text = "the"
			intervals [5025]:
				xmin = 1976.2109
				xmax = 1976.7809
				text = "nice"
			intervals [5026]:
				xmin = 1976.7809
				xmax = 1977.077
				text = ""
			intervals [5027]:
				xmin = 1977.077
				xmax = 1977.157
				text = "the"
			intervals [5028]:
				xmin = 1977.157
				xmax = 1977.507
				text = "nice"
			intervals [5029]:
				xmin = 1977.507
				xmax = 1978.187
				text = "jordans"
			intervals [5030]:
				xmin = 1978.187
				xmax = 1978.437
				text = "or"
			intervals [5031]:
				xmin = 1978.437
				xmax = 1978.507
				text = "th-"
			intervals [5032]:
				xmin = 1978.507
				xmax = 1978.8873
				text = ""
			intervals [5033]:
				xmin = 1978.8873
				xmax = 1978.9873
				text = "or"
			intervals [5034]:
				xmin = 1978.9873
				xmax = 1979.0873
				text = "the"
			intervals [5035]:
				xmin = 1979.0873
				xmax = 1979.5173
				text = "nice"
			intervals [5036]:
				xmin = 1979.5173
				xmax = 1979.5473
				text = ""
			intervals [5037]:
				xmin = 1979.5473
				xmax = 1980.0373
				text = "um"
			intervals [5038]:
				xmin = 1980.0373
				xmax = 1980.6251
				text = ""
			intervals [5039]:
				xmin = 1980.6251
				xmax = 1981.5851
				text = "foamposites"
			intervals [5040]:
				xmin = 1981.5851
				xmax = 1981.9251
				text = "or"
			intervals [5041]:
				xmin = 1981.9251
				xmax = 1982.2232
				text = ""
			intervals [5042]:
				xmin = 1982.2232
				xmax = 1982.2832
				text = "they"
			intervals [5043]:
				xmin = 1982.2832
				xmax = 1982.3932
				text = "have"
			intervals [5044]:
				xmin = 1982.3932
				xmax = 1982.6932
				text = "nice"
			intervals [5045]:
				xmin = 1982.6932
				xmax = 1982.9632
				text = "helly"
			intervals [5046]:
				xmin = 1982.9632
				xmax = 1983.4732
				text = "hansen"
			intervals [5047]:
				xmin = 1983.4732
				xmax = 1983.5132
				text = "or"
			intervals [5048]:
				xmin = 1983.5132
				xmax = 1983.8032
				text = "north"
			intervals [5049]:
				xmin = 1983.8032
				xmax = 1984.0832
				text = "face"
			intervals [5050]:
				xmin = 1984.0832
				xmax = 1984.1132
				text = "or"
			intervals [5051]:
				xmin = 1984.1132
				xmax = 1984.6232
				text = "nothing"
			intervals [5052]:
				xmin = 1984.6232
				xmax = 1985.4861
				text = ""
			intervals [5053]:
				xmin = 1985.4861
				xmax = 1985.7361
				text = "they"
			intervals [5054]:
				xmin = 1985.7361
				xmax = 1985.8561
				text = ""
			intervals [5055]:
				xmin = 1985.8561
				xmax = 1985.9961
				text = "they"
			intervals [5056]:
				xmin = 1985.9961
				xmax = 1986.1961
				text = "not"
			intervals [5057]:
				xmin = 1986.1961
				xmax = 1986.6261
				text = "checking"
			intervals [5058]:
				xmin = 1986.6261
				xmax = 1986.7861
				text = "for"
			intervals [5059]:
				xmin = 1986.7861
				xmax = 1987.0261
				text = "you"
			intervals [5060]:
				xmin = 1987.0261
				xmax = 1988.6117
				text = ""
			intervals [5061]:
				xmin = 1988.6117
				xmax = 1988.7317
				text = "it"
			intervals [5062]:
				xmin = 1988.7317
				xmax = 1988.7817
				text = "s"
			intervals [5063]:
				xmin = 1988.7817
				xmax = 1989.0417
				text = "sad"
			intervals [5064]:
				xmin = 1989.0417
				xmax = 1989.1417
				text = "to"
			intervals [5065]:
				xmin = 1989.1417
				xmax = 1989.4817
				text = "say"
			intervals [5066]:
				xmin = 1989.4817
				xmax = 1990.8699
				text = ""
			intervals [5067]:
				xmin = 1990.8699
				xmax = 1991.0399
				text = "you"
			intervals [5068]:
				xmin = 1991.0399
				xmax = 1991.0699
				text = ""
			intervals [5069]:
				xmin = 1991.0699
				xmax = 1991.3699
				text = "it"
			intervals [5070]:
				xmin = 1991.3699
				xmax = 1991.7982
				text = ""
			intervals [5071]:
				xmin = 1991.7982
				xmax = 1992.0982
				text = "kids"
			intervals [5072]:
				xmin = 1992.0982
				xmax = 1992.6382
				text = "nowadays"
			intervals [5073]:
				xmin = 1992.6382
				xmax = 1992.7482
				text = "if"
			intervals [5074]:
				xmin = 1992.7482
				xmax = 1992.8482
				text = "you"
			intervals [5075]:
				xmin = 1992.8482
				xmax = 1992.9782
				text = "don't"
			intervals [5076]:
				xmin = 1992.9782
				xmax = 1993.2182
				text = "have"
			intervals [5077]:
				xmin = 1993.2182
				xmax = 1993.4382
				text = "on"
			intervals [5078]:
				xmin = 1993.4382
				xmax = 1993.4782
				text = ""
			intervals [5079]:
				xmin = 1993.4782
				xmax = 1993.6182
				text = "s"
			intervals [5080]:
				xmin = 1993.6182
				xmax = 1994.0982
				text = "designer"
			intervals [5081]:
[truncated: 2,720,794 more chars]
