# Supplementary material for: Considering Performance in the Automated and Manual Coding of Sociolinguistic Variables: Lessons From Variable (ING)
Source: Front Artif Intell. 2021 Apr 29;4:648543. doi: 10.3389/frai.2021.648543 (PMC8117961; doi:10.3389/frai.2021.648543)
Supplement: Supplementary file 6 [file Data_Sheet_6.ZIP › CORAAL_VARAligned_as_TextGrids_p2/DCB_se3_ag4_m_02_1.TextGrid]

File type = "ooTextFile"
Object class = "TextGrid"

xmin = 0.0
xmax = 867.0999092970521
tiers? <exists>
size = 4
item []:
	item [1]:
		class = "IntervalTier"
		name = "DCB_se3_ag4_m_02 - words"
		xmin = 0.0
		xmax = 867.0999092970521
		intervals: size = 2510
			intervals [1]:
				xmin = 0.0
				xmax = 5.4962
				text = ""
			intervals [2]:
				xmin = 5.4962
				xmax = 5.5762
				text = "ts"
			intervals [3]:
				xmin = 5.5762
				xmax = 6.488
				text = ""
			intervals [4]:
				xmin = 6.488
				xmax = 7.048
				text = "um"
			intervals [5]:
				xmin = 7.048
				xmax = 8.3327
				text = ""
			intervals [6]:
				xmin = 8.3327
				xmax = 8.4727
				text = "this"
			intervals [7]:
				xmin = 8.4727
				xmax = 8.7727
				text = "sounds"
			intervals [8]:
				xmin = 8.7727
				xmax = 8.9327
				text = "like"
			intervals [9]:
				xmin = 8.9327
				xmax = 9.0227
				text = "the"
			intervals [10]:
				xmin = 9.0227
				xmax = 9.2327
				text = "old"
			intervals [11]:
				xmin = 9.2327
				xmax = 9.6127
				text = "interview"
			intervals [12]:
				xmin = 9.6127
				xmax = 10.1449
				text = ""
			intervals [13]:
				xmin = 10.1449
				xmax = 11.3149
				text = "so"
			intervals [14]:
				xmin = 11.3149
				xmax = 11.9146
				text = ""
			intervals [15]:
				xmin = 11.9146
				xmax = 12.2046
				text = "and"
			intervals [16]:
				xmin = 12.2046
				xmax = 12.481
				text = ""
			intervals [17]:
				xmin = 12.481
				xmax = 12.691
				text = "from"
			intervals [18]:
				xmin = 12.691
				xmax = 12.771
				text = "the"
			intervals [19]:
				xmin = 12.771
				xmax = 12.991
				text = "old"
			intervals [20]:
				xmin = 12.991
				xmax = 13.311
				text = "interview"
			intervals [21]:
				xmin = 13.311
				xmax = 13.471
				text = "you"
			intervals [22]:
				xmin = 13.471
				xmax = 13.501
				text = "d"
			intervals [23]:
				xmin = 13.501
				xmax = 13.831
				text = "probably"
			intervals [24]:
				xmin = 13.831
				xmax = 14.021
				text = "learn"
			intervals [25]:
				xmin = 14.021
				xmax = 14.271
				text = "more"
			intervals [26]:
				xmin = 14.271
				xmax = 14.561
				text = "about"
			intervals [27]:
				xmin = 14.561
				xmax = 14.691
				text = "my"
			intervals [28]:
				xmin = 14.691
				xmax = 15.151
				text = "neighborhood"
			intervals [29]:
				xmin = 15.151
				xmax = 15.511
				text = "cause"
			intervals [30]:
				xmin = 15.511
				xmax = 15.9801
				text = ""
			intervals [31]:
				xmin = 15.9801
				xmax = 16.1101
				text = "it"
			intervals [32]:
				xmin = 16.1101
				xmax = 16.2501
				text = "was"
			intervals [33]:
				xmin = 16.2501
				xmax = 16.6201
				text = "fresher"
			intervals [34]:
				xmin = 16.6201
				xmax = 16.6901
				text = "in"
			intervals [35]:
				xmin = 16.6901
				xmax = 16.8201
				text = "my"
			intervals [36]:
				xmin = 16.8201
				xmax = 17.1401
				text = "mind"
			intervals [37]:
				xmin = 17.1401
				xmax = 17.1701
				text = ""
			intervals [38]:
				xmin = 17.1701
				xmax = 17.3701
				text = "then"
			intervals [39]:
				xmin = 17.3701
				xmax = 17.8934
				text = ""
			intervals [40]:
				xmin = 17.8934
				xmax = 18.4434
				text = "um"
			intervals [41]:
				xmin = 18.4434
				xmax = 18.9523
				text = ""
			intervals [42]:
				xmin = 18.9523
				xmax = 19.1323
				text = "i"
			intervals [43]:
				xmin = 19.1323
				xmax = 19.6323
				text = "lived"
			intervals [44]:
				xmin = 19.6323
				xmax = 20.5501
				text = ""
			intervals [45]:
				xmin = 20.5501
				xmax = 20.7201
				text = "we"
			intervals [46]:
				xmin = 20.7201
				xmax = 20.7701
				text = "m-"
			intervals [47]:
				xmin = 20.7701
				xmax = 20.8401
				text = ""
			intervals [48]:
				xmin = 20.8401
				xmax = 20.9801
				text = "we"
			intervals [49]:
				xmin = 20.9801
				xmax = 21.2601
				text = "moved"
			intervals [50]:
				xmin = 21.2601
				xmax = 21.3901
				text = "my"
			intervals [51]:
				xmin = 21.3901
				xmax = 21.6901
				text = "family"
			intervals [52]:
				xmin = 21.6901
				xmax = 21.9001
				text = "moved"
			intervals [53]:
				xmin = 21.9001
				xmax = 22.2601
				text = "to"
			intervals [54]:
				xmin = 22.2601
				xmax = 22.5701
				text = "second"
			intervals [55]:
				xmin = 22.5701
				xmax = 22.6301
				text = "and"
			intervals [56]:
				xmin = 22.6301
				xmax = 22.8201
				text = "t"
			intervals [57]:
				xmin = 22.8201
				xmax = 23.2001
				text = "street"
			intervals [58]:
				xmin = 23.2001
				xmax = 23.7989
				text = ""
			intervals [59]:
				xmin = 23.7989
				xmax = 24.5689
				text = "northeast"
			intervals [60]:
				xmin = 24.5689
				xmax = 24.7089
				text = "uh"
			intervals [61]:
				xmin = 24.7089
				xmax = 24.8789
				text = "right"
			intervals [62]:
				xmin = 24.8789
				xmax = 25.1789
				text = "across"
			intervals [63]:
				xmin = 25.1789
				xmax = 25.2389
				text = "the"
			intervals [64]:
				xmin = 25.2389
				xmax = 25.4389
				text = "street"
			intervals [65]:
				xmin = 25.4389
				xmax = 25.5789
				text = "from"
			intervals [66]:
				xmin = 25.5789
				xmax = 25.9389
				text = "mckinley"
			intervals [67]:
				xmin = 25.9389
				xmax = 26.3689
				text = "tech"
			intervals [68]:
				xmin = 26.3689
				xmax = 26.7433
				text = ""
			intervals [69]:
				xmin = 26.7433
				xmax = 26.8833
				text = "when"
			intervals [70]:
				xmin = 26.8833
				xmax = 26.9533
				text = "i"
			intervals [71]:
				xmin = 26.9533
				xmax = 27.1033
				text = "was"
			intervals [72]:
				xmin = 27.1033
				xmax = 27.3633
				text = "very"
			intervals [73]:
				xmin = 27.3633
				xmax = 27.5933
				text = "young"
			intervals [74]:
				xmin = 27.5933
				xmax = 27.6333
				text = ""
			intervals [75]:
				xmin = 27.6333
				xmax = 28.2133
				text = "probably"
			intervals [76]:
				xmin = 28.2133
				xmax = 28.6333
				text = "about"
			intervals [77]:
				xmin = 28.6333
				xmax = 28.6633
				text = ""
			intervals [78]:
				xmin = 28.6633
				xmax = 29.4433
				text = "four"
			intervals [79]:
				xmin = 29.4433
				xmax = 29.9783
				text = ""
			intervals [80]:
				xmin = 29.9783
				xmax = 30.2483
				text = "four"
			intervals [81]:
				xmin = 30.2483
				xmax = 30.5183
				text = "years"
			intervals [82]:
				xmin = 30.5183
				xmax = 30.7683
				text = "old"
			intervals [83]:
				xmin = 30.7683
				xmax = 31.5257
				text = ""
			intervals [84]:
				xmin = 31.5257
				xmax = 32.2457
				text = "and"
			intervals [85]:
				xmin = 32.2457
				xmax = 32.8257
				text = "um"
			intervals [86]:
				xmin = 32.8257
				xmax = 33.1118
				text = ""
			intervals [87]:
				xmin = 33.1118
				xmax = 33.1818
				text = "<unk>"
			intervals [88]:
				xmin = 33.1818
				xmax = 33.2318
				text = ""
			intervals [89]:
				xmin = 33.2318
				xmax = 33.4218
				text = "it"
			intervals [90]:
				xmin = 33.4218
				xmax = 34.1918
				text = "was"
			intervals [91]:
				xmin = 34.1918
				xmax = 34.6563
				text = ""
			intervals [92]:
				xmin = 34.6563
				xmax = 34.7163
				text = "a"
			intervals [93]:
				xmin = 34.7163
				xmax = 35.6163
				text = "neighborhood"
			intervals [94]:
				xmin = 35.6163
				xmax = 36.0963
				text = "of"
			intervals [95]:
				xmin = 36.0963
				xmax = 36.212
				text = ""
			intervals [96]:
				xmin = 36.212
				xmax = 36.532
				text = "working"
			intervals [97]:
				xmin = 36.532
				xmax = 36.842
				text = "class"
			intervals [98]:
				xmin = 36.842
				xmax = 37.262
				text = "people"
			intervals [99]:
				xmin = 37.262
				xmax = 37.722
				text = "everybody"
			intervals [100]:
				xmin = 37.722
				xmax = 37.802
				text = "in"
			intervals [101]:
				xmin = 37.802
				xmax = 37.862
				text = "the"
			intervals [102]:
				xmin = 37.862
				xmax = 37.912
				text = "n-"
			intervals [103]:
				xmin = 37.912
				xmax = 37.972
				text = ""
			intervals [104]:
				xmin = 37.972
				xmax = 38.172
				text = "pretty"
			intervals [105]:
				xmin = 38.172
				xmax = 38.362
				text = "much"
			intervals [106]:
				xmin = 38.362
				xmax = 38.752
				text = "everybody"
			intervals [107]:
				xmin = 38.752
				xmax = 38.832
				text = "in"
			intervals [108]:
				xmin = 38.832
				xmax = 38.892
				text = "the"
			intervals [109]:
				xmin = 38.892
				xmax = 39.362
				text = "neighborhood"
			intervals [110]:
				xmin = 39.362
				xmax = 39.762
				text = "worked"
			intervals [111]:
				xmin = 39.762
				xmax = 40.3565
				text = ""
			intervals [112]:
				xmin = 40.3565
				xmax = 41.0665
				text = "um"
			intervals [113]:
				xmin = 41.0665
				xmax = 41.4425
				text = ""
			intervals [114]:
				xmin = 41.4425
				xmax = 41.7925
				text = "single"
			intervals [115]:
				xmin = 41.7925
				xmax = 42.2625
				text = "family"
			intervals [116]:
				xmin = 42.2625
				xmax = 42.4525
				text = "row"
			intervals [117]:
				xmin = 42.4525
				xmax = 43.1525
				text = "houses"
			intervals [118]:
				xmin = 43.1525
				xmax = 43.7805
				text = ""
			intervals [119]:
				xmin = 43.7805
				xmax = 44.5105
				text = "and"
			intervals [120]:
				xmin = 44.5105
				xmax = 44.5405
				text = ""
			intervals [121]:
				xmin = 44.5405
				xmax = 44.7705
				text = "it"
			intervals [122]:
				xmin = 44.7705
				xmax = 44.9305
				text = "was"
			intervals [123]:
				xmin = 44.9305
				xmax = 45.0205
				text = "a"
			intervals [124]:
				xmin = 45.0205
				xmax = 45.0605
				text = ""
			intervals [125]:
				xmin = 45.0605
				xmax = 46.0805
				text = "very"
			intervals [126]:
				xmin = 46.0805
				xmax = 46.9707
				text = ""
			intervals [127]:
				xmin = 46.9707
				xmax = 47.2207
				text = "very"
			intervals [128]:
				xmin = 47.2207
				xmax = 48.0407
				text = "warm"
			intervals [129]:
				xmin = 48.0407
				xmax = 48.3128
				text = ""
			intervals [130]:
				xmin = 48.3128
				xmax = 48.5728
				text = "very"
			intervals [131]:
				xmin = 48.5728
				xmax = 49.3028
				text = "collective"
			intervals [132]:
				xmin = 49.3028
				xmax = 49.5928
				text = "very"
			intervals [133]:
				xmin = 49.5928
				xmax = 50.2928
				text = "interactive"
			intervals [134]:
				xmin = 50.2928
				xmax = 50.3228
				text = ""
			intervals [135]:
				xmin = 50.3228
				xmax = 50.9428
				text = "neighborhood"
			intervals [136]:
				xmin = 50.9428
				xmax = 51.2319
				text = ""
			intervals [137]:
				xmin = 51.2319
				xmax = 51.7519
				text = "everyone"
			intervals [138]:
				xmin = 51.7519
				xmax = 52.0019
				text = "knew"
			intervals [139]:
				xmin = 52.0019
				xmax = 52.6419
				text = "everyone"
			intervals [140]:
				xmin = 52.6419
				xmax = 52.7019
				text = ""
			intervals [141]:
				xmin = 52.7019
				xmax = 53.1619
				text = "everyone"
			intervals [142]:
				xmin = 53.1619
				xmax = 53.6319
				text = "knew"
			intervals [143]:
				xmin = 53.6319
				xmax = 54.2403
				text = ""
			intervals [144]:
				xmin = 54.2403
				xmax = 54.6003
				text = "everyone"
			intervals [145]:
				xmin = 54.6003
				xmax = 54.8503
				text = "else"
			intervals [146]:
				xmin = 54.8503
				xmax = 55.0803
				text = "s"
			intervals [147]:
				xmin = 55.0803
				xmax = 55.233
				text = ""
			intervals [148]:
				xmin = 55.233
				xmax = 55.713
				text = "children"
			intervals [149]:
				xmin = 55.713
				xmax = 56.1911
				text = ""
			intervals [150]:
				xmin = 56.1911
				xmax = 56.4311
				text = "all"
			intervals [151]:
				xmin = 56.4311
				xmax = 56.5311
				text = "the"
			intervals [152]:
				xmin = 56.5311
				xmax = 56.9411
				text = "children"
			intervals [153]:
				xmin = 56.9411
				xmax = 57.3311
				text = "played"
			intervals [154]:
				xmin = 57.3311
				xmax = 57.9311
				text = "together"
			intervals [155]:
				xmin = 57.9311
				xmax = 58.1911
				text = "we"
			intervals [156]:
				xmin = 58.1911
				xmax = 58.2211
				text = ""
			intervals [157]:
				xmin = 58.2211
				xmax = 58.6311
				text = "generally"
			intervals [158]:
				xmin = 58.6311
				xmax = 58.9811
				text = "played"
			intervals [159]:
				xmin = 58.9811
				xmax = 59.0711
				text = "in"
			intervals [160]:
				xmin = 59.0711
				xmax = 59.1611
				text = "the"
			intervals [161]:
				xmin = 59.1611
				xmax = 59.5511
				text = "alley"
			intervals [162]:
				xmin = 59.5511
				xmax = 59.7111
				text = "that"
			intervals [163]:
				xmin = 59.7111
				xmax = 59.8811
				text = "was"
			intervals [164]:
				xmin = 59.8811
				xmax = 60.0111
				text = "our"
			intervals [165]:
				xmin = 60.0111
				xmax = 60.7611
				text = "playground"
			intervals [166]:
				xmin = 60.7611
				xmax = 61.285
				text = ""
			intervals [167]:
				xmin = 61.285
				xmax = 61.955
				text = "um"
			intervals [168]:
				xmin = 61.955
				xmax = 62.4222
				text = ""
			intervals [169]:
				xmin = 62.4222
				xmax = 62.5622
				text = "and"
			intervals [170]:
				xmin = 62.5622
				xmax = 62.7022
				text = "on"
			intervals [171]:
				xmin = 62.7022
				xmax = 62.8922
				text = "any"
			intervals [172]:
				xmin = 62.8922
				xmax = 63.2322
				text = "given"
			intervals [173]:
				xmin = 63.2322
				xmax = 63.5822
				text = "day"
			intervals [174]:
				xmin = 63.5822
				xmax = 63.7222
				text = "the"
			intervals [175]:
				xmin = 63.7222
				xmax = 63.9622
				text = "kids"
			intervals [176]:
				xmin = 63.9622
				xmax = 64.0522
				text = "would"
			intervals [177]:
				xmin = 64.0522
				xmax = 64.1722
				text = "be"
			intervals [178]:
				xmin = 64.1722
				xmax = 64.4722
				text = "playing"
			intervals [179]:
				xmin = 64.4722
				xmax = 64.5322
				text = "in"
			intervals [180]:
				xmin = 64.5322
				xmax = 64.6722
				text = "the"
			intervals [181]:
				xmin = 64.6722
				xmax = 65.1322
				text = "alley"
			intervals [182]:
				xmin = 65.1322
				xmax = 65.5045
				text = ""
			intervals [183]:
				xmin = 65.5045
				xmax = 65.9045
				text = "um"
			intervals [184]:
				xmin = 65.9045
				xmax = 65.9945
				text = "the"
			intervals [185]:
				xmin = 65.9945
				xmax = 66.4745
				text = "fathers"
			intervals [186]:
				xmin = 66.4745
				xmax = 66.6145
				text = "would"
			intervals [187]:
				xmin = 66.6145
				xmax = 66.7845
				text = "be"
			intervals [188]:
				xmin = 66.7845
				xmax = 67.0945
				text = "out"
			intervals [189]:
				xmin = 67.0945
				xmax = 67.7239
				text = ""
			intervals [190]:
				xmin = 67.7239
				xmax = 67.8739
				text = "in"
			intervals [191]:
				xmin = 67.8739
				xmax = 67.9839
				text = "the"
			intervals [192]:
				xmin = 67.9839
				xmax = 68.4939
				text = "back"
			intervals [193]:
				xmin = 68.4939
				xmax = 68.5539
				text = "in"
			intervals [194]:
				xmin = 68.5539
				xmax = 68.6239
				text = "the"
			intervals [195]:
				xmin = 68.6239
				xmax = 69.2139
				text = "garages"
			intervals [196]:
				xmin = 69.2139
				xmax = 69.5239
				text = "working"
			intervals [197]:
				xmin = 69.5239
				xmax = 69.6439
				text = "on"
			intervals [198]:
				xmin = 69.6439
				xmax = 69.7639
				text = "their"
			intervals [199]:
				xmin = 69.7639
				xmax = 70.3639
				text = "cars"
			intervals [200]:
				xmin = 70.3639
				xmax = 70.7466
				text = ""
			intervals [201]:
				xmin = 70.7466
				xmax = 71.4666
				text = "and"
			intervals [202]:
				xmin = 71.4666
				xmax = 72.0066
				text = "um"
			intervals [203]:
				xmin = 72.0066
				xmax = 72.5368
				text = ""
			intervals [204]:
				xmin = 72.5368
				xmax = 72.6668
				text = "in"
			intervals [205]:
				xmin = 72.6668
				xmax = 72.7468
				text = "the"
			intervals [206]:
				xmin = 72.7468
				xmax = 73.5268
				text = "evenings"
			intervals [207]:
				xmin = 73.5268
				xmax = 73.7876
				text = ""
			intervals [208]:
				xmin = 73.7876
				xmax = 74.0776
				text = "people"
			intervals [209]:
				xmin = 74.0776
				xmax = 74.1976
				text = "would"
			intervals [210]:
				xmin = 74.1976
				xmax = 74.3076
				text = "be"
			intervals [211]:
				xmin = 74.3076
				xmax = 74.5176
				text = "sitting"
			intervals [212]:
				xmin = 74.5176
				xmax = 74.6776
				text = "in"
			intervals [213]:
				xmin = 74.6776
				xmax = 74.8076
				text = "the"
			intervals [214]:
				xmin = 74.8076
				xmax = 75.0976
				text = "warm"
			intervals [215]:
				xmin = 75.0976
				xmax = 75.3476
				text = "weather"
			intervals [216]:
				xmin = 75.3476
				xmax = 75.5976
				text = "people"
			intervals [217]:
				xmin = 75.5976
				xmax = 75.7176
				text = "would"
			intervals [218]:
				xmin = 75.7176
				xmax = 75.8376
				text = "be"
			intervals [219]:
				xmin = 75.8376
				xmax = 76.1276
				text = "sitting"
			intervals [220]:
				xmin = 76.1276
				xmax = 76.2376
				text = "on"
			intervals [221]:
				xmin = 76.2376
				xmax = 76.3476
				text = "their"
			intervals [222]:
				xmin = 76.3476
				xmax = 76.5676
				text = "front"
			intervals [223]:
				xmin = 76.5676
				xmax = 77.0876
				text = "porches"
			intervals [224]:
				xmin = 77.0876
				xmax = 85.5124
				text = ""
			intervals [225]:
				xmin = 85.5124
				xmax = 85.6324
				text = "<unk>"
			intervals [226]:
				xmin = 85.6324
				xmax = 86.0542
				text = ""
			intervals [227]:
				xmin = 86.0542
				xmax = 86.2242
				text = "we"
			intervals [228]:
				xmin = 86.2242
				xmax = 86.9042
				text = "moved"
			intervals [229]:
				xmin = 86.9042
				xmax = 87.6352
				text = ""
			intervals [230]:
				xmin = 87.6352
				xmax = 88.5152
				text = "to"
			intervals [231]:
				xmin = 88.5152
				xmax = 89.136
				text = ""
			intervals [232]:
				xmin = 89.136
				xmax = 89.296
				text = "the"
			intervals [233]:
				xmin = 89.296
				xmax = 89.426
				text = ""
			intervals [234]:
				xmin = 89.426
				xmax = 89.856
				text = "tacoma"
			intervals [235]:
				xmin = 89.856
				xmax = 90.136
				text = "park"
			intervals [236]:
				xmin = 90.136
				xmax = 90.546
				text = "section"
			intervals [237]:
				xmin = 90.546
				xmax = 90.636
				text = "of"
			intervals [238]:
				xmin = 90.636
				xmax = 91.576
				text = "dc"
			intervals [239]:
				xmin = 91.576
				xmax = 93.2339
				text = ""
			intervals [240]:
				xmin = 93.2339
				xmax = 94.0639
				text = "<unk>"
			intervals [241]:
				xmin = 94.0639
				xmax = 96.6426
				text = ""
			intervals [242]:
				xmin = 96.6426
				xmax = 96.8726
				text = "when"
			intervals [243]:
				xmin = 96.8726
				xmax = 96.9026
				text = ""
			intervals [244]:
				xmin = 96.9026
				xmax = 97.4026
				text = "i"
			intervals [245]:
				xmin = 97.4026
				xmax = 97.4326
				text = ""
			intervals [246]:
				xmin = 97.4326
				xmax = 98.8326
				text = "was"
			intervals [247]:
				xmin = 98.8326
				xmax = 101.0439
				text = ""
			intervals [248]:
				xmin = 101.0439
				xmax = 101.2039
				text = "i"
			intervals [249]:
				xmin = 101.2039
				xmax = 101.2639
				text = ""
			intervals [250]:
				xmin = 101.2639
				xmax = 101.5239
				text = "think"
			intervals [251]:
				xmin = 101.5239
				xmax = 101.6239
				text = "in"
			intervals [252]:
				xmin = 101.6239
				xmax = 101.7039
				text = "the"
			intervals [253]:
				xmin = 101.7039
				xmax = 101.7339
				text = ""
			intervals [254]:
				xmin = 101.7339
				xmax = 102.0339
				text = "eighth"
			intervals [255]:
				xmin = 102.0339
				xmax = 102.4639
				text = "grade"
			intervals [256]:
				xmin = 102.4639
				xmax = 102.6039
				text = ""
			intervals [257]:
				xmin = 102.6039
				xmax = 103.3239
				text = "so"
			intervals [258]:
				xmin = 103.3239
				xmax = 104.1699
				text = ""
			intervals [259]:
				xmin = 104.1699
				xmax = 104.4499
				text = "that"
			intervals [260]:
				xmin = 104.4499
				xmax = 104.6399
				text = "would"
			intervals [261]:
				xmin = 104.6399
				xmax = 104.8099
				text = "have"
			intervals [262]:
				xmin = 104.8099
				xmax = 104.8899
				text = ""
			intervals [263]:
				xmin = 104.8899
				xmax = 105.4799
				text = "been"
			intervals [264]:
				xmin = 105.4799
				xmax = 108.3111
				text = ""
			intervals [265]:
				xmin = 108.3111
				xmax = 108.8911
				text = "sixty"
			intervals [266]:
				xmin = 108.8911
				xmax = 109.3111
				text = "six"
			intervals [267]:
				xmin = 109.3111
				xmax = 109.6811
				text = "nineteen"
			intervals [268]:
				xmin = 109.6811
				xmax = 110.0411
				text = "sixty"
			intervals [269]:
				xmin = 110.0411
				xmax = 110.6011
				text = "six"
			intervals [270]:
				xmin = 110.6011
				xmax = 111.7789
				text = ""
			intervals [271]:
				xmin = 111.7789
				xmax = 112.2489
				text = "um"
			intervals [272]:
				xmin = 112.2489
				xmax = 112.5518
				text = ""
			intervals [273]:
				xmin = 112.5518
				xmax = 112.6518
				text = "we"
			intervals [274]:
				xmin = 112.6518
				xmax = 112.9118
				text = "moved"
			intervals [275]:
				xmin = 112.9118
				xmax = 112.9418
				text = ""
			intervals [276]:
				xmin = 112.9418
				xmax = 113.2318
				text = "to"
			intervals [277]:
				xmin = 113.2318
				xmax = 113.4545
				text = ""
			intervals [278]:
				xmin = 113.4545
				xmax = 113.6645
				text = "that"
			intervals [279]:
				xmin = 113.6645
				xmax = 113.6945
				text = ""
			intervals [280]:
				xmin = 113.6945
				xmax = 114.1845
				text = "neighborhood"
			intervals [281]:
				xmin = 114.1845
				xmax = 117.1609
				text = ""
			intervals [282]:
				xmin = 117.1609
				xmax = 117.3709
				text = "my"
			intervals [283]:
				xmin = 117.3709
				xmax = 117.8609
				text = "parents"
			intervals [284]:
				xmin = 117.8609
				xmax = 118.5009
				text = "wanted"
			intervals [285]:
				xmin = 118.5009
				xmax = 119.0409
				text = "um"
			intervals [286]:
				xmin = 119.0409
				xmax = 120.2166
				text = ""
			intervals [287]:
				xmin = 120.2166
				xmax = 120.2766
				text = "a"
			intervals [288]:
				xmin = 120.2766
				xmax = 120.9466
				text = "uh"
			intervals [289]:
				xmin = 120.9466
				xmax = 121.2642
				text = ""
			intervals [290]:
				xmin = 121.2642
				xmax = 121.5942
				text = "house"
			intervals [291]:
				xmin = 121.5942
				xmax = 121.6842
				text = "with"
			intervals [292]:
				xmin = 121.6842
				xmax = 121.7142
				text = "a"
			intervals [293]:
				xmin = 121.7142
				xmax = 121.8642
				text = "little"
			intervals [294]:
				xmin = 121.8642
				xmax = 121.9542
				text = "bit"
			intervals [295]:
				xmin = 121.9542
				xmax = 122.1042
				text = "more"
			intervals [296]:
				xmin = 122.1042
				xmax = 122.6742
				text = "space"
			intervals [297]:
				xmin = 122.6742
				xmax = 123.1114
				text = ""
			intervals [298]:
				xmin = 123.1114
				xmax = 123.2714
				text = "they"
			intervals [299]:
				xmin = 123.2714
				xmax = 123.5714
				text = "wanted"
			intervals [300]:
				xmin = 123.5714
				xmax = 123.6714
				text = "a"
			intervals [301]:
				xmin = 123.6714
				xmax = 124.1114
				text = "house"
			intervals [302]:
				xmin = 124.1114
				xmax = 124.5714
				text = "with"
			intervals [303]:
				xmin = 124.5714
				xmax = 124.6014
				text = ""
			intervals [304]:
				xmin = 124.6014
				xmax = 124.9714
				text = "fewer"
			intervals [305]:
				xmin = 124.9714
				xmax = 125.5614
				text = "steps"
			intervals [306]:
				xmin = 125.5614
				xmax = 126.344
				text = ""
			intervals [307]:
				xmin = 126.344
				xmax = 127.244
				text = "and"
			intervals [308]:
				xmin = 127.244
				xmax = 127.744
				text = "um"
			intervals [309]:
				xmin = 127.744
				xmax = 127.884
				text = "there"
			intervals [310]:
				xmin = 127.884
				xmax = 128.034
				text = "was"
			intervals [311]:
				xmin = 128.034
				xmax = 128.114
				text = "an"
			intervals [312]:
				xmin = 128.114
				xmax = 128.724
				text = "opportunity"
			intervals [313]:
				xmin = 128.724
				xmax = 128.894
				text = "this"
			intervals [314]:
				xmin = 128.894
				xmax = 129.114
				text = "house"
			intervals [315]:
				xmin = 129.114
				xmax = 129.314
				text = "came"
			intervals [316]:
				xmin = 129.314
				xmax = 129.384
				text = "on"
			intervals [317]:
				xmin = 129.384
				xmax = 129.444
				text = "the"
			intervals [318]:
				xmin = 129.444
				xmax = 129.814
				text = "market"
			intervals [319]:
				xmin = 129.814
				xmax = 129.904
				text = "i"
			intervals [320]:
				xmin = 129.904
				xmax = 130.114
				text = "don't"
			intervals [321]:
				xmin = 130.114
				xmax = 130.524
				text = "remember"
			intervals [322]:
				xmin = 130.524
				xmax = 130.694
				text = "how"
			intervals [323]:
				xmin = 130.694
				xmax = 130.834
				text = "the"
			intervals [324]:
				xmin = 130.834
				xmax = 131.174
				text = "found"
			intervals [325]:
				xmin = 131.174
				xmax = 131.294
				text = "it"
			intervals [326]:
				xmin = 131.294
				xmax = 131.7377
				text = ""
			intervals [327]:
				xmin = 131.7377
				xmax = 132.4077
				text = "um"
			intervals [328]:
				xmin = 132.4077
				xmax = 133.0443
				text = ""
			intervals [329]:
				xmin = 133.0443
				xmax = 133.7343
				text = "and"
			intervals [330]:
				xmin = 133.7343
				xmax = 134.2143
				text = "um"
			intervals [331]:
				xmin = 134.2143
				xmax = 134.6937
				text = ""
			intervals [332]:
				xmin = 134.6937
				xmax = 134.8837
				text = "it"
			intervals [333]:
				xmin = 134.8837
				xmax = 135.1437
				text = "was"
			intervals [334]:
				xmin = 135.1437
				xmax = 135.2837
				text = "a"
			intervals [335]:
				xmin = 135.2837
				xmax = 135.3437
				text = ""
			intervals [336]:
				xmin = 135.3437
				xmax = 135.4537
				text = "it"
			intervals [337]:
				xmin = 135.4537
				xmax = 135.6037
				text = "was"
			intervals [338]:
				xmin = 135.6037
				xmax = 135.6537
				text = "a"
			intervals [339]:
				xmin = 135.6537
				xmax = 135.9637
				text = "split"
			intervals [340]:
				xmin = 135.9637
				xmax = 136.2637
				text = "level"
			intervals [341]:
				xmin = 136.2637
				xmax = 136.8737
				text = "house"
			intervals [342]:
				xmin = 136.8737
				xmax = 137.2209
				text = ""
			intervals [343]:
				xmin = 137.2209
				xmax = 137.7009
				text = "and"
			intervals [344]:
				xmin = 137.7009
				xmax = 137.7309
				text = ""
			intervals [345]:
				xmin = 137.7309
				xmax = 138.1009
				text = "fairly"
			intervals [346]:
				xmin = 138.1009
				xmax = 138.3209
				text = "new"
			intervals [347]:
				xmin = 138.3209
				xmax = 138.3909
				text = "at"
			intervals [348]:
				xmin = 138.3909
				xmax = 138.5109
				text = "the"
			intervals [349]:
				xmin = 138.5109
				xmax = 138.7609
				text = "time"
			intervals [350]:
				xmin = 138.7609
				xmax = 138.8209
				text = "it"
			intervals [351]:
				xmin = 138.8209
				xmax = 138.9909
				text = "had"
			intervals [352]:
				xmin = 138.9909
				xmax = 139.3009
				text = "not"
			intervals [353]:
				xmin = 139.3009
				xmax = 139.3409
				text = ""
			intervals [354]:
				xmin = 139.3409
				xmax = 139.4109
				text = "it"
			intervals [355]:
				xmin = 139.4109
				xmax = 139.5409
				text = ""
			intervals [356]:
				xmin = 139.5409
				xmax = 139.8609
				text = "wasn't"
			intervals [357]:
				xmin = 139.8609
				xmax = 140.0709
				text = "very"
			intervals [358]:
				xmin = 140.0709
				xmax = 140.3109
				text = "old"
			intervals [359]:
				xmin = 140.3109
				xmax = 140.8495
				text = ""
			intervals [360]:
				xmin = 140.8495
				xmax = 141.5095
				text = "and"
			intervals [361]:
				xmin = 141.5095
				xmax = 142.0895
				text = "um"
			intervals [362]:
				xmin = 142.0895
				xmax = 142.4485
				text = ""
			intervals [363]:
				xmin = 142.4485
				xmax = 142.5685
				text = "they"
			intervals [364]:
				xmin = 142.5685
				xmax = 142.7785
				text = "got"
			intervals [365]:
				xmin = 142.7785
				xmax = 142.8685
				text = "the"
			intervals [366]:
				xmin = 142.8685
				xmax = 143.3485
				text = "opportunity"
			intervals [367]:
				xmin = 143.3485
				xmax = 143.4985
				text = "to"
			intervals [368]:
				xmin = 143.4985
				xmax = 143.7885
				text = "buy"
			intervals [369]:
				xmin = 143.7885
				xmax = 143.8485
				text = "it"
			intervals [370]:
				xmin = 143.8485
				xmax = 143.9085
				text = "and"
			intervals [371]:
				xmin = 143.9085
				xmax = 144.0585
				text = "they"
			intervals [372]:
				xmin = 144.0585
				xmax = 144.1685
				text = ""
			intervals [373]:
				xmin = 144.1685
				xmax = 144.3385
				text = "then"
			intervals [374]:
				xmin = 144.3385
				xmax = 144.4685
				text = "they"
			intervals [375]:
				xmin = 144.4685
				xmax = 144.7785
				text = "did"
			intervals [376]:
				xmin = 144.7785
				xmax = 145.370
				text = ""
			intervals [377]:
				xmin = 145.370
				xmax = 145.490
				text = "so"
			intervals [378]:
				xmin = 145.490
				xmax = 145.520
				text = ""
			intervals [379]:
				xmin = 145.520
				xmax = 145.640
				text = "we"
			intervals [380]:
				xmin = 145.640
				xmax = 146.030
				text = "moved"
			intervals [381]:
				xmin = 146.030
				xmax = 146.150
				text = ""
			intervals [382]:
				xmin = 146.150
				xmax = 146.660
				text = "um"
			intervals [383]:
				xmin = 146.660
				xmax = 147.4362
				text = ""
			intervals [384]:
				xmin = 147.4362
				xmax = 147.4962
				text = "we"
			intervals [385]:
				xmin = 147.4962
				xmax = 147.8762
				text = "moved"
			intervals [386]:
				xmin = 147.8762
				xmax = 148.4847
				text = ""
			intervals [387]:
				xmin = 148.4847
				xmax = 148.8247
				text = "before"
			intervals [388]:
				xmin = 148.8247
				xmax = 148.9247
				text = "the"
			intervals [389]:
				xmin = 148.9247
				xmax = 149.2147
				text = "school"
			intervals [390]:
				xmin = 149.2147
				xmax = 149.3347
				text = "year"
			intervals [391]:
				xmin = 149.3347
				xmax = 149.5147
				text = "was"
			intervals [392]:
				xmin = 149.5147
				xmax = 149.8747
				text = "out"
			intervals [393]:
				xmin = 149.8747
				xmax = 155.7801
				text = ""
			intervals [394]:
				xmin = 155.7801
				xmax = 156.0401
				text = "it"
			intervals [395]:
				xmin = 156.0401
				xmax = 156.0701
				text = ""
			intervals [396]:
				xmin = 156.0701
				xmax = 156.3601
				text = "it"
			intervals [397]:
				xmin = 156.3601
				xmax = 156.3901
				text = ""
			intervals [398]:
				xmin = 156.3901
				xmax = 156.5501
				text = "it"
			intervals [399]:
				xmin = 156.5501
				xmax = 156.9601
				text = "was"
			intervals [400]:
				xmin = 156.9601
				xmax = 157.6501
				text = "actually"
			intervals [401]:
				xmin = 157.6501
				xmax = 157.8801
				text = "in"
			intervals [402]:
				xmin = 157.8801
				xmax = 157.9101
				text = ""
			intervals [403]:
				xmin = 157.9101
				xmax = 158.1001
				text = "in"
			intervals [404]:
				xmin = 158.1001
				xmax = 158.3001
				text = "its"
			intervals [405]:
				xmin = 158.3001
				xmax = 158.4601
				text = "own"
			intervals [406]:
				xmin = 158.4601
				xmax = 158.5601
				text = "way"
			intervals [407]:
				xmin = 158.5601
				xmax = 158.6301
				text = "it"
			intervals [408]:
				xmin = 158.6301
				xmax = 158.6901
				text = "s"
			intervals [409]:
				xmin = 158.6901
				xmax = 158.7501
				text = "a"
			intervals [410]:
				xmin = 158.7501
				xmax = 158.9201
				text = "little"
			intervals [411]:
				xmin = 158.9201
				xmax = 159.0701
				text = "bit"
			intervals [412]:
				xmin = 159.0701
				xmax = 159.4201
				text = "different"
			intervals [413]:
				xmin = 159.4201
				xmax = 159.7301
				text = "because"
			intervals [414]:
				xmin = 159.7301
				xmax = 159.8101
				text = "the"
			intervals [415]:
				xmin = 159.8101
				xmax = 160.2401
				text = "houses"
			intervals [416]:
				xmin = 160.2401
				xmax = 160.3301
				text = "were"
			intervals [417]:
				xmin = 160.3301
				xmax = 160.4701
				text = "not"
			intervals [418]:
				xmin = 160.4701
				xmax = 160.6401
				text = "as"
			intervals [419]:
				xmin = 160.6401
				xmax = 160.8401
				text = "close"
			intervals [420]:
				xmin = 160.8401
				xmax = 161.2701
				text = "together"
			intervals [421]:
				xmin = 161.2701
				xmax = 161.7943
				text = ""
			intervals [422]:
				xmin = 161.7943
				xmax = 162.1643
				text = "so"
			intervals [423]:
				xmin = 162.1643
				xmax = 162.4043
				text = "all"
			intervals [424]:
				xmin = 162.4043
				xmax = 162.4943
				text = "the"
			intervals [425]:
				xmin = 162.4943
				xmax = 163.0343
				text = "houses"
			intervals [426]:
				xmin = 163.0343
				xmax = 163.4354
				text = ""
			intervals [427]:
				xmin = 163.4354
				xmax = 163.5454
				text = "in"
			intervals [428]:
				xmin = 163.5454
				xmax = 163.6854
				text = "the"
			intervals [429]:
				xmin = 163.6854
				xmax = 163.7154
				text = ""
			intervals [430]:
				xmin = 163.7154
				xmax = 164.1554
				text = "in"
			intervals [431]:
				xmin = 164.1554
				xmax = 164.5301
				text = ""
			intervals [432]:
				xmin = 164.5301
				xmax = 164.6801
				text = "the"
			intervals [433]:
				xmin = 164.6801
				xmax = 165.0901
				text = "immediate"
			intervals [434]:
				xmin = 165.0901
				xmax = 165.4401
				text = "area"
			intervals [435]:
				xmin = 165.4401
				xmax = 165.6001
				text = "were"
			intervals [436]:
				xmin = 165.6001
				xmax = 166.2201
				text = "detached"
			intervals [437]:
				xmin = 166.2201
				xmax = 166.6101
				text = "homes"
			intervals [438]:
				xmin = 166.6101
				xmax = 166.7901
				text = "which"
			intervals [439]:
				xmin = 166.7901
				xmax = 166.9101
				text = "was"
			intervals [440]:
				xmin = 166.9101
				xmax = 167.3101
				text = "different"
			intervals [441]:
				xmin = 167.3101
				xmax = 168.0933
				text = ""
			intervals [442]:
				xmin = 168.0933
				xmax = 168.2133
				text = "come"
			intervals [443]:
				xmin = 168.2133
				xmax = 168.4833
				text = "in"
			intervals [444]:
				xmin = 168.4833
				xmax = 175.9834
				text = ""
			intervals [445]:
				xmin = 175.9834
				xmax = 176.0834
				text = "they"
			intervals [446]:
				xmin = 176.0834
				xmax = 176.1734
				text = "were"
			intervals [447]:
				xmin = 176.1734
				xmax = 176.3134
				text = "the"
			intervals [448]:
				xmin = 176.3134
				xmax = 176.6834
				text = "houses"
			intervals [449]:
				xmin = 176.6834
				xmax = 176.8634
				text = "were"
			intervals [450]:
				xmin = 176.8634
				xmax = 177.5234
				text = "detached"
			intervals [451]:
				xmin = 177.5234
				xmax = 178.1434
				text = "so"
			intervals [452]:
				xmin = 178.1434
				xmax = 178.4351
				text = ""
			intervals [453]:
				xmin = 178.4351
				xmax = 178.5651
				text = "you"
			intervals [454]:
				xmin = 178.5651
				xmax = 178.7651
				text = "weren't"
			intervals [455]:
				xmin = 178.7651
				xmax = 178.9851
				text = "qu-"
			intervals [456]:
				xmin = 178.9851
				xmax = 179.1535
				text = ""
			intervals [457]:
				xmin = 179.1535
				xmax = 179.3835
				text = "quite"
			intervals [458]:
				xmin = 179.3835
				xmax = 179.5535
				text = "as"
			intervals [459]:
				xmin = 179.5535
				xmax = 179.8535
				text = "close"
			intervals [460]:
				xmin = 179.8535
				xmax = 179.9235
				text = "to"
			intervals [461]:
				xmin = 179.9235
				xmax = 180.0135
				text = "your"
			intervals [462]:
				xmin = 180.0135
				xmax = 180.4335
				text = "neighbors"
			intervals [463]:
				xmin = 180.4335
				xmax = 180.6367
				text = ""
			intervals [464]:
				xmin = 180.6367
				xmax = 180.7967
				text = "but"
			intervals [465]:
				xmin = 180.7967
				xmax = 180.9667
				text = "we"
			intervals [466]:
				xmin = 180.9667
				xmax = 181.4467
				text = "still"
			intervals [467]:
				xmin = 181.4467
				xmax = 181.4767
				text = ""
			intervals [468]:
				xmin = 181.4767
				xmax = 181.7167
				text = "all"
			intervals [469]:
				xmin = 181.7167
				xmax = 181.9367
				text = "knew"
			intervals [470]:
				xmin = 181.9367
				xmax = 182.0267
				text = "the"
			intervals [471]:
				xmin = 182.0267
				xmax = 182.7067
				text = "neighbors"
			intervals [472]:
				xmin = 182.7067
				xmax = 183.1267
				text = "um"
			intervals [473]:
				xmin = 183.1267
				xmax = 183.7319
				text = ""
			intervals [474]:
				xmin = 183.7319
				xmax = 184.1819
				text = "the"
			intervals [475]:
				xmin = 184.1819
				xmax = 184.2119
				text = ""
			intervals [476]:
				xmin = 184.2119
				xmax = 184.3719
				text = "i"
			intervals [477]:
				xmin = 184.3719
				xmax = 184.5319
				text = "was"
			intervals [478]:
				xmin = 184.5319
				xmax = 184.8219
				text = "older"
			intervals [479]:
				xmin = 184.8219
				xmax = 185.0419
				text = "now"
			intervals [480]:
				xmin = 185.0419
				xmax = 185.2119
				text = "so"
			intervals [481]:
				xmin = 185.2119
				xmax = 185.3119
				text = "we"
			intervals [482]:
				xmin = 185.3119
				xmax = 185.4519
				text = "didn't"
			intervals [483]:
				xmin = 185.4519
				xmax = 185.6219
				text = "play"
			intervals [484]:
				xmin = 185.6219
				xmax = 185.6919
				text = "in"
			intervals [485]:
				xmin = 185.6919
				xmax = 185.7619
				text = "the"
			intervals [486]:
				xmin = 185.7619
				xmax = 186.0819
				text = "alley"
			intervals [487]:
				xmin = 186.0819
				xmax = 186.2819
				text = "like"
			intervals [488]:
				xmin = 186.2819
				xmax = 186.3919
				text = "we"
			intervals [489]:
				xmin = 186.3919
				xmax = 186.6119
				text = "used"
			intervals [490]:
				xmin = 186.6119
				xmax = 186.7819
				text = "to"
			intervals [491]:
				xmin = 186.7819
				xmax = 186.9319
				text = "when"
			intervals [492]:
				xmin = 186.9319
				xmax = 187.0619
				text = "i"
			intervals [493]:
				xmin = 187.0619
				xmax = 187.3719
				text = "was"
			intervals [494]:
				xmin = 187.3719
				xmax = 187.6019
				text = "when"
			intervals [495]:
				xmin = 187.6019
				xmax = 187.6819
				text = "i"
			intervals [496]:
				xmin = 187.6819
				xmax = 187.8619
				text = "was"
			intervals [497]:
				xmin = 187.8619
				xmax = 188.1619
				text = "young"
			intervals [498]:
				xmin = 188.1619
				xmax = 188.6417
				text = ""
			intervals [499]:
				xmin = 188.6417
				xmax = 189.2017
				text = "and"
			intervals [500]:
				xmin = 189.2017
				xmax = 189.6117
				text = "um"
			intervals [501]:
				xmin = 189.6117
				xmax = 189.9113
				text = ""
			intervals [502]:
				xmin = 189.9113
				xmax = 190.0213
				text = "but"
			intervals [503]:
				xmin = 190.0213
				xmax = 190.1013
				text = "i"
			intervals [504]:
				xmin = 190.1013
				xmax = 190.3013
				text = "knew"
			intervals [505]:
				xmin = 190.3013
				xmax = 190.4713
				text = "all"
			intervals [506]:
				xmin = 190.4713
				xmax = 190.6713
				text = "the"
			intervals [507]:
				xmin = 190.6713
				xmax = 190.7513
				text = ""
			intervals [508]:
				xmin = 190.7513
				xmax = 190.9313
				text = "the"
			intervals [509]:
				xmin = 190.9313
				xmax = 190.9713
				text = ""
			intervals [510]:
				xmin = 190.9713
				xmax = 191.2613
				text = "kids"
			intervals [511]:
				xmin = 191.2613
				xmax = 191.6513
				text = "around"
			intervals [512]:
				xmin = 191.6513
				xmax = 191.9113
				text = "me"
			intervals [513]:
				xmin = 191.9113
				xmax = 192.2986
				text = ""
			intervals [514]:
				xmin = 192.2986
				xmax = 193.0686
				text = "and"
			intervals [515]:
				xmin = 193.0686
				xmax = 193.2921
				text = ""
			intervals [516]:
				xmin = 193.2921
				xmax = 193.4521
				text = "knew"
			intervals [517]:
				xmin = 193.4521
				xmax = 193.6321
				text = "their"
			intervals [518]:
				xmin = 193.6321
				xmax = 194.2821
				text = "families"
			intervals [519]:
				xmin = 194.2821
				xmax = 194.5021
				text = "they"
			intervals [520]:
				xmin = 194.5021
				xmax = 194.6021
				text = ""
			intervals [521]:
				xmin = 194.6021
				xmax = 194.9221
				text = "they"
			intervals [522]:
				xmin = 194.9221
				xmax = 195.0121
				text = ""
			intervals [523]:
				xmin = 195.0121
				xmax = 195.2121
				text = "they"
			intervals [524]:
				xmin = 195.2121
				xmax = 195.5021
				text = "knew"
			intervals [525]:
				xmin = 195.5021
				xmax = 195.8621
				text = "us"
			intervals [526]:
				xmin = 195.8621
				xmax = 196.2086
				text = ""
			intervals [527]:
				xmin = 196.2086
				xmax = 196.5386
				text = "um"
			intervals [528]:
				xmin = 196.5386
				xmax = 196.7683
				text = ""
			intervals [529]:
				xmin = 196.7683
				xmax = 196.9083
				text = "we"
			intervals [530]:
				xmin = 196.9083
				xmax = 197.1283
				text = "did"
			intervals [531]:
				xmin = 197.1283
				xmax = 197.5083
				text = "not"
			intervals [532]:
				xmin = 197.5083
				xmax = 198.1383
				text = "go"
			intervals [533]:
				xmin = 198.1383
				xmax = 198.7075
				text = ""
			intervals [534]:
				xmin = 198.7075
				xmax = 198.9675
				text = "from"
			intervals [535]:
				xmin = 198.9675
				xmax = 199.3375
				text = "house"
			intervals [536]:
				xmin = 199.3375
				xmax = 199.4475
				text = "to"
			intervals [537]:
				xmin = 199.4475
				xmax = 199.7775
				text = "house"
			intervals [538]:
				xmin = 199.7775
				xmax = 199.9975
				text = "so"
			intervals [539]:
				xmin = 199.9975
				xmax = 200.2075
				text = "one"
			intervals [540]:
				xmin = 200.2075
				xmax = 200.2975
				text = "of"
			intervals [541]:
				xmin = 200.2975
				xmax = 200.4275
				text = "the"
			intervals [542]:
				xmin = 200.4275
				xmax = 200.6975
				text = "things"
			intervals [543]:
				xmin = 200.6975
				xmax = 200.8575
				text = "that"
			intervals [544]:
				xmin = 200.8575
				xmax = 201.0275
				text = "was"
			intervals [545]:
				xmin = 201.0275
				xmax = 201.4675
				text = "special"
			intervals [546]:
				xmin = 201.4675
				xmax = 201.5675
				text = "and"
			intervals [547]:
				xmin = 201.5675
				xmax = 201.9175
				text = "unique"
			intervals [548]:
				xmin = 201.9175
				xmax = 202.2575
				text = "about"
			intervals [549]:
				xmin = 202.2575
				xmax = 202.7608
				text = ""
			intervals [550]:
				xmin = 202.7608
				xmax = 203.1908
				text = "the"
			intervals [551]:
				xmin = 203.1908
				xmax = 203.6208
				text = "um"
			intervals [552]:
				xmin = 203.6208
				xmax = 203.6508
				text = ""
			intervals [553]:
				xmin = 203.6508
				xmax = 203.8508
				text = "t"
			intervals [554]:
				xmin = 203.8508
				xmax = 204.1008
				text = "street"
			intervals [555]:
				xmin = 204.1008
				xmax = 204.6708
				text = "neighborhood"
			intervals [556]:
				xmin = 204.6708
				xmax = 204.9008
				text = "and"
			intervals [557]:
				xmin = 204.9008
				xmax = 205.0208
				text = ""
			intervals [558]:
				xmin = 205.0208
				xmax = 205.2408
				text = "and"
			intervals [559]:
				xmin = 205.2408
				xmax = 205.5008
				text = "being"
			intervals [560]:
				xmin = 205.5008
				xmax = 205.6208
				text = "there"
			intervals [561]:
				xmin = 205.6208
				xmax = 205.7608
				text = "and"
			intervals [562]:
				xmin = 205.7608
				xmax = 206.0008
				text = "being"
			intervals [563]:
				xmin = 206.0008
				xmax = 206.1908
				text = "there"
			intervals [564]:
				xmin = 206.1908
				xmax = 206.6725
				text = ""
			intervals [565]:
				xmin = 206.6725
				xmax = 206.8025
				text = "at"
			intervals [566]:
				xmin = 206.8025
				xmax = 206.8325
				text = "a"
			intervals [567]:
				xmin = 206.8325
				xmax = 207.0525
				text = "very"
			intervals [568]:
				xmin = 207.0525
				xmax = 207.3025
				text = "young"
			intervals [569]:
				xmin = 207.3025
				xmax = 207.6325
				text = "age"
			intervals [570]:
				xmin = 207.6325
				xmax = 207.8725
				text = "was"
			intervals [571]:
				xmin = 207.8725
				xmax = 208.0325
				text = "as"
			intervals [572]:
				xmin = 208.0325
				xmax = 208.5225
				text = "kids"
			intervals [573]:
				xmin = 208.5225
				xmax = 208.8532
				text = ""
			intervals [574]:
				xmin = 208.8532
				xmax = 209.0032
				text = "we"
			intervals [575]:
				xmin = 209.0032
				xmax = 209.2132
				text = "would"
			intervals [576]:
				xmin = 209.2132
				xmax = 209.5187
				text = ""
			intervals [577]:
				xmin = 209.5187
				xmax = 209.8087
				text = "go"
			intervals [578]:
				xmin = 209.8087
				xmax = 210.0587
				text = "from"
			intervals [579]:
				xmin = 210.0587
				xmax = 210.2587
				text = "one"
			intervals [580]:
				xmin = 210.2587
				xmax = 210.6287
				text = "person"
			intervals [581]:
				xmin = 210.6287
				xmax = 210.6587
				text = "s"
			intervals [582]:
				xmin = 210.6587
				xmax = 210.9787
				text = "house"
			intervals [583]:
				xmin = 210.9787
				xmax = 211.1287
				text = "to"
			intervals [584]:
				xmin = 211.1287
				xmax = 211.2787
				text = "the"
			intervals [585]:
				xmin = 211.2787
				xmax = 211.4587
				text = "other"
			intervals [586]:
				xmin = 211.4587
				xmax = 211.8587
				text = "person"
			intervals [587]:
				xmin = 211.8587
				xmax = 211.8887
				text = "s"
			intervals [588]:
				xmin = 211.8887
				xmax = 212.1587
				text = "house"
			intervals [589]:
				xmin = 212.1587
				xmax = 212.3087
				text = "all"
			intervals [590]:
				xmin = 212.3087
				xmax = 212.4087
				text = "the"
			intervals [591]:
				xmin = 212.4087
				xmax = 212.6687
				text = "time"
			intervals [592]:
				xmin = 212.6687
				xmax = 212.7487
				text = "to"
			intervals [593]:
				xmin = 212.7487
				xmax = 213.3887
				text = "play"
			intervals [594]:
				xmin = 213.3887
				xmax = 213.7414
				text = ""
			intervals [595]:
				xmin = 213.7414
				xmax = 214.3114
				text = "or"
			intervals [596]:
				xmin = 214.3114
				xmax = 214.5413
				text = ""
			intervals [597]:
				xmin = 214.5413
				xmax = 214.7313
				text = "if"
			intervals [598]:
				xmin = 214.7313
				xmax = 214.9013
				text = "my"
			intervals [599]:
				xmin = 214.9013
				xmax = 215.2413
				text = "parents"
			intervals [600]:
				xmin = 215.2413
				xmax = 215.3813
				text = "had"
			intervals [601]:
				xmin = 215.3813
				xmax = 215.4613
				text = "to"
			intervals [602]:
				xmin = 215.4613
				xmax = 215.6313
				text = "be"
			intervals [603]:
				xmin = 215.6313
				xmax = 216.0813
				text = "away"
			intervals [604]:
				xmin = 216.0813
				xmax = 216.2913
				text = "one"
			intervals [605]:
				xmin = 216.2913
				xmax = 216.3513
				text = "of"
			intervals [606]:
				xmin = 216.3513
				xmax = 216.4613
				text = "the"
			intervals [607]:
				xmin = 216.4613
				xmax = 216.6113
				text = "other"
			intervals [608]:
				xmin = 216.6113
				xmax = 217.0513
				text = "neighbors"
			intervals [609]:
				xmin = 217.0513
				xmax = 217.1913
				text = "would"
			intervals [610]:
				xmin = 217.1913
				xmax = 217.7813
				text = "babysit"
			intervals [611]:
				xmin = 217.7813
				xmax = 217.9913
				text = "and"
			intervals [612]:
				xmin = 217.9913
				xmax = 218.2565
				text = ""
			intervals [613]:
				xmin = 218.2565
				xmax = 218.4065
				text = "they"
			intervals [614]:
				xmin = 218.4065
				xmax = 218.4465
				text = "d"
			intervals [615]:
				xmin = 218.4465
				xmax = 218.6165
				text = "just"
			intervals [616]:
				xmin = 218.6165
				xmax = 218.8065
				text = "have"
			intervals [617]:
				xmin = 218.8065
				xmax = 218.9565
				text = "us"
			intervals [618]:
				xmin = 218.9565
				xmax = 219.1665
				text = "come"
			intervals [619]:
				xmin = 219.1665
				xmax = 219.4965
				text = "over"
			intervals [620]:
				xmin = 219.4965
				xmax = 219.6265
				text = "and"
			intervals [621]:
				xmin = 219.6265
				xmax = 219.9165
				text = "stay"
			intervals [622]:
				xmin = 219.9165
				xmax = 220.2365
				text = "there"
			intervals [623]:
				xmin = 220.2365
				xmax = 220.6665
				text = "until"
			intervals [624]:
				xmin = 220.6665
				xmax = 220.9636
				text = ""
			intervals [625]:
				xmin = 220.9636
				xmax = 221.0736
				text = "our"
			intervals [626]:
				xmin = 221.0736
				xmax = 221.4536
				text = "parents"
			intervals [627]:
				xmin = 221.4536
				xmax = 221.6736
				text = "came"
			intervals [628]:
				xmin = 221.6736
				xmax = 222.2436
				text = "back"
			intervals [629]:
				xmin = 222.2436
				xmax = 222.4536
				text = "and"
			intervals [630]:
				xmin = 222.4536
				xmax = 222.8578
				text = ""
			intervals [631]:
				xmin = 222.8578
				xmax = 222.9678
				text = "we"
			intervals [632]:
				xmin = 222.9678
				xmax = 223.0178
				text = "d"
			intervals [633]:
				xmin = 223.0178
				xmax = 223.3078
				text = "spend"
			intervals [634]:
				xmin = 223.3078
				xmax = 223.3678
				text = "the"
			intervals [635]:
				xmin = 223.3678
				xmax = 223.7178
				text = "night"
			intervals [636]:
				xmin = 223.7178
				xmax = 223.7578
				text = ""
			intervals [637]:
				xmin = 223.7578
				xmax = 223.9578
				text = "and"
			intervals [638]:
				xmin = 223.9578
				xmax = 224.0495
				text = ""
			intervals [639]:
				xmin = 224.0495
				xmax = 224.2095
				text = "at"
			intervals [640]:
				xmin = 224.2095
				xmax = 224.4395
				text = "each"
			intervals [641]:
				xmin = 224.4395
				xmax = 224.6795
				text = "other"
			intervals [642]:
				xmin = 224.6795
				xmax = 224.7395
				text = "s"
			intervals [643]:
				xmin = 224.7395
				xmax = 225.2095
				text = "houses"
			intervals [644]:
				xmin = 225.2095
				xmax = 225.2795
				text = "and"
			intervals [645]:
				xmin = 225.2795
				xmax = 225.4295
				text = "that"
			intervals [646]:
				xmin = 225.4295
				xmax = 225.6395
				text = "sort"
			intervals [647]:
				xmin = 225.6395
				xmax = 225.6995
				text = "of"
			intervals [648]:
				xmin = 225.6995
				xmax = 225.9895
				text = "thing"
			intervals [649]:
				xmin = 225.9895
				xmax = 226.1195
				text = "and"
			intervals [650]:
				xmin = 226.1195
				xmax = 226.4495
				text = "so"
			intervals [651]:
				xmin = 226.4495
				xmax = 226.8191
				text = ""
			intervals [652]:
				xmin = 226.8191
				xmax = 227.2291
				text = "um"
			intervals [653]:
				xmin = 227.2291
				xmax = 228.4123
				text = ""
			intervals [654]:
				xmin = 228.4123
				xmax = 228.5423
				text = "when"
			intervals [655]:
				xmin = 228.5423
				xmax = 228.6523
				text = "i"
			intervals [656]:
				xmin = 228.6523
				xmax = 228.8823
				text = "got"
			intervals [657]:
				xmin = 228.8823
				xmax = 229.0423
				text = "up"
			intervals [658]:
				xmin = 229.0423
				xmax = 229.1423
				text = "t"
			intervals [659]:
				xmin = 229.1423
				xmax = 229.3912
				text = ""
			intervals [660]:
				xmin = 229.3912
				xmax = 229.7412
				text = "to"
			intervals [661]:
				xmin = 229.7412
				xmax = 229.8912
				text = "the"
			intervals [662]:
				xmin = 229.8912
				xmax = 230.2612
				text = "tacoma"
			intervals [663]:
				xmin = 230.2612
				xmax = 230.5512
				text = "park"
			intervals [664]:
				xmin = 230.5512
				xmax = 230.9012
				text = "section"
			intervals [665]:
				xmin = 230.9012
				xmax = 230.9812
				text = "of"
			intervals [666]:
				xmin = 230.9812
				xmax = 231.3912
				text = "dc"
			intervals [667]:
				xmin = 231.3912
				xmax = 232.0175
				text = ""
			intervals [668]:
				xmin = 232.0175
				xmax = 232.1575
				text = "i"
			intervals [669]:
				xmin = 232.1575
				xmax = 232.2975
				text = "was"
			intervals [670]:
				xmin = 232.2975
				xmax = 232.6575
				text = "older"
			intervals [671]:
				xmin = 232.6575
				xmax = 232.7275
				text = ""
			intervals [672]:
				xmin = 232.7275
				xmax = 233.0375
				text = "and"
			intervals [673]:
				xmin = 233.0375
				xmax = 233.0675
				text = ""
			intervals [674]:
				xmin = 233.0675
				xmax = 233.2275
				text = "we"
			intervals [675]:
				xmin = 233.2275
				xmax = 233.4275
				text = "didn't"
			intervals [676]:
				xmin = 233.4275
				xmax = 233.5275
				text = "do"
			intervals [677]:
				xmin = 233.5275
				xmax = 233.7375
				text = "that"
			intervals [678]:
				xmin = 233.7375
				xmax = 233.9675
				text = "kind"
			intervals [679]:
				xmin = 233.9675
				xmax = 234.0575
				text = "of"
			intervals [680]:
				xmin = 234.0575
				xmax = 234.3375
				text = "thing"
			intervals [681]:
				xmin = 234.3375
				xmax = 234.4875
				text = "but"
			intervals [682]:
				xmin = 234.4875
				xmax = 234.5675
				text = "the"
			intervals [683]:
				xmin = 234.5675
				xmax = 234.9475
				text = "neighbors"
			intervals [684]:
				xmin = 234.9475
				xmax = 235.0275
				text = "were"
			intervals [685]:
				xmin = 235.0275
				xmax = 235.4175
				text = "still"
			intervals [686]:
				xmin = 235.4175
				xmax = 235.4875
				text = ""
			intervals [687]:
				xmin = 235.4875
				xmax = 235.8775
				text = "close"
			intervals [688]:
				xmin = 235.8775
				xmax = 235.9575
				text = "and"
			intervals [689]:
				xmin = 235.9575
				xmax = 236.2375
				text = "everybody"
			intervals [690]:
				xmin = 236.2375
				xmax = 236.3475
				text = "was"
			intervals [691]:
				xmin = 236.3475
				xmax = 236.7275
				text = "friendly"
			intervals [692]:
				xmin = 236.7275
				xmax = 236.8475
				text = "and"
			intervals [693]:
				xmin = 236.8475
				xmax = 237.2317
				text = ""
			intervals [694]:
				xmin = 237.2317
				xmax = 237.3517
				text = "we"
			intervals [695]:
				xmin = 237.3517
				xmax = 237.5917
				text = "helped"
			intervals [696]:
				xmin = 237.5917
				xmax = 237.6917
				text = "out"
			intervals [697]:
				xmin = 237.6917
				xmax = 238.4317
				text = "everybody"
			intervals [698]:
				xmin = 238.4317
				xmax = 238.9617
				text = "so"
			intervals [699]:
				xmin = 238.9617
				xmax = 238.9917
				text = ""
			intervals [700]:
				xmin = 238.9917
				xmax = 239.1017
				text = "in"
			intervals [701]:
				xmin = 239.1017
				xmax = 239.2017
				text = "the"
			intervals [702]:
				xmin = 239.2017
				xmax = 239.4417
				text = "winter"
			intervals [703]:
				xmin = 239.4417
				xmax = 239.8617
				text = "time"
			intervals [704]:
				xmin = 239.8617
				xmax = 240.1878
				text = ""
			intervals [705]:
				xmin = 240.1878
				xmax = 240.7478
				text = "everybody"
			intervals [706]:
				xmin = 240.7478
				xmax = 240.9978
				text = "got"
			intervals [707]:
				xmin = 240.9978
				xmax = 241.2278
				text = "out"
			intervals [708]:
				xmin = 241.2278
				xmax = 241.2878
				text = "and"
			intervals [709]:
				xmin = 241.2878
				xmax = 241.771
				text = ""
			intervals [710]:
				xmin = 241.771
				xmax = 241.911
				text = "all"
			intervals [711]:
				xmin = 241.911
				xmax = 241.991
				text = "the"
			intervals [712]:
				xmin = 241.991
				xmax = 242.361
				text = "fathers"
			intervals [713]:
				xmin = 242.361
				xmax = 242.421
				text = "and"
			intervals [714]:
				xmin = 242.421
				xmax = 242.711
				text = "sons"
			intervals [715]:
				xmin = 242.711
				xmax = 242.811
				text = "were"
			intervals [716]:
				xmin = 242.811
				xmax = 242.981
				text = "out"
			intervals [717]:
				xmin = 242.981
				xmax = 243.311
				text = "cleaning"
			intervals [718]:
				xmin = 243.311
				xmax = 243.481
				text = "off"
			intervals [719]:
				xmin = 243.481
				xmax = 243.561
				text = "the"
			intervals [720]:
				xmin = 243.561
				xmax = 243.981
				text = "snow"
			intervals [721]:
				xmin = 243.981
				xmax = 244.191
				text = "and"
			intervals [722]:
				xmin = 244.191
				xmax = 244.4963
				text = ""
			intervals [723]:
				xmin = 244.4963
				xmax = 244.8863
				text = "shoveling"
			intervals [724]:
				xmin = 244.8863
				xmax = 245.3263
				text = "walks"
			intervals [725]:
				xmin = 245.3263
				xmax = 245.5863
				text = "and"
			intervals [726]:
				xmin = 245.5863
				xmax = 246.0296
				text = ""
			intervals [727]:
				xmin = 246.0296
				xmax = 246.2696
				text = "moving"
			intervals [728]:
				xmin = 246.2696
				xmax = 246.7596
				text = "cars"
			intervals [729]:
				xmin = 246.7596
				xmax = 246.9496
				text = "and"
			intervals [730]:
				xmin = 246.9496
				xmax = 247.1096
				text = "that"
			intervals [731]:
				xmin = 247.1096
				xmax = 247.2796
				text = "sort"
			intervals [732]:
				xmin = 247.2796
				xmax = 247.3396
				text = "of"
			intervals [733]:
				xmin = 247.3396
				xmax = 247.5396
				text = "thing"
			intervals [734]:
				xmin = 247.5396
				xmax = 249.5819
				text = ""
			intervals [735]:
				xmin = 249.5819
				xmax = 249.6419
				text = "<unk>"
			intervals [736]:
				xmin = 249.6419
				xmax = 249.6819
				text = ""
			intervals [737]:
				xmin = 249.6819
				xmax = 249.9019
				text = "no"
			intervals [738]:
				xmin = 249.9019
				xmax = 249.9519
				text = "i"
			intervals [739]:
				xmin = 249.9519
				xmax = 250.0619
				text = "have"
			intervals [740]:
				xmin = 250.0619
				xmax = 250.1219
				text = "a"
			intervals [741]:
				xmin = 250.1219
				xmax = 250.4919
				text = "sister"
			intervals [742]:
				xmin = 250.4919
				xmax = 250.5719
				text = "or"
			intervals [743]:
				xmin = 250.5719
				xmax = 250.6419
				text = "i"
			intervals [744]:
				xmin = 250.6419
				xmax = 250.7519
				text = "had"
			intervals [745]:
				xmin = 250.7519
				xmax = 250.8319
				text = "a"
			intervals [746]:
				xmin = 250.8319
				xmax = 251.1719
				text = "sister"
			intervals [747]:
				xmin = 251.1719
				xmax = 251.701
				text = ""
			intervals [748]:
				xmin = 251.701
				xmax = 251.781
				text = "i"
			intervals [749]:
				xmin = 251.781
				xmax = 251.881
				text = "had"
			intervals [750]:
				xmin = 251.881
				xmax = 251.951
				text = "a"
			intervals [751]:
				xmin = 251.951
				xmax = 252.231
				text = "sister"
			intervals [752]:
				xmin = 252.231
				xmax = 252.361
				text = "she"
			intervals [753]:
				xmin = 252.361
				xmax = 252.651
				text = "passed"
			intervals [754]:
				xmin = 252.651
				xmax = 252.881
				text = "last"
			intervals [755]:
				xmin = 252.881
				xmax = 253.061
				text = "year"
			intervals [756]:
				xmin = 253.061
				xmax = 254.9778
				text = ""
			intervals [757]:
				xmin = 254.9778
				xmax = 255.0478
				text = "a"
			intervals [758]:
				xmin = 255.0478
				xmax = 255.2078
				text = "year"
			intervals [759]:
				xmin = 255.2078
				xmax = 255.6678
				text = "younger"
			intervals [760]:
				xmin = 255.6678
				xmax = 259.469
				text = ""
			intervals [761]:
				xmin = 259.469
				xmax = 260.059
				text = "no"
			intervals [762]:
				xmin = 260.059
				xmax = 260.749
				text = "actually"
			intervals [763]:
				xmin = 260.749
				xmax = 261.259
				text = "growing"
			intervals [764]:
				xmin = 261.259
				xmax = 261.519
				text = "up"
			intervals [765]:
				xmin = 261.519
				xmax = 261.809
				text = "we"
			intervals [766]:
				xmin = 261.809
				xmax = 262.079
				text = "sort"
			intervals [767]:
				xmin = 262.079
				xmax = 262.179
				text = "of"
			intervals [768]:
				xmin = 262.179
				xmax = 262.209
				text = ""
			intervals [769]:
				xmin = 262.209
				xmax = 262.519
				text = "led"
			intervals [770]:
				xmin = 262.519
				xmax = 262.9348
				text = ""
			intervals [771]:
				xmin = 262.9348
				xmax = 263.4548
				text = "um"
			intervals [772]:
				xmin = 263.4548
				xmax = 263.7647
				text = ""
			intervals [773]:
				xmin = 263.7647
				xmax = 264.0447
				text = "very"
			intervals [774]:
				xmin = 264.0447
				xmax = 264.7047
				text = "separate"
			intervals [775]:
				xmin = 264.7047
				xmax = 265.1314
				text = ""
			intervals [776]:
				xmin = 265.1314
				xmax = 265.5614
				text = "lives"
			intervals [777]:
				xmin = 265.5614
				xmax = 265.6314
				text = "in"
			intervals [778]:
				xmin = 265.6314
				xmax = 265.9114
				text = "terms"
			intervals [779]:
				xmin = 265.9114
				xmax = 266.0214
				text = "of"
			intervals [780]:
				xmin = 266.0214
				xmax = 266.1914
				text = "our"
			intervals [781]:
				xmin = 266.1914
				xmax = 267.0314
				text = "activities"
			intervals [782]:
				xmin = 267.0314
				xmax = 267.3526
				text = ""
			intervals [783]:
				xmin = 267.3526
				xmax = 267.8326
				text = "um"
			intervals [784]:
				xmin = 267.8326
				xmax = 267.9126
				text = ""
			intervals [785]:
				xmin = 267.9126
				xmax = 268.5026
				text = "she"
			intervals [786]:
				xmin = 268.5026
				xmax = 268.7907
				text = ""
			intervals [787]:
				xmin = 268.7907
				xmax = 269.0207
				text = "went"
			intervals [788]:
				xmin = 269.0207
				xmax = 269.0807
				text = ""
			intervals [789]:
				xmin = 269.0807
				xmax = 269.6607
				text = "to"
			intervals [790]:
				xmin = 269.6607
				xmax = 270.3223
				text = ""
			intervals [791]:
				xmin = 270.3223
				xmax = 270.4723
				text = "a"
			intervals [792]:
				xmin = 270.4723
				xmax = 270.8123
				text = "public"
			intervals [793]:
				xmin = 270.8123
				xmax = 271.0423
				text = "high"
			intervals [794]:
				xmin = 271.0423
				xmax = 271.5323
				text = "school"
			intervals [795]:
				xmin = 271.5323
				xmax = 271.6023
				text = ""
			intervals [796]:
				xmin = 271.6023
				xmax = 271.8323
				text = "i"
			intervals [797]:
				xmin = 271.8323
				xmax = 272.0723
				text = "went"
			intervals [798]:
				xmin = 272.0723
				xmax = 272.1123
				text = ""
			intervals [799]:
				xmin = 272.1123
				xmax = 272.6723
				text = "to"
			intervals [800]:
				xmin = 272.6723
				xmax = 273.3166
				text = ""
			intervals [801]:
				xmin = 273.3166
				xmax = 273.4266
				text = "the"
			intervals [802]:
				xmin = 273.4266
				xmax = 273.8066
				text = "private"
			intervals [803]:
				xmin = 273.8066
				xmax = 274.0066
				text = "high"
			intervals [804]:
				xmin = 274.0066
				xmax = 274.4366
				text = "school"
			intervals [805]:
				xmin = 274.4366
				xmax = 274.5566
				text = "and"
			intervals [806]:
				xmin = 274.5566
				xmax = 275.0366
				text = "so"
			intervals [807]:
				xmin = 275.0366
				xmax = 275.4303
				text = ""
			intervals [808]:
				xmin = 275.4303
				xmax = 275.5703
				text = "we"
			intervals [809]:
				xmin = 275.5703
				xmax = 275.7103
				text = "had"
			intervals [810]:
				xmin = 275.7103
				xmax = 276.0003
				text = "different"
			intervals [811]:
				xmin = 276.0003
				xmax = 276.7303
				text = "schedules"
			intervals [812]:
				xmin = 276.7303
				xmax = 276.9503
				text = "and"
			intervals [813]:
				xmin = 276.9503
				xmax = 277.377
				text = ""
			intervals [814]:
				xmin = 277.377
				xmax = 277.557
				text = "our"
			intervals [815]:
				xmin = 277.557
				xmax = 278.027
				text = "schools"
			intervals [816]:
				xmin = 278.027
				xmax = 278.467
				text = "were"
			intervals [817]:
				xmin = 278.467
				xmax = 278.7466
				text = ""
			intervals [818]:
				xmin = 278.7466
				xmax = 279.0166
				text = "far"
			intervals [819]:
				xmin = 279.0166
				xmax = 279.4266
				text = "apart"
			intervals [820]:
				xmin = 279.4266
				xmax = 279.8339
				text = ""
			intervals [821]:
				xmin = 279.8339
				xmax = 280.2539
				text = "and"
			intervals [822]:
				xmin = 280.2539
				xmax = 280.3839
				text = "we"
			intervals [823]:
				xmin = 280.3839
				xmax = 280.5839
				text = "just"
			intervals [824]:
				xmin = 280.5839
				xmax = 280.7739
				text = "had"
			intervals [825]:
				xmin = 280.7739
				xmax = 281.0939
				text = "different"
			intervals [826]:
				xmin = 281.0939
				xmax = 281.5039
				text = "interest"
			intervals [827]:
				xmin = 281.5039
				xmax = 281.6939
				text = "and"
			intervals [828]:
				xmin = 281.6939
				xmax = 282.2039
				text = "participated"
			intervals [829]:
				xmin = 282.2039
				xmax = 282.2639
				text = "in"
			intervals [830]:
				xmin = 282.2639
				xmax = 282.2939
				text = "a"
			intervals [831]:
				xmin = 282.2939
				xmax = 282.4039
				text = "lot"
			intervals [832]:
				xmin = 282.4039
				xmax = 282.4639
				text = "of"
			intervals [833]:
				xmin = 282.4639
				xmax = 282.7139
				text = "different"
			intervals [834]:
				xmin = 282.7139
				xmax = 283.3539
				text = "activities"
			intervals [835]:
				xmin = 283.3539
				xmax = 283.3839
				text = ""
			intervals [836]:
				xmin = 283.3839
				xmax = 283.6539
				text = "so"
			intervals [837]:
				xmin = 283.6539
				xmax = 283.7739
				text = "i"
			intervals [838]:
				xmin = 283.7739
				xmax = 283.9839
				text = "was"
			intervals [839]:
				xmin = 283.9839
				xmax = 284.1539
				text = "into"
			intervals [840]:
				xmin = 284.1539
				xmax = 284.5839
				text = "sports"
			intervals [841]:
				xmin = 284.5839
				xmax = 284.7339
				text = "she"
			intervals [842]:
				xmin = 284.7339
				xmax = 284.8839
				text = "was"
			intervals [843]:
				xmin = 284.8839
				xmax = 285.0639
				text = "not"
			intervals [844]:
				xmin = 285.0639
				xmax = 285.2839
				text = "into"
			intervals [845]:
				xmin = 285.2839
				xmax = 285.7639
				text = "sports"
			intervals [846]:
				xmin = 285.7639
				xmax = 286.2157
				text = ""
			intervals [847]:
				xmin = 286.2157
				xmax = 286.3957
				text = "and"
			intervals [848]:
				xmin = 286.3957
				xmax = 286.4857
				text = "so"
			intervals [849]:
				xmin = 286.4857
				xmax = 286.5557
				text = "i"
			intervals [850]:
				xmin = 286.5557
				xmax = 286.7257
				text = "was"
			intervals [851]:
				xmin = 286.7257
				xmax = 287.0357
				text = "gone"
			intervals [852]:
				xmin = 287.0357
				xmax = 287.1257
				text = "a"
			intervals [853]:
				xmin = 287.1257
				xmax = 287.4157
				text = "lot"
			intervals [854]:
				xmin = 287.4157
				xmax = 287.8197
				text = ""
			intervals [855]:
				xmin = 287.8197
				xmax = 288.1897
				text = "because"
			intervals [856]:
				xmin = 288.1897
				xmax = 288.2697
				text = "of"
			intervals [857]:
				xmin = 288.2697
				xmax = 288.5897
				text = "that"
			intervals [858]:
				xmin = 288.5897
				xmax = 290.8774
				text = ""
			intervals [859]:
				xmin = 290.8774
				xmax = 290.9774
				text = "<unk>"
			intervals [860]:
				xmin = 290.9774
				xmax = 291.5432
				text = ""
			intervals [861]:
				xmin = 291.5432
				xmax = 291.8132
				text = "i"
			intervals [862]:
				xmin = 291.8132
				xmax = 292.0432
				text = "had"
			intervals [863]:
				xmin = 292.0432
				xmax = 292.4632
				text = "the"
			intervals [864]:
				xmin = 292.4632
				xmax = 292.7512
				text = ""
			intervals [865]:
				xmin = 292.7512
				xmax = 293.5812
				text = "opportunity"
			intervals [866]:
				xmin = 293.5812
				xmax = 293.6112
				text = ""
			intervals [867]:
				xmin = 293.6112
				xmax = 294.1712
				text = "to"
			intervals [868]:
				xmin = 294.1712
				xmax = 294.5913
				text = ""
			intervals [869]:
				xmin = 294.5913
				xmax = 294.7413
				text = "go"
			intervals [870]:
				xmin = 294.7413
				xmax = 294.8013
				text = "to"
			intervals [871]:
				xmin = 294.8013
				xmax = 295.1313
				text = "rdx-"
			intervals [872]:
				xmin = 295.1313
				xmax = 295.1613
				text = ""
			intervals [873]:
				xmin = 295.1613
				xmax = 295.1913
				text = "i"
			intervals [874]:
				xmin = 295.1913
				xmax = 295.3813
				text = "was"
			intervals [875]:
				xmin = 295.3813
				xmax = 295.9313
				text = "recruited"
			intervals [876]:
				xmin = 295.9313
				xmax = 296.3185
				text = ""
			intervals [877]:
				xmin = 296.3185
				xmax = 296.4185
				text = "if"
			intervals [878]:
				xmin = 296.4185
				xmax = 296.5285
				text = "you"
			intervals [879]:
				xmin = 296.5285
				xmax = 296.8885
				text = "will"
			intervals [880]:
				xmin = 296.8885
				xmax = 297.260
				text = ""
			intervals [881]:
				xmin = 297.260
				xmax = 297.390
				text = "to"
			intervals [882]:
				xmin = 297.390
				xmax = 297.500
				text = "go"
			intervals [883]:
				xmin = 297.500
				xmax = 297.570
				text = "to"
			intervals [884]:
				xmin = 297.570
				xmax = 298.180
				text = "rdx"
			intervals [885]:
				xmin = 298.180
				xmax = 298.210
				text = ""
			intervals [886]:
				xmin = 298.210
				xmax = 298.570
				text = "um"
			intervals [887]:
				xmin = 298.570
				xmax = 298.9748
				text = ""
			intervals [888]:
				xmin = 298.9748
				xmax = 299.1448
				text = "we"
			intervals [889]:
				xmin = 299.1448
				xmax = 299.2648
				text = "were"
			intervals [890]:
				xmin = 299.2648
				xmax = 299.3948
				text = "at"
			intervals [891]:
				xmin = 299.3948
				xmax = 299.5399
				text = ""
			intervals [892]:
				xmin = 299.5399
				xmax = 299.8499
				text = "we"
			intervals [893]:
				xmin = 299.8499
				xmax = 300.1599
				text = "had"
			intervals [894]:
				xmin = 300.1599
				xmax = 300.2199
				text = ""
			intervals [895]:
				xmin = 300.2199
				xmax = 300.5299
				text = "gone"
			intervals [896]:
				xmin = 300.5299
				xmax = 300.6799
				text = "to"
			intervals [897]:
				xmin = 300.6799
				xmax = 300.7799
				text = "the"
			intervals [898]:
				xmin = 300.7799
				xmax = 301.0599
				text = "same"
			intervals [899]:
				xmin = 301.0599
				xmax = 301.5999
				text = "schools"
			intervals [900]:
				xmin = 301.5999
				xmax = 301.7399
				text = "up"
			intervals [901]:
				xmin = 301.7399
				xmax = 302.1899
				text = "until"
			intervals [902]:
				xmin = 302.1899
				xmax = 302.4176
				text = ""
			intervals [903]:
				xmin = 302.4176
				xmax = 302.5776
				text = "that"
			intervals [904]:
				xmin = 302.5776
				xmax = 302.6076
				text = ""
			intervals [905]:
				xmin = 302.6076
				xmax = 303.1276
				text = "time"
			intervals [906]:
				xmin = 303.1276
				xmax = 303.5856
				text = ""
			intervals [907]:
				xmin = 303.5856
				xmax = 303.7656
				text = "in"
			intervals [908]:
				xmin = 303.7656
				xmax = 303.8356
				text = "the"
			intervals [909]:
				xmin = 303.8356
				xmax = 304.3056
				text = "ninth"
			intervals [910]:
				xmin = 304.3056
				xmax = 304.9456
				text = "grade"
			intervals [911]:
				xmin = 304.9456
				xmax = 305.3387
				text = ""
			intervals [912]:
				xmin = 305.3387
				xmax = 305.6687
				text = "uh"
			intervals [913]:
				xmin = 305.6687
				xmax = 305.8287
				text = "it"
			intervals [914]:
				xmin = 305.8287
				xmax = 305.9587
				text = "was"
			intervals [915]:
				xmin = 305.9587
				xmax = 306.0387
				text = "a"
			intervals [916]:
				xmin = 306.0387
				xmax = 306.3987
				text = "time"
			intervals [917]:
				xmin = 306.3987
				xmax = 306.5387
				text = "when"
			intervals [918]:
				xmin = 306.5387
				xmax = 306.7487
				text = "the"
			intervals [919]:
				xmin = 306.7487
				xmax = 306.8387
				text = ""
			intervals [920]:
				xmin = 306.8387
				xmax = 307.2987
				text = "private"
			intervals [921]:
				xmin = 307.2987
				xmax = 308.0787
				text = "schools"
			intervals [922]:
				xmin = 308.0787
				xmax = 308.4506
				text = ""
			intervals [923]:
				xmin = 308.4506
				xmax = 309.1306
				text = "were"
			intervals [924]:
				xmin = 309.1306
				xmax = 309.1606
				text = ""
			intervals [925]:
				xmin = 309.1606
				xmax = 309.5706
				text = "um"
			intervals [926]:
				xmin = 309.5706
				xmax = 309.7714
				text = ""
			intervals [927]:
				xmin = 309.7714
				xmax = 310.0314
				text = "looking"
			intervals [928]:
				xmin = 310.0314
				xmax = 310.1314
				text = "to"
			intervals [929]:
				xmin = 310.1314
				xmax = 310.8714
				text = "diversify"
			intervals [930]:
				xmin = 310.8714
				xmax = 311.5765
				text = ""
			intervals [931]:
				xmin = 311.5765
				xmax = 311.9765
				text = "and"
			intervals [932]:
				xmin = 311.9765
				xmax = 312.6965
				text = "so"
			intervals [933]:
				xmin = 312.6965
				xmax = 313.0701
				text = ""
			intervals [934]:
				xmin = 313.0701
				xmax = 313.6501
				text = "they"
			intervals [935]:
				xmin = 313.6501
				xmax = 313.6901
				text = ""
			intervals [936]:
				xmin = 313.6901
				xmax = 314.3801
				text = "were"
			intervals [937]:
				xmin = 314.3801
				xmax = 314.4101
				text = ""
			intervals [938]:
				xmin = 314.4101
				xmax = 314.9801
				text = "um"
			intervals [939]:
				xmin = 314.9801
				xmax = 315.2663
				text = ""
			intervals [940]:
				xmin = 315.2663
				xmax = 315.8463
				text = "essentially"
			intervals [941]:
				xmin = 315.8463
				xmax = 316.5163
				text = "recruiting"
			intervals [942]:
				xmin = 316.5163
				xmax = 316.6363
				text = "for"
			intervals [943]:
				xmin = 316.6363
				xmax = 316.8663
				text = "lack"
			intervals [944]:
				xmin = 316.8663
				xmax = 316.9663
				text = "of"
			intervals [945]:
				xmin = 316.9663
				xmax = 317.0263
				text = "a"
			intervals [946]:
				xmin = 317.0263
				xmax = 317.2663
				text = "better"
			intervals [947]:
				xmin = 317.2663
				xmax = 317.6763
				text = "term"
			intervals [948]:
				xmin = 317.6763
				xmax = 318.147
				text = ""
			intervals [949]:
				xmin = 318.147
				xmax = 318.387
				text = "uh"
			intervals [950]:
				xmin = 318.387
				xmax = 318.877
				text = "students"
			intervals [951]:
				xmin = 318.877
				xmax = 319.277
				text = "from"
			intervals [952]:
				xmin = 319.277
				xmax = 319.5894
				text = ""
			intervals [953]:
				xmin = 319.5894
				xmax = 319.8294
				text = "some"
			intervals [954]:
				xmin = 319.8294
				xmax = 319.8894
				text = "of"
			intervals [955]:
				xmin = 319.8894
				xmax = 319.9694
				text = "the"
			intervals [956]:
				xmin = 319.9694
				xmax = 320.2994
				text = "public"
			intervals [957]:
				xmin = 320.2994
				xmax = 320.8594
				text = "schools"
			intervals [958]:
				xmin = 320.8594
				xmax = 321.1255
				text = ""
			intervals [959]:
				xmin = 321.1255
				xmax = 321.2855
				text = "i"
			intervals [960]:
				xmin = 321.2855
				xmax = 321.4855
				text = "was"
			intervals [961]:
				xmin = 321.4855
				xmax = 322.2055
				text = "recommended"
			intervals [962]:
				xmin = 322.2055
				xmax = 322.2755
				text = ""
			intervals [963]:
				xmin = 322.2755
				xmax = 322.9655
				text = "by"
			intervals [964]:
				xmin = 322.9655
				xmax = 323.0055
				text = ""
			intervals [965]:
				xmin = 323.0055
				xmax = 323.7355
				text = "um"
			intervals [966]:
				xmin = 323.7355
				xmax = 324.4709
				text = ""
			intervals [967]:
				xmin = 324.4709
				xmax = 324.7509
				text = "the"
			intervals [968]:
				xmin = 324.7509
				xmax = 325.2209
				text = "counselor"
			intervals [969]:
				xmin = 325.2209
				xmax = 325.2909
				text = "and"
			intervals [970]:
				xmin = 325.2909
				xmax = 325.9209
				text = "principal"
			intervals [971]:
				xmin = 325.9209
				xmax = 325.9609
				text = ""
			intervals [972]:
				xmin = 325.9609
				xmax = 326.4009
				text = "from"
			intervals [973]:
				xmin = 326.4009
				xmax = 326.762
				text = ""
			intervals [974]:
				xmin = 326.762
				xmax = 327.082
				text = "gordon"
			intervals [975]:
				xmin = 327.082
				xmax = 327.392
				text = "junior"
			intervals [976]:
				xmin = 327.392
				xmax = 327.572
				text = "high"
			intervals [977]:
				xmin = 327.572
				xmax = 327.952
				text = "school"
			intervals [978]:
				xmin = 327.952
				xmax = 328.132
				text = "what"
			intervals [979]:
				xmin = 328.132
				xmax = 328.392
				text = "was"
			intervals [980]:
				xmin = 328.392
				xmax = 328.602
				text = "then"
			intervals [981]:
				xmin = 328.602
				xmax = 328.892
				text = "gordon"
			intervals [982]:
				xmin = 328.892
				xmax = 329.102
				text = "junior"
			intervals [983]:
				xmin = 329.102
				xmax = 329.132
				text = ""
			intervals [984]:
				xmin = 329.132
				xmax = 329.262
				text = "high"
			intervals [985]:
				xmin = 329.262
				xmax = 329.592
				text = "school"
			intervals [986]:
				xmin = 329.592
				xmax = 330.0533
				text = ""
			intervals [987]:
				xmin = 330.0533
				xmax = 331.0033
				text = "to"
			intervals [988]:
				xmin = 331.0033
				xmax = 331.0633
				text = ""
			intervals [989]:
				xmin = 331.0633
				xmax = 331.2933
				text = "take"
			intervals [990]:
				xmin = 331.2933
				xmax = 331.3833
				text = "the"
			intervals [991]:
				xmin = 331.3833
				xmax = 331.7433
				text = "test"
			intervals [992]:
				xmin = 331.7433
				xmax = 331.8133
				text = "for"
			intervals [993]:
				xmin = 331.8133
				xmax = 332.4733
				text = "rdx"
			intervals [994]:
				xmin = 332.4733
				xmax = 333.0735
				text = ""
			intervals [995]:
				xmin = 333.0735
				xmax = 333.8435
				text = "and"
			intervals [996]:
				xmin = 333.8435
				xmax = 333.9035
				text = ""
			intervals [997]:
				xmin = 333.9035
				xmax = 334.0635
				text = "i"
			intervals [998]:
				xmin = 334.0635
				xmax = 334.4535
				text = "did"
			intervals [999]:
				xmin = 334.4535
				xmax = 334.7612
				text = ""
			intervals [1000]:
				xmin = 334.7612
				xmax = 335.1912
				text = "initially"
			intervals [1001]:
				xmin = 335.1912
				xmax = 335.2412
				text = "i"
			intervals [1002]:
				xmin = 335.2412
				xmax = 335.5312
				text = "wasn't"
			intervals [1003]:
				xmin = 335.5312
				xmax = 336.0212
				text = "accepted"
			intervals [1004]:
				xmin = 336.0212
				xmax = 336.5134
				text = ""
			intervals [1005]:
				xmin = 336.5134
				xmax = 337.2334
				text = "and"
			intervals [1006]:
				xmin = 337.2334
				xmax = 337.2634
				text = ""
			intervals [1007]:
				xmin = 337.2634
				xmax = 337.7234
				text = "um"
			intervals [1008]:
				xmin = 337.7234
				xmax = 337.8938
				text = ""
			intervals [1009]:
				xmin = 337.8938
				xmax = 338.0738
				text = "but"
			intervals [1010]:
				xmin = 338.0738
				xmax = 338.2138
				text = "they"
			intervals [1011]:
				xmin = 338.2138
				xmax = 338.4038
				text = "asked"
			intervals [1012]:
				xmin = 338.4038
				xmax = 338.4638
				text = "me"
			intervals [1013]:
				xmin = 338.4638
				xmax = 338.5238
				text = "to"
			intervals [1014]:
				xmin = 338.5238
				xmax = 338.7038
				text = "come"
			intervals [1015]:
				xmin = 338.7038
				xmax = 338.8638
				text = "back"
			intervals [1016]:
				xmin = 338.8638
				xmax = 338.9938
				text = "for"
			intervals [1017]:
				xmin = 338.9938
				xmax = 339.0638
				text = "a"
			intervals [1018]:
				xmin = 339.0638
				xmax = 339.3538
				text = "second"
			intervals [1019]:
				xmin = 339.3538
				xmax = 339.7238
				text = "interview"
			intervals [1020]:
				xmin = 339.7238
				xmax = 339.8138
				text = "and"
			intervals [1021]:
				xmin = 339.8138
				xmax = 339.8938
				text = "i"
			intervals [1022]:
				xmin = 339.8938
				xmax = 340.5738
				text = "ultimately"
			intervals [1023]:
				xmin = 340.5738
				xmax = 340.9348
				text = ""
			intervals [1024]:
				xmin = 340.9348
				xmax = 341.1148
				text = "was"
			intervals [1025]:
				xmin = 341.1148
				xmax = 341.7148
				text = "accepted"
			intervals [1026]:
				xmin = 341.7148
				xmax = 341.9348
				text = "so"
			intervals [1027]:
				xmin = 341.9348
				xmax = 342.1948
				text = "i"
			intervals [1028]:
				xmin = 342.1948
				xmax = 342.3748
				text = "i"
			intervals [1029]:
				xmin = 342.3748
				xmax = 342.4048
				text = ""
			intervals [1030]:
				xmin = 342.4048
				xmax = 342.6248
				text = "i"
			intervals [1031]:
				xmin = 342.6248
				xmax = 342.8048
				text = "went"
			intervals [1032]:
				xmin = 342.8048
				xmax = 342.8548
				text = ""
			intervals [1033]:
				xmin = 342.8548
				xmax = 343.2148
				text = "there"
			intervals [1034]:
				xmin = 343.2148
				xmax = 343.4974
				text = ""
			intervals [1035]:
				xmin = 343.4974
				xmax = 343.6674
				text = "my"
			intervals [1036]:
				xmin = 343.6674
				xmax = 344.0874
				text = "sister"
			intervals [1037]:
				xmin = 344.0874
				xmax = 344.2874
				text = "went"
			intervals [1038]:
				xmin = 344.2874
				xmax = 344.3174
				text = ""
			intervals [1039]:
				xmin = 344.3174
				xmax = 344.7374
				text = "to"
			intervals [1040]:
				xmin = 344.7374
				xmax = 344.8559
				text = ""
			intervals [1041]:
				xmin = 344.8559
				xmax = 345.2359
				text = "coolidge"
			intervals [1042]:
				xmin = 345.2359
				xmax = 345.3959
				text = "high"
			intervals [1043]:
				xmin = 345.3959
				xmax = 345.7159
				text = "school"
			intervals [1044]:
				xmin = 345.7159
				xmax = 345.9559
				text = "which"
			intervals [1045]:
				xmin = 345.9559
				xmax = 346.1859
				text = "was"
			intervals [1046]:
				xmin = 346.1859
				xmax = 346.3159
				text = "the"
			intervals [1047]:
				xmin = 346.3159
				xmax = 346.3459
				text = ""
			intervals [1048]:
				xmin = 346.3459
				xmax = 346.5459
				text = "high"
			intervals [1049]:
				xmin = 346.5459
				xmax = 346.8959
				text = "school"
			intervals [1050]:
				xmin = 346.8959
				xmax = 347.0359
				text = "in"
			intervals [1051]:
				xmin = 347.0359
				xmax = 347.3059
				text = "our"
			intervals [1052]:
				xmin = 347.3059
				xmax = 347.7181
				text = ""
			intervals [1053]:
				xmin = 347.7181
				xmax = 348.1481
				text = "neighborhood"
			intervals [1054]:
				xmin = 348.1481
				xmax = 348.2981
				text = "in"
			intervals [1055]:
				xmin = 348.2981
				xmax = 348.3381
				text = ""
			intervals [1056]:
				xmin = 348.3381
				xmax = 348.4781
				text = "in"
			intervals [1057]:
				xmin = 348.4781
				xmax = 348.8081
				text = "tacoma"
			intervals [1058]:
				xmin = 348.8081
				xmax = 349.0481
				text = "park"
			intervals [1059]:
				xmin = 349.0481
				xmax = 349.3481
				text = "section"
			intervals [1060]:
				xmin = 349.3481
				xmax = 349.4181
				text = "of"
			intervals [1061]:
				xmin = 349.4181
				xmax = 349.7181
				text = "dc"
			intervals [1062]:
				xmin = 349.7181
				xmax = 353.4162
				text = ""
			intervals [1063]:
				xmin = 353.4162
				xmax = 353.7162
				text = "sure"
			intervals [1064]:
				xmin = 353.7162
				xmax = 356.2353
				text = ""
			intervals [1065]:
				xmin = 356.2353
				xmax = 356.6753
				text = "rdx"
			intervals [1066]:
				xmin = 356.6753
				xmax = 357.5719
				text = ""
			intervals [1067]:
				xmin = 357.5719
				xmax = 357.9319
				text = "yes"
			intervals [1068]:
				xmin = 357.9319
				xmax = 359.5223
				text = ""
			intervals [1069]:
				xmin = 359.5223
				xmax = 359.6523
				text = "it"
			intervals [1070]:
				xmin = 359.6523
				xmax = 359.8323
				text = "was"
			intervals [1071]:
				xmin = 359.8323
				xmax = 360.1623
				text = "great"
			intervals [1072]:
				xmin = 360.1623
				xmax = 360.301
				text = ""
			intervals [1073]:
				xmin = 360.301
				xmax = 360.731
				text = "i"
			intervals [1074]:
				xmin = 360.731
				xmax = 360.761
				text = ""
			intervals [1075]:
				xmin = 360.761
				xmax = 360.951
				text = "a"
			intervals [1076]:
				xmin = 360.951
				xmax = 361.0231
				text = ""
			intervals [1077]:
				xmin = 361.0231
				xmax = 361.3331
				text = "rdx"
			intervals [1078]:
				xmin = 361.3331
				xmax = 361.4831
				text = "was"
			intervals [1079]:
				xmin = 361.4831
				xmax = 361.5531
				text = "a"
			intervals [1080]:
				xmin = 361.5531
				xmax = 361.7331
				text = "lot"
			intervals [1081]:
				xmin = 361.7331
				xmax = 361.8031
				text = "of"
			intervals [1082]:
				xmin = 361.8031
				xmax = 362.0731
				text = "fun"
			intervals [1083]:
				xmin = 362.0731
				xmax = 362.1931
				text = "i"
			intervals [1084]:
				xmin = 362.1931
				xmax = 362.4731
				text = "had"
			intervals [1085]:
				xmin = 362.4731
				xmax = 362.6531
				text = "some"
			intervals [1086]:
				xmin = 362.6531
				xmax = 363.2176
				text = ""
			intervals [1087]:
				xmin = 363.2176
				xmax = 363.9876
				text = "fantastic"
			intervals [1088]:
				xmin = 363.9876
				xmax = 364.7776
				text = "teachers"
			intervals [1089]:
				xmin = 364.7776
				xmax = 364.8076
				text = ""
			intervals [1090]:
				xmin = 364.8076
				xmax = 365.0976
				text = "great"
			intervals [1091]:
				xmin = 365.0976
				xmax = 365.6676
				text = "teachers"
			intervals [1092]:
				xmin = 365.6676
				xmax = 366.0466
				text = ""
			intervals [1093]:
				xmin = 366.0466
				xmax = 366.7766
				text = "um"
			intervals [1094]:
				xmin = 366.7766
				xmax = 366.8066
				text = ""
			intervals [1095]:
				xmin = 366.8066
				xmax = 367.1566
				text = "there"
			intervals [1096]:
				xmin = 367.1566
				xmax = 367.3266
				text = "i"
			intervals [1097]:
				xmin = 367.3266
				xmax = 367.8266
				text = "enjoyed"
			intervals [1098]:
				xmin = 367.8266
				xmax = 368.1066
				text = "going"
			intervals [1099]:
				xmin = 368.1066
				xmax = 368.2966
				text = "to"
			intervals [1100]:
				xmin = 368.2966
				xmax = 368.3666
				text = ""
			intervals [1101]:
				xmin = 368.3666
				xmax = 368.5066
				text = "to"
			intervals [1102]:
				xmin = 368.5066
				xmax = 368.8766
				text = "school"
			intervals [1103]:
				xmin = 368.8766
				xmax = 369.0966
				text = "there"
			intervals [1104]:
				xmin = 369.0966
				xmax = 369.1766
				text = "it"
			intervals [1105]:
				xmin = 369.1766
				xmax = 369.7466
				text = "was"
			intervals [1106]:
				xmin = 369.7466
				xmax = 370.3573
				text = ""
			intervals [1107]:
				xmin = 370.3573
				xmax = 370.4773
				text = "it"
			intervals [1108]:
				xmin = 370.4773
				xmax = 370.6073
				text = "was"
			intervals [1109]:
				xmin = 370.6073
				xmax = 370.6673
				text = "a"
			intervals [1110]:
				xmin = 370.6673
				xmax = 370.8573
				text = "lot"
			intervals [1111]:
				xmin = 370.8573
				xmax = 370.9273
				text = "of"
			intervals [1112]:
				xmin = 370.9273
				xmax = 371.2073
				text = "fun"
			intervals [1113]:
				xmin = 371.2073
				xmax = 371.3373
				text = "i"
			intervals [1114]:
				xmin = 371.3373
				xmax = 371.6473
				text = "enjoyed"
			intervals [1115]:
				xmin = 371.6473
				xmax = 372.0773
				text = "elementary"
			intervals [1116]:
				xmin = 372.0773
				xmax = 372.5073
				text = "school"
			intervals [1117]:
				xmin = 372.5073
				xmax = 372.5973
				text = ""
			intervals [1118]:
				xmin = 372.5973
				xmax = 373.1273
				text = "and"
			intervals [1119]:
				xmin = 373.1273
				xmax = 373.5173
				text = "um"
			intervals [1120]:
				xmin = 373.5173
				xmax = 374.2128
				text = ""
			intervals [1121]:
				xmin = 374.2128
				xmax = 374.6728
				text = "the"
			intervals [1122]:
				xmin = 374.6728
				xmax = 374.9348
				text = ""
			intervals [1123]:
				xmin = 374.9348
				xmax = 375.0448
				text = "i"
			intervals [1124]:
				xmin = 375.0448
				xmax = 375.2248
				text = "went"
			intervals [1125]:
				xmin = 375.2248
				xmax = 375.5048
				text = "from"
			intervals [1126]:
				xmin = 375.5048
				xmax = 375.9948
				text = "there"
			intervals [1127]:
				xmin = 375.9948
				xmax = 376.5813
				text = ""
			intervals [1128]:
				xmin = 376.5813
				xmax = 377.2113
				text = "um"
			intervals [1129]:
				xmin = 377.2113
				xmax = 377.4869
				text = ""
			intervals [1130]:
				xmin = 377.4869
				xmax = 377.8469
				text = "to"
			intervals [1131]:
				xmin = 377.8469
				xmax = 377.8769
				text = ""
			intervals [1132]:
				xmin = 377.8769
				xmax = 378.2969
				text = "rdx"
			intervals [1133]:
				xmin = 378.2969
				xmax = 378.3269
				text = ""
			intervals [1134]:
				xmin = 378.3269
				xmax = 378.6069
				text = "junior"
			intervals [1135]:
				xmin = 378.6069
				xmax = 378.7969
				text = "high"
			intervals [1136]:
				xmin = 378.7969
				xmax = 379.1069
				text = "school"
			intervals [1137]:
				xmin = 379.1069
				xmax = 379.1869
				text = "in"
			intervals [1138]:
				xmin = 379.1869
				xmax = 379.2869
				text = "the"
			intervals [1139]:
				xmin = 379.2869
				xmax = 379.6869
				text = "seventh"
			intervals [1140]:
				xmin = 379.6869
				xmax = 380.1269
				text = "grade"
			intervals [1141]:
				xmin = 380.1269
				xmax = 380.5026
				text = ""
			intervals [1142]:
				xmin = 380.5026
				xmax = 381.0826
				text = "um"
			intervals [1143]:
				xmin = 381.0826
				xmax = 381.9117
				text = ""
			intervals [1144]:
				xmin = 381.9117
				xmax = 382.0017
				text = "i"
			intervals [1145]:
				xmin = 382.0017
				xmax = 382.1717
				text = "was"
			intervals [1146]:
				xmin = 382.1717
				xmax = 382.3717
				text = "there"
			intervals [1147]:
				xmin = 382.3717
				xmax = 382.5417
				text = "for"
			intervals [1148]:
				xmin = 382.5417
				xmax = 382.7517
				text = "just"
			intervals [1149]:
				xmin = 382.7517
				xmax = 382.9317
				text = "one"
			intervals [1150]:
				xmin = 382.9317
				xmax = 383.0517
				text = "year"
			intervals [1151]:
				xmin = 383.0517
				xmax = 383.1917
				text = "my"
			intervals [1152]:
				xmin = 383.1917
				xmax = 383.5317
				text = "sister"
			intervals [1153]:
				xmin = 383.5317
				xmax = 383.6717
				text = "was"
			intervals [1154]:
				xmin = 383.6717
				xmax = 383.9417
				text = "still"
			intervals [1155]:
				xmin = 383.9417
				xmax = 384.0317
				text = "at"
			intervals [1156]:
				xmin = 384.0317
				xmax = 384.1517
				text = ""
			intervals [1157]:
				xmin = 384.1517
				xmax = 384.3417
				text = "at"
			intervals [1158]:
				xmin = 384.3417
				xmax = 384.7204
				text = ""
			intervals [1159]:
				xmin = 384.7204
				xmax = 384.9904
				text = "gor-"
			intervals [1160]:
				xmin = 384.9904
				xmax = 385.0204
				text = ""
			intervals [1161]:
				xmin = 385.0204
				xmax = 385.2104
				text = "at"
			intervals [1162]:
				xmin = 385.2104
				xmax = 385.2904
				text = "i'm"
			intervals [1163]:
				xmin = 385.2904
				xmax = 385.4704
				text = "sorry"
			intervals [1164]:
				xmin = 385.4704
				xmax = 385.5304
				text = "at"
			intervals [1165]:
				xmin = 385.5304
				xmax = 385.5604
				text = ""
			intervals [1166]:
				xmin = 385.5604
				xmax = 385.9204
				text = "rdx"
			intervals [1167]:
				xmin = 385.9204
				xmax = 385.9804
				text = "in"
			intervals [1168]:
				xmin = 385.9804
				xmax = 386.0704
				text = "the"
			intervals [1169]:
				xmin = 386.0704
				xmax = 386.4004
				text = "sixth"
			intervals [1170]:
				xmin = 386.4004
				xmax = 386.7204
				text = "grade"
			intervals [1171]:
				xmin = 386.7204
				xmax = 388.067
				text = ""
			intervals [1172]:
				xmin = 388.067
				xmax = 388.387
				text = "that"
			intervals [1173]:
				xmin = 388.387
				xmax = 388.927
				text = "summer"
			intervals [1174]:
				xmin = 388.927
				xmax = 389.757
				text = "between"
			intervals [1175]:
				xmin = 389.757
				xmax = 389.9683
				text = ""
			intervals [1176]:
				xmin = 389.9683
				xmax = 390.2283
				text = "my"
			intervals [1177]:
				xmin = 390.2283
				xmax = 390.6283
				text = "seventh"
			intervals [1178]:
				xmin = 390.6283
				xmax = 390.7383
				text = "and"
			intervals [1179]:
				xmin = 390.7383
				xmax = 390.9283
				text = "eighth"
			intervals [1180]:
				xmin = 390.9283
				xmax = 391.3883
				text = "grade"
			intervals [1181]:
				xmin = 391.3883
				xmax = 392.0795
				text = ""
			intervals [1182]:
				xmin = 392.0795
				xmax = 392.6195
				text = "the"
			intervals [1183]:
				xmin = 392.6195
				xmax = 393.3744
				text = ""
			intervals [1184]:
				xmin = 393.3744
				xmax = 393.7744
				text = "dc"
			intervals [1185]:
				xmin = 393.7744
				xmax = 394.0744
				text = "public"
			intervals [1186]:
				xmin = 394.0744
				xmax = 394.4044
				text = "school"
			intervals [1187]:
				xmin = 394.4044
				xmax = 395.0444
				text = "system"
			intervals [1188]:
				xmin = 395.0444
				xmax = 395.761
				text = ""
			intervals [1189]:
				xmin = 395.761
				xmax = 396.271
				text = "relaxed"
			intervals [1190]:
				xmin = 396.271
				xmax = 396.501
				text = "its"
			intervals [1191]:
				xmin = 396.501
				xmax = 396.871
				text = "rules"
			intervals [1192]:
				xmin = 396.871
				xmax = 397.121
				text = "about"
			intervals [1193]:
				xmin = 397.121
				xmax = 397.301
				text = "where"
			intervals [1194]:
				xmin = 397.301
				xmax = 397.391
				text = "you"
			intervals [1195]:
				xmin = 397.391
				xmax = 397.531
				text = "could"
			intervals [1196]:
				xmin = 397.531
				xmax = 397.651
				text = "go"
			intervals [1197]:
				xmin = 397.651
				xmax = 397.761
				text = "to"
			intervals [1198]:
				xmin = 397.761
				xmax = 398.091
				text = "school"
			intervals [1199]:
				xmin = 398.091
				xmax = 398.9202
				text = ""
			intervals [1200]:
				xmin = 398.9202
				xmax = 399.6702
				text = "and"
			intervals [1201]:
				xmin = 399.6702
				xmax = 400.3181
				text = ""
			intervals [1202]:
				xmin = 400.3181
				xmax = 400.7881
				text = "now"
			intervals [1203]:
				xmin = 400.7881
				xmax = 400.9581
				text = "they"
			intervals [1204]:
				xmin = 400.9581
				xmax = 401.0781
				text = "were"
			intervals [1205]:
				xmin = 401.0781
				xmax = 401.6681
				text = "allowing"
			intervals [1206]:
				xmin = 401.6681
				xmax = 402.0366
				text = ""
			intervals [1207]:
				xmin = 402.0366
				xmax = 402.4966
				text = "students"
			intervals [1208]:
				xmin = 402.4966
				xmax = 402.6966
				text = "from"
			intervals [1209]:
				xmin = 402.6966
				xmax = 402.9466
				text = "other"
			intervals [1210]:
				xmin = 402.9466
				xmax = 403.3966
				text = "parts"
			intervals [1211]:
				xmin = 403.3966
				xmax = 403.4866
				text = "of"
			intervals [1212]:
				xmin = 403.4866
				xmax = 403.5866
				text = "the"
			intervals [1213]:
				xmin = 403.5866
				xmax = 404.1166
				text = "city"
			intervals [1214]:
				xmin = 404.1166
				xmax = 404.5875
				text = ""
			intervals [1215]:
				xmin = 404.5875
				xmax = 404.7975
				text = "to"
			intervals [1216]:
				xmin = 404.7975
				xmax = 405.0975
				text = "go"
			intervals [1217]:
				xmin = 405.0975
				xmax = 405.7375
				text = "to"
			intervals [1218]:
				xmin = 405.7375
				xmax = 405.7675
				text = ""
			intervals [1219]:
				xmin = 405.7675
				xmax = 406.0775
				text = "some"
			intervals [1220]:
				xmin = 406.0775
				xmax = 406.1375
				text = "of"
			intervals [1221]:
				xmin = 406.1375
				xmax = 406.2075
				text = "the"
			intervals [1222]:
				xmin = 406.2075
				xmax = 406.6375
				text = "schools"
			intervals [1223]:
				xmin = 406.6375
				xmax = 406.9675
				text = "west"
			intervals [1224]:
				xmin = 406.9675
				xmax = 407.0675
				text = "of"
			intervals [1225]:
				xmin = 407.0675
				xmax = 407.2875
				text = "rock"
			intervals [1226]:
				xmin = 407.2875
				xmax = 407.4575
				text = "creek"
			intervals [1227]:
				xmin = 407.4575
				xmax = 407.4975
				text = ""
			intervals [1228]:
				xmin = 407.4975
				xmax = 408.0375
				text = "park"
			intervals [1229]:
				xmin = 408.0375
				xmax = 408.4443
				text = ""
			intervals [1230]:
				xmin = 408.4443
				xmax = 408.7543
				text = "that"
			intervals [1231]:
				xmin = 408.7543
				xmax = 408.9043
				text = "were"
			intervals [1232]:
				xmin = 408.9043
				xmax = 409.2643
				text = "both"
			intervals [1233]:
				xmin = 409.2643
				xmax = 409.3043
				text = ""
			intervals [1234]:
				xmin = 409.3043
				xmax = 409.6743
				text = "under"
			intervals [1235]:
				xmin = 409.6743
				xmax = 410.3943
				text = "enrolled"
			intervals [1236]:
				xmin = 410.3943
				xmax = 410.7166
				text = ""
			intervals [1237]:
				xmin = 410.7166
				xmax = 411.4766
				text = "and"
			intervals [1238]:
				xmin = 411.4766
				xmax = 411.684
				text = ""
			intervals [1239]:
				xmin = 411.684
				xmax = 412.084
				text = "essentially"
			intervals [1240]:
				xmin = 412.084
				xmax = 412.734
				text = "segregated"
			intervals [1241]:
				xmin = 412.734
				xmax = 413.4166
				text = ""
			intervals [1242]:
				xmin = 413.4166
				xmax = 413.9666
				text = "so"
			intervals [1243]:
				xmin = 413.9666
				xmax = 414.0266
				text = ""
			intervals [1244]:
				xmin = 414.0266
				xmax = 414.3466
				text = "my"
			intervals [1245]:
				xmin = 414.3466
				xmax = 414.797
				text = ""
			intervals [1246]:
				xmin = 414.797
				xmax = 414.927
				text = "while"
			intervals [1247]:
				xmin = 414.927
				xmax = 414.967
				text = "i"
			intervals [1248]:
				xmin = 414.967
				xmax = 415.087
				text = "was"
			intervals [1249]:
				xmin = 415.087
				xmax = 415.287
				text = "away"
			intervals [1250]:
				xmin = 415.287
				xmax = 415.347
				text = "in"
			intervals [1251]:
				xmin = 415.347
				xmax = 415.537
				text = "north"
			intervals [1252]:
				xmin = 415.537
				xmax = 415.907
				text = "carolina"
			intervals [1253]:
				xmin = 415.907
				xmax = 416.037
				text = "my"
			intervals [1254]:
				xmin = 416.037
				xmax = 416.377
				text = "mother"
			intervals [1255]:
				xmin = 416.377
				xmax = 416.447
				text = ""
			intervals [1256]:
				xmin = 416.447
				xmax = 417.057
				text = "transferred"
			intervals [1257]:
				xmin = 417.057
				xmax = 417.197
				text = "my"
			intervals [1258]:
				xmin = 417.197
				xmax = 417.557
				text = "sister"
			intervals [1259]:
				xmin = 417.557
				xmax = 417.677
				text = "and"
			intervals [1260]:
				xmin = 417.677
				xmax = 417.917
				text = "i"
			intervals [1261]:
				xmin = 417.917
				xmax = 418.3148
				text = ""
			intervals [1262]:
				xmin = 418.3148
				xmax = 419.0348
				text = "to"
			intervals [1263]:
				xmin = 419.0348
				xmax = 419.2533
				text = ""
			intervals [1264]:
				xmin = 419.2533
				xmax = 419.5733
				text = "rdx"
			intervals [1265]:
				xmin = 419.5733
				xmax = 419.6033
				text = ""
			intervals [1266]:
				xmin = 419.6033
				xmax = 419.8333
				text = "junior"
			intervals [1267]:
				xmin = 419.8333
				xmax = 420.0333
				text = "high"
			intervals [1268]:
				xmin = 420.0333
				xmax = 420.4733
				text = "school"
			intervals [1269]:
				xmin = 420.4733
				xmax = 420.8815
				text = ""
			intervals [1270]:
				xmin = 420.8815
				xmax = 421.1015
				text = "and"
			intervals [1271]:
				xmin = 421.1015
				xmax = 421.4615
				text = "so"
			intervals [1272]:
				xmin = 421.4615
				xmax = 421.4915
				text = ""
			intervals [1273]:
				xmin = 421.4915
				xmax = 421.8115
				text = "every"
			intervals [1274]:
				xmin = 421.8115
				xmax = 422.1715
				text = "day"
			intervals [1275]:
				xmin = 422.1715
				xmax = 422.2015
				text = ""
			intervals [1276]:
				xmin = 422.2015
				xmax = 422.3715
				text = "we"
			intervals [1277]:
				xmin = 422.3715
				xmax = 422.7215
				text = "rode"
			intervals [1278]:
				xmin = 422.7215
				xmax = 422.8848
				text = ""
			intervals [1279]:
				xmin = 422.8848
				xmax = 423.0348
				text = "the"
			intervals [1280]:
				xmin = 423.0348
				xmax = 423.3348
				text = "bus"
			intervals [1281]:
				xmin = 423.3348
				xmax = 423.5248
				text = "all"
			intervals [1282]:
				xmin = 423.5248
				xmax = 423.6148
				text = "the"
			intervals [1283]:
				xmin = 423.6148
				xmax = 423.6748
				text = "way"
			intervals [1284]:
				xmin = 423.6748
				xmax = 423.9348
				text = "across"
			intervals [1285]:
				xmin = 423.9348
				xmax = 424.3048
				text = "town"
			intervals [1286]:
				xmin = 424.3048
				xmax = 424.6658
				text = ""
			intervals [1287]:
				xmin = 424.6658
				xmax = 425.1658
				text = "from"
			intervals [1288]:
				xmin = 425.1658
				xmax = 425.751
				text = ""
			intervals [1289]:
				xmin = 425.751
				xmax = 426.361
				text = "northeast"
			intervals [1290]:
				xmin = 426.361
				xmax = 426.701
				text = "to"
			intervals [1291]:
				xmin = 426.701
				xmax = 426.841
				text = ""
			intervals [1292]:
				xmin = 426.841
				xmax = 427.161
				text = "far"
			intervals [1293]:
				xmin = 427.161
				xmax = 427.851
				text = "northwest"
			intervals [1294]:
				xmin = 427.851
				xmax = 428.3998
				text = ""
			intervals [1295]:
				xmin = 428.3998
				xmax = 428.7098
				text = "to"
			intervals [1296]:
				xmin = 428.7098
				xmax = 428.8498
				text = ""
			intervals [1297]:
				xmin = 428.8498
				xmax = 428.9698
				text = "go"
			intervals [1298]:
				xmin = 428.9698
				xmax = 429.0598
				text = "to"
			intervals [1299]:
				xmin = 429.0598
				xmax = 429.4298
				text = "school"
			intervals [1300]:
				xmin = 429.4298
				xmax = 442.0379
				text = ""
			intervals [1301]:
				xmin = 442.0379
				xmax = 442.1579
				text = "<unk>"
			intervals [1302]:
				xmin = 442.1579
				xmax = 442.2779
				text = ""
			intervals [1303]:
				xmin = 442.2779
				xmax = 442.4679
				text = "from"
			intervals [1304]:
				xmin = 442.4679
				xmax = 442.8379
				text = "<unk>"
			intervals [1305]:
				xmin = 442.8379
				xmax = 443.4562
				text = ""
			intervals [1306]:
				xmin = 443.4562
				xmax = 443.7462
				text = "well"
			intervals [1307]:
				xmin = 443.7462
				xmax = 444.0662
				text = "no"
			intervals [1308]:
				xmin = 444.0662
				xmax = 444.1962
				text = "it"
			intervals [1309]:
				xmin = 444.1962
				xmax = 444.4162
				text = "was"
			intervals [1310]:
				xmin = 444.4162
				xmax = 444.6262
				text = "at"
			intervals [1311]:
				xmin = 444.6262
				xmax = 444.6562
				text = ""
			intervals [1312]:
				xmin = 444.6562
				xmax = 444.7962
				text = "it"
			intervals [1313]:
				xmin = 444.7962
				xmax = 444.9662
				text = "was"
			intervals [1314]:
				xmin = 444.9662
				xmax = 445.2162
				text = "really"
			intervals [1315]:
				xmin = 445.2162
				xmax = 445.3162
				text = "at"
			intervals [1316]:
				xmin = 445.3162
				xmax = 445.7662
				text = "rdx"
			intervals [1317]:
				xmin = 445.7662
				xmax = 446.4672
				text = ""
			intervals [1318]:
				xmin = 446.4672
				xmax = 446.5272
				text = "it"
			intervals [1319]:
				xmin = 446.5272
				xmax = 446.6772
				text = "was"
			intervals [1320]:
				xmin = 446.6772
				xmax = 446.7572
				text = "at"
			intervals [1321]:
				xmin = 446.7572
				xmax = 446.7872
				text = ""
			intervals [1322]:
				xmin = 446.7872
				xmax = 447.1972
				text = "rdx"
			intervals [1323]:
				xmin = 447.1972
				xmax = 465.5856
				text = ""
			intervals [1324]:
				xmin = 465.5856
				xmax = 466.2656
				text = "so"
			intervals [1325]:
				xmin = 466.2656
				xmax = 468.3173
				text = ""
			intervals [1326]:
				xmin = 468.3173
				xmax = 468.6673
				text = "going"
			intervals [1327]:
				xmin = 468.6673
				xmax = 469.0073
				text = "to"
			intervals [1328]:
				xmin = 469.0073
				xmax = 469.0773
				text = ""
			intervals [1329]:
				xmin = 469.0773
				xmax = 469.7973
				text = "rdx"
			intervals [1330]:
				xmin = 469.7973
				xmax = 469.8573
				text = ""
			intervals [1331]:
				xmin = 469.8573
				xmax = 469.9673
				text = "for"
			intervals [1332]:
				xmin = 469.9673
				xmax = 470.0873
				text = ""
			intervals [1333]:
				xmin = 470.0873
				xmax = 470.2373
				text = "a"
			intervals [1334]:
				xmin = 470.2373
				xmax = 471.5273
				text = ""
			intervals [1335]:
				xmin = 471.5273
				xmax = 471.9173
				text = "year"
			intervals [1336]:
				xmin = 471.9173
				xmax = 472.3189
				text = ""
			intervals [1337]:
				xmin = 472.3189
				xmax = 472.9289
				text = "um"
			intervals [1338]:
				xmin = 472.9289
				xmax = 473.1755
				text = ""
			intervals [1339]:
				xmin = 473.1755
				xmax = 473.3455
				text = "the"
			intervals [1340]:
				xmin = 473.3455
				xmax = 473.9255
				text = "schools"
			intervals [1341]:
				xmin = 473.9255
				xmax = 474.4755
				text = "were"
			intervals [1342]:
				xmin = 474.4755
				xmax = 475.3558
				text = ""
			intervals [1343]:
				xmin = 475.3558
				xmax = 475.5758
				text = "all"
			intervals [1344]:
				xmin = 475.5758
				xmax = 475.9358
				text = "black"
			intervals [1345]:
				xmin = 475.9358
				xmax = 476.122
				text = ""
			intervals [1346]:
				xmin = 476.122
				xmax = 476.252
				text = "s"
			intervals [1347]:
				xmin = 476.252
				xmax = 476.322
				text = "in"
			intervals [1348]:
				xmin = 476.322
				xmax = 476.612
				text = "terms"
			intervals [1349]:
				xmin = 476.612
				xmax = 476.682
				text = "of"
			intervals [1350]:
				xmin = 476.682
				xmax = 477.082
				text = "students"
			intervals [1351]:
				xmin = 477.082
				xmax = 477.6281
				text = ""
			intervals [1352]:
				xmin = 477.6281
				xmax = 477.7781
				text = "i"
			intervals [1353]:
				xmin = 477.7781
				xmax = 477.8081
				text = ""
			intervals [1354]:
				xmin = 477.8081
				xmax = 478.0181
				text = "there"
			intervals [1355]:
				xmin = 478.0181
				xmax = 478.1881
				text = "might"
			intervals [1356]:
				xmin = 478.1881
				xmax = 478.2781
				text = "have"
			intervals [1357]:
				xmin = 478.2781
				xmax = 478.4481
				text = "been"
			intervals [1358]:
				xmin = 478.4481
				xmax = 478.5981
				text = "one"
			intervals [1359]:
				xmin = 478.5981
				xmax = 478.6681
				text = "or"
			intervals [1360]:
				xmin = 478.6681
				xmax = 478.8881
				text = "two"
			intervals [1361]:
				xmin = 478.8881
				xmax = 479.0981
				text = "white"
			intervals [1362]:
				xmin = 479.0981
				xmax = 479.6481
				text = "students"
			intervals [1363]:
				xmin = 479.6481
				xmax = 479.7281
				text = ""
			intervals [1364]:
				xmin = 479.7281
				xmax = 480.1881
				text = "there"
			intervals [1365]:
				xmin = 480.1881
				xmax = 480.2181
				text = ""
			intervals [1366]:
				xmin = 480.2181
				xmax = 480.5681
				text = "um"
			intervals [1367]:
				xmin = 480.5681
				xmax = 480.5981
				text = ""
			intervals [1368]:
				xmin = 480.5981
				xmax = 480.7581
				text = "at"
			intervals [1369]:
				xmin = 480.7581
				xmax = 480.9781
				text = "some"
			intervals [1370]:
				xmin = 480.9781
				xmax = 481.3681
				text = "point"
			intervals [1371]:
				xmin = 481.3681
				xmax = 481.7664
				text = ""
			intervals [1372]:
				xmin = 481.7664
				xmax = 482.1364
				text = "um"
			intervals [1373]:
				xmin = 482.1364
				xmax = 482.2464
				text = "but"
			intervals [1374]:
				xmin = 482.2464
				xmax = 482.3264
				text = "i"
			intervals [1375]:
				xmin = 482.3264
				xmax = 482.4864
				text = "don't"
			intervals [1376]:
				xmin = 482.4864
				xmax = 482.9564
				text = "remember"
			intervals [1377]:
				xmin = 482.9564
				xmax = 483.5998
				text = ""
			intervals [1378]:
				xmin = 483.5998
				xmax = 483.8298
				text = "for"
			intervals [1379]:
				xmin = 483.8298
				xmax = 483.9498
				text = "for"
			intervals [1380]:
				xmin = 483.9498
				xmax = 484.0098
				text = "the"
			intervals [1381]:
				xmin = 484.0098
				xmax = 484.2198
				text = "most"
			intervals [1382]:
				xmin = 484.2198
				xmax = 484.4398
				text = "part"
			intervals [1383]:
				xmin = 484.4398
				xmax = 484.5498
				text = "they"
			intervals [1384]:
				xmin = 484.5498
				xmax = 484.6298
				text = "were"
			intervals [1385]:
				xmin = 484.6298
				xmax = 484.7698
				text = "all"
			intervals [1386]:
				xmin = 484.7698
				xmax = 485.1598
				text = "black"
			intervals [1387]:
				xmin = 485.1598
				xmax = 485.3595
				text = ""
			intervals [1388]:
				xmin = 485.3595
				xmax = 485.7895
				text = "um"
			intervals [1389]:
				xmin = 485.7895
				xmax = 485.9188
				text = ""
			intervals [1390]:
				xmin = 485.9188
				xmax = 486.0588
				text = "the"
			intervals [1391]:
				xmin = 486.0588
				xmax = 486.5688
				text = "teachers"
			intervals [1392]:
				xmin = 486.5688
				xmax = 486.8888
				text = "were"
			intervals [1393]:
				xmin = 486.8888
				xmax = 487.549
				text = ""
			intervals [1394]:
				xmin = 487.549
				xmax = 487.949
				text = "essentially"
			intervals [1395]:
				xmin = 487.949
				xmax = 488.109
				text = "all"
			intervals [1396]:
				xmin = 488.109
				xmax = 488.469
				text = "black"
			intervals [1397]:
				xmin = 488.469
				xmax = 489.2971
				text = ""
			intervals [1398]:
				xmin = 489.2971
				xmax = 489.6571
				text = "but"
			intervals [1399]:
				xmin = 489.6571
				xmax = 489.8471
				text = "it"
			intervals [1400]:
				xmin = 489.8471
				xmax = 490.0871
				text = "was"
			intervals [1401]:
				xmin = 490.0871
				xmax = 490.1171
				text = "a"
			intervals [1402]:
				xmin = 490.1171
				xmax = 490.4871
				text = "very"
			intervals [1403]:
				xmin = 490.4871
				xmax = 491.3171
				text = "nurturing"
			intervals [1404]:
				xmin = 491.3171
				xmax = 491.9404
				text = ""
			intervals [1405]:
				xmin = 491.9404
				xmax = 492.5204
				text = "environment"
			intervals [1406]:
				xmin = 492.5204
				xmax = 493.0277
				text = ""
			intervals [1407]:
				xmin = 493.0277
				xmax = 493.8777
				text = "and"
			intervals [1408]:
				xmin = 493.8777
				xmax = 493.9077
				text = ""
			intervals [1409]:
				xmin = 493.9077
				xmax = 494.4577
				text = "um"
			intervals [1410]:
				xmin = 494.4577
				xmax = 494.8379
				text = ""
			intervals [1411]:
				xmin = 494.8379
				xmax = 494.9379
				text = "i"
			intervals [1412]:
				xmin = 494.9379
				xmax = 495.1879
				text = "had"
			intervals [1413]:
				xmin = 495.1879
				xmax = 495.4879
				text = "great"
			intervals [1414]:
				xmin = 495.4879
				xmax = 496.0779
				text = "teachers"
			intervals [1415]:
				xmin = 496.0779
				xmax = 496.1979
				text = "they"
			intervals [1416]:
				xmin = 496.1979
				xmax = 496.3079
				text = "were"
			intervals [1417]:
				xmin = 496.3079
				xmax = 497.5374
				text = ""
			intervals [1418]:
				xmin = 497.5374
				xmax = 498.1874
				text = "accomplished"
			intervals [1419]:
				xmin = 498.1874
				xmax = 498.2574
				text = "in"
			intervals [1420]:
				xmin = 498.2574
				xmax = 498.4374
				text = "their"
			intervals [1421]:
				xmin = 498.4374
				xmax = 498.6474
				text = "own"
			intervals [1422]:
				xmin = 498.6474
				xmax = 498.9074
				text = "right"
			intervals [1423]:
				xmin = 498.9074
				xmax = 499.223
				text = ""
			intervals [1424]:
				xmin = 499.223
				xmax = 499.473
				text = "more"
			intervals [1425]:
				xmin = 499.473
				xmax = 499.883
				text = "so"
			intervals [1426]:
				xmin = 499.883
				xmax = 500.183
				text = "than"
			intervals [1427]:
				xmin = 500.183
				xmax = 500.8565
				text = ""
			intervals [1428]:
				xmin = 500.8565
				xmax = 501.0865
				text = "i"
			intervals [1429]:
				xmin = 501.0865
				xmax = 501.5665
				text = "realized"
			intervals [1430]:
				xmin = 501.5665
				xmax = 501.6565
				text = "at"
			intervals [1431]:
				xmin = 501.6565
				xmax = 501.7565
				text = "the"
			intervals [1432]:
				xmin = 501.7565
				xmax = 502.1565
				text = "time"
			intervals [1433]:
				xmin = 502.1565
				xmax = 502.1865
				text = ""
			intervals [1434]:
				xmin = 502.1865
				xmax = 502.2765
				text = "in"
			intervals [1435]:
				xmin = 502.2765
				xmax = 502.3065
				text = ""
			intervals [1436]:
				xmin = 502.3065
				xmax = 502.6265
				text = "terms"
			intervals [1437]:
				xmin = 502.6265
				xmax = 502.8765
				text = "of"
			intervals [1438]:
				xmin = 502.8765
				xmax = 503.3029
				text = ""
			intervals [1439]:
				xmin = 503.3029
				xmax = 503.4129
				text = "the"
			intervals [1440]:
				xmin = 503.4129
				xmax = 504.1029
				text = "experience"
			intervals [1441]:
				xmin = 504.1029
				xmax = 504.2129
				text = "in"
			intervals [1442]:
				xmin = 504.2129
				xmax = 504.3929
				text = "other"
			intervals [1443]:
				xmin = 504.3929
				xmax = 504.7829
				text = "things"
			intervals [1444]:
				xmin = 504.7829
				xmax = 505.3429
				text = "educational"
			intervals [1445]:
				xmin = 505.3429
				xmax = 505.7429
				text = "experience"
			intervals [1446]:
				xmin = 505.7429
				xmax = 505.8429
				text = "that"
			intervals [1447]:
				xmin = 505.8429
				xmax = 505.9829
				text = "they"
			intervals [1448]:
				xmin = 505.9829
				xmax = 506.0129
				text = ""
			intervals [1449]:
				xmin = 506.0129
				xmax = 506.3529
				text = "had"
			intervals [1450]:
				xmin = 506.3529
				xmax = 506.8282
				text = ""
			intervals [1451]:
				xmin = 506.8282
				xmax = 507.3982
				text = "um"
			intervals [1452]:
				xmin = 507.3982
				xmax = 507.4482
				text = ""
			intervals [1453]:
				xmin = 507.4482
				xmax = 507.6082
				text = "and"
			intervals [1454]:
				xmin = 507.6082
				xmax = 507.7382
				text = "they"
			intervals [1455]:
				xmin = 507.7382
				xmax = 507.8482
				text = "were"
			intervals [1456]:
				xmin = 507.8482
				xmax = 508.0782
				text = "well"
			intervals [1457]:
				xmin = 508.0782
				xmax = 508.6782
				text = "respected"
			intervals [1458]:
				xmin = 508.6782
				xmax = 508.7682
				text = "of"
			intervals [1459]:
				xmin = 508.7682
				xmax = 509.1282
				text = "course"
			intervals [1460]:
				xmin = 509.1282
				xmax = 509.2282
				text = "in"
			intervals [1461]:
				xmin = 509.2282
				xmax = 509.3582
				text = "the"
			intervals [1462]:
				xmin = 509.3582
				xmax = 509.4582
				text = ""
			intervals [1463]:
				xmin = 509.4582
				xmax = 509.5982
				text = "in"
			intervals [1464]:
				xmin = 509.5982
				xmax = 509.6782
				text = "the"
			intervals [1465]:
				xmin = 509.6782
				xmax = 510.1482
				text = "community"
			intervals [1466]:
				xmin = 510.1482
				xmax = 510.3382
				text = "as"
			intervals [1467]:
				xmin = 510.3382
				xmax = 510.6882
				text = "teachers"
			intervals [1468]:
				xmin = 510.6882
				xmax = 510.9082
				text = "were"
			intervals [1469]:
				xmin = 510.9082
				xmax = 511.1682
				text = "back"
			intervals [1470]:
				xmin = 511.1682
				xmax = 511.2682
				text = "in"
			intervals [1471]:
				xmin = 511.2682
				xmax = 511.3782
				text = "the"
			intervals [1472]:
				xmin = 511.3782
				xmax = 511.5728
				text = ""
			intervals [1473]:
				xmin = 511.5728
				xmax = 511.7128
				text = "in"
			intervals [1474]:
				xmin = 511.7128
				xmax = 511.8628
				text = "that"
			intervals [1475]:
				xmin = 511.8628
				xmax = 511.9028
				text = ""
			intervals [1476]:
				xmin = 511.9028
				xmax = 512.2228
				text = "time"
			intervals [1477]:
				xmin = 512.2228
				xmax = 512.7662
				text = ""
			intervals [1478]:
				xmin = 512.7662
				xmax = 512.9262
				text = "more"
			intervals [1479]:
				xmin = 512.9262
				xmax = 513.1362
				text = "so"
			intervals [1480]:
				xmin = 513.1362
				xmax = 513.3562
				text = "than"
			intervals [1481]:
				xmin = 513.3562
				xmax = 513.7362
				text = "now"
			intervals [1482]:
				xmin = 513.7362
				xmax = 514.2794
				text = ""
			intervals [1483]:
				xmin = 514.2794
				xmax = 514.8194
				text = "um"
			intervals [1484]:
				xmin = 514.8194
				xmax = 515.2109
				text = ""
			intervals [1485]:
				xmin = 515.2109
				xmax = 515.3809
				text = "and"
			intervals [1486]:
				xmin = 515.3809
				xmax = 515.9909
				text = "so"
			intervals [1487]:
				xmin = 515.9909
				xmax = 516.4143
				text = ""
			intervals [1488]:
				xmin = 516.4143
				xmax = 516.6143
				text = "it"
			intervals [1489]:
				xmin = 516.6143
				xmax = 517.0843
				text = "was"
			intervals [1490]:
				xmin = 517.0843
				xmax = 517.1143
				text = ""
			intervals [1491]:
				xmin = 517.1143
				xmax = 517.3343
				text = "it"
			intervals [1492]:
				xmin = 517.3343
				xmax = 517.9443
				text = "was"
			intervals [1493]:
				xmin = 517.9443
				xmax = 518.588
				text = ""
			intervals [1494]:
				xmin = 518.588
				xmax = 518.688
				text = "a"
			intervals [1495]:
				xmin = 518.688
				xmax = 518.718
				text = ""
			intervals [1496]:
				xmin = 518.718
				xmax = 519.638
				text = "very"
			intervals [1497]:
				xmin = 519.638
				xmax = 520.4185
				text = ""
			intervals [1498]:
				xmin = 520.4185
				xmax = 521.6085
				text = "encouraging"
			intervals [1499]:
				xmin = 521.6085
				xmax = 521.6385
				text = ""
			intervals [1500]:
				xmin = 521.6385
				xmax = 522.0085
				text = "and"
			intervals [1501]:
				xmin = 522.0085
				xmax = 522.1541
				text = ""
			intervals [1502]:
				xmin = 522.1541
				xmax = 522.8841
				text = "nurturing"
			intervals [1503]:
				xmin = 522.8841
				xmax = 523.1441
				text = "en-"
			intervals [1504]:
				xmin = 523.1441
				xmax = 523.3321
				text = ""
			intervals [1505]:
				xmin = 523.3321
				xmax = 524.0921
				text = "environment"
			intervals [1506]:
				xmin = 524.0921
				xmax = 524.5838
				text = ""
			intervals [1507]:
				xmin = 524.5838
				xmax = 525.1938
				text = "and"
			intervals [1508]:
				xmin = 525.1938
				xmax = 525.5573
				text = ""
			intervals [1509]:
				xmin = 525.5573
				xmax = 525.7173
				text = "it"
			intervals [1510]:
				xmin = 525.7173
				xmax = 525.8873
				text = "was"
			intervals [1511]:
				xmin = 525.8873
				xmax = 525.9773
				text = "the"
			intervals [1512]:
				xmin = 525.9773
				xmax = 526.2673
				text = "kind"
			intervals [1513]:
				xmin = 526.2673
				xmax = 526.3473
				text = "of"
			intervals [1514]:
				xmin = 526.3473
				xmax = 527.2273
				text = "situation"
			intervals [1515]:
				xmin = 527.2273
				xmax = 527.6573
				text = "where"
			intervals [1516]:
				xmin = 527.6573
				xmax = 528.0549
				text = ""
			intervals [1517]:
				xmin = 528.0549
				xmax = 528.1649
				text = "the"
			intervals [1518]:
				xmin = 528.1649
				xmax = 528.2349
				text = ""
			intervals [1519]:
				xmin = 528.2349
				xmax = 528.5049
				text = "the"
			intervals [1520]:
				xmin = 528.5049
				xmax = 529.5049
				text = "schools"
			intervals [1521]:
				xmin = 529.5049
				xmax = 529.8584
				text = ""
			intervals [1522]:
				xmin = 529.8584
				xmax = 529.9684
				text = "the"
			intervals [1523]:
				xmin = 529.9684
				xmax = 530.4284
				text = "teachers"
			intervals [1524]:
				xmin = 530.4284
				xmax = 530.5784
				text = "knew"
			intervals [1525]:
				xmin = 530.5784
				xmax = 530.7584
				text = "all"
			intervals [1526]:
				xmin = 530.7584
				xmax = 530.8684
				text = "the"
			intervals [1527]:
				xmin = 530.8684
				xmax = 531.5784
				text = "kids"
			intervals [1528]:
				xmin = 531.5784
				xmax = 532.3831
				text = ""
			intervals [1529]:
				xmin = 532.3831
				xmax = 533.2731
				text = "and"
			intervals [1530]:
				xmin = 533.2731
				xmax = 534.1396
				text = ""
			intervals [1531]:
				xmin = 534.1396
				xmax = 534.3896
				text = "most"
			intervals [1532]:
				xmin = 534.3896
				xmax = 534.4696
				text = "of"
			intervals [1533]:
				xmin = 534.4696
				xmax = 534.6096
				text = "their"
			intervals [1534]:
				xmin = 534.6096
				xmax = 535.2796
				text = "parents"
			intervals [1535]:
				xmin = 535.2796
				xmax = 535.3096
				text = ""
			intervals [1536]:
				xmin = 535.3096
				xmax = 535.4896
				text = "as"
			intervals [1537]:
				xmin = 535.4896
				xmax = 535.8596
				text = "well"
			intervals [1538]:
				xmin = 535.8596
				xmax = 536.4959
				text = ""
			intervals [1539]:
				xmin = 536.4959
				xmax = 536.7259
				text = "and"
			intervals [1540]:
				xmin = 536.7259
				xmax = 537.4059
				text = "so"
			intervals [1541]:
				xmin = 537.4059
				xmax = 537.8051
				text = ""
			intervals [1542]:
				xmin = 537.8051
				xmax = 538.4751
				text = "if"
			intervals [1543]:
				xmin = 538.4751
				xmax = 538.6799
				text = ""
			intervals [1544]:
				xmin = 538.6799
				xmax = 538.8299
				text = "there"
			intervals [1545]:
				xmin = 538.8299
				xmax = 538.9999
				text = "was"
			intervals [1546]:
				xmin = 538.9999
				xmax = 539.3499
				text = "anything"
			intervals [1547]:
				xmin = 539.3499
				xmax = 539.6599
				text = "going"
			intervals [1548]:
				xmin = 539.6599
				xmax = 540.1299
				text = "on"
			intervals [1549]:
				xmin = 540.1299
				xmax = 540.4638
				text = ""
			intervals [1550]:
				xmin = 540.4638
				xmax = 540.5838
				text = "the"
			intervals [1551]:
				xmin = 540.5838
				xmax = 541.0738
				text = "parents"
			intervals [1552]:
				xmin = 541.0738
				xmax = 541.1738
				text = "were"
			intervals [1553]:
				xmin = 541.1738
				xmax = 541.4238
				text = "very"
			intervals [1554]:
				xmin = 541.4238
				xmax = 541.6538
				text = "much"
			intervals [1555]:
				xmin = 541.6538
				xmax = 542.1538
				text = "involved"
			intervals [1556]:
				xmin = 542.1538
				xmax = 542.3238
				text = "in"
			intervals [1557]:
				xmin = 542.3238
				xmax = 542.4338
				text = "the"
			intervals [1558]:
				xmin = 542.4338
				xmax = 542.8538
				text = "school"
			intervals [1559]:
				xmin = 542.8538
				xmax = 542.9838
				text = "all"
			intervals [1560]:
				xmin = 542.9838
				xmax = 543.0538
				text = "the"
			intervals [1561]:
				xmin = 543.0538
				xmax = 543.3738
				text = "parents"
			intervals [1562]:
				xmin = 543.3738
				xmax = 543.4938
				text = "went"
			intervals [1563]:
				xmin = 543.4938
				xmax = 543.5738
				text = "to"
			intervals [1564]:
				xmin = 543.5738
				xmax = 543.9538
				text = "pta"
			intervals [1565]:
				xmin = 543.9538
				xmax = 544.5038
				text = "meetings"
			intervals [1566]:
				xmin = 544.5038
				xmax = 545.0073
				text = ""
			intervals [1567]:
				xmin = 545.0073
				xmax = 545.6773
				text = "and"
			intervals [1568]:
				xmin = 545.6773
				xmax = 545.7073
				text = ""
			intervals [1569]:
				xmin = 545.7073
				xmax = 546.1773
				text = "um"
			intervals [1570]:
				xmin = 546.1773
				xmax = 546.7899
				text = ""
			intervals [1571]:
				xmin = 546.7899
				xmax = 546.9599
				text = "the"
			intervals [1572]:
				xmin = 546.9599
				xmax = 547.5299
				text = "parents"
			intervals [1573]:
				xmin = 547.5299
				xmax = 547.5999
				text = ""
			intervals [1574]:
				xmin = 547.5999
				xmax = 547.8599
				text = "not"
			intervals [1575]:
				xmin = 547.8599
				xmax = 548.0699
				text = "only"
			intervals [1576]:
				xmin = 548.0699
				xmax = 548.3399
				text = "kept"
			intervals [1577]:
				xmin = 548.3399
				xmax = 548.7399
				text = "track"
			intervals [1578]:
				xmin = 548.7399
				xmax = 548.9799
				text = "of"
			intervals [1579]:
				xmin = 548.9799
				xmax = 549.3042
				text = ""
			intervals [1580]:
				xmin = 549.3042
				xmax = 549.4942
				text = "what"
			intervals [1581]:
				xmin = 549.4942
				xmax = 549.6642
				text = "their"
			intervals [1582]:
				xmin = 549.6642
				xmax = 549.8742
				text = "own"
			intervals [1583]:
				xmin = 549.8742
				xmax = 550.0942
				text = "kids"
			intervals [1584]:
				xmin = 550.0942
				xmax = 550.1942
				text = "were"
			intervals [1585]:
				xmin = 550.1942
				xmax = 550.4342
				text = "doing"
			intervals [1586]:
				xmin = 550.4342
				xmax = 550.5342
				text = "in"
			intervals [1587]:
				xmin = 550.5342
				xmax = 550.9242
				text = "school"
			intervals [1588]:
				xmin = 550.9242
				xmax = 551.2958
				text = ""
			intervals [1589]:
				xmin = 551.2958
				xmax = 551.4058
				text = "but"
			intervals [1590]:
				xmin = 551.4058
				xmax = 551.5158
				text = "they"
			intervals [1591]:
				xmin = 551.5158
				xmax = 551.8558
				text = "also"
			intervals [1592]:
				xmin = 551.8558
				xmax = 552.0858
				text = "wanted"
			intervals [1593]:
				xmin = 552.0858
				xmax = 552.1558
				text = "to"
			intervals [1594]:
				xmin = 552.1558
				xmax = 552.1858
				text = ""
			intervals [1595]:
				xmin = 552.1858
				xmax = 552.4958
				text = "know"
			intervals [1596]:
				xmin = 552.4958
				xmax = 552.8619
				text = ""
			intervals [1597]:
				xmin = 552.8619
				xmax = 553.0219
				text = "what"
			intervals [1598]:
				xmin = 553.0219
				xmax = 553.2319
				text = ""
			intervals [1599]:
				xmin = 553.2319
				xmax = 553.7019
				text = "their"
			intervals [1600]:
				xmin = 553.7019
				xmax = 554.0637
				text = ""
			intervals [1601]:
				xmin = 554.0637
				xmax = 554.4337
				text = "friends"
			intervals [1602]:
				xmin = 554.4337
				xmax = 554.5337
				text = "were"
			intervals [1603]:
				xmin = 554.5337
				xmax = 554.7337
				text = "doing"
			intervals [1604]:
				xmin = 554.7337
				xmax = 554.7737
				text = ""
			intervals [1605]:
				xmin = 554.7737
				xmax = 554.8537
				text = "in"
			intervals [1606]:
				xmin = 554.8537
				xmax = 555.1037
				text = "school"
			intervals [1607]:
				xmin = 555.1037
				xmax = 555.2837
				text = "too"
			intervals [1608]:
				xmin = 555.2837
				xmax = 555.6881
				text = ""
			intervals [1609]:
				xmin = 555.6881
				xmax = 556.1181
				text = "so"
			intervals [1610]:
				xmin = 556.1181
				xmax = 556.4068
				text = ""
			intervals [1611]:
				xmin = 556.4068
				xmax = 556.5568
				text = "when"
			intervals [1612]:
				xmin = 556.5568
				xmax = 556.6468
				text = "i"
			intervals [1613]:
				xmin = 556.6468
				xmax = 556.7668
				text = "would"
			intervals [1614]:
				xmin = 556.7668
				xmax = 557.0668
				text = "go"
			intervals [1615]:
				xmin = 557.0668
				xmax = 557.5868
				text = "to"
			intervals [1616]:
				xmin = 557.5868
				xmax = 558.5368
				text = ""
			intervals [1617]:
				xmin = 558.5368
				xmax = 558.8168
				text = "<unk>"
			intervals [1618]:
				xmin = 558.8168
				xmax = 558.9268
				text = "s"
			intervals [1619]:
				xmin = 558.9268
				xmax = 559.1868
				text = "house"
			intervals [1620]:
				xmin = 559.1868
				xmax = 559.2668
				text = "who"
			intervals [1621]:
				xmin = 559.2668
				xmax = 559.3868
				text = "was"
			intervals [1622]:
				xmin = 559.3868
				xmax = 559.4368
				text = "a"
			intervals [1623]:
				xmin = 559.4368
				xmax = 559.5568
				text = "good"
			intervals [1624]:
				xmin = 559.5568
				xmax = 559.8168
				text = "friend"
			intervals [1625]:
				xmin = 559.8168
				xmax = 559.8868
				text = "of"
			intervals [1626]:
				xmin = 559.8868
				xmax = 560.2268
				text = "mine"
			intervals [1627]:
				xmin = 560.2268
				xmax = 560.2568
				text = ""
			intervals [1628]:
				xmin = 560.2568
				xmax = 560.6168
				text = "growing"
			intervals [1629]:
				xmin = 560.6168
				xmax = 560.7568
				text = "up"
			intervals [1630]:
				xmin = 560.7568
				xmax = 561.4616
				text = ""
			intervals [1631]:
				xmin = 561.4616
				xmax = 561.8516
				text = "and"
			intervals [1632]:
				xmin = 561.8516
				xmax = 561.9416
				text = "it"
			intervals [1633]:
				xmin = 561.9416
				xmax = 562.0516
				text = "was"
			intervals [1634]:
				xmin = 562.0516
				xmax = 562.2516
				text = "about"
			intervals [1635]:
				xmin = 562.2516
				xmax = 562.6316
				text = "report"
			intervals [1636]:
				xmin = 562.6316
				xmax = 562.8916
				text = "card"
			intervals [1637]:
				xmin = 562.8916
				xmax = 563.1816
				text = "time"
			intervals [1638]:
				xmin = 563.1816
				xmax = 563.3595
				text = ""
			intervals [1639]:
				xmin = 563.3595
				xmax = 563.5695
				text = "then"
			intervals [1640]:
				xmin = 563.5695
				xmax = 563.9683
				text = ""
			intervals [1641]:
				xmin = 563.9683
				xmax = 564.1183
				text = "i"
			intervals [1642]:
				xmin = 564.1183
				xmax = 564.2083
				text = "would"
			intervals [1643]:
				xmin = 564.2083
				xmax = 564.4683
				text = "always"
			intervals [1644]:
				xmin = 564.4683
				xmax = 564.6183
				text = "get"
			intervals [1645]:
				xmin = 564.6183
				xmax = 564.9183
				text = "asked"
			intervals [1646]:
				xmin = 564.9183
				xmax = 565.1383
				text = "about"
			intervals [1647]:
				xmin = 565.1383
				xmax = 565.1683
				text = ""
			intervals [1648]:
				xmin = 565.1683
				xmax = 565.3583
				text = "my"
			intervals [1649]:
				xmin = 565.3583
				xmax = 565.7183
				text = "report"
			intervals [1650]:
				xmin = 565.7183
				xmax = 566.0583
				text = "card"
			intervals [1651]:
				xmin = 566.0583
				xmax = 566.8074
				text = ""
			intervals [1652]:
				xmin = 566.8074
				xmax = 566.9974
				text = "as"
			intervals [1653]:
				xmin = 566.9974
				xmax = 567.3574
				text = "well"
			intervals [1654]:
				xmin = 567.3574
				xmax = 567.6774
				text = "as"
			intervals [1655]:
				xmin = 567.6774
				xmax = 567.9396
				text = ""
			intervals [1656]:
				xmin = 567.9396
				xmax = 568.1996
				text = "knowing"
			intervals [1657]:
				xmin = 568.1996
				xmax = 568.3196
				text = "that"
			intervals [1658]:
				xmin = 568.3196
				xmax = 568.4596
				text = "he"
			intervals [1659]:
				xmin = 568.4596
				xmax = 568.5396
				text = "s"
			intervals [1660]:
				xmin = 568.5396
				xmax = 568.6696
				text = "been"
			intervals [1661]:
				xmin = 568.6696
				xmax = 568.9796
				text = "asked"
			intervals [1662]:
				xmin = 568.9796
				xmax = 569.1596
				text = ""
			intervals [1663]:
				xmin = 569.1596
				xmax = 569.4396
				text = "his"
			intervals [1664]:
				xmin = 569.4396
				xmax = 569.4696
				text = ""
			intervals [1665]:
				xmin = 569.4696
				xmax = 569.5396
				text = "and"
			intervals [1666]:
				xmin = 569.5396
				xmax = 569.8396
				text = "vice"
			intervals [1667]:
				xmin = 569.8396
				xmax = 570.1196
				text = "versa"
			intervals [1668]:
				xmin = 570.1196
				xmax = 570.5929
				text = ""
			intervals [1669]:
				xmin = 570.5929
				xmax = 571.0729
				text = "so"
			intervals [1670]:
				xmin = 571.0729
				xmax = 571.9055
				text = ""
			intervals [1671]:
				xmin = 571.9055
				xmax = 572.4055
				text = "everybody"
			intervals [1672]:
				xmin = 572.4055
				xmax = 572.5755
				text = "was"
			intervals [1673]:
				xmin = 572.5755
				xmax = 572.7455
				text = "kind"
			intervals [1674]:
				xmin = 572.7455
				xmax = 572.8455
				text = "of"
			intervals [1675]:
				xmin = 572.8455
				xmax = 573.2555
				text = "involved"
			intervals [1676]:
				xmin = 573.2555
				xmax = 573.3755
				text = "and"
			intervals [1677]:
				xmin = 573.3755
				xmax = 573.9555
				text = "education"
			intervals [1678]:
				xmin = 573.9555
				xmax = 574.1455
				text = "was"
			intervals [1679]:
				xmin = 574.1455
				xmax = 574.2455
				text = "a"
			intervals [1680]:
				xmin = 574.2455
				xmax = 574.2755
				text = ""
			intervals [1681]:
				xmin = 574.2755
				xmax = 574.8655
				text = "very"
			intervals [1682]:
				xmin = 574.8655
				xmax = 574.9055
				text = ""
			intervals [1683]:
				xmin = 574.9055
				xmax = 575.1855
				text = "very"
			intervals [1684]:
				xmin = 575.1855
				xmax = 575.6455
				text = "important"
			intervals [1685]:
				xmin = 575.6455
				xmax = 576.4693
				text = ""
			intervals [1686]:
				xmin = 576.4693
				xmax = 576.7693
				text = "thing"
			intervals [1687]:
				xmin = 576.7693
				xmax = 576.9093
				text = "to"
			intervals [1688]:
				xmin = 576.9093
				xmax = 576.9593
				text = ""
			intervals [1689]:
				xmin = 576.9593
				xmax = 577.2593
				text = "all"
			intervals [1690]:
				xmin = 577.2593
				xmax = 577.3193
				text = "of"
			intervals [1691]:
				xmin = 577.3193
				xmax = 577.4193
				text = "the"
			intervals [1692]:
				xmin = 577.4193
				xmax = 577.9493
				text = "families"
			intervals [1693]:
				xmin = 577.9493
				xmax = 578.0393
				text = "at"
			intervals [1694]:
				xmin = 578.0393
				xmax = 578.1793
				text = "that"
			intervals [1695]:
				xmin = 578.1793
				xmax = 578.4493
				text = "time"
			intervals [1696]:
				xmin = 578.4493
				xmax = 578.4793
				text = ""
			intervals [1697]:
				xmin = 578.4793
				xmax = 578.6893
				text = "because"
			intervals [1698]:
				xmin = 578.6893
				xmax = 578.7693
				text = "it"
			intervals [1699]:
				xmin = 578.7693
				xmax = 578.9293
				text = "was"
			intervals [1700]:
				xmin = 578.9293
				xmax = 578.9693
				text = "a"
			intervals [1701]:
				xmin = 578.9693
				xmax = 579.3493
				text = "time"
			intervals [1702]:
				xmin = 579.3493
				xmax = 579.4993
				text = "when"
			intervals [1703]:
				xmin = 579.4993
				xmax = 579.9113
				text = ""
			intervals [1704]:
				xmin = 579.9113
				xmax = 580.2613
				text = "people"
			intervals [1705]:
				xmin = 580.2613
				xmax = 580.3813
				text = "were"
			intervals [1706]:
				xmin = 580.3813
				xmax = 580.8013
				text = "starting"
			intervals [1707]:
				xmin = 580.8013
				xmax = 581.1213
				text = "to"
			intervals [1708]:
				xmin = 581.1213
				xmax = 581.4462
				text = ""
			intervals [1709]:
				xmin = 581.4462
				xmax = 581.6462
				text = "see"
			intervals [1710]:
				xmin = 581.6462
				xmax = 582.4462
				text = "opportunities"
			intervals [1711]:
				xmin = 582.4462
				xmax = 582.8562
				text = "evolve"
			intervals [1712]:
				xmin = 582.8562
				xmax = 582.9662
				text = "and"
			intervals [1713]:
				xmin = 582.9662
				xmax = 583.3562
				text = "develop"
			intervals [1714]:
				xmin = 583.3562
				xmax = 583.8984
				text = ""
			intervals [1715]:
				xmin = 583.8984
				xmax = 584.1484
				text = "um"
			intervals [1716]:
				xmin = 584.1484
				xmax = 584.3084
				text = "as"
			intervals [1717]:
				xmin = 584.3084
				xmax = 584.5184
				text = "black"
			intervals [1718]:
				xmin = 584.5184
				xmax = 584.8484
				text = "people"
			intervals [1719]:
				xmin = 584.8484
				xmax = 585.4162
				text = ""
			intervals [1720]:
				xmin = 585.4162
				xmax = 585.9462
				text = "um"
			intervals [1721]:
				xmin = 585.9462
				xmax = 586.3431
				text = ""
			intervals [1722]:
				xmin = 586.3431
				xmax = 586.5431
				text = "but"
			intervals [1723]:
				xmin = 586.5431
				xmax = 586.5731
				text = ""
			intervals [1724]:
				xmin = 586.5731
				xmax = 587.2731
				text = "education"
			intervals [1725]:
				xmin = 587.2731
				xmax = 587.6998
				text = ""
			intervals [1726]:
				xmin = 587.6998
				xmax = 587.9998
				text = "everybody"
			intervals [1727]:
				xmin = 587.9998
				xmax = 588.4398
				text = "understood"
			intervals [1728]:
				xmin = 588.4398
				xmax = 588.9498
				text = "education"
			intervals [1729]:
				xmin = 588.9498
				xmax = 589.1198
				text = "was"
			intervals [1730]:
				xmin = 589.1198
				xmax = 589.3798
				text = "key"
			intervals [1731]:
				xmin = 589.3798
				xmax = 589.5998
				text = "to"
			intervals [1732]:
				xmin = 589.5998
				xmax = 589.8159
				text = ""
			intervals [1733]:
				xmin = 589.8159
				xmax = 590.0259
				text = "being"
			intervals [1734]:
				xmin = 590.0259
				xmax = 590.1759
				text = "able"
			intervals [1735]:
				xmin = 590.1759
				xmax = 590.2359
				text = "to"
			intervals [1736]:
				xmin = 590.2359
				xmax = 590.3859
				text = "take"
			intervals [1737]:
				xmin = 590.3859
				xmax = 590.7259
				text = "advantage"
			intervals [1738]:
				xmin = 590.7259
				xmax = 590.7859
				text = "of"
			intervals [1739]:
				xmin = 590.7859
				xmax = 590.8159
				text = ""
			intervals [1740]:
				xmin = 590.8159
				xmax = 590.9859
				text = "those"
			intervals [1741]:
				xmin = 590.9859
				xmax = 591.6859
				text = "opportunities"
			intervals [1742]:
				xmin = 591.6859
				xmax = 600.4426
				text = ""
			intervals [1743]:
				xmin = 600.4426
				xmax = 600.9326
				text = "yes"
			intervals [1744]:
				xmin = 600.9326
				xmax = 607.9038
				text = ""
			intervals [1745]:
				xmin = 607.9038
				xmax = 607.9338
				text = "s"
			intervals [1746]:
				xmin = 607.9338
				xmax = 608.6588
				text = ""
			intervals [1747]:
				xmin = 608.6588
				xmax = 609.5088
				text = "sixty"
			intervals [1748]:
				xmin = 609.5088
				xmax = 610.1395
				text = ""
			intervals [1749]:
				xmin = 610.1395
				xmax = 610.5095
				text = "sixty"
			intervals [1750]:
				xmin = 610.5095
				xmax = 610.9495
				text = "six"
			intervals [1751]:
				xmin = 610.9495
				xmax = 611.2095
				text = "was"
			intervals [1752]:
				xmin = 611.2095
				xmax = 611.4295
				text = "when"
			intervals [1753]:
				xmin = 611.4295
				xmax = 611.4595
				text = ""
			intervals [1754]:
				xmin = 611.4595
				xmax = 611.8695
				text = "yes"
			intervals [1755]:
				xmin = 611.8695
				xmax = 611.9995
				text = "when"
			intervals [1756]:
				xmin = 611.9995
				xmax = 612.0495
				text = "i"
			intervals [1757]:
				xmin = 612.0495
				xmax = 612.1695
				text = "went"
			intervals [1758]:
				xmin = 612.1695
				xmax = 612.2295
				text = "to"
			intervals [1759]:
				xmin = 612.2295
				xmax = 612.6495
				text = "rdx"
			intervals [1760]:
				xmin = 612.6495
				xmax = 620.1478
				text = ""
			intervals [1761]:
				xmin = 620.1478
				xmax = 620.5678
				text = "sure"
			intervals [1762]:
				xmin = 620.5678
				xmax = 634.4073
				text = ""
			intervals [1763]:
				xmin = 634.4073
				xmax = 634.7373
				text = "well"
			intervals [1764]:
				xmin = 634.7373
				xmax = 635.0693
				text = ""
			intervals [1765]:
				xmin = 635.0693
				xmax = 635.3793
				text = "i"
			intervals [1766]:
				xmin = 635.3793
				xmax = 635.4493
				text = "i"
			intervals [1767]:
				xmin = 635.4493
				xmax = 635.5493
				text = "d"
			intervals [1768]:
				xmin = 635.5493
				xmax = 635.7793
				text = ""
			intervals [1769]:
				xmin = 635.7793
				xmax = 635.9993
				text = "i"
			intervals [1770]:
				xmin = 635.9993
				xmax = 636.1924
				text = ""
			intervals [1771]:
				xmin = 636.1924
				xmax = 636.3124
				text = "s"
			intervals [1772]:
				xmin = 636.3124
				xmax = 636.4124
				text = ""
			intervals [1773]:
				xmin = 636.4124
				xmax = 636.6124
				text = "don't"
			intervals [1774]:
				xmin = 636.6124
				xmax = 637.0224
				text = "remember"
			intervals [1775]:
				xmin = 637.0224
				xmax = 637.6524
				text = "specifics"
			intervals [1776]:
				xmin = 637.6524
				xmax = 637.7824
				text = "but"
			intervals [1777]:
				xmin = 637.7824
				xmax = 637.8724
				text = "i"
			intervals [1778]:
				xmin = 637.8724
				xmax = 638.2724
				text = "remember"
			intervals [1779]:
				xmin = 638.2724
				xmax = 638.9124
				text = "vaguely"
			intervals [1780]:
				xmin = 638.9124
				xmax = 639.3273
				text = ""
			intervals [1781]:
				xmin = 639.3273
				xmax = 639.8473
				text = "that"
			intervals [1782]:
				xmin = 639.8473
				xmax = 639.9073
				text = ""
			intervals [1783]:
				xmin = 639.9073
				xmax = 640.4273
				text = "um"
			intervals [1784]:
				xmin = 640.4273
				xmax = 640.8144
				text = ""
			intervals [1785]:
				xmin = 640.8144
				xmax = 641.2644
				text = "there"
			intervals [1786]:
				xmin = 641.2644
				xmax = 641.8344
				text = "were"
			intervals [1787]:
				xmin = 641.8344
				xmax = 642.0691
				text = ""
			intervals [1788]:
				xmin = 642.0691
				xmax = 642.4791
				text = "um"
			intervals [1789]:
				xmin = 642.4791
				xmax = 643.2288
				text = ""
			intervals [1790]:
				xmin = 643.2288
				xmax = 643.4188
				text = "we"
			intervals [1791]:
				xmin = 643.4188
				xmax = 643.4488
				text = "d"
			intervals [1792]:
				xmin = 643.4488
				xmax = 643.6188
				text = "get"
			intervals [1793]:
				xmin = 643.6188
				xmax = 643.9488
				text = "different"
			intervals [1794]:
				xmin = 643.9488
				xmax = 644.5188
				text = "reactions"
			intervals [1795]:
				xmin = 644.5188
				xmax = 644.6888
				text = "from"
			intervals [1796]:
				xmin = 644.6888
				xmax = 645.2788
				text = "students"
			intervals [1797]:
				xmin = 645.2788
				xmax = 646.1112
				text = ""
			intervals [1798]:
				xmin = 646.1112
				xmax = 646.4412
				text = "w"
			intervals [1799]:
				xmin = 646.4412
				xmax = 646.6212
				text = "that"
			intervals [1800]:
				xmin = 646.6212
				xmax = 646.8112
				text = "we"
			intervals [1801]:
				xmin = 646.8112
				xmax = 646.9312
				text = "enc-"
			intervals [1802]:
				xmin = 646.9312
				xmax = 647.1712
				text = ""
			intervals [1803]:
				xmin = 647.1712
				xmax = 647.8812
				text = "classmates"
			intervals [1804]:
				xmin = 647.8812
				xmax = 648.0212
				text = "that"
			intervals [1805]:
				xmin = 648.0212
				xmax = 648.2212
				text = "we"
			intervals [1806]:
				xmin = 648.2212
				xmax = 648.7112
				text = "encountered"
			intervals [1807]:
				xmin = 648.7112
				xmax = 649.5823
				text = ""
			intervals [1808]:
				xmin = 649.5823
				xmax = 650.0123
				text = "in"
			intervals [1809]:
				xmin = 650.0123
				xmax = 650.6223
				text = "class"
			intervals [1810]:
				xmin = 650.6223
				xmax = 650.8328
				text = ""
			intervals [1811]:
				xmin = 650.8328
				xmax = 651.0528
				text = "on"
			intervals [1812]:
				xmin = 651.0528
				xmax = 651.7328
				text = "campus"
			intervals [1813]:
				xmin = 651.7328
				xmax = 652.3406
				text = ""
			intervals [1814]:
				xmin = 652.3406
				xmax = 653.4006
				text = "versus"
			intervals [1815]:
				xmin = 653.4006
				xmax = 653.7347
				text = ""
			intervals [1816]:
				xmin = 653.7347
				xmax = 653.9747
				text = "out"
			intervals [1817]:
				xmin = 653.9747
				xmax = 654.0747
				text = "of"
			intervals [1818]:
				xmin = 654.0747
				xmax = 654.7047
				text = "class"
			intervals [1819]:
				xmin = 654.7047
				xmax = 655.1268
				text = ""
			intervals [1820]:
				xmin = 655.1268
				xmax = 655.3768
				text = "off"
			intervals [1821]:
				xmin = 655.3768
				xmax = 656.0768
				text = "campus"
			intervals [1822]:
				xmin = 656.0768
				xmax = 657.1035
				text = ""
			intervals [1823]:
				xmin = 657.1035
				xmax = 657.7835
				text = "and"
			intervals [1824]:
				xmin = 657.7835
				xmax = 658.6138
				text = ""
			intervals [1825]:
				xmin = 658.6138
				xmax = 658.9338
				text = "that"
			intervals [1826]:
				xmin = 658.9338
				xmax = 658.9638
				text = ""
			intervals [1827]:
				xmin = 658.9638
				xmax = 659.2338
				text = "that"
			intervals [1828]:
				xmin = 659.2338
				xmax = 659.4638
				text = "was"
			intervals [1829]:
				xmin = 659.4638
				xmax = 659.5638
				text = "the"
			intervals [1830]:
				xmin = 659.5638
				xmax = 660.1838
				text = "difference"
			intervals [1831]:
				xmin = 660.1838
				xmax = 660.5346
				text = ""
			intervals [1832]:
				xmin = 660.5346
				xmax = 661.2546
				text = "um"
			intervals [1833]:
				xmin = 661.2546
				xmax = 661.8796
				text = ""
			intervals [1834]:
				xmin = 661.8796
				xmax = 662.1396
				text = "it"
			intervals [1835]:
				xmin = 662.1396
				xmax = 662.9896
				text = "was"
			intervals [1836]:
				xmin = 662.9896
				xmax = 663.9554
				text = ""
			intervals [1837]:
				xmin = 663.9554
				xmax = 664.6354
				text = "dc"
			intervals [1838]:
				xmin = 664.6354
				xmax = 664.8954
				text = "was"
			intervals [1839]:
				xmin = 664.8954
				xmax = 665.8754
				text = "still"
			intervals [1840]:
				xmin = 665.8754
				xmax = 667.8867
				text = ""
			intervals [1841]:
				xmin = 667.8867
				xmax = 668.1867
				text = "in"
			intervals [1842]:
				xmin = 668.1867
				xmax = 668.5367
				text = "many"
			intervals [1843]:
				xmin = 668.5367
				xmax = 668.6967
				text = ""
			intervals [1844]:
				xmin = 668.6967
				xmax = 669.7667
				text = "respects"
			intervals [1845]:
				xmin = 669.7667
				xmax = 672.0196
				text = ""
			intervals [1846]:
				xmin = 672.0196
				xmax = 672.9096
				text = "segregated"
			intervals [1847]:
				xmin = 672.9096
				xmax = 673.0814
				text = ""
			intervals [1848]:
				xmin = 673.0814
				xmax = 673.4614
				text = "certainly"
			intervals [1849]:
				xmin = 673.4614
				xmax = 673.7714
				text = "by"
			intervals [1850]:
				xmin = 673.7714
				xmax = 673.8214
				text = ""
			intervals [1851]:
				xmin = 673.8214
				xmax = 674.6714
				text = "communities"
			intervals [1852]:
				xmin = 674.6714
				xmax = 676.0858
				text = ""
			intervals [1853]:
				xmin = 676.0858
				xmax = 676.9058
				text = "so"
			intervals [1854]:
				xmin = 676.9058
				xmax = 677.0758
				text = ""
			intervals [1855]:
				xmin = 677.0758
				xmax = 677.5558
				text = "um"
			intervals [1856]:
				xmin = 677.5558
				xmax = 677.6781
				text = ""
			intervals [1857]:
				xmin = 677.6781
				xmax = 677.9681
				text = "my"
			intervals [1858]:
				xmin = 677.9681
				xmax = 678.6125
				text = ""
			intervals [1859]:
				xmin = 678.6125
				xmax = 678.9225
				text = "best"
			intervals [1860]:
				xmin = 678.9225
				xmax = 679.2625
				text = "friend"
			intervals [1861]:
				xmin = 679.2625
				xmax = 680.844
				text = ""
			intervals [1862]:
				xmin = 680.844
				xmax = 681.024
				text = "was"
			intervals [1863]:
				xmin = 681.024
				xmax = 681.124
				text = "the"
			intervals [1864]:
				xmin = 681.124
				xmax = 681.414
				text = "first"
			intervals [1865]:
				xmin = 681.414
				xmax = 681.834
				text = "student"
			intervals [1866]:
				xmin = 681.834
				xmax = 681.934
				text = "to"
			intervals [1867]:
				xmin = 681.934
				xmax = 682.314
				text = "graduate"
			intervals [1868]:
				xmin = 682.314
				xmax = 682.444
				text = "from"
			intervals [1869]:
				xmin = 682.444
				xmax = 682.744
				text = "rdx"
			intervals [1870]:
				xmin = 682.744
				xmax = 682.894
				text = "high"
			intervals [1871]:
				xmin = 682.894
				xmax = 683.234
				text = "school"
			intervals [1872]:
				xmin = 683.234
				xmax = 683.5577
				text = ""
			intervals [1873]:
				xmin = 683.5577
				xmax = 683.7977
				text = "first"
			intervals [1874]:
				xmin = 683.7977
				xmax = 684.0477
				text = "black"
			intervals [1875]:
				xmin = 684.0477
				xmax = 684.2777
				text = "student"
			intervals [1876]:
				xmin = 684.2777
				xmax = 684.924
				text = ""
			intervals [1877]:
				xmin = 684.924
				xmax = 685.034
				text = "to"
			intervals [1878]:
				xmin = 685.034
				xmax = 685.204
				text = "ever"
			intervals [1879]:
				xmin = 685.204
				xmax = 685.564
				text = "graduate"
			intervals [1880]:
				xmin = 685.564
				xmax = 685.674
				text = "from"
			intervals [1881]:
				xmin = 685.674
				xmax = 685.984
				text = "rdx"
			intervals [1882]:
				xmin = 685.984
				xmax = 686.014
				text = ""
			intervals [1883]:
				xmin = 686.014
				xmax = 686.154
				text = "high"
			intervals [1884]:
				xmin = 686.154
				xmax = 686.504
				text = "school"
			intervals [1885]:
				xmin = 686.504
				xmax = 687.5927
				text = ""
			intervals [1886]:
				xmin = 687.5927
				xmax = 688.3427
				text = "so"
			intervals [1887]:
				xmin = 688.3427
				xmax = 688.8515
				text = ""
			intervals [1888]:
				xmin = 688.8515
				xmax = 689.1115
				text = "that"
			intervals [1889]:
				xmin = 689.1115
				xmax = 689.2915
				text = "sort"
			intervals [1890]:
				xmin = 689.2915
				xmax = 689.3515
				text = "of"
			intervals [1891]:
				xmin = 689.3515
				xmax = 689.6015
				text = "gives"
			intervals [1892]:
				xmin = 689.6015
				xmax = 689.7115
				text = "you"
			intervals [1893]:
				xmin = 689.7115
				xmax = 689.8415
				text = "an"
			intervals [1894]:
				xmin = 689.8415
				xmax = 690.4815
				text = "idea"
			intervals [1895]:
				xmin = 690.4815
				xmax = 690.9315
				text = "of"
			intervals [1896]:
				xmin = 690.9315
				xmax = 691.8371
				text = ""
			intervals [1897]:
				xmin = 691.8371
				xmax = 692.1171
				text = "that"
			intervals [1898]:
				xmin = 692.1171
				xmax = 692.5071
				text = "wasn't"
			intervals [1899]:
				xmin = 692.5071
				xmax = 692.7071
				text = "that"
			intervals [1900]:
				xmin = 692.7071
				xmax = 692.7471
				text = ""
			intervals [1901]:
				xmin = 692.7471
				xmax = 692.7871
				text = "l-"
			intervals [1902]:
				xmin = 692.7871
				xmax = 692.9556
				text = ""
			intervals [1903]:
				xmin = 692.9556
				xmax = 693.0356
				text = "i"
			intervals [1904]:
				xmin = 693.0356
				xmax = 693.1756
				text = "mean"
			intervals [1905]:
				xmin = 693.1756
				xmax = 693.2556
				text = "it"
			intervals [1906]:
				xmin = 693.2556
				xmax = 693.4856
				text = "was"
			intervals [1907]:
				xmin = 693.4856
				xmax = 693.8776
				text = ""
			intervals [1908]:
				xmin = 693.8776
				xmax = 693.9976
				text = "a"
			intervals [1909]:
				xmin = 693.9976
				xmax = 694.1776
				text = "lot"
			intervals [1910]:
				xmin = 694.1776
				xmax = 694.2376
				text = "of"
			intervals [1911]:
				xmin = 694.2376
				xmax = 694.4476
				text = "years"
			intervals [1912]:
				xmin = 694.4476
				xmax = 694.7176
				text = "ago"
			intervals [1913]:
				xmin = 694.7176
				xmax = 694.9076
				text = "but"
			intervals [1914]:
				xmin = 694.9076
				xmax = 695.275
				text = ""
			intervals [1915]:
				xmin = 695.275
				xmax = 695.795
				text = "relatively"
			intervals [1916]:
				xmin = 695.795
				xmax = 696.315
				text = "speaking"
			intervals [1917]:
				xmin = 696.315
				xmax = 696.445
				text = "when"
			intervals [1918]:
				xmin = 696.445
				xmax = 696.555
				text = "we"
			intervals [1919]:
				xmin = 696.555
				xmax = 696.895
				text = "talk"
			intervals [1920]:
				xmin = 696.895
				xmax = 697.385
				text = "about"
			intervals [1921]:
				xmin = 697.385
				xmax = 697.6956
				text = ""
			intervals [1922]:
				xmin = 697.6956
				xmax = 698.6056
				text = "segregation"
			intervals [1923]:
				xmin = 698.6056
				xmax = 698.6356
				text = ""
			intervals [1924]:
				xmin = 698.6356
				xmax = 698.9556
				text = "people"
			intervals [1925]:
				xmin = 698.9556
				xmax = 699.4956
				text = "think"
			intervals [1926]:
				xmin = 699.4956
				xmax = 700.1095
				text = ""
			intervals [1927]:
				xmin = 700.1095
				xmax = 700.6395
				text = "beyond"
			intervals [1928]:
				xmin = 700.6395
				xmax = 700.8895
				text = "that"
			intervals [1929]:
				xmin = 700.8895
				xmax = 701.2796
				text = ""
			intervals [1930]:
				xmin = 701.2796
				xmax = 701.9996
				text = "and"
			intervals [1931]:
				xmin = 701.9996
				xmax = 702.0496
				text = ""
			intervals [1932]:
				xmin = 702.0496
				xmax = 702.5796
				text = "actually"
			intervals [1933]:
				xmin = 702.5796
				xmax = 702.6996
				text = "it"
			intervals [1934]:
				xmin = 702.6996
				xmax = 702.8896
				text = "was"
			intervals [1935]:
				xmin = 702.8896
				xmax = 703.0896
				text = "not"
			intervals [1936]:
				xmin = 703.0896
				xmax = 703.1296
				text = ""
			intervals [1937]:
				xmin = 703.1296
				xmax = 703.3696
				text = "that"
			intervals [1938]:
				xmin = 703.3696
				xmax = 703.9338
				text = ""
			intervals [1939]:
				xmin = 703.9338
				xmax = 704.0938
				text = "not"
			intervals [1940]:
				xmin = 704.0938
				xmax = 704.2438
				text = "that"
			intervals [1941]:
				xmin = 704.2438
				xmax = 704.4738
				text = "long"
			intervals [1942]:
				xmin = 704.4738
				xmax = 704.9238
				text = "ago"
			intervals [1943]:
				xmin = 704.9238
				xmax = 705.2317
				text = ""
			intervals [1944]:
				xmin = 705.2317
				xmax = 705.9517
				text = "um"
			intervals [1945]:
				xmin = 705.9517
				xmax = 706.3789
				text = ""
			intervals [1946]:
				xmin = 706.3789
				xmax = 706.9689
				text = "and"
			intervals [1947]:
				xmin = 706.9689
				xmax = 707.2533
				text = ""
			intervals [1948]:
				xmin = 707.2533
				xmax = 707.3933
				text = "it"
			intervals [1949]:
				xmin = 707.3933
				xmax = 707.6033
				text = "was"
			intervals [1950]:
				xmin = 707.6033
				xmax = 708.2333
				text = "mostly"
			intervals [1951]:
				xmin = 708.2333
				xmax = 709.0533
				text = "because"
			intervals [1952]:
				xmin = 709.0533
				xmax = 709.0833
				text = ""
			intervals [1953]:
				xmin = 709.0833
				xmax = 709.1733
				text = "it"
			intervals [1954]:
				xmin = 709.1733
				xmax = 709.3433
				text = "was"
			intervals [1955]:
				xmin = 709.3433
				xmax = 709.6033
				text = "sort"
			intervals [1956]:
				xmin = 709.6033
				xmax = 709.6733
				text = "of"
			intervals [1957]:
				xmin = 709.6733
				xmax = 709.8233
				text = "de"
			intervals [1958]:
				xmin = 709.8233
				xmax = 710.2433
				text = "facto"
			intervals [1959]:
				xmin = 710.2433
				xmax = 711.0533
				text = "segregation"
			intervals [1960]:
				xmin = 711.0533
				xmax = 711.1833
				text = "in"
			intervals [1961]:
				xmin = 711.1833
				xmax = 711.3933
				text = "that"
			intervals [1962]:
				xmin = 711.3933
				xmax = 711.7485
				text = ""
			intervals [1963]:
				xmin = 711.7485
				xmax = 712.4185
				text = "um"
			intervals [1964]:
				xmin = 712.4185
				xmax = 713.0993
				text = ""
			intervals [1965]:
				xmin = 713.0993
				xmax = 713.3293
				text = "there"
			intervals [1966]:
				xmin = 713.3293
				xmax = 713.3993
				text = "were"
			intervals [1967]:
				xmin = 713.3993
				xmax = 713.5793
				text = "very"
			intervals [1968]:
				xmin = 713.5793
				xmax = 713.7093
				text = "few"
			intervals [1969]:
				xmin = 713.7093
				xmax = 714.0693
				text = "people"
			intervals [1970]:
				xmin = 714.0693
				xmax = 714.1393
				text = "who"
			intervals [1971]:
				xmin = 714.1393
				xmax = 714.1993
				text = "l-"
			intervals [1972]:
				xmin = 714.1993
				xmax = 714.6762
				text = ""
			intervals [1973]:
				xmin = 714.6762
				xmax = 714.9162
				text = "black"
			intervals [1974]:
				xmin = 714.9162
				xmax = 715.2862
				text = "people"
			intervals [1975]:
				xmin = 715.2862
				xmax = 715.3462
				text = ""
			intervals [1976]:
				xmin = 715.3462
				xmax = 715.4362
				text = "and"
			intervals [1977]:
				xmin = 715.4362
				xmax = 715.7062
				text = "people"
			intervals [1978]:
				xmin = 715.7062
				xmax = 715.7662
				text = "of"
			intervals [1979]:
				xmin = 715.7662
				xmax = 716.0362
				text = "color"
			intervals [1980]:
				xmin = 716.0362
				xmax = 716.1862
				text = "who"
			intervals [1981]:
				xmin = 716.1862
				xmax = 716.4362
				text = "lived"
			intervals [1982]:
				xmin = 716.4362
				xmax = 716.4662
				text = ""
			intervals [1983]:
				xmin = 716.4662
				xmax = 716.7762
				text = "west"
			intervals [1984]:
				xmin = 716.7762
				xmax = 716.8362
				text = "of"
			intervals [1985]:
				xmin = 716.8362
				xmax = 717.0262
				text = "rock"
			intervals [1986]:
				xmin = 717.0262
				xmax = 717.2062
				text = "creek"
			intervals [1987]:
				xmin = 717.2062
				xmax = 717.4862
				text = "park"
			intervals [1988]:
				xmin = 717.4862
				xmax = 718.0953
				text = ""
			intervals [1989]:
				xmin = 718.0953
				xmax = 718.7853
				text = "um"
			intervals [1990]:
				xmin = 718.7853
				xmax = 719.1434
				text = ""
			intervals [1991]:
				xmin = 719.1434
				xmax = 720.0534
				text = "most"
			intervals [1992]:
				xmin = 720.0534
				xmax = 720.6342
				text = ""
			intervals [1993]:
				xmin = 720.6342
				xmax = 721.0542
				text = "um"
			intervals [1994]:
				xmin = 721.0542
				xmax = 721.1142
				text = ""
			intervals [1995]:
				xmin = 721.1142
				xmax = 721.3842
				text = "people"
			intervals [1996]:
				xmin = 721.3842
				xmax = 721.4442
				text = "of"
			intervals [1997]:
				xmin = 721.4442
				xmax = 721.8142
				text = "color"
			intervals [1998]:
				xmin = 721.8142
				xmax = 721.8842
				text = ""
			intervals [1999]:
				xmin = 721.8842
				xmax = 722.0842
				text = "black"
			intervals [2000]:
				xmin = 722.0842
				xmax = 722.3342
				text = "people"
			intervals [2001]:
				xmin = 722.3342
				xmax = 722.3942
				text = "in"
			intervals [2002]:
				xmin = 722.3942
				xmax = 722.7842
				text = "particular"
			intervals [2003]:
				xmin = 722.7842
				xmax = 723.1414
				text = ""
			intervals [2004]:
				xmin = 723.1414
				xmax = 723.3914
				text = "lived"
			intervals [2005]:
				xmin = 723.3914
				xmax = 723.4214
				text = ""
			intervals [2006]:
				xmin = 723.4214
				xmax = 723.7214
				text = "east"
			intervals [2007]:
				xmin = 723.7214
				xmax = 723.8214
				text = "of"
			intervals [2008]:
				xmin = 723.8214
				xmax = 724.0114
				text = "rock"
			intervals [2009]:
				xmin = 724.0114
				xmax = 724.2014
				text = "creek"
			intervals [2010]:
				xmin = 724.2014
				xmax = 724.7714
				text = "park"
			intervals [2011]:
				xmin = 724.7714
				xmax = 725.2675
				text = ""
			intervals [2012]:
				xmin = 725.2675
				xmax = 725.6975
				text = "um"
			intervals [2013]:
				xmin = 725.6975
				xmax = 725.8175
				text = "and"
			intervals [2014]:
				xmin = 725.8175
				xmax = 726.0175
				text = "then"
			intervals [2015]:
				xmin = 726.0175
				xmax = 726.2975
				text = "certain"
			intervals [2016]:
				xmin = 726.2975
				xmax = 726.4575
				text = "other"
			intervals [2017]:
				xmin = 726.4575
				xmax = 727.2575
				text = "neighborhoods"
			intervals [2018]:
				xmin = 727.2575
				xmax = 727.5698
				text = ""
			intervals [2019]:
				xmin = 727.5698
				xmax = 727.8198
				text = "over"
			intervals [2020]:
				xmin = 727.8198
				xmax = 728.3398
				text = "time"
			intervals [2021]:
				xmin = 728.3398
				xmax = 728.4498
				text = "were"
			intervals [2022]:
				xmin = 728.4498
				xmax = 728.9098
				text = "initially"
			intervals [2023]:
				xmin = 728.9098
				xmax = 729.1898
				text = "all"
			intervals [2024]:
				xmin = 729.1898
				xmax = 729.5498
				text = "black"
			intervals [2025]:
				xmin = 729.5498
				xmax = 729.5898
				text = ""
			intervals [2026]:
				xmin = 729.5898
				xmax = 729.7598
				text = "and"
			intervals [2027]:
				xmin = 729.7598
				xmax = 731.0456
				text = ""
			intervals [2028]:
				xmin = 731.0456
				xmax = 731.3256
				text = "grew"
			intervals [2029]:
				xmin = 731.3256
				xmax = 731.4556
				text = "and"
			intervals [2030]:
				xmin = 731.4556
				xmax = 731.8556
				text = "changed"
			intervals [2031]:
				xmin = 731.8556
				xmax = 731.9156
				text = "and"
			intervals [2032]:
				xmin = 731.9156
				xmax = 732.5456
				text = "became"
			intervals [2033]:
				xmin = 732.5456
				xmax = 732.9711
				text = ""
			intervals [2034]:
				xmin = 732.9711
				xmax = 733.1611
				text = "i'm"
			intervals [2035]:
				xmin = 733.1611
				xmax = 733.3811
				text = "sorry"
			intervals [2036]:
				xmin = 733.3811
				xmax = 733.5911
				text = "all"
			intervals [2037]:
				xmin = 733.5911
				xmax = 733.9511
				text = "white"
			intervals [2038]:
				xmin = 733.9511
				xmax = 733.9811
				text = ""
			intervals [2039]:
				xmin = 733.9811
				xmax = 734.1711
				text = "and"
			intervals [2040]:
				xmin = 734.1711
				xmax = 734.3011
				text = "then"
			intervals [2041]:
				xmin = 734.3011
				xmax = 734.3311
				text = ""
			intervals [2042]:
				xmin = 734.3311
				xmax = 734.5511
				text = "grew"
			intervals [2043]:
				xmin = 734.5511
				xmax = 734.7111
				text = "and"
			intervals [2044]:
				xmin = 734.7111
				xmax = 735.2742
				text = ""
			intervals [2045]:
				xmin = 735.2742
				xmax = 735.6442
				text = "changed"
			intervals [2046]:
				xmin = 735.6442
				xmax = 735.7042
				text = "and"
			intervals [2047]:
				xmin = 735.7042
				xmax = 736.1942
				text = "became"
			intervals [2048]:
				xmin = 736.1942
				xmax = 736.5176
				text = ""
			intervals [2049]:
				xmin = 736.5176
				xmax = 736.9276
				text = "um"
			intervals [2050]:
				xmin = 736.9276
				xmax = 737.3029
				text = ""
			intervals [2051]:
				xmin = 737.3029
				xmax = 737.4929
				text = "all"
			intervals [2052]:
				xmin = 737.4929
				xmax = 737.8229
				text = "black"
			intervals [2053]:
				xmin = 737.8229
				xmax = 737.9329
				text = ""
			intervals [2054]:
				xmin = 737.9329
				xmax = 738.1329
				text = "and"
			intervals [2055]:
				xmin = 738.1329
				xmax = 738.747
				text = ""
			intervals [2056]:
				xmin = 738.747
				xmax = 739.017
				text = "so"
			intervals [2057]:
				xmin = 739.017
				xmax = 739.107
				text = "it"
			intervals [2058]:
				xmin = 739.107
				xmax = 739.217
				text = ""
			intervals [2059]:
				xmin = 739.217
				xmax = 739.357
				text = "it"
			intervals [2060]:
				xmin = 739.357
				xmax = 739.6836
				text = ""
			intervals [2061]:
				xmin = 739.6836
				xmax = 739.7836
				text = "it"
			intervals [2062]:
				xmin = 739.7836
				xmax = 739.8736
				text = ""
			intervals [2063]:
				xmin = 739.8736
				xmax = 740.0036
				text = "it"
			intervals [2064]:
				xmin = 740.0036
				xmax = 740.2036
				text = "just"
			intervals [2065]:
				xmin = 740.2036
				xmax = 740.5336
				text = "changed"
			intervals [2066]:
				xmin = 740.5336
				xmax = 740.6636
				text = "over"
			intervals [2067]:
				xmin = 740.6636
				xmax = 741.0736
				text = "time"
			intervals [2068]:
				xmin = 741.0736
				xmax = 741.6281
				text = ""
			intervals [2069]:
				xmin = 741.6281
				xmax = 741.7781
				text = "but"
			intervals [2070]:
				xmin = 741.7781
				xmax = 741.8981
				text = "it"
			intervals [2071]:
				xmin = 741.8981
				xmax = 742.2481
				text = "was"
			intervals [2072]:
				xmin = 742.2481
				xmax = 742.2781
				text = ""
			intervals [2073]:
				xmin = 742.2781
				xmax = 742.3581
				text = "an"
			intervals [2074]:
				xmin = 742.3581
				xmax = 742.4281
				text = ""
			intervals [2075]:
				xmin = 742.4281
				xmax = 743.0581
				text = "interesting"
			intervals [2076]:
				xmin = 743.0581
				xmax = 743.2509
				text = ""
			intervals [2077]:
				xmin = 743.2509
				xmax = 743.9809
				text = "dynamic"
			intervals [2078]:
				xmin = 743.9809
				xmax = 744.0209
				text = ""
			intervals [2079]:
				xmin = 744.0209
				xmax = 744.1609
				text = "to"
			intervals [2080]:
				xmin = 744.1609
				xmax = 744.3309
				text = "see"
			intervals [2081]:
				xmin = 744.3309
				xmax = 744.5009
				text = "that"
			intervals [2082]:
				xmin = 744.5009
				xmax = 744.9309
				text = "happen"
			intervals [2083]:
				xmin = 744.9309
				xmax = 745.5115
				text = ""
			intervals [2084]:
				xmin = 745.5115
				xmax = 745.6615
				text = "and"
			intervals [2085]:
				xmin = 745.6615
				xmax = 745.7615
				text = "to"
			intervals [2086]:
				xmin = 745.7615
				xmax = 746.0215
				text = "and"
			intervals [2087]:
				xmin = 746.0215
				xmax = 746.1415
				text = "to"
			intervals [2088]:
				xmin = 746.1415
				xmax = 746.2615
				text = "be"
			intervals [2089]:
				xmin = 746.2615
				xmax = 746.6115
				text = "part"
			intervals [2090]:
				xmin = 746.6115
				xmax = 746.7015
				text = "of"
			intervals [2091]:
				xmin = 746.7015
				xmax = 746.9315
				text = "that"
			intervals [2092]:
				xmin = 746.9315
				xmax = 746.9615
				text = ""
			intervals [2093]:
				xmin = 746.9615
				xmax = 747.1915
				text = "and"
			intervals [2094]:
				xmin = 747.1915
				xmax = 747.5861
				text = ""
			intervals [2095]:
				xmin = 747.5861
				xmax = 747.9161
				text = "some"
			intervals [2096]:
				xmin = 747.9161
				xmax = 748.3061
				text = "places"
			intervals [2097]:
				xmin = 748.3061
				xmax = 748.4461
				text = "were"
			intervals [2098]:
				xmin = 748.4461
				xmax = 748.7161
				text = "more"
			intervals [2099]:
				xmin = 748.7161
				xmax = 749.3161
				text = "welcoming"
			intervals [2100]:
				xmin = 749.3161
				xmax = 749.5061
				text = "than"
			intervals [2101]:
				xmin = 749.5061
				xmax = 749.8761
				text = "others"
			intervals [2102]:
				xmin = 749.8761
				xmax = 750.2515
				text = ""
			intervals [2103]:
				xmin = 750.2515
				xmax = 751.0915
				text = "rdx"
			intervals [2104]:
				xmin = 751.0915
				xmax = 751.2496
				text = ""
			intervals [2105]:
				xmin = 751.2496
				xmax = 751.6996
				text = "because"
			intervals [2106]:
				xmin = 751.6996
				xmax = 751.8396
				text = "of"
			intervals [2107]:
				xmin = 751.8396
				xmax = 752.1996
				text = "the"
			intervals [2108]:
				xmin = 752.1996
				xmax = 753.0198
				text = ""
			intervals [2109]:
				xmin = 753.0198
				xmax = 753.3598
				text = "quaker"
			intervals [2110]:
				xmin = 753.3598
				xmax = 754.2498
				text = "philosophy"
			intervals [2111]:
				xmin = 754.2498
				xmax = 754.4898
				text = "and"
			intervals [2112]:
				xmin = 754.4898
				xmax = 755.0073
				text = ""
			intervals [2113]:
				xmin = 755.0073
				xmax = 755.3173
				text = "sort"
			intervals [2114]:
				xmin = 755.3173
				xmax = 755.4173
				text = "of"
			intervals [2115]:
				xmin = 755.4173
				xmax = 755.7373
				text = "the"
			intervals [2116]:
				xmin = 755.7373
				xmax = 755.9888
				text = ""
			intervals [2117]:
				xmin = 755.9888
				xmax = 756.1888
				text = "the"
			intervals [2118]:
				xmin = 756.1888
				xmax = 756.6588
				text = "underlying"
			intervals [2119]:
				xmin = 756.6588
				xmax = 756.9288
				text = "theme"
			intervals [2120]:
				xmin = 756.9288
				xmax = 756.9888
				text = "of"
			intervals [2121]:
				xmin = 756.9888
				xmax = 757.0888
				text = "the"
			intervals [2122]:
				xmin = 757.0888
				xmax = 757.5488
				text = "school"
			intervals [2123]:
				xmin = 757.5488
				xmax = 758.0424
				text = ""
			intervals [2124]:
				xmin = 758.0424
				xmax = 758.2324
				text = "was"
			intervals [2125]:
				xmin = 758.2324
				xmax = 759.0224
				text = "probably"
			intervals [2126]:
				xmin = 759.0224
				xmax = 759.3324
				text = "more"
			intervals [2127]:
				xmin = 759.3324
				xmax = 760.0924
				text = "welcoming"
			intervals [2128]:
				xmin = 760.0924
				xmax = 760.7366
				text = ""
			intervals [2129]:
				xmin = 760.7366
				xmax = 760.9666
				text = "for"
			intervals [2130]:
				xmin = 760.9666
				xmax = 761.2566
				text = "black"
			intervals [2131]:
				xmin = 761.2566
				xmax = 761.8766
				text = "students"
			intervals [2132]:
				xmin = 761.8766
				xmax = 762.3366
				text = "than"
			intervals [2133]:
				xmin = 762.3366
				xmax = 762.6425
				text = ""
			intervals [2134]:
				xmin = 762.6425
				xmax = 762.8925
				text = "some"
			intervals [2135]:
				xmin = 762.8925
				xmax = 762.9525
				text = "of"
			intervals [2136]:
				xmin = 762.9525
				xmax = 763.1125
				text = "the"
			intervals [2137]:
				xmin = 763.1125
				xmax = 763.3425
				text = "other"
			intervals [2138]:
				xmin = 763.3425
				xmax = 763.7625
				text = "private"
			intervals [2139]:
				xmin = 763.7625
				xmax = 764.3625
				text = "schools"
			intervals [2140]:
				xmin = 764.3625
				xmax = 764.6583
				text = ""
			intervals [2141]:
				xmin = 764.6583
				xmax = 764.8283
				text = "that"
			intervals [2142]:
				xmin = 764.8283
				xmax = 764.9183
				text = "were"
			intervals [2143]:
				xmin = 764.9183
				xmax = 765.4383
				text = "also"
			intervals [2144]:
				xmin = 765.4383
				xmax = 765.8083
				text = "taking"
			intervals [2145]:
				xmin = 765.8083
				xmax = 765.9883
				text = "in"
			intervals [2146]:
				xmin = 765.9883
				xmax = 766.0583
				text = "and"
			intervals [2147]:
				xmin = 766.0583
				xmax = 766.1483
				text = "re-"
			intervals [2148]:
				xmin = 766.1483
				xmax = 766.2083
				text = ""
			intervals [2149]:
				xmin = 766.2083
				xmax = 766.6783
				text = "recruiting"
			intervals [2150]:
				xmin = 766.6783
				xmax = 766.7683
				text = "and"
			intervals [2151]:
				xmin = 766.7683
				xmax = 767.0983
				text = "taking"
			intervals [2152]:
				xmin = 767.0983
				xmax = 767.1883
				text = "in"
			intervals [2153]:
				xmin = 767.1883
				xmax = 767.4283
				text = "black"
			intervals [2154]:
				xmin = 767.4283
				xmax = 767.8183
				text = "students"
			intervals [2155]:
				xmin = 767.8183
				xmax = 767.9183
				text = "at"
			intervals [2156]:
				xmin = 767.9183
				xmax = 767.9883
				text = "the"
			intervals [2157]:
				xmin = 767.9883
				xmax = 768.3183
				text = "time"
			intervals [2158]:
				xmin = 768.3183
				xmax = 768.6737
				text = ""
			intervals [2159]:
				xmin = 768.6737
				xmax = 768.7337
				text = "and"
			intervals [2160]:
				xmin = 768.7337
				xmax = 768.8337
				text = "we"
			intervals [2161]:
				xmin = 768.8337
				xmax = 769.3637
				text = "probably"
			intervals [2162]:
				xmin = 769.3637
				xmax = 769.8437
				text = "percentage"
			intervals [2163]:
				xmin = 769.8437
				xmax = 770.1137
				text = "wise"
			intervals [2164]:
				xmin = 770.1137
				xmax = 770.4137
				text = "probably"
			intervals [2165]:
				xmin = 770.4137
				xmax = 770.5037
				text = "had"
			intervals [2166]:
				xmin = 770.5037
				xmax = 770.6337
				text = "a"
			intervals [2167]:
				xmin = 770.6337
				xmax = 770.9237
				text = "larger"
			intervals [2168]:
				xmin = 770.9237
				xmax = 771.2337
				text = "number"
			intervals [2169]:
				xmin = 771.2337
				xmax = 771.3037
				text = "of"
			intervals [2170]:
				xmin = 771.3037
				xmax = 771.3337
				text = ""
			intervals [2171]:
				xmin = 771.3337
				xmax = 771.5637
				text = "black"
			intervals [2172]:
				xmin = 771.5637
				xmax = 772.0037
				text = "students"
			intervals [2173]:
				xmin = 772.0037
				xmax = 772.3685
				text = ""
			intervals [2174]:
				xmin = 772.3685
				xmax = 772.5485
				text = "than"
			intervals [2175]:
				xmin = 772.5485
				xmax = 772.8085
				text = "some"
			intervals [2176]:
				xmin = 772.8085
				xmax = 772.9185
				text = "of"
			intervals [2177]:
				xmin = 772.9185
				xmax = 773.2785
				text = "our"
			intervals [2178]:
				xmin = 773.2785
				xmax = 773.3085
				text = ""
			intervals [2179]:
				xmin = 773.3085
				xmax = 773.8185
				text = "um"
			intervals [2180]:
				xmin = 773.8185
				xmax = 774.4731
				text = ""
			intervals [2181]:
				xmin = 774.4731
				xmax = 775.1231
				text = "competing"
			intervals [2182]:
				xmin = 775.1231
				xmax = 775.3031
				text = ""
			intervals [2183]:
				xmin = 775.3031
				xmax = 775.6531
				text = "private"
			intervals [2184]:
				xmin = 775.6531
				xmax = 775.9931
				text = "schools"
			intervals [2185]:
				xmin = 775.9931
				xmax = 776.0831
				text = "at"
			intervals [2186]:
				xmin = 776.0831
				xmax = 776.1631
				text = "the"
			intervals [2187]:
				xmin = 776.1631
				xmax = 776.4531
				text = "time"
			intervals [2188]:
				xmin = 776.4531
				xmax = 787.0018
				text = ""
			intervals [2189]:
				xmin = 787.0018
				xmax = 787.4418
				text = "um"
			intervals [2190]:
				xmin = 787.4418
				xmax = 787.7026
				text = ""
			intervals [2191]:
				xmin = 787.7026
				xmax = 787.8526
				text = "i"
			intervals [2192]:
				xmin = 787.8526
				xmax = 788.0626
				text = "knew"
			intervals [2193]:
				xmin = 788.0626
				xmax = 788.2426
				text = "her"
			intervals [2194]:
				xmin = 788.2426
				xmax = 788.4426
				text = "high"
			intervals [2195]:
				xmin = 788.4426
				xmax = 788.7726
				text = "school"
			intervals [2196]:
				xmin = 788.7726
				xmax = 789.3326
				text = "experience"
			intervals [2197]:
				xmin = 789.3326
				xmax = 789.8226
				text = "was"
			intervals [2198]:
				xmin = 789.8226
				xmax = 789.8526
				text = ""
			intervals [2199]:
				xmin = 789.8526
				xmax = 790.0426
				text = "was"
			intervals [2200]:
				xmin = 790.0426
				xmax = 790.4726
				text = "different"
			intervals [2201]:
				xmin = 790.4726
				xmax = 790.6326
				text = "than"
			intervals [2202]:
				xmin = 790.6326
				xmax = 790.9426
				text = "mine"
			intervals [2203]:
				xmin = 790.9426
				xmax = 791.1542
				text = ""
			intervals [2204]:
				xmin = 791.1542
				xmax = 791.2542
				text = "we"
			intervals [2205]:
				xmin = 791.2542
				xmax = 791.5042
				text = "never"
			intervals [2206]:
				xmin = 791.5042
				xmax = 791.7342
				text = "really"
			intervals [2207]:
				xmin = 791.7342
				xmax = 792.1042
				text = "talked"
			intervals [2208]:
				xmin = 792.1042
				xmax = 792.2942
				text = "about"
			intervals [2209]:
				xmin = 792.2942
				xmax = 792.3542
				text = "and"
			intervals [2210]:
				xmin = 792.3542
				xmax = 792.8142
				text = "compared"
			intervals [2211]:
				xmin = 792.8142
				xmax = 792.9442
				text = "the"
			intervals [2212]:
				xmin = 792.9442
				xmax = 793.3042
				text = "two"
			intervals [2213]:
				xmin = 793.3042
				xmax = 793.6743
				text = ""
			intervals [2214]:
				xmin = 793.6743
				xmax = 793.7943
				text = "and"
			intervals [2215]:
				xmin = 793.7943
				xmax = 793.9443
				text = "that"
			intervals [2216]:
				xmin = 793.9443
				xmax = 794.0043
				text = "s"
			intervals [2217]:
				xmin = 794.0043
				xmax = 794.3843
				text = "interesting"
			intervals [2218]:
				xmin = 794.3843
				xmax = 794.4443
				text = "you"
			intervals [2219]:
				xmin = 794.4443
				xmax = 794.6543
				text = "should"
			intervals [2220]:
				xmin = 794.6543
				xmax = 794.9043
				text = "ask"
			intervals [2221]:
				xmin = 794.9043
				xmax = 795.0143
				text = "i"
			intervals [2222]:
				xmin = 795.0143
				xmax = 795.0443
				text = ""
			intervals [2223]:
				xmin = 795.0443
				xmax = 795.2443
				text = "now"
			intervals [2224]:
				xmin = 795.2443
				xmax = 795.3543
				text = "that"
			intervals [2225]:
				xmin = 795.3543
				xmax = 795.3843
				text = "i"
			intervals [2226]:
				xmin = 795.3843
				xmax = 795.6043
				text = "think"
			intervals [2227]:
				xmin = 795.6043
				xmax = 795.8143
				text = "about"
			intervals [2228]:
				xmin = 795.8143
				xmax = 795.8843
				text = "it"
			intervals [2229]:
				xmin = 795.8843
				xmax = 796.0643
				text = "we"
			intervals [2230]:
				xmin = 796.0643
				xmax = 796.1643
				text = ""
			intervals [2231]:
				xmin = 796.1643
				xmax = 796.3243
				text = "we"
			intervals [2232]:
				xmin = 796.3243
				xmax = 796.3943
				text = ""
			intervals [2233]:
				xmin = 796.3943
				xmax = 796.5443
				text = "we"
			intervals [2234]:
				xmin = 796.5443
				xmax = 796.8043
				text = "never"
			intervals [2235]:
				xmin = 796.8043
				xmax = 797.1543
				text = "did"
			intervals [2236]:
				xmin = 797.1543
				xmax = 797.5507
				text = ""
			intervals [2237]:
				xmin = 797.5507
				xmax = 797.7007
				text = "i"
			intervals [2238]:
				xmin = 797.7007
				xmax = 797.9907
				text = "knew"
			intervals [2239]:
				xmin = 797.9907
				xmax = 798.0607
				text = "a"
			intervals [2240]:
				xmin = 798.0607
				xmax = 798.2507
				text = "lot"
			intervals [2241]:
				xmin = 798.2507
				xmax = 798.3107
				text = "of"
			intervals [2242]:
				xmin = 798.3107
				xmax = 798.4007
				text = "the"
			intervals [2243]:
				xmin = 798.4007
				xmax = 798.7107
				text = "people"
			intervals [2244]:
				xmin = 798.7107
				xmax = 798.8507
				text = "that"
			intervals [2245]:
				xmin = 798.8507
				xmax = 799.0707
				text = "she"
			intervals [2246]:
				xmin = 799.0707
				xmax = 799.2307
				text = "went"
			intervals [2247]:
				xmin = 799.2307
				xmax = 799.3307
				text = "to"
			intervals [2248]:
				xmin = 799.3307
				xmax = 799.5007
				text = "high"
			intervals [2249]:
				xmin = 799.5007
				xmax = 799.8207
				text = "school"
			intervals [2250]:
				xmin = 799.8207
				xmax = 800.2107
				text = "with"
			intervals [2251]:
				xmin = 800.2107
				xmax = 800.4607
				text = "um"
			intervals [2252]:
				xmin = 800.4607
				xmax = 800.7645
				text = ""
			intervals [2253]:
				xmin = 800.7645
				xmax = 801.2145
				text = "particularly"
			intervals [2254]:
				xmin = 801.2145
				xmax = 801.3145
				text = "the"
			intervals [2255]:
				xmin = 801.3145
				xmax = 801.7245
				text = "guys"
			intervals [2256]:
				xmin = 801.7245
				xmax = 802.4045
				text = "because"
			intervals [2257]:
				xmin = 802.4045
				xmax = 802.4345
				text = ""
			intervals [2258]:
				xmin = 802.4345
				xmax = 802.6245
				text = "i"
			intervals [2259]:
				xmin = 802.6245
				xmax = 802.6845
				text = ""
			intervals [2260]:
				xmin = 802.6845
				xmax = 802.9345
				text = "played"
			intervals [2261]:
				xmin = 802.9345
				xmax = 803.4245
				text = "ball"
			intervals [2262]:
				xmin = 803.4245
				xmax = 803.9234
				text = ""
			intervals [2263]:
				xmin = 803.9234
				xmax = 804.0834
				text = "with"
			intervals [2264]:
				xmin = 804.0834
				xmax = 804.2734
				text = "them"
			intervals [2265]:
				xmin = 804.2734
				xmax = 804.3634
				text = "on"
			intervals [2266]:
				xmin = 804.3634
				xmax = 804.4534
				text = "the"
			intervals [2267]:
				xmin = 804.4534
				xmax = 805.1434
				text = "weekends"
			intervals [2268]:
				xmin = 805.1434
				xmax = 805.2634
				text = "and"
			intervals [2269]:
				xmin = 805.2634
				xmax = 805.4434
				text = "during"
			intervals [2270]:
				xmin = 805.4434
				xmax = 805.5434
				text = "the"
			intervals [2271]:
				xmin = 805.5434
				xmax = 805.8834
				text = "summer"
			intervals [2272]:
				xmin = 805.8834
				xmax = 805.9934
				text = "and"
			intervals [2273]:
				xmin = 805.9934
				xmax = 806.1334
				text = "that"
			intervals [2274]:
				xmin = 806.1334
				xmax = 806.3734
				text = "sort"
			intervals [2275]:
				xmin = 806.3734
				xmax = 806.4334
				text = "of"
			intervals [2276]:
				xmin = 806.4334
				xmax = 806.6434
				text = "stuff"
			intervals [2277]:
				xmin = 806.6434
				xmax = 807.1468
				text = ""
			intervals [2278]:
				xmin = 807.1468
				xmax = 807.7468
				text = "um"
			intervals [2279]:
				xmin = 807.7468
				xmax = 808.1553
				text = ""
			intervals [2280]:
				xmin = 808.1553
				xmax = 808.2153
				text = "<unk>"
			intervals [2281]:
				xmin = 808.2153
				xmax = 808.4153
				text = "and"
			intervals [2282]:
				xmin = 808.4153
				xmax = 808.5353
				text = "s"
			intervals [2283]:
				xmin = 808.5353
				xmax = 808.5653
				text = ""
			intervals [2284]:
				xmin = 808.5653
				xmax = 808.8553
				text = "knew"
			intervals [2285]:
				xmin = 808.8553
				xmax = 808.9153
				text = "a"
			intervals [2286]:
				xmin = 808.9153
				xmax = 809.0753
				text = "lot"
			intervals [2287]:
				xmin = 809.0753
				xmax = 809.1353
				text = "of"
			intervals [2288]:
				xmin = 809.1353
				xmax = 809.3153
				text = "her"
			intervals [2289]:
				xmin = 809.3153
				xmax = 809.6253
				text = "friends"
			intervals [2290]:
				xmin = 809.6253
				xmax = 809.7253
				text = "that"
			intervals [2291]:
				xmin = 809.7253
				xmax = 809.9153
				text = "she"
			intervals [2292]:
				xmin = 809.9153
				xmax = 810.0553
				text = "went"
			intervals [2293]:
				xmin = 810.0553
				xmax = 810.1453
				text = "to"
			intervals [2294]:
				xmin = 810.1453
				xmax = 810.4153
				text = "school"
			intervals [2295]:
				xmin = 810.4153
				xmax = 810.6453
				text = "with"
			intervals [2296]:
				xmin = 810.6453
				xmax = 811.0418
				text = ""
			intervals [2297]:
				xmin = 811.0418
				xmax = 811.1518
				text = "when"
			intervals [2298]:
				xmin = 811.1518
				xmax = 811.2818
				text = "they"
			intervals [2299]:
				xmin = 811.2818
				xmax = 811.5218
				text = "came"
			intervals [2300]:
				xmin = 811.5218
				xmax = 811.6718
				text = "by"
			intervals [2301]:
				xmin = 811.6718
				xmax = 811.7618
				text = "the"
			intervals [2302]:
				xmin = 811.7618
				xmax = 812.1818
				text = "house"
			intervals [2303]:
				xmin = 812.1818
				xmax = 812.2518
				text = "and"
			intervals [2304]:
				xmin = 812.2518
				xmax = 812.2818
				text = ""
			intervals [2305]:
				xmin = 812.2818
				xmax = 812.4618
				text = "that"
			intervals [2306]:
				xmin = 812.4618
				xmax = 812.5418
				text = "s"
			intervals [2307]:
				xmin = 812.5418
				xmax = 812.7618
				text = ""
			intervals [2308]:
				xmin = 812.7618
				xmax = 813.1018
				text = "um"
			intervals [2309]:
				xmin = 813.1018
				xmax = 813.4228
				text = ""
			intervals [2310]:
				xmin = 813.4228
				xmax = 813.8028
				text = "but"
			intervals [2311]:
				xmin = 813.8028
				xmax = 814.067
				text = ""
			intervals [2312]:
				xmin = 814.067
				xmax = 814.097
				text = "th-"
			intervals [2313]:
				xmin = 814.097
				xmax = 814.127
				text = ""
			intervals [2314]:
				xmin = 814.127
				xmax = 814.587
				text = "the"
			intervals [2315]:
				xmin = 814.587
				xmax = 814.877
				text = "day"
			intervals [2316]:
				xmin = 814.877
				xmax = 815.007
				text = "to"
			intervals [2317]:
				xmin = 815.007
				xmax = 815.307
				text = "day"
			intervals [2318]:
				xmin = 815.307
				xmax = 815.637
				text = "kinds"
			intervals [2319]:
				xmin = 815.637
				xmax = 815.747
				text = "of"
			intervals [2320]:
				xmin = 815.747
				xmax = 816.017
				text = "things"
			intervals [2321]:
				xmin = 816.017
				xmax = 816.147
				text = "that"
			intervals [2322]:
				xmin = 816.147
				xmax = 816.357
				text = "went"
			intervals [2323]:
				xmin = 816.357
				xmax = 816.537
				text = "on"
			intervals [2324]:
				xmin = 816.537
				xmax = 816.657
				text = "at"
			intervals [2325]:
				xmin = 816.657
				xmax = 816.777
				text = "the"
			intervals [2326]:
				xmin = 816.777
				xmax = 817.207
				text = "school"
			intervals [2327]:
				xmin = 817.207
				xmax = 817.4549
				text = ""
			intervals [2328]:
				xmin = 817.4549
				xmax = 817.7549
				text = "i"
			intervals [2329]:
				xmin = 817.7549
				xmax = 817.7849
				text = ""
			intervals [2330]:
				xmin = 817.7849
				xmax = 817.9549
				text = "i"
			intervals [2331]:
				xmin = 817.9549
				xmax = 818.2249
				text = "really"
			intervals [2332]:
				xmin = 818.2249
				xmax = 818.8149
				text = "didn't"
			intervals [2333]:
				xmin = 818.8149
				xmax = 819.083
				text = ""
			intervals [2334]:
				xmin = 819.083
				xmax = 819.403
				text = "talk"
			intervals [2335]:
				xmin = 819.403
				xmax = 819.493
				text = "to"
			intervals [2336]:
				xmin = 819.493
				xmax = 819.623
				text = "her"
			intervals [2337]:
				xmin = 819.623
				xmax = 819.833
				text = "that"
			intervals [2338]:
				xmin = 819.833
				xmax = 820.223
				text = "much"
			intervals [2339]:
				xmin = 820.223
				xmax = 820.4393
				text = ""
			intervals [2340]:
				xmin = 820.4393
				xmax = 820.5993
				text = "but"
			intervals [2341]:
				xmin = 820.5993
				xmax = 820.6693
				text = "i"
			intervals [2342]:
				xmin = 820.6693
				xmax = 820.9293
				text = "don't"
			intervals [2343]:
				xmin = 820.9293
				xmax = 821.0593
				text = ""
			intervals [2344]:
				xmin = 821.0593
				xmax = 821.5893
				text = "think"
			intervals [2345]:
				xmin = 821.5893
				xmax = 822.2019
				text = ""
			intervals [2346]:
				xmin = 822.2019
				xmax = 822.3919
				text = "it"
			intervals [2347]:
				xmin = 822.3919
				xmax = 822.6719
				text = "was"
			intervals [2348]:
				xmin = 822.6719
				xmax = 822.9419
				text = "that"
			intervals [2349]:
				xmin = 822.9419
				xmax = 822.9719
				text = ""
			intervals [2350]:
				xmin = 822.9719
				xmax = 823.7519
				text = "different"
			intervals [2351]:
				xmin = 823.7519
				xmax = 824.6583
				text = ""
			intervals [2352]:
				xmin = 824.6583
				xmax = 825.1083
				text = "than"
			intervals [2353]:
				xmin = 825.1083
				xmax = 825.1883
				text = ""
			intervals [2354]:
				xmin = 825.1883
				xmax = 825.2883
				text = "the"
			intervals [2355]:
				xmin = 825.2883
				xmax = 825.7583
				text = "experience"
			intervals [2356]:
				xmin = 825.7583
				xmax = 825.8283
				text = "i"
			intervals [2357]:
				xmin = 825.8283
				xmax = 826.1683
				text = "had"
			intervals [2358]:
				xmin = 826.1683
				xmax = 826.6021
				text = ""
			intervals [2359]:
				xmin = 826.6021
				xmax = 827.1321
				text = "in"
			intervals [2360]:
				xmin = 827.1321
				xmax = 827.6285
				text = ""
			intervals [2361]:
				xmin = 827.6285
				xmax = 827.9885
				text = "public"
			intervals [2362]:
				xmin = 827.9885
				xmax = 828.0385
				text = ""
			intervals [2363]:
				xmin = 828.0385
				xmax = 828.3385
				text = "junior"
			intervals [2364]:
				xmin = 828.3385
				xmax = 828.5685
				text = "high"
			intervals [2365]:
				xmin = 828.5685
				xmax = 829.0385
				text = "school"
			intervals [2366]:
				xmin = 829.0385
				xmax = 829.9621
				text = ""
			intervals [2367]:
				xmin = 829.9621
				xmax = 830.3321
				text = "and"
			intervals [2368]:
				xmin = 830.3321
				xmax = 830.3721
				text = ""
			intervals [2369]:
				xmin = 830.3721
				xmax = 831.1221
				text = "um"
			intervals [2370]:
				xmin = 831.1221
				xmax = 831.5832
				text = ""
			intervals [2371]:
				xmin = 831.5832
				xmax = 831.6532
				text = "<unk>"
			intervals [2372]:
				xmin = 831.6532
				xmax = 831.7832
				text = "and"
			intervals [2373]:
				xmin = 831.7832
				xmax = 831.9632
				text = "then"
			intervals [2374]:
				xmin = 831.9632
				xmax = 832.1532
				text = "as"
			intervals [2375]:
				xmin = 832.1532
				xmax = 832.4032
				text = "i"
			intervals [2376]:
				xmin = 832.4032
				xmax = 832.9352
				text = ""
			intervals [2377]:
				xmin = 832.9352
				xmax = 833.2152
				text = "uh"
			intervals [2378]:
				xmin = 833.2152
				xmax = 833.3952
				text = "there"
			intervals [2379]:
				xmin = 833.3952
				xmax = 833.4752
				text = "were"
			intervals [2380]:
				xmin = 833.4752
				xmax = 833.5052
				text = "a"
			intervals [2381]:
				xmin = 833.5052
				xmax = 833.7152
				text = "lot"
			intervals [2382]:
				xmin = 833.7152
				xmax = 833.7952
				text = "of"
			intervals [2383]:
				xmin = 833.7952
				xmax = 833.8852
				text = "the"
			intervals [2384]:
				xmin = 833.8852
				xmax = 834.2452
				text = "people"
			intervals [2385]:
				xmin = 834.2452
				xmax = 834.3952
				text = "that"
			intervals [2386]:
				xmin = 834.3952
				xmax = 834.4952
				text = "i"
			intervals [2387]:
				xmin = 834.4952
				xmax = 834.7052
				text = "went"
			intervals [2388]:
				xmin = 834.7052
				xmax = 834.8252
				text = "to"
			intervals [2389]:
				xmin = 834.8252
				xmax = 835.1052
				text = "junior"
			intervals [2390]:
				xmin = 835.1052
				xmax = 835.3052
				text = "high"
			intervals [2391]:
				xmin = 835.3052
				xmax = 835.6452
				text = "school"
			intervals [2392]:
				xmin = 835.6452
				xmax = 835.9152
				text = "with"
			intervals [2393]:
				xmin = 835.9152
				xmax = 836.5326
				text = ""
			intervals [2394]:
				xmin = 836.5326
				xmax = 836.7126
				text = "who"
			intervals [2395]:
				xmin = 836.7126
				xmax = 836.9426
				text = "went"
			intervals [2396]:
				xmin = 836.9426
				xmax = 837.3126
				text = "on"
			intervals [2397]:
				xmin = 837.3126
				xmax = 837.3426
				text = ""
			intervals [2398]:
				xmin = 837.3426
				xmax = 837.5526
				text = "to"
			intervals [2399]:
				xmin = 837.5526
				xmax = 837.9226
				text = "go"
			intervals [2400]:
				xmin = 837.9226
				xmax = 837.9526
				text = ""
			intervals [2401]:
				xmin = 837.9526
				xmax = 838.4026
				text = "to"
			intervals [2402]:
				xmin = 838.4026
				xmax = 838.4326
				text = ""
			intervals [2403]:
				xmin = 838.4326
				xmax = 838.6226
				text = "what"
			intervals [2404]:
				xmin = 838.6226
				xmax = 838.8426
				text = "was"
			intervals [2405]:
				xmin = 838.8426
				xmax = 839.1526
				text = "then"
			intervals [2406]:
				xmin = 839.1526
				xmax = 839.1826
				text = ""
			intervals [2407]:
				xmin = 839.1826
				xmax = 839.8226
				text = "western"
			intervals [2408]:
				xmin = 839.8226
				xmax = 840.2136
				text = ""
			intervals [2409]:
				xmin = 840.2136
				xmax = 840.4336
				text = "high"
			intervals [2410]:
				xmin = 840.4336
				xmax = 840.8936
				text = "school"
			intervals [2411]:
				xmin = 840.8936
				xmax = 841.2542
				text = ""
			intervals [2412]:
				xmin = 841.2542
				xmax = 841.4242
				text = "which"
			intervals [2413]:
				xmin = 841.4242
				xmax = 841.5042
				text = "is"
			intervals [2414]:
				xmin = 841.5042
				xmax = 841.7142
				text = "now"
			intervals [2415]:
				xmin = 841.7142
				xmax = 841.7442
				text = ""
			intervals [2416]:
				xmin = 841.7442
				xmax = 841.9442
				text = "duke"
			intervals [2417]:
				xmin = 841.9442
				xmax = 842.5142
				text = "ellington"
			intervals [2418]:
				xmin = 842.5142
				xmax = 843.0972
				text = ""
			intervals [2419]:
				xmin = 843.0972
				xmax = 843.5972
				text = "um"
			intervals [2420]:
				xmin = 843.5972
				xmax = 843.798
				text = ""
			intervals [2421]:
				xmin = 843.798
				xmax = 844.108
				text = "some"
			intervals [2422]:
				xmin = 844.108
				xmax = 844.268
				text = "went"
			intervals [2423]:
				xmin = 844.268
				xmax = 844.368
				text = "to"
			intervals [2424]:
				xmin = 844.368
				xmax = 844.868
				text = "wilson"
			intervals [2425]:
				xmin = 844.868
				xmax = 845.1755
				text = ""
			intervals [2426]:
				xmin = 845.1755
				xmax = 845.2755
				text = "and"
			intervals [2427]:
				xmin = 845.2755
				xmax = 845.6055
				text = "some"
			intervals [2428]:
				xmin = 845.6055
				xmax = 845.7055
				text = ""
			intervals [2429]:
				xmin = 845.7055
				xmax = 845.9555
				text = "some"
			intervals [2430]:
				xmin = 845.9555
				xmax = 846.0755
				text = "went"
			intervals [2431]:
				xmin = 846.0755
				xmax = 846.1855
				text = "to"
			intervals [2432]:
				xmin = 846.1855
				xmax = 846.7455
				text = "roosevelt"
			intervals [2433]:
				xmin = 846.7455
				xmax = 847.0672
				text = ""
			intervals [2434]:
				xmin = 847.0672
				xmax = 847.2172
				text = "but"
			intervals [2435]:
				xmin = 847.2172
				xmax = 847.3472
				text = "i"
			intervals [2436]:
				xmin = 847.3472
				xmax = 847.6372
				text = "s"
			intervals [2437]:
				xmin = 847.6372
				xmax = 847.8159
				text = ""
			intervals [2438]:
				xmin = 847.8159
				xmax = 847.9959
				text = "i"
			intervals [2439]:
				xmin = 847.9959
				xmax = 848.1559
				text = "would"
			intervals [2440]:
				xmin = 848.1559
				xmax = 848.4259
				text = "kind"
			intervals [2441]:
				xmin = 848.4259
				xmax = 848.4959
				text = "of"
			intervals [2442]:
				xmin = 848.4959
				xmax = 848.6859
				text = "keep"
			intervals [2443]:
				xmin = 848.6859
				xmax = 848.7659
				text = "in"
			intervals [2444]:
				xmin = 848.7659
				xmax = 849.0059
				text = "touch"
			intervals [2445]:
				xmin = 849.0059
				xmax = 849.0959
				text = "with"
			intervals [2446]:
				xmin = 849.0959
				xmax = 849.3259
				text = "some"
			intervals [2447]:
				xmin = 849.3259
				xmax = 849.3859
				text = "of"
			intervals [2448]:
				xmin = 849.3859
				xmax = 849.5959
				text = "them"
			intervals [2449]:
				xmin = 849.5959
				xmax = 849.6659
				text = "or"
			intervals [2450]:
				xmin = 849.6659
				xmax = 849.8959
				text = "see"
			intervals [2451]:
				xmin = 849.8959
				xmax = 850.1959
				text = "them"
			intervals [2452]:
				xmin = 850.1959
				xmax = 850.6338
				text = ""
			intervals [2453]:
				xmin = 850.6338
				xmax = 850.7838
				text = "and"
			intervals [2454]:
				xmin = 850.7838
				xmax = 850.9838
				text = "so"
			intervals [2455]:
				xmin = 850.9838
				xmax = 851.0938
				text = "you"
			intervals [2456]:
				xmin = 851.0938
				xmax = 851.2638
				text = "had"
			intervals [2457]:
				xmin = 851.2638
				xmax = 851.3438
				text = "a"
			intervals [2458]:
				xmin = 851.3438
				xmax = 851.6538
				text = "sense"
			intervals [2459]:
				xmin = 851.6538
				xmax = 851.8038
				text = "of"
			intervals [2460]:
				xmin = 851.8038
				xmax = 851.8338
				text = ""
			intervals [2461]:
				xmin = 851.8338
				xmax = 852.0538
				text = "what"
			intervals [2462]:
				xmin = 852.0538
				xmax = 852.2438
				text = "was"
			intervals [2463]:
				xmin = 852.2438
				xmax = 852.5338
				text = "going"
			intervals [2464]:
				xmin = 852.5338
				xmax = 852.8138
				text = "on"
			intervals [2465]:
				xmin = 852.8138
				xmax = 852.9538
				text = "in"
			intervals [2466]:
				xmin = 852.9538
				xmax = 853.1238
				text = "the"
			intervals [2467]:
				xmin = 853.1238
				xmax = 853.5752
				text = ""
			intervals [2468]:
				xmin = 853.5752
				xmax = 853.8652
				text = "dc"
			intervals [2469]:
				xmin = 853.8652
				xmax = 854.1852
				text = "public"
			intervals [2470]:
				xmin = 854.1852
				xmax = 854.8652
				text = "schools"
			intervals [2471]:
				xmin = 854.8652
				xmax = 855.1821
				text = ""
			intervals [2472]:
				xmin = 855.1821
				xmax = 855.5721
				text = "as"
			intervals [2473]:
				xmin = 855.5721
				xmax = 855.6021
				text = ""
			intervals [2474]:
				xmin = 855.6021
				xmax = 855.7921
				text = "as"
			intervals [2475]:
				xmin = 855.7921
				xmax = 856.1321
				text = "well"
			intervals [2476]:
				xmin = 856.1321
				xmax = 856.4314
				text = ""
			intervals [2477]:
				xmin = 856.4314
				xmax = 856.5714
				text = "so"
			intervals [2478]:
				xmin = 856.5714
				xmax = 856.6314
				text = "i"
			intervals [2479]:
				xmin = 856.6314
				xmax = 856.9014
				text = "didn't"
			intervals [2480]:
				xmin = 856.9014
				xmax = 857.1814
				text = "really"
			intervals [2481]:
				xmin = 857.1814
				xmax = 857.7085
				text = ""
			intervals [2482]:
				xmin = 857.7085
				xmax = 857.8785
				text = "get"
			intervals [2483]:
				xmin = 857.8785
				xmax = 858.7685
				text = "into"
			intervals [2484]:
				xmin = 858.7685
				xmax = 859.4453
				text = ""
			intervals [2485]:
				xmin = 859.4453
				xmax = 859.6953
				text = "the"
			intervals [2486]:
				xmin = 859.6953
				xmax = 859.9053
				text = "sort"
			intervals [2487]:
				xmin = 859.9053
				xmax = 859.9653
				text = "of"
			intervals [2488]:
				xmin = 859.9653
				xmax = 860.3153
				text = "daily"
			intervals [2489]:
				xmin = 860.3153
				xmax = 860.8453
				text = "routines"
			intervals [2490]:
				xmin = 860.8453
				xmax = 860.9353
				text = "of"
			intervals [2491]:
				xmin = 860.9353
				xmax = 861.1053
				text = "what"
			intervals [2492]:
				xmin = 861.1053
				xmax = 861.2453
				text = "was"
			intervals [2493]:
				xmin = 861.2453
				xmax = 861.4553
				text = "going"
			intervals [2494]:
				xmin = 861.4553
				xmax = 861.6053
				text = "on"
			intervals [2495]:
				xmin = 861.6053
				xmax = 861.6953
				text = "but"
			intervals [2496]:
				xmin = 861.6953
				xmax = 861.9153
				text = "some"
			intervals [2497]:
				xmin = 861.9153
				xmax = 861.9753
				text = "of"
			intervals [2498]:
				xmin = 861.9753
				xmax = 862.1553
				text = "the"
			intervals [2499]:
				xmin = 862.1553
				xmax = 862.4014
				text = ""
			intervals [2500]:
				xmin = 862.4014
				xmax = 862.5514
				text = "some"
			intervals [2501]:
				xmin = 862.5514
				xmax = 862.6114
				text = "of"
			intervals [2502]:
				xmin = 862.6114
				xmax = 862.6914
				text = "the"
			intervals [2503]:
				xmin = 862.6914
				xmax = 863.0314
				text = "social"
			intervals [2504]:
				xmin = 863.0314
				xmax = 863.4314
				text = "activities"
			intervals [2505]:
				xmin = 863.4314
				xmax = 863.4914
				text = "i"
			intervals [2506]:
				xmin = 863.4914
				xmax = 863.8314
				text = "certainly"
			intervals [2507]:
				xmin = 863.8314
				xmax = 864.0214
				text = "knew"
			intervals [2508]:
				xmin = 864.0214
				xmax = 864.2814
				text = "about"
			intervals [2509]:
				xmin = 864.2814
				xmax = 865.4514
				text = "<unk>"
			intervals [2510]:
				xmin = 865.4514
				xmax = 867.0999092970521
				text = ""
	item [2]:
		class = "IntervalTier"
		name = "DCB_se3_ag4_m_02 - phones"
		xmin = 0.0
		xmax = 867.0999092970521
		intervals: size = 7057
			intervals [1]:
				xmin = 0.0
				xmax = 5.4262
				text = ""
			intervals [2]:
				xmin = 5.4262
				xmax = 5.4962
				text = "sil"
			intervals [3]:
				xmin = 5.4962
				xmax = 5.5762
				text = "T"
			intervals [4]:
				xmin = 5.5762
				xmax = 5.6562
				text = "sp"
			intervals [5]:
				xmin = 5.6562
				xmax = 6.488
				text = ""
			intervals [6]:
				xmin = 6.488
				xmax = 6.828
				text = "AH1"
			intervals [7]:
				xmin = 6.828
				xmax = 7.048
				text = "M"
			intervals [8]:
				xmin = 7.048
				xmax = 7.358
				text = "sp"
			intervals [9]:
				xmin = 7.358
				xmax = 8.3327
				text = ""
			intervals [10]:
				xmin = 8.3327
				xmax = 8.3827
				text = "DH"
			intervals [11]:
				xmin = 8.3827
				xmax = 8.4227
				text = "IH0"
			intervals [12]:
				xmin = 8.4227
				xmax = 8.4727
				text = "S"
			intervals [13]:
				xmin = 8.4727
				xmax = 8.5827
				text = "S"
			intervals [14]:
				xmin = 8.5827
				xmax = 8.6827
				text = "AW1"
			intervals [15]:
				xmin = 8.6827
				xmax = 8.7227
				text = "N"
			intervals [16]:
				xmin = 8.7227
				xmax = 8.7727
				text = "Z"
			intervals [17]:
				xmin = 8.7727
				xmax = 8.8127
				text = "L"
			intervals [18]:
				xmin = 8.8127
				xmax = 8.8627
				text = "AY1"
			intervals [19]:
				xmin = 8.8627
				xmax = 8.9327
				text = "K"
			intervals [20]:
				xmin = 8.9327
				xmax = 8.9927
				text = "DH"
			intervals [21]:
				xmin = 8.9927
				xmax = 9.0227
				text = "IY0"
			intervals [22]:
				xmin = 9.0227
				xmax = 9.1427
				text = "OW1"
			intervals [23]:
				xmin = 9.1427
				xmax = 9.2027
				text = "L"
			intervals [24]:
				xmin = 9.2027
				xmax = 9.2327
				text = "D"
			intervals [25]:
				xmin = 9.2327
				xmax = 9.2927
				text = "IH1"
			intervals [26]:
				xmin = 9.2927
				xmax = 9.3527
				text = "N"
			intervals [27]:
				xmin = 9.3527
				xmax = 9.4127
				text = "ER0"
			intervals [28]:
				xmin = 9.4127
				xmax = 9.5127
				text = "V"
			intervals [29]:
				xmin = 9.5127
				xmax = 9.5627
				text = "Y"
			intervals [30]:
				xmin = 9.5627
				xmax = 9.6127
				text = "UW2"
			intervals [31]:
				xmin = 9.6127
				xmax = 9.6627
				text = "sp"
			intervals [32]:
				xmin = 9.6627
				xmax = 10.1449
				text = ""
			intervals [33]:
				xmin = 10.1449
				xmax = 10.3649
				text = "S"
			intervals [34]:
				xmin = 10.3649
				xmax = 11.3149
				text = "OW1"
			intervals [35]:
				xmin = 11.3149
				xmax = 11.4149
				text = "sp"
			intervals [36]:
				xmin = 11.4149
				xmax = 11.9146
				text = ""
			intervals [37]:
				xmin = 11.9146
				xmax = 12.0546
				text = "AE1"
			intervals [38]:
				xmin = 12.0546
				xmax = 12.1446
				text = "N"
			intervals [39]:
				xmin = 12.1446
				xmax = 12.2046
				text = "D"
			intervals [40]:
				xmin = 12.2046
				xmax = 12.2546
				text = "sp"
			intervals [41]:
				xmin = 12.2546
				xmax = 12.481
				text = ""
			intervals [42]:
				xmin = 12.481
				xmax = 12.551
				text = "F"
			intervals [43]:
				xmin = 12.551
				xmax = 12.581
				text = "R"
			intervals [44]:
				xmin = 12.581
				xmax = 12.621
				text = "AH1"
			intervals [45]:
				xmin = 12.621
				xmax = 12.691
				text = "M"
			intervals [46]:
				xmin = 12.691
				xmax = 12.731
				text = "DH"
			intervals [47]:
				xmin = 12.731
				xmax = 12.771
				text = "IY0"
			intervals [48]:
				xmin = 12.771
				xmax = 12.901
				text = "OW1"
			intervals [49]:
				xmin = 12.901
				xmax = 12.961
				text = "L"
			intervals [50]:
				xmin = 12.961
				xmax = 12.991
				text = "D"
			intervals [51]:
				xmin = 12.991
				xmax = 13.021
				text = "IH1"
			intervals [52]:
				xmin = 13.021
				xmax = 13.111
				text = "N"
			intervals [53]:
				xmin = 13.111
				xmax = 13.161
				text = "ER0"
			intervals [54]:
				xmin = 13.161
				xmax = 13.201
				text = "V"
			intervals [55]:
				xmin = 13.201
				xmax = 13.281
				text = "Y"
			intervals [56]:
				xmin = 13.281
				xmax = 13.311
				text = "UW2"
			intervals [57]:
				xmin = 13.311
				xmax = 13.421
				text = "Y"
			intervals [58]:
				xmin = 13.421
				xmax = 13.471
				text = "UW1"
			intervals [59]:
				xmin = 13.471
				xmax = 13.501
				text = "D"
			intervals [60]:
				xmin = 13.501
				xmax = 13.551
				text = "P"
			intervals [61]:
				xmin = 13.551
				xmax = 13.601
				text = "R"
			intervals [62]:
				xmin = 13.601
				xmax = 13.651
				text = "AA1"
			intervals [63]:
				xmin = 13.651
				xmax = 13.681
				text = "B"
			intervals [64]:
				xmin = 13.681
				xmax = 13.741
				text = "L"
			intervals [65]:
				xmin = 13.741
				xmax = 13.831
				text = "IY0"
			intervals [66]:
				xmin = 13.831
				xmax = 13.881
				text = "L"
			intervals [67]:
				xmin = 13.881
				xmax = 13.991
				text = "ER1"
			intervals [68]:
				xmin = 13.991
				xmax = 14.021
				text = "N"
			intervals [69]:
				xmin = 14.021
				xmax = 14.111
				text = "M"
			intervals [70]:
				xmin = 14.111
				xmax = 14.211
				text = "AO1"
			intervals [71]:
				xmin = 14.211
				xmax = 14.271
				text = "R"
			intervals [72]:
				xmin = 14.271
				xmax = 14.341
				text = "AH0"
			intervals [73]:
				xmin = 14.341
				xmax = 14.401
				text = "B"
			intervals [74]:
				xmin = 14.401
				xmax = 14.491
				text = "AW1"
			intervals [75]:
				xmin = 14.491
				xmax = 14.561
				text = "T"
			intervals [76]:
				xmin = 14.561
				xmax = 14.621
				text = "M"
			intervals [77]:
				xmin = 14.621
				xmax = 14.691
				text = "AY1"
			intervals [78]:
				xmin = 14.691
				xmax = 14.771
				text = "N"
			intervals [79]:
				xmin = 14.771
				xmax = 14.861
				text = "EY1"
			intervals [80]:
				xmin = 14.861
				xmax = 14.921
				text = "B"
			intervals [81]:
				xmin = 14.921
				xmax = 14.981
				text = "ER0"
			intervals [82]:
				xmin = 14.981
				xmax = 15.031
				text = "HH"
			intervals [83]:
				xmin = 15.031
				xmax = 15.101
				text = "UH2"
			intervals [84]:
				xmin = 15.101
				xmax = 15.151
				text = "D"
			intervals [85]:
				xmin = 15.151
				xmax = 15.261
				text = "K"
			intervals [86]:
				xmin = 15.261
				xmax = 15.341
				text = "AA1"
			intervals [87]:
				xmin = 15.341
				xmax = 15.511
				text = "Z"
			intervals [88]:
				xmin = 15.511
				xmax = 15.8901
				text = ""
			intervals [89]:
				xmin = 15.8901
				xmax = 15.9801
				text = "sil"
			intervals [90]:
				xmin = 15.9801
				xmax = 16.0401
				text = "IH1"
			intervals [91]:
				xmin = 16.0401
				xmax = 16.1101
				text = "T"
			intervals [92]:
				xmin = 16.1101
				xmax = 16.1701
				text = "W"
			intervals [93]:
				xmin = 16.1701
				xmax = 16.2001
				text = "AH0"
			intervals [94]:
				xmin = 16.2001
				xmax = 16.2501
				text = "Z"
			intervals [95]:
				xmin = 16.2501
				xmax = 16.3501
				text = "F"
			intervals [96]:
				xmin = 16.3501
				xmax = 16.4201
				text = "R"
			intervals [97]:
				xmin = 16.4201
				xmax = 16.4501
				text = "EH1"
			intervals [98]:
				xmin = 16.4501
				xmax = 16.5601
				text = "SH"
			intervals [99]:
				xmin = 16.5601
				xmax = 16.6201
				text = "ER0"
			intervals [100]:
				xmin = 16.6201
				xmax = 16.6601
				text = "IH0"
			intervals [101]:
				xmin = 16.6601
				xmax = 16.6901
				text = "N"
			intervals [102]:
				xmin = 16.6901
				xmax = 16.7501
				text = "M"
			intervals [103]:
				xmin = 16.7501
				xmax = 16.8201
				text = "AY1"
			intervals [104]:
				xmin = 16.8201
				xmax = 16.9301
				text = "M"
			intervals [105]:
				xmin = 16.9301
				xmax = 17.0701
				text = "AY1"
			intervals [106]:
				xmin = 17.0701
				xmax = 17.1101
				text = "N"
			intervals [107]:
				xmin = 17.1101
				xmax = 17.1401
				text = "D"
			intervals [108]:
				xmin = 17.1401
				xmax = 17.1701
				text = "sp"
			intervals [109]:
				xmin = 17.1701
				xmax = 17.2201
				text = "DH"
			intervals [110]:
				xmin = 17.2201
				xmax = 17.3001
				text = "EH1"
			intervals [111]:
				xmin = 17.3001
				xmax = 17.3701
				text = "N"
			intervals [112]:
				xmin = 17.3701
				xmax = 17.8934
				text = ""
			intervals [113]:
				xmin = 17.8934
				xmax = 18.2434
				text = "AH1"
			intervals [114]:
				xmin = 18.2434
				xmax = 18.4434
				text = "M"
			intervals [115]:
				xmin = 18.4434
				xmax = 18.5934
				text = "sp"
			intervals [116]:
				xmin = 18.5934
				xmax = 18.9523
				text = ""
			intervals [117]:
				xmin = 18.9523
				xmax = 19.1323
				text = "AY1"
			intervals [118]:
				xmin = 19.1323
				xmax = 19.2023
				text = "L"
			intervals [119]:
				xmin = 19.2023
				xmax = 19.4823
				text = "IH1"
			intervals [120]:
				xmin = 19.4823
				xmax = 19.5723
				text = "V"
			intervals [121]:
				xmin = 19.5723
				xmax = 19.6323
				text = "D"
			intervals [122]:
				xmin = 19.6323
				xmax = 20.5501
				text = "sp"
			intervals [123]:
				xmin = 20.5501
				xmax = 20.5901
				text = "W"
			intervals [124]:
				xmin = 20.5901
				xmax = 20.7201
				text = "IY1"
			intervals [125]:
				xmin = 20.7201
				xmax = 20.7701
				text = "M"
			intervals [126]:
				xmin = 20.7701
				xmax = 20.8401
				text = "sp"
			intervals [127]:
				xmin = 20.8401
				xmax = 20.9201
				text = "W"
			intervals [128]:
				xmin = 20.9201
				xmax = 20.9801
				text = "IY1"
			intervals [129]:
				xmin = 20.9801
				xmax = 21.0601
				text = "M"
			intervals [130]:
				xmin = 21.0601
				xmax = 21.2001
				text = "UW1"
			intervals [131]:
				xmin = 21.2001
				xmax = 21.2301
				text = "V"
			intervals [132]:
				xmin = 21.2301
				xmax = 21.2601
				text = "D"
			intervals [133]:
				xmin = 21.2601
				xmax = 21.3001
				text = "M"
			intervals [134]:
				xmin = 21.3001
				xmax = 21.3901
				text = "AY1"
			intervals [135]:
				xmin = 21.3901
				xmax = 21.4801
				text = "F"
			intervals [136]:
				xmin = 21.4801
				xmax = 21.5501
				text = "AE1"
			intervals [137]:
				xmin = 21.5501
				xmax = 21.5801
				text = "M"
			intervals [138]:
				xmin = 21.5801
				xmax = 21.6201
				text = "L"
			intervals [139]:
				xmin = 21.6201
				xmax = 21.6901
				text = "IY0"
			intervals [140]:
				xmin = 21.6901
				xmax = 21.7401
				text = "M"
			intervals [141]:
				xmin = 21.7401
				xmax = 21.8301
				text = "UW1"
			intervals [142]:
				xmin = 21.8301
				xmax = 21.8701
				text = "V"
			intervals [143]:
				xmin = 21.8701
				xmax = 21.9001
				text = "D"
			intervals [144]:
				xmin = 21.9001
				xmax = 22.0501
				text = "T"
			intervals [145]:
				xmin = 22.0501
				xmax = 22.2601
				text = "UW1"
			intervals [146]:
				xmin = 22.2601
				xmax = 22.3701
				text = "S"
			intervals [147]:
				xmin = 22.3701
				xmax = 22.4201
				text = "EH1"
			intervals [148]:
				xmin = 22.4201
				xmax = 22.4801
				text = "K"
			intervals [149]:
				xmin = 22.4801
				xmax = 22.5101
				text = "AH0"
			intervals [150]:
				xmin = 22.5101
				xmax = 22.5401
				text = "N"
			intervals [151]:
				xmin = 22.5401
				xmax = 22.5701
				text = "D"
			intervals [152]:
				xmin = 22.5701
				xmax = 22.6001
				text = "AH0"
			intervals [153]:
				xmin = 22.6001
				xmax = 22.6301
				text = "N"
			intervals [154]:
				xmin = 22.6301
				xmax = 22.7401
				text = "T"
			intervals [155]:
				xmin = 22.7401
				xmax = 22.8201
				text = "IY1"
			intervals [156]:
				xmin = 22.8201
				xmax = 22.8601
				text = "S"
			intervals [157]:
				xmin = 22.8601
				xmax = 22.9801
				text = "T"
			intervals [158]:
				xmin = 22.9801
				xmax = 23.0201
				text = "R"
			intervals [159]:
				xmin = 23.0201
				xmax = 23.1101
				text = "IY1"
			intervals [160]:
				xmin = 23.1101
				xmax = 23.2001
				text = "T"
			intervals [161]:
				xmin = 23.2001
				xmax = 23.7589
				text = ""
			intervals [162]:
				xmin = 23.7589
				xmax = 23.7989
				text = "sil"
			intervals [163]:
				xmin = 23.7989
				xmax = 23.8589
				text = "N"
			intervals [164]:
				xmin = 23.8589
				xmax = 23.9089
				text = "AO2"
			intervals [165]:
				xmin = 23.9089
				xmax = 23.9889
				text = "R"
			intervals [166]:
				xmin = 23.9889
				xmax = 24.1089
				text = "TH"
			intervals [167]:
				xmin = 24.1089
				xmax = 24.3389
				text = "IY1"
			intervals [168]:
				xmin = 24.3389
				xmax = 24.4889
				text = "S"
			intervals [169]:
				xmin = 24.4889
				xmax = 24.5689
				text = "T"
			intervals [170]:
				xmin = 24.5689
				xmax = 24.7089
				text = "AH1"
			intervals [171]:
				xmin = 24.7089
				xmax = 24.7989
				text = "R"
			intervals [172]:
				xmin = 24.7989
				xmax = 24.8489
				text = "AY1"
			intervals [173]:
				xmin = 24.8489
				xmax = 24.8789
				text = "T"
			intervals [174]:
				xmin = 24.8789
				xmax = 24.9189
				text = "AH0"
			intervals [175]:
				xmin = 24.9189
				xmax = 24.9989
				text = "K"
			intervals [176]:
				xmin = 24.9989
				xmax = 25.0389
				text = "R"
			intervals [177]:
				xmin = 25.0389
				xmax = 25.0789
				text = "AO1"
			intervals [178]:
				xmin = 25.0789
				xmax = 25.1789
				text = "S"
			intervals [179]:
				xmin = 25.1789
				xmax = 25.2089
				text = "DH"
			intervals [180]:
				xmin = 25.2089
				xmax = 25.2389
				text = "AH0"
			intervals [181]:
				xmin = 25.2389
				xmax = 25.2689
				text = "S"
			intervals [182]:
				xmin = 25.2689
				xmax = 25.3389
				text = "T"
			intervals [183]:
				xmin = 25.3389
				xmax = 25.3789
				text = "R"
			intervals [184]:
				xmin = 25.3789
				xmax = 25.4089
				text = "IY1"
			intervals [185]:
				xmin = 25.4089
				xmax = 25.4389
				text = "T"
			intervals [186]:
				xmin = 25.4389
				xmax = 25.5189
				text = "F"
			intervals [187]:
				xmin = 25.5189
				xmax = 25.5489
				text = "ER0"
			intervals [188]:
				xmin = 25.5489
				xmax = 25.5789
				text = "M"
			intervals [189]:
				xmin = 25.5789
				xmax = 25.6089
				text = "M"
			intervals [190]:
				xmin = 25.6089
				xmax = 25.6389
				text = "AH0"
			intervals [191]:
				xmin = 25.6389
				xmax = 25.7089
				text = "K"
			intervals [192]:
				xmin = 25.7089
				xmax = 25.7489
				text = "IH1"
			intervals [193]:
				xmin = 25.7489
				xmax = 25.8189
				text = "N"
			intervals [194]:
				xmin = 25.8189
				xmax = 25.8789
				text = "L"
			intervals [195]:
				xmin = 25.8789
				xmax = 25.9389
				text = "IY0"
			intervals [196]:
				xmin = 25.9389
				xmax = 26.0589
				text = "T"
			intervals [197]:
				xmin = 26.0589
				xmax = 26.1989
				text = "EH1"
			intervals [198]:
				xmin = 26.1989
				xmax = 26.3689
				text = "K"
			intervals [199]:
				xmin = 26.3689
				xmax = 26.7433
				text = ""
			intervals [200]:
				xmin = 26.7433
				xmax = 26.7933
				text = "W"
			intervals [201]:
				xmin = 26.7933
				xmax = 26.8333
				text = "EH1"
			intervals [202]:
				xmin = 26.8333
				xmax = 26.8833
				text = "N"
			intervals [203]:
				xmin = 26.8833
				xmax = 26.9533
				text = "AY1"
			intervals [204]:
				xmin = 26.9533
				xmax = 27.0233
				text = "W"
			intervals [205]:
				xmin = 27.0233
				xmax = 27.0533
				text = "AH0"
			intervals [206]:
				xmin = 27.0533
				xmax = 27.1033
				text = "Z"
			intervals [207]:
				xmin = 27.1033
				xmax = 27.1633
				text = "V"
			intervals [208]:
				xmin = 27.1633
				xmax = 27.2033
				text = "EH1"
			intervals [209]:
				xmin = 27.2033
				xmax = 27.3333
				text = "R"
			intervals [210]:
				xmin = 27.3333
				xmax = 27.3633
				text = "IY0"
			intervals [211]:
				xmin = 27.3633
				xmax = 27.4633
				text = "Y"
			intervals [212]:
				xmin = 27.4633
				xmax = 27.5533
				text = "AH1"
			intervals [213]:
				xmin = 27.5533
				xmax = 27.5933
				text = "NG"
			intervals [214]:
				xmin = 27.5933
				xmax = 27.6333
				text = "sp"
			intervals [215]:
				xmin = 27.6333
				xmax = 27.7533
				text = "P"
			intervals [216]:
				xmin = 27.7533
				xmax = 27.7833
				text = "R"
			intervals [217]:
				xmin = 27.7833
				xmax = 27.8333
				text = "AA1"
			intervals [218]:
				xmin = 27.8333
				xmax = 27.9633
				text = "B"
			intervals [219]:
				xmin = 27.9633
				xmax = 27.9933
				text = "AH0"
			intervals [220]:
				xmin = 27.9933
				xmax = 28.0733
				text = "B"
			intervals [221]:
				xmin = 28.0733
				xmax = 28.1533
				text = "L"
			intervals [222]:
				xmin = 28.1533
				xmax = 28.2133
				text = "IY0"
			intervals [223]:
				xmin = 28.2133
				xmax = 28.3033
				text = "AH0"
			intervals [224]:
				xmin = 28.3033
				xmax = 28.3533
				text = "B"
			intervals [225]:
				xmin = 28.3533
				xmax = 28.5533
				text = "AW1"
			intervals [226]:
				xmin = 28.5533
				xmax = 28.6333
				text = "T"
			intervals [227]:
				xmin = 28.6333
				xmax = 28.6633
				text = "sp"
			intervals [228]:
				xmin = 28.6633
				xmax = 28.9533
				text = "F"
			intervals [229]:
				xmin = 28.9533
				xmax = 29.1433
				text = "AO1"
			intervals [230]:
				xmin = 29.1433
				xmax = 29.4433
				text = "R"
			intervals [231]:
				xmin = 29.4433
				xmax = 29.9783
				text = ""
			intervals [232]:
				xmin = 29.9783
				xmax = 30.1483
				text = "F"
			intervals [233]:
				xmin = 30.1483
				xmax = 30.1783
				text = "AO1"
			intervals [234]:
				xmin = 30.1783
				xmax = 30.2483
				text = "R"
			intervals [235]:
				xmin = 30.2483
				xmax = 30.3283
				text = "Y"
			intervals [236]:
				xmin = 30.3283
				xmax = 30.4183
				text = "ER0"
			intervals [237]:
				xmin = 30.4183
				xmax = 30.5183
				text = "Z"
			intervals [238]:
				xmin = 30.5183
				xmax = 30.5883
				text = "OW1"
			intervals [239]:
				xmin = 30.5883
				xmax = 30.6183
				text = "L"
			intervals [240]:
				xmin = 30.6183
				xmax = 30.7683
				text = "D"
			intervals [241]:
				xmin = 30.7683
				xmax = 31.5257
				text = ""
			intervals [242]:
				xmin = 31.5257
				xmax = 31.9857
				text = "AE1"
			intervals [243]:
				xmin = 31.9857
				xmax = 32.1557
				text = "N"
			intervals [244]:
				xmin = 32.1557
				xmax = 32.2457
				text = "D"
			intervals [245]:
				xmin = 32.2457
				xmax = 32.5857
				text = "AH1"
			intervals [246]:
				xmin = 32.5857
				xmax = 32.8257
				text = "M"
			intervals [247]:
				xmin = 32.8257
				xmax = 33.1118
				text = "sp"
			intervals [248]:
				xmin = 33.1118
				xmax = 33.1818
				text = "spn"
			intervals [249]:
				xmin = 33.1818
				xmax = 33.2318
				text = "sp"
			intervals [250]:
				xmin = 33.2318
				xmax = 33.3318
				text = "IH1"
			intervals [251]:
				xmin = 33.3318
				xmax = 33.4218
				text = "T"
			intervals [252]:
				xmin = 33.4218
				xmax = 33.5518
				text = "W"
			intervals [253]:
				xmin = 33.5518
				xmax = 33.7618
				text = "AH1"
			intervals [254]:
				xmin = 33.7618
				xmax = 34.1918
				text = "Z"
			intervals [255]:
				xmin = 34.1918
				xmax = 34.6263
				text = ""
			intervals [256]:
				xmin = 34.6263
				xmax = 34.6563
				text = "sil"
			intervals [257]:
				xmin = 34.6563
				xmax = 34.7163
				text = "AH0"
			intervals [258]:
				xmin = 34.7163
				xmax = 34.8663
				text = "N"
			intervals [259]:
				xmin = 34.8663
				xmax = 34.9863
				text = "EY1"
			intervals [260]:
				xmin = 34.9863
				xmax = 35.0363
				text = "B"
			intervals [261]:
				xmin = 35.0363
				xmax = 35.1563
				text = "ER0"
			intervals [262]:
				xmin = 35.1563
				xmax = 35.3163
				text = "HH"
			intervals [263]:
				xmin = 35.3163
				xmax = 35.5363
				text = "UH2"
			intervals [264]:
				xmin = 35.5363
				xmax = 35.6163
				text = "D"
			intervals [265]:
				xmin = 35.6163
				xmax = 35.8163
				text = "AH1"
			intervals [266]:
				xmin = 35.8163
				xmax = 36.0963
				text = "V"
			intervals [267]:
				xmin = 36.0963
				xmax = 36.212
				text = ""
			intervals [268]:
				xmin = 36.212
				xmax = 36.292
				text = "W"
			intervals [269]:
				xmin = 36.292
				xmax = 36.382
				text = "ER1"
			intervals [270]:
				xmin = 36.382
				xmax = 36.432
				text = "K"
			intervals [271]:
				xmin = 36.432
				xmax = 36.492
				text = "IH0"
			intervals [272]:
				xmin = 36.492
				xmax = 36.532
				text = "N"
			intervals [273]:
				xmin = 36.532
				xmax = 36.612
				text = "K"
			intervals [274]:
				xmin = 36.612
				xmax = 36.652
				text = "L"
			intervals [275]:
				xmin = 36.652
				xmax = 36.742
				text = "AE1"
			intervals [276]:
				xmin = 36.742
				xmax = 36.842
				text = "S"
			intervals [277]:
				xmin = 36.842
				xmax = 36.922
				text = "P"
			intervals [278]:
				xmin = 36.922
				xmax = 37.022
				text = "IY1"
			intervals [279]:
				xmin = 37.022
				xmax = 37.132
				text = "P"
			intervals [280]:
				xmin = 37.132
				xmax = 37.172
				text = "AH0"
			intervals [281]:
				xmin = 37.172
				xmax = 37.262
				text = "L"
			intervals [282]:
				xmin = 37.262
				xmax = 37.352
				text = "EH1"
			intervals [283]:
				xmin = 37.352
				xmax = 37.392
				text = "V"
			intervals [284]:
				xmin = 37.392
				xmax = 37.462
				text = "R"
			intervals [285]:
				xmin = 37.462
				xmax = 37.512
				text = "IY0"
			intervals [286]:
				xmin = 37.512
				xmax = 37.582
				text = "B"
			intervals [287]:
				xmin = 37.582
				xmax = 37.642
				text = "AA2"
			intervals [288]:
				xmin = 37.642
				xmax = 37.682
				text = "D"
			intervals [289]:
				xmin = 37.682
				xmax = 37.722
				text = "IY0"
			intervals [290]:
				xmin = 37.722
				xmax = 37.772
				text = "IH0"
			intervals [291]:
				xmin = 37.772
				xmax = 37.802
				text = "N"
			intervals [292]:
				xmin = 37.802
				xmax = 37.832
				text = "DH"
			intervals [293]:
				xmin = 37.832
				xmax = 37.862
				text = "AH0"
			intervals [294]:
				xmin = 37.862
				xmax = 37.912
				text = "N"
			intervals [295]:
				xmin = 37.912
				xmax = 37.972
				text = "sp"
			intervals [296]:
				xmin = 37.972
				xmax = 38.052
				text = "P"
			intervals [297]:
				xmin = 38.052
				xmax = 38.082
				text = "R"
			intervals [298]:
				xmin = 38.082
				xmax = 38.112
				text = "IH1"
			intervals [299]:
				xmin = 38.112
				xmax = 38.142
				text = "T"
			intervals [300]:
				xmin = 38.142
				xmax = 38.172
				text = "IY0"
			intervals [301]:
				xmin = 38.172
				xmax = 38.202
				text = "M"
			intervals [302]:
				xmin = 38.202
				xmax = 38.262
				text = "AH1"
			intervals [303]:
				xmin = 38.262
				xmax = 38.362
				text = "CH"
			intervals [304]:
				xmin = 38.362
				xmax = 38.392
				text = "EH1"
			intervals [305]:
				xmin = 38.392
				xmax = 38.442
				text = "V"
			intervals [306]:
				xmin = 38.442
				xmax = 38.482
				text = "R"
			intervals [307]:
				xmin = 38.482
				xmax = 38.542
				text = "IY0"
			intervals [308]:
				xmin = 38.542
				xmax = 38.602
				text = "B"
			intervals [309]:
				xmin = 38.602
				xmax = 38.642
				text = "AA2"
			intervals [310]:
				xmin = 38.642
				xmax = 38.712
				text = "D"
			intervals [311]:
				xmin = 38.712
				xmax = 38.752
				text = "IY0"
			intervals [312]:
				xmin = 38.752
				xmax = 38.802
				text = "IH0"
			intervals [313]:
				xmin = 38.802
				xmax = 38.832
				text = "N"
			intervals [314]:
				xmin = 38.832
				xmax = 38.862
				text = "DH"
			intervals [315]:
				xmin = 38.862
				xmax = 38.892
				text = "AH0"
			intervals [316]:
				xmin = 38.892
				xmax = 38.992
				text = "N"
			intervals [317]:
				xmin = 38.992
				xmax = 39.072
				text = "EY1"
			intervals [318]:
				xmin = 39.072
				xmax = 39.112
				text = "B"
			intervals [319]:
				xmin = 39.112
				xmax = 39.142
				text = "ER0"
			intervals [320]:
				xmin = 39.142
				xmax = 39.302
				text = "HH"
			intervals [321]:
				xmin = 39.302
				xmax = 39.332
				text = "UH2"
			intervals [322]:
				xmin = 39.332
				xmax = 39.362
				text = "D"
			intervals [323]:
				xmin = 39.362
				xmax = 39.482
				text = "W"
			intervals [324]:
				xmin = 39.482
				xmax = 39.592
				text = "ER1"
			intervals [325]:
				xmin = 39.592
				xmax = 39.722
				text = "K"
			intervals [326]:
				xmin = 39.722
				xmax = 39.762
				text = "T"
			intervals [327]:
				xmin = 39.762
				xmax = 40.3565
				text = "sp"
			intervals [328]:
				xmin = 40.3565
				xmax = 40.7665
				text = "AH1"
			intervals [329]:
				xmin = 40.7665
				xmax = 41.0665
				text = "M"
			intervals [330]:
				xmin = 41.0665
				xmax = 41.3625
				text = ""
			intervals [331]:
				xmin = 41.3625
				xmax = 41.4425
				text = "sil"
			intervals [332]:
				xmin = 41.4425
				xmax = 41.6025
				text = "S"
			intervals [333]:
				xmin = 41.6025
				xmax = 41.6325
				text = "IH1"
			intervals [334]:
				xmin = 41.6325
				xmax = 41.6925
				text = "NG"
			intervals [335]:
				xmin = 41.6925
				xmax = 41.7225
				text = "G"
			intervals [336]:
				xmin = 41.7225
				xmax = 41.7525
				text = "AH0"
			intervals [337]:
				xmin = 41.7525
				xmax = 41.7925
				text = "L"
			intervals [338]:
				xmin = 41.7925
				xmax = 41.9325
				text = "F"
			intervals [339]:
				xmin = 41.9325
				xmax = 42.0425
				text = "AE1"
			intervals [340]:
				xmin = 42.0425
				xmax = 42.1525
				text = "M"
			intervals [341]:
				xmin = 42.1525
				xmax = 42.2025
				text = "L"
			intervals [342]:
				xmin = 42.2025
				xmax = 42.2625
				text = "IY0"
			intervals [343]:
				xmin = 42.2625
				xmax = 42.3325
				text = "R"
			intervals [344]:
				xmin = 42.3325
				xmax = 42.4525
				text = "OW1"
			intervals [345]:
				xmin = 42.4525
				xmax = 42.5325
				text = "HH"
			intervals [346]:
				xmin = 42.5325
				xmax = 42.7125
				text = "AW1"
			intervals [347]:
				xmin = 42.7125
				xmax = 42.8025
				text = "S"
			intervals [348]:
				xmin = 42.8025
				xmax = 42.9025
				text = "IH0"
			intervals [349]:
				xmin = 42.9025
				xmax = 43.1525
				text = "Z"
			intervals [350]:
				xmin = 43.1525
				xmax = 43.7805
				text = ""
			intervals [351]:
				xmin = 43.7805
				xmax = 44.2505
				text = "AE1"
			intervals [352]:
				xmin = 44.2505
				xmax = 44.3705
				text = "N"
			intervals [353]:
				xmin = 44.3705
				xmax = 44.5105
				text = "D"
			intervals [354]:
				xmin = 44.5105
				xmax = 44.5405
				text = "sp"
			intervals [355]:
				xmin = 44.5405
				xmax = 44.7005
				text = "IH1"
			intervals [356]:
				xmin = 44.7005
				xmax = 44.7705
				text = "T"
			intervals [357]:
				xmin = 44.7705
				xmax = 44.8105
				text = "W"
			intervals [358]:
				xmin = 44.8105
				xmax = 44.8505
				text = "AH0"
			intervals [359]:
				xmin = 44.8505
				xmax = 44.9305
				text = "Z"
			intervals [360]:
				xmin = 44.9305
				xmax = 45.0205
				text = "AH0"
			intervals [361]:
				xmin = 45.0205
				xmax = 45.0605
				text = "sp"
			intervals [362]:
				xmin = 45.0605
				xmax = 45.1405
				text = "V"
			intervals [363]:
				xmin = 45.1405
				xmax = 45.3605
				text = "EH1"
			intervals [364]:
				xmin = 45.3605
				xmax = 45.5005
				text = "R"
			intervals [365]:
				xmin = 45.5005
				xmax = 46.0805
				text = "IY0"
			intervals [366]:
				xmin = 46.0805
				xmax = 46.9307
				text = ""
			intervals [367]:
				xmin = 46.9307
				xmax = 46.9707
				text = "sil"
			intervals [368]:
				xmin = 46.9707
				xmax = 47.0207
				text = "V"
			intervals [369]:
				xmin = 47.0207
				xmax = 47.0707
				text = "EH1"
			intervals [370]:
				xmin = 47.0707
				xmax = 47.1507
				text = "R"
			intervals [371]:
				xmin = 47.1507
				xmax = 47.2207
				text = "IY0"
			intervals [372]:
				xmin = 47.2207
				xmax = 47.3207
				text = "W"
			intervals [373]:
				xmin = 47.3207
				xmax = 47.5507
				text = "AO1"
			intervals [374]:
				xmin = 47.5507
				xmax = 47.7807
				text = "R"
			intervals [375]:
				xmin = 47.7807
				xmax = 48.0407
				text = "M"
			intervals [376]:
				xmin = 48.0407
				xmax = 48.3128
				text = "sp"
			intervals [377]:
				xmin = 48.3128
				xmax = 48.3628
				text = "V"
			intervals [378]:
				xmin = 48.3628
				xmax = 48.4028
				text = "EH1"
			intervals [379]:
				xmin = 48.4028
				xmax = 48.5128
				text = "R"
			intervals [380]:
				xmin = 48.5128
				xmax = 48.5728
				text = "IY0"
			intervals [381]:
				xmin = 48.5728
				xmax = 48.7328
				text = "K"
			intervals [382]:
				xmin = 48.7328
				xmax = 48.7828
				text = "AH0"
			intervals [383]:
				xmin = 48.7828
				xmax = 48.8528
				text = "L"
			intervals [384]:
				xmin = 48.8528
				xmax = 48.9228
				text = "EH1"
			intervals [385]:
				xmin = 48.9228
				xmax = 49.0428
				text = "K"
			intervals [386]:
				xmin = 49.0428
				xmax = 49.1028
				text = "T"
			intervals [387]:
				xmin = 49.1028
				xmax = 49.1328
				text = "IH0"
			intervals [388]:
				xmin = 49.1328
				xmax = 49.3028
				text = "V"
			intervals [389]:
				xmin = 49.3028
				xmax = 49.3728
				text = "V"
			intervals [390]:
				xmin = 49.3728
				xmax = 49.4228
				text = "EH1"
			intervals [391]:
				xmin = 49.4228
				xmax = 49.5028
				text = "R"
			intervals [392]:
				xmin = 49.5028
				xmax = 49.5928
				text = "IY0"
			intervals [393]:
				xmin = 49.5928
				xmax = 49.6928
				text = "IH2"
			intervals [394]:
				xmin = 49.6928
				xmax = 49.7828
				text = "N"
			intervals [395]:
				xmin = 49.7828
				xmax = 49.8128
				text = "ER0"
			intervals [396]:
				xmin = 49.8128
				xmax = 49.9928
				text = "AE1"
			intervals [397]:
				xmin = 49.9928
				xmax = 50.0928
				text = "K"
			intervals [398]:
				xmin = 50.0928
				xmax = 50.1428
				text = "T"
			intervals [399]:
				xmin = 50.1428
				xmax = 50.2228
				text = "IH0"
			intervals [400]:
				xmin = 50.2228
				xmax = 50.2928
				text = "V"
			intervals [401]:
				xmin = 50.2928
				xmax = 50.3228
				text = "sp"
			intervals [402]:
				xmin = 50.3228
				xmax = 50.4128
				text = "N"
			intervals [403]:
				xmin = 50.4128
				xmax = 50.5128
				text = "EY1"
			intervals [404]:
				xmin = 50.5128
				xmax = 50.5628
				text = "B"
			intervals [405]:
				xmin = 50.5628
				xmax = 50.6028
				text = "ER0"
			intervals [406]:
				xmin = 50.6028
				xmax = 50.7028
				text = "HH"
			intervals [407]:
				xmin = 50.7028
				xmax = 50.8428
				text = "UH2"
			intervals [408]:
				xmin = 50.8428
				xmax = 50.9428
				text = "D"
			intervals [409]:
				xmin = 50.9428
				xmax = 51.2319
				text = "sp"
			intervals [410]:
				xmin = 51.2319
				xmax = 51.3419
				text = "EH1"
			intervals [411]:
				xmin = 51.3419
				xmax = 51.3919
				text = "V"
			intervals [412]:
				xmin = 51.3919
				xmax = 51.4519
				text = "R"
			intervals [413]:
				xmin = 51.4519
				xmax = 51.5219
				text = "IY0"
			intervals [414]:
				xmin = 51.5219
				xmax = 51.6319
				text = "W"
			intervals [415]:
				xmin = 51.6319
				xmax = 51.7119
				text = "AH2"
			intervals [416]:
				xmin = 51.7119
				xmax = 51.7519
				text = "N"
			intervals [417]:
				xmin = 51.7519
				xmax = 51.9019
				text = "N"
			intervals [418]:
				xmin = 51.9019
				xmax = 52.0019
				text = "UW1"
			intervals [419]:
				xmin = 52.0019
				xmax = 52.0819
				text = "EH1"
			intervals [420]:
				xmin = 52.0819
				xmax = 52.1619
				text = "V"
			intervals [421]:
				xmin = 52.1619
				xmax = 52.2119
				text = "R"
			intervals [422]:
				xmin = 52.2119
				xmax = 52.3019
				text = "IY0"
			intervals [423]:
				xmin = 52.3019
				xmax = 52.4219
				text = "W"
			intervals [424]:
				xmin = 52.4219
				xmax = 52.5719
				text = "AH2"
			intervals [425]:
				xmin = 52.5719
				xmax = 52.6419
				text = "N"
			intervals [426]:
				xmin = 52.6419
				xmax = 52.7019
				text = "sp"
			intervals [427]:
				xmin = 52.7019
				xmax = 52.8019
				text = "EH1"
			intervals [428]:
				xmin = 52.8019
				xmax = 52.8519
				text = "V"
			intervals [429]:
				xmin = 52.8519
				xmax = 52.9119
				text = "R"
			intervals [430]:
				xmin = 52.9119
				xmax = 52.9619
				text = "IY0"
			intervals [431]:
				xmin = 52.9619
				xmax = 53.0619
				text = "W"
			intervals [432]:
				xmin = 53.0619
				xmax = 53.1319
				text = "AH2"
			intervals [433]:
				xmin = 53.1319
				xmax = 53.1619
				text = "N"
			intervals [434]:
				xmin = 53.1619
				xmax = 53.3019
				text = "N"
			intervals [435]:
				xmin = 53.3019
				xmax = 53.6319
				text = "UW1"
			intervals [436]:
				xmin = 53.6319
				xmax = 53.6619
				text = "sp"
			intervals [437]:
				xmin = 53.6619
				xmax = 54.2403
				text = ""
			intervals [438]:
				xmin = 54.2403
				xmax = 54.3303
				text = "EH1"
			intervals [439]:
				xmin = 54.3303
				xmax = 54.3603
				text = "V"
			intervals [440]:
				xmin = 54.3603
				xmax = 54.3903
				text = "R"
			intervals [441]:
				xmin = 54.3903
				xmax = 54.4403
				text = "IY0"
			intervals [442]:
				xmin = 54.4403
				xmax = 54.5103
				text = "W"
			intervals [443]:
				xmin = 54.5103
				xmax = 54.5603
				text = "AH2"
			intervals [444]:
				xmin = 54.5603
				xmax = 54.6003
				text = "N"
			intervals [445]:
				xmin = 54.6003
				xmax = 54.6603
				text = "EH1"
			intervals [446]:
				xmin = 54.6603
				xmax = 54.7203
				text = "L"
			intervals [447]:
				xmin = 54.7203
				xmax = 54.8503
				text = "S"
			intervals [448]:
				xmin = 54.8503
				xmax = 55.0803
				text = "Z"
			intervals [449]:
				xmin = 55.0803
				xmax = 55.193
				text = ""
			intervals [450]:
				xmin = 55.193
				xmax = 55.233
				text = "sil"
			intervals [451]:
				xmin = 55.233
				xmax = 55.343
				text = "CH"
			intervals [452]:
				xmin = 55.343
				xmax = 55.383
				text = "IH1"
			intervals [453]:
				xmin = 55.383
				xmax = 55.493
				text = "L"
			intervals [454]:
				xmin = 55.493
				xmax = 55.553
				text = "D"
			intervals [455]:
				xmin = 55.553
				xmax = 55.603
				text = "R"
			intervals [456]:
				xmin = 55.603
				xmax = 55.653
				text = "AH0"
			intervals [457]:
				xmin = 55.653
				xmax = 55.713
				text = "N"
			intervals [458]:
				xmin = 55.713
				xmax = 55.793
				text = "sp"
			intervals [459]:
				xmin = 55.793
				xmax = 56.1911
				text = ""
			intervals [460]:
				xmin = 56.1911
				xmax = 56.3611
				text = "AO1"
			intervals [461]:
				xmin = 56.3611
				xmax = 56.4311
				text = "L"
			intervals [462]:
				xmin = 56.4311
				xmax = 56.4811
				text = "DH"
			intervals [463]:
				xmin = 56.4811
				xmax = 56.5311
				text = "AH0"
			intervals [464]:
				xmin = 56.5311
				xmax = 56.6611
				text = "CH"
			intervals [465]:
				xmin = 56.6611
				xmax = 56.7011
				text = "IH1"
			intervals [466]:
				xmin = 56.7011
				xmax = 56.7511
				text = "L"
			intervals [467]:
				xmin = 56.7511
				xmax = 56.8011
				text = "D"
			intervals [468]:
				xmin = 56.8011
				xmax = 56.8311
				text = "R"
			intervals [469]:
				xmin = 56.8311
				xmax = 56.8611
				text = "AH0"
			intervals [470]:
				xmin = 56.8611
				xmax = 56.9411
				text = "N"
			intervals [471]:
				xmin = 56.9411
				xmax = 57.1111
				text = "P"
			intervals [472]:
				xmin = 57.1111
				xmax = 57.1611
				text = "L"
			intervals [473]:
				xmin = 57.1611
				xmax = 57.2711
				text = "EY1"
			intervals [474]:
				xmin = 57.2711
				xmax = 57.3311
				text = "D"
			intervals [475]:
				xmin = 57.3311
				xmax = 57.4011
				text = "T"
			intervals [476]:
				xmin = 57.4011
				xmax = 57.4311
				text = "AH0"
			intervals [477]:
				xmin = 57.4311
				xmax = 57.5011
				text = "G"
			intervals [478]:
				xmin = 57.5011
				xmax = 57.6311
				text = "EH1"
			intervals [479]:
				xmin = 57.6311
				xmax = 57.7111
				text = "DH"
			intervals [480]:
				xmin = 57.7111
				xmax = 57.9311
				text = "ER0"
			intervals [481]:
				xmin = 57.9311
				xmax = 58.0111
				text = "W"
			intervals [482]:
				xmin = 58.0111
				xmax = 58.1911
				text = "IY1"
			intervals [483]:
				xmin = 58.1911
				xmax = 58.2211
				text = "sp"
			intervals [484]:
				xmin = 58.2211
				xmax = 58.3311
				text = "JH"
			intervals [485]:
				xmin = 58.3311
				xmax = 58.3611
				text = "EH1"
			intervals [486]:
				xmin = 58.3611
				xmax = 58.4211
				text = "N"
			intervals [487]:
				xmin = 58.4211
				xmax = 58.4711
				text = "ER0"
			intervals [488]:
				xmin = 58.4711
				xmax = 58.5111
				text = "AH0"
			intervals [489]:
				xmin = 58.5111
				xmax = 58.5711
				text = "L"
			intervals [490]:
				xmin = 58.5711
				xmax = 58.6311
				text = "IY0"
			intervals [491]:
				xmin = 58.6311
				xmax = 58.7811
				text = "P"
			intervals [492]:
				xmin = 58.7811
				xmax = 58.8211
				text = "L"
			intervals [493]:
				xmin = 58.8211
				xmax = 58.9311
				text = "EY1"
			intervals [494]:
				xmin = 58.9311
				xmax = 58.9811
				text = "D"
			intervals [495]:
				xmin = 58.9811
				xmax = 59.0211
				text = "IH0"
			intervals [496]:
				xmin = 59.0211
				xmax = 59.0711
				text = "N"
			intervals [497]:
				xmin = 59.0711
				xmax = 59.1211
				text = "DH"
			intervals [498]:
				xmin = 59.1211
				xmax = 59.1611
				text = "IY0"
			intervals [499]:
				xmin = 59.1611
				xmax = 59.4011
				text = "AE1"
			intervals [500]:
				xmin = 59.4011
				xmax = 59.4811
				text = "L"
			intervals [501]:
				xmin = 59.4811
				xmax = 59.5511
				text = "IY0"
			intervals [502]:
				xmin = 59.5511
				xmax = 59.6011
				text = "DH"
			intervals [503]:
				xmin = 59.6011
				xmax = 59.6311
				text = "AE1"
			intervals [504]:
				xmin = 59.6311
				xmax = 59.7111
				text = "T"
			intervals [505]:
				xmin = 59.7111
				xmax = 59.7811
				text = "W"
			intervals [506]:
				xmin = 59.7811
				xmax = 59.8111
				text = "AH0"
			intervals [507]:
				xmin = 59.8111
				xmax = 59.8811
				text = "Z"
			intervals [508]:
				xmin = 59.8811
				xmax = 59.9311
				text = "AA1"
			intervals [509]:
				xmin = 59.9311
				xmax = 60.0111
				text = "R"
			intervals [510]:
				xmin = 60.0111
				xmax = 60.2211
				text = "P"
			intervals [511]:
				xmin = 60.2211
				xmax = 60.2611
				text = "L"
			intervals [512]:
				xmin = 60.2611
				xmax = 60.3511
				text = "EY1"
			intervals [513]:
				xmin = 60.3511
				xmax = 60.3911
				text = "G"
			intervals [514]:
				xmin = 60.3911
				xmax = 60.5211
				text = "R"
			intervals [515]:
				xmin = 60.5211
				xmax = 60.6811
				text = "AW2"
			intervals [516]:
				xmin = 60.6811
				xmax = 60.7111
				text = "N"
			intervals [517]:
				xmin = 60.7111
				xmax = 60.7611
				text = "D"
			intervals [518]:
				xmin = 60.7611
				xmax = 61.285
				text = ""
			intervals [519]:
				xmin = 61.285
				xmax = 61.765
				text = "AH1"
			intervals [520]:
				xmin = 61.765
				xmax = 61.955
				text = "M"
			intervals [521]:
				xmin = 61.955
				xmax = 62.4222
				text = "sp"
			intervals [522]:
				xmin = 62.4222
				xmax = 62.4822
				text = "AH0"
			intervals [523]:
				xmin = 62.4822
				xmax = 62.5622
				text = "N"
			intervals [524]:
				xmin = 62.5622
				xmax = 62.6122
				text = "AO1"
			intervals [525]:
				xmin = 62.6122
				xmax = 62.7022
				text = "N"
			intervals [526]:
				xmin = 62.7022
				xmax = 62.7522
				text = "EH1"
			intervals [527]:
				xmin = 62.7522
				xmax = 62.8422
				text = "N"
			intervals [528]:
				xmin = 62.8422
				xmax = 62.8922
				text = "IY0"
			intervals [529]:
				xmin = 62.8922
				xmax = 62.9722
				text = "G"
			intervals [530]:
				xmin = 62.9722
				xmax = 63.0322
				text = "IH1"
			intervals [531]:
				xmin = 63.0322
				xmax = 63.1022
				text = "V"
			intervals [532]:
				xmin = 63.1022
				xmax = 63.1522
				text = "IH0"
			intervals [533]:
				xmin = 63.1522
				xmax = 63.2322
				text = "N"
			intervals [534]:
				xmin = 63.2322
				xmax = 63.3222
				text = "D"
			intervals [535]:
				xmin = 63.3222
				xmax = 63.5822
				text = "EY1"
			intervals [536]:
				xmin = 63.5822
				xmax = 63.6522
				text = "DH"
			intervals [537]:
				xmin = 63.6522
				xmax = 63.7222
				text = "IY0"
			intervals [538]:
				xmin = 63.7222
				xmax = 63.8322
				text = "K"
			intervals [539]:
				xmin = 63.8322
				xmax = 63.8722
				text = "IH1"
			intervals [540]:
				xmin = 63.8722
				xmax = 63.9222
				text = "D"
			intervals [541]:
				xmin = 63.9222
				xmax = 63.9622
				text = "Z"
			intervals [542]:
				xmin = 63.9622
				xmax = 63.9922
				text = "W"
			intervals [543]:
				xmin = 63.9922
				xmax = 64.0222
				text = "UH1"
			intervals [544]:
				xmin = 64.0222
				xmax = 64.0522
				text = "D"
			intervals [545]:
				xmin = 64.0522
				xmax = 64.0922
				text = "B"
			intervals [546]:
				xmin = 64.0922
				xmax = 64.1722
				text = "IY0"
			intervals [547]:
				xmin = 64.1722
				xmax = 64.2522
				text = "P"
			intervals [548]:
				xmin = 64.2522
				xmax = 64.3122
				text = "L"
			intervals [549]:
				xmin = 64.3122
				xmax = 64.3722
				text = "EY1"
			intervals [550]:
				xmin = 64.3722
				xmax = 64.4022
				text = "IH0"
			intervals [551]:
				xmin = 64.4022
				xmax = 64.4722
				text = "NG"
			intervals [552]:
				xmin = 64.4722
				xmax = 64.5022
				text = "IH0"
			intervals [553]:
				xmin = 64.5022
				xmax = 64.5322
				text = "N"
			intervals [554]:
				xmin = 64.5322
				xmax = 64.5822
				text = "DH"
			intervals [555]:
				xmin = 64.5822
				xmax = 64.6722
				text = "IY0"
			intervals [556]:
				xmin = 64.6722
				xmax = 64.8722
				text = "AE1"
			intervals [557]:
				xmin = 64.8722
				xmax = 64.9722
				text = "L"
			intervals [558]:
				xmin = 64.9722
				xmax = 65.1322
				text = "IY0"
			intervals [559]:
				xmin = 65.1322
				xmax = 65.4545
				text = ""
			intervals [560]:
				xmin = 65.4545
				xmax = 65.5045
				text = "sil"
			intervals [561]:
				xmin = 65.5045
				xmax = 65.7845
				text = "AH1"
			intervals [562]:
				xmin = 65.7845
				xmax = 65.9045
				text = "M"
			intervals [563]:
				xmin = 65.9045
				xmax = 65.9445
				text = "DH"
			intervals [564]:
				xmin = 65.9445
				xmax = 65.9945
				text = "AH0"
			intervals [565]:
				xmin = 65.9945
				xmax = 66.1045
				text = "F"
			intervals [566]:
				xmin = 66.1045
				xmax = 66.2545
				text = "AA1"
			intervals [567]:
				xmin = 66.2545
				xmax = 66.3045
				text = "DH"
			intervals [568]:
				xmin = 66.3045
				xmax = 66.4045
				text = "ER0"
			intervals [569]:
				xmin = 66.4045
				xmax = 66.4745
				text = "Z"
			intervals [570]:
				xmin = 66.4745
				xmax = 66.5245
				text = "W"
			intervals [571]:
				xmin = 66.5245
				xmax = 66.5545
				text = "UH1"
			intervals [572]:
				xmin = 66.5545
				xmax = 66.6145
				text = "D"
			intervals [573]:
				xmin = 66.6145
				xmax = 66.6645
				text = "B"
			intervals [574]:
				xmin = 66.6645
				xmax = 66.7845
				text = "IY1"
			intervals [575]:
				xmin = 66.7845
				xmax = 67.0345
				text = "AW1"
			intervals [576]:
				xmin = 67.0345
				xmax = 67.0945
				text = "T"
			intervals [577]:
				xmin = 67.0945
				xmax = 67.3445
				text = "sp"
			intervals [578]:
				xmin = 67.3445
				xmax = 67.7239
				text = ""
			intervals [579]:
				xmin = 67.7239
				xmax = 67.8039
				text = "IH1"
			intervals [580]:
				xmin = 67.8039
				xmax = 67.8739
				text = "N"
			intervals [581]:
				xmin = 67.8739
				xmax = 67.9239
				text = "DH"
			intervals [582]:
				xmin = 67.9239
				xmax = 67.9839
				text = "AH0"
			intervals [583]:
				xmin = 67.9839
				xmax = 68.0839
				text = "B"
			intervals [584]:
				xmin = 68.0839
				xmax = 68.3239
				text = "AE1"
			intervals [585]:
				xmin = 68.3239
				xmax = 68.4939
				text = "K"
			intervals [586]:
				xmin = 68.4939
				xmax = 68.5239
				text = "IH0"
			intervals [587]:
				xmin = 68.5239
				xmax = 68.5539
				text = "N"
			intervals [588]:
				xmin = 68.5539
				xmax = 68.5939
				text = "DH"
			intervals [589]:
				xmin = 68.5939
				xmax = 68.6239
				text = "AH0"
			intervals [590]:
				xmin = 68.6239
				xmax = 68.6739
				text = "G"
			intervals [591]:
				xmin = 68.6739
				xmax = 68.8139
				text = "ER0"
			intervals [592]:
				xmin = 68.8139
				xmax = 69.0239
				text = "AA1"
			intervals [593]:
				xmin = 69.0239
				xmax = 69.0839
				text = "ZH"
			intervals [594]:
				xmin = 69.0839
				xmax = 69.1539
				text = "IH0"
			intervals [595]:
				xmin = 69.1539
				xmax = 69.2139
				text = "Z"
			intervals [596]:
				xmin = 69.2139
				xmax = 69.3039
				text = "W"
			intervals [597]:
				xmin = 69.3039
				xmax = 69.3639
				text = "ER1"
			intervals [598]:
				xmin = 69.3639
				xmax = 69.4439
				text = "K"
			intervals [599]:
				xmin = 69.4439
				xmax = 69.4739
				text = "IH0"
			intervals [600]:
				xmin = 69.4739
				xmax = 69.5239
				text = "N"
			intervals [601]:
				xmin = 69.5239
				xmax = 69.5939
				text = "AO1"
			intervals [602]:
				xmin = 69.5939
				xmax = 69.6439
				text = "N"
			intervals [603]:
				xmin = 69.6439
				xmax = 69.6739
				text = "DH"
			intervals [604]:
				xmin = 69.6739
				xmax = 69.7239
				text = "EH1"
			intervals [605]:
				xmin = 69.7239
				xmax = 69.7639
				text = "R"
			intervals [606]:
				xmin = 69.7639
				xmax = 69.8639
				text = "K"
			intervals [607]:
				xmin = 69.8639
				xmax = 70.1039
				text = "AA1"
			intervals [608]:
				xmin = 70.1039
				xmax = 70.1939
				text = "R"
			intervals [609]:
				xmin = 70.1939
				xmax = 70.3639
				text = "Z"
			intervals [610]:
				xmin = 70.3639
				xmax = 70.7466
				text = ""
			intervals [611]:
				xmin = 70.7466
				xmax = 71.2266
				text = "AE1"
			intervals [612]:
				xmin = 71.2266
				xmax = 71.3866
				text = "N"
			intervals [613]:
				xmin = 71.3866
				xmax = 71.4666
				text = "D"
			intervals [614]:
				xmin = 71.4666
				xmax = 71.7966
				text = "AH1"
			intervals [615]:
				xmin = 71.7966
				xmax = 72.0066
				text = "M"
			intervals [616]:
				xmin = 72.0066
				xmax = 72.5368
				text = "sp"
			intervals [617]:
				xmin = 72.5368
				xmax = 72.6068
				text = "IH1"
			intervals [618]:
				xmin = 72.6068
				xmax = 72.6668
				text = "N"
			intervals [619]:
				xmin = 72.6668
				xmax = 72.7168
				text = "DH"
			intervals [620]:
				xmin = 72.7168
				xmax = 72.7468
				text = "IY0"
			intervals [621]:
				xmin = 72.7468
				xmax = 72.9868
				text = "IY1"
			intervals [622]:
				xmin = 72.9868
				xmax = 73.0568
				text = "V"
			intervals [623]:
				xmin = 73.0568
				xmax = 73.1068
				text = "N"
			intervals [624]:
				xmin = 73.1068
				xmax = 73.1368
				text = "IH0"
			intervals [625]:
				xmin = 73.1368
				xmax = 73.3268
				text = "NG"
			intervals [626]:
				xmin = 73.3268
				xmax = 73.5268
				text = "Z"
			intervals [627]:
				xmin = 73.5268
				xmax = 73.7876
				text = ""
			intervals [628]:
				xmin = 73.7876
				xmax = 73.8876
				text = "P"
			intervals [629]:
				xmin = 73.8876
				xmax = 73.9276
				text = "IY1"
			intervals [630]:
				xmin = 73.9276
				xmax = 73.9576
				text = "P"
			intervals [631]:
				xmin = 73.9576
				xmax = 74.0076
				text = "AH0"
			intervals [632]:
				xmin = 74.0076
				xmax = 74.0776
				text = "L"
			intervals [633]:
				xmin = 74.0776
				xmax = 74.1276
				text = "W"
			intervals [634]:
				xmin = 74.1276
				xmax = 74.1676
				text = "UH1"
			intervals [635]:
				xmin = 74.1676
				xmax = 74.1976
				text = "D"
			intervals [636]:
				xmin = 74.1976
				xmax = 74.2476
				text = "B"
			intervals [637]:
				xmin = 74.2476
				xmax = 74.3076
				text = "IY0"
			intervals [638]:
				xmin = 74.3076
				xmax = 74.3976
				text = "S"
			intervals [639]:
				xmin = 74.3976
				xmax = 74.4276
				text = "IH1"
			intervals [640]:
				xmin = 74.4276
				xmax = 74.4576
				text = "T"
			intervals [641]:
				xmin = 74.4576
				xmax = 74.4876
				text = "IH0"
			intervals [642]:
				xmin = 74.4876
				xmax = 74.5176
				text = "NG"
			intervals [643]:
				xmin = 74.5176
				xmax = 74.6076
				text = "IH1"
			intervals [644]:
				xmin = 74.6076
				xmax = 74.6776
				text = "N"
			intervals [645]:
				xmin = 74.6776
				xmax = 74.7176
				text = "DH"
			intervals [646]:
				xmin = 74.7176
				xmax = 74.8076
				text = "AH0"
			intervals [647]:
				xmin = 74.8076
				xmax = 74.9076
				text = "W"
			intervals [648]:
				xmin = 74.9076
				xmax = 74.9576
				text = "AO1"
			intervals [649]:
				xmin = 74.9576
				xmax = 75.0376
				text = "R"
			intervals [650]:
				xmin = 75.0376
				xmax = 75.0976
				text = "M"
			intervals [651]:
				xmin = 75.0976
				xmax = 75.1376
				text = "W"
			intervals [652]:
				xmin = 75.1376
				xmax = 75.2076
				text = "EH1"
			intervals [653]:
				xmin = 75.2076
				xmax = 75.2576
				text = "DH"
			intervals [654]:
				xmin = 75.2576
				xmax = 75.3476
				text = "ER0"
			intervals [655]:
				xmin = 75.3476
				xmax = 75.4376
				text = "P"
			intervals [656]:
				xmin = 75.4376
				xmax = 75.4876
				text = "IY1"
			intervals [657]:
				xmin = 75.4876
				xmax = 75.5276
				text = "P"
			intervals [658]:
				xmin = 75.5276
				xmax = 75.5676
				text = "AH0"
			intervals [659]:
				xmin = 75.5676
				xmax = 75.5976
				text = "L"
			intervals [660]:
				xmin = 75.5976
				xmax = 75.6476
				text = "W"
			intervals [661]:
				xmin = 75.6476
				xmax = 75.6776
				text = "UH1"
			intervals [662]:
				xmin = 75.6776
				xmax = 75.7176
				text = "D"
			intervals [663]:
				xmin = 75.7176
				xmax = 75.7776
				text = "B"
			intervals [664]:
				xmin = 75.7776
				xmax = 75.8376
				text = "IY0"
			intervals [665]:
				xmin = 75.8376
				xmax = 75.9476
				text = "S"
			intervals [666]:
				xmin = 75.9476
				xmax = 75.9876
				text = "IH1"
			intervals [667]:
				xmin = 75.9876
				xmax = 76.0176
				text = "T"
			intervals [668]:
				xmin = 76.0176
				xmax = 76.0576
				text = "IH0"
			intervals [669]:
				xmin = 76.0576
				xmax = 76.1276
				text = "NG"
			intervals [670]:
				xmin = 76.1276
				xmax = 76.1876
				text = "AO1"
			intervals [671]:
				xmin = 76.1876
				xmax = 76.2376
				text = "N"
			intervals [672]:
				xmin = 76.2376
				xmax = 76.2676
				text = "DH"
			intervals [673]:
				xmin = 76.2676
				xmax = 76.3076
				text = "EH1"
			intervals [674]:
				xmin = 76.3076
				xmax = 76.3476
				text = "R"
			intervals [675]:
				xmin = 76.3476
				xmax = 76.4376
				text = "F"
			intervals [676]:
				xmin = 76.4376
				xmax = 76.4776
				text = "R"
			intervals [677]:
				xmin = 76.4776
				xmax = 76.5076
				text = "AH1"
			intervals [678]:
				xmin = 76.5076
				xmax = 76.5376
				text = "N"
			intervals [679]:
				xmin = 76.5376
				xmax = 76.5676
				text = "T"
			intervals [680]:
				xmin = 76.5676
				xmax = 76.6476
				text = "P"
			intervals [681]:
				xmin = 76.6476
				xmax = 76.6776
				text = "AO1"
			intervals [682]:
				xmin = 76.6776
				xmax = 76.7576
				text = "R"
			intervals [683]:
				xmin = 76.7576
				xmax = 76.8576
				text = "CH"
			intervals [684]:
				xmin = 76.8576
				xmax = 76.8876
				text = "IH0"
			intervals [685]:
				xmin = 76.8876
				xmax = 77.0876
				text = "Z"
			intervals [686]:
				xmin = 77.0876
				xmax = 85.4124
				text = ""
			intervals [687]:
				xmin = 85.4124
				xmax = 85.5124
				text = "sil"
			intervals [688]:
				xmin = 85.5124
				xmax = 85.6324
				text = "spn"
			intervals [689]:
				xmin = 85.6324
				xmax = 86.0142
				text = ""
			intervals [690]:
				xmin = 86.0142
				xmax = 86.0542
				text = "sil"
			intervals [691]:
				xmin = 86.0542
				xmax = 86.1242
				text = "W"
			intervals [692]:
				xmin = 86.1242
				xmax = 86.2242
				text = "IY1"
			intervals [693]:
				xmin = 86.2242
				xmax = 86.3242
				text = "M"
			intervals [694]:
				xmin = 86.3242
				xmax = 86.6542
				text = "UW1"
			intervals [695]:
				xmin = 86.6542
				xmax = 86.7342
				text = "V"
			intervals [696]:
				xmin = 86.7342
				xmax = 86.9042
				text = "D"
			intervals [697]:
				xmin = 86.9042
				xmax = 87.6352
				text = ""
			intervals [698]:
				xmin = 87.6352
				xmax = 87.7952
				text = "T"
			intervals [699]:
				xmin = 87.7952
				xmax = 88.5152
				text = "UW1"
			intervals [700]:
				xmin = 88.5152
				xmax = 88.6952
				text = "sp"
			intervals [701]:
				xmin = 88.6952
				xmax = 89.136
				text = ""
			intervals [702]:
				xmin = 89.136
				xmax = 89.246
				text = "DH"
			intervals [703]:
				xmin = 89.246
				xmax = 89.296
				text = "AH0"
			intervals [704]:
				xmin = 89.296
				xmax = 89.426
				text = "sp"
			intervals [705]:
				xmin = 89.426
				xmax = 89.526
				text = "T"
			intervals [706]:
				xmin = 89.526
				xmax = 89.566
				text = "AH0"
			intervals [707]:
				xmin = 89.566
				xmax = 89.686
				text = "K"
			intervals [708]:
				xmin = 89.686
				xmax = 89.766
				text = "OW1"
			intervals [709]:
				xmin = 89.766
				xmax = 89.796
				text = "M"
			intervals [710]:
				xmin = 89.796
				xmax = 89.856
				text = "AH0"
			intervals [711]:
				xmin = 89.856
				xmax = 89.946
				text = "P"
			intervals [712]:
				xmin = 89.946
				xmax = 90.006
				text = "AA1"
			intervals [713]:
				xmin = 90.006
				xmax = 90.076
				text = "R"
			intervals [714]:
				xmin = 90.076
				xmax = 90.136
				text = "K"
			intervals [715]:
				xmin = 90.136
				xmax = 90.256
				text = "S"
			intervals [716]:
				xmin = 90.256
				xmax = 90.316
				text = "EH1"
			intervals [717]:
				xmin = 90.316
				xmax = 90.376
				text = "K"
			intervals [718]:
				xmin = 90.376
				xmax = 90.456
				text = "SH"
			intervals [719]:
				xmin = 90.456
				xmax = 90.496
				text = "AH0"
			intervals [720]:
				xmin = 90.496
				xmax = 90.546
				text = "N"
			intervals [721]:
				xmin = 90.546
				xmax = 90.606
				text = "AH0"
			intervals [722]:
				xmin = 90.606
				xmax = 90.636
				text = "V"
			intervals [723]:
				xmin = 90.636
				xmax = 90.766
				text = "D"
			intervals [724]:
				xmin = 90.766
				xmax = 90.946
				text = "IY1"
			intervals [725]:
				xmin = 90.946
				xmax = 91.146
				text = "S"
			intervals [726]:
				xmin = 91.146
				xmax = 91.576
				text = "IY1"
			intervals [727]:
				xmin = 91.576
				xmax = 93.1539
				text = ""
			intervals [728]:
				xmin = 93.1539
				xmax = 93.2339
				text = "sil"
			intervals [729]:
				xmin = 93.2339
				xmax = 94.0639
				text = "spn"
			intervals [730]:
				xmin = 94.0639
				xmax = 96.6426
				text = "sp"
			intervals [731]:
				xmin = 96.6426
				xmax = 96.6726
				text = "W"
			intervals [732]:
				xmin = 96.6726
				xmax = 96.7226
				text = "EH1"
			intervals [733]:
				xmin = 96.7226
				xmax = 96.8726
				text = "N"
			intervals [734]:
				xmin = 96.8726
				xmax = 96.9026
				text = "sp"
			intervals [735]:
				xmin = 96.9026
				xmax = 97.4026
				text = "AY1"
			intervals [736]:
				xmin = 97.4026
				xmax = 97.4326
				text = "sp"
			intervals [737]:
				xmin = 97.4326
				xmax = 97.5226
				text = "W"
			intervals [738]:
				xmin = 97.5226
				xmax = 98.0926
				text = "AO1"
			intervals [739]:
				xmin = 98.0926
				xmax = 98.8326
				text = "Z"
			intervals [740]:
				xmin = 98.8326
				xmax = 101.0439
				text = ""
			intervals [741]:
				xmin = 101.0439
				xmax = 101.2039
				text = "AY1"
			intervals [742]:
				xmin = 101.2039
				xmax = 101.2639
				text = "sp"
			intervals [743]:
				xmin = 101.2639
				xmax = 101.3639
				text = "TH"
			intervals [744]:
				xmin = 101.3639
				xmax = 101.4139
				text = "IH1"
			intervals [745]:
				xmin = 101.4139
				xmax = 101.4639
				text = "NG"
			intervals [746]:
				xmin = 101.4639
				xmax = 101.5239
				text = "K"
			intervals [747]:
				xmin = 101.5239
				xmax = 101.5639
				text = "IH0"
			intervals [748]:
				xmin = 101.5639
				xmax = 101.6239
				text = "N"
			intervals [749]:
				xmin = 101.6239
				xmax = 101.6739
				text = "DH"
			intervals [750]:
				xmin = 101.6739
				xmax = 101.7039
				text = "IY0"
			intervals [751]:
				xmin = 101.7039
				xmax = 101.7339
				text = "sp"
			intervals [752]:
				xmin = 101.7339
				xmax = 101.9539
				text = "EY1"
			intervals [753]:
				xmin = 101.9539
				xmax = 102.0339
				text = "TH"
			intervals [754]:
				xmin = 102.0339
				xmax = 102.1339
				text = "G"
			intervals [755]:
				xmin = 102.1339
				xmax = 102.2139
				text = "R"
			intervals [756]:
				xmin = 102.2139
				xmax = 102.4039
				text = "EY1"
			intervals [757]:
				xmin = 102.4039
				xmax = 102.4639
				text = "D"
			intervals [758]:
				xmin = 102.4639
				xmax = 102.6039
				text = "sp"
			intervals [759]:
				xmin = 102.6039
				xmax = 102.8139
				text = "S"
			intervals [760]:
				xmin = 102.8139
				xmax = 103.3239
				text = "OW1"
			intervals [761]:
				xmin = 103.3239
				xmax = 103.3839
				text = "sp"
			intervals [762]:
				xmin = 103.3839
				xmax = 104.1699
				text = ""
			intervals [763]:
				xmin = 104.1699
				xmax = 104.2599
				text = "DH"
			intervals [764]:
				xmin = 104.2599
				xmax = 104.3499
				text = "AE1"
			intervals [765]:
				xmin = 104.3499
				xmax = 104.4499
				text = "T"
			intervals [766]:
				xmin = 104.4499
				xmax = 104.5699
				text = "W"
			intervals [767]:
				xmin = 104.5699
				xmax = 104.5999
				text = "UH1"
			intervals [768]:
				xmin = 104.5999
				xmax = 104.6399
				text = "D"
			intervals [769]:
				xmin = 104.6399
				xmax = 104.6999
				text = "HH"
			intervals [770]:
				xmin = 104.6999
				xmax = 104.7399
				text = "AE1"
			intervals [771]:
				xmin = 104.7399
				xmax = 104.8099
				text = "V"
			intervals [772]:
				xmin = 104.8099
				xmax = 104.8899
				text = "sp"
			intervals [773]:
				xmin = 104.8899
				xmax = 104.9399
				text = "B"
			intervals [774]:
				xmin = 104.9399
				xmax = 104.9899
				text = "IH0"
			intervals [775]:
				xmin = 104.9899
				xmax = 105.4799
				text = "N"
			intervals [776]:
				xmin = 105.4799
				xmax = 105.5899
				text = "sp"
			intervals [777]:
				xmin = 105.5899
				xmax = 108.3111
				text = ""
			intervals [778]:
				xmin = 108.3111
				xmax = 108.5311
				text = "S"
			intervals [779]:
				xmin = 108.5311
				xmax = 108.5811
				text = "IH1"
			intervals [780]:
				xmin = 108.5811
				xmax = 108.6711
				text = "K"
			intervals [781]:
				xmin = 108.6711
				xmax = 108.7211
				text = "S"
			intervals [782]:
				xmin = 108.7211
				xmax = 108.8211
				text = "T"
			intervals [783]:
				xmin = 108.8211
				xmax = 108.8911
				text = "IY0"
			intervals [784]:
				xmin = 108.8911
				xmax = 109.0611
				text = "S"
			intervals [785]:
				xmin = 109.0611
				xmax = 109.1511
				text = "IH1"
			intervals [786]:
				xmin = 109.1511
				xmax = 109.2511
				text = "K"
			intervals [787]:
				xmin = 109.2511
				xmax = 109.3111
				text = "S"
			intervals [788]:
				xmin = 109.3111
				xmax = 109.3811
				text = "N"
			intervals [789]:
				xmin = 109.3811
				xmax = 109.4511
				text = "AY1"
			intervals [790]:
				xmin = 109.4511
				xmax = 109.4911
				text = "N"
			intervals [791]:
				xmin = 109.4911
				xmax = 109.5811
				text = "T"
			intervals [792]:
				xmin = 109.5811
				xmax = 109.6211
				text = "IY1"
			intervals [793]:
				xmin = 109.6211
				xmax = 109.6811
				text = "N"
			intervals [794]:
				xmin = 109.6811
				xmax = 109.7611
				text = "S"
			intervals [795]:
				xmin = 109.7611
				xmax = 109.7911
				text = "IH1"
			intervals [796]:
				xmin = 109.7911
				xmax = 109.8611
				text = "K"
			intervals [797]:
				xmin = 109.8611
				xmax = 109.9011
				text = "S"
			intervals [798]:
				xmin = 109.9011
				xmax = 109.9711
				text = "T"
			intervals [799]:
				xmin = 109.9711
				xmax = 110.0411
				text = "IY0"
			intervals [800]:
				xmin = 110.0411
				xmax = 110.1711
				text = "S"
			intervals [801]:
				xmin = 110.1711
				xmax = 110.2111
				text = "IH1"
			intervals [802]:
				xmin = 110.2111
				xmax = 110.3811
				text = "K"
			intervals [803]:
				xmin = 110.3811
				xmax = 110.6011
				text = "S"
			intervals [804]:
				xmin = 110.6011
				xmax = 111.6989
				text = ""
			intervals [805]:
				xmin = 111.6989
				xmax = 111.7789
				text = "sil"
			intervals [806]:
				xmin = 111.7789
				xmax = 111.9589
				text = "AH1"
			intervals [807]:
				xmin = 111.9589
				xmax = 112.2489
				text = "M"
			intervals [808]:
				xmin = 112.2489
				xmax = 112.4918
				text = ""
			intervals [809]:
				xmin = 112.4918
				xmax = 112.5518
				text = "sil"
			intervals [810]:
				xmin = 112.5518
				xmax = 112.5918
				text = "W"
			intervals [811]:
				xmin = 112.5918
				xmax = 112.6518
				text = "IY1"
			intervals [812]:
				xmin = 112.6518
				xmax = 112.7718
				text = "M"
			intervals [813]:
				xmin = 112.7718
				xmax = 112.8318
				text = "UW1"
			intervals [814]:
				xmin = 112.8318
				xmax = 112.8818
				text = "V"
			intervals [815]:
				xmin = 112.8818
				xmax = 112.9118
				text = "D"
			intervals [816]:
				xmin = 112.9118
				xmax = 112.9418
				text = "sp"
			intervals [817]:
				xmin = 112.9418
				xmax = 113.0818
				text = "T"
			intervals [818]:
				xmin = 113.0818
				xmax = 113.2318
				text = "UW1"
			intervals [819]:
				xmin = 113.2318
				xmax = 113.3718
				text = "sp"
			intervals [820]:
				xmin = 113.3718
				xmax = 113.4545
				text = ""
			intervals [821]:
				xmin = 113.4545
				xmax = 113.5645
				text = "DH"
			intervals [822]:
				xmin = 113.5645
				xmax = 113.6245
				text = "AE1"
			intervals [823]:
				xmin = 113.6245
				xmax = 113.6645
				text = "T"
			intervals [824]:
				xmin = 113.6645
				xmax = 113.6945
				text = "sp"
			intervals [825]:
				xmin = 113.6945
				xmax = 113.7345
				text = "N"
			intervals [826]:
				xmin = 113.7345
				xmax = 113.8145
				text = "EY1"
			intervals [827]:
				xmin = 113.8145
				xmax = 113.8745
				text = "B"
			intervals [828]:
				xmin = 113.8745
				xmax = 113.9045
				text = "ER0"
			intervals [829]:
				xmin = 113.9045
				xmax = 114.0145
				text = "HH"
			intervals [830]:
				xmin = 114.0145
				xmax = 114.0445
				text = "UH2"
			intervals [831]:
				xmin = 114.0445
				xmax = 114.1845
				text = "D"
			intervals [832]:
				xmin = 114.1845
				xmax = 117.1609
				text = ""
			intervals [833]:
				xmin = 117.1609
				xmax = 117.2809
				text = "M"
			intervals [834]:
				xmin = 117.2809
				xmax = 117.3709
				text = "AY1"
			intervals [835]:
				xmin = 117.3709
				xmax = 117.5409
				text = "P"
			intervals [836]:
				xmin = 117.5409
				xmax = 117.5709
				text = "EH1"
			intervals [837]:
				xmin = 117.5709
				xmax = 117.6809
				text = "R"
			intervals [838]:
				xmin = 117.6809
				xmax = 117.7109
				text = "AH0"
			intervals [839]:
				xmin = 117.7109
				xmax = 117.7509
				text = "N"
			intervals [840]:
				xmin = 117.7509
				xmax = 117.7809
				text = "T"
			intervals [841]:
				xmin = 117.7809
				xmax = 117.8609
				text = "S"
			intervals [842]:
				xmin = 117.8609
				xmax = 117.9709
				text = "W"
			intervals [843]:
				xmin = 117.9709
				xmax = 118.1209
				text = "AO1"
			intervals [844]:
				xmin = 118.1209
				xmax = 118.1709
				text = "N"
			intervals [845]:
				xmin = 118.1709
				xmax = 118.3609
				text = "IH0"
			intervals [846]:
				xmin = 118.3609
				xmax = 118.5009
				text = "D"
			intervals [847]:
				xmin = 118.5009
				xmax = 118.8809
				text = "AH1"
			intervals [848]:
				xmin = 118.8809
				xmax = 119.0409
				text = "M"
			intervals [849]:
				xmin = 119.0409
				xmax = 120.2166
				text = "sp"
			intervals [850]:
				xmin = 120.2166
				xmax = 120.2766
				text = "AH0"
			intervals [851]:
				xmin = 120.2766
				xmax = 120.9466
				text = "AH1"
			intervals [852]:
				xmin = 120.9466
				xmax = 121.2642
				text = "sp"
			intervals [853]:
				xmin = 121.2642
				xmax = 121.3842
				text = "HH"
			intervals [854]:
				xmin = 121.3842
				xmax = 121.5042
				text = "AW1"
			intervals [855]:
				xmin = 121.5042
				xmax = 121.5942
				text = "S"
			intervals [856]:
				xmin = 121.5942
				xmax = 121.6242
				text = "W"
			intervals [857]:
				xmin = 121.6242
				xmax = 121.6542
				text = "IH1"
			intervals [858]:
				xmin = 121.6542
				xmax = 121.6842
				text = "DH"
			intervals [859]:
				xmin = 121.6842
				xmax = 121.7142
				text = "AH0"
			intervals [860]:
				xmin = 121.7142
				xmax = 121.7442
				text = "L"
			intervals [861]:
				xmin = 121.7442
				xmax = 121.7742
				text = "IH1"
			intervals [862]:
				xmin = 121.7742
				xmax = 121.8042
				text = "T"
			intervals [863]:
				xmin = 121.8042
				xmax = 121.8342
				text = "AH0"
			intervals [864]:
				xmin = 121.8342
				xmax = 121.8642
				text = "L"
			intervals [865]:
				xmin = 121.8642
				xmax = 121.8942
				text = "B"
			intervals [866]:
				xmin = 121.8942
				xmax = 121.9242
				text = "IH1"
			intervals [867]:
				xmin = 121.9242
				xmax = 121.9542
				text = "T"
			intervals [868]:
				xmin = 121.9542
				xmax = 121.9842
				text = "M"
			intervals [869]:
				xmin = 121.9842
				xmax = 122.0442
				text = "AO1"
			intervals [870]:
				xmin = 122.0442
				xmax = 122.1042
				text = "R"
			intervals [871]:
				xmin = 122.1042
				xmax = 122.1842
				text = "S"
			intervals [872]:
				xmin = 122.1842
				xmax = 122.2642
				text = "P"
			intervals [873]:
				xmin = 122.2642
				xmax = 122.4642
				text = "EY1"
			intervals [874]:
				xmin = 122.4642
				xmax = 122.6742
				text = "S"
			intervals [875]:
				xmin = 122.6742
				xmax = 123.1114
				text = ""
			intervals [876]:
				xmin = 123.1114
				xmax = 123.2014
				text = "DH"
			intervals [877]:
				xmin = 123.2014
				xmax = 123.2714
				text = "EY1"
			intervals [878]:
				xmin = 123.2714
				xmax = 123.3514
				text = "W"
			intervals [879]:
				xmin = 123.3514
				xmax = 123.4214
				text = "AO1"
			intervals [880]:
				xmin = 123.4214
				xmax = 123.4514
				text = "N"
			intervals [881]:
				xmin = 123.4514
				xmax = 123.5414
				text = "IH0"
			intervals [882]:
				xmin = 123.5414
				xmax = 123.5714
				text = "D"
			intervals [883]:
				xmin = 123.5714
				xmax = 123.6714
				text = "AH0"
			intervals [884]:
				xmin = 123.6714
				xmax = 123.7714
				text = "HH"
			intervals [885]:
				xmin = 123.7714
				xmax = 123.9314
				text = "AW1"
			intervals [886]:
				xmin = 123.9314
				xmax = 124.1114
				text = "S"
			intervals [887]:
				xmin = 124.1114
				xmax = 124.1914
				text = "W"
			intervals [888]:
				xmin = 124.1914
				xmax = 124.4114
				text = "IH1"
			intervals [889]:
				xmin = 124.4114
				xmax = 124.5714
				text = "TH"
			intervals [890]:
				xmin = 124.5714
				xmax = 124.6014
				text = "sp"
			intervals [891]:
				xmin = 124.6014
				xmax = 124.7714
				text = "F"
			intervals [892]:
				xmin = 124.7714
				xmax = 124.8114
				text = "Y"
			intervals [893]:
				xmin = 124.8114
				xmax = 124.8714
				text = "UW1"
			intervals [894]:
				xmin = 124.8714
				xmax = 124.9714
				text = "ER0"
			intervals [895]:
				xmin = 124.9714
				xmax = 125.0614
				text = "S"
			intervals [896]:
				xmin = 125.0614
				xmax = 125.1214
				text = "T"
			intervals [897]:
				xmin = 125.1214
				xmax = 125.2514
				text = "EH1"
			intervals [898]:
				xmin = 125.2514
				xmax = 125.4014
				text = "P"
			intervals [899]:
				xmin = 125.4014
				xmax = 125.5614
				text = "S"
			intervals [900]:
				xmin = 125.5614
				xmax = 126.304
				text = ""
			intervals [901]:
				xmin = 126.304
				xmax = 126.344
				text = "sil"
			intervals [902]:
				xmin = 126.344
				xmax = 126.934
				text = "AE1"
			intervals [903]:
				xmin = 126.934
				xmax = 127.154
				text = "N"
			intervals [904]:
				xmin = 127.154
				xmax = 127.244
				text = "D"
			intervals [905]:
				xmin = 127.244
				xmax = 127.584
				text = "AH1"
			intervals [906]:
				xmin = 127.584
				xmax = 127.744
				text = "M"
			intervals [907]:
				xmin = 127.744
				xmax = 127.794
				text = "DH"
			intervals [908]:
				xmin = 127.794
				xmax = 127.834
				text = "EH1"
			intervals [909]:
				xmin = 127.834
				xmax = 127.884
				text = "R"
			intervals [910]:
				xmin = 127.884
				xmax = 127.924
				text = "W"
			intervals [911]:
				xmin = 127.924
				xmax = 127.964
				text = "AH0"
			intervals [912]:
				xmin = 127.964
				xmax = 128.034
				text = "Z"
			intervals [913]:
				xmin = 128.034
				xmax = 128.064
				text = "AH0"
			intervals [914]:
				xmin = 128.064
				xmax = 128.114
				text = "N"
			intervals [915]:
				xmin = 128.114
				xmax = 128.214
				text = "AA2"
			intervals [916]:
				xmin = 128.214
				xmax = 128.304
				text = "P"
			intervals [917]:
				xmin = 128.304
				xmax = 128.334
				text = "ER0"
			intervals [918]:
				xmin = 128.334
				xmax = 128.434
				text = "T"
			intervals [919]:
				xmin = 128.434
				xmax = 128.474
				text = "UW1"
			intervals [920]:
				xmin = 128.474
				xmax = 128.564
				text = "N"
			intervals [921]:
				xmin = 128.564
				xmax = 128.644
				text = "AH0"
			intervals [922]:
				xmin = 128.644
				xmax = 128.694
				text = "T"
			intervals [923]:
				xmin = 128.694
				xmax = 128.724
				text = "IY0"
			intervals [924]:
				xmin = 128.724
				xmax = 128.754
				text = "DH"
			intervals [925]:
				xmin = 128.754
				xmax = 128.804
				text = "IH0"
			intervals [926]:
				xmin = 128.804
				xmax = 128.894
				text = "S"
			intervals [927]:
				xmin = 128.894
				xmax = 128.944
				text = "HH"
			intervals [928]:
				xmin = 128.944
				xmax = 129.034
				text = "AW1"
			intervals [929]:
				xmin = 129.034
				xmax = 129.114
				text = "S"
			intervals [930]:
				xmin = 129.114
				xmax = 129.184
				text = "K"
			intervals [931]:
				xmin = 129.184
				xmax = 129.214
				text = "EY1"
			intervals [932]:
				xmin = 129.214
				xmax = 129.314
				text = "M"
			intervals [933]:
				xmin = 129.314
				xmax = 129.354
				text = "AA1"
			intervals [934]:
				xmin = 129.354
				xmax = 129.384
				text = "N"
			intervals [935]:
				xmin = 129.384
				xmax = 129.414
				text = "DH"
			intervals [936]:
				xmin = 129.414
				xmax = 129.444
				text = "AH0"
			intervals [937]:
				xmin = 129.444
				xmax = 129.524
				text = "M"
			intervals [938]:
				xmin = 129.524
				xmax = 129.594
				text = "AA1"
			intervals [939]:
				xmin = 129.594
				xmax = 129.664
				text = "R"
			intervals [940]:
				xmin = 129.664
				xmax = 129.714
				text = "K"
			intervals [941]:
				xmin = 129.714
				xmax = 129.754
				text = "IH0"
			intervals [942]:
				xmin = 129.754
				xmax = 129.814
				text = "T"
			intervals [943]:
				xmin = 129.814
				xmax = 129.904
				text = "AY1"
			intervals [944]:
				xmin = 129.904
				xmax = 129.984
				text = "D"
			intervals [945]:
				xmin = 129.984
				xmax = 130.044
				text = "OW1"
			intervals [946]:
				xmin = 130.044
				xmax = 130.114
				text = "N"
			intervals [947]:
				xmin = 130.114
				xmax = 130.184
				text = "R"
			intervals [948]:
				xmin = 130.184
				xmax = 130.234
				text = "IY0"
			intervals [949]:
				xmin = 130.234
				xmax = 130.304
				text = "M"
			intervals [950]:
				xmin = 130.304
				xmax = 130.364
				text = "EH1"
			intervals [951]:
				xmin = 130.364
				xmax = 130.434
				text = "M"
			intervals [952]:
				xmin = 130.434
				xmax = 130.474
				text = "B"
			intervals [953]:
				xmin = 130.474
				xmax = 130.524
				text = "ER0"
			intervals [954]:
				xmin = 130.524
				xmax = 130.594
				text = "HH"
			intervals [955]:
				xmin = 130.594
				xmax = 130.694
				text = "AW1"
			intervals [956]:
				xmin = 130.694
				xmax = 130.754
				text = "DH"
			intervals [957]:
				xmin = 130.754
				xmax = 130.834
				text = "IY0"
			intervals [958]:
				xmin = 130.834
				xmax = 130.934
				text = "F"
			intervals [959]:
				xmin = 130.934
				xmax = 131.074
				text = "AW1"
			intervals [960]:
				xmin = 131.074
				xmax = 131.134
				text = "N"
			intervals [961]:
				xmin = 131.134
				xmax = 131.174
				text = "D"
			intervals [962]:
				xmin = 131.174
				xmax = 131.214
				text = "IH0"
			intervals [963]:
				xmin = 131.214
				xmax = 131.294
				text = "T"
			intervals [964]:
				xmin = 131.294
				xmax = 131.7377
				text = ""
			intervals [965]:
				xmin = 131.7377
				xmax = 132.1577
				text = "AH1"
			intervals [966]:
				xmin = 132.1577
				xmax = 132.4077
				text = "M"
			intervals [967]:
				xmin = 132.4077
				xmax = 132.4677
				text = "sp"
			intervals [968]:
				xmin = 132.4677
				xmax = 133.0443
				text = ""
			intervals [969]:
				xmin = 133.0443
				xmax = 133.4143
				text = "AE1"
			intervals [970]:
				xmin = 133.4143
				xmax = 133.6043
				text = "N"
			intervals [971]:
				xmin = 133.6043
				xmax = 133.7343
				text = "D"
			intervals [972]:
				xmin = 133.7343
				xmax = 134.0043
				text = "AH1"
			intervals [973]:
				xmin = 134.0043
				xmax = 134.2143
				text = "M"
			intervals [974]:
				xmin = 134.2143
				xmax = 134.2443
				text = "sp"
			intervals [975]:
				xmin = 134.2443
				xmax = 134.6937
				text = ""
			intervals [976]:
				xmin = 134.6937
				xmax = 134.8137
				text = "IH1"
			intervals [977]:
				xmin = 134.8137
				xmax = 134.8837
				text = "T"
			intervals [978]:
				xmin = 134.8837
				xmax = 134.9837
				text = "W"
			intervals [979]:
				xmin = 134.9837
				xmax = 135.0337
				text = "AH0"
			intervals [980]:
				xmin = 135.0337
				xmax = 135.1437
				text = "Z"
			intervals [981]:
				xmin = 135.1437
				xmax = 135.2837
				text = "AH0"
			intervals [982]:
				xmin = 135.2837
				xmax = 135.3437
				text = "sp"
			intervals [983]:
				xmin = 135.3437
				xmax = 135.3937
				text = "IH0"
			intervals [984]:
				xmin = 135.3937
				xmax = 135.4537
				text = "T"
			intervals [985]:
				xmin = 135.4537
				xmax = 135.4837
				text = "W"
			intervals [986]:
				xmin = 135.4837
				xmax = 135.5237
				text = "AH0"
			intervals [987]:
				xmin = 135.5237
				xmax = 135.6037
				text = "Z"
			intervals [988]:
				xmin = 135.6037
				xmax = 135.6537
				text = "AH0"
			intervals [989]:
				xmin = 135.6537
				xmax = 135.7637
				text = "S"
			intervals [990]:
				xmin = 135.7637
				xmax = 135.8237
				text = "P"
			intervals [991]:
				xmin = 135.8237
				xmax = 135.8737
				text = "L"
			intervals [992]:
				xmin = 135.8737
				xmax = 135.9337
				text = "IH1"
			intervals [993]:
				xmin = 135.9337
				xmax = 135.9637
				text = "T"
			intervals [994]:
				xmin = 135.9637
				xmax = 136.0337
				text = "L"
			intervals [995]:
				xmin = 136.0337
				xmax = 136.0837
				text = "EH1"
			intervals [996]:
				xmin = 136.0837
				xmax = 136.1637
				text = "V"
			intervals [997]:
				xmin = 136.1637
				xmax = 136.2337
				text = "AH0"
			intervals [998]:
				xmin = 136.2337
				xmax = 136.2637
				text = "L"
			intervals [999]:
				xmin = 136.2637
				xmax = 136.3537
				text = "HH"
			intervals [1000]:
				xmin = 136.3537
				xmax = 136.6037
				text = "AW1"
			intervals [1001]:
				xmin = 136.6037
				xmax = 136.8737
				text = "S"
			intervals [1002]:
				xmin = 136.8737
				xmax = 137.2209
				text = ""
			intervals [1003]:
				xmin = 137.2209
				xmax = 137.5409
				text = "AE1"
			intervals [1004]:
				xmin = 137.5409
				xmax = 137.6509
				text = "N"
			intervals [1005]:
				xmin = 137.6509
				xmax = 137.7009
				text = "D"
			intervals [1006]:
				xmin = 137.7009
				xmax = 137.7309
				text = "sp"
			intervals [1007]:
				xmin = 137.7309
				xmax = 137.8609
				text = "F"
			intervals [1008]:
				xmin = 137.8609
				xmax = 137.8909
				text = "EH1"
			intervals [1009]:
				xmin = 137.8909
				xmax = 137.9609
				text = "R"
			intervals [1010]:
				xmin = 137.9609
				xmax = 138.0309
				text = "L"
			intervals [1011]:
				xmin = 138.0309
				xmax = 138.1009
				text = "IY0"
			intervals [1012]:
				xmin = 138.1009
				xmax = 138.2009
				text = "N"
			intervals [1013]:
				xmin = 138.2009
				xmax = 138.3209
				text = "UW1"
			intervals [1014]:
				xmin = 138.3209
				xmax = 138.3509
				text = "AE1"
			intervals [1015]:
				xmin = 138.3509
				xmax = 138.3909
				text = "T"
			intervals [1016]:
				xmin = 138.3909
				xmax = 138.4609
				text = "DH"
			intervals [1017]:
				xmin = 138.4609
				xmax = 138.5109
				text = "AH0"
			intervals [1018]:
				xmin = 138.5109
				xmax = 138.6209
				text = "T"
			intervals [1019]:
				xmin = 138.6209
				xmax = 138.7209
				text = "AY1"
			intervals [1020]:
				xmin = 138.7209
				xmax = 138.7609
				text = "M"
			intervals [1021]:
				xmin = 138.7609
				xmax = 138.7909
				text = "IH0"
			intervals [1022]:
				xmin = 138.7909
				xmax = 138.8209
				text = "T"
			intervals [1023]:
				xmin = 138.8209
				xmax = 138.9009
				text = "HH"
			intervals [1024]:
				xmin = 138.9009
				xmax = 138.9509
				text = "AE1"
			intervals [1025]:
				xmin = 138.9509
				xmax = 138.9909
				text = "D"
			intervals [1026]:
				xmin = 138.9909
				xmax = 139.0609
				text = "N"
			intervals [1027]:
				xmin = 139.0609
				xmax = 139.1609
				text = "AA1"
			intervals [1028]:
				xmin = 139.1609
				xmax = 139.3009
				text = "T"
			intervals [1029]:
				xmin = 139.3009
				xmax = 139.3409
				text = "sp"
			intervals [1030]:
				xmin = 139.3409
				xmax = 139.3709
				text = "IH0"
			intervals [1031]:
				xmin = 139.3709
				xmax = 139.4109
				text = "T"
			intervals [1032]:
				xmin = 139.4109
				xmax = 139.5409
				text = "sp"
			intervals [1033]:
				xmin = 139.5409
				xmax = 139.6509
				text = "W"
			intervals [1034]:
				xmin = 139.6509
				xmax = 139.7209
				text = "AH1"
			intervals [1035]:
				xmin = 139.7209
				xmax = 139.7709
				text = "Z"
			intervals [1036]:
				xmin = 139.7709
				xmax = 139.8009
				text = "AH0"
			intervals [1037]:
				xmin = 139.8009
				xmax = 139.8309
				text = "N"
			intervals [1038]:
				xmin = 139.8309
				xmax = 139.8609
				text = "T"
			intervals [1039]:
				xmin = 139.8609
				xmax = 139.8909
				text = "V"
			intervals [1040]:
				xmin = 139.8909
				xmax = 139.9409
				text = "EH1"
			intervals [1041]:
				xmin = 139.9409
				xmax = 140.0309
				text = "R"
			intervals [1042]:
				xmin = 140.0309
				xmax = 140.0709
				text = "IY0"
			intervals [1043]:
				xmin = 140.0709
				xmax = 140.2509
				text = "OW1"
			intervals [1044]:
				xmin = 140.2509
				xmax = 140.2809
				text = "L"
			intervals [1045]:
				xmin = 140.2809
				xmax = 140.3109
				text = "D"
			intervals [1046]:
				xmin = 140.3109
				xmax = 140.8495
				text = ""
			intervals [1047]:
				xmin = 140.8495
				xmax = 141.2395
				text = "AE1"
			intervals [1048]:
				xmin = 141.2395
				xmax = 141.4195
				text = "N"
			intervals [1049]:
				xmin = 141.4195
				xmax = 141.5095
				text = "D"
			intervals [1050]:
				xmin = 141.5095
				xmax = 141.7895
				text = "AH1"
			intervals [1051]:
				xmin = 141.7895
				xmax = 142.0895
				text = "M"
			intervals [1052]:
				xmin = 142.0895
				xmax = 142.3785
				text = ""
			intervals [1053]:
				xmin = 142.3785
				xmax = 142.4485
				text = "sil"
			intervals [1054]:
				xmin = 142.4485
				xmax = 142.5085
				text = "DH"
			intervals [1055]:
				xmin = 142.5085
				xmax = 142.5685
				text = "EY1"
			intervals [1056]:
				xmin = 142.5685
				xmax = 142.6285
				text = "G"
			intervals [1057]:
				xmin = 142.6285
				xmax = 142.6985
				text = "AA1"
			intervals [1058]:
				xmin = 142.6985
				xmax = 142.7785
				text = "T"
			intervals [1059]:
				xmin = 142.7785
				xmax = 142.8185
				text = "DH"
			intervals [1060]:
				xmin = 142.8185
				xmax = 142.8685
				text = "AH0"
			intervals [1061]:
				xmin = 142.8685
				xmax = 142.9385
				text = "AA2"
			intervals [1062]:
				xmin = 142.9385
				xmax = 143.0185
				text = "P"
			intervals [1063]:
				xmin = 143.0185
				xmax = 143.0485
				text = "ER0"
			intervals [1064]:
				xmin = 143.0485
				xmax = 143.1385
				text = "T"
			intervals [1065]:
				xmin = 143.1385
				xmax = 143.2285
				text = "UW1"
			intervals [1066]:
				xmin = 143.2285
				xmax = 143.2585
				text = "N"
			intervals [1067]:
				xmin = 143.2585
				xmax = 143.2885
				text = "AH0"
			intervals [1068]:
				xmin = 143.2885
				xmax = 143.3185
				text = "T"
			intervals [1069]:
				xmin = 143.3185
				xmax = 143.3485
				text = "IY0"
			intervals [1070]:
				xmin = 143.3485
				xmax = 143.4485
				text = "T"
			intervals [1071]:
				xmin = 143.4485
				xmax = 143.4985
				text = "AH0"
			intervals [1072]:
				xmin = 143.4985
				xmax = 143.6085
				text = "B"
			intervals [1073]:
				xmin = 143.6085
				xmax = 143.7885
				text = "AY1"
			intervals [1074]:
				xmin = 143.7885
				xmax = 143.8185
				text = "IH0"
			intervals [1075]:
				xmin = 143.8185
				xmax = 143.8485
				text = "T"
			intervals [1076]:
				xmin = 143.8485
				xmax = 143.8785
				text = "AH0"
			intervals [1077]:
				xmin = 143.8785
				xmax = 143.9085
				text = "N"
			intervals [1078]:
				xmin = 143.9085
				xmax = 143.9485
				text = "DH"
			intervals [1079]:
				xmin = 143.9485
				xmax = 144.0585
				text = "EY1"
			intervals [1080]:
				xmin = 144.0585
				xmax = 144.1685
				text = "sp"
			intervals [1081]:
				xmin = 144.1685
				xmax = 144.2085
				text = "DH"
			intervals [1082]:
				xmin = 144.2085
				xmax = 144.2785
				text = "EH1"
			intervals [1083]:
				xmin = 144.2785
				xmax = 144.3385
				text = "N"
			intervals [1084]:
				xmin = 144.3385
				xmax = 144.4085
				text = "DH"
			intervals [1085]:
				xmin = 144.4085
				xmax = 144.4685
				text = "EY1"
			intervals [1086]:
				xmin = 144.4685
				xmax = 144.5585
				text = "D"
			intervals [1087]:
				xmin = 144.5585
				xmax = 144.5885
				text = "IH0"
			intervals [1088]:
				xmin = 144.5885
				xmax = 144.7785
				text = "D"
			intervals [1089]:
				xmin = 144.7785
				xmax = 145.370
				text = ""
			intervals [1090]:
				xmin = 145.370
				xmax = 145.460
				text = "S"
			intervals [1091]:
				xmin = 145.460
				xmax = 145.490
				text = "OW1"
			intervals [1092]:
				xmin = 145.490
				xmax = 145.520
				text = "sp"
			intervals [1093]:
				xmin = 145.520
				xmax = 145.580
				text = "W"
			intervals [1094]:
				xmin = 145.580
				xmax = 145.640
				text = "IY1"
			intervals [1095]:
				xmin = 145.640
				xmax = 145.770
				text = "M"
			intervals [1096]:
				xmin = 145.770
				xmax = 145.900
				text = "UW1"
			intervals [1097]:
				xmin = 145.900
				xmax = 145.980
				text = "V"
			intervals [1098]:
				xmin = 145.980
				xmax = 146.030
				text = "D"
			intervals [1099]:
				xmin = 146.030
				xmax = 146.150
				text = "sp"
			intervals [1100]:
				xmin = 146.150
				xmax = 146.400
				text = "AH1"
			intervals [1101]:
				xmin = 146.400
				xmax = 146.660
				text = "M"
			intervals [1102]:
				xmin = 146.660
				xmax = 147.3662
				text = ""
			intervals [1103]:
				xmin = 147.3662
				xmax = 147.4362
				text = "sil"
			intervals [1104]:
				xmin = 147.4362
				xmax = 147.4662
				text = "W"
			intervals [1105]:
				xmin = 147.4662
				xmax = 147.4962
				text = "IY1"
			intervals [1106]:
				xmin = 147.4962
				xmax = 147.6362
				text = "M"
			intervals [1107]:
				xmin = 147.6362
				xmax = 147.7362
				text = "UW1"
			intervals [1108]:
				xmin = 147.7362
				xmax = 147.8162
				text = "V"
			intervals [1109]:
				xmin = 147.8162
				xmax = 147.8762
				text = "D"
			intervals [1110]:
				xmin = 147.8762
				xmax = 147.9462
				text = "sp"
			intervals [1111]:
				xmin = 147.9462
				xmax = 148.4847
				text = ""
			intervals [1112]:
				xmin = 148.4847
				xmax = 148.5847
				text = "B"
			intervals [1113]:
				xmin = 148.5847
				xmax = 148.6547
				text = "IH0"
			intervals [1114]:
				xmin = 148.6547
				xmax = 148.7447
				text = "F"
			intervals [1115]:
				xmin = 148.7447
				xmax = 148.7747
				text = "AO1"
			intervals [1116]:
				xmin = 148.7747
				xmax = 148.8247
				text = "R"
			intervals [1117]:
				xmin = 148.8247
				xmax = 148.8647
				text = "DH"
			intervals [1118]:
				xmin = 148.8647
				xmax = 148.9247
				text = "AH0"
			intervals [1119]:
				xmin = 148.9247
				xmax = 149.0047
				text = "S"
			intervals [1120]:
				xmin = 149.0047
				xmax = 149.0947
				text = "K"
			intervals [1121]:
				xmin = 149.0947
				xmax = 149.1247
				text = "UW1"
			intervals [1122]:
				xmin = 149.1247
				xmax = 149.2147
				text = "L"
			intervals [1123]:
				xmin = 149.2147
				xmax = 149.2447
				text = "Y"
			intervals [1124]:
				xmin = 149.2447
				xmax = 149.2847
				text = "IH1"
			intervals [1125]:
				xmin = 149.2847
				xmax = 149.3347
				text = "R"
			intervals [1126]:
				xmin = 149.3347
				xmax = 149.3947
				text = "W"
			intervals [1127]:
				xmin = 149.3947
				xmax = 149.4347
				text = "AH0"
			intervals [1128]:
				xmin = 149.4347
				xmax = 149.5147
				text = "Z"
			intervals [1129]:
				xmin = 149.5147
				xmax = 149.5747
				text = "AW1"
			intervals [1130]:
				xmin = 149.5747
				xmax = 149.8747
				text = "T"
			intervals [1131]:
				xmin = 149.8747
				xmax = 155.7801
				text = ""
			intervals [1132]:
				xmin = 155.7801
				xmax = 155.9301
				text = "IH1"
			intervals [1133]:
				xmin = 155.9301
				xmax = 156.0401
				text = "T"
			intervals [1134]:
				xmin = 156.0401
				xmax = 156.0701
				text = "sp"
			intervals [1135]:
				xmin = 156.0701
				xmax = 156.2601
				text = "IH1"
			intervals [1136]:
				xmin = 156.2601
				xmax = 156.3601
				text = "T"
			intervals [1137]:
				xmin = 156.3601
				xmax = 156.3901
				text = "sp"
			intervals [1138]:
				xmin = 156.3901
				xmax = 156.4701
				text = "IH1"
			intervals [1139]:
				xmin = 156.4701
				xmax = 156.5501
				text = "T"
			intervals [1140]:
				xmin = 156.5501
				xmax = 156.6501
				text = "W"
			intervals [1141]:
				xmin = 156.6501
				xmax = 156.8601
				text = "AA1"
			intervals [1142]:
				xmin = 156.8601
				xmax = 156.9601
				text = "Z"
			intervals [1143]:
				xmin = 156.9601
				xmax = 157.1101
				text = "AE1"
			intervals [1144]:
				xmin = 157.1101
				xmax = 157.2401
				text = "K"
			intervals [1145]:
				xmin = 157.2401
				xmax = 157.2701
				text = "SH"
			intervals [1146]:
				xmin = 157.2701
				xmax = 157.3701
				text = "AH0"
			intervals [1147]:
				xmin = 157.3701
				xmax = 157.4701
				text = "L"
			intervals [1148]:
				xmin = 157.4701
				xmax = 157.6501
				text = "IY0"
			intervals [1149]:
				xmin = 157.6501
				xmax = 157.7601
				text = "IH1"
			intervals [1150]:
				xmin = 157.7601
				xmax = 157.8801
				text = "N"
			intervals [1151]:
				xmin = 157.8801
				xmax = 157.9101
				text = "sp"
			intervals [1152]:
				xmin = 157.9101
				xmax = 158.0501
				text = "IH1"
			intervals [1153]:
				xmin = 158.0501
				xmax = 158.1001
				text = "N"
			intervals [1154]:
				xmin = 158.1001
				xmax = 158.1601
				text = "IH1"
			intervals [1155]:
				xmin = 158.1601
				xmax = 158.2301
				text = "T"
			intervals [1156]:
				xmin = 158.2301
				xmax = 158.3001
				text = "S"
			intervals [1157]:
				xmin = 158.3001
				xmax = 158.4101
				text = "OW1"
			intervals [1158]:
				xmin = 158.4101
				xmax = 158.4601
				text = "N"
			intervals [1159]:
				xmin = 158.4601
				xmax = 158.5301
				text = "W"
			intervals [1160]:
				xmin = 158.5301
				xmax = 158.5601
				text = "EY1"
			intervals [1161]:
				xmin = 158.5601
				xmax = 158.5901
				text = "IH0"
			intervals [1162]:
				xmin = 158.5901
				xmax = 158.6301
				text = "T"
			intervals [1163]:
				xmin = 158.6301
				xmax = 158.6901
				text = "S"
			intervals [1164]:
				xmin = 158.6901
				xmax = 158.7501
				text = "AH0"
			intervals [1165]:
				xmin = 158.7501
				xmax = 158.7901
				text = "L"
			intervals [1166]:
				xmin = 158.7901
				xmax = 158.8301
				text = "IH1"
			intervals [1167]:
				xmin = 158.8301
				xmax = 158.8601
				text = "T"
			intervals [1168]:
				xmin = 158.8601
				xmax = 158.8901
				text = "AH0"
			intervals [1169]:
				xmin = 158.8901
				xmax = 158.9201
				text = "L"
			intervals [1170]:
				xmin = 158.9201
				xmax = 158.9501
				text = "B"
			intervals [1171]:
				xmin = 158.9501
				xmax = 158.9901
				text = "IH1"
			intervals [1172]:
				xmin = 158.9901
				xmax = 159.0701
				text = "T"
			intervals [1173]:
				xmin = 159.0701
				xmax = 159.1201
				text = "D"
			intervals [1174]:
				xmin = 159.1201
				xmax = 159.2101
				text = "IH1"
			intervals [1175]:
				xmin = 159.2101
				xmax = 159.3001
				text = "F"
			intervals [1176]:
				xmin = 159.3001
				xmax = 159.3301
				text = "R"
			intervals [1177]:
				xmin = 159.3301
				xmax = 159.3601
				text = "AH0"
			intervals [1178]:
				xmin = 159.3601
				xmax = 159.3901
				text = "N"
			intervals [1179]:
				xmin = 159.3901
				xmax = 159.4201
				text = "T"
			intervals [1180]:
				xmin = 159.4201
				xmax = 159.4601
				text = "B"
			intervals [1181]:
				xmin = 159.4601
				xmax = 159.5201
				text = "IH0"
			intervals [1182]:
				xmin = 159.5201
				xmax = 159.6101
				text = "K"
			intervals [1183]:
				xmin = 159.6101
				xmax = 159.6901
				text = "AA1"
			intervals [1184]:
				xmin = 159.6901
				xmax = 159.7301
				text = "Z"
			intervals [1185]:
				xmin = 159.7301
				xmax = 159.7601
				text = "DH"
			intervals [1186]:
				xmin = 159.7601
				xmax = 159.8101
				text = "AH0"
			intervals [1187]:
				xmin = 159.8101
				xmax = 159.9301
				text = "HH"
			intervals [1188]:
				xmin = 159.9301
				xmax = 160.0501
				text = "AW1"
			intervals [1189]:
				xmin = 160.0501
				xmax = 160.0901
				text = "S"
			intervals [1190]:
				xmin = 160.0901
				xmax = 160.1601
				text = "IH0"
			intervals [1191]:
				xmin = 160.1601
				xmax = 160.2401
				text = "Z"
			intervals [1192]:
				xmin = 160.2401
				xmax = 160.3001
				text = "W"
			intervals [1193]:
				xmin = 160.3001
				xmax = 160.3301
				text = "ER0"
			intervals [1194]:
				xmin = 160.3301
				xmax = 160.4001
				text = "N"
			intervals [1195]:
				xmin = 160.4001
				xmax = 160.4401
				text = "AA1"
			intervals [1196]:
				xmin = 160.4401
				xmax = 160.4701
				text = "T"
			intervals [1197]:
				xmin = 160.4701
				xmax = 160.5301
				text = "EH1"
			intervals [1198]:
				xmin = 160.5301
				xmax = 160.6401
				text = "Z"
			intervals [1199]:
				xmin = 160.6401
				xmax = 160.6901
				text = "K"
			intervals [1200]:
				xmin = 160.6901
				xmax = 160.7301
				text = "L"
			intervals [1201]:
				xmin = 160.7301
				xmax = 160.7801
				text = "OW1"
			intervals [1202]:
				xmin = 160.7801
				xmax = 160.8401
				text = "S"
			intervals [1203]:
				xmin = 160.8401
				xmax = 160.9201
				text = "T"
			intervals [1204]:
				xmin = 160.9201
				xmax = 160.9501
				text = "AH0"
			intervals [1205]:
				xmin = 160.9501
				xmax = 161.0101
				text = "G"
			intervals [1206]:
				xmin = 161.0101
				xmax = 161.1201
				text = "EH1"
			intervals [1207]:
				xmin = 161.1201
				xmax = 161.1901
				text = "DH"
			intervals [1208]:
				xmin = 161.1901
				xmax = 161.2701
				text = "ER0"
			intervals [1209]:
				xmin = 161.2701
				xmax = 161.7943
				text = ""
			intervals [1210]:
				xmin = 161.7943
				xmax = 161.9543
				text = "S"
			intervals [1211]:
				xmin = 161.9543
				xmax = 162.1643
				text = "OW1"
			intervals [1212]:
				xmin = 162.1643
				xmax = 162.3443
				text = "AO1"
			intervals [1213]:
				xmin = 162.3443
				xmax = 162.4043
				text = "L"
			intervals [1214]:
				xmin = 162.4043
				xmax = 162.4543
				text = "DH"
			intervals [1215]:
				xmin = 162.4543
				xmax = 162.4943
				text = "AH1"
			intervals [1216]:
				xmin = 162.4943
				xmax = 162.5543
				text = "HH"
			intervals [1217]:
				xmin = 162.5543
				xmax = 162.6943
				text = "AW1"
			intervals [1218]:
				xmin = 162.6943
				xmax = 162.7643
				text = "S"
			intervals [1219]:
				xmin = 162.7643
				xmax = 162.8743
				text = "AH0"
			intervals [1220]:
				xmin = 162.8743
				xmax = 163.0343
				text = "Z"
			intervals [1221]:
				xmin = 163.0343
				xmax = 163.4054
				text = ""
			intervals [1222]:
				xmin = 163.4054
				xmax = 163.4354
				text = "sil"
			intervals [1223]:
				xmin = 163.4354
				xmax = 163.4954
				text = "IH0"
			intervals [1224]:
				xmin = 163.4954
				xmax = 163.5454
				text = "N"
			intervals [1225]:
				xmin = 163.5454
				xmax = 163.5954
				text = "DH"
			intervals [1226]:
				xmin = 163.5954
				xmax = 163.6854
				text = "AH0"
			intervals [1227]:
				xmin = 163.6854
				xmax = 163.7154
				text = "sp"
			intervals [1228]:
				xmin = 163.7154
				xmax = 163.8654
				text = "IH0"
			intervals [1229]:
				xmin = 163.8654
				xmax = 164.1554
				text = "N"
			intervals [1230]:
				xmin = 164.1554
				xmax = 164.4601
				text = ""
			intervals [1231]:
				xmin = 164.4601
				xmax = 164.5301
				text = "sil"
			intervals [1232]:
				xmin = 164.5301
				xmax = 164.6201
				text = "DH"
			intervals [1233]:
				xmin = 164.6201
				xmax = 164.6801
				text = "IY0"
			intervals [1234]:
				xmin = 164.6801
				xmax = 164.7301
				text = "IH0"
			intervals [1235]:
				xmin = 164.7301
				xmax = 164.8201
				text = "M"
			intervals [1236]:
				xmin = 164.8201
				xmax = 164.9001
				text = "IY1"
			intervals [1237]:
				xmin = 164.9001
				xmax = 164.9301
				text = "D"
			intervals [1238]:
				xmin = 164.9301
				xmax = 165.0001
				text = "IY0"
			intervals [1239]:
				xmin = 165.0001
				xmax = 165.0301
				text = "AH0"
			intervals [1240]:
				xmin = 165.0301
				xmax = 165.0901
				text = "T"
			intervals [1241]:
				xmin = 165.0901
				xmax = 165.1801
				text = "EH1"
			intervals [1242]:
				xmin = 165.1801
				xmax = 165.3101
				text = "R"
			intervals [1243]:
				xmin = 165.3101
				xmax = 165.3701
				text = "IY0"
			intervals [1244]:
				xmin = 165.3701
				xmax = 165.4401
				text = "AH0"
			intervals [1245]:
				xmin = 165.4401
				xmax = 165.5401
				text = "W"
			intervals [1246]:
				xmin = 165.5401
				xmax = 165.6001
				text = "ER0"
			intervals [1247]:
				xmin = 165.6001
				xmax = 165.7001
				text = "D"
			intervals [1248]:
				xmin = 165.7001
				xmax = 165.8101
				text = "IY0"
			intervals [1249]:
				xmin = 165.8101
				xmax = 165.9301
				text = "T"
			intervals [1250]:
				xmin = 165.9301
				xmax = 166.0601
				text = "AE1"
			intervals [1251]:
				xmin = 166.0601
				xmax = 166.1901
				text = "CH"
			intervals [1252]:
				xmin = 166.1901
				xmax = 166.2201
				text = "T"
			intervals [1253]:
				xmin = 166.2201
				xmax = 166.2701
				text = "HH"
			intervals [1254]:
				xmin = 166.2701
				xmax = 166.4301
				text = "OW1"
			intervals [1255]:
				xmin = 166.4301
				xmax = 166.5001
				text = "M"
			intervals [1256]:
				xmin = 166.5001
				xmax = 166.6101
				text = "Z"
			intervals [1257]:
				xmin = 166.6101
				xmax = 166.6501
				text = "W"
			intervals [1258]:
				xmin = 166.6501
				xmax = 166.7001
				text = "IH1"
			intervals [1259]:
				xmin = 166.7001
				xmax = 166.7901
				text = "CH"
			intervals [1260]:
				xmin = 166.7901
				xmax = 166.8301
				text = "W"
			intervals [1261]:
				xmin = 166.8301
				xmax = 166.8701
				text = "AH0"
			intervals [1262]:
				xmin = 166.8701
				xmax = 166.9101
				text = "Z"
			intervals [1263]:
				xmin = 166.9101
				xmax = 166.9801
				text = "D"
			intervals [1264]:
				xmin = 166.9801
				xmax = 167.0701
				text = "IH1"
			intervals [1265]:
				xmin = 167.0701
				xmax = 167.1801
				text = "F"
			intervals [1266]:
				xmin = 167.1801
				xmax = 167.2201
				text = "R"
			intervals [1267]:
				xmin = 167.2201
				xmax = 167.2501
				text = "AH0"
			intervals [1268]:
				xmin = 167.2501
				xmax = 167.2801
				text = "N"
			intervals [1269]:
				xmin = 167.2801
				xmax = 167.3101
				text = "T"
			intervals [1270]:
				xmin = 167.3101
				xmax = 168.0933
				text = "sp"
			intervals [1271]:
				xmin = 168.0933
				xmax = 168.1233
				text = "K"
			intervals [1272]:
				xmin = 168.1233
				xmax = 168.1633
				text = "AH1"
			intervals [1273]:
				xmin = 168.1633
				xmax = 168.2133
				text = "M"
			intervals [1274]:
				xmin = 168.2133
				xmax = 168.2533
				text = "IH1"
			intervals [1275]:
				xmin = 168.2533
				xmax = 168.4833
				text = "N"
			intervals [1276]:
				xmin = 168.4833
				xmax = 175.9434
				text = ""
			intervals [1277]:
				xmin = 175.9434
				xmax = 175.9834
				text = "sil"
			intervals [1278]:
				xmin = 175.9834
				xmax = 176.0234
				text = "DH"
			intervals [1279]:
				xmin = 176.0234
				xmax = 176.0834
				text = "EY1"
			intervals [1280]:
				xmin = 176.0834
				xmax = 176.1134
				text = "W"
			intervals [1281]:
				xmin = 176.1134
				xmax = 176.1734
				text = "ER0"
			intervals [1282]:
				xmin = 176.1734
				xmax = 176.2334
				text = "DH"
			intervals [1283]:
				xmin = 176.2334
				xmax = 176.3134
				text = "AH0"
			intervals [1284]:
				xmin = 176.3134
				xmax = 176.4034
				text = "HH"
			intervals [1285]:
				xmin = 176.4034
				xmax = 176.5334
				text = "AW1"
			intervals [1286]:
				xmin = 176.5334
				xmax = 176.5834
				text = "S"
			intervals [1287]:
				xmin = 176.5834
				xmax = 176.6434
				text = "IH0"
			intervals [1288]:
				xmin = 176.6434
				xmax = 176.6834
				text = "Z"
			intervals [1289]:
				xmin = 176.6834
				xmax = 176.7934
				text = "W"
			intervals [1290]:
				xmin = 176.7934
				xmax = 176.8634
				text = "ER0"
			intervals [1291]:
				xmin = 176.8634
				xmax = 176.9534
				text = "D"
			intervals [1292]:
				xmin = 176.9534
				xmax = 177.0834
				text = "IY0"
			intervals [1293]:
				xmin = 177.0834
				xmax = 177.2034
				text = "T"
			intervals [1294]:
				xmin = 177.2034
				xmax = 177.4034
				text = "AE1"
			intervals [1295]:
				xmin = 177.4034
				xmax = 177.4934
				text = "CH"
			intervals [1296]:
				xmin = 177.4934
				xmax = 177.5234
				text = "T"
			intervals [1297]:
				xmin = 177.5234
				xmax = 177.7634
				text = "S"
			intervals [1298]:
				xmin = 177.7634
				xmax = 178.1434
				text = "OW1"
			intervals [1299]:
				xmin = 178.1434
				xmax = 178.1734
				text = "sp"
			intervals [1300]:
				xmin = 178.1734
				xmax = 178.4351
				text = ""
			intervals [1301]:
				xmin = 178.4351
				xmax = 178.5151
				text = "Y"
			intervals [1302]:
				xmin = 178.5151
				xmax = 178.5651
				text = "UW1"
			intervals [1303]:
				xmin = 178.5651
				xmax = 178.6351
				text = "W"
			intervals [1304]:
				xmin = 178.6351
				xmax = 178.7051
				text = "ER1"
			intervals [1305]:
				xmin = 178.7051
				xmax = 178.7351
				text = "N"
			intervals [1306]:
				xmin = 178.7351
				xmax = 178.7651
				text = "T"
			intervals [1307]:
				xmin = 178.7651
				xmax = 178.9551
				text = "K"
			intervals [1308]:
				xmin = 178.9551
				xmax = 178.9851
				text = "W"
			intervals [1309]:
				xmin = 178.9851
				xmax = 179.0935
				text = ""
			intervals [1310]:
				xmin = 179.0935
				xmax = 179.1535
				text = "sil"
			intervals [1311]:
				xmin = 179.1535
				xmax = 179.2435
				text = "K"
			intervals [1312]:
				xmin = 179.2435
				xmax = 179.2935
				text = "W"
			intervals [1313]:
				xmin = 179.2935
				xmax = 179.3535
				text = "AY1"
			intervals [1314]:
				xmin = 179.3535
				xmax = 179.3835
				text = "T"
			intervals [1315]:
				xmin = 179.3835
				xmax = 179.4535
				text = "EH1"
			intervals [1316]:
				xmin = 179.4535
				xmax = 179.5535
				text = "Z"
			intervals [1317]:
				xmin = 179.5535
				xmax = 179.6235
				text = "K"
			intervals [1318]:
				xmin = 179.6235
				xmax = 179.6635
				text = "L"
			intervals [1319]:
				xmin = 179.6635
				xmax = 179.7235
				text = "OW1"
			intervals [1320]:
				xmin = 179.7235
				xmax = 179.8535
				text = "S"
			intervals [1321]:
				xmin = 179.8535
				xmax = 179.8935
				text = "T"
			intervals [1322]:
				xmin = 179.8935
				xmax = 179.9235
				text = "UW1"
			intervals [1323]:
				xmin = 179.9235
				xmax = 179.9535
				text = "Y"
			intervals [1324]:
				xmin = 179.9535
				xmax = 179.9835
				text = "UH1"
			intervals [1325]:
				xmin = 179.9835
				xmax = 180.0135
				text = "R"
			intervals [1326]:
				xmin = 180.0135
				xmax = 180.0835
				text = "N"
			intervals [1327]:
				xmin = 180.0835
				xmax = 180.2135
				text = "EY1"
			intervals [1328]:
				xmin = 180.2135
				xmax = 180.2635
				text = "B"
			intervals [1329]:
				xmin = 180.2635
				xmax = 180.3335
				text = "ER0"
			intervals [1330]:
				xmin = 180.3335
				xmax = 180.4335
				text = "Z"
			intervals [1331]:
				xmin = 180.4335
				xmax = 180.6367
				text = ""
			intervals [1332]:
				xmin = 180.6367
				xmax = 180.7067
				text = "B"
			intervals [1333]:
				xmin = 180.7067
				xmax = 180.7367
				text = "AH1"
			intervals [1334]:
				xmin = 180.7367
				xmax = 180.7967
				text = "T"
			intervals [1335]:
				xmin = 180.7967
				xmax = 180.9067
				text = "W"
			intervals [1336]:
				xmin = 180.9067
				xmax = 180.9667
				text = "IY1"
			intervals [1337]:
				xmin = 180.9667
				xmax = 181.0967
				text = "S"
			intervals [1338]:
				xmin = 181.0967
				xmax = 181.1667
				text = "T"
			intervals [1339]:
				xmin = 181.1667
				xmax = 181.2667
				text = "IH1"
			intervals [1340]:
				xmin = 181.2667
				xmax = 181.4467
				text = "L"
			intervals [1341]:
				xmin = 181.4467
				xmax = 181.4767
				text = "sp"
			intervals [1342]:
				xmin = 181.4767
				xmax = 181.6467
				text = "AO1"
			intervals [1343]:
				xmin = 181.6467
				xmax = 181.7167
				text = "L"
			intervals [1344]:
				xmin = 181.7167
				xmax = 181.8067
				text = "N"
			intervals [1345]:
				xmin = 181.8067
				xmax = 181.9367
				text = "UW1"
			intervals [1346]:
				xmin = 181.9367
				xmax = 181.9867
				text = "DH"
			intervals [1347]:
				xmin = 181.9867
				xmax = 182.0267
				text = "AH0"
			intervals [1348]:
				xmin = 182.0267
				xmax = 182.1067
				text = "N"
			intervals [1349]:
				xmin = 182.1067
				xmax = 182.2567
				text = "EY1"
			intervals [1350]:
				xmin = 182.2567
				xmax = 182.3267
				text = "B"
			intervals [1351]:
				xmin = 182.3267
				xmax = 182.5367
				text = "ER0"
			intervals [1352]:
				xmin = 182.5367
				xmax = 182.7067
				text = "Z"
			intervals [1353]:
				xmin = 182.7067
				xmax = 183.0167
				text = "AH1"
			intervals [1354]:
				xmin = 183.0167
				xmax = 183.1267
				text = "M"
			intervals [1355]:
				xmin = 183.1267
				xmax = 183.7319
				text = "sp"
			intervals [1356]:
				xmin = 183.7319
				xmax = 183.8319
				text = "DH"
			intervals [1357]:
				xmin = 183.8319
				xmax = 184.1819
				text = "IY0"
			intervals [1358]:
				xmin = 184.1819
				xmax = 184.2119
				text = "sp"
			intervals [1359]:
				xmin = 184.2119
				xmax = 184.3719
				text = "AY1"
			intervals [1360]:
				xmin = 184.3719
				xmax = 184.4419
				text = "W"
			intervals [1361]:
				xmin = 184.4419
				xmax = 184.4719
				text = "AH0"
			intervals [1362]:
				xmin = 184.4719
				xmax = 184.5319
				text = "Z"
			intervals [1363]:
				xmin = 184.5319
				xmax = 184.6119
				text = "OW1"
			intervals [1364]:
				xmin = 184.6119
				xmax = 184.6919
				text = "L"
			intervals [1365]:
				xmin = 184.6919
				xmax = 184.7419
				text = "D"
			intervals [1366]:
				xmin = 184.7419
				xmax = 184.8219
				text = "ER0"
			intervals [1367]:
				xmin = 184.8219
				xmax = 184.9119
				text = "N"
			intervals [1368]:
				xmin = 184.9119
				xmax = 185.0419
				text = "AW1"
			intervals [1369]:
				xmin = 185.0419
				xmax = 185.1819
				text = "S"
			intervals [1370]:
				xmin = 185.1819
				xmax = 185.2119
				text = "OW1"
			intervals [1371]:
				xmin = 185.2119
				xmax = 185.2819
				text = "W"
			intervals [1372]:
				xmin = 185.2819
				xmax = 185.3119
				text = "IY1"
			intervals [1373]:
				xmin = 185.3119
				xmax = 185.3419
				text = "D"
			intervals [1374]:
				xmin = 185.3419
				xmax = 185.3819
				text = "IH1"
			intervals [1375]:
				xmin = 185.3819
				xmax = 185.4219
				text = "N"
			intervals [1376]:
				xmin = 185.4219
				xmax = 185.4519
				text = "T"
			intervals [1377]:
				xmin = 185.4519
				xmax = 185.5319
				text = "P"
			intervals [1378]:
				xmin = 185.5319
				xmax = 185.5719
				text = "L"
			intervals [1379]:
				xmin = 185.5719
				xmax = 185.6219
				text = "EY1"
			intervals [1380]:
				xmin = 185.6219
				xmax = 185.6519
				text = "IH0"
			intervals [1381]:
				xmin = 185.6519
				xmax = 185.6919
				text = "N"
			intervals [1382]:
				xmin = 185.6919
				xmax = 185.7319
				text = "DH"
			intervals [1383]:
				xmin = 185.7319
				xmax = 185.7619
				text = "IY0"
			intervals [1384]:
				xmin = 185.7619
				xmax = 185.9619
				text = "AE1"
			intervals [1385]:
				xmin = 185.9619
				xmax = 186.0319
				text = "L"
			intervals [1386]:
				xmin = 186.0319
				xmax = 186.0819
				text = "IY0"
			intervals [1387]:
				xmin = 186.0819
				xmax = 186.1419
				text = "L"
			intervals [1388]:
				xmin = 186.1419
				xmax = 186.2119
				text = "AY1"
			intervals [1389]:
				xmin = 186.2119
				xmax = 186.2819
				text = "K"
			intervals [1390]:
				xmin = 186.2819
				xmax = 186.3319
				text = "W"
			intervals [1391]:
				xmin = 186.3319
				xmax = 186.3919
				text = "IY1"
			intervals [1392]:
				xmin = 186.3919
				xmax = 186.4519
				text = "Y"
			intervals [1393]:
				xmin = 186.4519
				xmax = 186.5219
				text = "UW1"
			intervals [1394]:
				xmin = 186.5219
				xmax = 186.5819
				text = "Z"
			intervals [1395]:
				xmin = 186.5819
				xmax = 186.6119
				text = "D"
			intervals [1396]:
				xmin = 186.6119
				xmax = 186.6919
				text = "T"
			intervals [1397]:
				xmin = 186.6919
				xmax = 186.7819
				text = "UW1"
			intervals [1398]:
				xmin = 186.7819
				xmax = 186.8219
				text = "W"
			intervals [1399]:
				xmin = 186.8219
				xmax = 186.8719
				text = "EH1"
			intervals [1400]:
				xmin = 186.8719
				xmax = 186.9319
				text = "N"
			intervals [1401]:
				xmin = 186.9319
				xmax = 187.0619
				text = "AY1"
			intervals [1402]:
				xmin = 187.0619
				xmax = 187.1519
				text = "W"
			intervals [1403]:
				xmin = 187.1519
				xmax = 187.2219
				text = "AH1"
			intervals [1404]:
				xmin = 187.2219
				xmax = 187.3719
				text = "Z"
			intervals [1405]:
				xmin = 187.3719
				xmax = 187.4519
				text = "HH"
			intervals [1406]:
				xmin = 187.4519
				xmax = 187.4819
				text = "W"
			intervals [1407]:
				xmin = 187.4819
				xmax = 187.5219
				text = "EH1"
			intervals [1408]:
				xmin = 187.5219
				xmax = 187.6019
				text = "N"
			intervals [1409]:
				xmin = 187.6019
				xmax = 187.6819
				text = "AY1"
			intervals [1410]:
				xmin = 187.6819
				xmax = 187.7619
				text = "W"
			intervals [1411]:
				xmin = 187.7619
				xmax = 187.8119
				text = "AH0"
			intervals [1412]:
				xmin = 187.8119
				xmax = 187.8619
				text = "Z"
			intervals [1413]:
				xmin = 187.8619
				xmax = 187.9519
				text = "Y"
			intervals [1414]:
				xmin = 187.9519
				xmax = 188.0619
				text = "AH1"
			intervals [1415]:
				xmin = 188.0619
				xmax = 188.1619
				text = "NG"
			intervals [1416]:
				xmin = 188.1619
				xmax = 188.6417
				text = "sp"
			intervals [1417]:
				xmin = 188.6417
				xmax = 188.9917
				text = "AE1"
			intervals [1418]:
				xmin = 188.9917
				xmax = 189.1317
				text = "N"
			intervals [1419]:
				xmin = 189.1317
				xmax = 189.2017
				text = "D"
			intervals [1420]:
				xmin = 189.2017
				xmax = 189.4517
				text = "AH1"
			intervals [1421]:
				xmin = 189.4517
				xmax = 189.6117
				text = "M"
			intervals [1422]:
				xmin = 189.6117
				xmax = 189.6517
				text = "sp"
			intervals [1423]:
				xmin = 189.6517
				xmax = 189.9113
				text = ""
			intervals [1424]:
				xmin = 189.9113
				xmax = 189.9613
				text = "B"
			intervals [1425]:
				xmin = 189.9613
				xmax = 189.9913
				text = "AH1"
			intervals [1426]:
				xmin = 189.9913
				xmax = 190.0213
				text = "T"
			intervals [1427]:
				xmin = 190.0213
				xmax = 190.1013
				text = "AY1"
			intervals [1428]:
				xmin = 190.1013
				xmax = 190.2013
				text = "N"
			intervals [1429]:
				xmin = 190.2013
				xmax = 190.3013
				text = "UW1"
			intervals [1430]:
				xmin = 190.3013
				xmax = 190.4213
				text = "AO1"
			intervals [1431]:
				xmin = 190.4213
				xmax = 190.4713
				text = "L"
			intervals [1432]:
				xmin = 190.4713
				xmax = 190.5313
				text = "DH"
			intervals [1433]:
				xmin = 190.5313
				xmax = 190.6713
				text = "AH0"
			intervals [1434]:
				xmin = 190.6713
				xmax = 190.7513
				text = "sp"
			intervals [1435]:
				xmin = 190.7513
				xmax = 190.8213
				text = "DH"
			intervals [1436]:
				xmin = 190.8213
				xmax = 190.9313
				text = "IY0"
			intervals [1437]:
				xmin = 190.9313
				xmax = 190.9713
				text = "sp"
			intervals [1438]:
				xmin = 190.9713
				xmax = 191.0913
				text = "K"
			intervals [1439]:
				xmin = 191.0913
				xmax = 191.1413
				text = "IH1"
			intervals [1440]:
				xmin = 191.1413
				xmax = 191.2013
				text = "D"
			intervals [1441]:
				xmin = 191.2013
				xmax = 191.2613
				text = "Z"
			intervals [1442]:
				xmin = 191.2613
				xmax = 191.4413
				text = "ER0"
			intervals [1443]:
				xmin = 191.4413
				xmax = 191.5613
				text = "AW1"
			intervals [1444]:
				xmin = 191.5613
				xmax = 191.6213
				text = "N"
			intervals [1445]:
				xmin = 191.6213
				xmax = 191.6513
				text = "D"
			intervals [1446]:
				xmin = 191.6513
				xmax = 191.6913
				text = "M"
			intervals [1447]:
				xmin = 191.6913
				xmax = 191.9113
				text = "IY1"
			intervals [1448]:
				xmin = 191.9113
				xmax = 192.2986
				text = "sp"
			intervals [1449]:
				xmin = 192.2986
				xmax = 192.7886
				text = "AE1"
			intervals [1450]:
				xmin = 192.7886
				xmax = 192.9686
				text = "N"
			intervals [1451]:
				xmin = 192.9686
				xmax = 193.0686
				text = "D"
			intervals [1452]:
				xmin = 193.0686
				xmax = 193.1686
				text = "sp"
			intervals [1453]:
				xmin = 193.1686
				xmax = 193.2921
				text = ""
			intervals [1454]:
				xmin = 193.2921
				xmax = 193.3821
				text = "N"
			intervals [1455]:
				xmin = 193.3821
				xmax = 193.4521
				text = "UW1"
			intervals [1456]:
				xmin = 193.4521
				xmax = 193.5021
				text = "DH"
			intervals [1457]:
				xmin = 193.5021
				xmax = 193.5621
				text = "EH1"
			intervals [1458]:
				xmin = 193.5621
				xmax = 193.6321
				text = "R"
			intervals [1459]:
				xmin = 193.6321
				xmax = 193.7521
				text = "F"
			intervals [1460]:
				xmin = 193.7521
				xmax = 193.8821
				text = "AE1"
			intervals [1461]:
				xmin = 193.8821
				xmax = 193.9921
				text = "M"
			intervals [1462]:
				xmin = 193.9921
				xmax = 194.0421
				text = "L"
			intervals [1463]:
				xmin = 194.0421
				xmax = 194.1321
				text = "IY0"
			intervals [1464]:
				xmin = 194.1321
				xmax = 194.2821
				text = "Z"
			intervals [1465]:
				xmin = 194.2821
				xmax = 194.3421
				text = "DH"
			intervals [1466]:
				xmin = 194.3421
				xmax = 194.5021
				text = "EY1"
			intervals [1467]:
				xmin = 194.5021
				xmax = 194.6021
				text = "sp"
			intervals [1468]:
				xmin = 194.6021
				xmax = 194.6921
				text = "DH"
			intervals [1469]:
				xmin = 194.6921
				xmax = 194.9221
				text = "EY1"
			intervals [1470]:
				xmin = 194.9221
				xmax = 195.0121
				text = "sp"
			intervals [1471]:
				xmin = 195.0121
				xmax = 195.1021
				text = "DH"
			intervals [1472]:
				xmin = 195.1021
				xmax = 195.2121
				text = "EY1"
			intervals [1473]:
				xmin = 195.2121
				xmax = 195.3321
				text = "N"
			intervals [1474]:
				xmin = 195.3321
				xmax = 195.5021
				text = "UW1"
			intervals [1475]:
				xmin = 195.5021
				xmax = 195.6821
				text = "AH1"
			intervals [1476]:
				xmin = 195.6821
				xmax = 195.8621
				text = "S"
			intervals [1477]:
				xmin = 195.8621
				xmax = 196.2086
				text = ""
			intervals [1478]:
				xmin = 196.2086
				xmax = 196.4586
				text = "AH1"
			intervals [1479]:
				xmin = 196.4586
				xmax = 196.5386
				text = "M"
			intervals [1480]:
				xmin = 196.5386
				xmax = 196.7683
				text = "sp"
			intervals [1481]:
				xmin = 196.7683
				xmax = 196.8383
				text = "W"
			intervals [1482]:
				xmin = 196.8383
				xmax = 196.9083
				text = "IY1"
			intervals [1483]:
				xmin = 196.9083
				xmax = 196.9483
				text = "D"
			intervals [1484]:
				xmin = 196.9483
				xmax = 197.0483
				text = "IH1"
			intervals [1485]:
				xmin = 197.0483
				xmax = 197.1283
				text = "D"
			intervals [1486]:
				xmin = 197.1283
				xmax = 197.2483
				text = "N"
			intervals [1487]:
				xmin = 197.2483
				xmax = 197.4383
				text = "AA1"
			intervals [1488]:
				xmin = 197.4383
				xmax = 197.5083
				text = "T"
			intervals [1489]:
				xmin = 197.5083
				xmax = 197.6983
				text = "G"
			intervals [1490]:
				xmin = 197.6983
				xmax = 198.1383
				text = "OW1"
			intervals [1491]:
				xmin = 198.1383
				xmax = 198.1783
				text = "sp"
			intervals [1492]:
				xmin = 198.1783
				xmax = 198.7075
				text = ""
			intervals [1493]:
				xmin = 198.7075
				xmax = 198.8475
				text = "F"
			intervals [1494]:
				xmin = 198.8475
				xmax = 198.9075
				text = "ER0"
			intervals [1495]:
				xmin = 198.9075
				xmax = 198.9675
				text = "M"
			intervals [1496]:
				xmin = 198.9675
				xmax = 199.1275
				text = "HH"
			intervals [1497]:
				xmin = 199.1275
				xmax = 199.2375
				text = "AW1"
			intervals [1498]:
				xmin = 199.2375
				xmax = 199.3375
				text = "S"
			intervals [1499]:
				xmin = 199.3375
				xmax = 199.3975
				text = "T"
			intervals [1500]:
				xmin = 199.3975
				xmax = 199.4475
				text = "AH0"
			intervals [1501]:
				xmin = 199.4475
				xmax = 199.5475
				text = "HH"
			intervals [1502]:
				xmin = 199.5475
				xmax = 199.6875
				text = "AW1"
			intervals [1503]:
				xmin = 199.6875
				xmax = 199.7775
				text = "S"
			intervals [1504]:
				xmin = 199.7775
				xmax = 199.8875
				text = "S"
			intervals [1505]:
				xmin = 199.8875
				xmax = 199.9975
				text = "OW1"
			intervals [1506]:
				xmin = 199.9975
				xmax = 200.1175
				text = "W"
			intervals [1507]:
				xmin = 200.1175
				xmax = 200.1775
				text = "AH1"
			intervals [1508]:
				xmin = 200.1775
				xmax = 200.2075
				text = "N"
			intervals [1509]:
				xmin = 200.2075
				xmax = 200.2475
				text = "AH0"
			intervals [1510]:
				xmin = 200.2475
				xmax = 200.2975
				text = "V"
			intervals [1511]:
				xmin = 200.2975
				xmax = 200.3475
				text = "DH"
			intervals [1512]:
				xmin = 200.3475
				xmax = 200.4275
				text = "AH0"
			intervals [1513]:
				xmin = 200.4275
				xmax = 200.4975
				text = "TH"
			intervals [1514]:
				xmin = 200.4975
				xmax = 200.5575
				text = "IH1"
			intervals [1515]:
				xmin = 200.5575
				xmax = 200.6475
				text = "NG"
			intervals [1516]:
				xmin = 200.6475
				xmax = 200.6975
				text = "Z"
			intervals [1517]:
				xmin = 200.6975
				xmax = 200.7475
				text = "DH"
			intervals [1518]:
				xmin = 200.7475
				xmax = 200.7775
				text = "AE1"
			intervals [1519]:
				xmin = 200.7775
				xmax = 200.8575
				text = "T"
			intervals [1520]:
				xmin = 200.8575
				xmax = 200.9575
				text = "W"
			intervals [1521]:
				xmin = 200.9575
				xmax = 200.9875
				text = "AH0"
			intervals [1522]:
				xmin = 200.9875
				xmax = 201.0275
				text = "Z"
			intervals [1523]:
				xmin = 201.0275
				xmax = 201.1275
				text = "S"
			intervals [1524]:
				xmin = 201.1275
				xmax = 201.2075
				text = "P"
			intervals [1525]:
				xmin = 201.2075
				xmax = 201.2575
				text = "EH1"
			intervals [1526]:
				xmin = 201.2575
				xmax = 201.3875
				text = "SH"
			intervals [1527]:
				xmin = 201.3875
				xmax = 201.4375
				text = "AH0"
			intervals [1528]:
				xmin = 201.4375
				xmax = 201.4675
				text = "L"
			intervals [1529]:
				xmin = 201.4675
				xmax = 201.5175
				text = "AH0"
			intervals [1530]:
				xmin = 201.5175
				xmax = 201.5675
				text = "N"
			intervals [1531]:
				xmin = 201.5675
				xmax = 201.6375
				text = "Y"
			intervals [1532]:
				xmin = 201.6375
				xmax = 201.6675
				text = "UW0"
			intervals [1533]:
				xmin = 201.6675
				xmax = 201.7375
				text = "N"
			intervals [1534]:
				xmin = 201.7375
				xmax = 201.8375
				text = "IY1"
			intervals [1535]:
				xmin = 201.8375
				xmax = 201.9175
				text = "K"
			intervals [1536]:
				xmin = 201.9175
				xmax = 201.9875
				text = "AH0"
			intervals [1537]:
				xmin = 201.9875
				xmax = 202.0375
				text = "B"
			intervals [1538]:
				xmin = 202.0375
				xmax = 202.2075
				text = "AW1"
			intervals [1539]:
				xmin = 202.2075
				xmax = 202.2575
				text = "T"
			intervals [1540]:
				xmin = 202.2575
				xmax = 202.2875
				text = "sp"
			intervals [1541]:
				xmin = 202.2875
				xmax = 202.7608
				text = ""
			intervals [1542]:
				xmin = 202.7608
				xmax = 202.8308
				text = "DH"
			intervals [1543]:
				xmin = 202.8308
				xmax = 203.1908
				text = "IY0"
			intervals [1544]:
				xmin = 203.1908
				xmax = 203.4608
				text = "AH1"
			intervals [1545]:
				xmin = 203.4608
				xmax = 203.6208
				text = "M"
			intervals [1546]:
				xmin = 203.6208
				xmax = 203.6508
				text = "sp"
			intervals [1547]:
				xmin = 203.6508
				xmax = 203.7808
				text = "T"
			intervals [1548]:
				xmin = 203.7808
				xmax = 203.8508
				text = "IY1"
			intervals [1549]:
				xmin = 203.8508
				xmax = 203.8908
				text = "S"
			intervals [1550]:
				xmin = 203.8908
				xmax = 203.9708
				text = "T"
			intervals [1551]:
				xmin = 203.9708
				xmax = 204.0108
				text = "R"
			intervals [1552]:
				xmin = 204.0108
				xmax = 204.0608
				text = "IY1"
			intervals [1553]:
				xmin = 204.0608
				xmax = 204.1008
				text = "T"
			intervals [1554]:
				xmin = 204.1008
				xmax = 204.1608
				text = "N"
			intervals [1555]:
				xmin = 204.1608
				xmax = 204.2808
				text = "EY1"
			intervals [1556]:
				xmin = 204.2808
				xmax = 204.3208
				text = "B"
			intervals [1557]:
				xmin = 204.3208
				xmax = 204.4008
				text = "ER0"
			intervals [1558]:
				xmin = 204.4008
				xmax = 204.4908
				text = "HH"
			intervals [1559]:
				xmin = 204.4908
				xmax = 204.6108
				text = "UH2"
			intervals [1560]:
				xmin = 204.6108
				xmax = 204.6708
				text = "D"
			intervals [1561]:
				xmin = 204.6708
				xmax = 204.7208
				text = "AE1"
			intervals [1562]:
				xmin = 204.7208
				xmax = 204.9008
				text = "N"
			intervals [1563]:
				xmin = 204.9008
				xmax = 205.0208
				text = "sp"
			intervals [1564]:
				xmin = 205.0208
				xmax = 205.1408
				text = "AE1"
			intervals [1565]:
				xmin = 205.1408
				xmax = 205.2408
				text = "N"
			intervals [1566]:
				xmin = 205.2408
				xmax = 205.3008
				text = "B"
			intervals [1567]:
				xmin = 205.3008
				xmax = 205.4108
				text = "IY1"
			intervals [1568]:
				xmin = 205.4108
				xmax = 205.4508
				text = "IH0"
			intervals [1569]:
				xmin = 205.4508
				xmax = 205.5008
				text = "N"
			intervals [1570]:
				xmin = 205.5008
				xmax = 205.5508
				text = "DH"
			intervals [1571]:
				xmin = 205.5508
				xmax = 205.5908
				text = "EH1"
			intervals [1572]:
				xmin = 205.5908
				xmax = 205.6208
				text = "R"
			intervals [1573]:
				xmin = 205.6208
				xmax = 205.6908
				text = "AE1"
			intervals [1574]:
				xmin = 205.6908
				xmax = 205.7608
				text = "N"
			intervals [1575]:
				xmin = 205.7608
				xmax = 205.8308
				text = "B"
			intervals [1576]:
				xmin = 205.8308
				xmax = 205.9108
				text = "IY1"
			intervals [1577]:
				xmin = 205.9108
				xmax = 205.9408
				text = "IH0"
			intervals [1578]:
				xmin = 205.9408
				xmax = 206.0008
				text = "N"
			intervals [1579]:
				xmin = 206.0008
				xmax = 206.0608
				text = "DH"
			intervals [1580]:
				xmin = 206.0608
				xmax = 206.1308
				text = "EH1"
			intervals [1581]:
				xmin = 206.1308
				xmax = 206.1908
				text = "R"
			intervals [1582]:
				xmin = 206.1908
				xmax = 206.2408
				text = "sp"
			intervals [1583]:
				xmin = 206.2408
				xmax = 206.6725
				text = ""
			intervals [1584]:
				xmin = 206.6725
				xmax = 206.7625
				text = "AE1"
			intervals [1585]:
				xmin = 206.7625
				xmax = 206.8025
				text = "T"
			intervals [1586]:
				xmin = 206.8025
				xmax = 206.8325
				text = "AH0"
			intervals [1587]:
				xmin = 206.8325
				xmax = 206.8925
				text = "V"
			intervals [1588]:
				xmin = 206.8925
				xmax = 206.9425
				text = "EH1"
			intervals [1589]:
				xmin = 206.9425
				xmax = 207.0125
				text = "R"
			intervals [1590]:
				xmin = 207.0125
				xmax = 207.0525
				text = "IY0"
			intervals [1591]:
				xmin = 207.0525
				xmax = 207.1325
				text = "Y"
			intervals [1592]:
				xmin = 207.1325
				xmax = 207.1825
				text = "AH1"
			intervals [1593]:
				xmin = 207.1825
				xmax = 207.3025
				text = "NG"
			intervals [1594]:
				xmin = 207.3025
				xmax = 207.5425
				text = "EY1"
			intervals [1595]:
				xmin = 207.5425
				xmax = 207.6325
				text = "JH"
			intervals [1596]:
				xmin = 207.6325
				xmax = 207.6925
				text = "W"
			intervals [1597]:
				xmin = 207.6925
				xmax = 207.7725
				text = "AH1"
			intervals [1598]:
				xmin = 207.7725
				xmax = 207.8725
				text = "Z"
			intervals [1599]:
				xmin = 207.8725
				xmax = 207.9325
				text = "EH1"
			intervals [1600]:
				xmin = 207.9325
				xmax = 208.0325
				text = "Z"
			intervals [1601]:
				xmin = 208.0325
				xmax = 208.1625
				text = "K"
			intervals [1602]:
				xmin = 208.1625
				xmax = 208.3325
				text = "IH1"
			intervals [1603]:
				xmin = 208.3325
				xmax = 208.4125
				text = "D"
			intervals [1604]:
				xmin = 208.4125
				xmax = 208.5225
				text = "Z"
			intervals [1605]:
				xmin = 208.5225
				xmax = 208.8032
				text = ""
			intervals [1606]:
				xmin = 208.8032
				xmax = 208.8532
				text = "sil"
			intervals [1607]:
				xmin = 208.8532
				xmax = 208.9232
				text = "W"
			intervals [1608]:
				xmin = 208.9232
				xmax = 209.0032
				text = "IY1"
			intervals [1609]:
				xmin = 209.0032
				xmax = 209.0632
				text = "W"
			intervals [1610]:
				xmin = 209.0632
				xmax = 209.1432
				text = "UH1"
			intervals [1611]:
				xmin = 209.1432
				xmax = 209.2132
				text = "D"
			intervals [1612]:
				xmin = 209.2132
				xmax = 209.5187
				text = "sp"
			intervals [1613]:
				xmin = 209.5187
				xmax = 209.6587
				text = "G"
			intervals [1614]:
				xmin = 209.6587
				xmax = 209.8087
				text = "OW1"
			intervals [1615]:
				xmin = 209.8087
				xmax = 209.9287
				text = "F"
			intervals [1616]:
				xmin = 209.9287
				xmax = 209.9887
				text = "ER0"
			intervals [1617]:
				xmin = 209.9887
				xmax = 210.0587
				text = "M"
			intervals [1618]:
				xmin = 210.0587
				xmax = 210.1187
				text = "W"
			intervals [1619]:
				xmin = 210.1187
				xmax = 210.1787
				text = "AH1"
			intervals [1620]:
				xmin = 210.1787
				xmax = 210.2587
				text = "N"
			intervals [1621]:
				xmin = 210.2587
				xmax = 210.3587
				text = "P"
			intervals [1622]:
				xmin = 210.3587
				xmax = 210.4287
				text = "ER1"
			intervals [1623]:
				xmin = 210.4287
				xmax = 210.5287
				text = "S"
			intervals [1624]:
				xmin = 210.5287
				xmax = 210.5787
				text = "AH0"
			intervals [1625]:
				xmin = 210.5787
				xmax = 210.6287
				text = "N"
			intervals [1626]:
				xmin = 210.6287
				xmax = 210.6587
				text = "S"
			intervals [1627]:
				xmin = 210.6587
				xmax = 210.7287
				text = "HH"
			intervals [1628]:
				xmin = 210.7287
				xmax = 210.8887
				text = "AW1"
			intervals [1629]:
				xmin = 210.8887
				xmax = 210.9787
				text = "S"
			intervals [1630]:
				xmin = 210.9787
				xmax = 211.0987
				text = "T"
			intervals [1631]:
				xmin = 211.0987
				xmax = 211.1287
				text = "UW1"
			intervals [1632]:
				xmin = 211.1287
				xmax = 211.1587
				text = "DH"
			intervals [1633]:
				xmin = 211.1587
				xmax = 211.2787
				text = "IY0"
			intervals [1634]:
				xmin = 211.2787
				xmax = 211.3487
				text = "AH1"
			intervals [1635]:
				xmin = 211.3487
				xmax = 211.3887
				text = "DH"
			intervals [1636]:
				xmin = 211.3887
				xmax = 211.4587
				text = "ER0"
			intervals [1637]:
				xmin = 211.4587
				xmax = 211.5987
				text = "P"
			intervals [1638]:
				xmin = 211.5987
				xmax = 211.6687
				text = "ER1"
			intervals [1639]:
				xmin = 211.6687
				xmax = 211.7587
				text = "S"
			intervals [1640]:
				xmin = 211.7587
				xmax = 211.8087
				text = "AH0"
			intervals [1641]:
				xmin = 211.8087
				xmax = 211.8587
				text = "N"
			intervals [1642]:
				xmin = 211.8587
				xmax = 211.8887
				text = "S"
			intervals [1643]:
				xmin = 211.8887
				xmax = 211.9387
				text = "HH"
			intervals [1644]:
				xmin = 211.9387
				xmax = 212.0387
				text = "AW1"
			intervals [1645]:
				xmin = 212.0387
				xmax = 212.1587
				text = "S"
			intervals [1646]:
				xmin = 212.1587
				xmax = 212.2587
				text = "AO1"
			intervals [1647]:
				xmin = 212.2587
				xmax = 212.3087
				text = "L"
			intervals [1648]:
				xmin = 212.3087
				xmax = 212.3587
				text = "DH"
			intervals [1649]:
				xmin = 212.3587
				xmax = 212.4087
				text = "AH0"
			intervals [1650]:
				xmin = 212.4087
				xmax = 212.5087
				text = "T"
			intervals [1651]:
				xmin = 212.5087
				xmax = 212.6187
				text = "AY1"
			intervals [1652]:
				xmin = 212.6187
				xmax = 212.6687
				text = "M"
			intervals [1653]:
				xmin = 212.6687
				xmax = 212.7187
				text = "T"
			intervals [1654]:
				xmin = 212.7187
				xmax = 212.7487
				text = "AH0"
			intervals [1655]:
				xmin = 212.7487
				xmax = 212.9087
				text = "P"
			intervals [1656]:
				xmin = 212.9087
				xmax = 213.0287
				text = "L"
			intervals [1657]:
				xmin = 213.0287
				xmax = 213.3887
				text = "EY1"
			intervals [1658]:
				xmin = 213.3887
				xmax = 213.7414
				text = ""
			intervals [1659]:
				xmin = 213.7414
				xmax = 214.0714
				text = "AO1"
			intervals [1660]:
				xmin = 214.0714
				xmax = 214.3114
				text = "R"
			intervals [1661]:
				xmin = 214.3114
				xmax = 214.5413
				text = ""
			intervals [1662]:
				xmin = 214.5413
				xmax = 214.6913
				text = "IH1"
			intervals [1663]:
				xmin = 214.6913
				xmax = 214.7313
				text = "F"
			intervals [1664]:
				xmin = 214.7313
				xmax = 214.8013
				text = "M"
			intervals [1665]:
				xmin = 214.8013
				xmax = 214.9013
				text = "AY1"
			intervals [1666]:
				xmin = 214.9013
				xmax = 215.0113
				text = "P"
			intervals [1667]:
				xmin = 215.0113
				xmax = 215.0413
				text = "EH1"
			intervals [1668]:
				xmin = 215.0413
				xmax = 215.1213
				text = "R"
			intervals [1669]:
				xmin = 215.1213
				xmax = 215.1513
				text = "AH0"
			intervals [1670]:
				xmin = 215.1513
				xmax = 215.1813
				text = "N"
			intervals [1671]:
				xmin = 215.1813
				xmax = 215.2113
				text = "T"
			intervals [1672]:
				xmin = 215.2113
				xmax = 215.2413
				text = "S"
			intervals [1673]:
				xmin = 215.2413
				xmax = 215.2913
				text = "HH"
			intervals [1674]:
				xmin = 215.2913
				xmax = 215.3313
				text = "AE1"
			intervals [1675]:
				xmin = 215.3313
				xmax = 215.3813
				text = "D"
			intervals [1676]:
				xmin = 215.3813
				xmax = 215.4213
				text = "T"
			intervals [1677]:
				xmin = 215.4213
				xmax = 215.4613
				text = "IH0"
			intervals [1678]:
				xmin = 215.4613
				xmax = 215.5313
				text = "B"
			intervals [1679]:
				xmin = 215.5313
				xmax = 215.6313
				text = "IY1"
			intervals [1680]:
				xmin = 215.6313
				xmax = 215.7213
				text = "AH0"
			intervals [1681]:
				xmin = 215.7213
				xmax = 215.8413
				text = "W"
			intervals [1682]:
				xmin = 215.8413
				xmax = 216.0813
				text = "EY1"
			intervals [1683]:
				xmin = 216.0813
				xmax = 216.1813
				text = "W"
			intervals [1684]:
				xmin = 216.1813
				xmax = 216.2613
				text = "AH1"
			intervals [1685]:
				xmin = 216.2613
				xmax = 216.2913
				text = "N"
			intervals [1686]:
				xmin = 216.2913
				xmax = 216.3213
				text = "AH0"
			intervals [1687]:
				xmin = 216.3213
				xmax = 216.3513
				text = "V"
			intervals [1688]:
				xmin = 216.3513
				xmax = 216.3813
				text = "DH"
			intervals [1689]:
				xmin = 216.3813
				xmax = 216.4613
				text = "IY0"
			intervals [1690]:
				xmin = 216.4613
				xmax = 216.5113
				text = "AH1"
			intervals [1691]:
				xmin = 216.5113
				xmax = 216.5713
				text = "DH"
			intervals [1692]:
				xmin = 216.5713
				xmax = 216.6113
				text = "ER0"
			intervals [1693]:
				xmin = 216.6113
				xmax = 216.7113
				text = "N"
			intervals [1694]:
				xmin = 216.7113
				xmax = 216.8413
				text = "EY1"
			intervals [1695]:
				xmin = 216.8413
				xmax = 216.9013
				text = "B"
			intervals [1696]:
				xmin = 216.9013
				xmax = 216.9713
				text = "ER0"
			intervals [1697]:
				xmin = 216.9713
				xmax = 217.0513
				text = "Z"
			intervals [1698]:
				xmin = 217.0513
				xmax = 217.0813
				text = "W"
			intervals [1699]:
				xmin = 217.0813
				xmax = 217.1213
				text = "UH1"
			intervals [1700]:
				xmin = 217.1213
				xmax = 217.1913
				text = "D"
			intervals [1701]:
				xmin = 217.1913
				xmax = 217.2613
				text = "B"
			intervals [1702]:
				xmin = 217.2613
				xmax = 217.3713
				text = "EY1"
			intervals [1703]:
				xmin = 217.3713
				xmax = 217.4113
				text = "B"
			intervals [1704]:
				xmin = 217.4113
				xmax = 217.4813
				text = "IY0"
			intervals [1705]:
				xmin = 217.4813
				xmax = 217.6113
				text = "S"
			intervals [1706]:
				xmin = 217.6113
				xmax = 217.7513
				text = "IH0"
			intervals [1707]:
				xmin = 217.7513
				xmax = 217.7813
				text = "T"
			intervals [1708]:
				xmin = 217.7813
				xmax = 217.8313
				text = "AH0"
			intervals [1709]:
				xmin = 217.8313
				xmax = 217.8913
				text = "N"
			intervals [1710]:
				xmin = 217.8913
				xmax = 217.9913
				text = "D"
			intervals [1711]:
				xmin = 217.9913
				xmax = 218.2265
				text = ""
			intervals [1712]:
				xmin = 218.2265
				xmax = 218.2565
				text = "sil"
			intervals [1713]:
				xmin = 218.2565
				xmax = 218.3465
				text = "DH"
			intervals [1714]:
				xmin = 218.3465
				xmax = 218.4065
				text = "EY1"
			intervals [1715]:
				xmin = 218.4065
				xmax = 218.4465
				text = "D"
			intervals [1716]:
				xmin = 218.4465
				xmax = 218.4965
				text = "JH"
			intervals [1717]:
				xmin = 218.4965
				xmax = 218.5565
				text = "IH0"
			intervals [1718]:
				xmin = 218.5565
				xmax = 218.6165
				text = "S"
			intervals [1719]:
				xmin = 218.6165
				xmax = 218.6865
				text = "HH"
			intervals [1720]:
				xmin = 218.6865
				xmax = 218.7465
				text = "AE1"
			intervals [1721]:
				xmin = 218.7465
				xmax = 218.8065
				text = "V"
			intervals [1722]:
				xmin = 218.8065
				xmax = 218.8665
				text = "AH1"
			intervals [1723]:
				xmin = 218.8665
				xmax = 218.9565
				text = "S"
			intervals [1724]:
				xmin = 218.9565
				xmax = 219.0265
				text = "K"
			intervals [1725]:
				xmin = 219.0265
				xmax = 219.0665
				text = "AH1"
			intervals [1726]:
				xmin = 219.0665
				xmax = 219.1665
				text = "M"
			intervals [1727]:
				xmin = 219.1665
				xmax = 219.2665
				text = "OW1"
			intervals [1728]:
				xmin = 219.2665
				xmax = 219.3665
				text = "V"
			intervals [1729]:
				xmin = 219.3665
				xmax = 219.4965
				text = "ER0"
			intervals [1730]:
				xmin = 219.4965
				xmax = 219.5365
				text = "AH0"
			intervals [1731]:
				xmin = 219.5365
				xmax = 219.5765
				text = "N"
			intervals [1732]:
				xmin = 219.5765
				xmax = 219.6265
				text = "D"
			intervals [1733]:
				xmin = 219.6265
				xmax = 219.7165
				text = "S"
			intervals [1734]:
				xmin = 219.7165
				xmax = 219.7765
				text = "T"
			intervals [1735]:
				xmin = 219.7765
				xmax = 219.9165
				text = "EY1"
			intervals [1736]:
				xmin = 219.9165
				xmax = 219.9665
				text = "DH"
			intervals [1737]:
				xmin = 219.9665
				xmax = 220.1365
				text = "EH1"
			intervals [1738]:
				xmin = 220.1365
				xmax = 220.2365
				text = "R"
			intervals [1739]:
				xmin = 220.2365
				xmax = 220.2665
				text = "AH0"
			intervals [1740]:
				xmin = 220.2665
				xmax = 220.3365
				text = "N"
			intervals [1741]:
				xmin = 220.3365
				xmax = 220.4365
				text = "T"
			intervals [1742]:
				xmin = 220.4365
				xmax = 220.4765
				text = "IH1"
			intervals [1743]:
				xmin = 220.4765
				xmax = 220.6665
				text = "L"
			intervals [1744]:
				xmin = 220.6665
				xmax = 220.9236
				text = ""
			intervals [1745]:
				xmin = 220.9236
				xmax = 220.9636
				text = "sil"
			intervals [1746]:
				xmin = 220.9636
				xmax = 221.0136
				text = "AA1"
			intervals [1747]:
				xmin = 221.0136
				xmax = 221.0736
				text = "R"
			intervals [1748]:
				xmin = 221.0736
				xmax = 221.1836
				text = "P"
			intervals [1749]:
				xmin = 221.1836
				xmax = 221.2236
				text = "EH1"
			intervals [1750]:
				xmin = 221.2236
				xmax = 221.2836
				text = "R"
			intervals [1751]:
				xmin = 221.2836
				xmax = 221.3136
				text = "AH0"
			intervals [1752]:
				xmin = 221.3136
				xmax = 221.3436
				text = "N"
			intervals [1753]:
				xmin = 221.3436
				xmax = 221.3836
				text = "T"
			intervals [1754]:
				xmin = 221.3836
				xmax = 221.4536
				text = "S"
			intervals [1755]:
				xmin = 221.4536
				xmax = 221.5236
				text = "K"
			intervals [1756]:
				xmin = 221.5236
				xmax = 221.6336
				text = "EY1"
			intervals [1757]:
				xmin = 221.6336
				xmax = 221.6736
				text = "M"
			intervals [1758]:
				xmin = 221.6736
				xmax = 221.7736
				text = "B"
			intervals [1759]:
				xmin = 221.7736
				xmax = 222.0936
				text = "AE1"
			intervals [1760]:
				xmin = 222.0936
				xmax = 222.2436
				text = "K"
			intervals [1761]:
				xmin = 222.2436
				xmax = 222.2836
				text = "AE1"
			intervals [1762]:
				xmin = 222.2836
				xmax = 222.3436
				text = "N"
			intervals [1763]:
				xmin = 222.3436
				xmax = 222.4536
				text = "D"
			intervals [1764]:
				xmin = 222.4536
				xmax = 222.8178
				text = ""
			intervals [1765]:
				xmin = 222.8178
				xmax = 222.8578
				text = "sil"
			intervals [1766]:
				xmin = 222.8578
				xmax = 222.9278
				text = "W"
			intervals [1767]:
				xmin = 222.9278
				xmax = 222.9678
				text = "IY1"
			intervals [1768]:
				xmin = 222.9678
				xmax = 223.0178
				text = "D"
			intervals [1769]:
				xmin = 223.0178
				xmax = 223.1178
				text = "S"
			intervals [1770]:
				xmin = 223.1178
				xmax = 223.1978
				text = "P"
			intervals [1771]:
				xmin = 223.1978
				xmax = 223.2378
				text = "EH1"
			intervals [1772]:
				xmin = 223.2378
				xmax = 223.2778
				text = "N"
			intervals [1773]:
				xmin = 223.2778
				xmax = 223.3078
				text = "D"
			intervals [1774]:
				xmin = 223.3078
				xmax = 223.3378
				text = "DH"
			intervals [1775]:
				xmin = 223.3378
				xmax = 223.3678
				text = "AH0"
			intervals [1776]:
				xmin = 223.3678
				xmax = 223.4978
				text = "N"
			intervals [1777]:
				xmin = 223.4978
				xmax = 223.6078
				text = "AY1"
			intervals [1778]:
				xmin = 223.6078
				xmax = 223.7178
				text = "T"
			intervals [1779]:
				xmin = 223.7178
				xmax = 223.7578
				text = "sp"
			intervals [1780]:
				xmin = 223.7578
				xmax = 223.7878
				text = "AH0"
			intervals [1781]:
				xmin = 223.7878
				xmax = 223.9578
				text = "N"
			intervals [1782]:
				xmin = 223.9578
				xmax = 224.0495
				text = ""
			intervals [1783]:
				xmin = 224.0495
				xmax = 224.1695
				text = "AE1"
			intervals [1784]:
				xmin = 224.1695
				xmax = 224.2095
				text = "T"
			intervals [1785]:
				xmin = 224.2095
				xmax = 224.3395
				text = "IY1"
			intervals [1786]:
				xmin = 224.3395
				xmax = 224.4395
				text = "CH"
			intervals [1787]:
				xmin = 224.4395
				xmax = 224.4895
				text = "AH1"
			intervals [1788]:
				xmin = 224.4895
				xmax = 224.5595
				text = "DH"
			intervals [1789]:
				xmin = 224.5595
				xmax = 224.6795
				text = "ER0"
			intervals [1790]:
				xmin = 224.6795
				xmax = 224.7395
				text = "S"
			intervals [1791]:
				xmin = 224.7395
				xmax = 224.7995
				text = "HH"
			intervals [1792]:
				xmin = 224.7995
				xmax = 224.9895
				text = "AW1"
			intervals [1793]:
				xmin = 224.9895
				xmax = 225.0495
				text = "S"
			intervals [1794]:
				xmin = 225.0495
				xmax = 225.1095
				text = "IH0"
			intervals [1795]:
				xmin = 225.1095
				xmax = 225.2095
				text = "Z"
			intervals [1796]:
				xmin = 225.2095
				xmax = 225.2495
				text = "AH0"
			intervals [1797]:
				xmin = 225.2495
				xmax = 225.2795
				text = "N"
			intervals [1798]:
				xmin = 225.2795
				xmax = 225.3195
				text = "DH"
			intervals [1799]:
				xmin = 225.3195
				xmax = 225.3495
				text = "AE1"
			intervals [1800]:
				xmin = 225.3495
				xmax = 225.4295
				text = "T"
			intervals [1801]:
				xmin = 225.4295
				xmax = 225.5295
				text = "S"
			intervals [1802]:
				xmin = 225.5295
				xmax = 225.5695
				text = "AO1"
			intervals [1803]:
				xmin = 225.5695
				xmax = 225.5995
				text = "R"
			intervals [1804]:
				xmin = 225.5995
				xmax = 225.6395
				text = "T"
			intervals [1805]:
				xmin = 225.6395
				xmax = 225.6695
				text = "AH0"
			intervals [1806]:
				xmin = 225.6695
				xmax = 225.6995
				text = "V"
			intervals [1807]:
				xmin = 225.6995
				xmax = 225.8095
				text = "TH"
			intervals [1808]:
				xmin = 225.8095
				xmax = 225.8795
				text = "IH1"
			intervals [1809]:
				xmin = 225.8795
				xmax = 225.9895
				text = "NG"
			intervals [1810]:
				xmin = 225.9895
				xmax = 226.0195
				text = "AH0"
			intervals [1811]:
				xmin = 226.0195
				xmax = 226.0495
				text = "N"
			intervals [1812]:
				xmin = 226.0495
				xmax = 226.1195
				text = "D"
			intervals [1813]:
				xmin = 226.1195
				xmax = 226.2195
				text = "S"
			intervals [1814]:
				xmin = 226.2195
				xmax = 226.4495
				text = "OW1"
			intervals [1815]:
				xmin = 226.4495
				xmax = 226.7891
				text = ""
			intervals [1816]:
				xmin = 226.7891
				xmax = 226.8191
				text = "sil"
			intervals [1817]:
				xmin = 226.8191
				xmax = 227.0891
				text = "AH1"
			intervals [1818]:
				xmin = 227.0891
				xmax = 227.2291
				text = "M"
			intervals [1819]:
				xmin = 227.2291
				xmax = 228.4123
				text = "sp"
			intervals [1820]:
				xmin = 228.4123
				xmax = 228.4423
				text = "W"
			intervals [1821]:
				xmin = 228.4423
				xmax = 228.4823
				text = "EH1"
			intervals [1822]:
				xmin = 228.4823
				xmax = 228.5423
				text = "N"
			intervals [1823]:
				xmin = 228.5423
				xmax = 228.6523
				text = "AY1"
			intervals [1824]:
				xmin = 228.6523
				xmax = 228.7223
				text = "G"
			intervals [1825]:
				xmin = 228.7223
				xmax = 228.8323
				text = "AA1"
			intervals [1826]:
				xmin = 228.8323
				xmax = 228.8823
				text = "T"
			intervals [1827]:
				xmin = 228.8823
				xmax = 228.9423
				text = "AH1"
			intervals [1828]:
				xmin = 228.9423
				xmax = 229.0423
				text = "P"
			intervals [1829]:
				xmin = 229.0423
				xmax = 229.1023
				text = "T"
			intervals [1830]:
				xmin = 229.1023
				xmax = 229.1423
				text = "IY1"
			intervals [1831]:
				xmin = 229.1423
				xmax = 229.3912
				text = ""
			intervals [1832]:
				xmin = 229.3912
				xmax = 229.5612
				text = "T"
			intervals [1833]:
				xmin = 229.5612
				xmax = 229.7412
				text = "UW1"
			intervals [1834]:
				xmin = 229.7412
				xmax = 229.8112
				text = "DH"
			intervals [1835]:
				xmin = 229.8112
				xmax = 229.8912
				text = "AH0"
			intervals [1836]:
				xmin = 229.8912
				xmax = 229.9612
				text = "T"
			intervals [1837]:
				xmin = 229.9612
				xmax = 229.9912
				text = "AH0"
			intervals [1838]:
				xmin = 229.9912
				xmax = 230.0712
				text = "K"
			intervals [1839]:
				xmin = 230.0712
				xmax = 230.1312
				text = "OW1"
			intervals [1840]:
				xmin = 230.1312
				xmax = 230.2112
				text = "M"
			intervals [1841]:
				xmin = 230.2112
				xmax = 230.2612
				text = "AH0"
			intervals [1842]:
				xmin = 230.2612
				xmax = 230.3712
				text = "P"
			intervals [1843]:
				xmin = 230.3712
				xmax = 230.4412
				text = "AA1"
			intervals [1844]:
				xmin = 230.4412
				xmax = 230.5012
				text = "R"
			intervals [1845]:
				xmin = 230.5012
				xmax = 230.5512
				text = "K"
			intervals [1846]:
				xmin = 230.5512
				xmax = 230.6512
				text = "S"
			intervals [1847]:
				xmin = 230.6512
				xmax = 230.6912
				text = "EH1"
			intervals [1848]:
				xmin = 230.6912
				xmax = 230.7412
				text = "K"
			intervals [1849]:
				xmin = 230.7412
				xmax = 230.8312
				text = "SH"
			intervals [1850]:
				xmin = 230.8312
				xmax = 230.8612
				text = "AH0"
			intervals [1851]:
				xmin = 230.8612
				xmax = 230.9012
				text = "N"
			intervals [1852]:
				xmin = 230.9012
				xmax = 230.9512
				text = "AH0"
			intervals [1853]:
				xmin = 230.9512
				xmax = 230.9812
				text = "V"
			intervals [1854]:
				xmin = 230.9812
				xmax = 231.0412
				text = "D"
			intervals [1855]:
				xmin = 231.0412
				xmax = 231.1312
				text = "IY1"
			intervals [1856]:
				xmin = 231.1312
				xmax = 231.2812
				text = "S"
			intervals [1857]:
				xmin = 231.2812
				xmax = 231.3912
				text = "IY1"
			intervals [1858]:
				xmin = 231.3912
				xmax = 232.0175
				text = ""
			intervals [1859]:
				xmin = 232.0175
				xmax = 232.1575
				text = "AY1"
			intervals [1860]:
				xmin = 232.1575
				xmax = 232.2075
				text = "W"
			intervals [1861]:
				xmin = 232.2075
				xmax = 232.2475
				text = "AH0"
			intervals [1862]:
				xmin = 232.2475
				xmax = 232.2975
				text = "Z"
			intervals [1863]:
				xmin = 232.2975
				xmax = 232.4075
				text = "OW1"
			intervals [1864]:
				xmin = 232.4075
				xmax = 232.4675
				text = "L"
			intervals [1865]:
				xmin = 232.4675
				xmax = 232.5175
				text = "D"
			intervals [1866]:
				xmin = 232.5175
				xmax = 232.6575
				text = "ER0"
			intervals [1867]:
				xmin = 232.6575
				xmax = 232.7275
				text = "sp"
			intervals [1868]:
				xmin = 232.7275
				xmax = 232.8575
				text = "AH0"
			intervals [1869]:
				xmin = 232.8575
				xmax = 233.0375
				text = "N"
			intervals [1870]:
				xmin = 233.0375
				xmax = 233.0675
				text = "sp"
			intervals [1871]:
				xmin = 233.0675
				xmax = 233.1875
				text = "W"
			intervals [1872]:
				xmin = 233.1875
				xmax = 233.2275
				text = "IY1"
			intervals [1873]:
				xmin = 233.2275
				xmax = 233.2575
				text = "D"
			intervals [1874]:
				xmin = 233.2575
				xmax = 233.3275
				text = "IH1"
			intervals [1875]:
				xmin = 233.3275
				xmax = 233.3775
				text = "N"
			intervals [1876]:
				xmin = 233.3775
				xmax = 233.4275
				text = "T"
			intervals [1877]:
				xmin = 233.4275
				xmax = 233.4675
				text = "D"
			intervals [1878]:
				xmin = 233.4675
				xmax = 233.5275
				text = "UW1"
			intervals [1879]:
				xmin = 233.5275
				xmax = 233.5875
				text = "DH"
			intervals [1880]:
				xmin = 233.5875
				xmax = 233.6775
				text = "AE1"
			intervals [1881]:
				xmin = 233.6775
				xmax = 233.7375
				text = "T"
			intervals [1882]:
				xmin = 233.7375
				xmax = 233.8275
				text = "K"
			intervals [1883]:
				xmin = 233.8275
				xmax = 233.8975
				text = "AY1"
			intervals [1884]:
				xmin = 233.8975
				xmax = 233.9675
				text = "N"
			intervals [1885]:
				xmin = 233.9675
				xmax = 234.0175
				text = "AH0"
			intervals [1886]:
				xmin = 234.0175
				xmax = 234.0575
				text = "V"
			intervals [1887]:
				xmin = 234.0575
				xmax = 234.1475
				text = "TH"
			intervals [1888]:
				xmin = 234.1475
				xmax = 234.2475
				text = "IH1"
			intervals [1889]:
				xmin = 234.2475
				xmax = 234.3375
				text = "NG"
			intervals [1890]:
				xmin = 234.3375
				xmax = 234.3875
				text = "B"
			intervals [1891]:
				xmin = 234.3875
				xmax = 234.4175
				text = "AH1"
			intervals [1892]:
				xmin = 234.4175
				xmax = 234.4875
				text = "T"
			intervals [1893]:
				xmin = 234.4875
				xmax = 234.5375
				text = "DH"
			intervals [1894]:
				xmin = 234.5375
				xmax = 234.5675
				text = "AH0"
			intervals [1895]:
				xmin = 234.5675
				xmax = 234.6775
				text = "N"
			intervals [1896]:
				xmin = 234.6775
				xmax = 234.7875
				text = "EY1"
			intervals [1897]:
				xmin = 234.7875
				xmax = 234.8375
				text = "B"
			intervals [1898]:
				xmin = 234.8375
				xmax = 234.8775
				text = "ER0"
			intervals [1899]:
				xmin = 234.8775
				xmax = 234.9475
				text = "Z"
			intervals [1900]:
				xmin = 234.9475
				xmax = 234.9775
				text = "W"
			intervals [1901]:
				xmin = 234.9775
				xmax = 235.0275
				text = "ER0"
			intervals [1902]:
				xmin = 235.0275
				xmax = 235.1075
				text = "S"
			intervals [1903]:
				xmin = 235.1075
				xmax = 235.1675
				text = "T"
			intervals [1904]:
				xmin = 235.1675
				xmax = 235.2275
				text = "IH1"
			intervals [1905]:
				xmin = 235.2275
				xmax = 235.4175
				text = "L"
			intervals [1906]:
				xmin = 235.4175
				xmax = 235.4875
				text = "sp"
			intervals [1907]:
				xmin = 235.4875
				xmax = 235.6175
				text = "K"
			intervals [1908]:
				xmin = 235.6175
				xmax = 235.6475
				text = "L"
			intervals [1909]:
				xmin = 235.6475
				xmax = 235.7575
				text = "OW1"
			intervals [1910]:
				xmin = 235.7575
				xmax = 235.8775
				text = "S"
			intervals [1911]:
				xmin = 235.8775
				xmax = 235.9175
				text = "AH0"
			intervals [1912]:
				xmin = 235.9175
				xmax = 235.9575
				text = "N"
			intervals [1913]:
				xmin = 235.9575
				xmax = 235.9975
				text = "EH1"
			intervals [1914]:
				xmin = 235.9975
				xmax = 236.0275
				text = "V"
			intervals [1915]:
				xmin = 236.0275
				xmax = 236.0575
				text = "R"
			intervals [1916]:
				xmin = 236.0575
				xmax = 236.0975
				text = "IY0"
			intervals [1917]:
				xmin = 236.0975
				xmax = 236.1475
				text = "B"
			intervals [1918]:
				xmin = 236.1475
				xmax = 236.1775
				text = "AA2"
			intervals [1919]:
				xmin = 236.1775
				xmax = 236.2075
				text = "D"
			intervals [1920]:
				xmin = 236.2075
				xmax = 236.2375
				text = "IY0"
			intervals [1921]:
				xmin = 236.2375
				xmax = 236.2675
				text = "W"
			intervals [1922]:
				xmin = 236.2675
				xmax = 236.2975
				text = "AH0"
			intervals [1923]:
				xmin = 236.2975
				xmax = 236.3475
				text = "Z"
			intervals [1924]:
				xmin = 236.3475
				xmax = 236.4375
				text = "F"
			intervals [1925]:
				xmin = 236.4375
				xmax = 236.4775
				text = "R"
			intervals [1926]:
				xmin = 236.4775
				xmax = 236.5075
				text = "EH1"
			intervals [1927]:
				xmin = 236.5075
				xmax = 236.6075
				text = "N"
			intervals [1928]:
				xmin = 236.6075
				xmax = 236.6575
				text = "L"
			intervals [1929]:
				xmin = 236.6575
				xmax = 236.7275
				text = "IY0"
			intervals [1930]:
				xmin = 236.7275
				xmax = 236.7775
				text = "AH0"
			intervals [1931]:
				xmin = 236.7775
				xmax = 236.8175
				text = "N"
			intervals [1932]:
				xmin = 236.8175
				xmax = 236.8475
				text = "D"
			intervals [1933]:
				xmin = 236.8475
				xmax = 237.2317
				text = ""
			intervals [1934]:
				xmin = 237.2317
				xmax = 237.3017
				text = "W"
			intervals [1935]:
				xmin = 237.3017
				xmax = 237.3517
				text = "IY1"
			intervals [1936]:
				xmin = 237.3517
				xmax = 237.3917
				text = "HH"
			intervals [1937]:
				xmin = 237.3917
				xmax = 237.4517
				text = "EH1"
			intervals [1938]:
				xmin = 237.4517
				xmax = 237.5117
				text = "L"
			intervals [1939]:
				xmin = 237.5117
				xmax = 237.5417
				text = "P"
			intervals [1940]:
				xmin = 237.5417
				xmax = 237.5917
				text = "T"
			intervals [1941]:
				xmin = 237.5917
				xmax = 237.6417
				text = "AW1"
			intervals [1942]:
				xmin = 237.6417
				xmax = 237.6917
				text = "T"
			intervals [1943]:
				xmin = 237.6917
				xmax = 237.7617
				text = "EH1"
			intervals [1944]:
				xmin = 237.7617
				xmax = 237.8217
				text = "V"
			intervals [1945]:
				xmin = 237.8217
				xmax = 237.8917
				text = "R"
			intervals [1946]:
				xmin = 237.8917
				xmax = 237.9617
				text = "IY0"
			intervals [1947]:
				xmin = 237.9617
				xmax = 238.0317
				text = "B"
			intervals [1948]:
				xmin = 238.0317
				xmax = 238.1117
				text = "AA2"
			intervals [1949]:
				xmin = 238.1117
				xmax = 238.2017
				text = "D"
			intervals [1950]:
				xmin = 238.2017
				xmax = 238.4317
				text = "IY0"
			intervals [1951]:
				xmin = 238.4317
				xmax = 238.6517
				text = "S"
			intervals [1952]:
				xmin = 238.6517
				xmax = 238.9617
				text = "OW1"
			intervals [1953]:
				xmin = 238.9617
				xmax = 238.9917
				text = "sp"
			intervals [1954]:
				xmin = 238.9917
				xmax = 239.0617
				text = "IH0"
			intervals [1955]:
				xmin = 239.0617
				xmax = 239.1017
				text = "N"
			intervals [1956]:
				xmin = 239.1017
				xmax = 239.1417
				text = "DH"
			intervals [1957]:
				xmin = 239.1417
				xmax = 239.2017
				text = "AH0"
			intervals [1958]:
				xmin = 239.2017
				xmax = 239.3017
				text = "W"
			intervals [1959]:
				xmin = 239.3017
				xmax = 239.3417
				text = "IH1"
			intervals [1960]:
				xmin = 239.3417
				xmax = 239.3717
				text = "N"
			intervals [1961]:
				xmin = 239.3717
				xmax = 239.4017
				text = "T"
			intervals [1962]:
				xmin = 239.4017
				xmax = 239.4417
				text = "ER0"
			intervals [1963]:
				xmin = 239.4417
				xmax = 239.5617
				text = "T"
			intervals [1964]:
				xmin = 239.5617
				xmax = 239.7417
				text = "AY1"
			intervals [1965]:
				xmin = 239.7417
				xmax = 239.8617
				text = "M"
			intervals [1966]:
				xmin = 239.8617
				xmax = 240.1878
				text = ""
			intervals [1967]:
				xmin = 240.1878
				xmax = 240.3078
				text = "EH1"
			intervals [1968]:
				xmin = 240.3078
				xmax = 240.3678
				text = "V"
			intervals [1969]:
				xmin = 240.3678
				xmax = 240.4178
				text = "R"
			intervals [1970]:
				xmin = 240.4178
				xmax = 240.5078
				text = "IY0"
			intervals [1971]:
				xmin = 240.5078
				xmax = 240.5678
				text = "B"
			intervals [1972]:
				xmin = 240.5678
				xmax = 240.6278
				text = "AA2"
			intervals [1973]:
				xmin = 240.6278
				xmax = 240.6978
				text = "D"
			intervals [1974]:
				xmin = 240.6978
				xmax = 240.7478
				text = "IY0"
			intervals [1975]:
				xmin = 240.7478
				xmax = 240.8378
				text = "G"
			intervals [1976]:
				xmin = 240.8378
				xmax = 240.9378
				text = "AA1"
			intervals [1977]:
				xmin = 240.9378
				xmax = 240.9978
				text = "T"
			intervals [1978]:
				xmin = 240.9978
				xmax = 241.1978
				text = "AW1"
			intervals [1979]:
				xmin = 241.1978
				xmax = 241.2278
				text = "T"
			intervals [1980]:
				xmin = 241.2278
				xmax = 241.2578
				text = "AH0"
			intervals [1981]:
				xmin = 241.2578
				xmax = 241.2878
				text = "N"
			intervals [1982]:
				xmin = 241.2878
				xmax = 241.731
				text = ""
			intervals [1983]:
				xmin = 241.731
				xmax = 241.771
				text = "sil"
			intervals [1984]:
				xmin = 241.771
				xmax = 241.871
				text = "AO1"
			intervals [1985]:
				xmin = 241.871
				xmax = 241.911
				text = "L"
			intervals [1986]:
				xmin = 241.911
				xmax = 241.951
				text = "DH"
			intervals [1987]:
				xmin = 241.951
				xmax = 241.991
				text = "AH0"
			intervals [1988]:
				xmin = 241.991
				xmax = 242.091
				text = "F"
			intervals [1989]:
				xmin = 242.091
				xmax = 242.211
				text = "AA1"
			intervals [1990]:
				xmin = 242.211
				xmax = 242.241
				text = "DH"
			intervals [1991]:
				xmin = 242.241
				xmax = 242.271
				text = "ER0"
			intervals [1992]:
				xmin = 242.271
				xmax = 242.361
				text = "Z"
			intervals [1993]:
				xmin = 242.361
				xmax = 242.391
				text = "AH0"
			intervals [1994]:
				xmin = 242.391
				xmax = 242.421
				text = "N"
			intervals [1995]:
				xmin = 242.421
				xmax = 242.531
				text = "S"
			intervals [1996]:
				xmin = 242.531
				xmax = 242.601
				text = "AH1"
			intervals [1997]:
				xmin = 242.601
				xmax = 242.661
				text = "N"
			intervals [1998]:
				xmin = 242.661
				xmax = 242.711
				text = "Z"
			intervals [1999]:
				xmin = 242.711
				xmax = 242.751
				text = "W"
			intervals [2000]:
				xmin = 242.751
				xmax = 242.811
				text = "ER0"
			intervals [2001]:
				xmin = 242.811
				xmax = 242.901
				text = "AW1"
			intervals [2002]:
				xmin = 242.901
				xmax = 242.981
				text = "T"
			intervals [2003]:
				xmin = 242.981
				xmax = 243.101
				text = "K"
			intervals [2004]:
				xmin = 243.101
				xmax = 243.131
				text = "L"
			intervals [2005]:
				xmin = 243.131
				xmax = 243.161
				text = "IY1"
			intervals [2006]:
				xmin = 243.161
				xmax = 243.201
				text = "N"
			intervals [2007]:
				xmin = 243.201
				xmax = 243.231
				text = "IH0"
			intervals [2008]:
				xmin = 243.231
				xmax = 243.311
				text = "NG"
			intervals [2009]:
				xmin = 243.311
				xmax = 243.391
				text = "AO1"
			intervals [2010]:
				xmin = 243.391
				xmax = 243.481
				text = "F"
			intervals [2011]:
				xmin = 243.481
				xmax = 243.511
				text = "DH"
			intervals [2012]:
				xmin = 243.511
				xmax = 243.561
				text = "AH0"
			intervals [2013]:
				xmin = 243.561
				xmax = 243.681
				text = "S"
			intervals [2014]:
				xmin = 243.681
				xmax = 243.751
				text = "N"
			intervals [2015]:
				xmin = 243.751
				xmax = 243.981
				text = "OW1"
			intervals [2016]:
				xmin = 243.981
				xmax = 244.051
				text = "AH0"
			intervals [2017]:
				xmin = 244.051
				xmax = 244.091
				text = "N"
			intervals [2018]:
				xmin = 244.091
				xmax = 244.191
				text = "D"
			intervals [2019]:
				xmin = 244.191
				xmax = 244.4463
				text = ""
			intervals [2020]:
				xmin = 244.4463
				xmax = 244.4963
				text = "sil"
			intervals [2021]:
				xmin = 244.4963
				xmax = 244.6563
				text = "SH"
			intervals [2022]:
				xmin = 244.6563
				xmax = 244.6963
				text = "AH1"
			intervals [2023]:
				xmin = 244.6963
				xmax = 244.7463
				text = "V"
			intervals [2024]:
				xmin = 244.7463
				xmax = 244.7863
				text = "L"
			intervals [2025]:
				xmin = 244.7863
				xmax = 244.8163
				text = "IH0"
			intervals [2026]:
				xmin = 244.8163
				xmax = 244.8863
				text = "N"
			intervals [2027]:
				xmin = 244.8863
				xmax = 244.9463
				text = "W"
			intervals [2028]:
				xmin = 244.9463
				xmax = 245.0963
				text = "AO1"
			intervals [2029]:
				xmin = 245.0963
				xmax = 245.2163
				text = "K"
			intervals [2030]:
				xmin = 245.2163
				xmax = 245.3263
				text = "S"
			intervals [2031]:
				xmin = 245.3263
				xmax = 245.3763
				text = "AH0"
			intervals [2032]:
				xmin = 245.3763
				xmax = 245.4163
				text = "N"
			intervals [2033]:
				xmin = 245.4163
				xmax = 245.5863
				text = "D"
			intervals [2034]:
				xmin = 245.5863
				xmax = 245.9896
				text = ""
			intervals [2035]:
				xmin = 245.9896
				xmax = 246.0296
				text = "sil"
			intervals [2036]:
				xmin = 246.0296
				xmax = 246.0596
				text = "M"
			intervals [2037]:
				xmin = 246.0596
				xmax = 246.1196
				text = "UW1"
			intervals [2038]:
				xmin = 246.1196
				xmax = 246.1796
				text = "V"
			intervals [2039]:
				xmin = 246.1796
				xmax = 246.2296
				text = "IH0"
			intervals [2040]:
				xmin = 246.2296
				xmax = 246.2696
				text = "N"
			intervals [2041]:
				xmin = 246.2696
				xmax = 246.3796
				text = "K"
			intervals [2042]:
				xmin = 246.3796
				xmax = 246.5796
				text = "AA1"
			intervals [2043]:
				xmin = 246.5796
				xmax = 246.6596
				text = "R"
			intervals [2044]:
				xmin = 246.6596
				xmax = 246.7596
				text = "Z"
			intervals [2045]:
				xmin = 246.7596
				xmax = 246.7896
				text = "AH0"
			intervals [2046]:
				xmin = 246.7896
				xmax = 246.9496
				text = "N"
			intervals [2047]:
				xmin = 246.9496
				xmax = 246.9896
				text = "DH"
			intervals [2048]:
				xmin = 246.9896
				xmax = 247.0296
				text = "AE1"
			intervals [2049]:
				xmin = 247.0296
				xmax = 247.1096
				text = "T"
			intervals [2050]:
				xmin = 247.1096
				xmax = 247.1896
				text = "S"
			intervals [2051]:
				xmin = 247.1896
				xmax = 247.2196
				text = "AO1"
			intervals [2052]:
				xmin = 247.2196
				xmax = 247.2496
				text = "R"
			intervals [2053]:
				xmin = 247.2496
				xmax = 247.2796
				text = "T"
			intervals [2054]:
				xmin = 247.2796
				xmax = 247.3096
				text = "AH0"
			intervals [2055]:
				xmin = 247.3096
				xmax = 247.3396
				text = "V"
			intervals [2056]:
				xmin = 247.3396
				xmax = 247.4396
				text = "TH"
			intervals [2057]:
				xmin = 247.4396
				xmax = 247.5096
				text = "IH1"
			intervals [2058]:
				xmin = 247.5096
				xmax = 247.5396
				text = "NG"
			intervals [2059]:
				xmin = 247.5396
				xmax = 249.5819
				text = "sp"
			intervals [2060]:
				xmin = 249.5819
				xmax = 249.6419
				text = "spn"
			intervals [2061]:
				xmin = 249.6419
				xmax = 249.6819
				text = "sp"
			intervals [2062]:
				xmin = 249.6819
				xmax = 249.8019
				text = "N"
			intervals [2063]:
				xmin = 249.8019
				xmax = 249.9019
				text = "OW1"
			intervals [2064]:
				xmin = 249.9019
				xmax = 249.9519
				text = "AY1"
			intervals [2065]:
				xmin = 249.9519
				xmax = 249.9819
				text = "HH"
			intervals [2066]:
				xmin = 249.9819
				xmax = 250.0119
				text = "AE1"
			intervals [2067]:
				xmin = 250.0119
				xmax = 250.0619
				text = "V"
			intervals [2068]:
				xmin = 250.0619
				xmax = 250.1219
				text = "AH0"
			intervals [2069]:
				xmin = 250.1219
				xmax = 250.2219
				text = "S"
			intervals [2070]:
				xmin = 250.2219
				xmax = 250.2819
				text = "IH1"
			intervals [2071]:
				xmin = 250.2819
				xmax = 250.3719
				text = "S"
			intervals [2072]:
				xmin = 250.3719
				xmax = 250.4319
				text = "T"
			intervals [2073]:
				xmin = 250.4319
				xmax = 250.4919
				text = "ER0"
			intervals [2074]:
				xmin = 250.4919
				xmax = 250.5419
				text = "AO1"
			intervals [2075]:
				xmin = 250.5419
				xmax = 250.5719
				text = "R"
			intervals [2076]:
				xmin = 250.5719
				xmax = 250.6419
				text = "AY1"
			intervals [2077]:
				xmin = 250.6419
				xmax = 250.6719
				text = "HH"
			intervals [2078]:
				xmin = 250.6719
				xmax = 250.7019
				text = "AE1"
			intervals [2079]:
				xmin = 250.7019
				xmax = 250.7519
				text = "D"
			intervals [2080]:
				xmin = 250.7519
				xmax = 250.8319
				text = "AH0"
			intervals [2081]:
				xmin = 250.8319
				xmax = 250.9219
				text = "S"
			intervals [2082]:
				xmin = 250.9219
				xmax = 250.9819
				text = "IH1"
			intervals [2083]:
				xmin = 250.9819
				xmax = 251.0519
				text = "S"
			intervals [2084]:
				xmin = 251.0519
				xmax = 251.1219
				text = "T"
			intervals [2085]:
				xmin = 251.1219
				xmax = 251.1719
				text = "ER0"
			intervals [2086]:
				xmin = 251.1719
				xmax = 251.701
				text = "sp"
			intervals [2087]:
				xmin = 251.701
				xmax = 251.781
				text = "AY1"
			intervals [2088]:
				xmin = 251.781
				xmax = 251.811
				text = "HH"
			intervals [2089]:
				xmin = 251.811
				xmax = 251.841
				text = "AE1"
			intervals [2090]:
				xmin = 251.841
				xmax = 251.881
				text = "D"
			intervals [2091]:
				xmin = 251.881
				xmax = 251.951
				text = "AH0"
			intervals [2092]:
				xmin = 251.951
				xmax = 252.041
				text = "S"
			intervals [2093]:
				xmin = 252.041
				xmax = 252.071
				text = "IH1"
			intervals [2094]:
				xmin = 252.071
				xmax = 252.151
				text = "S"
			intervals [2095]:
				xmin = 252.151
				xmax = 252.191
				text = "T"
			intervals [2096]:
				xmin = 252.191
				xmax = 252.231
				text = "ER0"
			intervals [2097]:
				xmin = 252.231
				xmax = 252.331
				text = "SH"
			intervals [2098]:
				xmin = 252.331
				xmax = 252.361
				text = "IY1"
			intervals [2099]:
				xmin = 252.361
				xmax = 252.451
				text = "P"
			intervals [2100]:
				xmin = 252.451
				xmax = 252.551
				text = "AE1"
			intervals [2101]:
				xmin = 252.551
				xmax = 252.611
				text = "S"
			intervals [2102]:
				xmin = 252.611
				xmax = 252.651
				text = "T"
			intervals [2103]:
				xmin = 252.651
				xmax = 252.701
				text = "L"
			intervals [2104]:
				xmin = 252.701
				xmax = 252.761
				text = "AE1"
			intervals [2105]:
				xmin = 252.761
				xmax = 252.881
				text = "S"
			intervals [2106]:
				xmin = 252.881
				xmax = 252.911
				text = "Y"
			intervals [2107]:
				xmin = 252.911
				xmax = 252.941
				text = "IH1"
			intervals [2108]:
				xmin = 252.941
				xmax = 253.061
				text = "R"
			intervals [2109]:
				xmin = 253.061
				xmax = 254.8778
				text = ""
			intervals [2110]:
				xmin = 254.8778
				xmax = 254.9778
				text = "sil"
			intervals [2111]:
				xmin = 254.9778
				xmax = 255.0478
				text = "EY1"
			intervals [2112]:
				xmin = 255.0478
				xmax = 255.1278
				text = "Y"
			intervals [2113]:
				xmin = 255.1278
				xmax = 255.1678
				text = "IH1"
			intervals [2114]:
				xmin = 255.1678
				xmax = 255.2078
				text = "R"
			intervals [2115]:
				xmin = 255.2078
				xmax = 255.3078
				text = "Y"
			intervals [2116]:
				xmin = 255.3078
				xmax = 255.3778
				text = "AH1"
			intervals [2117]:
				xmin = 255.3778
				xmax = 255.4178
				text = "NG"
			intervals [2118]:
				xmin = 255.4178
				xmax = 255.5078
				text = "G"
			intervals [2119]:
				xmin = 255.5078
				xmax = 255.6678
				text = "ER0"
			intervals [2120]:
				xmin = 255.6678
				xmax = 259.469
				text = ""
			intervals [2121]:
				xmin = 259.469
				xmax = 259.629
				text = "N"
			intervals [2122]:
				xmin = 259.629
				xmax = 260.059
				text = "OW1"
			intervals [2123]:
				xmin = 260.059
				xmax = 260.169
				text = "AE1"
			intervals [2124]:
				xmin = 260.169
				xmax = 260.229
				text = "K"
			intervals [2125]:
				xmin = 260.229
				xmax = 260.319
				text = "SH"
			intervals [2126]:
				xmin = 260.319
				xmax = 260.479
				text = "AH0"
			intervals [2127]:
				xmin = 260.479
				xmax = 260.579
				text = "L"
			intervals [2128]:
				xmin = 260.579
				xmax = 260.749
				text = "IY0"
			intervals [2129]:
				xmin = 260.749
				xmax = 260.829
				text = "G"
			intervals [2130]:
				xmin = 260.829
				xmax = 260.889
				text = "R"
			intervals [2131]:
				xmin = 260.889
				xmax = 261.039
				text = "OW1"
			intervals [2132]:
				xmin = 261.039
				xmax = 261.139
				text = "IH0"
			intervals [2133]:
				xmin = 261.139
				xmax = 261.259
				text = "NG"
			intervals [2134]:
				xmin = 261.259
				xmax = 261.489
				text = "AH1"
			intervals [2135]:
				xmin = 261.489
				xmax = 261.519
				text = "P"
			intervals [2136]:
				xmin = 261.519
				xmax = 261.589
				text = "W"
			intervals [2137]:
				xmin = 261.589
				xmax = 261.809
				text = "IY1"
			intervals [2138]:
				xmin = 261.809
				xmax = 261.959
				text = "S"
			intervals [2139]:
				xmin = 261.959
				xmax = 262.009
				text = "AO1"
			intervals [2140]:
				xmin = 262.009
				xmax = 262.049
				text = "R"
			intervals [2141]:
				xmin = 262.049
				xmax = 262.079
				text = "T"
			intervals [2142]:
				xmin = 262.079
				xmax = 262.139
				text = "AH0"
			intervals [2143]:
				xmin = 262.139
				xmax = 262.179
				text = "V"
			intervals [2144]:
				xmin = 262.179
				xmax = 262.209
				text = "sp"
			intervals [2145]:
				xmin = 262.209
				xmax = 262.309
				text = "L"
			intervals [2146]:
				xmin = 262.309
				xmax = 262.459
				text = "EH1"
			intervals [2147]:
				xmin = 262.459
				xmax = 262.519
				text = "D"
			intervals [2148]:
				xmin = 262.519
				xmax = 262.9348
				text = ""
			intervals [2149]:
				xmin = 262.9348
				xmax = 263.3548
				text = "AH1"
			intervals [2150]:
				xmin = 263.3548
				xmax = 263.4548
				text = "M"
			intervals [2151]:
				xmin = 263.4548
				xmax = 263.7647
				text = "sp"
			intervals [2152]:
				xmin = 263.7647
				xmax = 263.8147
				text = "V"
			intervals [2153]:
				xmin = 263.8147
				xmax = 263.8747
				text = "EH1"
			intervals [2154]:
				xmin = 263.8747
				xmax = 263.9747
				text = "R"
			intervals [2155]:
				xmin = 263.9747
				xmax = 264.0447
				text = "IY0"
			intervals [2156]:
				xmin = 264.0447
				xmax = 264.3047
				text = "S"
			intervals [2157]:
				xmin = 264.3047
				xmax = 264.3847
				text = "EH1"
			intervals [2158]:
				xmin = 264.3847
				xmax = 264.4947
				text = "P"
			intervals [2159]:
				xmin = 264.4947
				xmax = 264.6247
				text = "ER0"
			intervals [2160]:
				xmin = 264.6247
				xmax = 264.6747
				text = "IH0"
			intervals [2161]:
				xmin = 264.6747
				xmax = 264.7047
				text = "T"
			intervals [2162]:
				xmin = 264.7047
				xmax = 265.0514
				text = ""
			intervals [2163]:
				xmin = 265.0514
				xmax = 265.1314
				text = "sil"
			intervals [2164]:
				xmin = 265.1314
				xmax = 265.2214
				text = "L"
			intervals [2165]:
				xmin = 265.2214
				xmax = 265.4314
				text = "AY1"
			intervals [2166]:
				xmin = 265.4314
				xmax = 265.4714
				text = "V"
			intervals [2167]:
				xmin = 265.4714
				xmax = 265.5614
				text = "Z"
			intervals [2168]:
				xmin = 265.5614
				xmax = 265.5914
				text = "IH0"
			intervals [2169]:
				xmin = 265.5914
				xmax = 265.6314
				text = "N"
			intervals [2170]:
				xmin = 265.6314
				xmax = 265.7114
				text = "T"
			intervals [2171]:
				xmin = 265.7114
				xmax = 265.7914
				text = "ER1"
			intervals [2172]:
				xmin = 265.7914
				xmax = 265.8714
				text = "M"
			intervals [2173]:
				xmin = 265.8714
				xmax = 265.9114
				text = "Z"
			intervals [2174]:
				xmin = 265.9114
				xmax = 265.9614
				text = "AH0"
			intervals [2175]:
				xmin = 265.9614
				xmax = 266.0214
				text = "V"
			intervals [2176]:
				xmin = 266.0214
				xmax = 266.1314
				text = "AA1"
			intervals [2177]:
				xmin = 266.1314
				xmax = 266.1914
				text = "R"
			intervals [2178]:
				xmin = 266.1914
				xmax = 266.3514
				text = "AE0"
			intervals [2179]:
				xmin = 266.3514
				xmax = 266.4414
				text = "K"
			intervals [2180]:
				xmin = 266.4414
				xmax = 266.5314
				text = "T"
			intervals [2181]:
				xmin = 266.5314
				xmax = 266.5914
				text = "IH1"
			intervals [2182]:
				xmin = 266.5914
				xmax = 266.6514
				text = "V"
			intervals [2183]:
				xmin = 266.6514
				xmax = 266.6914
				text = "IH0"
			intervals [2184]:
				xmin = 266.6914
				xmax = 266.7614
				text = "T"
			intervals [2185]:
				xmin = 266.7614
				xmax = 266.8914
				text = "IY0"
			intervals [2186]:
				xmin = 266.8914
				xmax = 267.0314
				text = "Z"
			intervals [2187]:
				xmin = 267.0314
				xmax = 267.3526
				text = ""
			intervals [2188]:
				xmin = 267.3526
				xmax = 267.6726
				text = "AH1"
			intervals [2189]:
				xmin = 267.6726
				xmax = 267.8326
				text = "M"
			intervals [2190]:
				xmin = 267.8326
				xmax = 267.9126
				text = "sp"
			intervals [2191]:
				xmin = 267.9126
				xmax = 268.1226
				text = "SH"
			intervals [2192]:
				xmin = 268.1226
				xmax = 268.5026
				text = "IY1"
			intervals [2193]:
				xmin = 268.5026
				xmax = 268.7907
				text = "sp"
			intervals [2194]:
				xmin = 268.7907
				xmax = 268.8707
				text = "W"
			intervals [2195]:
				xmin = 268.8707
				xmax = 268.9407
				text = "EH1"
			intervals [2196]:
				xmin = 268.9407
				xmax = 268.9907
				text = "N"
			intervals [2197]:
				xmin = 268.9907
				xmax = 269.0207
				text = "T"
			intervals [2198]:
				xmin = 269.0207
				xmax = 269.0807
				text = "sp"
			intervals [2199]:
				xmin = 269.0807
				xmax = 269.2407
				text = "T"
			intervals [2200]:
				xmin = 269.2407
				xmax = 269.6607
				text = "UW1"
			intervals [2201]:
				xmin = 269.6607
				xmax = 269.6907
				text = "sp"
			intervals [2202]:
				xmin = 269.6907
				xmax = 270.3223
				text = ""
			intervals [2203]:
				xmin = 270.3223
				xmax = 270.4723
				text = "AH0"
			intervals [2204]:
				xmin = 270.4723
				xmax = 270.6123
				text = "P"
			intervals [2205]:
				xmin = 270.6123
				xmax = 270.6523
				text = "AH1"
			intervals [2206]:
				xmin = 270.6523
				xmax = 270.6923
				text = "B"
			intervals [2207]:
				xmin = 270.6923
				xmax = 270.7423
				text = "L"
			intervals [2208]:
				xmin = 270.7423
				xmax = 270.7823
				text = "IH0"
			intervals [2209]:
				xmin = 270.7823
				xmax = 270.8123
				text = "K"
			intervals [2210]:
				xmin = 270.8123
				xmax = 270.8923
				text = "HH"
			intervals [2211]:
				xmin = 270.8923
				xmax = 271.0423
				text = "AY1"
			intervals [2212]:
				xmin = 271.0423
				xmax = 271.1623
				text = "S"
			intervals [2213]:
				xmin = 271.1623
				xmax = 271.2223
				text = "K"
			intervals [2214]:
				xmin = 271.2223
				xmax = 271.3323
				text = "UW1"
			intervals [2215]:
				xmin = 271.3323
				xmax = 271.5323
				text = "L"
			intervals [2216]:
				xmin = 271.5323
				xmax = 271.6023
				text = "sp"
			intervals [2217]:
				xmin = 271.6023
				xmax = 271.8323
				text = "AY1"
			intervals [2218]:
				xmin = 271.8323
				xmax = 271.9223
				text = "W"
			intervals [2219]:
				xmin = 271.9223
				xmax = 272.0123
				text = "EH1"
			intervals [2220]:
				xmin = 272.0123
				xmax = 272.0423
				text = "N"
			intervals [2221]:
				xmin = 272.0423
				xmax = 272.0723
				text = "T"
			intervals [2222]:
				xmin = 272.0723
				xmax = 272.1123
				text = "sp"
			intervals [2223]:
				xmin = 272.1123
				xmax = 272.2923
				text = "T"
			intervals [2224]:
				xmin = 272.2923
				xmax = 272.6723
				text = "UW1"
			intervals [2225]:
				xmin = 272.6723
				xmax = 272.7323
				text = "sp"
			intervals [2226]:
				xmin = 272.7323
				xmax = 273.3166
				text = ""
			intervals [2227]:
				xmin = 273.3166
				xmax = 273.3866
				text = "DH"
			intervals [2228]:
				xmin = 273.3866
				xmax = 273.4266
				text = "AH0"
			intervals [2229]:
				xmin = 273.4266
				xmax = 273.5566
				text = "P"
			intervals [2230]:
				xmin = 273.5566
				xmax = 273.5866
				text = "R"
			intervals [2231]:
				xmin = 273.5866
				xmax = 273.6866
				text = "AY1"
			intervals [2232]:
				xmin = 273.6866
				xmax = 273.7366
				text = "V"
			intervals [2233]:
				xmin = 273.7366
				xmax = 273.7766
				text = "AH0"
			intervals [2234]:
				xmin = 273.7766
				xmax = 273.8066
				text = "T"
			intervals [2235]:
				xmin = 273.8066
				xmax = 273.8866
				text = "HH"
			intervals [2236]:
				xmin = 273.8866
				xmax = 274.0066
				text = "AY1"
			intervals [2237]:
				xmin = 274.0066
				xmax = 274.1266
				text = "S"
			intervals [2238]:
				xmin = 274.1266
				xmax = 274.2066
				text = "K"
			intervals [2239]:
				xmin = 274.2066
				xmax = 274.3566
				text = "UW1"
			intervals [2240]:
				xmin = 274.3566
				xmax = 274.4366
				text = "L"
			intervals [2241]:
				xmin = 274.4366
				xmax = 274.4766
				text = "AH0"
			intervals [2242]:
				xmin = 274.4766
				xmax = 274.5566
				text = "N"
			intervals [2243]:
				xmin = 274.5566
				xmax = 274.6966
				text = "S"
			intervals [2244]:
				xmin = 274.6966
				xmax = 275.0366
				text = "OW1"
			intervals [2245]:
				xmin = 275.0366
				xmax = 275.0766
				text = "sp"
			intervals [2246]:
				xmin = 275.0766
				xmax = 275.4303
				text = ""
			intervals [2247]:
				xmin = 275.4303
				xmax = 275.5203
				text = "W"
			intervals [2248]:
				xmin = 275.5203
				xmax = 275.5703
				text = "IY1"
			intervals [2249]:
				xmin = 275.5703
				xmax = 275.6003
				text = "HH"
			intervals [2250]:
				xmin = 275.6003
				xmax = 275.6403
				text = "AE1"
			intervals [2251]:
				xmin = 275.6403
				xmax = 275.7103
				text = "D"
			intervals [2252]:
				xmin = 275.7103
				xmax = 275.7503
				text = "D"
			intervals [2253]:
				xmin = 275.7503
				xmax = 275.8103
				text = "IH1"
			intervals [2254]:
				xmin = 275.8103
				xmax = 275.8803
				text = "F"
			intervals [2255]:
				xmin = 275.8803
				xmax = 275.9103
				text = "R"
			intervals [2256]:
				xmin = 275.9103
				xmax = 275.9403
				text = "AH0"
			intervals [2257]:
				xmin = 275.9403
				xmax = 275.9703
				text = "N"
			intervals [2258]:
				xmin = 275.9703
				xmax = 276.0003
				text = "T"
			intervals [2259]:
				xmin = 276.0003
				xmax = 276.0903
				text = "S"
			intervals [2260]:
				xmin = 276.0903
				xmax = 276.1703
				text = "K"
			intervals [2261]:
				xmin = 276.1703
				xmax = 276.2403
				text = "EH1"
			intervals [2262]:
				xmin = 276.2403
				xmax = 276.3803
				text = "JH"
			intervals [2263]:
				xmin = 276.3803
				xmax = 276.4103
				text = "UW0"
			intervals [2264]:
				xmin = 276.4103
				xmax = 276.6403
				text = "L"
			intervals [2265]:
				xmin = 276.6403
				xmax = 276.7303
				text = "Z"
			intervals [2266]:
				xmin = 276.7303
				xmax = 276.7803
				text = "AH0"
			intervals [2267]:
				xmin = 276.7803
				xmax = 276.9503
				text = "N"
			intervals [2268]:
				xmin = 276.9503
				xmax = 277.0103
				text = "sp"
			intervals [2269]:
				xmin = 277.0103
				xmax = 277.377
				text = ""
			intervals [2270]:
				xmin = 277.377
				xmax = 277.497
				text = "AA1"
			intervals [2271]:
				xmin = 277.497
				xmax = 277.557
				text = "R"
			intervals [2272]:
				xmin = 277.557
				xmax = 277.667
				text = "S"
			intervals [2273]:
				xmin = 277.667
				xmax = 277.737
				text = "K"
			intervals [2274]:
				xmin = 277.737
				xmax = 277.877
				text = "UW1"
			intervals [2275]:
				xmin = 277.877
				xmax = 277.947
				text = "L"
			intervals [2276]:
				xmin = 277.947
				xmax = 278.027
				text = "Z"
			intervals [2277]:
				xmin = 278.027
				xmax = 278.117
				text = "W"
			intervals [2278]:
				xmin = 278.117
				xmax = 278.467
				text = "ER1"
			intervals [2279]:
				xmin = 278.467
				xmax = 278.6866
				text = ""
			intervals [2280]:
				xmin = 278.6866
				xmax = 278.7466
				text = "sil"
			intervals [2281]:
				xmin = 278.7466
				xmax = 278.8666
				text = "F"
			intervals [2282]:
				xmin = 278.8666
				xmax = 278.9866
				text = "AA1"
			intervals [2283]:
				xmin = 278.9866
				xmax = 279.0166
				text = "R"
			intervals [2284]:
				xmin = 279.0166
				xmax = 279.0566
				text = "AH0"
			intervals [2285]:
				xmin = 279.0566
				xmax = 279.1766
				text = "P"
			intervals [2286]:
				xmin = 279.1766
				xmax = 279.3266
				text = "AA1"
			intervals [2287]:
				xmin = 279.3266
				xmax = 279.3966
				text = "R"
			intervals [2288]:
				xmin = 279.3966
				xmax = 279.4266
				text = "T"
			intervals [2289]:
				xmin = 279.4266
				xmax = 279.7839
				text = ""
			intervals [2290]:
				xmin = 279.7839
				xmax = 279.8339
				text = "sil"
			intervals [2291]:
				xmin = 279.8339
				xmax = 280.0639
				text = "AE1"
			intervals [2292]:
				xmin = 280.0639
				xmax = 280.2239
				text = "N"
			intervals [2293]:
				xmin = 280.2239
				xmax = 280.2539
				text = "D"
			intervals [2294]:
				xmin = 280.2539
				xmax = 280.3239
				text = "W"
			intervals [2295]:
				xmin = 280.3239
				xmax = 280.3839
				text = "IY1"
			intervals [2296]:
				xmin = 280.3839
				xmax = 280.4539
				text = "JH"
			intervals [2297]:
				xmin = 280.4539
				xmax = 280.5139
				text = "IH0"
			intervals [2298]:
				xmin = 280.5139
				xmax = 280.5839
				text = "S"
			intervals [2299]:
				xmin = 280.5839
				xmax = 280.6539
				text = "HH"
			intervals [2300]:
				xmin = 280.6539
				xmax = 280.7039
				text = "AE1"
			intervals [2301]:
				xmin = 280.7039
				xmax = 280.7739
				text = "D"
			intervals [2302]:
				xmin = 280.7739
				xmax = 280.8139
				text = "D"
			intervals [2303]:
				xmin = 280.8139
				xmax = 280.8739
				text = "IH1"
			intervals [2304]:
				xmin = 280.8739
				xmax = 280.9739
				text = "F"
			intervals [2305]:
				xmin = 280.9739
				xmax = 281.0039
				text = "R"
			intervals [2306]:
				xmin = 281.0039
				xmax = 281.0339
				text = "AH0"
			intervals [2307]:
				xmin = 281.0339
				xmax = 281.0639
				text = "N"
			intervals [2308]:
				xmin = 281.0639
				xmax = 281.0939
				text = "T"
			intervals [2309]:
				xmin = 281.0939
				xmax = 281.1739
				text = "IH1"
			intervals [2310]:
				xmin = 281.1739
				xmax = 281.2139
				text = "N"
			intervals [2311]:
				xmin = 281.2139
				xmax = 281.2939
				text = "T"
			intervals [2312]:
				xmin = 281.2939
				xmax = 281.3239
				text = "R"
			intervals [2313]:
				xmin = 281.3239
				xmax = 281.3739
				text = "AH0"
			intervals [2314]:
				xmin = 281.3739
				xmax = 281.4439
				text = "S"
			intervals [2315]:
				xmin = 281.4439
				xmax = 281.5039
				text = "T"
			intervals [2316]:
				xmin = 281.5039
				xmax = 281.5639
				text = "AH0"
			intervals [2317]:
				xmin = 281.5639
				xmax = 281.6639
				text = "N"
			intervals [2318]:
				xmin = 281.6639
				xmax = 281.6939
				text = "D"
			intervals [2319]:
				xmin = 281.6939
				xmax = 281.7239
				text = "P"
			intervals [2320]:
				xmin = 281.7239
				xmax = 281.7539
				text = "AA0"
			intervals [2321]:
				xmin = 281.7539
				xmax = 281.7839
				text = "R"
			intervals [2322]:
				xmin = 281.7839
				xmax = 281.8539
				text = "T"
			intervals [2323]:
				xmin = 281.8539
				xmax = 281.8839
				text = "IH1"
			intervals [2324]:
				xmin = 281.8839
				xmax = 281.9639
				text = "S"
			intervals [2325]:
				xmin = 281.9639
				xmax = 282.0039
				text = "AH0"
			intervals [2326]:
				xmin = 282.0039
				xmax = 282.0839
				text = "P"
			intervals [2327]:
				xmin = 282.0839
				xmax = 282.1139
				text = "EY2"
			intervals [2328]:
				xmin = 282.1139
				xmax = 282.1439
				text = "T"
			intervals [2329]:
				xmin = 282.1439
				xmax = 282.1739
				text = "AH0"
			intervals [2330]:
				xmin = 282.1739
				xmax = 282.2039
				text = "D"
			intervals [2331]:
				xmin = 282.2039
				xmax = 282.2339
				text = "IH0"
			intervals [2332]:
				xmin = 282.2339
				xmax = 282.2639
				text = "N"
			intervals [2333]:
				xmin = 282.2639
				xmax = 282.2939
				text = "AH0"
			intervals [2334]:
				xmin = 282.2939
				xmax = 282.3239
				text = "L"
			intervals [2335]:
				xmin = 282.3239
				xmax = 282.3739
				text = "AA1"
			intervals [2336]:
				xmin = 282.3739
				xmax = 282.4039
				text = "T"
			intervals [2337]:
				xmin = 282.4039
				xmax = 282.4339
				text = "AH0"
			intervals [2338]:
				xmin = 282.4339
				xmax = 282.4639
				text = "V"
			intervals [2339]:
				xmin = 282.4639
				xmax = 282.4939
				text = "D"
			intervals [2340]:
				xmin = 282.4939
				xmax = 282.5339
				text = "IH1"
			intervals [2341]:
				xmin = 282.5339
				xmax = 282.5939
				text = "F"
			intervals [2342]:
				xmin = 282.5939
				xmax = 282.6239
				text = "R"
			intervals [2343]:
				xmin = 282.6239
				xmax = 282.6539
				text = "AH0"
			intervals [2344]:
				xmin = 282.6539
				xmax = 282.6839
				text = "N"
			intervals [2345]:
				xmin = 282.6839
				xmax = 282.7139
				text = "T"
			intervals [2346]:
				xmin = 282.7139
				xmax = 282.7939
				text = "AE0"
			intervals [2347]:
				xmin = 282.7939
				xmax = 282.8539
				text = "K"
			intervals [2348]:
				xmin = 282.8539
				xmax = 282.9339
				text = "T"
			intervals [2349]:
				xmin = 282.9339
				xmax = 282.9639
				text = "IH1"
			intervals [2350]:
				xmin = 282.9639
				xmax = 283.0339
				text = "V"
			intervals [2351]:
				xmin = 283.0339
				xmax = 283.1039
				text = "IH0"
			intervals [2352]:
				xmin = 283.1039
				xmax = 283.1439
				text = "T"
			intervals [2353]:
				xmin = 283.1439
				xmax = 283.2039
				text = "IY0"
			intervals [2354]:
				xmin = 283.2039
				xmax = 283.3539
				text = "Z"
			intervals [2355]:
				xmin = 283.3539
				xmax = 283.3839
				text = "sp"
			intervals [2356]:
				xmin = 283.3839
				xmax = 283.5139
				text = "S"
			intervals [2357]:
				xmin = 283.5139
				xmax = 283.6539
				text = "OW1"
			intervals [2358]:
				xmin = 283.6539
				xmax = 283.7739
				text = "AY1"
			intervals [2359]:
				xmin = 283.7739
				xmax = 283.8639
				text = "W"
			intervals [2360]:
				xmin = 283.8639
				xmax = 283.9039
				text = "AH0"
			intervals [2361]:
				xmin = 283.9039
				xmax = 283.9839
				text = "Z"
			intervals [2362]:
				xmin = 283.9839
				xmax = 284.0539
				text = "IH0"
			intervals [2363]:
				xmin = 284.0539
				xmax = 284.0839
				text = "N"
			intervals [2364]:
				xmin = 284.0839
				xmax = 284.1239
				text = "T"
			intervals [2365]:
				xmin = 284.1239
				xmax = 284.1539
				text = "AH0"
			intervals [2366]:
				xmin = 284.1539
				xmax = 284.2639
				text = "S"
			intervals [2367]:
				xmin = 284.2639
				xmax = 284.3539
				text = "P"
			intervals [2368]:
				xmin = 284.3539
				xmax = 284.4539
				text = "AO1"
			intervals [2369]:
				xmin = 284.4539
				xmax = 284.5039
				text = "R"
			intervals [2370]:
				xmin = 284.5039
				xmax = 284.5539
				text = "T"
			intervals [2371]:
				xmin = 284.5539
				xmax = 284.5839
				text = "S"
			intervals [2372]:
				xmin = 284.5839
				xmax = 284.6739
				text = "SH"
			intervals [2373]:
				xmin = 284.6739
				xmax = 284.7339
				text = "IY1"
			intervals [2374]:
				xmin = 284.7339
				xmax = 284.8039
				text = "W"
			intervals [2375]:
				xmin = 284.8039
				xmax = 284.8339
				text = "AH0"
			intervals [2376]:
				xmin = 284.8339
				xmax = 284.8839
				text = "Z"
			intervals [2377]:
				xmin = 284.8839
				xmax = 284.9339
				text = "N"
			intervals [2378]:
				xmin = 284.9339
				xmax = 284.9939
				text = "AA1"
			intervals [2379]:
				xmin = 284.9939
				xmax = 285.0639
				text = "T"
			intervals [2380]:
				xmin = 285.0639
				xmax = 285.1239
				text = "IH0"
			intervals [2381]:
				xmin = 285.1239
				xmax = 285.1739
				text = "N"
			intervals [2382]:
				xmin = 285.1739
				xmax = 285.2239
				text = "T"
			intervals [2383]:
				xmin = 285.2239
				xmax = 285.2839
				text = "AH0"
			intervals [2384]:
				xmin = 285.2839
				xmax = 285.3639
				text = "S"
			intervals [2385]:
				xmin = 285.3639
				xmax = 285.4839
				text = "P"
			intervals [2386]:
				xmin = 285.4839
				xmax = 285.5239
				text = "AO1"
			intervals [2387]:
				xmin = 285.5239
				xmax = 285.6339
				text = "R"
			intervals [2388]:
				xmin = 285.6339
				xmax = 285.6939
				text = "T"
			intervals [2389]:
				xmin = 285.6939
				xmax = 285.7639
				text = "S"
			intervals [2390]:
				xmin = 285.7639
				xmax = 286.2157
				text = ""
			intervals [2391]:
				xmin = 286.2157
				xmax = 286.3257
				text = "AH0"
			intervals [2392]:
				xmin = 286.3257
				xmax = 286.3957
				text = "N"
			intervals [2393]:
				xmin = 286.3957
				xmax = 286.4457
				text = "S"
			intervals [2394]:
				xmin = 286.4457
				xmax = 286.4857
				text = "OW1"
			intervals [2395]:
				xmin = 286.4857
				xmax = 286.5557
				text = "AY1"
			intervals [2396]:
				xmin = 286.5557
				xmax = 286.6157
				text = "W"
			intervals [2397]:
				xmin = 286.6157
				xmax = 286.6557
				text = "AH0"
			intervals [2398]:
				xmin = 286.6557
				xmax = 286.7257
				text = "Z"
			intervals [2399]:
				xmin = 286.7257
				xmax = 286.7857
				text = "G"
			intervals [2400]:
				xmin = 286.7857
				xmax = 287.0057
				text = "AO1"
			intervals [2401]:
				xmin = 287.0057
				xmax = 287.0357
				text = "N"
			intervals [2402]:
				xmin = 287.0357
				xmax = 287.1257
				text = "AH0"
			intervals [2403]:
				xmin = 287.1257
				xmax = 287.1857
				text = "L"
			intervals [2404]:
				xmin = 287.1857
				xmax = 287.3157
				text = "AA1"
			intervals [2405]:
				xmin = 287.3157
				xmax = 287.4157
				text = "T"
			intervals [2406]:
				xmin = 287.4157
				xmax = 287.8197
				text = ""
			intervals [2407]:
				xmin = 287.8197
				xmax = 287.9197
				text = "B"
			intervals [2408]:
				xmin = 287.9197
				xmax = 287.9797
				text = "IH0"
			intervals [2409]:
				xmin = 287.9797
				xmax = 288.0497
				text = "K"
			intervals [2410]:
				xmin = 288.0497
				xmax = 288.0997
				text = "AA1"
			intervals [2411]:
				xmin = 288.0997
				xmax = 288.1897
				text = "Z"
			intervals [2412]:
				xmin = 288.1897
				xmax = 288.2397
				text = "AH0"
			intervals [2413]:
				xmin = 288.2397
				xmax = 288.2697
				text = "V"
			intervals [2414]:
				xmin = 288.2697
				xmax = 288.3197
				text = "DH"
			intervals [2415]:
				xmin = 288.3197
				xmax = 288.3697
				text = "AE1"
			intervals [2416]:
				xmin = 288.3697
				xmax = 288.5897
				text = "T"
			intervals [2417]:
				xmin = 288.5897
				xmax = 290.8374
				text = ""
			intervals [2418]:
				xmin = 290.8374
				xmax = 290.8774
				text = "sil"
			intervals [2419]:
				xmin = 290.8774
				xmax = 290.9774
				text = "spn"
			intervals [2420]:
				xmin = 290.9774
				xmax = 291.5432
				text = ""
			intervals [2421]:
				xmin = 291.5432
				xmax = 291.8132
				text = "AY1"
			intervals [2422]:
				xmin = 291.8132
				xmax = 291.9332
				text = "HH"
			intervals [2423]:
				xmin = 291.9332
				xmax = 291.9832
				text = "AE1"
			intervals [2424]:
				xmin = 291.9832
				xmax = 292.0432
				text = "D"
			intervals [2425]:
				xmin = 292.0432
				xmax = 292.0932
				text = "DH"
			intervals [2426]:
				xmin = 292.0932
				xmax = 292.4632
				text = "IY0"
			intervals [2427]:
				xmin = 292.4632
				xmax = 292.7012
				text = ""
			intervals [2428]:
				xmin = 292.7012
				xmax = 292.7512
				text = "sil"
			intervals [2429]:
				xmin = 292.7512
				xmax = 292.8512
				text = "AA2"
			intervals [2430]:
				xmin = 292.8512
				xmax = 292.9312
				text = "P"
			intervals [2431]:
				xmin = 292.9312
				xmax = 292.9612
				text = "ER0"
			intervals [2432]:
				xmin = 292.9612
				xmax = 293.0712
				text = "T"
			intervals [2433]:
				xmin = 293.0712
				xmax = 293.1212
				text = "UW1"
			intervals [2434]:
				xmin = 293.1212
				xmax = 293.1812
				text = "N"
			intervals [2435]:
				xmin = 293.1812
				xmax = 293.2812
				text = "AH0"
			intervals [2436]:
				xmin = 293.2812
				xmax = 293.3412
				text = "T"
			intervals [2437]:
				xmin = 293.3412
				xmax = 293.5812
				text = "IY0"
			intervals [2438]:
				xmin = 293.5812
				xmax = 293.6112
				text = "sp"
			intervals [2439]:
				xmin = 293.6112
				xmax = 293.7612
				text = "T"
			intervals [2440]:
				xmin = 293.7612
				xmax = 294.1712
				text = "UW1"
			intervals [2441]:
				xmin = 294.1712
				xmax = 294.2112
				text = "sp"
			intervals [2442]:
				xmin = 294.2112
				xmax = 294.5913
				text = ""
			intervals [2443]:
				xmin = 294.5913
				xmax = 294.6813
				text = "G"
			intervals [2444]:
				xmin = 294.6813
				xmax = 294.7413
				text = "OW1"
			intervals [2445]:
				xmin = 294.7413
				xmax = 294.7713
				text = "T"
			intervals [2446]:
				xmin = 294.7713
				xmax = 294.8013
				text = "IH0"
			intervals [2447]:
				xmin = 294.8013
				xmax = 295.1313
				text = "TN"
			intervals [2448]:
				xmin = 295.1313
				xmax = 295.1613
				text = "sp"
			intervals [2449]:
				xmin = 295.1613
				xmax = 295.1913
				text = "AY1"
			intervals [2450]:
				xmin = 295.1913
				xmax = 295.2913
				text = "W"
			intervals [2451]:
				xmin = 295.2913
				xmax = 295.3213
				text = "AH0"
			intervals [2452]:
				xmin = 295.3213
				xmax = 295.3813
				text = "Z"
			intervals [2453]:
				xmin = 295.3813
				xmax = 295.4413
				text = "R"
			intervals [2454]:
				xmin = 295.4413
				xmax = 295.5013
				text = "IY0"
			intervals [2455]:
				xmin = 295.5013
				xmax = 295.6513
				text = "K"
			intervals [2456]:
				xmin = 295.6513
				xmax = 295.6913
				text = "R"
			intervals [2457]:
				xmin = 295.6913
				xmax = 295.8113
				text = "UW1"
			intervals [2458]:
				xmin = 295.8113
				xmax = 295.8413
				text = "T"
			intervals [2459]:
				xmin = 295.8413
				xmax = 295.9013
				text = "IH0"
			intervals [2460]:
				xmin = 295.9013
				xmax = 295.9313
				text = "D"
			intervals [2461]:
				xmin = 295.9313
				xmax = 296.3185
				text = ""
			intervals [2462]:
				xmin = 296.3185
				xmax = 296.3485
				text = "IH0"
			intervals [2463]:
				xmin = 296.3485
				xmax = 296.4185
				text = "F"
			intervals [2464]:
				xmin = 296.4185
				xmax = 296.4585
				text = "Y"
			intervals [2465]:
				xmin = 296.4585
				xmax = 296.5285
				text = "UW1"
			intervals [2466]:
				xmin = 296.5285
				xmax = 296.5985
				text = "W"
			intervals [2467]:
				xmin = 296.5985
				xmax = 296.6885
				text = "IH1"
			intervals [2468]:
				xmin = 296.6885
				xmax = 296.8885
				text = "L"
			intervals [2469]:
				xmin = 296.8885
				xmax = 297.260
				text = ""
			intervals [2470]:
				xmin = 297.260
				xmax = 297.350
				text = "T"
			intervals [2471]:
				xmin = 297.350
				xmax = 297.390
				text = "UW1"
			intervals [2472]:
				xmin = 297.390
				xmax = 297.420
				text = "G"
			intervals [2473]:
				xmin = 297.420
				xmax = 297.500
				text = "OW1"
			intervals [2474]:
				xmin = 297.500
				xmax = 297.530
				text = "T"
			intervals [2475]:
				xmin = 297.530
				xmax = 297.570
				text = "AH0"
			intervals [2476]:
				xmin = 297.570
				xmax = 298.180
				text = "TN"
			intervals [2477]:
				xmin = 298.180
				xmax = 298.210
				text = "sp"
			intervals [2478]:
				xmin = 298.210
				xmax = 298.460
				text = "AH1"
			intervals [2479]:
				xmin = 298.460
				xmax = 298.570
				text = "M"
			intervals [2480]:
				xmin = 298.570
				xmax = 298.9348
				text = ""
			intervals [2481]:
				xmin = 298.9348
				xmax = 298.9748
				text = "sil"
			intervals [2482]:
				xmin = 298.9748
				xmax = 299.0548
				text = "W"
			intervals [2483]:
				xmin = 299.0548
				xmax = 299.1448
				text = "IY1"
			intervals [2484]:
				xmin = 299.1448
				xmax = 299.2248
				text = "W"
			intervals [2485]:
				xmin = 299.2248
				xmax = 299.2648
				text = "ER1"
			intervals [2486]:
				xmin = 299.2648
				xmax = 299.2948
				text = "AE1"
			intervals [2487]:
				xmin = 299.2948
				xmax = 299.3948
				text = "T"
			intervals [2488]:
				xmin = 299.3948
				xmax = 299.4799
				text = ""
			intervals [2489]:
				xmin = 299.4799
				xmax = 299.5399
				text = "sil"
			intervals [2490]:
				xmin = 299.5399
				xmax = 299.7799
				text = "W"
			intervals [2491]:
				xmin = 299.7799
				xmax = 299.8499
				text = "IY1"
			intervals [2492]:
				xmin = 299.8499
				xmax = 299.9199
				text = "HH"
			intervals [2493]:
				xmin = 299.9199
				xmax = 300.0799
				text = "AE1"
			intervals [2494]:
				xmin = 300.0799
				xmax = 300.1599
				text = "D"
			intervals [2495]:
				xmin = 300.1599
				xmax = 300.2199
				text = "sp"
			intervals [2496]:
				xmin = 300.2199
				xmax = 300.3099
				text = "G"
			intervals [2497]:
				xmin = 300.3099
				xmax = 300.4599
				text = "AO1"
			intervals [2498]:
				xmin = 300.4599
				xmax = 300.5299
				text = "N"
			intervals [2499]:
				xmin = 300.5299
				xmax = 300.6499
				text = "T"
			intervals [2500]:
				xmin = 300.6499
				xmax = 300.6799
				text = "UW1"
			intervals [2501]:
				xmin = 300.6799
				xmax = 300.7099
				text = "DH"
			intervals [2502]:
				xmin = 300.7099
				xmax = 300.7799
				text = "AH0"
			intervals [2503]:
				xmin = 300.7799
				xmax = 300.8899
				text = "S"
			intervals [2504]:
				xmin = 300.8899
				xmax = 301.0099
				text = "EY1"
			intervals [2505]:
				xmin = 301.0099
				xmax = 301.0599
				text = "M"
			intervals [2506]:
				xmin = 301.0599
				xmax = 301.1599
				text = "S"
			intervals [2507]:
				xmin = 301.1599
				xmax = 301.2399
				text = "K"
			intervals [2508]:
				xmin = 301.2399
				xmax = 301.3999
				text = "UW1"
			intervals [2509]:
				xmin = 301.3999
				xmax = 301.4599
				text = "L"
			intervals [2510]:
				xmin = 301.4599
				xmax = 301.5999
				text = "Z"
			intervals [2511]:
				xmin = 301.5999
				xmax = 301.6499
				text = "AH1"
			intervals [2512]:
				xmin = 301.6499
				xmax = 301.7399
				text = "P"
			intervals [2513]:
				xmin = 301.7399
				xmax = 301.7799
				text = "AH0"
			intervals [2514]:
				xmin = 301.7799
				xmax = 301.8199
				text = "N"
			intervals [2515]:
				xmin = 301.8199
				xmax = 301.9099
				text = "T"
			intervals [2516]:
				xmin = 301.9099
				xmax = 301.9499
				text = "IH1"
			intervals [2517]:
				xmin = 301.9499
				xmax = 302.1899
				text = "L"
			intervals [2518]:
				xmin = 302.1899
				xmax = 302.4176
				text = ""
			intervals [2519]:
				xmin = 302.4176
				xmax = 302.4476
				text = "DH"
			intervals [2520]:
				xmin = 302.4476
				xmax = 302.5276
				text = "AE1"
			intervals [2521]:
				xmin = 302.5276
				xmax = 302.5776
				text = "T"
			intervals [2522]:
				xmin = 302.5776
				xmax = 302.6076
				text = "sp"
			intervals [2523]:
				xmin = 302.6076
				xmax = 302.7676
				text = "T"
			intervals [2524]:
				xmin = 302.7676
				xmax = 303.0276
				text = "AY1"
			intervals [2525]:
				xmin = 303.0276
				xmax = 303.1276
				text = "M"
			intervals [2526]:
				xmin = 303.1276
				xmax = 303.5856
				text = ""
			intervals [2527]:
				xmin = 303.5856
				xmax = 303.7156
				text = "IH1"
			intervals [2528]:
				xmin = 303.7156
				xmax = 303.7656
				text = "N"
			intervals [2529]:
				xmin = 303.7656
				xmax = 303.8056
				text = "DH"
			intervals [2530]:
				xmin = 303.8056
				xmax = 303.8356
				text = "AH0"
			intervals [2531]:
				xmin = 303.8356
				xmax = 303.9856
				text = "N"
			intervals [2532]:
				xmin = 303.9856
				xmax = 304.1656
				text = "AY1"
			intervals [2533]:
				xmin = 304.1656
				xmax = 304.2056
				text = "N"
			intervals [2534]:
				xmin = 304.2056
				xmax = 304.3056
				text = "TH"
			intervals [2535]:
				xmin = 304.3056
				xmax = 304.3956
				text = "G"
			intervals [2536]:
				xmin = 304.3956
				xmax = 304.5056
				text = "R"
			intervals [2537]:
				xmin = 304.5056
				xmax = 304.8656
				text = "EY1"
			intervals [2538]:
				xmin = 304.8656
				xmax = 304.9456
				text = "D"
			intervals [2539]:
				xmin = 304.9456
				xmax = 305.2887
				text = ""
			intervals [2540]:
				xmin = 305.2887
				xmax = 305.3387
				text = "sil"
			intervals [2541]:
				xmin = 305.3387
				xmax = 305.6687
				text = "AH1"
			intervals [2542]:
				xmin = 305.6687
				xmax = 305.7587
				text = "IH1"
			intervals [2543]:
				xmin = 305.7587
				xmax = 305.8287
				text = "T"
			intervals [2544]:
				xmin = 305.8287
				xmax = 305.8587
				text = "W"
			intervals [2545]:
				xmin = 305.8587
				xmax = 305.8987
				text = "AH0"
			intervals [2546]:
				xmin = 305.8987
				xmax = 305.9587
				text = "Z"
			intervals [2547]:
				xmin = 305.9587
				xmax = 306.0387
				text = "AH0"
			intervals [2548]:
				xmin = 306.0387
				xmax = 306.1787
				text = "T"
			intervals [2549]:
				xmin = 306.1787
				xmax = 306.3187
				text = "AY1"
			intervals [2550]:
				xmin = 306.3187
				xmax = 306.3987
				text = "M"
			intervals [2551]:
				xmin = 306.3987
				xmax = 306.4287
				text = "W"
			intervals [2552]:
				xmin = 306.4287
				xmax = 306.4787
				text = "EH1"
			intervals [2553]:
				xmin = 306.4787
				xmax = 306.5387
				text = "N"
			intervals [2554]:
				xmin = 306.5387
				xmax = 306.5987
				text = "DH"
			intervals [2555]:
				xmin = 306.5987
				xmax = 306.7487
				text = "AH0"
			intervals [2556]:
				xmin = 306.7487
				xmax = 306.8387
				text = "sp"
			intervals [2557]:
				xmin = 306.8387
				xmax = 306.9887
				text = "P"
			intervals [2558]:
				xmin = 306.9887
				xmax = 307.0287
				text = "R"
			intervals [2559]:
				xmin = 307.0287
				xmax = 307.1587
				text = "AY1"
			intervals [2560]:
				xmin = 307.1587
				xmax = 307.2087
				text = "V"
			intervals [2561]:
				xmin = 307.2087
				xmax = 307.2487
				text = "AH0"
			intervals [2562]:
				xmin = 307.2487
				xmax = 307.2987
				text = "T"
			intervals [2563]:
				xmin = 307.2987
				xmax = 307.4387
				text = "S"
			intervals [2564]:
				xmin = 307.4387
				xmax = 307.5187
				text = "K"
			intervals [2565]:
				xmin = 307.5187
				xmax = 307.8387
				text = "UW1"
			intervals [2566]:
				xmin = 307.8387
				xmax = 307.9187
				text = "L"
			intervals [2567]:
				xmin = 307.9187
				xmax = 308.0787
				text = "Z"
			intervals [2568]:
				xmin = 308.0787
				xmax = 308.4106
				text = ""
			intervals [2569]:
				xmin = 308.4106
				xmax = 308.4506
				text = "sil"
			intervals [2570]:
				xmin = 308.4506
				xmax = 308.6106
				text = "W"
			intervals [2571]:
				xmin = 308.6106
				xmax = 309.1306
				text = "ER1"
			intervals [2572]:
				xmin = 309.1306
				xmax = 309.1606
				text = "sp"
			intervals [2573]:
				xmin = 309.1606
				xmax = 309.4706
				text = "AH1"
			intervals [2574]:
				xmin = 309.4706
				xmax = 309.5706
				text = "M"
			intervals [2575]:
				xmin = 309.5706
				xmax = 309.7414
				text = ""
			intervals [2576]:
				xmin = 309.7414
				xmax = 309.7714
				text = "sil"
			intervals [2577]:
				xmin = 309.7714
				xmax = 309.8214
				text = "L"
			intervals [2578]:
				xmin = 309.8214
				xmax = 309.8714
				text = "UH1"
			intervals [2579]:
				xmin = 309.8714
				xmax = 309.9514
				text = "K"
			intervals [2580]:
				xmin = 309.9514
				xmax = 309.9914
				text = "IH0"
			intervals [2581]:
				xmin = 309.9914
				xmax = 310.0314
				text = "N"
			intervals [2582]:
				xmin = 310.0314
				xmax = 310.1014
				text = "T"
			intervals [2583]:
				xmin = 310.1014
				xmax = 310.1314
				text = "UW1"
			intervals [2584]:
				xmin = 310.1314
				xmax = 310.1914
				text = "D"
			intervals [2585]:
				xmin = 310.1914
				xmax = 310.2214
				text = "IH0"
			intervals [2586]:
				xmin = 310.2214
				xmax = 310.3114
				text = "V"
			intervals [2587]:
				xmin = 310.3114
				xmax = 310.3914
				text = "ER1"
			intervals [2588]:
				xmin = 310.3914
				xmax = 310.5014
				text = "S"
			intervals [2589]:
				xmin = 310.5014
				xmax = 310.5514
				text = "AH0"
			intervals [2590]:
				xmin = 310.5514
				xmax = 310.6614
				text = "F"
			intervals [2591]:
				xmin = 310.6614
				xmax = 310.8714
				text = "AY2"
			intervals [2592]:
				xmin = 310.8714
				xmax = 311.5365
				text = ""
			intervals [2593]:
				xmin = 311.5365
				xmax = 311.5765
				text = "sil"
			intervals [2594]:
				xmin = 311.5765
				xmax = 311.8065
				text = "AE1"
			intervals [2595]:
				xmin = 311.8065
				xmax = 311.9065
				text = "N"
			intervals [2596]:
				xmin = 311.9065
				xmax = 311.9765
				text = "D"
			intervals [2597]:
				xmin = 311.9765
				xmax = 312.1465
				text = "S"
			intervals [2598]:
				xmin = 312.1465
				xmax = 312.6965
				text = "OW1"
			intervals [2599]:
				xmin = 312.6965
				xmax = 313.0701
				text = "sp"
			intervals [2600]:
				xmin = 313.0701
				xmax = 313.1901
				text = "DH"
			intervals [2601]:
				xmin = 313.1901
				xmax = 313.6501
				text = "EY1"
			intervals [2602]:
				xmin = 313.6501
				xmax = 313.6901
				text = "sp"
			intervals [2603]:
				xmin = 313.6901
				xmax = 313.7901
				text = "W"
			intervals [2604]:
				xmin = 313.7901
				xmax = 314.3801
				text = "ER1"
			intervals [2605]:
				xmin = 314.3801
				xmax = 314.4101
				text = "sp"
			intervals [2606]:
				xmin = 314.4101
				xmax = 314.7501
				text = "AH1"
			intervals [2607]:
				xmin = 314.7501
				xmax = 314.9801
				text = "M"
			intervals [2608]:
				xmin = 314.9801
				xmax = 315.1963
				text = ""
			intervals [2609]:
				xmin = 315.1963
				xmax = 315.2663
				text = "sil"
			intervals [2610]:
				xmin = 315.2663
				xmax = 315.3163
				text = "IH0"
			intervals [2611]:
				xmin = 315.3163
				xmax = 315.4463
				text = "S"
			intervals [2612]:
				xmin = 315.4463
				xmax = 315.4963
				text = "EH1"
			intervals [2613]:
				xmin = 315.4963
				xmax = 315.5463
				text = "N"
			intervals [2614]:
				xmin = 315.5463
				xmax = 315.6363
				text = "SH"
			intervals [2615]:
				xmin = 315.6363
				xmax = 315.6963
				text = "AH0"
			intervals [2616]:
				xmin = 315.6963
				xmax = 315.7563
				text = "L"
			intervals [2617]:
				xmin = 315.7563
				xmax = 315.8463
				text = "IY0"
			intervals [2618]:
				xmin = 315.8463
				xmax = 315.9363
				text = "R"
			intervals [2619]:
				xmin = 315.9363
				xmax = 315.9863
				text = "IY0"
			intervals [2620]:
				xmin = 315.9863
				xmax = 316.1363
				text = "K"
			intervals [2621]:
				xmin = 316.1363
				xmax = 316.1763
				text = "R"
			intervals [2622]:
				xmin = 316.1763
				xmax = 316.2963
				text = "UW1"
			intervals [2623]:
				xmin = 316.2963
				xmax = 316.3263
				text = "T"
			intervals [2624]:
				xmin = 316.3263
				xmax = 316.3963
				text = "IH0"
			intervals [2625]:
				xmin = 316.3963
				xmax = 316.5163
				text = "NG"
			intervals [2626]:
				xmin = 316.5163
				xmax = 316.5963
				text = "F"
			intervals [2627]:
				xmin = 316.5963
				xmax = 316.6363
				text = "ER0"
			intervals [2628]:
				xmin = 316.6363
				xmax = 316.7163
				text = "L"
			intervals [2629]:
				xmin = 316.7163
				xmax = 316.7963
				text = "AE1"
			intervals [2630]:
				xmin = 316.7963
				xmax = 316.8663
				text = "K"
			intervals [2631]:
				xmin = 316.8663
				xmax = 316.8963
				text = "AH0"
			intervals [2632]:
				xmin = 316.8963
				xmax = 316.9663
				text = "V"
			intervals [2633]:
				xmin = 316.9663
				xmax = 317.0263
				text = "AH0"
			intervals [2634]:
				xmin = 317.0263
				xmax = 317.0963
				text = "B"
			intervals [2635]:
				xmin = 317.0963
				xmax = 317.1363
				text = "EH1"
			intervals [2636]:
				xmin = 317.1363
				xmax = 317.1763
				text = "T"
			intervals [2637]:
				xmin = 317.1763
				xmax = 317.2663
				text = "ER0"
			intervals [2638]:
				xmin = 317.2663
				xmax = 317.3763
				text = "T"
			intervals [2639]:
				xmin = 317.3763
				xmax = 317.4463
				text = "ER1"
			intervals [2640]:
				xmin = 317.4463
				xmax = 317.6763
				text = "M"
			intervals [2641]:
				xmin = 317.6763
				xmax = 318.117
				text = ""
			intervals [2642]:
				xmin = 318.117
				xmax = 318.147
				text = "sil"
			intervals [2643]:
				xmin = 318.147
				xmax = 318.387
				text = "AH1"
			intervals [2644]:
				xmin = 318.387
				xmax = 318.527
				text = "S"
			intervals [2645]:
				xmin = 318.527
				xmax = 318.587
				text = "T"
			intervals [2646]:
				xmin = 318.587
				xmax = 318.687
				text = "UW1"
			intervals [2647]:
				xmin = 318.687
				xmax = 318.717
				text = "D"
			intervals [2648]:
				xmin = 318.717
				xmax = 318.747
				text = "AH0"
			intervals [2649]:
				xmin = 318.747
				xmax = 318.777
				text = "N"
			intervals [2650]:
				xmin = 318.777
				xmax = 318.817
				text = "T"
			intervals [2651]:
				xmin = 318.817
				xmax = 318.877
				text = "S"
			intervals [2652]:
				xmin = 318.877
				xmax = 318.957
				text = "F"
			intervals [2653]:
				xmin = 318.957
				xmax = 318.997
				text = "R"
			intervals [2654]:
				xmin = 318.997
				xmax = 319.087
				text = "AH1"
			intervals [2655]:
				xmin = 319.087
				xmax = 319.277
				text = "M"
			intervals [2656]:
				xmin = 319.277
				xmax = 319.327
				text = "sp"
			intervals [2657]:
				xmin = 319.327
				xmax = 319.5894
				text = ""
			intervals [2658]:
				xmin = 319.5894
				xmax = 319.7194
				text = "S"
			intervals [2659]:
				xmin = 319.7194
				xmax = 319.7594
				text = "AH1"
			intervals [2660]:
				xmin = 319.7594
				xmax = 319.8294
				text = "M"
			intervals [2661]:
				xmin = 319.8294
				xmax = 319.8594
				text = "AH0"
			intervals [2662]:
				xmin = 319.8594
				xmax = 319.8894
				text = "V"
			intervals [2663]:
				xmin = 319.8894
				xmax = 319.9194
				text = "DH"
			intervals [2664]:
				xmin = 319.9194
				xmax = 319.9694
				text = "AH0"
			intervals [2665]:
				xmin = 319.9694
				xmax = 320.0894
				text = "P"
			intervals [2666]:
				xmin = 320.0894
				xmax = 320.1394
				text = "AH1"
			intervals [2667]:
				xmin = 320.1394
				xmax = 320.1794
				text = "B"
			intervals [2668]:
				xmin = 320.1794
				xmax = 320.2194
				text = "L"
			intervals [2669]:
				xmin = 320.2194
				xmax = 320.2594
				text = "IH0"
			intervals [2670]:
				xmin = 320.2594
				xmax = 320.2994
				text = "K"
			intervals [2671]:
				xmin = 320.2994
				xmax = 320.4194
				text = "S"
			intervals [2672]:
				xmin = 320.4194
				xmax = 320.4794
				text = "K"
			intervals [2673]:
				xmin = 320.4794
				xmax = 320.6694
				text = "UW1"
			intervals [2674]:
				xmin = 320.6694
				xmax = 320.7294
				text = "L"
			intervals [2675]:
				xmin = 320.7294
				xmax = 320.8594
				text = "Z"
			intervals [2676]:
				xmin = 320.8594
				xmax = 321.1255
				text = ""
			intervals [2677]:
				xmin = 321.1255
				xmax = 321.2855
				text = "AY1"
			intervals [2678]:
				xmin = 321.2855
				xmax = 321.3755
				text = "W"
			intervals [2679]:
				xmin = 321.3755
				xmax = 321.4055
				text = "AH0"
			intervals [2680]:
				xmin = 321.4055
				xmax = 321.4855
				text = "Z"
			intervals [2681]:
				xmin = 321.4855
				xmax = 321.5655
				text = "R"
			intervals [2682]:
				xmin = 321.5655
				xmax = 321.5955
				text = "EH2"
			intervals [2683]:
				xmin = 321.5955
				xmax = 321.6955
				text = "K"
			intervals [2684]:
				xmin = 321.6955
				xmax = 321.7355
				text = "AH0"
			intervals [2685]:
				xmin = 321.7355
				xmax = 321.8455
				text = "M"
			intervals [2686]:
				xmin = 321.8455
				xmax = 321.9155
				text = "EH1"
			intervals [2687]:
				xmin = 321.9155
				xmax = 322.0155
				text = "N"
			intervals [2688]:
				xmin = 322.0155
				xmax = 322.0655
				text = "D"
			intervals [2689]:
				xmin = 322.0655
				xmax = 322.1655
				text = "IH0"
			intervals [2690]:
				xmin = 322.1655
				xmax = 322.2055
				text = "D"
			intervals [2691]:
				xmin = 322.2055
				xmax = 322.2755
				text = "sp"
			intervals [2692]:
				xmin = 322.2755
				xmax = 322.3655
				text = "B"
			intervals [2693]:
				xmin = 322.3655
				xmax = 322.9655
				text = "AY1"
			intervals [2694]:
				xmin = 322.9655
				xmax = 323.0055
				text = "sp"
			intervals [2695]:
				xmin = 323.0055
				xmax = 323.4555
				text = "AH1"
			intervals [2696]:
				xmin = 323.4555
				xmax = 323.7355
				text = "M"
			intervals [2697]:
				xmin = 323.7355
				xmax = 324.4709
				text = ""
			intervals [2698]:
				xmin = 324.4709
				xmax = 324.6209
				text = "DH"
			intervals [2699]:
				xmin = 324.6209
				xmax = 324.7509
				text = "AH0"
			intervals [2700]:
				xmin = 324.7509
				xmax = 324.8509
				text = "K"
			intervals [2701]:
				xmin = 324.8509
				xmax = 324.9409
				text = "AW1"
			intervals [2702]:
				xmin = 324.9409
				xmax = 325.0009
				text = "N"
			intervals [2703]:
				xmin = 325.0009
				xmax = 325.1109
				text = "S"
			intervals [2704]:
				xmin = 325.1109
				xmax = 325.1409
				text = "AH0"
			intervals [2705]:
				xmin = 325.1409
				xmax = 325.1709
				text = "L"
			intervals [2706]:
				xmin = 325.1709
				xmax = 325.2209
				text = "ER0"
			intervals [2707]:
				xmin = 325.2209
				xmax = 325.2509
				text = "AH0"
			intervals [2708]:
				xmin = 325.2509
				xmax = 325.2909
				text = "N"
			intervals [2709]:
				xmin = 325.2909
				xmax = 325.3709
				text = "P"
			intervals [2710]:
				xmin = 325.3709
				xmax = 325.4009
				text = "R"
			intervals [2711]:
				xmin = 325.4009
				xmax = 325.4409
				text = "IH1"
			intervals [2712]:
				xmin = 325.4409
				xmax = 325.5009
				text = "N"
			intervals [2713]:
				xmin = 325.5009
				xmax = 325.5709
				text = "S"
			intervals [2714]:
				xmin = 325.5709
				xmax = 325.6109
				text = "AH0"
			intervals [2715]:
				xmin = 325.6109
				xmax = 325.6509
				text = "P"
			intervals [2716]:
				xmin = 325.6509
				xmax = 325.7009
				text = "AH0"
			intervals [2717]:
				xmin = 325.7009
				xmax = 325.9209
				text = "L"
			intervals [2718]:
				xmin = 325.9209
				xmax = 325.9609
				text = "sp"
			intervals [2719]:
				xmin = 325.9609
				xmax = 326.1209
				text = "F"
			intervals [2720]:
				xmin = 326.1209
				xmax = 326.1509
				text = "R"
			intervals [2721]:
[truncated: 477,204 more chars]
