# Supplementary material for: Considering Performance in the Automated and Manual Coding of Sociolinguistic Variables: Lessons From Variable (ING)
Source: Front Artif Intell. 2021 Apr 29;4:648543. doi: 10.3389/frai.2021.648543 (PMC8117961; doi:10.3389/frai.2021.648543)
Supplement: Supplementary file 6 [file Data_Sheet_6.ZIP › CORAAL_VARAligned_as_TextGrids_p2/DCB_se1_ag1_m_01_1.TextGrid]

File type = "ooTextFile"
Object class = "TextGrid"

xmin = 0.0
xmax = 2743.9
tiers? <exists>
size = 4
item []:
	item [1]:
		class = "IntervalTier"
		name = "DCB_se1_ag1_m_01 - words"
		xmin = 0.0
		xmax = 2743.9
		intervals: size = 7993
			intervals [1]:
				xmin = 0.0
				xmax = 2.1323
				text = ""
			intervals [2]:
				xmin = 2.1323
				xmax = 2.5223
				text = "washington"
			intervals [3]:
				xmin = 2.5223
				xmax = 2.7823
				text = "dc"
			intervals [4]:
				xmin = 2.7823
				xmax = 4.7895
				text = ""
			intervals [5]:
				xmin = 4.7895
				xmax = 5.1595
				text = "congress"
			intervals [6]:
				xmin = 5.1595
				xmax = 5.5495
				text = "heights"
			intervals [7]:
				xmin = 5.5495
				xmax = 6.8694
				text = ""
			intervals [8]:
				xmin = 6.8694
				xmax = 7.2494
				text = "yes"
			intervals [9]:
				xmin = 7.2494
				xmax = 9.1814
				text = ""
			intervals [10]:
				xmin = 9.1814
				xmax = 9.5314
				text = "uh"
			intervals [11]:
				xmin = 9.5314
				xmax = 10.1889
				text = ""
			intervals [12]:
				xmin = 10.1889
				xmax = 10.3089
				text = "up"
			intervals [13]:
				xmin = 10.3089
				xmax = 10.3389
				text = ""
			intervals [14]:
				xmin = 10.3389
				xmax = 10.4289
				text = "the"
			intervals [15]:
				xmin = 10.4289
				xmax = 10.7789
				text = "street"
			intervals [16]:
				xmin = 10.7789
				xmax = 12.2075
				text = ""
			intervals [17]:
				xmin = 12.2075
				xmax = 12.2375
				text = "i"
			intervals [18]:
				xmin = 12.2375
				xmax = 12.2675
				text = ""
			intervals [19]:
				xmin = 12.2675
				xmax = 12.3575
				text = "would"
			intervals [20]:
				xmin = 12.3575
				xmax = 12.4175
				text = "say"
			intervals [21]:
				xmin = 12.4175
				xmax = 12.4775
				text = "yeah"
			intervals [22]:
				xmin = 12.4775
				xmax = 15.9612
				text = ""
			intervals [23]:
				xmin = 15.9612
				xmax = 16.1812
				text = "no"
			intervals [24]:
				xmin = 16.1812
				xmax = 18.1063
				text = ""
			intervals [25]:
				xmin = 18.1063
				xmax = 18.4563
				text = "uh"
			intervals [26]:
				xmin = 18.4563
				xmax = 18.7363
				text = "when"
			intervals [27]:
				xmin = 18.7363
				xmax = 18.8063
				text = "i"
			intervals [28]:
				xmin = 18.8063
				xmax = 19.0263
				text = "was"
			intervals [29]:
				xmin = 19.0263
				xmax = 19.0563
				text = ""
			intervals [30]:
				xmin = 19.0563
				xmax = 19.2263
				text = "three"
			intervals [31]:
				xmin = 19.2263
				xmax = 19.3063
				text = "i"
			intervals [32]:
				xmin = 19.3063
				xmax = 19.3363
				text = "m-"
			intervals [33]:
				xmin = 19.3363
				xmax = 19.5763
				text = ""
			intervals [34]:
				xmin = 19.5763
				xmax = 19.7363
				text = "moved"
			intervals [35]:
				xmin = 19.7363
				xmax = 19.7763
				text = ""
			intervals [36]:
				xmin = 19.7763
				xmax = 19.8463
				text = "to"
			intervals [37]:
				xmin = 19.8463
				xmax = 20.3163
				text = "pennsylvania"
			intervals [38]:
				xmin = 20.3163
				xmax = 21.9449
				text = ""
			intervals [39]:
				xmin = 21.9449
				xmax = 22.0149
				text = "uh"
			intervals [40]:
				xmin = 22.0149
				xmax = 22.3149
				text = ""
			intervals [41]:
				xmin = 22.3149
				xmax = 22.4749
				text = "for"
			intervals [42]:
				xmin = 22.4749
				xmax = 22.5049
				text = "a"
			intervals [43]:
				xmin = 22.5049
				xmax = 22.7749
				text = "year"
			intervals [44]:
				xmin = 22.7749
				xmax = 32.9416
				text = ""
			intervals [45]:
				xmin = 32.9416
				xmax = 33.0016
				text = "i'm"
			intervals [46]:
				xmin = 33.0016
				xmax = 33.0316
				text = "a"
			intervals [47]:
				xmin = 33.0316
				xmax = 33.136
				text = ""
			intervals [48]:
				xmin = 33.136
				xmax = 33.226
				text = "i'm"
			intervals [49]:
				xmin = 33.226
				xmax = 33.286
				text = "a"
			intervals [50]:
				xmin = 33.286
				xmax = 33.676
				text = "graduate"
			intervals [51]:
				xmin = 33.676
				xmax = 36.006
				text = ""
			intervals [52]:
				xmin = 36.006
				xmax = 36.906
				text = "rdx"
			intervals [53]:
				xmin = 36.906
				xmax = 44.9238
				text = ""
			intervals [54]:
				xmin = 44.9238
				xmax = 45.3038
				text = "uh"
			intervals [55]:
				xmin = 45.3038
				xmax = 46.4095
				text = ""
			intervals [56]:
				xmin = 46.4095
				xmax = 46.4695
				text = "i"
			intervals [57]:
				xmin = 46.4695
				xmax = 46.6995
				text = "want"
			intervals [58]:
				xmin = 46.6995
				xmax = 46.7695
				text = "to"
			intervals [59]:
				xmin = 46.7695
				xmax = 46.8979
				text = ""
			intervals [60]:
				xmin = 46.8979
				xmax = 47.0679
				text = "i'm"
			intervals [61]:
				xmin = 47.0679
				xmax = 47.4079
				text = ""
			intervals [62]:
				xmin = 47.4079
				xmax = 47.6379
				text = "going"
			intervals [63]:
				xmin = 47.6379
				xmax = 47.7079
				text = "to"
			intervals [64]:
				xmin = 47.7079
				xmax = 47.7779
				text = ""
			intervals [65]:
				xmin = 47.7779
				xmax = 48.1779
				text = "pursue"
			intervals [66]:
				xmin = 48.1779
				xmax = 48.6184
				text = ""
			intervals [67]:
				xmin = 48.6184
				xmax = 48.7884
				text = "it"
			intervals [68]:
				xmin = 48.7884
				xmax = 50.6894
				text = ""
			intervals [69]:
				xmin = 50.6894
				xmax = 50.8294
				text = "and"
			intervals [70]:
				xmin = 50.8294
				xmax = 50.8594
				text = "i"
			intervals [71]:
				xmin = 50.8594
				xmax = 50.9294
				text = "m"
			intervals [72]:
				xmin = 50.9294
				xmax = 50.9594
				text = "a"
			intervals [73]:
				xmin = 50.9594
				xmax = 50.9894
				text = ""
			intervals [74]:
				xmin = 50.9894
				xmax = 51.2794
				text = "start"
			intervals [75]:
				xmin = 51.2794
				xmax = 51.3094
				text = "a"
			intervals [76]:
				xmin = 51.3094
				xmax = 51.7494
				text = "uh"
			intervals [77]:
				xmin = 51.7494
				xmax = 53.6656
				text = ""
			intervals [78]:
				xmin = 53.6656
				xmax = 53.9756
				text = "a"
			intervals [79]:
				xmin = 53.9756
				xmax = 54.1756
				text = ""
			intervals [80]:
				xmin = 54.1756
				xmax = 54.5256
				text = "non"
			intervals [81]:
				xmin = 54.5256
				xmax = 54.5656
				text = ""
			intervals [82]:
				xmin = 54.5656
				xmax = 54.9956
				text = "profit"
			intervals [83]:
				xmin = 54.9956
				xmax = 56.6159
				text = ""
			intervals [84]:
				xmin = 56.6159
				xmax = 57.2059
				text = "program"
			intervals [85]:
				xmin = 57.2059
				xmax = 57.3092
				text = ""
			intervals [86]:
				xmin = 57.3092
				xmax = 57.5792
				text = "called"
			intervals [87]:
				xmin = 57.5792
				xmax = 57.7192
				text = "big"
			intervals [88]:
				xmin = 57.7192
				xmax = 57.7592
				text = ""
			intervals [89]:
				xmin = 57.7592
				xmax = 58.0192
				text = "brother"
			intervals [90]:
				xmin = 58.0192
				xmax = 62.9697
				text = ""
			intervals [91]:
				xmin = 62.9697
				xmax = 63.0797
				text = "it"
			intervals [92]:
				xmin = 63.0797
				xmax = 63.2097
				text = "s"
			intervals [93]:
				xmin = 63.2097
				xmax = 63.3097
				text = ""
			intervals [94]:
				xmin = 63.3097
				xmax = 63.3997
				text = "bas-"
			intervals [95]:
				xmin = 63.3997
				xmax = 64.5454
				text = ""
			intervals [96]:
				xmin = 64.5454
				xmax = 64.6154
				text = "it"
			intervals [97]:
				xmin = 64.6154
				xmax = 64.6654
				text = "s"
			intervals [98]:
				xmin = 64.6654
				xmax = 64.7254
				text = ""
			intervals [99]:
				xmin = 64.7254
				xmax = 65.2354
				text = "basically"
			intervals [100]:
				xmin = 65.2354
				xmax = 65.3154
				text = ""
			intervals [101]:
				xmin = 65.3154
				xmax = 65.4654
				text = "from"
			intervals [102]:
				xmin = 65.4654
				xmax = 65.7754
				text = "ages"
			intervals [103]:
				xmin = 65.7754
				xmax = 65.8054
				text = ""
			intervals [104]:
				xmin = 65.8054
				xmax = 66.2254
				text = "six"
			intervals [105]:
				xmin = 66.2254
				xmax = 66.3154
				text = ""
			intervals [106]:
				xmin = 66.3154
				xmax = 66.3954
				text = "to"
			intervals [107]:
				xmin = 66.3954
				xmax = 66.7704
				text = ""
			intervals [108]:
				xmin = 66.7704
				xmax = 66.9804
				text = "twenty"
			intervals [109]:
				xmin = 66.9804
				xmax = 67.0204
				text = ""
			intervals [110]:
				xmin = 67.0204
				xmax = 67.2904
				text = "five"
			intervals [111]:
				xmin = 67.2904
				xmax = 68.129
				text = ""
			intervals [112]:
				xmin = 68.129
				xmax = 68.709
				text = "showing"
			intervals [113]:
				xmin = 68.709
				xmax = 69.2454
				text = ""
			intervals [114]:
				xmin = 69.2454
				xmax = 69.5254
				text = "that"
			intervals [115]:
				xmin = 69.5254
				xmax = 70.8391
				text = ""
			intervals [116]:
				xmin = 70.8391
				xmax = 71.1291
				text = "all"
			intervals [117]:
				xmin = 71.1291
				xmax = 71.3791
				text = "young"
			intervals [118]:
				xmin = 71.3791
				xmax = 71.4091
				text = ""
			intervals [119]:
				xmin = 71.4091
				xmax = 71.6891
				text = "black"
			intervals [120]:
				xmin = 71.6891
				xmax = 71.8891
				text = "men"
			intervals [121]:
				xmin = 71.8891
				xmax = 71.9391
				text = ""
			intervals [122]:
				xmin = 71.9391
				xmax = 72.3891
				text = "shouldn't"
			intervals [123]:
				xmin = 72.3891
				xmax = 72.6768
				text = ""
			intervals [124]:
				xmin = 72.6768
				xmax = 72.8168
				text = "go"
			intervals [125]:
				xmin = 72.8168
				xmax = 72.9468
				text = "to"
			intervals [126]:
				xmin = 72.9468
				xmax = 73.0368
				text = "the"
			intervals [127]:
				xmin = 73.0368
				xmax = 73.4868
				text = "streets"
			intervals [128]:
				xmin = 73.4868
				xmax = 73.8014
				text = ""
			intervals [129]:
				xmin = 73.8014
				xmax = 73.9314
				text = "they"
			intervals [130]:
				xmin = 73.9314
				xmax = 73.9714
				text = ""
			intervals [131]:
				xmin = 73.9714
				xmax = 74.2314
				text = "first"
			intervals [132]:
				xmin = 74.2314
				xmax = 74.5014
				text = "answer"
			intervals [133]:
				xmin = 74.5014
				xmax = 75.290
				text = ""
			intervals [134]:
				xmin = 75.290
				xmax = 75.430
				text = "or"
			intervals [135]:
				xmin = 75.430
				xmax = 75.490
				text = "they"
			intervals [136]:
				xmin = 75.490
				xmax = 75.600
				text = ""
			intervals [137]:
				xmin = 75.600
				xmax = 75.820
				text = "first"
			intervals [138]:
				xmin = 75.820
				xmax = 75.850
				text = ""
			intervals [139]:
				xmin = 75.850
				xmax = 76.120
				text = "try"
			intervals [140]:
				xmin = 76.120
				xmax = 77.0357
				text = ""
			intervals [141]:
				xmin = 77.0357
				xmax = 77.1157
				text = "so"
			intervals [142]:
				xmin = 77.1157
				xmax = 77.1557
				text = ""
			intervals [143]:
				xmin = 77.1557
				xmax = 77.5157
				text = "basically"
			intervals [144]:
				xmin = 77.5157
				xmax = 77.5857
				text = ""
			intervals [145]:
				xmin = 77.5857
				xmax = 77.6557
				text = "it"
			intervals [146]:
				xmin = 77.6557
				xmax = 77.7057
				text = ""
			intervals [147]:
				xmin = 77.7057
				xmax = 78.4157
				text = "is"
			intervals [148]:
				xmin = 78.4157
				xmax = 79.3208
				text = ""
			intervals [149]:
				xmin = 79.3208
				xmax = 79.3608
				text = "a"
			intervals [150]:
				xmin = 79.3608
				xmax = 79.8208
				text = "mentoring"
			intervals [151]:
				xmin = 79.8208
				xmax = 80.2708
				text = "program"
			intervals [152]:
				xmin = 80.2708
				xmax = 81.440
				text = ""
			intervals [153]:
				xmin = 81.440
				xmax = 81.660
				text = "from"
			intervals [154]:
				xmin = 81.660
				xmax = 82.3461
				text = ""
			intervals [155]:
				xmin = 82.3461
				xmax = 82.4061
				text = "you"
			intervals [156]:
				xmin = 82.4061
				xmax = 82.5261
				text = "would"
			intervals [157]:
				xmin = 82.5261
				xmax = 82.6161
				text = "be"
			intervals [158]:
				xmin = 82.6161
				xmax = 82.6761
				text = "in"
			intervals [159]:
				xmin = 82.6761
				xmax = 82.7361
				text = "the"
			intervals [160]:
				xmin = 82.7361
				xmax = 82.7661
				text = ""
			intervals [161]:
				xmin = 82.7661
				xmax = 83.0361
				text = "mentoring"
			intervals [162]:
				xmin = 83.0361
				xmax = 83.3161
				text = "program"
			intervals [163]:
				xmin = 83.3161
				xmax = 83.3961
				text = ""
			intervals [164]:
				xmin = 83.3961
				xmax = 83.5661
				text = "from"
			intervals [165]:
				xmin = 83.5661
				xmax = 83.8161
				text = "six"
			intervals [166]:
				xmin = 83.8161
				xmax = 83.8461
				text = ""
			intervals [167]:
				xmin = 83.8461
				xmax = 83.9061
				text = "to"
			intervals [168]:
				xmin = 83.9061
				xmax = 84.0361
				text = "eighteen"
			intervals [169]:
				xmin = 84.0361
				xmax = 84.7991
				text = ""
			intervals [170]:
				xmin = 84.7991
				xmax = 84.9891
				text = "ages"
			intervals [171]:
				xmin = 84.9891
				xmax = 85.1391
				text = ""
			intervals [172]:
				xmin = 85.1391
				xmax = 85.4591
				text = "six"
			intervals [173]:
				xmin = 85.4591
				xmax = 85.6347
				text = ""
			intervals [174]:
				xmin = 85.6347
				xmax = 85.9247
				text = "to"
			intervals [175]:
				xmin = 85.9247
				xmax = 86.0867
				text = ""
			intervals [176]:
				xmin = 86.0867
				xmax = 86.5367
				text = "eighteen"
			intervals [177]:
				xmin = 86.5367
				xmax = 87.1212
				text = ""
			intervals [178]:
				xmin = 87.1212
				xmax = 87.2412
				text = "then"
			intervals [179]:
				xmin = 87.2412
				xmax = 87.3812
				text = "from"
			intervals [180]:
				xmin = 87.3812
				xmax = 87.4412
				text = ""
			intervals [181]:
				xmin = 87.4412
				xmax = 87.8512
				text = "eighteen"
			intervals [182]:
				xmin = 87.8512
				xmax = 88.1022
				text = ""
			intervals [183]:
				xmin = 88.1022
				xmax = 88.1622
				text = "to"
			intervals [184]:
				xmin = 88.1622
				xmax = 88.4122
				text = "twenty"
			intervals [185]:
				xmin = 88.4122
				xmax = 88.4822
				text = ""
			intervals [186]:
				xmin = 88.4822
				xmax = 88.6322
				text = "five"
			intervals [187]:
				xmin = 88.6322
				xmax = 88.7122
				text = "you"
			intervals [188]:
				xmin = 88.7122
				xmax = 88.7722
				text = ""
			intervals [189]:
				xmin = 88.7722
				xmax = 89.0022
				text = "have"
			intervals [190]:
				xmin = 89.0022
				xmax = 89.1222
				text = "the"
			intervals [191]:
				xmin = 89.1222
				xmax = 89.2722
				text = ""
			intervals [192]:
				xmin = 89.2722
				xmax = 89.4422
				text = "chance"
			intervals [193]:
				xmin = 89.4422
				xmax = 89.5722
				text = "to"
			intervals [194]:
				xmin = 89.5722
				xmax = 89.6922
				text = "be"
			intervals [195]:
				xmin = 89.6922
				xmax = 89.7422
				text = "a"
			intervals [196]:
				xmin = 89.7422
				xmax = 89.7722
				text = ""
			intervals [197]:
				xmin = 89.7722
				xmax = 90.0622
				text = "mentor"
			intervals [198]:
				xmin = 90.0622
				xmax = 92.7306
				text = ""
			intervals [199]:
				xmin = 92.7306
				xmax = 93.0806
				text = "uh-huh"
			intervals [200]:
				xmin = 93.0806
				xmax = 93.5289
				text = ""
			intervals [201]:
				xmin = 93.5289
				xmax = 93.6189
				text = "and"
			intervals [202]:
				xmin = 93.6189
				xmax = 93.8589
				text = "one"
			intervals [203]:
				xmin = 93.8589
				xmax = 96.2911
				text = ""
			intervals [204]:
				xmin = 96.2911
				xmax = 96.4311
				text = "and"
			intervals [205]:
				xmin = 96.4311
				xmax = 96.7311
				text = "once"
			intervals [206]:
				xmin = 96.7311
				xmax = 97.1111
				text = "you"
			intervals [207]:
				xmin = 97.1111
				xmax = 97.3411
				text = "in"
			intervals [208]:
				xmin = 97.3411
				xmax = 97.4211
				text = ""
			intervals [209]:
				xmin = 97.4211
				xmax = 97.9111
				text = "college"
			intervals [210]:
				xmin = 97.9111
				xmax = 98.0311
				text = "we"
			intervals [211]:
				xmin = 98.0311
				xmax = 98.1811
				text = "will"
			intervals [212]:
				xmin = 98.1811
				xmax = 98.6111
				text = "try"
			intervals [213]:
				xmin = 98.6111
				xmax = 98.8311
				text = "to"
			intervals [214]:
				xmin = 98.8311
				xmax = 98.8811
				text = ""
			intervals [215]:
				xmin = 98.8811
				xmax = 99.2511
				text = "do"
			intervals [216]:
				xmin = 99.2511
				xmax = 100.0107
				text = ""
			intervals [217]:
				xmin = 100.0107
				xmax = 100.2007
				text = "uh"
			intervals [218]:
				xmin = 100.2007
				xmax = 100.2707
				text = ""
			intervals [219]:
				xmin = 100.2707
				xmax = 100.4307
				text = "a"
			intervals [220]:
				xmin = 100.4307
				xmax = 101.0707
				text = "scholarship"
			intervals [221]:
				xmin = 101.0707
				xmax = 101.9396
				text = ""
			intervals [222]:
				xmin = 101.9396
				xmax = 102.0496
				text = "for"
			intervals [223]:
				xmin = 102.0496
				xmax = 102.3096
				text = "all"
			intervals [224]:
				xmin = 102.3096
				xmax = 102.3996
				text = "your"
			intervals [225]:
				xmin = 102.3996
				xmax = 102.8496
				text = "years"
			intervals [226]:
				xmin = 102.8496
				xmax = 103.3072
				text = ""
			intervals [227]:
				xmin = 103.3072
				xmax = 103.4672
				text = "as"
			intervals [228]:
				xmin = 103.4672
				xmax = 103.6672
				text = "long"
			intervals [229]:
				xmin = 103.6672
				xmax = 103.6972
				text = ""
			intervals [230]:
				xmin = 103.6972
				xmax = 103.7572
				text = "as"
			intervals [231]:
				xmin = 103.7572
				xmax = 103.9072
				text = "you"
			intervals [232]:
				xmin = 103.9072
				xmax = 104.2472
				text = "still"
			intervals [233]:
				xmin = 104.2472
				xmax = 104.7772
				text = "participate"
			intervals [234]:
				xmin = 104.7772
				xmax = 104.8372
				text = "in"
			intervals [235]:
				xmin = 104.8372
				xmax = 104.8672
				text = ""
			intervals [236]:
				xmin = 104.8672
				xmax = 104.9272
				text = "the"
			intervals [237]:
				xmin = 104.9272
				xmax = 105.3672
				text = "program"
			intervals [238]:
				xmin = 105.3672
				xmax = 112.038
				text = ""
			intervals [239]:
				xmin = 112.038
				xmax = 112.168
				text = "yeah"
			intervals [240]:
				xmin = 112.168
				xmax = 112.298
				text = "i'm"
			intervals [241]:
				xmin = 112.298
				xmax = 112.438
				text = "gonna"
			intervals [242]:
				xmin = 112.438
				xmax = 112.468
				text = ""
			intervals [243]:
				xmin = 112.468
				xmax = 112.708
				text = "start"
			intervals [244]:
				xmin = 112.708
				xmax = 112.988
				text = "from"
			intervals [245]:
				xmin = 112.988
				xmax = 113.1894
				text = ""
			intervals [246]:
				xmin = 113.1894
				xmax = 113.5794
				text = "dmv"
			intervals [247]:
				xmin = 113.5794
				xmax = 113.8494
				text = "area"
			intervals [248]:
				xmin = 113.8494
				xmax = 114.3939
				text = ""
			intervals [249]:
				xmin = 114.3939
				xmax = 114.7339
				text = "dc"
			intervals [250]:
				xmin = 114.7339
				xmax = 115.2043
				text = ""
			intervals [251]:
				xmin = 115.2043
				xmax = 115.7343
				text = "perhaps"
			intervals [252]:
				xmin = 115.7343
				xmax = 120.4474
				text = ""
			intervals [253]:
				xmin = 120.4474
				xmax = 120.4874
				text = "uh"
			intervals [254]:
				xmin = 120.4874
				xmax = 120.6374
				text = "my"
			intervals [255]:
				xmin = 120.6374
				xmax = 121.3074
				text = "mom"
			intervals [256]:
				xmin = 121.3074
				xmax = 122.5835
				text = ""
			intervals [257]:
				xmin = 122.5835
				xmax = 122.7335
				text = "she"
			intervals [258]:
				xmin = 122.7335
				xmax = 122.7835
				text = "s"
			intervals [259]:
				xmin = 122.7835
				xmax = 122.8835
				text = "a"
			intervals [260]:
				xmin = 122.8835
				xmax = 123.4335
				text = "security"
			intervals [261]:
				xmin = 123.4335
				xmax = 123.8135
				text = "guard"
			intervals [262]:
				xmin = 123.8135
				xmax = 131.1562
				text = ""
			intervals [263]:
				xmin = 131.1562
				xmax = 131.3762
				text = "and"
			intervals [264]:
				xmin = 131.3762
				xmax = 131.4762
				text = "my"
			intervals [265]:
				xmin = 131.4762
				xmax = 131.8162
				text = "dad"
			intervals [266]:
				xmin = 131.8162
				xmax = 132.1286
				text = ""
			intervals [267]:
				xmin = 132.1286
				xmax = 132.3086
				text = "is"
			intervals [268]:
				xmin = 132.3086
				xmax = 132.3486
				text = "a"
			intervals [269]:
				xmin = 132.3486
				xmax = 132.7486
				text = "maintenance"
			intervals [270]:
				xmin = 132.7486
				xmax = 132.9886
				text = "worker"
			intervals [271]:
				xmin = 132.9886
				xmax = 136.3014
				text = ""
			intervals [272]:
				xmin = 136.3014
				xmax = 136.6014
				text = "washington"
			intervals [273]:
				xmin = 136.6014
				xmax = 136.9514
				text = "dc"
			intervals [274]:
				xmin = 136.9514
				xmax = 137.758
				text = ""
			intervals [275]:
				xmin = 137.758
				xmax = 137.788
				text = "i"
			intervals [276]:
				xmin = 137.788
				xmax = 137.898
				text = "mean"
			intervals [277]:
				xmin = 137.898
				xmax = 137.958
				text = "my"
			intervals [278]:
				xmin = 137.958
				xmax = 138.058
				text = "mom"
			intervals [279]:
				xmin = 138.058
				xmax = 138.4133
				text = ""
			intervals [280]:
				xmin = 138.4133
				xmax = 138.5633
				text = "my"
			intervals [281]:
				xmin = 138.5633
				xmax = 138.8533
				text = "mom"
			intervals [282]:
				xmin = 138.8533
				xmax = 138.9533
				text = "was"
			intervals [283]:
				xmin = 138.9533
				xmax = 139.2933
				text = "washington"
			intervals [284]:
				xmin = 139.2933
				xmax = 139.4033
				text = ""
			intervals [285]:
				xmin = 139.4033
				xmax = 139.4433
				text = "d"
			intervals [286]:
				xmin = 139.4433
				xmax = 139.4833
				text = "i"
			intervals [287]:
				xmin = 139.4833
				xmax = 139.6433
				text = "think"
			intervals [288]:
				xmin = 139.6433
				xmax = 139.6933
				text = ""
			intervals [289]:
				xmin = 139.6933
				xmax = 139.7833
				text = "my"
			intervals [290]:
				xmin = 139.7833
				xmax = 140.0433
				text = "dad"
			intervals [291]:
				xmin = 140.0433
				xmax = 140.1333
				text = "was"
			intervals [292]:
				xmin = 140.1333
				xmax = 140.1633
				text = ""
			intervals [293]:
				xmin = 140.1633
				xmax = 140.3033
				text = "north"
			intervals [294]:
				xmin = 140.3033
				xmax = 140.6333
				text = "carolina"
			intervals [295]:
				xmin = 140.6333
				xmax = 164.7078
				text = ""
			intervals [296]:
				xmin = 164.7078
				xmax = 165.1578
				text = "uh"
			intervals [297]:
				xmin = 165.1578
				xmax = 165.4678
				text = "well"
			intervals [298]:
				xmin = 165.4678
				xmax = 165.7102
				text = ""
			intervals [299]:
				xmin = 165.7102
				xmax = 166.1702
				text = "basically"
			intervals [300]:
				xmin = 166.1702
				xmax = 167.4229
				text = ""
			intervals [301]:
				xmin = 167.4229
				xmax = 167.6229
				text = "as"
			intervals [302]:
				xmin = 167.6229
				xmax = 167.6929
				text = "of"
			intervals [303]:
				xmin = 167.6929
				xmax = 167.7229
				text = ""
			intervals [304]:
				xmin = 167.7229
				xmax = 168.1229
				text = "today"
			intervals [305]:
				xmin = 168.1229
				xmax = 168.3229
				text = ""
			intervals [306]:
				xmin = 168.3229
				xmax = 168.6929
				text = "congress"
			intervals [307]:
				xmin = 168.6929
				xmax = 168.9929
				text = "heights"
			intervals [308]:
				xmin = 168.9929
				xmax = 169.2129
				text = "has"
			intervals [309]:
				xmin = 169.2129
				xmax = 169.2429
				text = ""
			intervals [310]:
				xmin = 169.2429
				xmax = 169.8929
				text = "lost"
			intervals [311]:
				xmin = 169.8929
				xmax = 169.9229
				text = ""
			intervals [312]:
				xmin = 169.9229
				xmax = 170.3429
				text = "in"
			intervals [313]:
				xmin = 170.3429
				xmax = 170.5057
				text = ""
			intervals [314]:
				xmin = 170.5057
				xmax = 170.5357
				text = "a"
			intervals [315]:
				xmin = 170.5357
				xmax = 170.7257
				text = ""
			intervals [316]:
				xmin = 170.7257
				xmax = 171.2257
				text = "month"
			intervals [317]:
				xmin = 171.2257
				xmax = 171.9604
				text = ""
			intervals [318]:
				xmin = 171.9604
				xmax = 172.0704
				text = "i"
			intervals [319]:
				xmin = 172.0704
				xmax = 172.1704
				text = "would"
			intervals [320]:
				xmin = 172.1704
				xmax = 172.3804
				text = "say"
			intervals [321]:
				xmin = 172.3804
				xmax = 172.5804
				text = "three"
			intervals [322]:
				xmin = 172.5804
				xmax = 172.8704
				text = "weeks"
			intervals [323]:
				xmin = 172.8704
				xmax = 172.9804
				text = "we"
			intervals [324]:
				xmin = 172.9804
				xmax = 173.1204
				text = "had"
			intervals [325]:
				xmin = 173.1204
				xmax = 173.2104
				text = ""
			intervals [326]:
				xmin = 173.2104
				xmax = 173.4504
				text = "lost"
			intervals [327]:
				xmin = 173.4504
				xmax = 173.4804
				text = ""
			intervals [328]:
				xmin = 173.4804
				xmax = 173.8504
				text = "two"
			intervals [329]:
				xmin = 173.8504
				xmax = 174.5233
				text = ""
			intervals [330]:
				xmin = 174.5233
				xmax = 174.5933
				text = "we"
			intervals [331]:
				xmin = 174.5933
				xmax = 174.6833
				text = "had"
			intervals [332]:
				xmin = 174.6833
				xmax = 174.7233
				text = ""
			intervals [333]:
				xmin = 174.7233
				xmax = 174.9833
				text = "two"
			intervals [334]:
				xmin = 174.9833
				xmax = 175.4033
				text = "killings"
			intervals [335]:
				xmin = 175.4033
				xmax = 175.4433
				text = ""
			intervals [336]:
				xmin = 175.4433
				xmax = 175.6633
				text = "there"
			intervals [337]:
				xmin = 175.6633
				xmax = 176.7981
				text = ""
			intervals [338]:
				xmin = 176.7981
				xmax = 176.9581
				text = "as"
			intervals [339]:
				xmin = 176.9581
				xmax = 177.0481
				text = "of"
			intervals [340]:
				xmin = 177.0481
				xmax = 177.2181
				text = "right"
			intervals [341]:
				xmin = 177.2181
				xmax = 177.4781
				text = "now"
			intervals [342]:
				xmin = 177.4781
				xmax = 177.5481
				text = ""
			intervals [343]:
				xmin = 177.5481
				xmax = 177.7581
				text = "but"
			intervals [344]:
				xmin = 177.7581
				xmax = 177.8481
				text = ""
			intervals [345]:
				xmin = 177.8481
				xmax = 178.1381
				text = "growing"
			intervals [346]:
				xmin = 178.1381
				xmax = 178.2581
				text = "up"
			intervals [347]:
				xmin = 178.2581
				xmax = 178.3181
				text = "in"
			intervals [348]:
				xmin = 178.3181
				xmax = 178.5881
				text = "congress"
			intervals [349]:
				xmin = 178.5881
				xmax = 178.7381
				text = "heights"
			intervals [350]:
				xmin = 178.7381
				xmax = 178.8581
				text = "it"
			intervals [351]:
				xmin = 178.8581
				xmax = 179.2481
				text = "was"
			intervals [352]:
				xmin = 179.2481
				xmax = 180.3216
				text = ""
			intervals [353]:
				xmin = 180.3216
				xmax = 180.4416
				text = "it"
			intervals [354]:
				xmin = 180.4416
				xmax = 180.7516
				text = "was"
			intervals [355]:
				xmin = 180.7516
				xmax = 180.7816
				text = ""
			intervals [356]:
				xmin = 180.7816
				xmax = 181.1016
				text = "fun"
			intervals [357]:
				xmin = 181.1016
				xmax = 181.9544
				text = ""
			intervals [358]:
				xmin = 181.9544
				xmax = 182.1444
				text = "but"
			intervals [359]:
				xmin = 182.1444
				xmax = 182.2544
				text = "it"
			intervals [360]:
				xmin = 182.2544
				xmax = 182.4044
				text = "was"
			intervals [361]:
				xmin = 182.4044
				xmax = 182.4744
				text = ""
			intervals [362]:
				xmin = 182.4744
				xmax = 182.7744
				text = "difficult"
			intervals [363]:
				xmin = 182.7744
				xmax = 183.8491
				text = ""
			intervals [364]:
				xmin = 183.8491
				xmax = 184.0191
				text = "cause"
			intervals [365]:
				xmin = 184.0191
				xmax = 184.0791
				text = "it"
			intervals [366]:
				xmin = 184.0791
				xmax = 184.2091
				text = "was"
			intervals [367]:
				xmin = 184.2091
				xmax = 184.7391
				text = "still"
			intervals [368]:
				xmin = 184.7391
				xmax = 184.9976
				text = ""
			intervals [369]:
				xmin = 184.9976
				xmax = 185.1676
				text = "a"
			intervals [370]:
				xmin = 185.1676
				xmax = 186.1437
				text = ""
			intervals [371]:
				xmin = 186.1437
				xmax = 186.5137
				text = "neighborhood"
			intervals [372]:
				xmin = 186.5137
				xmax = 186.7937
				text = "against"
			intervals [373]:
				xmin = 186.7937
				xmax = 187.3137
				text = "neighborhood"
			intervals [374]:
				xmin = 187.3137
				xmax = 187.3659
				text = ""
			intervals [375]:
				xmin = 187.3659
				xmax = 187.6359
				text = "type"
			intervals [376]:
				xmin = 187.6359
				xmax = 187.8259
				text = "of"
			intervals [377]:
				xmin = 187.8259
				xmax = 189.0631
				text = ""
			intervals [378]:
				xmin = 189.0631
				xmax = 189.4631
				text = "beef"
			intervals [379]:
				xmin = 189.4631
				xmax = 189.5331
				text = ""
			intervals [380]:
				xmin = 189.5331
				xmax = 190.0231
				text = "and"
			intervals [381]:
				xmin = 190.0231
				xmax = 190.8818
				text = ""
			intervals [382]:
				xmin = 190.8818
				xmax = 191.1018
				text = "i"
			intervals [383]:
				xmin = 191.1018
				xmax = 191.3818
				text = "n-"
			intervals [384]:
				xmin = 191.3818
				xmax = 191.4918
				text = ""
			intervals [385]:
				xmin = 191.4918
				xmax = 191.7118
				text = "my"
			intervals [386]:
				xmin = 191.7118
				xmax = 191.8516
				text = ""
			intervals [387]:
				xmin = 191.8516
				xmax = 192.2816
				text = "parents"
			intervals [388]:
				xmin = 192.2816
				xmax = 192.3116
				text = ""
			intervals [389]:
				xmin = 192.3116
				xmax = 192.4116
				text = "grew"
			intervals [390]:
				xmin = 192.4116
				xmax = 192.5216
				text = "up"
			intervals [391]:
				xmin = 192.5216
				xmax = 192.7816
				text = "around"
			intervals [392]:
				xmin = 192.7816
				xmax = 192.8916
				text = "there"
			intervals [393]:
				xmin = 192.8916
				xmax = 193.0616
				text = "so"
			intervals [394]:
				xmin = 193.0616
				xmax = 193.1516
				text = "i"
			intervals [395]:
				xmin = 193.1516
				xmax = 193.6316
				text = "was"
			intervals [396]:
				xmin = 193.6316
				xmax = 193.7108
				text = ""
			intervals [397]:
				xmin = 193.7108
				xmax = 193.8908
				text = "pretty"
			intervals [398]:
				xmin = 193.8908
				xmax = 193.9208
				text = ""
			intervals [399]:
				xmin = 193.9208
				xmax = 194.0508
				text = "i"
			intervals [400]:
				xmin = 194.0508
				xmax = 194.2108
				text = "was"
			intervals [401]:
				xmin = 194.2108
				xmax = 194.5808
				text = "safe"
			intervals [402]:
				xmin = 194.5808
				xmax = 194.7008
				text = "but"
			intervals [403]:
				xmin = 194.7008
				xmax = 194.7708
				text = "i"
			intervals [404]:
				xmin = 194.7708
				xmax = 195.0708
				text = "wasn't"
			intervals [405]:
				xmin = 195.0708
				xmax = 195.3508
				text = "safe"
			intervals [406]:
				xmin = 195.3508
				xmax = 196.7279
				text = ""
			intervals [407]:
				xmin = 196.7279
				xmax = 197.1079
				text = "uh"
			intervals [408]:
				xmin = 197.1079
				xmax = 197.1479
				text = "i"
			intervals [409]:
				xmin = 197.1479
				xmax = 197.3479
				text = "had"
			intervals [410]:
				xmin = 197.3479
				xmax = 197.6579
				text = "began"
			intervals [411]:
				xmin = 197.6579
				xmax = 197.8779
				text = "before"
			intervals [412]:
				xmin = 197.8779
				xmax = 197.9579
				text = "the"
			intervals [413]:
				xmin = 197.9579
				xmax = 198.1979
				text = "street"
			intervals [414]:
				xmin = 198.1979
				xmax = 198.5179
				text = "life"
			intervals [415]:
				xmin = 198.5179
				xmax = 198.5479
				text = ""
			intervals [416]:
				xmin = 198.5479
				xmax = 198.8679
				text = "for"
			intervals [417]:
				xmin = 198.8679
				xmax = 199.1179
				text = ""
			intervals [418]:
				xmin = 199.1179
				xmax = 199.2779
				text = "to"
			intervals [419]:
				xmin = 199.2779
				xmax = 199.5679
				text = "age"
			intervals [420]:
				xmin = 199.5679
				xmax = 200.1879
				text = "fourteen"
			intervals [421]:
				xmin = 200.1879
				xmax = 201.1017
				text = ""
			intervals [422]:
				xmin = 201.1017
				xmax = 201.4417
				text = "because"
			intervals [423]:
				xmin = 201.4417
				xmax = 201.5017
				text = "of"
			intervals [424]:
				xmin = 201.5017
				xmax = 201.5917
				text = "the"
			intervals [425]:
				xmin = 201.5917
				xmax = 202.1517
				text = "situations"
			intervals [426]:
				xmin = 202.1517
				xmax = 202.2417
				text = "that"
			intervals [427]:
				xmin = 202.2417
				xmax = 202.5617
				text = "happened"
			intervals [428]:
				xmin = 202.5617
				xmax = 202.8017
				text = "around"
			intervals [429]:
				xmin = 202.8017
				xmax = 203.1317
				text = "there"
			intervals [430]:
				xmin = 203.1317
				xmax = 204.0229
				text = ""
			intervals [431]:
				xmin = 204.0229
				xmax = 204.5529
				text = "uh"
			intervals [432]:
				xmin = 204.5529
				xmax = 206.384
				text = ""
			intervals [433]:
				xmin = 206.384
				xmax = 206.774
				text = "my"
			intervals [434]:
				xmin = 206.774
				xmax = 206.804
				text = ""
			intervals [435]:
				xmin = 206.804
				xmax = 207.534
				text = "grandmother"
			intervals [436]:
				xmin = 207.534
				xmax = 209.9012
				text = ""
			intervals [437]:
				xmin = 209.9012
				xmax = 210.1112
				text = "was"
			intervals [438]:
				xmin = 210.1112
				xmax = 210.1812
				text = "a"
			intervals [439]:
				xmin = 210.1812
				xmax = 210.8212
				text = "alcoholic"
			intervals [440]:
				xmin = 210.8212
				xmax = 211.9719
				text = ""
			intervals [441]:
				xmin = 211.9719
				xmax = 212.1319
				text = "she"
			intervals [442]:
				xmin = 212.1319
				xmax = 212.1619
				text = ""
			intervals [443]:
				xmin = 212.1619
				xmax = 212.4419
				text = "s"
			intervals [444]:
				xmin = 212.4419
				xmax = 212.4719
				text = ""
			intervals [445]:
				xmin = 212.4719
				xmax = 212.8119
				text = "uh"
			intervals [446]:
				xmin = 212.8119
				xmax = 213.1519
				text = "clean"
			intervals [447]:
				xmin = 213.1519
				xmax = 213.4419
				text = "now"
			intervals [448]:
				xmin = 213.4419
				xmax = 213.5519
				text = ""
			intervals [449]:
				xmin = 213.5519
				xmax = 213.7819
				text = "for"
			intervals [450]:
				xmin = 213.7819
				xmax = 213.8119
				text = ""
			intervals [451]:
				xmin = 213.8119
				xmax = 214.0419
				text = "about"
			intervals [452]:
				xmin = 214.0419
				xmax = 214.3948
				text = ""
			intervals [453]:
				xmin = 214.3948
				xmax = 214.6548
				text = "three"
			intervals [454]:
				xmin = 214.6548
				xmax = 214.8848
				text = ""
			intervals [455]:
				xmin = 214.8848
				xmax = 215.0148
				text = "three"
			intervals [456]:
				xmin = 215.0148
				xmax = 215.3548
				text = "years"
			intervals [457]:
				xmin = 215.3548
				xmax = 215.4348
				text = ""
			intervals [458]:
				xmin = 215.4348
				xmax = 215.4948
				text = "now"
			intervals [459]:
				xmin = 215.4948
				xmax = 217.0019
				text = ""
			intervals [460]:
				xmin = 217.0019
				xmax = 217.0719
				text = "and"
			intervals [461]:
				xmin = 217.0719
				xmax = 217.2219
				text = "my"
			intervals [462]:
				xmin = 217.2219
				xmax = 217.7619
				text = "mom"
			intervals [463]:
				xmin = 217.7619
				xmax = 218.3385
				text = ""
			intervals [464]:
				xmin = 218.3385
				xmax = 218.6385
				text = "raised"
			intervals [465]:
				xmin = 218.6385
				xmax = 218.9285
				text = "us"
			intervals [466]:
				xmin = 218.9285
				xmax = 219.0649
				text = ""
			intervals [467]:
				xmin = 219.0649
				xmax = 219.3149
				text = "raised"
			intervals [468]:
				xmin = 219.3149
				xmax = 219.3849
				text = "me"
			intervals [469]:
				xmin = 219.3849
				xmax = 219.4549
				text = "and"
			intervals [470]:
				xmin = 219.4549
				xmax = 219.5549
				text = "my"
			intervals [471]:
				xmin = 219.5549
				xmax = 219.7649
				text = "three"
			intervals [472]:
				xmin = 219.7649
				xmax = 220.2349
				text = "brothers"
			intervals [473]:
				xmin = 220.2349
				xmax = 220.5453
				text = ""
			intervals [474]:
				xmin = 220.5453
				xmax = 220.6053
				text = "as"
			intervals [475]:
				xmin = 220.6053
				xmax = 220.6853
				text = ""
			intervals [476]:
				xmin = 220.6853
				xmax = 220.7653
				text = "a"
			intervals [477]:
				xmin = 220.7653
				xmax = 221.0853
				text = "single"
			intervals [478]:
				xmin = 221.0853
				xmax = 221.1353
				text = ""
			intervals [479]:
				xmin = 221.1353
				xmax = 221.5553
				text = "parent"
			intervals [480]:
				xmin = 221.5553
				xmax = 221.8179
				text = ""
			intervals [481]:
				xmin = 221.8179
				xmax = 221.9279
				text = "my"
			intervals [482]:
				xmin = 221.9279
				xmax = 222.2179
				text = "dad"
			intervals [483]:
				xmin = 222.2179
				xmax = 222.3679
				text = "was"
			intervals [484]:
				xmin = 222.3679
				xmax = 222.6179
				text = "locked"
			intervals [485]:
				xmin = 222.6179
				xmax = 222.7079
				text = "up"
			intervals [486]:
				xmin = 222.7079
				xmax = 222.7479
				text = ""
			intervals [487]:
				xmin = 222.7479
				xmax = 222.8679
				text = "for"
			intervals [488]:
				xmin = 222.8679
				xmax = 222.8979
				text = ""
			intervals [489]:
				xmin = 222.8979
				xmax = 223.3779
				text = "seven"
			intervals [490]:
				xmin = 223.3779
				xmax = 223.8779
				text = "years"
			intervals [491]:
				xmin = 223.8779
				xmax = 225.697
				text = ""
			intervals [492]:
				xmin = 225.697
				xmax = 225.727
				text = "uh"
			intervals [493]:
				xmin = 225.727
				xmax = 229.3928
				text = ""
			intervals [494]:
				xmin = 229.3928
				xmax = 229.4728
				text = "i'm"
			intervals [495]:
				xmin = 229.4728
				xmax = 229.6028
				text = "the"
			intervals [496]:
				xmin = 229.6028
				xmax = 230.0728
				text = "oldest"
			intervals [497]:
				xmin = 230.0728
				xmax = 232.2839
				text = ""
			intervals [498]:
				xmin = 232.2839
				xmax = 232.5139
				text = "uh"
			intervals [499]:
				xmin = 232.5139
				xmax = 233.3239
				text = "rdx"
			intervals [500]:
				xmin = 233.3239
				xmax = 233.7906
				text = ""
			intervals [501]:
				xmin = 233.7906
				xmax = 234.1506
				text = "he"
			intervals [502]:
				xmin = 234.1506
				xmax = 234.3606
				text = "s"
			intervals [503]:
				xmin = 234.3606
				xmax = 234.4469
				text = ""
			intervals [504]:
				xmin = 234.4469
				xmax = 234.9169
				text = "twelve"
			intervals [505]:
				xmin = 234.9169
				xmax = 235.4965
				text = ""
			intervals [506]:
				xmin = 235.4965
				xmax = 235.9865
				text = "rdx"
			intervals [507]:
				xmin = 235.9865
				xmax = 236.0165
				text = ""
			intervals [508]:
				xmin = 236.0165
				xmax = 236.1165
				text = "is"
			intervals [509]:
				xmin = 236.1165
				xmax = 236.4065
				text = "ten"
			intervals [510]:
				xmin = 236.4065
				xmax = 242.1357
				text = ""
			intervals [511]:
				xmin = 242.1357
				xmax = 242.3157
				text = "yeah"
			intervals [512]:
				xmin = 242.3157
				xmax = 255.4969
				text = ""
			intervals [513]:
				xmin = 255.4969
				xmax = 255.8569
				text = "mm"
			intervals [514]:
				xmin = 255.8569
				xmax = 264.9588
				text = ""
			intervals [515]:
				xmin = 264.9588
				xmax = 265.0388
				text = "um"
			intervals [516]:
				xmin = 265.0388
				xmax = 265.1488
				text = ""
			intervals [517]:
				xmin = 265.1488
				xmax = 265.2788
				text = "i"
			intervals [518]:
				xmin = 265.2788
				xmax = 265.4388
				text = "was"
			intervals [519]:
				xmin = 265.4388
				xmax = 265.8488
				text = "scared"
			intervals [520]:
				xmin = 265.8488
				xmax = 266.1193
				text = ""
			intervals [521]:
				xmin = 266.1193
				xmax = 266.3793
				text = "i'm"
			intervals [522]:
				xmin = 266.3793
				xmax = 266.5993
				text = "still"
			intervals [523]:
				xmin = 266.5993
				xmax = 266.8993
				text = "am"
			intervals [524]:
				xmin = 266.8993
				xmax = 267.3491
				text = ""
			intervals [525]:
				xmin = 267.3491
				xmax = 267.4991
				text = "because"
			intervals [526]:
				xmin = 267.4991
				xmax = 268.4341
				text = ""
			intervals [527]:
				xmin = 268.4341
				xmax = 268.6841
				text = "my"
			intervals [528]:
				xmin = 268.6841
				xmax = 269.1484
				text = ""
			intervals [529]:
				xmin = 269.1484
				xmax = 269.3684
				text = "cousin"
			intervals [530]:
				xmin = 269.3684
				xmax = 269.5384
				text = "got"
			intervals [531]:
				xmin = 269.5384
				xmax = 269.8284
				text = "killed"
			intervals [532]:
				xmin = 269.8284
				xmax = 269.9648
				text = ""
			intervals [533]:
				xmin = 269.9648
				xmax = 270.0448
				text = "in"
			intervals [534]:
				xmin = 270.0448
				xmax = 270.2648
				text = "front"
			intervals [535]:
				xmin = 270.2648
				xmax = 270.3248
				text = "of"
			intervals [536]:
				xmin = 270.3248
				xmax = 270.4348
				text = "my"
			intervals [537]:
				xmin = 270.4348
				xmax = 270.8648
				text = "house"
			intervals [538]:
				xmin = 270.8648
				xmax = 272.3737
				text = ""
			intervals [539]:
				xmin = 272.3737
				xmax = 272.5937
				text = "yeah"
			intervals [540]:
				xmin = 272.5937
				xmax = 273.036
				text = ""
			intervals [541]:
				xmin = 273.036
				xmax = 273.096
				text = "he"
			intervals [542]:
				xmin = 273.096
				xmax = 273.296
				text = "got"
			intervals [543]:
				xmin = 273.296
				xmax = 273.596
				text = "killed"
			intervals [544]:
				xmin = 273.596
				xmax = 273.7143
				text = ""
			intervals [545]:
				xmin = 273.7143
				xmax = 273.8243
				text = "he"
			intervals [546]:
				xmin = 273.8243
				xmax = 273.8543
				text = ""
			intervals [547]:
				xmin = 273.8543
				xmax = 273.9843
				text = "got"
			intervals [548]:
				xmin = 273.9843
				xmax = 274.2643
				text = "shot"
			intervals [549]:
				xmin = 274.2643
				xmax = 274.5843
				text = "seven"
			intervals [550]:
				xmin = 274.5843
				xmax = 275.1943
				text = "times"
			intervals [551]:
				xmin = 275.1943
				xmax = 275.983
				text = ""
			intervals [552]:
				xmin = 275.983
				xmax = 276.163
				text = "my"
			intervals [553]:
				xmin = 276.163
				xmax = 276.383
				text = "uncle"
			intervals [554]:
				xmin = 276.383
				xmax = 276.563
				text = "got"
			intervals [555]:
				xmin = 276.563
				xmax = 276.923
				text = "killed"
			intervals [556]:
				xmin = 276.923
				xmax = 277.2675
				text = ""
			intervals [557]:
				xmin = 277.2675
				xmax = 277.3675
				text = "in"
			intervals [558]:
				xmin = 277.3675
				xmax = 277.3975
				text = ""
			intervals [559]:
				xmin = 277.3975
				xmax = 277.4975
				text = "the"
			intervals [560]:
				xmin = 277.4975
				xmax = 277.7675
				text = "same"
			intervals [561]:
				xmin = 277.7675
				xmax = 278.2775
				text = "place"
			intervals [562]:
				xmin = 278.2775
				xmax = 279.5885
				text = ""
			intervals [563]:
				xmin = 279.5885
				xmax = 279.8085
				text = "it"
			intervals [564]:
				xmin = 279.8085
				xmax = 279.9385
				text = "s"
			intervals [565]:
				xmin = 279.9385
				xmax = 280.0447
				text = ""
			intervals [566]:
				xmin = 280.0447
				xmax = 280.1747
				text = "it"
			intervals [567]:
				xmin = 280.1747
				xmax = 280.3347
				text = "was"
			intervals [568]:
				xmin = 280.3347
				xmax = 280.4064
				text = ""
			intervals [569]:
				xmin = 280.4064
				xmax = 280.5464
				text = "it"
			intervals [570]:
				xmin = 280.5464
				xmax = 280.6064
				text = "s"
			intervals [571]:
				xmin = 280.6064
				xmax = 281.0564
				text = "hard"
			intervals [572]:
				xmin = 281.0564
				xmax = 281.4032
				text = ""
			intervals [573]:
				xmin = 281.4032
				xmax = 281.7232
				text = "growing"
			intervals [574]:
				xmin = 281.7232
				xmax = 281.9232
				text = "up"
			intervals [575]:
				xmin = 281.9232
				xmax = 282.2895
				text = ""
			intervals [576]:
				xmin = 282.2895
				xmax = 282.5895
				text = "around"
			intervals [577]:
				xmin = 282.5895
				xmax = 282.8095
				text = "there"
			intervals [578]:
				xmin = 282.8095
				xmax = 282.8395
				text = ""
			intervals [579]:
				xmin = 282.8395
				xmax = 282.9095
				text = "it"
			intervals [580]:
				xmin = 282.9095
				xmax = 282.9395
				text = "s"
			intervals [581]:
				xmin = 282.9395
				xmax = 283.1595
				text = "hard"
			intervals [582]:
				xmin = 283.1595
				xmax = 283.3195
				text = "growing"
			intervals [583]:
				xmin = 283.3195
				xmax = 283.4495
				text = "up"
			intervals [584]:
				xmin = 283.4495
				xmax = 283.5495
				text = "in"
			intervals [585]:
				xmin = 283.5495
				xmax = 283.7995
				text = "any"
			intervals [586]:
				xmin = 283.7995
				xmax = 283.9941
				text = ""
			intervals [587]:
				xmin = 283.9941
				xmax = 284.3641
				text = "dc"
			intervals [588]:
				xmin = 284.3641
				xmax = 284.6541
				text = ""
			intervals [589]:
				xmin = 284.6541
				xmax = 284.9041
				text = "neighborhood"
			intervals [590]:
				xmin = 284.9041
				xmax = 285.5908
				text = ""
			intervals [591]:
				xmin = 285.5908
				xmax = 285.9608
				text = "because"
			intervals [592]:
				xmin = 285.9608
				xmax = 286.0008
				text = ""
			intervals [593]:
				xmin = 286.0008
				xmax = 286.1208
				text = "you"
			intervals [594]:
				xmin = 286.1208
				xmax = 286.2708
				text = "don't"
			intervals [595]:
				xmin = 286.2708
				xmax = 286.6308
				text = "know"
			intervals [596]:
				xmin = 286.6308
				xmax = 286.7834
				text = ""
			intervals [597]:
				xmin = 286.7834
				xmax = 286.9034
				text = "what"
			intervals [598]:
				xmin = 286.9034
				xmax = 286.9334
				text = "s"
			intervals [599]:
				xmin = 286.9334
				xmax = 287.1134
				text = "gonna"
			intervals [600]:
				xmin = 287.1134
				xmax = 287.3534
				text = "happen"
			intervals [601]:
				xmin = 287.3534
				xmax = 287.6798
				text = ""
			intervals [602]:
				xmin = 287.6798
				xmax = 287.7398
				text = "you"
			intervals [603]:
				xmin = 287.7398
				xmax = 287.8498
				text = "have"
			intervals [604]:
				xmin = 287.8498
				xmax = 287.9498
				text = "to"
			intervals [605]:
				xmin = 287.9498
				xmax = 288.1898
				text = "live"
			intervals [606]:
				xmin = 288.1898
				xmax = 289.2122
				text = ""
			intervals [607]:
				xmin = 289.2122
				xmax = 289.2822
				text = "you"
			intervals [608]:
				xmin = 289.2822
				xmax = 289.4422
				text = "have"
			intervals [609]:
				xmin = 289.4422
				xmax = 289.5322
				text = "to"
			intervals [610]:
				xmin = 289.5322
				xmax = 289.7722
				text = "live"
			intervals [611]:
				xmin = 289.7722
				xmax = 289.9722
				text = "day"
			intervals [612]:
				xmin = 289.9722
				xmax = 290.0922
				text = "by"
			intervals [613]:
				xmin = 290.0922
				xmax = 290.5022
				text = "day"
			intervals [614]:
				xmin = 290.5022
				xmax = 291.6451
				text = ""
			intervals [615]:
				xmin = 291.6451
				xmax = 291.9551
				text = "in"
			intervals [616]:
				xmin = 291.9551
				xmax = 292.3914
				text = ""
			intervals [617]:
				xmin = 292.3914
				xmax = 292.6714
				text = "terror"
			intervals [618]:
				xmin = 292.6714
				xmax = 293.6837
				text = ""
			intervals [619]:
				xmin = 293.6837
				xmax = 293.7837
				text = "like"
			intervals [620]:
				xmin = 293.7837
				xmax = 294.0401
				text = ""
			intervals [621]:
				xmin = 294.0401
				xmax = 294.2301
				text = "every"
			intervals [622]:
				xmin = 294.2301
				xmax = 294.5501
				text = "person"
			intervals [623]:
				xmin = 294.5501
				xmax = 294.6501
				text = "you"
			intervals [624]:
				xmin = 294.6501
				xmax = 294.8201
				text = "see"
			intervals [625]:
				xmin = 294.8201
				xmax = 294.9601
				text = "they"
			intervals [626]:
				xmin = 294.9601
				xmax = 295.0601
				text = "will"
			intervals [627]:
				xmin = 295.0601
				xmax = 295.3401
				text = "say"
			intervals [628]:
				xmin = 295.3401
				xmax = 295.5501
				text = "be"
			intervals [629]:
				xmin = 295.5501
				xmax = 295.8101
				text = "safe"
			intervals [630]:
				xmin = 295.8101
				xmax = 295.8601
				text = ""
			intervals [631]:
				xmin = 295.8601
				xmax = 296.0801
				text = "before"
			intervals [632]:
				xmin = 296.0801
				xmax = 296.1401
				text = "the"
			intervals [633]:
				xmin = 296.1401
				xmax = 296.2401
				text = "end"
			intervals [634]:
				xmin = 296.2401
				xmax = 296.3101
				text = "of"
			intervals [635]:
				xmin = 296.3101
				xmax = 296.3401
				text = "a"
			intervals [636]:
				xmin = 296.3401
				xmax = 296.8601
				text = "conversation"
			intervals [637]:
				xmin = 296.8601
				xmax = 297.4294
				text = ""
			intervals [638]:
				xmin = 297.4294
				xmax = 297.5194
				text = "that"
			intervals [639]:
				xmin = 297.5194
				xmax = 297.7894
				text = "shouldn't"
			intervals [640]:
				xmin = 297.7894
				xmax = 297.8194
				text = ""
			intervals [641]:
				xmin = 297.8194
				xmax = 297.8894
				text = "be"
			intervals [642]:
				xmin = 297.8894
				xmax = 298.3194
				text = "happening"
			intervals [643]:
				xmin = 298.3194
				xmax = 300.4425
				text = ""
			intervals [644]:
				xmin = 300.4425
				xmax = 301.1325
				text = "because"
			intervals [645]:
				xmin = 301.1325
				xmax = 301.459
				text = ""
			intervals [646]:
				xmin = 301.459
				xmax = 301.589
				text = "the"
			intervals [647]:
				xmin = 301.589
				xmax = 301.849
				text = "way"
			intervals [648]:
				xmin = 301.849
				xmax = 302.009
				text = "our"
			intervals [649]:
				xmin = 302.009
				xmax = 302.439
				text = "generation"
			intervals [650]:
				xmin = 302.439
				xmax = 302.939
				text = "is"
			intervals [651]:
				xmin = 302.939
				xmax = 304.3101
				text = ""
			intervals [652]:
				xmin = 304.3101
				xmax = 304.5001
				text = "it"
			intervals [653]:
				xmin = 304.5001
				xmax = 304.5701
				text = ""
			intervals [654]:
				xmin = 304.5701
				xmax = 304.8401
				text = "s"
			intervals [655]:
				xmin = 304.8401
				xmax = 305.0224
				text = ""
			intervals [656]:
				xmin = 305.0224
				xmax = 305.2724
				text = "more"
			intervals [657]:
				xmin = 305.2724
				xmax = 305.3724
				text = "the"
			intervals [658]:
				xmin = 305.3724
				xmax = 305.9124
				text = "streets"
			intervals [659]:
				xmin = 305.9124
				xmax = 305.9424
				text = ""
			intervals [660]:
				xmin = 305.9424
				xmax = 306.3424
				text = "and"
			intervals [661]:
				xmin = 306.3424
				xmax = 306.4006
				text = ""
			intervals [662]:
				xmin = 306.4006
				xmax = 306.6206
				text = "peer"
			intervals [663]:
				xmin = 306.6206
				xmax = 307.0106
				text = "pressure"
			intervals [664]:
				xmin = 307.0106
				xmax = 307.1274
				text = ""
			intervals [665]:
				xmin = 307.1274
				xmax = 307.3174
				text = "that"
			intervals [666]:
				xmin = 307.3174
				xmax = 307.4974
				text = "gets"
			intervals [667]:
				xmin = 307.4974
				xmax = 307.6274
				text = "to"
			intervals [668]:
				xmin = 307.6274
				xmax = 307.6674
				text = "a"
			intervals [669]:
				xmin = 307.6674
				xmax = 307.8374
				text = "lot"
			intervals [670]:
				xmin = 307.8374
				xmax = 307.9874
				text = "of"
			intervals [671]:
				xmin = 307.9874
				xmax = 308.1774
				text = "us"
			intervals [672]:
				xmin = 308.1774
				xmax = 309.8023
				text = ""
			intervals [673]:
				xmin = 309.8023
				xmax = 310.3523
				text = "and"
			intervals [674]:
				xmin = 310.3523
				xmax = 312.0472
				text = ""
			intervals [675]:
				xmin = 312.0472
				xmax = 312.3072
				text = "like"
			intervals [676]:
				xmin = 312.3072
				xmax = 312.9877
				text = ""
			intervals [677]:
				xmin = 312.9877
				xmax = 313.1077
				text = "when"
			intervals [678]:
				xmin = 313.1077
				xmax = 313.1677
				text = "i"
			intervals [679]:
				xmin = 313.1677
				xmax = 313.3377
				text = "talk"
			intervals [680]:
				xmin = 313.3377
				xmax = 313.3977
				text = "to"
			intervals [681]:
				xmin = 313.3977
				xmax = 313.5377
				text = "my"
			intervals [682]:
				xmin = 313.5377
				xmax = 313.9477
				text = "grandfather"
			intervals [683]:
				xmin = 313.9477
				xmax = 314.2277
				text = "about"
			intervals [684]:
				xmin = 314.2277
				xmax = 314.3077
				text = "it"
			intervals [685]:
				xmin = 314.3077
				xmax = 314.4277
				text = "what"
			intervals [686]:
				xmin = 314.4277
				xmax = 314.4577
				text = "s"
			intervals [687]:
				xmin = 314.4577
				xmax = 314.8877
				text = "happening"
			intervals [688]:
				xmin = 314.8877
				xmax = 315.7787
				text = ""
			intervals [689]:
				xmin = 315.7787
				xmax = 315.8987
				text = "he"
			intervals [690]:
				xmin = 315.8987
				xmax = 316.1887
				text = "said"
			intervals [691]:
				xmin = 316.1887
				xmax = 316.2187
				text = ""
			intervals [692]:
				xmin = 316.2187
				xmax = 316.4087
				text = "back"
			intervals [693]:
				xmin = 316.4087
				xmax = 316.5587
				text = "when"
			intervals [694]:
				xmin = 316.5587
				xmax = 316.7087
				text = "they"
			intervals [695]:
				xmin = 316.7087
				xmax = 316.8687
				text = "used"
			intervals [696]:
				xmin = 316.8687
				xmax = 317.0187
				text = "to"
			intervals [697]:
				xmin = 317.0187
				xmax = 317.1287
				text = "be"
			intervals [698]:
				xmin = 317.1287
				xmax = 317.5187
				text = "kids"
			intervals [699]:
				xmin = 317.5187
				xmax = 317.5987
				text = "the"
			intervals [700]:
				xmin = 317.5987
				xmax = 318.0487
				text = "neighborhood"
			intervals [701]:
				xmin = 318.0487
				xmax = 318.3287
				text = "used"
			intervals [702]:
				xmin = 318.3287
				xmax = 318.3987
				text = "to"
			intervals [703]:
				xmin = 318.3987
				xmax = 318.6887
				text = "watch"
			intervals [704]:
				xmin = 318.6887
				xmax = 318.7787
				text = "k"
			intervals [705]:
				xmin = 318.7787
				xmax = 319.0298
				text = ""
			intervals [706]:
				xmin = 319.0298
				xmax = 319.2898
				text = "watch"
			intervals [707]:
				xmin = 319.2898
				xmax = 319.3998
				text = "you"
			intervals [708]:
				xmin = 319.3998
				xmax = 320.1723
				text = ""
			intervals [709]:
				xmin = 320.1723
				xmax = 320.4523
				text = "like"
			intervals [710]:
				xmin = 320.4523
				xmax = 320.4923
				text = ""
			intervals [711]:
				xmin = 320.4923
				xmax = 320.8923
				text = "somebody"
			intervals [712]:
				xmin = 320.8923
				xmax = 321.1223
				text = "else"
			intervals [713]:
				xmin = 321.1223
				xmax = 321.4123
				text = "parent"
			intervals [714]:
				xmin = 321.4123
				xmax = 321.5323
				text = "can"
			intervals [715]:
				xmin = 321.5323
				xmax = 321.6823
				text = "get"
			intervals [716]:
				xmin = 321.6823
				xmax = 321.8423
				text = "on"
			intervals [717]:
				xmin = 321.8423
				xmax = 321.9823
				text = "you"
			intervals [718]:
				xmin = 321.9823
				xmax = 323.0175
				text = ""
			intervals [719]:
				xmin = 323.0175
				xmax = 323.1475
				text = "and"
			intervals [720]:
				xmin = 323.1475
				xmax = 323.4075
				text = "now"
			intervals [721]:
				xmin = 323.4075
				xmax = 323.4875
				text = "it"
			intervals [722]:
				xmin = 323.4875
				xmax = 323.5275
				text = "s"
			intervals [723]:
				xmin = 323.5275
				xmax = 323.7075
				text = "not"
			intervals [724]:
				xmin = 323.7075
				xmax = 323.8875
				text = "like"
			intervals [725]:
				xmin = 323.8875
				xmax = 324.1075
				text = "that"
			intervals [726]:
				xmin = 324.1075
				xmax = 324.2301
				text = ""
			intervals [727]:
				xmin = 324.2301
				xmax = 324.4201
				text = "if"
			intervals [728]:
				xmin = 324.4201
				xmax = 324.7301
				text = "somebody"
			intervals [729]:
				xmin = 324.7301
				xmax = 324.9001
				text = "else"
			intervals [730]:
				xmin = 324.9001
				xmax = 325.2201
				text = "parent"
			intervals [731]:
				xmin = 325.2201
				xmax = 325.4001
				text = "get"
			intervals [732]:
				xmin = 325.4001
				xmax = 325.4634
				text = ""
			intervals [733]:
				xmin = 325.4634
				xmax = 325.6234
				text = "to"
			intervals [734]:
				xmin = 325.6234
				xmax = 325.8634
				text = "you"
			intervals [735]:
				xmin = 325.8634
				xmax = 326.3187
				text = ""
			intervals [736]:
				xmin = 326.3187
				xmax = 326.4487
				text = "it"
			intervals [737]:
				xmin = 326.4487
				xmax = 326.4987
				text = "s"
			intervals [738]:
				xmin = 326.4987
				xmax = 326.6187
				text = "gonna"
			intervals [739]:
				xmin = 326.6187
				xmax = 326.6787
				text = "be"
			intervals [740]:
				xmin = 326.6787
				xmax = 326.8687
				text = "another"
			intervals [741]:
				xmin = 326.8687
				xmax = 327.5087
				text = "altercation"
			intervals [742]:
				xmin = 327.5087
				xmax = 327.7154
				text = ""
			intervals [743]:
				xmin = 327.7154
				xmax = 327.8554
				text = "that"
			intervals [744]:
				xmin = 327.8554
				xmax = 327.8954
				text = "s"
			intervals [745]:
				xmin = 327.8954
				xmax = 328.0454
				text = "trying"
			intervals [746]:
				xmin = 328.0454
				xmax = 328.1354
				text = "to"
			intervals [747]:
				xmin = 328.1354
				xmax = 328.3554
				text = "solve"
			intervals [748]:
				xmin = 328.3554
				xmax = 328.4154
				text = ""
			intervals [749]:
				xmin = 328.4154
				xmax = 328.5754
				text = "that"
			intervals [750]:
				xmin = 328.5754
				xmax = 328.8554
				text = "first"
			intervals [751]:
				xmin = 328.8554
				xmax = 329.4154
				text = "altercation"
			intervals [752]:
				xmin = 329.4154
				xmax = 335.5585
				text = ""
			intervals [753]:
				xmin = 335.5585
				xmax = 336.0485
				text = "yeah"
			intervals [754]:
				xmin = 336.0485
				xmax = 337.119
				text = ""
			intervals [755]:
				xmin = 337.119
				xmax = 337.309
				text = "she"
			intervals [756]:
				xmin = 337.309
				xmax = 337.719
				text = "moved"
			intervals [757]:
				xmin = 337.719
				xmax = 337.899
				text = "out"
			intervals [758]:
				xmin = 337.899
				xmax = 338.019
				text = ""
			intervals [759]:
				xmin = 338.019
				xmax = 338.189
				text = "my"
			intervals [760]:
				xmin = 338.189
				xmax = 338.219
				text = ""
			intervals [761]:
				xmin = 338.219
				xmax = 338.479
				text = "grandma"
			intervals [762]:
				xmin = 338.479
				xmax = 338.869
				text = "house"
			intervals [763]:
				xmin = 338.869
				xmax = 338.919
				text = ""
			intervals [764]:
				xmin = 338.919
				xmax = 338.979
				text = "at"
			intervals [765]:
				xmin = 338.979
				xmax = 339.019
				text = ""
			intervals [766]:
				xmin = 339.019
				xmax = 339.129
				text = "f"
			intervals [767]:
				xmin = 339.129
				xmax = 339.3479
				text = ""
			intervals [768]:
				xmin = 339.3479
				xmax = 339.4179
				text = "at"
			intervals [769]:
				xmin = 339.4179
				xmax = 339.4979
				text = "the"
			intervals [770]:
				xmin = 339.4979
				xmax = 339.5779
				text = ""
			intervals [771]:
				xmin = 339.5779
				xmax = 339.8979
				text = "age"
			intervals [772]:
				xmin = 339.8979
				xmax = 339.9779
				text = "of"
			intervals [773]:
				xmin = 339.9779
				xmax = 340.0079
				text = ""
			intervals [774]:
				xmin = 340.0079
				xmax = 340.7779
				text = "fourteen"
			intervals [775]:
				xmin = 340.7779
				xmax = 341.687
				text = ""
			intervals [776]:
				xmin = 341.687
				xmax = 341.827
				text = "got"
			intervals [777]:
				xmin = 341.827
				xmax = 341.897
				text = ""
			intervals [778]:
				xmin = 341.897
				xmax = 342.257
				text = "pregnant"
			intervals [779]:
				xmin = 342.257
				xmax = 342.347
				text = "with"
			intervals [780]:
				xmin = 342.347
				xmax = 342.487
				text = "me"
			intervals [781]:
				xmin = 342.487
				xmax = 342.577
				text = "at"
			intervals [782]:
				xmin = 342.577
				xmax = 343.197
				text = "sixteen"
			intervals [783]:
				xmin = 343.197
				xmax = 344.6501
				text = ""
			intervals [784]:
				xmin = 344.6501
				xmax = 344.9401
				text = "so"
			intervals [785]:
				xmin = 344.9401
				xmax = 345.0501
				text = "it"
			intervals [786]:
				xmin = 345.0501
				xmax = 345.2301
				text = "was"
			intervals [787]:
				xmin = 345.2301
				xmax = 345.5301
				text = "hard"
			intervals [788]:
				xmin = 345.5301
				xmax = 347.3951
				text = ""
			intervals [789]:
				xmin = 347.3951
				xmax = 347.6251
				text = "she"
			intervals [790]:
				xmin = 347.6251
				xmax = 347.7751
				text = "had"
			intervals [791]:
				xmin = 347.7751
				xmax = 347.8451
				text = "it"
			intervals [792]:
				xmin = 347.8451
				xmax = 348.0551
				text = "hard"
			intervals [793]:
				xmin = 348.0551
				xmax = 348.1951
				text = "sh-"
			intervals [794]:
				xmin = 348.1951
				xmax = 348.2851
				text = ""
			intervals [795]:
				xmin = 348.2851
				xmax = 348.4551
				text = "she"
			intervals [796]:
				xmin = 348.4551
				xmax = 348.7651
				text = "still"
			intervals [797]:
				xmin = 348.7651
				xmax = 349.0251
				text = "do"
			intervals [798]:
				xmin = 349.0251
				xmax = 349.8821
				text = ""
			intervals [799]:
				xmin = 349.8821
				xmax = 349.9421
				text = "i"
			intervals [800]:
				xmin = 349.9421
				xmax = 350.0721
				text = "just"
			intervals [801]:
				xmin = 350.0721
				xmax = 350.1021
				text = ""
			intervals [802]:
				xmin = 350.1021
				xmax = 350.3521
				text = "wanna"
			intervals [803]:
				xmin = 350.3521
				xmax = 350.4321
				text = ""
			intervals [804]:
				xmin = 350.4321
				xmax = 350.6221
				text = "help"
			intervals [805]:
				xmin = 350.6221
				xmax = 350.7521
				text = "her"
			intervals [806]:
				xmin = 350.7521
				xmax = 351.0021
				text = "now"
			intervals [807]:
				xmin = 351.0021
				xmax = 351.3848
				text = ""
			intervals [808]:
				xmin = 351.3848
				xmax = 351.6048
				text = "cause"
			intervals [809]:
				xmin = 351.6048
				xmax = 351.7648
				text = "i'm"
			intervals [810]:
				xmin = 351.7648
				xmax = 351.8348
				text = ""
			intervals [811]:
				xmin = 351.8348
				xmax = 352.0148
				text = "old"
			intervals [812]:
				xmin = 352.0148
				xmax = 352.2948
				text = "enough"
			intervals [813]:
				xmin = 352.2948
				xmax = 352.3948
				text = "to"
			intervals [814]:
				xmin = 352.3948
				xmax = 352.8348
				text = "understand"
			intervals [815]:
				xmin = 352.8348
				xmax = 352.9348
				text = "what"
			intervals [816]:
				xmin = 352.9348
				xmax = 352.9848
				text = "s"
			intervals [817]:
				xmin = 352.9848
				xmax = 353.2348
				text = "going"
			intervals [818]:
				xmin = 353.2348
				xmax = 353.3748
				text = "on"
			intervals [819]:
				xmin = 353.3748
				xmax = 353.5848
				text = "now"
			intervals [820]:
				xmin = 353.5848
				xmax = 354.888
				text = ""
			intervals [821]:
				xmin = 354.888
				xmax = 354.978
				text = "and"
			intervals [822]:
				xmin = 354.978
				xmax = 355.188
				text = "help"
			intervals [823]:
				xmin = 355.188
				xmax = 355.308
				text = "my"
			intervals [824]:
				xmin = 355.308
				xmax = 355.478
				text = "little"
			intervals [825]:
				xmin = 355.478
				xmax = 355.908
				text = "brothers"
			intervals [826]:
				xmin = 355.908
				xmax = 355.938
				text = ""
			intervals [827]:
				xmin = 355.938
				xmax = 356.078
				text = "that"
			intervals [828]:
				xmin = 356.078
				xmax = 356.148
				text = "s"
			intervals [829]:
				xmin = 356.148
				xmax = 356.218
				text = "why"
			intervals [830]:
				xmin = 356.218
				xmax = 356.248
				text = "i"
			intervals [831]:
				xmin = 356.248
				xmax = 356.398
				text = "wanna"
			intervals [832]:
				xmin = 356.398
				xmax = 356.598
				text = "start"
			intervals [833]:
				xmin = 356.598
				xmax = 356.688
				text = "this"
			intervals [834]:
				xmin = 356.688
				xmax = 357.178
				text = "program"
			intervals [835]:
				xmin = 357.178
				xmax = 361.9307
				text = ""
			intervals [836]:
				xmin = 361.9307
				xmax = 362.0007
				text = "uh"
			intervals [837]:
				xmin = 362.0007
				xmax = 362.2607
				text = "no"
			intervals [838]:
				xmin = 362.2607
				xmax = 362.3185
				text = ""
			intervals [839]:
				xmin = 362.3185
				xmax = 362.4885
				text = "my"
			intervals [840]:
				xmin = 362.4885
				xmax = 362.5285
				text = ""
			intervals [841]:
				xmin = 362.5285
				xmax = 362.6385
				text = "me"
			intervals [842]:
				xmin = 362.6385
				xmax = 362.6985
				text = "and"
			intervals [843]:
				xmin = 362.6985
				xmax = 362.8185
				text = "my"
			intervals [844]:
				xmin = 362.8185
				xmax = 363.0685
				text = "cousin"
			intervals [845]:
				xmin = 363.0685
				xmax = 363.4485
				text = "graduated"
			intervals [846]:
				xmin = 363.4485
				xmax = 363.4785
				text = ""
			intervals [847]:
				xmin = 363.4785
				xmax = 363.6685
				text = "this"
			intervals [848]:
				xmin = 363.6685
				xmax = 363.8611
				text = ""
			intervals [849]:
				xmin = 363.8611
				xmax = 364.0211
				text = "this"
			intervals [850]:
				xmin = 364.0211
				xmax = 364.3211
				text = "year"
			intervals [851]:
				xmin = 364.3211
				xmax = 364.9639
				text = ""
			intervals [852]:
				xmin = 364.9639
				xmax = 365.0839
				text = "my"
			intervals [853]:
				xmin = 365.0839
				xmax = 365.2339
				text = "little"
			intervals [854]:
				xmin = 365.2339
				xmax = 365.5339
				text = "cousin"
			intervals [855]:
				xmin = 365.5339
				xmax = 365.6943
				text = ""
			intervals [856]:
				xmin = 365.6943
				xmax = 365.7843
				text = "yeah"
			intervals [857]:
				xmin = 365.7843
				xmax = 371.2925
				text = ""
			intervals [858]:
				xmin = 371.2925
				xmax = 371.5225
				text = "no"
			intervals [859]:
				xmin = 371.5225
				xmax = 375.110
				text = ""
			intervals [860]:
				xmin = 375.110
				xmax = 375.600
				text = "uh"
			intervals [861]:
				xmin = 375.600
				xmax = 375.9984
				text = ""
			intervals [862]:
				xmin = 375.9984
				xmax = 376.2084
				text = "not"
			intervals [863]:
				xmin = 376.2084
				xmax = 376.2384
				text = ""
			intervals [864]:
				xmin = 376.2384
				xmax = 376.4384
				text = "as"
			intervals [865]:
				xmin = 376.4384
				xmax = 376.4984
				text = "of"
			intervals [866]:
				xmin = 376.4984
				xmax = 376.6784
				text = "right"
			intervals [867]:
				xmin = 376.6784
				xmax = 377.0284
				text = "now"
			intervals [868]:
				xmin = 377.0284
				xmax = 377.1284
				text = ""
			intervals [869]:
				xmin = 377.1284
				xmax = 377.2584
				text = "but"
			intervals [870]:
				xmin = 377.2584
				xmax = 377.4684
				text = ""
			intervals [871]:
				xmin = 377.4684
				xmax = 377.5984
				text = "i"
			intervals [872]:
				xmin = 377.5984
				xmax = 377.6784
				text = ""
			intervals [873]:
				xmin = 377.6784
				xmax = 377.8184
				text = "hope"
			intervals [874]:
				xmin = 377.8184
				xmax = 377.8684
				text = ""
			intervals [875]:
				xmin = 377.8684
				xmax = 378.0084
				text = "to"
			intervals [876]:
				xmin = 378.0084
				xmax = 379.7639
				text = ""
			intervals [877]:
				xmin = 379.7639
				xmax = 379.9839
				text = "yeah"
			intervals [878]:
				xmin = 379.9839
				xmax = 380.0139
				text = ""
			intervals [879]:
				xmin = 380.0139
				xmax = 380.0439
				text = "i"
			intervals [880]:
				xmin = 380.0439
				xmax = 380.0739
				text = ""
			intervals [881]:
				xmin = 380.0739
				xmax = 380.2939
				text = "m"
			intervals [882]:
				xmin = 380.2939
				xmax = 380.3739
				text = "a"
			intervals [883]:
				xmin = 380.3739
				xmax = 380.4539
				text = ""
			intervals [884]:
				xmin = 380.4539
				xmax = 380.5239
				text = "do"
			intervals [885]:
				xmin = 380.5239
				xmax = 380.5839
				text = "it"
			intervals [886]:
				xmin = 380.5839
				xmax = 384.998
				text = ""
			intervals [887]:
				xmin = 384.998
				xmax = 385.068
				text = "i"
			intervals [888]:
				xmin = 385.068
				xmax = 385.268
				text = "know"
			intervals [889]:
				xmin = 385.268
				xmax = 385.418
				text = "i"
			intervals [890]:
				xmin = 385.418
				xmax = 385.628
				text = "wanna"
			intervals [891]:
				xmin = 385.628
				xmax = 385.858
				text = "do"
			intervals [892]:
				xmin = 385.858
				xmax = 386.0022
				text = ""
			intervals [893]:
				xmin = 386.0022
				xmax = 386.2822
				text = "uh"
			intervals [894]:
				xmin = 386.2822
				xmax = 386.4422
				text = ""
			intervals [895]:
				xmin = 386.4422
				xmax = 386.5622
				text = "the"
			intervals [896]:
				xmin = 386.5622
				xmax = 386.8644
				text = ""
			intervals [897]:
				xmin = 386.8644
				xmax = 387.1044
				text = "some"
			intervals [898]:
				xmin = 387.1044
				xmax = 387.1744
				text = ""
			intervals [899]:
				xmin = 387.1744
				xmax = 387.7844
				text = "computers"
			intervals [900]:
				xmin = 387.7844
				xmax = 388.1431
				text = ""
			intervals [901]:
				xmin = 388.1431
				xmax = 388.2431
				text = "it"
			intervals [902]:
				xmin = 388.2431
				xmax = 388.2831
				text = "s"
			intervals [903]:
				xmin = 388.2831
				xmax = 388.4331
				text = "like"
			intervals [904]:
				xmin = 388.4331
				xmax = 388.5031
				text = "i"
			intervals [905]:
				xmin = 388.5031
				xmax = 388.6231
				text = "wanna"
			intervals [906]:
				xmin = 388.6231
				xmax = 388.7731
				text = "work"
			intervals [907]:
				xmin = 388.7731
				xmax = 388.8531
				text = "at"
			intervals [908]:
				xmin = 388.8531
				xmax = 389.0231
				text = "no"
			intervals [909]:
				xmin = 389.0231
				xmax = 389.1831
				text = ""
			intervals [910]:
				xmin = 389.1831
				xmax = 389.3631
				text = "like"
			intervals [911]:
				xmin = 389.3631
				xmax = 389.4231
				text = "i"
			intervals [912]:
				xmin = 389.4231
				xmax = 389.5731
				text = "just"
			intervals [913]:
				xmin = 389.5731
				xmax = 389.7931
				text = "wanna"
			intervals [914]:
				xmin = 389.7931
				xmax = 389.9431
				text = "do"
			intervals [915]:
				xmin = 389.9431
				xmax = 390.4131
				text = "everything"
			intervals [916]:
				xmin = 390.4131
				xmax = 397.0986
				text = ""
			intervals [917]:
				xmin = 397.0986
				xmax = 397.5386
				text = "yeah"
			intervals [918]:
				xmin = 397.5386
				xmax = 397.582
				text = ""
			intervals [919]:
				xmin = 397.582
				xmax = 397.702
				text = "in"
			intervals [920]:
				xmin = 397.702
				xmax = 397.802
				text = "the"
			intervals [921]:
				xmin = 397.802
				xmax = 398.012
				text = "school"
			intervals [922]:
				xmin = 398.012
				xmax = 398.192
				text = ""
			intervals [923]:
				xmin = 398.192
				xmax = 398.312
				text = "i"
			intervals [924]:
				xmin = 398.312
				xmax = 398.452
				text = "was"
			intervals [925]:
				xmin = 398.452
				xmax = 398.732
				text = "doing"
			intervals [926]:
				xmin = 398.732
				xmax = 398.762
				text = ""
			intervals [927]:
				xmin = 398.762
				xmax = 398.882
				text = "i"
			intervals [928]:
				xmin = 398.882
				xmax = 399.022
				text = "was"
			intervals [929]:
				xmin = 399.022
				xmax = 399.152
				text = "in"
			intervals [930]:
				xmin = 399.152
				xmax = 399.342
				text = "the"
			intervals [931]:
				xmin = 399.342
				xmax = 399.522
				text = "uh"
			intervals [932]:
				xmin = 399.522
				xmax = 399.8838
				text = ""
			intervals [933]:
				xmin = 399.8838
				xmax = 400.2138
				text = "computer"
			intervals [934]:
				xmin = 400.2138
				xmax = 400.5438
				text = "science"
			intervals [935]:
				xmin = 400.5438
				xmax = 400.8638
				text = "class"
			intervals [936]:
				xmin = 400.8638
				xmax = 401.0238
				text = "so"
			intervals [937]:
				xmin = 401.0238
				xmax = 401.2638
				text = ""
			intervals [938]:
				xmin = 401.2638
				xmax = 401.3938
				text = "i"
			intervals [939]:
				xmin = 401.3938
				xmax = 401.5538
				text = "learned"
			intervals [940]:
				xmin = 401.5538
				xmax = 401.6138
				text = "how"
			intervals [941]:
				xmin = 401.6138
				xmax = 401.7138
				text = "to"
			intervals [942]:
				xmin = 401.7138
				xmax = 401.8538
				text = "do"
			intervals [943]:
				xmin = 401.8538
				xmax = 402.2738
				text = "coding"
			intervals [944]:
				xmin = 402.2738
				xmax = 402.3438
				text = ""
			intervals [945]:
				xmin = 402.3438
				xmax = 402.5538
				text = "so"
			intervals [946]:
				xmin = 402.5538
				xmax = 403.3811
				text = ""
			intervals [947]:
				xmin = 403.3811
				xmax = 403.5211
				text = "that"
			intervals [948]:
				xmin = 403.5211
				xmax = 403.6811
				text = "really"
			intervals [949]:
				xmin = 403.6811
				xmax = 403.8311
				text = "got"
			intervals [950]:
				xmin = 403.8311
				xmax = 403.9511
				text = "me"
			intervals [951]:
				xmin = 403.9511
				xmax = 403.9811
				text = ""
			intervals [952]:
				xmin = 403.9811
				xmax = 404.2811
				text = "interested"
			intervals [953]:
				xmin = 404.2811
				xmax = 404.3411
				text = "in"
			intervals [954]:
				xmin = 404.3411
				xmax = 404.4011
				text = "it"
			intervals [955]:
				xmin = 404.4011
				xmax = 429.3281
				text = ""
			intervals [956]:
				xmin = 429.3281
				xmax = 429.3581
				text = "oh"
			intervals [957]:
				xmin = 429.3581
				xmax = 429.3881
				text = ""
			intervals [958]:
				xmin = 429.3881
				xmax = 429.6581
				text = "yeah"
			intervals [959]:
				xmin = 429.6581
				xmax = 429.9355
				text = ""
			intervals [960]:
				xmin = 429.9355
				xmax = 430.3755
				text = "i'm"
			intervals [961]:
				xmin = 430.3755
				xmax = 430.6955
				text = "allowed"
			intervals [962]:
				xmin = 430.6955
				xmax = 430.7555
				text = "to"
			intervals [963]:
				xmin = 430.7555
				xmax = 430.8255
				text = "go"
			intervals [964]:
				xmin = 430.8255
				xmax = 430.9155
				text = "in"
			intervals [965]:
				xmin = 430.9155
				xmax = 430.9555
				text = ""
			intervals [966]:
				xmin = 430.9555
				xmax = 431.1255
				text = "other"
			intervals [967]:
				xmin = 431.1255
				xmax = 431.5455
				text = "neighborhoods"
			intervals [968]:
				xmin = 431.5455
				xmax = 431.5755
				text = ""
			intervals [969]:
				xmin = 431.5755
				xmax = 431.9555
				text = "because"
			intervals [970]:
				xmin = 431.9555
				xmax = 432.0755
				text = "my"
			intervals [971]:
				xmin = 432.0755
				xmax = 432.1455
				text = ""
			intervals [972]:
				xmin = 432.1455
				xmax = 432.5555
				text = "family"
			intervals [973]:
				xmin = 432.5555
				xmax = 432.7155
				text = "s"
			intervals [974]:
				xmin = 432.7155
				xmax = 433.2655
				text = "mostly"
			intervals [975]:
				xmin = 433.2655
				xmax = 433.5609
				text = ""
			intervals [976]:
				xmin = 433.5609
				xmax = 433.9809
				text = "spread"
			intervals [977]:
				xmin = 433.9809
				xmax = 434.1809
				text = "out"
			intervals [978]:
				xmin = 434.1809
				xmax = 434.3309
				text = "through"
			intervals [979]:
				xmin = 434.3309
				xmax = 434.8009
				text = "dc"
			intervals [980]:
				xmin = 434.8009
				xmax = 435.2009
				text = "so"
			intervals [981]:
				xmin = 435.2009
				xmax = 436.0357
				text = ""
			intervals [982]:
				xmin = 436.0357
				xmax = 436.2757
				text = "yeah"
			intervals [983]:
				xmin = 436.2757
				xmax = 436.4259
				text = ""
			intervals [984]:
				xmin = 436.4259
				xmax = 436.5759
				text = "it"
			intervals [985]:
				xmin = 436.5759
				xmax = 436.6759
				text = "s"
			intervals [986]:
				xmin = 436.6759
				xmax = 437.0859
				text = "different"
			intervals [987]:
				xmin = 437.0859
				xmax = 437.1159
				text = ""
			intervals [988]:
				xmin = 437.1159
				xmax = 437.2459
				text = "but"
			intervals [989]:
				xmin = 437.2459
				xmax = 437.3459
				text = "it"
			intervals [990]:
				xmin = 437.3459
				xmax = 437.4659
				text = "s"
			intervals [991]:
				xmin = 437.4659
				xmax = 437.7245
				text = ""
			intervals [992]:
				xmin = 437.7245
				xmax = 437.9945
				text = "still"
			intervals [993]:
				xmin = 437.9945
				xmax = 438.1045
				text = "the"
			intervals [994]:
				xmin = 438.1045
				xmax = 438.3845
				text = "same"
			intervals [995]:
				xmin = 438.3845
				xmax = 438.4545
				text = "it"
			intervals [996]:
				xmin = 438.4545
				xmax = 438.5445
				text = "s"
			intervals [997]:
				xmin = 438.5445
				xmax = 438.7445
				text = "not"
			intervals [998]:
				xmin = 438.7445
				xmax = 439.3913
				text = ""
			intervals [999]:
				xmin = 439.3913
				xmax = 439.5113
				text = "the"
			intervals [1000]:
				xmin = 439.5113
				xmax = 440.0113
				text = "environment"
			intervals [1001]:
				xmin = 440.0113
				xmax = 440.4113
				text = "different"
			intervals [1002]:
				xmin = 440.4113
				xmax = 440.5476
				text = ""
			intervals [1003]:
				xmin = 440.5476
				xmax = 440.6676
				text = "the"
			intervals [1004]:
				xmin = 440.6676
				xmax = 440.8176
				text = "way"
			intervals [1005]:
				xmin = 440.8176
				xmax = 440.8876
				text = "it"
			intervals [1006]:
				xmin = 440.8876
				xmax = 440.9176
				text = ""
			intervals [1007]:
				xmin = 440.9176
				xmax = 441.1176
				text = "look"
			intervals [1008]:
				xmin = 441.1176
				xmax = 441.1976
				text = "is"
			intervals [1009]:
				xmin = 441.1976
				xmax = 441.5276
				text = "different"
			intervals [1010]:
				xmin = 441.5276
				xmax = 441.7476
				text = "but"
			intervals [1011]:
				xmin = 441.7476
				xmax = 442.1923
				text = ""
			intervals [1012]:
				xmin = 442.1923
				xmax = 442.3523
				text = "in"
			intervals [1013]:
				xmin = 442.3523
				xmax = 442.6323
				text = "general"
			intervals [1014]:
				xmin = 442.6323
				xmax = 442.6923
				text = "it"
			intervals [1015]:
				xmin = 442.6923
				xmax = 442.7223
				text = "s"
			intervals [1016]:
				xmin = 442.7223
				xmax = 442.8523
				text = "still"
			intervals [1017]:
				xmin = 442.8523
				xmax = 442.9523
				text = "the"
			intervals [1018]:
				xmin = 442.9523
				xmax = 443.1923
				text = "same"
			intervals [1019]:
				xmin = 443.1923
				xmax = 443.7849
				text = ""
			intervals [1020]:
				xmin = 443.7849
				xmax = 443.9449
				text = "like"
			intervals [1021]:
				xmin = 443.9449
				xmax = 444.0349
				text = "you"
			intervals [1022]:
				xmin = 444.0349
				xmax = 444.2549
				text = "still"
			intervals [1023]:
				xmin = 444.2549
				xmax = 444.3649
				text = "have"
			intervals [1024]:
				xmin = 444.3649
				xmax = 444.4649
				text = "to"
			intervals [1025]:
				xmin = 444.4649
				xmax = 444.7649
				text = "watch"
			intervals [1026]:
				xmin = 444.7649
				xmax = 444.9449
				text = "over"
			intervals [1027]:
				xmin = 444.9449
				xmax = 445.0849
				text = "your"
			intervals [1028]:
				xmin = 445.0849
				xmax = 445.5549
				text = "shoulder"
			intervals [1029]:
				xmin = 445.5549
				xmax = 445.8737
				text = ""
			intervals [1030]:
				xmin = 445.8737
				xmax = 445.9837
				text = "the"
			intervals [1031]:
				xmin = 445.9837
				xmax = 446.0337
				text = ""
			intervals [1032]:
				xmin = 446.0337
				xmax = 446.2437
				text = "people"
			intervals [1033]:
				xmin = 446.2437
				xmax = 446.3937
				text = "you"
			intervals [1034]:
				xmin = 446.3937
				xmax = 446.6437
				text = "grew"
			intervals [1035]:
				xmin = 446.6437
				xmax = 446.8037
				text = "up"
			intervals [1036]:
				xmin = 446.8037
				xmax = 447.0737
				text = "with"
			intervals [1037]:
				xmin = 447.0737
				xmax = 447.1637
				text = "you"
			intervals [1038]:
				xmin = 447.1637
				xmax = 447.4137
				text = "still"
			intervals [1039]:
				xmin = 447.4137
				xmax = 447.6037
				text = "gotta"
			intervals [1040]:
				xmin = 447.6037
				xmax = 447.6937
				text = "be"
			intervals [1041]:
				xmin = 447.6937
				xmax = 448.0537
				text = "careful"
			intervals [1042]:
				xmin = 448.0537
				xmax = 448.1437
				text = "who"
			intervals [1043]:
				xmin = 448.1437
				xmax = 448.2737
				text = "your"
			intervals [1044]:
				xmin = 448.2737
				xmax = 448.6437
				text = "friends"
			intervals [1045]:
				xmin = 448.6437
				xmax = 448.9437
				text = "is"
			intervals [1046]:
				xmin = 448.9437
				xmax = 449.4129
				text = ""
			intervals [1047]:
				xmin = 449.4129
				xmax = 449.5329
				text = "cause"
			intervals [1048]:
				xmin = 449.5329
				xmax = 449.5629
				text = ""
			intervals [1049]:
				xmin = 449.5629
				xmax = 449.8329
				text = "like"
			intervals [1050]:
				xmin = 449.8329
				xmax = 450.8036
				text = ""
			intervals [1051]:
				xmin = 450.8036
				xmax = 451.1436
				text = "dc"
			intervals [1052]:
				xmin = 451.1436
				xmax = 451.2836
				text = "is"
			intervals [1053]:
				xmin = 451.2836
				xmax = 451.3536
				text = "a"
			intervals [1054]:
				xmin = 451.3536
				xmax = 451.8336
				text = "cycle"
			intervals [1055]:
				xmin = 451.8336
				xmax = 452.0048
				text = ""
			intervals [1056]:
				xmin = 452.0048
				xmax = 452.2648
				text = "and"
			intervals [1057]:
				xmin = 452.2648
				xmax = 452.2948
				text = "i"
			intervals [1058]:
				xmin = 452.2948
				xmax = 452.4948
				text = "don't"
			intervals [1059]:
				xmin = 452.4948
				xmax = 452.5248
				text = ""
			intervals [1060]:
				xmin = 452.5248
				xmax = 452.6948
				text = "think"
			intervals [1061]:
				xmin = 452.6948
				xmax = 452.7548
				text = "it"
			intervals [1062]:
				xmin = 452.7548
				xmax = 452.8148
				text = "s"
			intervals [1063]:
				xmin = 452.8148
				xmax = 452.9748
				text = "gonna"
			intervals [1064]:
				xmin = 452.9748
				xmax = 453.0648
				text = ""
			intervals [1065]:
				xmin = 453.0648
				xmax = 453.3048
				text = "break"
			intervals [1066]:
				xmin = 453.3048
				xmax = 455.1053
				text = ""
			intervals [1067]:
				xmin = 455.1053
				xmax = 455.2353
				text = "it"
			intervals [1068]:
				xmin = 455.2353
				xmax = 455.3053
				text = "s"
			intervals [1069]:
				xmin = 455.3053
				xmax = 455.3353
				text = ""
			intervals [1070]:
				xmin = 455.3353
				xmax = 455.5653
				text = "like"
			intervals [1071]:
				xmin = 455.5653
				xmax = 457.0762
				text = ""
			intervals [1072]:
				xmin = 457.0762
				xmax = 457.2162
				text = "if"
			intervals [1073]:
				xmin = 457.2162
				xmax = 457.3462
				text = "you"
			intervals [1074]:
				xmin = 457.3462
				xmax = 457.4362
				text = "grew"
			intervals [1075]:
				xmin = 457.4362
				xmax = 457.5562
				text = "up"
			intervals [1076]:
				xmin = 457.5562
				xmax = 457.6562
				text = "with"
			intervals [1077]:
				xmin = 457.6562
				xmax = 458.1362
				text = "somebody"
			intervals [1078]:
				xmin = 458.1362
				xmax = 458.5748
				text = ""
			intervals [1079]:
				xmin = 458.5748
				xmax = 458.6748
				text = "and"
			intervals [1080]:
				xmin = 458.6748
				xmax = 458.9048
				text = "y'all"
			intervals [1081]:
				xmin = 458.9048
				xmax = 459.0848
				text = "get"
			intervals [1082]:
				xmin = 459.0848
				xmax = 459.3948
				text = "into"
			intervals [1083]:
				xmin = 459.3948
				xmax = 459.5248
				text = "it"
			intervals [1084]:
				xmin = 459.5248
				xmax = 460.2614
				text = ""
			intervals [1085]:
				xmin = 460.2614
				xmax = 460.2914
				text = "or"
			intervals [1086]:
				xmin = 460.2914
				xmax = 460.7014
				text = "if"
			intervals [1087]:
				xmin = 460.7014
				xmax = 461.0514
				text = "you"
			intervals [1088]:
				xmin = 461.0514
				xmax = 461.2514
				text = "more"
			intervals [1089]:
				xmin = 461.2514
				xmax = 461.7814
				text = "successful"
			intervals [1090]:
				xmin = 461.7814
				xmax = 461.9314
				text = "than"
			intervals [1091]:
				xmin = 461.9314
				xmax = 462.1414
				text = "them"
			intervals [1092]:
				xmin = 462.1414
				xmax = 462.2314
				text = "you"
			intervals [1093]:
				xmin = 462.2314
				xmax = 462.3414
				text = "have"
			intervals [1094]:
				xmin = 462.3414
				xmax = 462.4514
				text = "to"
			intervals [1095]:
				xmin = 462.4514
				xmax = 462.6614
				text = "watch"
			intervals [1096]:
				xmin = 462.6614
				xmax = 462.8714
				text = "out"
			intervals [1097]:
				xmin = 462.8714
				xmax = 463.3204
				text = ""
			intervals [1098]:
				xmin = 463.3204
				xmax = 463.4904
				text = "maybe"
			intervals [1099]:
				xmin = 463.4904
				xmax = 463.5904
				text = "they"
			intervals [1100]:
				xmin = 463.5904
				xmax = 463.6204
				text = ""
			intervals [1101]:
				xmin = 463.6204
				xmax = 463.8504
				text = "might"
			intervals [1102]:
				xmin = 463.8504
				xmax = 464.0504
				text = "try"
			intervals [1103]:
				xmin = 464.0504
				xmax = 464.1404
				text = "and"
			intervals [1104]:
				xmin = 464.1404
				xmax = 464.4304
				text = "rob"
			intervals [1105]:
				xmin = 464.4304
				xmax = 464.4604
				text = ""
			intervals [1106]:
				xmin = 464.4604
				xmax = 464.6004
				text = "you"
			intervals [1107]:
				xmin = 464.6004
				xmax = 464.6404
				text = "or"
			intervals [1108]:
				xmin = 464.6404
				xmax = 464.7504
				text = "they"
			intervals [1109]:
				xmin = 464.7504
				xmax = 464.9804
				text = "probably"
			intervals [1110]:
				xmin = 464.9804
				xmax = 465.1504
				text = "try"
			intervals [1111]:
				xmin = 465.1504
				xmax = 465.2404
				text = "to"
			intervals [1112]:
				xmin = 465.2404
				xmax = 465.6304
				text = "kill"
			intervals [1113]:
				xmin = 465.6304
				xmax = 465.7904
				text = "you"
			intervals [1114]:
				xmin = 465.7904
				xmax = 466.3658
				text = ""
			intervals [1115]:
				xmin = 466.3658
				xmax = 466.4258
				text = "or"
			intervals [1116]:
				xmin = 466.4258
				xmax = 466.6658
				text = "stuff"
			intervals [1117]:
				xmin = 466.6658
				xmax = 466.8358
				text = "like"
			intervals [1118]:
				xmin = 466.8358
				xmax = 467.0458
				text = "that"
			intervals [1119]:
				xmin = 467.0458
				xmax = 467.1582
				text = ""
			intervals [1120]:
				xmin = 467.1582
				xmax = 467.4482
				text = "like"
			intervals [1121]:
				xmin = 467.4482
				xmax = 467.4982
				text = "i"
			intervals [1122]:
				xmin = 467.4982
				xmax = 467.6482
				text = "don't"
			intervals [1123]:
				xmin = 467.6482
				xmax = 467.9082
				text = "think"
			intervals [1124]:
				xmin = 467.9082
				xmax = 468.2924
				text = ""
			intervals [1125]:
				xmin = 468.2924
				xmax = 468.4624
				text = "that"
			intervals [1126]:
				xmin = 468.4624
				xmax = 468.7824
				text = "cycle"
			intervals [1127]:
				xmin = 468.7824
				xmax = 468.8424
				text = "s"
			intervals [1128]:
				xmin = 468.8424
				xmax = 469.0224
				text = "gonna"
			intervals [1129]:
				xmin = 469.0224
				xmax = 469.3824
				text = "break"
			intervals [1130]:
				xmin = 469.3824
				xmax = 470.2633
				text = ""
			intervals [1131]:
				xmin = 470.2633
				xmax = 470.4433
				text = "cause"
			intervals [1132]:
				xmin = 470.4433
				xmax = 470.4733
				text = "i"
			intervals [1133]:
				xmin = 470.4733
				xmax = 470.6433
				text = "don't"
			intervals [1134]:
				xmin = 470.6433
				xmax = 470.7956
				text = ""
			intervals [1135]:
				xmin = 470.7956
				xmax = 471.2856
				text = "everybody"
			intervals [1136]:
				xmin = 471.2856
				xmax = 471.5256
				text = "wants"
			intervals [1137]:
				xmin = 471.5256
				xmax = 471.6456
				text = "the"
			intervals [1138]:
				xmin = 471.6456
				xmax = 471.9256
				text = "same"
			intervals [1139]:
				xmin = 471.9256
				xmax = 472.1656
				text = "goal"
			intervals [1140]:
				xmin = 472.1656
				xmax = 472.3056
				text = "but"
			intervals [1141]:
				xmin = 472.3056
				xmax = 472.6356
				text = "nobody"
			intervals [1142]:
				xmin = 472.6356
				xmax = 472.7556
				text = "else"
			intervals [1143]:
				xmin = 472.7556
				xmax = 472.9656
				text = "trying"
			intervals [1144]:
				xmin = 472.9656
				xmax = 473.0556
				text = "to"
			intervals [1145]:
				xmin = 473.0556
				xmax = 473.2456
				text = "reach"
			intervals [1146]:
				xmin = 473.2456
				xmax = 473.3656
				text = "it"
			intervals [1147]:
				xmin = 473.3656
				xmax = 488.2621
				text = ""
			intervals [1148]:
				xmin = 488.2621
				xmax = 488.2921
				text = "mm"
			intervals [1149]:
				xmin = 488.2921
				xmax = 488.5121
				text = ""
			intervals [1150]:
				xmin = 488.5121
				xmax = 488.8821
				text = "yeah"
			intervals [1151]:
				xmin = 488.8821
				xmax = 489.5589
				text = ""
			intervals [1152]:
				xmin = 489.5589
				xmax = 489.6189
				text = "it"
			intervals [1153]:
				xmin = 489.6189
				xmax = 489.6489
				text = "s"
			intervals [1154]:
				xmin = 489.6489
				xmax = 491.1093
				text = ""
			intervals [1155]:
				xmin = 491.1093
				xmax = 491.5293
				text = "well"
			intervals [1156]:
				xmin = 491.5293
				xmax = 491.7877
				text = ""
			intervals [1157]:
				xmin = 491.7877
				xmax = 492.0377
				text = "it"
			intervals [1158]:
				xmin = 492.0377
				xmax = 492.1677
				text = "s"
			intervals [1159]:
				xmin = 492.1677
				xmax = 492.1977
				text = ""
			intervals [1160]:
				xmin = 492.1977
				xmax = 492.3677
				text = "a"
			intervals [1161]:
				xmin = 492.3677
				xmax = 492.6077
				text = "hood"
			intervals [1162]:
				xmin = 492.6077
				xmax = 492.7177
				text = "on"
			intervals [1163]:
				xmin = 492.7177
				xmax = 492.9177
				text = "hood"
			intervals [1164]:
				xmin = 492.9177
				xmax = 493.6277
				text = "situation"
			intervals [1165]:
				xmin = 493.6277
				xmax = 494.2687
				text = ""
			intervals [1166]:
				xmin = 494.2687
				xmax = 494.3987
				text = "like"
			intervals [1167]:
				xmin = 494.3987
				xmax = 494.4987
				text = ""
			intervals [1168]:
				xmin = 494.4987
				xmax = 494.7387
				text = "this"
			intervals [1169]:
				xmin = 494.7387
				xmax = 495.2987
				text = "neighborhood"
			intervals [1170]:
				xmin = 495.2987
				xmax = 495.4612
				text = ""
			intervals [1171]:
				xmin = 495.4612
				xmax = 495.5812
				text = "i"
			intervals [1172]:
				xmin = 495.5812
				xmax = 495.9612
				text = "guess"
			intervals [1173]:
				xmin = 495.9612
				xmax = 496.0712
				text = ""
			intervals [1174]:
				xmin = 496.0712
				xmax = 496.6012
				text = "parkland"
			intervals [1175]:
				xmin = 496.6012
				xmax = 496.9612
				text = "is"
			intervals [1176]:
				xmin = 496.9612
				xmax = 497.554
				text = ""
			intervals [1177]:
				xmin = 497.554
				xmax = 497.854
				text = "beefing"
			intervals [1178]:
				xmin = 497.854
				xmax = 497.964
				text = "with"
			intervals [1179]:
				xmin = 497.964
				xmax = 498.044
				text = "a"
			intervals [1180]:
				xmin = 498.044
				xmax = 498.074
				text = ""
			intervals [1181]:
				xmin = 498.074
				xmax = 498.314
				text = "hood"
			intervals [1182]:
				xmin = 498.314
				xmax = 498.474
				text = "that"
			intervals [1183]:
				xmin = 498.474
				xmax = 498.524
				text = "s"
			intervals [1184]:
				xmin = 498.524
				xmax = 498.574
				text = "r-"
			intervals [1185]:
				xmin = 498.574
				xmax = 498.694
				text = ""
			intervals [1186]:
				xmin = 498.694
				xmax = 499.144
				text = "literally"
			intervals [1187]:
				xmin = 499.144
				xmax = 499.174
				text = ""
			intervals [1188]:
				xmin = 499.174
				xmax = 499.384
				text = "right"
			intervals [1189]:
				xmin = 499.384
				xmax = 499.524
				text = "down"
			intervals [1190]:
				xmin = 499.524
				xmax = 499.554
				text = ""
			intervals [1191]:
				xmin = 499.554
				xmax = 499.624
				text = "the"
			intervals [1192]:
				xmin = 499.624
				xmax = 499.894
				text = "street"
			intervals [1193]:
				xmin = 499.894
				xmax = 500.227
				text = ""
			intervals [1194]:
				xmin = 500.227
				xmax = 500.547
				text = "twenty"
			intervals [1195]:
				xmin = 500.547
				xmax = 500.857
				text = "second"
			intervals [1196]:
				xmin = 500.857
				xmax = 501.0594
				text = ""
			intervals [1197]:
				xmin = 501.0594
				xmax = 501.1594
				text = "is"
			intervals [1198]:
				xmin = 501.1594
				xmax = 501.2894
				text = ""
			intervals [1199]:
				xmin = 501.2894
				xmax = 501.8194
				text = "literally"
			intervals [1200]:
				xmin = 501.8194
				xmax = 502.4757
				text = ""
			intervals [1201]:
				xmin = 502.4757
				xmax = 502.6057
				text = "only"
			intervals [1202]:
				xmin = 502.6057
				xmax = 502.7257
				text = "thing"
			intervals [1203]:
				xmin = 502.7257
				xmax = 502.8457
				text = "that"
			intervals [1204]:
				xmin = 502.8457
				xmax = 503.2557
				text = "separate"
			intervals [1205]:
				xmin = 503.2557
				xmax = 503.3457
				text = "'em"
			intervals [1206]:
				xmin = 503.3457
				xmax = 503.4457
				text = "is"
			intervals [1207]:
				xmin = 503.4457
				xmax = 503.5457
				text = "the"
			intervals [1208]:
				xmin = 503.5457
				xmax = 503.7457
				text = "boys"
			intervals [1209]:
				xmin = 503.7457
				xmax = 503.8057
				text = "and"
			intervals [1210]:
				xmin = 503.8057
				xmax = 504.0657
				text = "girls"
			intervals [1211]:
				xmin = 504.0657
				xmax = 504.3257
				text = "club"
			intervals [1212]:
				xmin = 504.3257
				xmax = 504.3847
				text = ""
			intervals [1213]:
				xmin = 504.3847
				xmax = 504.5347
				text = "and"
			intervals [1214]:
				xmin = 504.5347
				xmax = 504.7447
				text = "these"
			intervals [1215]:
				xmin = 504.7447
				xmax = 504.9247
				text = "row"
			intervals [1216]:
				xmin = 504.9247
				xmax = 505.3547
				text = "houses"
			intervals [1217]:
				xmin = 505.3547
				xmax = 505.5547
				text = "town"
			intervals [1218]:
				xmin = 505.5547
				xmax = 506.0847
				text = "houses"
			intervals [1219]:
				xmin = 506.0847
				xmax = 506.9314
				text = ""
			intervals [1220]:
				xmin = 506.9314
				xmax = 507.1214
				text = "other"
			intervals [1221]:
				xmin = 507.1214
				xmax = 507.1614
				text = ""
			intervals [1222]:
				xmin = 507.1614
				xmax = 507.3314
				text = "than"
			intervals [1223]:
				xmin = 507.3314
				xmax = 507.5814
				text = "that"
			intervals [1224]:
				xmin = 507.5814
				xmax = 507.9379
				text = ""
			intervals [1225]:
				xmin = 507.9379
				xmax = 508.0079
				text = "it"
			intervals [1226]:
				xmin = 508.0079
				xmax = 508.1179
				text = "s"
			intervals [1227]:
				xmin = 508.1179
				xmax = 508.8579
				text = "basically"
			intervals [1228]:
				xmin = 508.8579
				xmax = 509.0404
				text = ""
			intervals [1229]:
				xmin = 509.0404
				xmax = 509.3104
				text = "nothing"
			intervals [1230]:
				xmin = 509.3104
				xmax = 509.4304
				text = "that"
			intervals [1231]:
				xmin = 509.4304
				xmax = 509.8704
				text = "separates"
			intervals [1232]:
				xmin = 509.8704
				xmax = 510.0804
				text = "them"
			intervals [1233]:
				xmin = 510.0804
				xmax = 513.2882
				text = ""
			intervals [1234]:
				xmin = 513.2882
				xmax = 513.5882
				text = "it"
			intervals [1235]:
				xmin = 513.5882
				xmax = 513.7682
				text = "s"
			intervals [1236]:
				xmin = 513.7682
				xmax = 513.7982
				text = ""
			intervals [1237]:
				xmin = 513.7982
				xmax = 514.0882
				text = "either"
			intervals [1238]:
				xmin = 514.0882
				xmax = 514.5182
				text = "you"
			intervals [1239]:
				xmin = 514.5182
				xmax = 515.413
				text = ""
			intervals [1240]:
				xmin = 515.413
				xmax = 515.543
				text = "you"
			intervals [1241]:
				xmin = 515.543
				xmax = 515.713
				text = "get"
			intervals [1242]:
				xmin = 515.713
				xmax = 515.773
				text = ""
			intervals [1243]:
				xmin = 515.773
				xmax = 516.153
				text = "jumped"
			intervals [1244]:
				xmin = 516.153
				xmax = 517.4459
				text = ""
			intervals [1245]:
				xmin = 517.4459
				xmax = 517.5359
				text = "you"
			intervals [1246]:
				xmin = 517.5359
				xmax = 517.6759
				text = "get"
			intervals [1247]:
				xmin = 517.6759
				xmax = 517.9859
				text = "shot"
			intervals [1248]:
				xmin = 517.9859
				xmax = 518.2059
				text = "at"
			intervals [1249]:
				xmin = 518.2059
				xmax = 518.3322
				text = ""
			intervals [1250]:
				xmin = 518.3322
				xmax = 518.4122
				text = "or"
			intervals [1251]:
				xmin = 518.4122
				xmax = 518.5322
				text = "you"
			intervals [1252]:
				xmin = 518.5322
				xmax = 518.7022
				text = "get"
			intervals [1253]:
				xmin = 518.7022
				xmax = 518.8181
				text = ""
			intervals [1254]:
				xmin = 518.8181
				xmax = 518.9681
				text = "you"
			intervals [1255]:
				xmin = 518.9681
				xmax = 519.1281
				text = "get"
			intervals [1256]:
				xmin = 519.1281
				xmax = 519.1781
				text = ""
			intervals [1257]:
				xmin = 519.1781
				xmax = 519.7881
				text = "robbed"
			intervals [1258]:
				xmin = 519.7881
				xmax = 521.1191
				text = ""
			intervals [1259]:
				xmin = 521.1191
				xmax = 521.1791
				text = "it"
			intervals [1260]:
				xmin = 521.1791
				xmax = 521.2091
				text = "s"
			intervals [1261]:
				xmin = 521.2091
				xmax = 521.2391
				text = ""
			intervals [1262]:
				xmin = 521.2391
				xmax = 521.6691
				text = "just"
			intervals [1263]:
				xmin = 521.6691
				xmax = 521.7691
				text = "a"
			intervals [1264]:
				xmin = 521.7691
				xmax = 521.9691
				text = "lot"
			intervals [1265]:
				xmin = 521.9691
				xmax = 522.0491
				text = "of"
			intervals [1266]:
				xmin = 522.0491
				xmax = 522.3291
				text = "stuff"
			intervals [1267]:
				xmin = 522.3291
				xmax = 522.4291
				text = "can"
			intervals [1268]:
				xmin = 522.4291
				xmax = 522.8491
				text = "happen"
			intervals [1269]:
				xmin = 522.8491
				xmax = 523.7624
				text = ""
			intervals [1270]:
				xmin = 523.7624
				xmax = 523.8824
				text = "like"
			intervals [1271]:
				xmin = 523.8824
				xmax = 523.9524
				text = ""
			intervals [1272]:
				xmin = 523.9524
				xmax = 524.0824
				text = "i"
			intervals [1273]:
				xmin = 524.0824
				xmax = 524.3124
				text = "heard"
			intervals [1274]:
				xmin = 524.3124
				xmax = 524.5824
				text = "people"
			intervals [1275]:
				xmin = 524.5824
				xmax = 524.7124
				text = "got"
			intervals [1276]:
				xmin = 524.7124
				xmax = 524.7824
				text = ""
			intervals [1277]:
				xmin = 524.7824
				xmax = 525.3524
				text = "kidnapped"
			intervals [1278]:
				xmin = 525.3524
				xmax = 526.3408
				text = ""
			intervals [1279]:
				xmin = 526.3408
				xmax = 526.4008
				text = "it"
			intervals [1280]:
				xmin = 526.4008
				xmax = 526.6608
				text = "just"
			intervals [1281]:
				xmin = 526.6608
				xmax = 526.6908
				text = ""
			intervals [1282]:
				xmin = 526.6908
				xmax = 526.8108
				text = "a"
			intervals [1283]:
				xmin = 526.8108
				xmax = 527.0108
				text = "lot"
			intervals [1284]:
				xmin = 527.0108
				xmax = 534.6407
				text = ""
			intervals [1285]:
				xmin = 534.6407
				xmax = 534.7107
				text = "it"
			intervals [1286]:
				xmin = 534.7107
				xmax = 534.7707
				text = "s"
			intervals [1287]:
				xmin = 534.7707
				xmax = 535.0207
				text = ""
			intervals [1288]:
				xmin = 535.0207
				xmax = 535.5207
				text = "mostly"
			intervals [1289]:
				xmin = 535.5207
				xmax = 535.5866
				text = ""
			intervals [1290]:
				xmin = 535.5866
				xmax = 535.7666
				text = "one"
			intervals [1291]:
				xmin = 535.7666
				xmax = 535.8266
				text = ""
			intervals [1292]:
				xmin = 535.8266
				xmax = 535.9866
				text = "it"
			intervals [1293]:
				xmin = 535.9866
				xmax = 536.0466
				text = "s"
			intervals [1294]:
				xmin = 536.0466
				xmax = 536.3366
				text = "mostly"
			intervals [1295]:
				xmin = 536.3366
				xmax = 536.3666
				text = ""
			intervals [1296]:
				xmin = 536.3666
				xmax = 536.5466
				text = "one"
			intervals [1297]:
				xmin = 536.5466
				xmax = 538.8182
				text = ""
			intervals [1298]:
				xmin = 538.8182
				xmax = 538.9482
				text = "it"
			intervals [1299]:
				xmin = 538.9482
				xmax = 539.1782
				text = "s"
			intervals [1300]:
				xmin = 539.1782
				xmax = 539.2082
				text = ""
			intervals [1301]:
				xmin = 539.2082
				xmax = 539.4982
				text = "uh"
			intervals [1302]:
				xmin = 539.4982
				xmax = 539.9582
				text = "some"
			intervals [1303]:
				xmin = 539.9582
				xmax = 540.0482
				text = "of"
			intervals [1304]:
				xmin = 540.0482
				xmax = 540.1582
				text = "it"
			intervals [1305]:
				xmin = 540.1582
				xmax = 540.2182
				text = "s"
			intervals [1306]:
				xmin = 540.2182
				xmax = 540.6882
				text = "majority"
			intervals [1307]:
				xmin = 540.6882
				xmax = 541.2982
				text = "parkland"
			intervals [1308]:
				xmin = 541.2982
				xmax = 541.5182
				text = "but"
			intervals [1309]:
				xmin = 541.5182
				xmax = 541.8753
				text = ""
			intervals [1310]:
				xmin = 541.8753
				xmax = 541.9453
				text = "it"
			intervals [1311]:
				xmin = 541.9453
				xmax = 541.9853
				text = "s"
			intervals [1312]:
				xmin = 541.9853
				xmax = 542.2053
				text = "people"
			intervals [1313]:
				xmin = 542.2053
				xmax = 542.3953
				text = "from"
			intervals [1314]:
				xmin = 542.3953
				xmax = 542.5553
				text = "my"
			intervals [1315]:
				xmin = 542.5553
				xmax = 542.9753
				text = "neighborhood"
			intervals [1316]:
				xmin = 542.9753
				xmax = 543.0453
				text = "who"
			intervals [1317]:
				xmin = 543.0453
				xmax = 543.2753
				text = "comes"
			intervals [1318]:
				xmin = 543.2753
				xmax = 543.3053
				text = ""
			intervals [1319]:
				xmin = 543.3053
				xmax = 543.5453
				text = "down"
			intervals [1320]:
				xmin = 543.5453
				xmax = 543.8353
				text = "here"
			intervals [1321]:
				xmin = 543.8353
				xmax = 544.2723
				text = ""
			intervals [1322]:
				xmin = 544.2723
				xmax = 544.3923
				text = "and"
			intervals [1323]:
				xmin = 544.3923
				xmax = 544.5323
				text = "my"
			intervals [1324]:
				xmin = 544.5323
				xmax = 545.1323
				text = "cousin"
			intervals [1325]:
				xmin = 545.1323
				xmax = 545.2446
				text = ""
			intervals [1326]:
				xmin = 545.2446
				xmax = 545.7046
				text = "she"
			intervals [1327]:
				xmin = 545.7046
				xmax = 545.8346
				text = "s"
			intervals [1328]:
				xmin = 545.8346
				xmax = 546.3546
				text = "from"
			intervals [1329]:
				xmin = 546.3546
				xmax = 547.0655
				text = ""
			intervals [1330]:
				xmin = 547.0655
				xmax = 547.0955
				text = "i"
			intervals [1331]:
				xmin = 547.0955
				xmax = 547.1855
				text = ""
			intervals [1332]:
				xmin = 547.1855
				xmax = 547.2855
				text = "mean"
			intervals [1333]:
				xmin = 547.2855
				xmax = 547.3855
				text = ""
			intervals [1334]:
				xmin = 547.3855
				xmax = 547.6755
				text = "she"
			intervals [1335]:
				xmin = 547.6755
				xmax = 547.7155
				text = ""
			intervals [1336]:
				xmin = 547.7155
				xmax = 547.7755
				text = "s"
			intervals [1337]:
				xmin = 547.7755
				xmax = 547.9255
				text = "don't"
			intervals [1338]:
				xmin = 547.9255
				xmax = 547.9555
				text = ""
			intervals [1339]:
				xmin = 547.9555
				xmax = 548.1955
				text = "really"
			intervals [1340]:
				xmin = 548.1955
				xmax = 548.4755
				text = "claim"
			intervals [1341]:
				xmin = 548.4755
				xmax = 548.9055
				text = "nothing"
			intervals [1342]:
				xmin = 548.9055
				xmax = 549.1742
				text = ""
			intervals [1343]:
				xmin = 549.1742
				xmax = 549.3942
				text = "but"
			intervals [1344]:
				xmin = 549.3942
				xmax = 550.0326
				text = ""
			intervals [1345]:
				xmin = 550.0326
				xmax = 550.2626
				text = "she"
			intervals [1346]:
				xmin = 550.2626
				xmax = 550.3226
				text = "s"
			intervals [1347]:
				xmin = 550.3226
				xmax = 550.4826
				text = "uh"
			intervals [1348]:
				xmin = 550.4826
				xmax = 551.0126
				text = "forestville"
			intervals [1349]:
				xmin = 551.0126
				xmax = 551.1926
				text = "she"
			intervals [1350]:
				xmin = 551.1926
				xmax = 551.4326
				text = "comes"
			intervals [1351]:
				xmin = 551.4326
				xmax = 551.6326
				text = "down"
			intervals [1352]:
				xmin = 551.6326
				xmax = 551.9126
				text = "here"
			intervals [1353]:
				xmin = 551.9126
				xmax = 552.4554
				text = ""
			intervals [1354]:
				xmin = 552.4554
				xmax = 552.6154
				text = "it"
			intervals [1355]:
				xmin = 552.6154
				xmax = 552.7454
				text = "s"
			intervals [1356]:
				xmin = 552.7454
				xmax = 552.9154
				text = "like"
			intervals [1357]:
				xmin = 552.9154
				xmax = 553.0837
				text = ""
			intervals [1358]:
				xmin = 553.0837
				xmax = 553.1937
				text = "a"
			intervals [1359]:
				xmin = 553.1937
				xmax = 553.6837
				text = "mixture"
			intervals [1360]:
				xmin = 553.6837
				xmax = 554.9966
				text = ""
			intervals [1361]:
				xmin = 554.9966
				xmax = 555.2766
				text = "but"
			intervals [1362]:
				xmin = 555.2766
				xmax = 555.9488
				text = ""
			intervals [1363]:
				xmin = 555.9488
				xmax = 556.0588
				text = "but"
			intervals [1364]:
				xmin = 556.0588
				xmax = 556.1088
				text = "i"
			intervals [1365]:
				xmin = 556.1088
				xmax = 556.3288
				text = "say"
			intervals [1366]:
				xmin = 556.3288
				xmax = 556.5288
				text = "live"
			intervals [1367]:
				xmin = 556.5288
				xmax = 556.6888
				text = "it"
			intervals [1368]:
				xmin = 556.6888
				xmax = 556.8988
				text = "like"
			intervals [1369]:
				xmin = 556.8988
				xmax = 557.3254
				text = ""
			intervals [1370]:
				xmin = 557.3254
				xmax = 557.5754
				text = "going"
			intervals [1371]:
				xmin = 557.5754
				xmax = 557.8154
				text = "around"
			intervals [1372]:
				xmin = 557.8154
				xmax = 558.0054
				text = "south"
			intervals [1373]:
				xmin = 558.0054
				xmax = 558.3254
				text = "forestville"
			intervals [1374]:
				xmin = 558.3254
				xmax = 558.5454
				text = "is"
			intervals [1375]:
				xmin = 558.5454
				xmax = 558.5754
				text = ""
			intervals [1376]:
				xmin = 558.5754
				xmax = 558.9054
				text = "different"
			intervals [1377]:
				xmin = 558.9054
				xmax = 558.9854
				text = "you"
			intervals [1378]:
				xmin = 558.9854
				xmax = 559.0854
				text = "can"
			intervals [1379]:
				xmin = 559.0854
				xmax = 559.2354
				text = "see"
			intervals [1380]:
				xmin = 559.2354
				xmax = 559.3454
				text = "it"
			intervals [1381]:
				xmin = 559.3454
				xmax = 559.3754
				text = ""
			intervals [1382]:
				xmin = 559.3754
				xmax = 559.4154
				text = "s"
			intervals [1383]:
				xmin = 559.4154
				xmax = 559.6022
				text = ""
			intervals [1384]:
				xmin = 559.6022
				xmax = 560.0222
				text = "different"
			intervals [1385]:
				xmin = 560.0222
				xmax = 560.9708
				text = ""
			intervals [1386]:
				xmin = 560.9708
				xmax = 561.6108
				text = "because"
			intervals [1387]:
				xmin = 561.6108
				xmax = 561.9753
				text = ""
			intervals [1388]:
				xmin = 561.9753
				xmax = 562.1053
				text = "it"
			intervals [1389]:
				xmin = 562.1053
				xmax = 562.1753
				text = "s"
			intervals [1390]:
				xmin = 562.1753
				xmax = 562.5453
				text = "nothing"
			intervals [1391]:
				xmin = 562.5453
				xmax = 562.5753
				text = ""
			intervals [1392]:
				xmin = 562.5753
				xmax = 562.6953
				text = "it"
			intervals [1393]:
				xmin = 562.6953
				xmax = 562.7753
				text = "s"
			intervals [1394]:
				xmin = 562.7753
				xmax = 562.8653
				text = "a"
			intervals [1395]:
				xmin = 562.8653
				xmax = 563.0153
				text = "lot"
			intervals [1396]:
				xmin = 563.0153
				xmax = 563.1053
				text = "of"
			intervals [1397]:
				xmin = 563.1053
				xmax = 563.2953
				text = "things"
			intervals [1398]:
				xmin = 563.2953
				xmax = 563.4253
				text = "that"
			intervals [1399]:
				xmin = 563.4253
				xmax = 563.8953
				text = "separate"
			intervals [1400]:
				xmin = 563.8953
				xmax = 564.7021
				text = ""
			intervals [1401]:
				xmin = 564.7021
				xmax = 565.3921
				text = "neighborhoods"
			intervals [1402]:
				xmin = 565.3921
				xmax = 565.7586
				text = ""
			intervals [1403]:
				xmin = 565.7586
				xmax = 565.8786
				text = "like"
			intervals [1404]:
				xmin = 565.8786
				xmax = 565.9286
				text = "i"
			intervals [1405]:
				xmin = 565.9286
				xmax = 566.0586
				text = "don't"
			intervals [1406]:
				xmin = 566.0586
				xmax = 566.2086
				text = "live"
			intervals [1407]:
				xmin = 566.2086
				xmax = 566.3186
				text = "out"
			intervals [1408]:
				xmin = 566.3186
				xmax = 566.4886
				text = "there"
			intervals [1409]:
				xmin = 566.4886
				xmax = 566.627
				text = ""
			intervals [1410]:
				xmin = 566.627
				xmax = 566.917
				text = "personally"
			intervals [1411]:
				xmin = 566.917
				xmax = 566.947
				text = "i"
			intervals [1412]:
				xmin = 566.947
				xmax = 567.037
				text = "don't"
			intervals [1413]:
				xmin = 567.037
				xmax = 567.117
				text = "know"
			intervals [1414]:
				xmin = 567.117
				xmax = 567.217
				text = "what"
			intervals [1415]:
				xmin = 567.217
				xmax = 567.517
				text = "happens"
			intervals [1416]:
				xmin = 567.517
				xmax = 567.567
				text = ""
			intervals [1417]:
				xmin = 567.567
				xmax = 567.847
				text = "but"
			intervals [1418]:
				xmin = 567.847
				xmax = 568.2218
				text = ""
			intervals [1419]:
				xmin = 568.2218
				xmax = 568.3218
				text = "when"
			intervals [1420]:
				xmin = 568.3218
				xmax = 568.3818
				text = "i"
			intervals [1421]:
				xmin = 568.3818
				xmax = 568.4618
				text = "go"
			intervals [1422]:
				xmin = 568.4618
				xmax = 568.5918
				text = "out"
			intervals [1423]:
				xmin = 568.5918
				xmax = 568.7318
				text = "there"
			intervals [1424]:
				xmin = 568.7318
				xmax = 568.7918
				text = "it"
			intervals [1425]:
				xmin = 568.7918
				xmax = 568.8818
				text = "s"
			intervals [1426]:
				xmin = 568.8818
				xmax = 569.0518
				text = "like"
			intervals [1427]:
				xmin = 569.0518
				xmax = 569.1918
				text = ""
			intervals [1428]:
				xmin = 569.1918
				xmax = 569.3118
				text = "you"
			intervals [1429]:
				xmin = 569.3118
				xmax = 569.5618
				text = "feel"
			intervals [1430]:
				xmin = 569.5618
				xmax = 569.7318
				text = "more"
			intervals [1431]:
				xmin = 569.7318
				xmax = 570.1918
				text = "safe"
			intervals [1432]:
				xmin = 570.1918
				xmax = 572.4234
				text = ""
			intervals [1433]:
				xmin = 572.4234
				xmax = 572.6534
				text = "other"
			intervals [1434]:
				xmin = 572.6534
				xmax = 573.0834
				text = "than"
			intervals [1435]:
				xmin = 573.0834
				xmax = 574.0559
				text = ""
			intervals [1436]:
				xmin = 574.0559
				xmax = 574.2759
				text = "getting"
			intervals [1437]:
				xmin = 574.2759
				xmax = 574.6059
				text = "dropped"
			intervals [1438]:
				xmin = 574.6059
				xmax = 574.8859
				text = "off"
			intervals [1439]:
				xmin = 574.8859
				xmax = 575.0559
				text = "at"
			intervals [1440]:
				xmin = 575.0559
				xmax = 575.4259
				text = "your"
			intervals [1441]:
				xmin = 575.4259
				xmax = 575.4559
				text = ""
			intervals [1442]:
				xmin = 575.4559
				xmax = 575.8959
				text = "house"
			intervals [1443]:
				xmin = 575.8959
				xmax = 575.9259
				text = ""
			intervals [1444]:
				xmin = 575.9259
				xmax = 576.2359
				text = "or"
			intervals [1445]:
				xmin = 576.2359
				xmax = 576.6951
				text = ""
			intervals [1446]:
				xmin = 576.6951
				xmax = 576.7951
				text = "or"
			intervals [1447]:
				xmin = 576.7951
				xmax = 576.8951
				text = "your"
			intervals [1448]:
				xmin = 576.8951
				xmax = 577.2451
				text = "neighborhood"
			intervals [1449]:
				xmin = 577.2451
				xmax = 577.6151
				text = "wondering"
			intervals [1450]:
				xmin = 577.6151
				xmax = 577.8051
				text = "like"
			intervals [1451]:
				xmin = 577.8051
				xmax = 578.3976
				text = ""
			intervals [1452]:
				xmin = 578.3976
				xmax = 578.4976
				text = "what"
			intervals [1453]:
				xmin = 578.4976
				xmax = 578.5476
				text = "s"
			intervals [1454]:
				xmin = 578.5476
				xmax = 578.6676
				text = "gonna"
			intervals [1455]:
				xmin = 578.6676
				xmax = 578.9176
				text = "happen"
			intervals [1456]:
				xmin = 578.9176
				xmax = 579.1776
				text = "if"
			intervals [1457]:
				xmin = 579.1776
				xmax = 579.3576
				text = "i"
			intervals [1458]:
				xmin = 579.3576
				xmax = 579.3876
				text = ""
			intervals [1459]:
				xmin = 579.3876
				xmax = 579.4976
				text = "get"
			intervals [1460]:
				xmin = 579.4976
				xmax = 579.5876
				text = "out"
			intervals [1461]:
				xmin = 579.5876
				xmax = 579.6776
				text = "the"
			intervals [1462]:
				xmin = 579.6776
				xmax = 579.9676
				text = "car"
			intervals [1463]:
				xmin = 579.9676
				xmax = 580.625
				text = ""
			intervals [1464]:
				xmin = 580.625
				xmax = 580.715
				text = "like"
			intervals [1465]:
				xmin = 580.715
				xmax = 581.0068
				text = ""
			intervals [1466]:
				xmin = 581.0068
				xmax = 581.2168
				text = "s"
			intervals [1467]:
				xmin = 581.2168
				xmax = 581.4268
				text = "stuff"
			intervals [1468]:
				xmin = 581.4268
				xmax = 581.5268
				text = "like"
			intervals [1469]:
				xmin = 581.5268
				xmax = 581.5568
				text = ""
			intervals [1470]:
				xmin = 581.5568
				xmax = 581.7268
				text = "that"
			intervals [1471]:
				xmin = 581.7268
				xmax = 585.6484
				text = ""
			intervals [1472]:
				xmin = 585.6484
				xmax = 586.0484
				text = "yeah"
			intervals [1473]:
				xmin = 586.0484
				xmax = 586.923
				text = ""
			intervals [1474]:
				xmin = 586.923
				xmax = 587.043
				text = "when"
			intervals [1475]:
				xmin = 587.043
				xmax = 587.303
				text = "you"
			intervals [1476]:
				xmin = 587.303
				xmax = 587.483
				text = "in"
			intervals [1477]:
				xmin = 587.483
				xmax = 587.883
				text = "fear"
			intervals [1478]:
				xmin = 587.883
				xmax = 588.0639
				text = ""
			intervals [1479]:
				xmin = 588.0639
				xmax = 588.1839
				text = "or"
			intervals [1480]:
				xmin = 588.1839
				xmax = 588.2939
				text = "when"
			intervals [1481]:
				xmin = 588.2939
				xmax = 588.3939
				text = "you"
			intervals [1482]:
				xmin = 588.3939
				xmax = 588.6639
				text = "scared"
			intervals [1483]:
				xmin = 588.6639
				xmax = 588.7839
				text = "you"
			intervals [1484]:
				xmin = 588.7839
				xmax = 588.9139
				text = "do"
			intervals [1485]:
				xmin = 588.9139
				xmax = 589.5599
				text = ""
			intervals [1486]:
				xmin = 589.5599
				xmax = 589.7899
				text = "things"
			intervals [1487]:
				xmin = 589.7899
				xmax = 589.9399
				text = "that"
			intervals [1488]:
				xmin = 589.9399
				xmax = 590.1499
				text = "you"
			intervals [1489]:
				xmin = 590.1499
				xmax = 590.1799
				text = ""
			intervals [1490]:
				xmin = 590.1799
				xmax = 590.4599
				text = "usually"
			intervals [1491]:
				xmin = 590.4599
				xmax = 590.6999
				text = "wouldn't"
			intervals [1492]:
				xmin = 590.6999
				xmax = 590.8599
				text = "do"
			intervals [1493]:
				xmin = 590.8599
				xmax = 592.2792
				text = ""
			intervals [1494]:
				xmin = 592.2792
				xmax = 592.5892
				text = "like"
			intervals [1495]:
				xmin = 592.5892
				xmax = 593.1215
				text = ""
			intervals [1496]:
				xmin = 593.1215
				xmax = 593.2215
				text = "i"
			intervals [1497]:
				xmin = 593.2215
				xmax = 593.4215
				text = "saw"
			intervals [1498]:
				xmin = 593.4215
				xmax = 593.4915
				text = ""
			intervals [1499]:
				xmin = 593.4915
				xmax = 593.8215
				text = "people"
			intervals [1500]:
				xmin = 593.8215
				xmax = 593.8515
				text = ""
			intervals [1501]:
				xmin = 593.8515
				xmax = 594.0015
				text = "who"
			intervals [1502]:
				xmin = 594.0015
				xmax = 594.2115
				text = "got"
			intervals [1503]:
				xmin = 594.2115
				xmax = 594.2915
				text = ""
			intervals [1504]:
				xmin = 594.2915
				xmax = 594.5815
				text = "bullied"
			intervals [1505]:
				xmin = 594.5815
				xmax = 594.6415
				text = ""
			intervals [1506]:
				xmin = 594.6415
				xmax = 594.8615
				text = "all"
			intervals [1507]:
				xmin = 594.8615
				xmax = 594.9915
				text = "they"
			intervals [1508]:
				xmin = 594.9915
				xmax = 595.1915
				text = "life"
			intervals [1509]:
				xmin = 595.1915
				xmax = 595.2515
				text = ""
			intervals [1510]:
				xmin = 595.2515
				xmax = 595.4215
				text = "and"
			intervals [1511]:
				xmin = 595.4215
				xmax = 595.7415
				text = "now"
			intervals [1512]:
				xmin = 595.7415
				xmax = 596.5087
				text = ""
			intervals [1513]:
				xmin = 596.5087
				xmax = 596.6287
				text = "they"
			intervals [1514]:
				xmin = 596.6287
				xmax = 596.8987
				text = "carry"
			intervals [1515]:
				xmin = 596.8987
				xmax = 597.3887
				text = "guns"
			intervals [1516]:
				xmin = 597.3887
				xmax = 597.5352
				text = ""
			intervals [1517]:
				xmin = 597.5352
				xmax = 598.0652
				text = "just"
			intervals [1518]:
				xmin = 598.0652
				xmax = 598.8698
				text = ""
			intervals [1519]:
				xmin = 598.8698
				xmax = 599.1498
				text = "<unk>"
			intervals [1520]:
				xmin = 599.1498
				xmax = 599.2378
				text = ""
			intervals [1521]:
				xmin = 599.2378
				xmax = 599.3878
				text = "they're"
			intervals [1522]:
				xmin = 599.3878
				xmax = 599.6178
				text = "just"
			intervals [1523]:
				xmin = 599.6178
				xmax = 599.7978
				text = "being"
			intervals [1524]:
				xmin = 599.7978
				xmax = 600.1478
				text = "scared"
			intervals [1525]:
				xmin = 600.1478
				xmax = 613.0914
				text = ""
			intervals [1526]:
				xmin = 613.0914
				xmax = 613.3114
				text = "yeah"
			intervals [1527]:
				xmin = 613.3114
				xmax = 615.370
				text = ""
			intervals [1528]:
				xmin = 615.370
				xmax = 615.560
				text = "i"
			intervals [1529]:
				xmin = 615.560
				xmax = 616.050
				text = "say"
			intervals [1530]:
				xmin = 616.050
				xmax = 617.4891
				text = ""
			intervals [1531]:
				xmin = 617.4891
				xmax = 617.8391
				text = "beginning"
			intervals [1532]:
				xmin = 617.8391
				xmax = 617.8991
				text = "of"
			intervals [1533]:
				xmin = 617.8991
				xmax = 617.9791
				text = "the"
			intervals [1534]:
				xmin = 617.9791
				xmax = 618.4191
				text = "summertime"
			intervals [1535]:
				xmin = 618.4191
				xmax = 619.0695
				text = ""
			intervals [1536]:
				xmin = 619.0695
				xmax = 619.1995
				text = "this"
			intervals [1537]:
				xmin = 619.1995
				xmax = 619.3795
				text = "summer"
			intervals [1538]:
				xmin = 619.3795
				xmax = 620.4942
				text = ""
			intervals [1539]:
				xmin = 620.4942
				xmax = 620.8242
				text = "seeing"
			intervals [1540]:
				xmin = 620.8242
				xmax = 621.1042
				text = "people"
			intervals [1541]:
				xmin = 621.1042
				xmax = 621.4542
				text = "just"
			intervals [1542]:
				xmin = 621.4542
				xmax = 621.9448
				text = ""
			intervals [1543]:
				xmin = 621.9448
				xmax = 622.0548
				text = "i"
			intervals [1544]:
				xmin = 622.0548
				xmax = 622.2248
				text = "say"
			intervals [1545]:
				xmin = 622.2248
				xmax = 622.4471
				text = ""
			intervals [1546]:
				xmin = 622.4471
				xmax = 622.7471
				text = "drop"
			intervals [1547]:
				xmin = 622.7471
				xmax = 622.8871
				text = "like"
			intervals [1548]:
				xmin = 622.8871
				xmax = 622.9671
				text = ""
			intervals [1549]:
				xmin = 622.9671
				xmax = 623.4671
				text = "flies"
			intervals [1550]:
				xmin = 623.4671
				xmax = 623.7171
				text = "like"
			intervals [1551]:
				xmin = 623.7171
				xmax = 624.5598
				text = ""
			intervals [1552]:
				xmin = 624.5598
				xmax = 624.8698
				text = "just"
			intervals [1553]:
				xmin = 624.8698
				xmax = 624.9398
				text = ""
			intervals [1554]:
				xmin = 624.9398
				xmax = 625.2998
				text = "dying"
			intervals [1555]:
				xmin = 625.2998
				xmax = 625.6298
				text = "left"
			intervals [1556]:
				xmin = 625.6298
				xmax = 625.7498
				text = "and"
			intervals [1557]:
				xmin = 625.7498
				xmax = 625.9798
				text = "right"
			intervals [1558]:
				xmin = 625.9798
				xmax = 627.2968
				text = ""
			intervals [1559]:
				xmin = 627.2968
				xmax = 627.6968
				text = "or"
			intervals [1560]:
				xmin = 627.6968
				xmax = 627.9491
				text = ""
			intervals [1561]:
				xmin = 627.9491
				xmax = 628.1791
				text = "i"
			intervals [1562]:
				xmin = 628.1791
				xmax = 628.4191
				text = "think"
			intervals [1563]:
				xmin = 628.4191
				xmax = 628.4791
				text = ""
			intervals [1564]:
				xmin = 628.4791
				xmax = 628.7091
				text = "oh"
			intervals [1565]:
				xmin = 628.7091
				xmax = 628.7391
				text = ""
			intervals [1566]:
				xmin = 628.7391
				xmax = 628.9291
				text = "what"
			intervals [1567]:
				xmin = 628.9291
				xmax = 629.0991
				text = "if"
			intervals [1568]:
				xmin = 629.0991
				xmax = 629.1691
				text = "i"
			intervals [1569]:
				xmin = 629.1691
				xmax = 629.3091
				text = "get"
			intervals [1570]:
				xmin = 629.3091
				xmax = 629.5691
				text = "locked"
			intervals [1571]:
				xmin = 629.5691
				xmax = 629.6291
				text = "up"
			intervals [1572]:
				xmin = 629.6291
				xmax = 629.7991
				text = "for"
			intervals [1573]:
				xmin = 629.7991
				xmax = 630.1691
				text = "being"
			intervals [1574]:
				xmin = 630.1691
				xmax = 630.294
				text = ""
			intervals [1575]:
				xmin = 630.294
				xmax = 630.414
				text = "in"
			intervals [1576]:
				xmin = 630.414
				xmax = 630.504
				text = "the"
			intervals [1577]:
				xmin = 630.504
				xmax = 630.544
				text = ""
			intervals [1578]:
				xmin = 630.544
				xmax = 630.734
				text = "wrong"
			intervals [1579]:
				xmin = 630.734
				xmax = 630.784
				text = ""
			intervals [1580]:
				xmin = 630.784
				xmax = 631.004
				text = "place"
			intervals [1581]:
				xmin = 631.004
				xmax = 631.064
				text = "at"
			intervals [1582]:
				xmin = 631.064
				xmax = 631.134
				text = "the"
			intervals [1583]:
				xmin = 631.134
				xmax = 631.174
				text = ""
			intervals [1584]:
				xmin = 631.174
				xmax = 631.404
				text = "wrong"
			intervals [1585]:
				xmin = 631.404
				xmax = 631.694
				text = "time"
			intervals [1586]:
				xmin = 631.694
				xmax = 631.754
				text = "or"
			intervals [1587]:
				xmin = 631.754
				xmax = 631.954
				text = "hanging"
			intervals [1588]:
				xmin = 631.954
				xmax = 632.044
				text = "with"
			intervals [1589]:
				xmin = 632.044
				xmax = 632.104
				text = "the"
			intervals [1590]:
				xmin = 632.104
				xmax = 632.134
				text = ""
			intervals [1591]:
				xmin = 632.134
				xmax = 632.324
				text = "wrong"
			intervals [1592]:
				xmin = 632.324
				xmax = 632.374
				text = ""
			intervals [1593]:
				xmin = 632.374
				xmax = 632.664
				text = "people"
			intervals [1594]:
				xmin = 632.664
				xmax = 633.7954
				text = ""
			intervals [1595]:
				xmin = 633.7954
				xmax = 633.9454
				text = "that"
			intervals [1596]:
				xmin = 633.9454
				xmax = 633.9954
				text = "s"
			intervals [1597]:
				xmin = 633.9954
				xmax = 634.0654
				text = "why"
			intervals [1598]:
				xmin = 634.0654
				xmax = 634.1154
				text = "i"
			intervals [1599]:
				xmin = 634.1154
				xmax = 634.3254
				text = "really"
			intervals [1600]:
				xmin = 634.3254
				xmax = 634.4254
				text = ""
			intervals [1601]:
				xmin = 634.4254
				xmax = 634.6854
				text = "come"
			intervals [1602]:
				xmin = 634.6854
				xmax = 634.9454
				text = "down"
			intervals [1603]:
				xmin = 634.9454
				xmax = 635.1754
				text = "here"
			intervals [1604]:
				xmin = 635.1754
				xmax = 635.2754
				text = "to"
			intervals [1605]:
				xmin = 635.2754
				xmax = 635.4954
				text = "get"
			intervals [1606]:
				xmin = 635.4954
				xmax = 635.5354
				text = ""
			intervals [1607]:
				xmin = 635.5354
				xmax = 635.7754
				text = "away"
			intervals [1608]:
				xmin = 635.7754
				xmax = 635.9654
				text = "from"
			intervals [1609]:
				xmin = 635.9654
				xmax = 636.3454
				text = "everything"
			intervals [1610]:
				xmin = 636.3454
				xmax = 637.1768
				text = ""
			intervals [1611]:
				xmin = 637.1768
				xmax = 637.2968
				text = "that"
			intervals [1612]:
				xmin = 637.2968
				xmax = 637.3568
				text = "s"
			intervals [1613]:
				xmin = 637.3568
				xmax = 637.5268
				text = "like"
			intervals [1614]:
				xmin = 637.5268
				xmax = 637.6368
				text = "i"
			intervals [1615]:
				xmin = 637.6368
				xmax = 637.8168
				text = "got"
			intervals [1616]:
				xmin = 637.8168
				xmax = 637.9968
				text = "people"
			intervals [1617]:
				xmin = 637.9968
				xmax = 638.1468
				text = "down"
			intervals [1618]:
				xmin = 638.1468
				xmax = 638.2768
				text = "here"
			intervals [1619]:
				xmin = 638.2768
				xmax = 638.3368
				text = "i"
			intervals [1620]:
				xmin = 638.3368
				xmax = 638.4568
				text = "can"
			intervals [1621]:
				xmin = 638.4568
				xmax = 638.4868
				text = ""
			intervals [1622]:
				xmin = 638.4868
				xmax = 638.7268
				text = "talk"
			intervals [1623]:
				xmin = 638.7268
				xmax = 638.8868
				text = "to"
			intervals [1624]:
				xmin = 638.8868
				xmax = 639.9019
				text = ""
			intervals [1625]:
				xmin = 639.9019
				xmax = 640.0419
				text = "that"
			intervals [1626]:
				xmin = 640.0419
				xmax = 640.1519
				text = "s"
			intervals [1627]:
				xmin = 640.1519
				xmax = 640.3519
				text = "really"
			intervals [1628]:
				xmin = 640.3519
				xmax = 640.5019
				text = "what"
			intervals [1629]:
				xmin = 640.5019
				xmax = 640.7219
				text = "my"
			intervals [1630]:
				xmin = 640.7219
				xmax = 640.8782
				text = ""
			intervals [1631]:
				xmin = 640.8782
				xmax = 641.3682
				text = "program"
			intervals [1632]:
				xmin = 641.3682
				xmax = 641.5582
				text = "is"
			intervals [1633]:
				xmin = 641.5582
				xmax = 641.6382
				text = ""
			intervals [1634]:
				xmin = 641.6382
				xmax = 642.0282
				text = "around"
			intervals [1635]:
				xmin = 642.0282
				xmax = 642.2482
				text = "like"
			intervals [1636]:
				xmin = 642.2482
				xmax = 643.1632
				text = ""
			intervals [1637]:
				xmin = 643.1632
				xmax = 643.3732
				text = "if"
			intervals [1638]:
				xmin = 643.3732
				xmax = 643.4432
				text = "you"
			intervals [1639]:
				xmin = 643.4432
				xmax = 643.6932
				text = "don't"
			intervals [1640]:
				xmin = 643.6932
				xmax = 644.1633
				text = ""
			intervals [1641]:
				xmin = 644.1633
				xmax = 644.3733
				text = "feel"
			intervals [1642]:
				xmin = 644.3733
				xmax = 644.6133
				text = "safe"
			intervals [1643]:
				xmin = 644.6133
				xmax = 644.6733
				text = "at"
			intervals [1644]:
				xmin = 644.6733
				xmax = 645.0133
				text = "home"
			intervals [1645]:
				xmin = 645.0133
				xmax = 645.3233
				text = "or"
			intervals [1646]:
				xmin = 645.3233
				xmax = 645.3533
				text = ""
			intervals [1647]:
				xmin = 645.3533
				xmax = 645.4933
				text = "if"
			intervals [1648]:
				xmin = 645.4933
				xmax = 645.7233
				text = "you"
			intervals [1649]:
				xmin = 645.7233
				xmax = 645.7533
				text = ""
			intervals [1650]:
				xmin = 645.7533
				xmax = 645.9833
				text = "have"
			intervals [1651]:
				xmin = 645.9833
				xmax = 646.2233
				text = "something"
			intervals [1652]:
				xmin = 646.2233
				xmax = 646.4633
				text = "going"
			intervals [1653]:
				xmin = 646.4633
				xmax = 646.6233
				text = "on"
			intervals [1654]:
				xmin = 646.6233
				xmax = 646.7033
				text = "at"
			intervals [1655]:
				xmin = 646.7033
				xmax = 646.9533
				text = "home"
			intervals [1656]:
				xmin = 646.9533
				xmax = 647.0533
				text = "that"
			intervals [1657]:
				xmin = 647.0533
				xmax = 647.1833
				text = "you"
			intervals [1658]:
				xmin = 647.1833
				xmax = 647.3633
				text = "really"
			intervals [1659]:
				xmin = 647.3633
				xmax = 647.4733
				text = "don't"
			intervals [1660]:
				xmin = 647.4733
				xmax = 647.6033
				text = "wanna"
			intervals [1661]:
				xmin = 647.6033
				xmax = 647.8033
				text = "talk"
			intervals [1662]:
				xmin = 647.8033
				xmax = 648.1033
				text = "about"
			intervals [1663]:
				xmin = 648.1033
				xmax = 649.0974
				text = ""
			intervals [1664]:
				xmin = 649.0974
				xmax = 649.2474
				text = "then"
			intervals [1665]:
				xmin = 649.2474
				xmax = 649.4074
				text = "you"
			intervals [1666]:
				xmin = 649.4074
				xmax = 649.5874
				text = "have"
			intervals [1667]:
				xmin = 649.5874
				xmax = 649.8274
				text = "someone"
			intervals [1668]:
				xmin = 649.8274
				xmax = 649.8674
				text = ""
			intervals [1669]:
				xmin = 649.8674
				xmax = 649.9274
				text = "to"
			intervals [1670]:
				xmin = 649.9274
				xmax = 650.0574
				text = "talk"
			intervals [1671]:
				xmin = 650.0574
				xmax = 650.2274
				text = "to"
			intervals [1672]:
				xmin = 650.2274
				xmax = 652.1506
				text = ""
			intervals [1673]:
				xmin = 652.1506
				xmax = 652.2706
				text = "yeah"
			intervals [1674]:
				xmin = 652.2706
				xmax = 658.0729
				text = ""
			intervals [1675]:
				xmin = 658.0729
				xmax = 658.5429
				text = "well"
			intervals [1676]:
				xmin = 658.5429
				xmax = 659.1454
				text = ""
			intervals [1677]:
				xmin = 659.1454
				xmax = 659.2454
				text = "i"
			intervals [1678]:
				xmin = 659.2454
				xmax = 659.5254
				text = "had"
			intervals [1679]:
				xmin = 659.5254
				xmax = 659.8654
				text = "had"
			intervals [1680]:
				xmin = 659.8654
				xmax = 660.2954
				text = "aau"
			intervals [1681]:
				xmin = 660.2954
				xmax = 660.6154
				text = "practice"
			intervals [1682]:
				xmin = 660.6154
				xmax = 660.8654
				text = "down"
			intervals [1683]:
				xmin = 660.8654
				xmax = 661.1554
				text = "here"
			intervals [1684]:
				xmin = 661.1554
				xmax = 661.9843
				text = ""
			intervals [1685]:
				xmin = 661.9843
				xmax = 662.0443
				text = "i"
			intervals [1686]:
				xmin = 662.0443
				xmax = 662.1843
				text = "used"
			intervals [1687]:
				xmin = 662.1843
				xmax = 662.2443
				text = "to"
			intervals [1688]:
				xmin = 662.2443
				xmax = 662.2843
				text = ""
			intervals [1689]:
				xmin = 662.2843
				xmax = 662.6543
				text = "told"
			intervals [1690]:
				xmin = 662.6543
				xmax = 662.6843
				text = ""
			intervals [1691]:
				xmin = 662.6843
				xmax = 662.7143
				text = "i"
			intervals [1692]:
				xmin = 662.7143
				xmax = 662.7443
				text = ""
			intervals [1693]:
				xmin = 662.7443
				xmax = 662.8643
				text = "used"
			intervals [1694]:
				xmin = 662.8643
				xmax = 662.9243
				text = "to"
			intervals [1695]:
				xmin = 662.9243
				xmax = 663.0443
				text = "tell"
			intervals [1696]:
				xmin = 663.0443
				xmax = 663.4143
				text = "rdx"
			intervals [1697]:
				xmin = 663.4143
				xmax = 663.4443
				text = "i"
			intervals [1698]:
				xmin = 663.4443
				xmax = 663.5143
				text = "m"
			intervals [1699]:
				xmin = 663.5143
				xmax = 663.5443
				text = "a"
			intervals [1700]:
				xmin = 663.5443
				xmax = 663.7343
				text = "come"
			intervals [1701]:
				xmin = 663.7343
				xmax = 663.8943
				text = "down"
			intervals [1702]:
				xmin = 663.8943
				xmax = 663.9243
				text = ""
			intervals [1703]:
				xmin = 663.9243
				xmax = 664.0143
				text = "here"
			intervals [1704]:
				xmin = 664.0143
				xmax = 664.1343
				text = ""
			intervals [1705]:
				xmin = 664.1343
				xmax = 664.2143
				text = "i"
			intervals [1706]:
				xmin = 664.2143
				xmax = 664.2743
				text = "m"
			intervals [1707]:
				xmin = 664.2743
				xmax = 664.3143
				text = "a"
			intervals [1708]:
				xmin = 664.3143
				xmax = 664.4943
				text = "come"
			intervals [1709]:
				xmin = 664.4943
				xmax = 664.6443
				text = "down"
			intervals [1710]:
				xmin = 664.6443
				xmax = 664.7543
				text = "here"
			intervals [1711]:
				xmin = 664.7543
				xmax = 664.8543
				text = "and"
			intervals [1712]:
				xmin = 664.8543
				xmax = 665.1443
				text = "stay"
			intervals [1713]:
				xmin = 665.1443
				xmax = 665.8719
				text = ""
			intervals [1714]:
				xmin = 665.8719
				xmax = 666.2019
				text = "so"
			intervals [1715]:
				xmin = 666.2019
				xmax = 666.2319
				text = ""
			intervals [1716]:
				xmin = 666.2319
				xmax = 666.4419
				text = "one"
			intervals [1717]:
				xmin = 666.4419
				xmax = 666.6119
				text = "day"
			intervals [1718]:
				xmin = 666.6119
				xmax = 666.7719
				text = "he"
			intervals [1719]:
				xmin = 666.7719
				xmax = 666.9919
				text = "locked"
			intervals [1720]:
				xmin = 666.9919
				xmax = 667.0919
				text = "me"
			intervals [1721]:
				xmin = 667.0919
				xmax = 667.2419
				text = "out"
			intervals [1722]:
				xmin = 667.2419
				xmax = 667.3419
				text = "the"
			intervals [1723]:
				xmin = 667.3419
				xmax = 667.7319
				text = "gym"
			intervals [1724]:
				xmin = 667.7319
				xmax = 668.5966
				text = ""
			intervals [1725]:
				xmin = 668.5966
				xmax = 668.9466
				text = "and"
			intervals [1726]:
				xmin = 668.9466
				xmax = 669.0766
				text = "he"
			intervals [1727]:
				xmin = 669.0766
				xmax = 669.1066
				text = ""
			intervals [1728]:
				xmin = 669.1066
				xmax = 669.3466
				text = "made"
			intervals [1729]:
				xmin = 669.3466
				xmax = 669.4066
				text = "me"
			intervals [1730]:
				xmin = 669.4066
				xmax = 669.4366
				text = ""
			intervals [1731]:
				xmin = 669.4366
				xmax = 669.5766
				text = "call"
			intervals [1732]:
				xmin = 669.5766
				xmax = 669.6966
				text = "my"
			intervals [1733]:
				xmin = 669.6966
				xmax = 670.0266
				text = "mom"
			intervals [1734]:
				xmin = 670.0266
				xmax = 670.1166
				text = "and"
			intervals [1735]:
				xmin = 670.1166
				xmax = 670.5266
				text = "signed"
			intervals [1736]:
				xmin = 670.5266
				xmax = 670.6266
				text = "me"
			intervals [1737]:
				xmin = 670.6266
				xmax = 670.7666
				text = "up"
			intervals [1738]:
				xmin = 670.7666
				xmax = 671.0819
				text = ""
			intervals [1739]:
				xmin = 671.0819
				xmax = 671.4219
				text = "for"
			intervals [1740]:
				xmin = 671.4219
				xmax = 671.4519
				text = ""
			intervals [1741]:
				xmin = 671.4519
				xmax = 671.6019
				text = "me"
			intervals [1742]:
				xmin = 671.6019
				xmax = 671.6819
				text = "to"
			intervals [1743]:
				xmin = 671.6819
				xmax = 671.8519
				text = "come"
			intervals [1744]:
				xmin = 671.8519
				xmax = 672.0219
				text = "down"
			intervals [1745]:
				xmin = 672.0219
				xmax = 672.1019
				text = ""
			intervals [1746]:
				xmin = 672.1019
				xmax = 672.2319
				text = "here"
			intervals [1747]:
				xmin = 672.2319
				xmax = 672.5585
				text = ""
			intervals [1748]:
				xmin = 672.5585
				xmax = 672.8885
				text = "and"
			intervals [1749]:
				xmin = 672.8885
				xmax = 673.2709
				text = ""
			intervals [1750]:
				xmin = 673.2709
				xmax = 673.4309
				text = "ever"
			intervals [1751]:
				xmin = 673.4309
				xmax = 673.6109
				text = "since"
			intervals [1752]:
				xmin = 673.6109
				xmax = 673.7709
				text = "that"
			intervals [1753]:
				xmin = 673.7709
				xmax = 673.9909
				text = "day"
			intervals [1754]:
				xmin = 673.9909
				xmax = 674.0409
				text = "i"
			intervals [1755]:
				xmin = 674.0409
				xmax = 674.1509
				text = "been"
			intervals [1756]:
				xmin = 674.1509
				xmax = 674.3709
				text = "coming"
			intervals [1757]:
				xmin = 674.3709
				xmax = 674.5309
				text = "down"
			intervals [1758]:
				xmin = 674.5309
				xmax = 674.6809
				text = "here"
			intervals [1759]:
				xmin = 674.6809
				xmax = 675.0397
				text = ""
			intervals [1760]:
				xmin = 675.0397
				xmax = 675.1297
				text = "non"
			intervals [1761]:
				xmin = 675.1297
				xmax = 675.4597
				text = ""
			intervals [1762]:
				xmin = 675.4597
				xmax = 675.6097
				text = "stop"
			intervals [1763]:
				xmin = 675.6097
				xmax = 676.1019
				text = ""
			intervals [1764]:
				xmin = 676.1019
				xmax = 676.2419
				text = "say"
			intervals [1765]:
				xmin = 676.2419
				xmax = 676.3619
				text = "like"
			intervals [1766]:
				xmin = 676.3619
				xmax = 676.4619
				text = ""
			intervals [1767]:
				xmin = 676.4619
				xmax = 676.6619
				text = "three"
			intervals [1768]:
				xmin = 676.6619
				xmax = 676.8719
				text = "years"
			intervals [1769]:
				xmin = 676.8719
				xmax = 677.0819
				text = "ago"
			intervals [1770]:
				xmin = 677.0819
				xmax = 679.6214
				text = ""
			intervals [1771]:
				xmin = 679.6214
				xmax = 679.9814
				text = "mm-hm"
			intervals [1772]:
				xmin = 679.9814
				xmax = 692.7465
				text = ""
			intervals [1773]:
				xmin = 692.7465
				xmax = 692.8865
				text = "uh"
			intervals [1774]:
				xmin = 692.8865
				xmax = 692.9165
				text = ""
			intervals [1775]:
				xmin = 692.9165
				xmax = 693.0665
				text = "my"
			intervals [1776]:
				xmin = 693.0665
				xmax = 693.3265
				text = "senior"
			intervals [1777]:
				xmin = 693.3265
				xmax = 693.6265
				text = "year"
			intervals [1778]:
				xmin = 693.6265
				xmax = 693.839
				text = ""
			intervals [1779]:
				xmin = 693.839
				xmax = 694.069
				text = "cause"
			intervals [1780]:
				xmin = 694.069
				xmax = 694.159
				text = "i"
			intervals [1781]:
				xmin = 694.159
				xmax = 694.189
				text = ""
			intervals [1782]:
				xmin = 694.189
				xmax = 694.319
				text = "had"
			intervals [1783]:
				xmin = 694.319
				xmax = 694.389
				text = "a"
			intervals [1784]:
				xmin = 694.389
				xmax = 694.679
				text = "lot"
			intervals [1785]:
				xmin = 694.679
				xmax = 695.3177
				text = ""
			intervals [1786]:
				xmin = 695.3177
				xmax = 695.4577
				text = "like"
			intervals [1787]:
				xmin = 695.4577
				xmax = 696.284
				text = ""
			intervals [1788]:
				xmin = 696.284
				xmax = 696.374
				text = "i"
			intervals [1789]:
				xmin = 696.374
				xmax = 696.574
				text = "had"
			intervals [1790]:
				xmin = 696.574
				xmax = 696.664
				text = "a"
			intervals [1791]:
				xmin = 696.664
				xmax = 696.864
				text = "lot"
			intervals [1792]:
				xmin = 696.864
				xmax = 696.894
				text = ""
			intervals [1793]:
				xmin = 696.894
				xmax = 697.054
				text = "more"
			intervals [1794]:
				xmin = 697.054
				xmax = 697.744
				text = "opportunities"
			intervals [1795]:
				xmin = 697.744
				xmax = 697.8038
				text = ""
			intervals [1796]:
				xmin = 697.8038
				xmax = 698.1438
				text = "like"
			intervals [1797]:
				xmin = 698.1438
				xmax = 699.017
				text = ""
			intervals [1798]:
				xmin = 699.017
				xmax = 699.157
				text = "the"
			intervals [1799]:
				xmin = 699.157
				xmax = 699.337
				text = "three"
			intervals [1800]:
				xmin = 699.337
				xmax = 699.597
				text = "years"
			intervals [1801]:
				xmin = 699.597
				xmax = 699.697
				text = "has"
			intervals [1802]:
				xmin = 699.697
				xmax = 699.927
				text = "been"
			intervals [1803]:
				xmin = 699.927
				xmax = 700.017
				text = "a"
			intervals [1804]:
				xmin = 700.017
				xmax = 700.127
				text = ""
			intervals [1805]:
				xmin = 700.127
				xmax = 700.507
				text = "way"
			intervals [1806]:
				xmin = 700.507
				xmax = 700.6409
				text = ""
			intervals [1807]:
				xmin = 700.6409
				xmax = 700.9409
				text = "different"
			intervals [1808]:
				xmin = 700.9409
				xmax = 701.5409
				text = "change"
			intervals [1809]:
				xmin = 701.5409
				xmax = 702.3222
				text = ""
			intervals [1810]:
				xmin = 702.3222
				xmax = 702.5222
				text = "with"
			intervals [1811]:
				xmin = 702.5222
				xmax = 702.6922
				text = "me"
			intervals [1812]:
				xmin = 702.6922
				xmax = 704.2031
				text = ""
			intervals [1813]:
				xmin = 704.2031
				xmax = 704.4331
				text = "uh"
			intervals [1814]:
				xmin = 704.4331
				xmax = 704.5631
				text = "the"
			intervals [1815]:
				xmin = 704.5631
				xmax = 704.8531
				text = "first"
			intervals [1816]:
				xmin = 704.8531
				xmax = 705.1431
				text = "year"
			intervals [1817]:
				xmin = 705.1431
				xmax = 705.1931
				text = "i"
			intervals [1818]:
				xmin = 705.1931
				xmax = 705.3531
				text = "was"
			intervals [1819]:
				xmin = 705.3531
				xmax = 705.8031
				text = "really"
			intervals [1820]:
				xmin = 705.8031
				xmax = 706.5077
				text = ""
			intervals [1821]:
				xmin = 706.5077
				xmax = 706.6377
				text = "in"
			intervals [1822]:
				xmin = 706.6377
				xmax = 707.0977
				text = "basketball"
			intervals [1823]:
				xmin = 707.0977
				xmax = 707.3077
				text = "like"
			intervals [1824]:
				xmin = 707.3077
				xmax = 707.3777
				text = "i"
			intervals [1825]:
				xmin = 707.3777
				xmax = 707.6077
				text = "was"
			intervals [1826]:
				xmin = 707.6077
				xmax = 707.9177
				text = "kind"
			intervals [1827]:
				xmin = 707.9177
				xmax = 707.9777
				text = "of"
			intervals [1828]:
				xmin = 707.9777
				xmax = 708.2377
				text = "hanging"
			intervals [1829]:
				xmin = 708.2377
				xmax = 708.6677
				text = "outside"
			intervals [1830]:
				xmin = 708.6677
				xmax = 708.8777
				text = "later"
			intervals [1831]:
				xmin = 708.8777
				xmax = 709.0277
				text = "than"
			intervals [1832]:
				xmin = 709.0277
				xmax = 709.1777
				text = "what"
			intervals [1833]:
				xmin = 709.1777
				xmax = 709.2577
				text = "i"
			intervals [1834]:
				xmin = 709.2577
				xmax = 709.5977
				text = "usually"
			intervals [1835]:
				xmin = 709.5977
				xmax = 709.8377
				text = "do"
			intervals [1836]:
				xmin = 709.8377
				xmax = 711.0656
				text = ""
			intervals [1837]:
				xmin = 711.0656
				xmax = 711.5056
				text = "uh"
			intervals [1838]:
				xmin = 711.5056
				xmax = 713.0185
				text = ""
			intervals [1839]:
				xmin = 713.0185
				xmax = 713.1085
				text = "my"
			intervals [1840]:
				xmin = 713.1085
				xmax = 713.4885
				text = "second"
			intervals [1841]:
				xmin = 713.4885
				xmax = 713.7785
				text = "year"
			intervals [1842]:
				xmin = 713.7785
				xmax = 713.8085
				text = ""
			intervals [1843]:
				xmin = 713.8085
				xmax = 713.9685
				text = "me"
			intervals [1844]:
				xmin = 713.9685
				xmax = 714.1785
				text = "coming"
			intervals [1845]:
				xmin = 714.1785
				xmax = 714.3585
				text = "down"
			intervals [1846]:
				xmin = 714.3585
				xmax = 714.6285
				text = "here"
			intervals [1847]:
				xmin = 714.6285
				xmax = 715.4194
				text = ""
			intervals [1848]:
				xmin = 715.4194
				xmax = 715.4794
				text = "uh"
			intervals [1849]:
				xmin = 715.4794
				xmax = 715.5394
				text = "my"
			intervals [1850]:
				xmin = 715.5394
				xmax = 715.7794
				text = ""
			intervals [1851]:
				xmin = 715.7794
				xmax = 716.0494
				text = "grades"
			intervals [1852]:
				xmin = 716.0494
				xmax = 716.3194
				text = "started"
			intervals [1853]:
				xmin = 716.3194
				xmax = 716.4694
				text = "getting"
			intervals [1854]:
				xmin = 716.4694
				xmax = 716.7994
				text = "better"
			intervals [1855]:
				xmin = 716.7994
				xmax = 718.0926
				text = ""
			intervals [1856]:
				xmin = 718.0926
				xmax = 718.2326
				text = "my"
			intervals [1857]:
				xmin = 718.2326
				xmax = 718.3226
				text = ""
			intervals [1858]:
				xmin = 718.3226
				xmax = 718.5726
				text = "third"
			intervals [1859]:
				xmin = 718.5726
				xmax = 718.8726
				text = "year"
			intervals [1860]:
				xmin = 718.8726
				xmax = 718.9026
				text = ""
			intervals [1861]:
				xmin = 718.9026
				xmax = 719.0226
				text = "like"
			intervals [1862]:
				xmin = 719.0226
				xmax = 719.0526
				text = ""
			intervals [1863]:
				xmin = 719.0526
				xmax = 719.1726
				text = "my"
			intervals [1864]:
				xmin = 719.1726
				xmax = 719.4726
				text = "grades"
			intervals [1865]:
				xmin = 719.4726
				xmax = 719.5926
				text = "got"
			intervals [1866]:
				xmin = 719.5926
				xmax = 719.6326
				text = ""
			intervals [1867]:
				xmin = 719.6326
				xmax = 719.9126
				text = "better"
			intervals [1868]:
				xmin = 719.9126
				xmax = 720.1212
				text = ""
			intervals [1869]:
				xmin = 720.1212
				xmax = 720.2312
				text = "i"
			intervals [1870]:
				xmin = 720.2312
				xmax = 720.2612
				text = ""
			intervals [1871]:
				xmin = 720.2612
				xmax = 720.3912
				text = "went"
			intervals [1872]:
				xmin = 720.3912
				xmax = 720.6612
				text = "in"
			intervals [1873]:
				xmin = 720.6612
				xmax = 720.8596
				text = ""
			intervals [1874]:
				xmin = 720.8596
				xmax = 721.1196
				text = "more"
			intervals [1875]:
				xmin = 721.1196
				xmax = 721.8996
				text = "opportunities"
			intervals [1876]:
				xmin = 721.8996
				xmax = 722.9364
				text = ""
			intervals [1877]:
				xmin = 722.9364
				xmax = 723.0764
				text = "like"
			intervals [1878]:
				xmin = 723.0764
				xmax = 723.4625
				text = ""
			intervals [1879]:
				xmin = 723.4625
				xmax = 723.6325
				text = "my"
			intervals [1880]:
				xmin = 723.6325
				xmax = 724.2325
				text = "mindset"
			intervals [1881]:
				xmin = 724.2325
				xmax = 724.2625
				text = ""
			intervals [1882]:
				xmin = 724.2625
				xmax = 725.0025
				text = "changed"
			intervals [1883]:
				xmin = 725.0025
				xmax = 725.2733
				text = ""
			intervals [1884]:
				xmin = 725.2733
				xmax = 725.5133
				text = "as"
			intervals [1885]:
				xmin = 725.5133
				xmax = 725.6933
				text = "when"
			intervals [1886]:
				xmin = 725.6933
				xmax = 725.7433
				text = "i"
			intervals [1887]:
				xmin = 725.7433
				xmax = 725.9333
				text = "hit"
			intervals [1888]:
				xmin = 725.9333
				xmax = 726.3233
				text = "eighteen"
			intervals [1889]:
				xmin = 726.3233
				xmax = 726.9201
				text = ""
			intervals [1890]:
				xmin = 726.9201
				xmax = 727.0601
				text = "as"
			intervals [1891]:
				xmin = 727.0601
				xmax = 727.1701
				text = "of"
			intervals [1892]:
				xmin = 727.1701
				xmax = 727.4301
				text = "when"
			intervals [1893]:
				xmin = 727.4301
				xmax = 727.4601
				text = ""
			intervals [1894]:
				xmin = 727.4601
				xmax = 727.6901
				text = "i"
			intervals [1895]:
				xmin = 727.6901
				xmax = 727.7401
				text = ""
			intervals [1896]:
				xmin = 727.7401
				xmax = 728.2801
				text = "was"
			intervals [1897]:
				xmin = 728.2801
				xmax = 729.0488
				text = ""
			intervals [1898]:
				xmin = 729.0488
				xmax = 729.5688
				text = "younger"
			intervals [1899]:
				xmin = 729.5688
				xmax = 729.7988
				text = ""
			intervals [1900]:
				xmin = 729.7988
				xmax = 730.2588
				text = "fourteen"
			intervals [1901]:
				xmin = 730.2588
				xmax = 730.3188
				text = ""
			intervals [1902]:
				xmin = 730.3188
				xmax = 730.4688
				text = "f"
			intervals [1903]:
				xmin = 730.4688
				xmax = 730.6375
				text = ""
			intervals [1904]:
				xmin = 730.6375
				xmax = 730.8275
				text = "bef-"
			intervals [1905]:
				xmin = 730.8275
				xmax = 730.8875
				text = ""
			intervals [1906]:
				xmin = 730.8875
				xmax = 731.1775
				text = "between"
			intervals [1907]:
				xmin = 731.1775
				xmax = 731.2575
				text = ""
			intervals [1908]:
				xmin = 731.2575
				xmax = 731.6075
				text = "fourteen"
			intervals [1909]:
				xmin = 731.6075
				xmax = 731.6775
				text = "and"
			intervals [1910]:
				xmin = 731.6775
				xmax = 732.1275
				text = "eighteen"
			intervals [1911]:
				xmin = 732.1275
				xmax = 732.1775
				text = ""
			intervals [1912]:
				xmin = 732.1775
				xmax = 732.5175
				text = "i'm"
			intervals [1913]:
				xmin = 732.5175
				xmax = 732.6863
				text = ""
			intervals [1914]:
				xmin = 732.6863
				xmax = 732.7663
				text = "a"
			intervals [1915]:
				xmin = 732.7663
				xmax = 732.8363
				text = ""
			intervals [1916]:
				xmin = 732.8363
				xmax = 733.1863
				text = "totally"
			intervals [1917]:
				xmin = 733.1863
				xmax = 733.4363
				text = "different"
			intervals [1918]:
				xmin = 733.4363
				xmax = 733.7263
				text = "person"
			intervals [1919]:
				xmin = 733.7263
				xmax = 736.0256
				text = ""
			intervals [1920]:
				xmin = 736.0256
				xmax = 736.1056
				text = "i"
			intervals [1921]:
				xmin = 736.1056
				xmax = 736.5156
				text = "say"
			intervals [1922]:
				xmin = 736.5156
				xmax = 737.436
				text = ""
			intervals [1923]:
				xmin = 737.436
				xmax = 737.906
				text = "me"
			intervals [1924]:
				xmin = 737.906
				xmax = 737.976
				text = ""
			intervals [1925]:
				xmin = 737.976
				xmax = 738.206
				text = "getting"
			intervals [1926]:
				xmin = 738.206
				xmax = 738.246
				text = ""
			intervals [1927]:
				xmin = 738.246
				xmax = 738.586
				text = "tired"
			intervals [1928]:
				xmin = 738.586
				xmax = 738.766
				text = "of"
			intervals [1929]:
				xmin = 738.766
				xmax = 738.876
				text = "it"
			intervals [1930]:
				xmin = 738.876
				xmax = 738.906
				text = ""
			intervals [1931]:
				xmin = 738.906
				xmax = 739.216
				text = "like"
			intervals [1932]:
				xmin = 739.216
				xmax = 739.4049
				text = ""
			intervals [1933]:
				xmin = 739.4049
				xmax = 739.7549
				text = "seeing"
			intervals [1934]:
				xmin = 739.7549
				xmax = 739.8849
				text = "my"
			intervals [1935]:
				xmin = 739.8849
				xmax = 739.9149
				text = ""
			intervals [1936]:
				xmin = 739.9149
				xmax = 740.2349
				text = "cousin"
			intervals [1937]:
				xmin = 740.2349
				xmax = 740.3649
				text = "get"
			intervals [1938]:
				xmin = 740.3649
				xmax = 740.6949
				text = "locked"
			intervals [1939]:
				xmin = 740.6949
				xmax = 740.9049
				text = "up"
			intervals [1940]:
				xmin = 740.9049
				xmax = 741.2855
				text = ""
			intervals [1941]:
				xmin = 741.2855
				xmax = 741.5055
				text = "come"
			intervals [1942]:
				xmin = 741.5055
				xmax = 741.7455
				text = "home"
			intervals [1943]:
				xmin = 741.7455
				xmax = 741.8055
				text = "and"
			intervals [1944]:
				xmin = 741.8055
				xmax = 741.9755
				text = "get"
			intervals [1945]:
				xmin = 741.9755
				xmax = 742.2655
				text = "locked"
			intervals [1946]:
				xmin = 742.2655
				xmax = 742.4655
				text = "up"
			intervals [1947]:
				xmin = 742.4655
				xmax = 743.2219
				text = ""
			intervals [1948]:
				xmin = 743.2219
				xmax = 743.2519
				text = "or"
			intervals [1949]:
				xmin = 743.2519
				xmax = 743.4019
				text = ""
			intervals [1950]:
				xmin = 743.4019
				xmax = 743.6319
				text = "come"
			intervals [1951]:
				xmin = 743.6319
				xmax = 743.8119
				text = "down"
			intervals [1952]:
				xmin = 743.8119
				xmax = 744.1319
				text = "here"
			intervals [1953]:
				xmin = 744.1319
				xmax = 744.2007
				text = ""
			intervals [1954]:
				xmin = 744.2007
				xmax = 744.4807
				text = "seeing"
			intervals [1955]:
				xmin = 744.4807
				xmax = 745.1507
				text = "rdx"
			intervals [1956]:
				xmin = 745.1507
				xmax = 746.1435
				text = ""
			intervals [1957]:
				xmin = 746.1435
				xmax = 746.2735
				text = "or"
			intervals [1958]:
				xmin = 746.2735
				xmax = 746.3035
				text = ""
			intervals [1959]:
				xmin = 746.3035
				xmax = 746.4935
				text = "just"
			intervals [1960]:
				xmin = 746.4935
				xmax = 746.6635
				text = "coming"
			intervals [1961]:
				xmin = 746.6635
				xmax = 746.7735
				text = "down"
			intervals [1962]:
				xmin = 746.7735
				xmax = 746.9035
				text = "here"
			intervals [1963]:
				xmin = 746.9035
				xmax = 746.9535
				text = ""
			intervals [1964]:
				xmin = 746.9535
				xmax = 747.3735
				text = "period"
			intervals [1965]:
				xmin = 747.3735
				xmax = 747.4273
				text = ""
			intervals [1966]:
				xmin = 747.4273
				xmax = 747.5173
				text = "it"
			intervals [1967]:
				xmin = 747.5173
				xmax = 747.5573
				text = "s"
			intervals [1968]:
				xmin = 747.5573
				xmax = 747.6873
				text = "just"
			intervals [1969]:
				xmin = 747.6873
				xmax = 747.8473
				text = "seeing"
			intervals [1970]:
				xmin = 747.8473
				xmax = 748.0973
				text = "like"
			intervals [1971]:
				xmin = 748.0973
				xmax = 748.3273
				text = "how"
			intervals [1972]:
				xmin = 748.3273
				xmax = 748.3573
				text = ""
			intervals [1973]:
				xmin = 748.3573
				xmax = 748.6573
				text = "happy"
			intervals [1974]:
				xmin = 748.6573
				xmax = 748.7373
				text = "the"
			intervals [1975]:
				xmin = 748.7373
				xmax = 749.0373
				text = "kids"
			intervals [1976]:
				xmin = 749.0373
				xmax = 749.2073
				text = "is"
			intervals [1977]:
				xmin = 749.2073
				xmax = 749.2973
				text = "when"
			intervals [1978]:
				xmin = 749.2973
				xmax = 749.3673
				text = "they"
			intervals [1979]:
				xmin = 749.3673
				xmax = 749.5973
				text = "see"
			intervals [1980]:
				xmin = 749.5973
				xmax = 749.7973
				text = "me"
			intervals [1981]:
				xmin = 749.7973
				xmax = 750.7973
				text = ""
			intervals [1982]:
				xmin = 750.7973
				xmax = 750.9373
				text = "like"
			intervals [1983]:
				xmin = 750.9373
				xmax = 751.1735
				text = ""
			intervals [1984]:
				xmin = 751.1735
				xmax = 751.3335
				text = "it"
			intervals [1985]:
				xmin = 751.3335
				xmax = 751.5035
				text = "just"
			intervals [1986]:
				xmin = 751.5035
				xmax = 751.8035
				text = "changed"
			intervals [1987]:
				xmin = 751.8035
				xmax = 751.8435
				text = ""
			intervals [1988]:
				xmin = 751.8435
				xmax = 751.9135
				text = "me"
			intervals [1989]:
				xmin = 751.9135
				xmax = 755.7233
				text = ""
			intervals [1990]:
				xmin = 755.7233
				xmax = 756.1933
				text = "yeah"
			intervals [1991]:
				xmin = 756.1933
				xmax = 760.8192
				text = ""
			intervals [1992]:
				xmin = 760.8192
				xmax = 760.8792
				text = "we"
			intervals [1993]:
				xmin = 760.8792
				xmax = 761.7754
				text = ""
			intervals [1994]:
				xmin = 761.7754
				xmax = 761.8054
				text = "uh"
			intervals [1995]:
				xmin = 761.8054
				xmax = 762.1637
				text = ""
			intervals [1996]:
				xmin = 762.1637
				xmax = 762.4337
				text = "well"
			intervals [1997]:
				xmin = 762.4337
				xmax = 762.6137
				text = "my"
			intervals [1998]:
				xmin = 762.6137
				xmax = 762.8937
				text = "cousin"
			intervals [1999]:
				xmin = 762.8937
				xmax = 763.5137
				text = "rdx"
			intervals [2000]:
				xmin = 763.5137
				xmax = 763.6785
				text = ""
			intervals [2001]:
				xmin = 763.6785
				xmax = 763.7885
				text = "my"
			intervals [2002]:
				xmin = 763.7885
				xmax = 763.9785
				text = "little"
			intervals [2003]:
				xmin = 763.9785
				xmax = 764.1885
				text = "cousin"
			intervals [2004]:
				xmin = 764.1885
				xmax = 764.7185
				text = "rdx"
			intervals [2005]:
				xmin = 764.7185
				xmax = 765.4389
				text = ""
			intervals [2006]:
				xmin = 765.4389
				xmax = 765.9889
				text = "she"
			intervals [2007]:
				xmin = 765.9889
				xmax = 766.1033
				text = ""
			intervals [2008]:
				xmin = 766.1033
				xmax = 766.2933
				text = "was"
			intervals [2009]:
				xmin = 766.2933
				xmax = 766.3233
				text = ""
			intervals [2010]:
				xmin = 766.3233
				xmax = 766.4433
				text = "in"
			intervals [2011]:
				xmin = 766.4433
				xmax = 766.5133
				text = "the"
			intervals [2012]:
				xmin = 766.5133
				xmax = 766.5833
				text = ""
			intervals [2013]:
				xmin = 766.5833
				xmax = 766.8233
				text = "going"
			intervals [2014]:
				xmin = 766.8233
				xmax = 766.9533
				text = "to"
			intervals [2015]:
				xmin = 766.9533
				xmax = 767.0333
				text = "the"
			intervals [2016]:
				xmin = 767.0333
				xmax = 767.4933
				text = "program"
			intervals [2017]:
				xmin = 767.4933
				xmax = 768.5541
				text = ""
			intervals [2018]:
				xmin = 768.5541
				xmax = 768.8141
				text = "and"
			intervals [2019]:
				xmin = 768.8141
				xmax = 769.4541
				text = "rdx"
			intervals [2020]:
				xmin = 769.4541
				xmax = 769.7541
				text = "aksed"
			intervals [2021]:
				xmin = 769.7541
				xmax = 770.0241
				text = "me"
			intervals [2022]:
				xmin = 770.0241
				xmax = 770.1989
				text = ""
			intervals [2023]:
				xmin = 770.1989
				xmax = 770.3989
				text = "do"
			intervals [2024]:
				xmin = 770.3989
				xmax = 770.4689
				text = "i"
			intervals [2025]:
				xmin = 770.4689
				xmax = 770.6989
				text = "wanna"
			intervals [2026]:
				xmin = 770.6989
				xmax = 770.8389
				text = "go"
			intervals [2027]:
				xmin = 770.8389
				xmax = 770.9589
				text = "to"
			intervals [2028]:
				xmin = 770.9589
				xmax = 771.0489
				text = "the"
			intervals [2029]:
				xmin = 771.0489
				xmax = 771.5689
				text = "program"
			intervals [2030]:
				xmin = 771.5689
				xmax = 772.0096
				text = ""
			intervals [2031]:
				xmin = 772.0096
				xmax = 772.1196
				text = "was"
			intervals [2032]:
				xmin = 772.1196
				xmax = 772.3296
				text = "like"
			intervals [2033]:
				xmin = 772.3296
				xmax = 772.5396
				text = "yeah"
			intervals [2034]:
				xmin = 772.5396
				xmax = 772.9096
				text = "sure"
			intervals [2035]:
				xmin = 772.9096
				xmax = 773.2602
				text = ""
			intervals [2036]:
				xmin = 773.2602
				xmax = 773.4202
				text = "but"
			intervals [2037]:
				xmin = 773.4202
				xmax = 773.4802
				text = "i"
			intervals [2038]:
				xmin = 773.4802
				xmax = 773.7102
				text = "didn't"
			intervals [2039]:
				xmin = 773.7102
				xmax = 773.8402
				text = "know"
			intervals [2040]:
				xmin = 773.8402
				xmax = 773.9102
				text = "if"
			intervals [2041]:
				xmin = 773.9102
				xmax = 774.0002
				text = "he"
			intervals [2042]:
				xmin = 774.0002
				xmax = 774.1102
				text = "was"
			intervals [2043]:
				xmin = 774.1102
				xmax = 774.2302
				text = "gonna"
			intervals [2044]:
				xmin = 774.2302
				xmax = 774.3402
				text = "be"
			intervals [2045]:
				xmin = 774.3402
				xmax = 774.7802
				text = "gone"
			intervals [2046]:
				xmin = 774.7802
				xmax = 775.1828
				text = ""
			intervals [2047]:
				xmin = 775.1828
				xmax = 775.4528
				text = "from"
			intervals [2048]:
				xmin = 775.4528
				xmax = 775.7928
				text = "wednesday"
			intervals [2049]:
				xmin = 775.7928
				xmax = 775.9228
				text = "to"
			intervals [2050]:
				xmin = 775.9228
				xmax = 776.2828
				text = "saturday"
			intervals [2051]:
				xmin = 776.2828
				xmax = 776.3328
				text = "i"
			intervals [2052]:
				xmin = 776.3328
				xmax = 776.4228
				text = "thought"
			intervals [2053]:
				xmin = 776.4228
				xmax = 776.4928
				text = "it"
			intervals [2054]:
				xmin = 776.4928
				xmax = 776.6328
				text = "was"
			intervals [2055]:
				xmin = 776.6328
				xmax = 776.7128
				text = "a"
			intervals [2056]:
				xmin = 776.7128
				xmax = 776.9228
				text = "one"
			intervals [2057]:
				xmin = 776.9228
				xmax = 777.0828
				text = "day"
			intervals [2058]:
				xmin = 777.0828
				xmax = 777.1228
				text = ""
			intervals [2059]:
				xmin = 777.1228
				xmax = 777.3928
				text = "thing"
			intervals [2060]:
				xmin = 777.3928
				xmax = 778.1042
				text = ""
			intervals [2061]:
				xmin = 778.1042
				xmax = 778.3442
				text = "so"
			intervals [2062]:
				xmin = 778.3442
				xmax = 778.4442
				text = "when"
			intervals [2063]:
				xmin = 778.4442
				xmax = 778.5042
				text = "i"
			intervals [2064]:
				xmin = 778.5042
				xmax = 778.5342
				text = ""
			intervals [2065]:
				xmin = 778.5342
				xmax = 778.6742
				text = "went"
			intervals [2066]:
				xmin = 778.6742
				xmax = 778.9242
				text = "there"
			intervals [2067]:
				xmin = 778.9242
				xmax = 780.2327
				text = ""
			intervals [2068]:
				xmin = 780.2327
				xmax = 780.3327
				text = "and"
			intervals [2069]:
				xmin = 780.3327
				xmax = 780.4727
				text = "it"
			intervals [2070]:
				xmin = 780.4727
				xmax = 780.6427
				text = "was"
			intervals [2071]:
				xmin = 780.6427
				xmax = 780.7627
				text = "new"
			intervals [2072]:
				xmin = 780.7627
				xmax = 780.8727
				text = "for"
			intervals [2073]:
				xmin = 780.8727
				xmax = 781.0827
				text = "me"
			intervals [2074]:
				xmin = 781.0827
				xmax = 781.5773
				text = ""
			intervals [2075]:
				xmin = 781.5773
				xmax = 781.6273
				text = "i"
			intervals [2076]:
				xmin = 781.6273
				xmax = 781.8173
				text = "had"
			intervals [2077]:
				xmin = 781.8173
				xmax = 782.0873
				text = "dressed"
			intervals [2078]:
				xmin = 782.0873
				xmax = 782.2073
				text = "in"
			intervals [2079]:
				xmin = 782.2073
				xmax = 782.6473
				text = "business"
			intervals [2080]:
				xmin = 782.6473
				xmax = 783.0873
				text = "casual"
			intervals [2081]:
				xmin = 783.0873
				xmax = 783.1673
				text = "i"
			intervals [2082]:
				xmin = 783.1673
				xmax = 783.4773
				text = "really"
			intervals [2083]:
				xmin = 783.4773
				xmax = 783.5373
				text = ""
			intervals [2084]:
				xmin = 783.5373
				xmax = 783.8473
				text = "wasn't"
			intervals [2085]:
				xmin = 783.8473
				xmax = 784.1584
				text = ""
			intervals [2086]:
				xmin = 784.1584
				xmax = 784.2484
				text = "i'm"
			intervals [2087]:
				xmin = 784.2484
				xmax = 784.4684
				text = "not"
			intervals [2088]:
				xmin = 784.4684
				xmax = 784.6684
				text = "used"
			intervals [2089]:
				xmin = 784.6684
				xmax = 784.7784
				text = "to"
			intervals [2090]:
				xmin = 784.7784
				xmax = 785.1484
				text = "dressing"
			intervals [2091]:
				xmin = 785.1484
				xmax = 785.3184
				text = "up"
			intervals [2092]:
				xmin = 785.3184
				xmax = 786.8433
				text = ""
			intervals [2093]:
				xmin = 786.8433
				xmax = 786.8733
				text = "uh"
			intervals [2094]:
				xmin = 786.8733
				xmax = 789.7406
				text = ""
			intervals [2095]:
				xmin = 789.7406
				xmax = 790.0906
				text = "uh"
			intervals [2096]:
				xmin = 790.0906
				xmax = 791.1831
				text = ""
			intervals [2097]:
				xmin = 791.1831
				xmax = 791.2531
				text = "i"
			intervals [2098]:
				xmin = 791.2531
				xmax = 791.3431
				text = "d"
			intervals [2099]:
				xmin = 791.3431
				xmax = 791.4831
				text = ""
			intervals [2100]:
				xmin = 791.4831
				xmax = 791.6931
				text = "it"
			intervals [2101]:
				xmin = 791.6931
				xmax = 792.0831
				text = "was"
			intervals [2102]:
				xmin = 792.0831
				xmax = 792.1331
				text = ""
			intervals [2103]:
				xmin = 792.1331
				xmax = 792.3931
				text = "not"
			intervals [2104]:
				xmin = 792.3931
				xmax = 792.7031
				text = "like"
			intervals [2105]:
				xmin = 792.7031
				xmax = 792.9479
				text = ""
			intervals [2106]:
				xmin = 792.9479
				xmax = 793.0979
				text = "when"
			intervals [2107]:
				xmin = 793.0979
				xmax = 793.1679
				text = "i"
			intervals [2108]:
				xmin = 793.1679
				xmax = 793.5879
				text = "dress"
			intervals [2109]:
				xmin = 793.5879
				xmax = 793.6979
				text = "like"
			intervals [2110]:
				xmin = 793.6979
				xmax = 793.8179
				text = "that"
			intervals [2111]:
				xmin = 793.8179
				xmax = 793.9279
				text = "i"
			intervals [2112]:
				xmin = 793.9279
				xmax = 794.1179
				text = "like"
			intervals [2113]:
				xmin = 794.1179
				xmax = 794.2142
				text = ""
			intervals [2114]:
				xmin = 794.2142
				xmax = 794.3842
				text = "i"
			intervals [2115]:
				xmin = 794.3842
				xmax = 794.6142
				text = "like"
			intervals [2116]:
				xmin = 794.6142
				xmax = 794.6742
				text = "it"
			intervals [2117]:
				xmin = 794.6742
				xmax = 794.7042
				text = ""
			intervals [2118]:
				xmin = 794.7042
				xmax = 794.8942
				text = "now"
			intervals [2119]:
				xmin = 794.8942
				xmax = 794.9242
				text = ""
			intervals [2120]:
				xmin = 794.9242
				xmax = 795.0542
				text = "like"
			intervals [2121]:
				xmin = 795.0542
				xmax = 795.1242
				text = ""
			intervals [2122]:
				xmin = 795.1242
				xmax = 795.2442
				text = "i"
			intervals [2123]:
				xmin = 795.2442
				xmax = 795.3342
				text = "can"
			intervals [2124]:
				xmin = 795.3342
				xmax = 795.4642
				text = "go"
			intervals [2125]:
				xmin = 795.4642
				xmax = 795.6042
				text = "to"
			intervals [2126]:
				xmin = 795.6042
				xmax = 795.6642
				text = "a"
			intervals [2127]:
				xmin = 795.6642
				xmax = 795.9642
				text = "store"
			intervals [2128]:
				xmin = 795.9642
				xmax = 796.0042
				text = ""
			intervals [2129]:
				xmin = 796.0042
				xmax = 796.2242
				text = "like"
			intervals [2130]:
				xmin = 796.2242
				xmax = 796.6874
				text = ""
			intervals [2131]:
				xmin = 796.6874
				xmax = 796.8274
				text = "oh"
			intervals [2132]:
				xmin = 796.8274
				xmax = 796.8974
				text = "i"
			intervals [2133]:
				xmin = 796.8974
				xmax = 796.9874
				text = "can"
			intervals [2134]:
				xmin = 796.9874
				xmax = 797.1374
				text = "come"
			intervals [2135]:
				xmin = 797.1374
				xmax = 797.2774
				text = "back"
			intervals [2136]:
				xmin = 797.2774
				xmax = 797.3674
				text = "and"
			intervals [2137]:
				xmin = 797.3674
				xmax = 797.5274
				text = "buy"
			intervals [2138]:
				xmin = 797.5274
				xmax = 797.8774
				text = "this"
			intervals [2139]:
				xmin = 797.8774
				xmax = 800.0425
				text = ""
			intervals [2140]:
				xmin = 800.0425
				xmax = 800.3125
				text = "but"
			intervals [2141]:
				xmin = 800.3125
				xmax = 800.3727
				text = ""
			intervals [2142]:
				xmin = 800.3727
				xmax = 800.4927
				text = "the"
			intervals [2143]:
				xmin = 800.4927
				xmax = 800.9927
				text = "program"
			intervals [2144]:
				xmin = 800.9927
				xmax = 801.1827
				text = "is"
			intervals [2145]:
				xmin = 801.1827
				xmax = 801.8327
				text = "basically"
			intervals [2146]:
				xmin = 801.8327
				xmax = 803.0219
				text = ""
			intervals [2147]:
				xmin = 803.0219
				xmax = 803.1019
				text = "it"
			intervals [2148]:
				xmin = 803.1019
				xmax = 803.1619
				text = "s"
			intervals [2149]:
				xmin = 803.1619
				xmax = 803.2119
				text = "a"
			intervals [2150]:
				xmin = 803.2119
				xmax = 803.6419
				text = "leadership"
			intervals [2151]:
				xmin = 803.6419
				xmax = 804.1219
				text = "program"
			intervals [2152]:
				xmin = 804.1219
				xmax = 804.7665
				text = ""
			intervals [2153]:
				xmin = 804.7665
				xmax = 805.0765
				text = "about"
			intervals [2154]:
				xmin = 805.0765
				xmax = 805.1665
				text = ""
			intervals [2155]:
				xmin = 805.1665
				xmax = 805.2965
				text = "your"
			intervals [2156]:
				xmin = 805.2965
				xmax = 805.5765
				text = "dream"
			intervals [2157]:
				xmin = 805.5765
				xmax = 805.6065
				text = ""
			intervals [2158]:
				xmin = 805.6065
				xmax = 805.7965
				text = "like"
			intervals [2159]:
				xmin = 805.7965
				xmax = 805.8868
				text = ""
			intervals [2160]:
				xmin = 805.8868
				xmax = 806.0868
				text = "what"
			intervals [2161]:
				xmin = 806.0868
				xmax = 806.2068
				text = "you"
			intervals [2162]:
				xmin = 806.2068
				xmax = 806.3768
				text = "want"
			intervals [2163]:
				xmin = 806.3768
				xmax = 806.4968
				text = "to"
			intervals [2164]:
				xmin = 806.4968
				xmax = 806.7868
				text = "do"
			intervals [2165]:
				xmin = 806.7868
				xmax = 807.1854
				text = ""
			intervals [2166]:
				xmin = 807.1854
				xmax = 807.2854
				text = "to"
			intervals [2167]:
				xmin = 807.2854
				xmax = 807.6354
				text = "start"
			intervals [2168]:
				xmin = 807.6354
				xmax = 808.0198
				text = ""
			intervals [2169]:
				xmin = 808.0198
				xmax = 808.4398
				text = "or"
			intervals [2170]:
				xmin = 808.4398
				xmax = 808.548
				text = ""
			intervals [2171]:
				xmin = 808.548
				xmax = 808.708
				text = "not"
			intervals [2172]:
				xmin = 808.708
				xmax = 808.968
				text = "start"
			intervals [2173]:
				xmin = 808.968
				xmax = 810.2207
				text = ""
			intervals [2174]:
				xmin = 810.2207
				xmax = 810.3907
				text = "yeah"
			intervals [2175]:
				xmin = 810.3907
				xmax = 810.6807
				text = "start"
			intervals [2176]:
				xmin = 810.6807
				xmax = 810.9707
				text = "within"
			intervals [2177]:
				xmin = 810.9707
				xmax = 811.1307
				text = "your"
			intervals [2178]:
				xmin = 811.1307
				xmax = 811.5107
				text = "community"
			intervals [2179]:
				xmin = 811.5107
				xmax = 811.5407
				text = ""
			intervals [2180]:
				xmin = 811.5407
				xmax = 811.7407
				text = "like"
			intervals [2181]:
				xmin = 811.7407
				xmax = 811.9307
				text = ""
			intervals [2182]:
				xmin = 811.9307
				xmax = 812.0607
				text = "if"
			intervals [2183]:
				xmin = 812.0607
				xmax = 812.1507
				text = "you"
			intervals [2184]:
				xmin = 812.1507
				xmax = 812.3607
				text = "got"
			intervals [2185]:
				xmin = 812.3607
				xmax = 812.3907
				text = ""
			intervals [2186]:
				xmin = 812.3907
				xmax = 812.7507
				text = "drug"
			intervals [2187]:
				xmin = 812.7507
				xmax = 813.1307
				text = "problem"
			intervals [2188]:
				xmin = 813.1307
				xmax = 813.2507
				text = "if"
			intervals [2189]:
				xmin = 813.2507
				xmax = 813.2907
				text = ""
			intervals [2190]:
				xmin = 813.2907
				xmax = 813.3507
				text = "you"
			intervals [2191]:
				xmin = 813.3507
				xmax = 813.5407
				text = "got"
			intervals [2192]:
				xmin = 813.5407
				xmax = 814.3422
				text = ""
			intervals [2193]:
				xmin = 814.3422
				xmax = 814.5222
				text = "a"
			intervals [2194]:
				xmin = 814.5222
				xmax = 814.9822
				text = "high"
			intervals [2195]:
				xmin = 814.9822
				xmax = 815.2485
				text = ""
			intervals [2196]:
				xmin = 815.2485
				xmax = 815.5185
				text = "rape"
			intervals [2197]:
				xmin = 815.5185
				xmax = 815.9849
				text = ""
			intervals [2198]:
				xmin = 815.9849
				xmax = 816.2549
				text = "rate"
			intervals [2199]:
				xmin = 816.2549
				xmax = 816.6712
				text = ""
			intervals [2200]:
				xmin = 816.6712
				xmax = 816.9912
				text = "uh"
			intervals [2201]:
				xmin = 816.9912
				xmax = 817.0812
				text = ""
			intervals [2202]:
				xmin = 817.0812
				xmax = 817.3612
				text = "thing"
			intervals [2203]:
				xmin = 817.3612
				xmax = 817.7196
				text = ""
			intervals [2204]:
				xmin = 817.7196
				xmax = 817.8096
				text = "in"
			intervals [2205]:
				xmin = 817.8096
				xmax = 817.8396
				text = ""
			intervals [2206]:
				xmin = 817.8396
				xmax = 817.9396
				text = "your"
			intervals [2207]:
				xmin = 817.9396
				xmax = 818.3796
				text = "neighborhood"
			intervals [2208]:
				xmin = 818.3796
				xmax = 818.700
				text = ""
			intervals [2209]:
				xmin = 818.700
				xmax = 818.850
				text = "it"
			intervals [2210]:
				xmin = 818.850
				xmax = 819.050
				text = "s"
			intervals [2211]:
				xmin = 819.050
				xmax = 819.2041
				text = ""
			intervals [2212]:
				xmin = 819.2041
				xmax = 819.4541
				text = "like"
			intervals [2213]:
				xmin = 819.4541
				xmax = 819.5241
				text = ""
			intervals [2214]:
				xmin = 819.5241
				xmax = 819.5841
				text = "it"
			intervals [2215]:
				xmin = 819.5841
				xmax = 819.9941
				text = "shows"
			intervals [2216]:
				xmin = 819.9941
				xmax = 820.1141
				text = "you"
			intervals [2217]:
				xmin = 820.1141
				xmax = 820.5127
				text = ""
			intervals [2218]:
				xmin = 820.5127
				xmax = 820.7227
				text = "what"
			intervals [2219]:
				xmin = 820.7227
				xmax = 821.0727
				text = "steps"
			intervals [2220]:
				xmin = 821.0727
				xmax = 821.1327
				text = "you"
			intervals [2221]:
				xmin = 821.1327
				xmax = 821.2627
				text = "can"
			intervals [2222]:
				xmin = 821.2627
				xmax = 821.5327
				text = "do"
			intervals [2223]:
				xmin = 821.5327
				xmax = 822.2291
				text = ""
			intervals [2224]:
				xmin = 822.2291
				xmax = 822.3091
				text = "and"
			intervals [2225]:
				xmin = 822.3091
				xmax = 822.3891
				text = "they"
			intervals [2226]:
				xmin = 822.3891
				xmax = 822.5591
				text = "show"
			intervals [2227]:
				xmin = 822.5591
				xmax = 822.6891
				text = "you"
			intervals [2228]:
				xmin = 822.6891
				xmax = 822.9494
				text = ""
			intervals [2229]:
				xmin = 822.9494
				xmax = 823.4094
				text = "important"
			intervals [2230]:
				xmin = 823.4094
				xmax = 823.6494
				text = "people"
			intervals [2231]:
				xmin = 823.6494
				xmax = 823.8294
				text = "like"
			intervals [2232]:
				xmin = 823.8294
				xmax = 823.9567
				text = ""
			intervals [2233]:
				xmin = 823.9567
				xmax = 824.0567
				text = "i"
			intervals [2234]:
				xmin = 824.0567
				xmax = 824.2567
				text = "met"
			intervals [2235]:
				xmin = 824.2567
				xmax = 824.3167
				text = "a"
			intervals [2236]:
				xmin = 824.3167
				xmax = 824.5067
				text = "lot"
			intervals [2237]:
				xmin = 824.5067
				xmax = 824.5667
				text = "of"
			intervals [2238]:
				xmin = 824.5667
				xmax = 824.6667
				text = ""
			intervals [2239]:
				xmin = 824.6667
				xmax = 825.2767
				text = "democrats"
			intervals [2240]:
				xmin = 825.2767
				xmax = 825.3867
				text = "and"
			intervals [2241]:
				xmin = 825.3867
				xmax = 826.1867
				text = "republicans"
			intervals [2242]:
				xmin = 826.1867
				xmax = 827.1631
				text = ""
			intervals [2243]:
				xmin = 827.1631
				xmax = 827.5631
				text = "so"
			intervals [2244]:
				xmin = 827.5631
				xmax = 827.7831
				text = "that"
			intervals [2245]:
				xmin = 827.7831
				xmax = 828.0331
				text = "really"
			intervals [2246]:
				xmin = 828.0331
				xmax = 828.4931
				text = "changed"
			intervals [2247]:
				xmin = 828.4931
				xmax = 828.6731
				text = "it"
			intervals [2248]:
				xmin = 828.6731
				xmax = 829.2161
				text = ""
			intervals [2249]:
				xmin = 829.2161
				xmax = 829.6761
				text = "from"
			intervals [2250]:
				xmin = 829.6761
				xmax = 830.2645
				text = ""
			intervals [2251]:
				xmin = 830.2645
				xmax = 830.6645
				text = "congress"
			intervals [2252]:
				xmin = 830.6645
				xmax = 830.8945
				text = "heights"
			intervals [2253]:
				xmin = 830.8945
				xmax = 831.0045
				text = "to"
			intervals [2254]:
				xmin = 831.0045
				xmax = 831.2345
				text = "how"
			intervals [2255]:
				xmin = 831.2345
				xmax = 831.3545
				text = "i"
			intervals [2256]:
				xmin = 831.3545
				xmax = 831.8645
				text = "start"
			intervals [2257]:
				xmin = 831.8645
				xmax = 832.7174
				text = ""
			intervals [2258]:
				xmin = 832.7174
				xmax = 832.8874
				text = "they"
			intervals [2259]:
				xmin = 832.8874
				xmax = 833.3974
				text = "showed"
			intervals [2260]:
				xmin = 833.3974
				xmax = 833.6374
				text = "they"
			intervals [2261]:
				xmin = 833.6374
				xmax = 834.2481
				text = ""
			intervals [2262]:
				xmin = 834.2481
				xmax = 834.3481
				text = "t"
			intervals [2263]:
				xmin = 834.3481
				xmax = 834.6303
				text = ""
			intervals [2264]:
				xmin = 834.6303
				xmax = 834.7803
				text = "it"
			intervals [2265]:
				xmin = 834.7803
				xmax = 835.0003
				text = "s"
			intervals [2266]:
				xmin = 835.0003
				xmax = 835.2903
				text = "different"
			intervals [2267]:
				xmin = 835.2903
				xmax = 835.5303
				text = "telling"
			intervals [2268]:
				xmin = 835.5303
				xmax = 835.7003
				text = "you"
			intervals [2269]:
				xmin = 835.7003
				xmax = 836.2988
				text = ""
			intervals [2270]:
				xmin = 836.2988
				xmax = 836.5888
				text = "telling"
			intervals [2271]:
				xmin = 836.5888
				xmax = 837.0151
				text = ""
			intervals [2272]:
				xmin = 837.0151
				xmax = 837.1451
				text = "it"
			intervals [2273]:
				xmin = 837.1451
				xmax = 837.2051
				text = "s"
			intervals [2274]:
				xmin = 837.2051
				xmax = 837.7151
				text = "different"
			intervals [2275]:
				xmin = 837.7151
				xmax = 837.9151
				text = "from"
			intervals [2276]:
				xmin = 837.9151
				xmax = 837.9451
				text = ""
			intervals [2277]:
				xmin = 837.9451
				xmax = 838.1951
				text = "people"
			intervals [2278]:
				xmin = 838.1951
				xmax = 838.4051
				text = "telling"
			intervals [2279]:
				xmin = 838.4051
				xmax = 838.5751
				text = "you"
			intervals [2280]:
				xmin = 838.5751
				xmax = 838.6051
				text = ""
			intervals [2281]:
				xmin = 838.6051
				xmax = 838.7851
				text = "what"
			intervals [2282]:
				xmin = 838.7851
				xmax = 838.9451
				text = "they"
			intervals [2283]:
				xmin = 838.9451
				xmax = 839.1451
				text = "been"
			intervals [2284]:
				xmin = 839.1451
				xmax = 839.3551
				text = "through"
			intervals [2285]:
				xmin = 839.3551
				xmax = 839.9802
				text = ""
			intervals [2286]:
				xmin = 839.9802
				xmax = 840.0902
				text = "and"
			intervals [2287]:
				xmin = 840.0902
				xmax = 840.2102
				text = "see"
			intervals [2288]:
				xmin = 840.2102
				xmax = 840.3202
				text = "how"
			intervals [2289]:
				xmin = 840.3202
				xmax = 840.4602
				text = "they"
			intervals [2290]:
				xmin = 840.4602
				xmax = 840.7002
				text = "is"
			intervals [2291]:
				xmin = 840.7002
				xmax = 840.9902
				text = "now"
			intervals [2292]:
				xmin = 840.9902
				xmax = 842.3692
				text = ""
			intervals [2293]:
				xmin = 842.3692
				xmax = 842.6692
				text = "so"
			intervals [2294]:
				xmin = 842.6692
				xmax = 842.7092
				text = ""
			intervals [2295]:
				xmin = 842.7092
				xmax = 842.7992
				text = "it"
			intervals [2296]:
				xmin = 842.7992
				xmax = 842.9792
				text = "was"
			intervals [2297]:
				xmin = 842.9792
				xmax = 843.1492
				text = "really"
			intervals [2298]:
				xmin = 843.1492
				xmax = 848.0434
				text = ""
			intervals [2299]:
				xmin = 848.0434
				xmax = 848.2534
				text = "uh"
			intervals [2300]:
				xmin = 848.2534
				xmax = 848.2834
				text = ""
			intervals [2301]:
				xmin = 848.2834
				xmax = 848.5634
				text = "i"
			intervals [2302]:
				xmin = 848.5634
				xmax = 848.5934
				text = "<unk>"
			intervals [2303]:
				xmin = 848.5934
				xmax = 849.2534
				text = "say"
			intervals [2304]:
				xmin = 849.2534
				xmax = 849.6962
				text = ""
			intervals [2305]:
				xmin = 849.6962
				xmax = 849.9562
				text = "touching"
			intervals [2306]:
				xmin = 849.9562
				xmax = 850.1662
				text = "story"
			intervals [2307]:
				xmin = 850.1662
				xmax = 850.2462
				text = "i"
			intervals [2308]:
				xmin = 850.2462
				xmax = 850.6162
				text = "had"
			intervals [2309]:
				xmin = 850.6162
				xmax = 850.6462
				text = ""
			intervals [2310]:
				xmin = 850.6462
				xmax = 851.1562
				text = "was"
			intervals [2311]:
				xmin = 851.1562
				xmax = 851.7328
				text = ""
			intervals [2312]:
				xmin = 851.7328
				xmax = 852.0128
				text = "this"
			intervals [2313]:
				xmin = 852.0128
				xmax = 852.0528
				text = ""
			intervals [2314]:
				xmin = 852.0528
				xmax = 852.1728
				text = "du"
			intervals [2315]:
				xmin = 852.1728
				xmax = 852.3691
				text = ""
			intervals [2316]:
				xmin = 852.3691
				xmax = 852.9391
				text = "rdx"
			intervals [2317]:
				xmin = 852.9391
				xmax = 853.0574
				text = ""
			intervals [2318]:
				xmin = 853.0574
				xmax = 853.2974
				text = "he"
			intervals [2319]:
				xmin = 853.2974
				xmax = 853.3274
				text = ""
			intervals [2320]:
				xmin = 853.3274
				xmax = 853.6074
				text = "was"
			intervals [2321]:
				xmin = 853.6074
				xmax = 853.6674
				text = ""
			intervals [2322]:
				xmin = 853.6674
				xmax = 853.7874
				text = "the"
			intervals [2323]:
				xmin = 853.7874
				xmax = 854.0274
				text = "f"
			intervals [2324]:
				xmin = 854.0274
				xmax = 854.0574
				text = ""
			intervals [2325]:
				xmin = 854.0574
				xmax = 854.2474
				text = "he"
			intervals [2326]:
				xmin = 854.2474
				xmax = 854.4074
				text = "was"
			intervals [2327]:
				xmin = 854.4074
				xmax = 854.5174
				text = "the"
			intervals [2328]:
				xmin = 854.5174
				xmax = 854.9574
				text = "coolest"
			intervals [2329]:
				xmin = 854.9574
				xmax = 854.9874
				text = ""
			intervals [2330]:
				xmin = 854.9874
				xmax = 855.2374
				text = "dude"
			intervals [2331]:
				xmin = 855.2374
				xmax = 855.2774
				text = "i"
			intervals [2332]:
				xmin = 855.2774
				xmax = 855.5374
				text = "met"
			intervals [2333]:
				xmin = 855.5374
				xmax = 856.1786
				text = ""
			intervals [2334]:
				xmin = 856.1786
				xmax = 856.5286
				text = "because"
			intervals [2335]:
				xmin = 856.5286
				xmax = 856.6386
				text = "he"
			intervals [2336]:
				xmin = 856.6386
				xmax = 856.8286
				text = "was"
			intervals [2337]:
				xmin = 856.8286
				xmax = 856.9586
				text = ""
			intervals [2338]:
				xmin = 856.9586
				xmax = 857.1386
				text = "he"
			intervals [2339]:
				xmin = 857.1386
				xmax = 857.2186
				text = "s"
			intervals [2340]:
				xmin = 857.2186
				xmax = 857.3832
				text = ""
			intervals [2341]:
				xmin = 857.3832
				xmax = 857.7432
				text = "uh"
			intervals [2342]:
				xmin = 857.7432
				xmax = 858.8715
				text = ""
			intervals [2343]:
				xmin = 858.8715
				xmax = 858.9915
				text = "what"
			intervals [2344]:
				xmin = 858.9915
				xmax = 859.0515
				text = "you"
			intervals [2345]:
				xmin = 859.0515
				xmax = 859.0815
				text = ""
			intervals [2346]:
				xmin = 859.0815
				xmax = 859.2315
				text = "call"
			intervals [2347]:
				xmin = 859.2315
				xmax = 859.2915
				text = "it"
			intervals [2348]:
				xmin = 859.2915
				xmax = 859.3815
				text = "when"
			intervals [2349]:
				xmin = 859.3815
				xmax = 859.4615
				text = "you"
			intervals [2350]:
				xmin = 859.4615
				xmax = 859.5215
				text = ""
			intervals [2351]:
				xmin = 859.5215
				xmax = 859.6315
				text = "run"
			intervals [2352]:
				xmin = 859.6315
				xmax = 859.6615
				text = ""
			intervals [2353]:
				xmin = 859.6615
				xmax = 859.7515
				text = "your"
			intervals [2354]:
				xmin = 859.7515
				xmax = 859.8915
				text = ""
			intervals [2355]:
				xmin = 859.8915
				xmax = 859.9515
				text = "own"
			intervals [2356]:
				xmin = 859.9515
				xmax = 860.0615
				text = ""
			intervals [2357]:
				xmin = 860.0615
				xmax = 860.6515
				text = "business"
			intervals [2358]:
				xmin = 860.6515
				xmax = 860.8515
				text = ""
			intervals [2359]:
				xmin = 860.8515
				xmax = 860.8815
				text = "uh"
			intervals [2360]:
				xmin = 860.8815
				xmax = 861.3578
				text = ""
			intervals [2361]:
				xmin = 861.3578
				xmax = 861.9078
				text = "architect"
			intervals [2362]:
				xmin = 861.9078
				xmax = 862.0178
				text = ""
			intervals [2363]:
				xmin = 862.0178
				xmax = 862.1578
				text = "no"
			intervals [2364]:
				xmin = 862.1578
				xmax = 862.3678
				text = "not"
			intervals [2365]:
				xmin = 862.3678
				xmax = 862.3978
				text = ""
			intervals [2366]:
				xmin = 862.3978
				xmax = 862.4678
				text = "an"
			intervals [2367]:
				xmin = 862.4678
				xmax = 862.9978
				text = "architect"
			intervals [2368]:
				xmin = 862.9978
				xmax = 863.8896
				text = ""
			intervals [2369]:
				xmin = 863.8896
				xmax = 863.9896
				text = "i"
			intervals [2370]:
				xmin = 863.9896
				xmax = 864.2196
				text = "forgot"
			intervals [2371]:
				xmin = 864.2196
				xmax = 864.3096
				text = "what"
			intervals [2372]:
				xmin = 864.3096
				xmax = 864.3896
				text = "it"
			intervals [2373]:
				xmin = 864.3896
				xmax = 864.4796
				text = "s"
			intervals [2374]:
				xmin = 864.4796
				xmax = 864.7496
				text = "called"
			intervals [2375]:
				xmin = 864.7496
				xmax = 864.7796
				text = ""
			intervals [2376]:
				xmin = 864.7796
				xmax = 864.9196
				text = "when"
			intervals [2377]:
				xmin = 864.9196
				xmax = 865.0496
				text = "you"
			intervals [2378]:
				xmin = 865.0496
				xmax = 865.2796
				text = "ha"
			intervals [2379]:
				xmin = 865.2796
				xmax = 866.1587
				text = ""
			intervals [2380]:
				xmin = 866.1587
				xmax = 866.3387
				text = "yeah"
			intervals [2381]:
				xmin = 866.3387
				xmax = 866.5087
				text = "he"
			intervals [2382]:
				xmin = 866.5087
				xmax = 866.5587
				text = "s"
			intervals [2383]:
				xmin = 866.5587
				xmax = 866.5987
				text = "a"
			intervals [2384]:
				xmin = 866.5987
				xmax = 867.2687
				text = "entrepreneur"
			intervals [2385]:
				xmin = 867.2687
				xmax = 867.871
				text = ""
			intervals [2386]:
				xmin = 867.871
				xmax = 868.111
				text = "and"
			intervals [2387]:
				xmin = 868.111
				xmax = 868.141
				text = ""
			intervals [2388]:
				xmin = 868.141
				xmax = 868.281
				text = "he"
			intervals [2389]:
				xmin = 868.281
				xmax = 868.671
				text = "said"
			intervals [2390]:
				xmin = 868.671
				xmax = 868.701
				text = ""
			intervals [2391]:
				xmin = 868.701
				xmax = 868.851
				text = "he"
			intervals [2392]:
				xmin = 868.851
				xmax = 869.151
				text = "made"
			intervals [2393]:
				xmin = 869.151
				xmax = 869.351
				text = "his"
			intervals [2394]:
				xmin = 869.351
				xmax = 869.951
				text = "first"
			intervals [2395]:
				xmin = 869.951
				xmax = 870.0719
				text = ""
			intervals [2396]:
				xmin = 870.0719
				xmax = 870.3919
				text = "company"
			intervals [2397]:
				xmin = 870.3919
				xmax = 870.5019
				text = "he"
			intervals [2398]:
				xmin = 870.5019
				xmax = 870.5819
				text = ""
			intervals [2399]:
				xmin = 870.5819
				xmax = 870.6419
				text = "f"
			intervals [2400]:
				xmin = 870.6419
				xmax = 870.7819
				text = "made"
			intervals [2401]:
				xmin = 870.7819
				xmax = 870.9419
				text = "his"
			intervals [2402]:
				xmin = 870.9419
				xmax = 871.2819
				text = "first"
			intervals [2403]:
				xmin = 871.2819
				xmax = 871.3119
				text = ""
			intervals [2404]:
				xmin = 871.3119
				xmax = 871.5519
				text = "million"
			intervals [2405]:
				xmin = 871.5519
				xmax = 871.6619
				text = "and"
			intervals [2406]:
				xmin = 871.6619
				xmax = 871.7519
				text = "run"
			intervals [2407]:
				xmin = 871.7519
				xmax = 871.8919
				text = "this"
			intervals [2408]:
				xmin = 871.8919
				xmax = 872.3119
				text = "company"
			intervals [2409]:
				xmin = 872.3119
				xmax = 873.0053
				text = ""
			intervals [2410]:
				xmin = 873.0053
				xmax = 873.2453
				text = "in"
			intervals [2411]:
				xmin = 873.2453
				xmax = 873.6753
				text = "six"
			intervals [2412]:
				xmin = 873.6753
				xmax = 874.1053
				text = "months"
			intervals [2413]:
				xmin = 874.1053
				xmax = 875.178
				text = ""
			intervals [2414]:
				xmin = 875.178
				xmax = 875.298
				text = "then"
			intervals [2415]:
				xmin = 875.298
				xmax = 875.388
				text = "he"
			intervals [2416]:
				xmin = 875.388
				xmax = 875.688
				text = "said"
			intervals [2417]:
				xmin = 875.688
				xmax = 875.858
				text = "like"
			intervals [2418]:
				xmin = 875.858
				xmax = 876.0504
				text = ""
			intervals [2419]:
				xmin = 876.0504
				xmax = 876.7504
				text = "last"
			intervals [2420]:
				xmin = 876.7504
				xmax = 876.7804
				text = ""
			intervals [2421]:
				xmin = 876.7804
				xmax = 877.0304
				text = "year"
			intervals [2422]:
				xmin = 877.0304
				xmax = 877.0604
				text = ""
			intervals [2423]:
				xmin = 877.0604
				xmax = 877.4104
				text = "last"
			intervals [2424]:
				xmin = 877.4104
				xmax = 877.7404
				text = "month"
			intervals [2425]:
				xmin = 877.7404
				xmax = 877.8604
				text = "he"
			intervals [2426]:
				xmin = 877.8604
				xmax = 878.2304
				text = "made"
			intervals [2427]:
				xmin = 878.2304
				xmax = 878.2604
				text = ""
			intervals [2428]:
				xmin = 878.2604
				xmax = 878.4304
				text = "he"
			intervals [2429]:
				xmin = 878.4304
				xmax = 878.5304
				text = "j-"
			intervals [2430]:
				xmin = 878.5304
				xmax = 878.7156
				text = ""
			intervals [2431]:
				xmin = 878.7156
				xmax = 878.9056
				text = "he"
			intervals [2432]:
				xmin = 878.9056
				xmax = 879.2556
				text = "just"
			intervals [2433]:
				xmin = 879.2556
				xmax = 880.1719
				text = ""
			intervals [2434]:
				xmin = 880.1719
				xmax = 880.2519
				text = "ow"
			intervals [2435]:
				xmin = 880.2519
				xmax = 880.5281
				text = ""
			intervals [2436]:
				xmin = 880.5281
				xmax = 880.7581
				text = "they"
			intervals [2437]:
				xmin = 880.7581
				xmax = 881.5785
				text = ""
			intervals [2438]:
				xmin = 881.5785
				xmax = 881.7685
				text = "<unk>"
			intervals [2439]:
				xmin = 881.7685
				xmax = 881.8685
				text = ""
			intervals [2440]:
				xmin = 881.8685
				xmax = 882.4185
				text = "fourteen"
			intervals [2441]:
				xmin = 882.4185
				xmax = 882.4485
				text = ""
			intervals [2442]:
				xmin = 882.4485
				xmax = 882.9585
				text = "million"
			intervals [2443]:
				xmin = 882.9585
				xmax = 883.5014
				text = ""
			intervals [2444]:
				xmin = 883.5014
				xmax = 883.5614
				text = "so"
			intervals [2445]:
				xmin = 883.5614
				xmax = 883.6214
				text = "it"
			intervals [2446]:
				xmin = 883.6214
				xmax = 883.7114
				text = "was"
			intervals [2447]:
				xmin = 883.7114
				xmax = 884.0114
				text = "like"
			intervals [2448]:
				xmin = 884.0114
				xmax = 884.9098
				text = ""
			intervals [2449]:
				xmin = 884.9098
				xmax = 885.1598
				text = "that"
			intervals [2450]:
				xmin = 885.1598
				xmax = 885.2998
				text = "s"
			intervals [2451]:
				xmin = 885.2998
				xmax = 886.1684
				text = ""
			intervals [2452]:
				xmin = 886.1684
				xmax = 886.2684
				text = "i'm"
			intervals [2453]:
				xmin = 886.2684
				xmax = 886.4784
				text = "not"
			intervals [2454]:
				xmin = 886.4784
				xmax = 886.6384
				text = "used"
			intervals [2455]:
				xmin = 886.6384
				xmax = 886.6984
				text = "to"
			intervals [2456]:
				xmin = 886.6984
				xmax = 886.9084
				text = "hearing"
			intervals [2457]:
				xmin = 886.9084
				xmax = 887.0884
				text = "those"
			intervals [2458]:
				xmin = 887.0884
				xmax = 887.4984
				text = "numbers"
			intervals [2459]:
				xmin = 887.4984
				xmax = 888.1371
				text = ""
			intervals [2460]:
				xmin = 888.1371
				xmax = 888.2971
				text = "so"
			intervals [2461]:
				xmin = 888.2971
				xmax = 888.3771
				text = "it"
			intervals [2462]:
				xmin = 888.3771
				xmax = 888.4971
				text = "was"
			intervals [2463]:
				xmin = 888.4971
				xmax = 888.6571
				text = "like"
			intervals [2464]:
				xmin = 888.6571
				xmax = 888.6871
				text = ""
			intervals [2465]:
				xmin = 888.6871
				xmax = 889.0271
				text = "new"
			intervals [2466]:
				xmin = 889.0271
				xmax = 889.0671
				text = "i"
			intervals [2467]:
				xmin = 889.0671
				xmax = 889.2271
				text = "was"
			intervals [2468]:
				xmin = 889.2271
				xmax = 889.3871
				text = "like"
			intervals [2469]:
				xmin = 889.3871
				xmax = 889.9582
				text = ""
			intervals [2470]:
				xmin = 889.9582
				xmax = 890.3182
				text = "mister"
			intervals [2471]:
				xmin = 890.3182
				xmax = 890.4982
				text = "you"
			intervals [2472]:
				xmin = 890.4982
				xmax = 890.5582
				text = "a"
			intervals [2473]:
				xmin = 890.5582
				xmax = 891.1282
				text = "millionaire"
			intervals [2474]:
				xmin = 891.1282
				xmax = 891.8806
				text = ""
			intervals [2475]:
				xmin = 891.8806
				xmax = 892.0606
				text = "you"
			intervals [2476]:
				xmin = 892.0606
				xmax = 892.1906
				text = "could"
			intervals [2477]:
				xmin = 892.1906
				xmax = 892.2506
				text = "be"
			intervals [2478]:
				xmin = 892.2506
				xmax = 892.4506
				text = "doing"
			intervals [2479]:
				xmin = 892.4506
				xmax = 892.7206
				text = "something"
			intervals [2480]:
				xmin = 892.7206
				xmax = 892.7506
				text = ""
			intervals [2481]:
				xmin = 892.7506
				xmax = 893.3106
				text = "important"
			intervals [2482]:
				xmin = 893.3106
				xmax = 893.6173
				text = ""
			intervals [2483]:
				xmin = 893.6173
				xmax = 894.0073
				text = "owing"
			intervals [2484]:
				xmin = 894.0073
				xmax = 894.8779
				text = ""
			intervals [2485]:
				xmin = 894.8779
				xmax = 895.2079
				text = "something"
			intervals [2486]:
				xmin = 895.2079
				xmax = 895.3379
				text = "you"
			intervals [2487]:
				xmin = 895.3379
				xmax = 895.4379
				text = "can"
			intervals [2488]:
				xmin = 895.4379
				xmax = 895.6379
				text = "be"
			intervals [2489]:
				xmin = 895.6379
				xmax = 895.7179
				text = ""
			intervals [2490]:
				xmin = 895.7179
				xmax = 896.0679
				text = "anywhere"
			intervals [2491]:
				xmin = 896.0679
				xmax = 896.2679
				text = "else"
			intervals [2492]:
				xmin = 896.2679
				xmax = 896.4079
				text = "but"
			intervals [2493]:
				xmin = 896.4079
				xmax = 896.5179
				text = "you"
			intervals [2494]:
				xmin = 896.5179
				xmax = 896.8679
				text = "decided"
			intervals [2495]:
				xmin = 896.8679
				xmax = 896.9379
				text = "to"
			intervals [2496]:
				xmin = 896.9379
				xmax = 897.1579
				text = "talk"
			intervals [2497]:
				xmin = 897.1579
				xmax = 897.2279
				text = "to"
			intervals [2498]:
				xmin = 897.2279
				xmax = 897.3879
				text = "us"
			intervals [2499]:
				xmin = 897.3879
				xmax = 897.4479
				text = "and"
			intervals [2500]:
				xmin = 897.4479
				xmax = 897.5779
				text = "that"
			intervals [2501]:
				xmin = 897.5779
				xmax = 897.6079
				text = ""
			intervals [2502]:
				xmin = 897.6079
				xmax = 897.8079
				text = "really"
			intervals [2503]:
				xmin = 897.8079
				xmax = 898.0179
				text = "did"
			intervals [2504]:
				xmin = 898.0179
				xmax = 898.1279
				text = ""
			intervals [2505]:
				xmin = 898.1279
				xmax = 898.4979
				text = "change"
			intervals [2506]:
				xmin = 898.4979
				xmax = 898.5579
				text = "me"
			intervals [2507]:
				xmin = 898.5579
				xmax = 900.7979
				text = ""
			intervals [2508]:
				xmin = 900.7979
				xmax = 900.8879
				text = "right"
			intervals [2509]:
				xmin = 900.8879
				xmax = 901.5363
				text = ""
			intervals [2510]:
				xmin = 901.5363
				xmax = 901.9863
				text = "yeah"
			intervals [2511]:
				xmin = 901.9863
				xmax = 902.9129
				text = ""
			intervals [2512]:
				xmin = 902.9129
				xmax = 903.3429
				text = "uh-huh"
			intervals [2513]:
				xmin = 903.3429
				xmax = 918.0908
				text = ""
			intervals [2514]:
				xmin = 918.0908
				xmax = 918.3208
				text = "yeah"
			intervals [2515]:
				xmin = 918.3208
				xmax = 918.4108
				text = "i"
			intervals [2516]:
				xmin = 918.4108
				xmax = 918.5408
				text = "say"
			intervals [2517]:
				xmin = 918.5408
				xmax = 918.6908
				text = "in"
			intervals [2518]:
				xmin = 918.6908
				xmax = 918.8108
				text = "my"
			intervals [2519]:
				xmin = 918.8108
				xmax = 919.2808
				text = "neighborhood"
			intervals [2520]:
				xmin = 919.2808
				xmax = 919.3608
				text = "i"
			intervals [2521]:
				xmin = 919.3608
				xmax = 919.5708
				text = "know"
			intervals [2522]:
				xmin = 919.5708
				xmax = 919.6708
				text = "a"
			intervals [2523]:
				xmin = 919.6708
				xmax = 919.8508
				text = "lot"
			intervals [2524]:
				xmin = 919.8508
				xmax = 919.9408
				text = "of"
			intervals [2525]:
				xmin = 919.9408
				xmax = 920.2808
				text = "people"
			intervals [2526]:
				xmin = 920.2808
				xmax = 920.4559
				text = ""
			intervals [2527]:
				xmin = 920.4559
				xmax = 920.7159
				text = "and"
			intervals [2528]:
				xmin = 920.7159
				xmax = 921.3402
				text = ""
			intervals [2529]:
				xmin = 921.3402
				xmax = 921.3702
				text = "i"
			intervals [2530]:
				xmin = 921.3702
				xmax = 921.4902
				text = "know"
			intervals [2531]:
				xmin = 921.4902
				xmax = 921.5302
				text = "a"
			intervals [2532]:
				xmin = 921.5302
				xmax = 921.7002
				text = "lot"
			intervals [2533]:
				xmin = 921.7002
				xmax = 921.7702
				text = "of"
			intervals [2534]:
				xmin = 921.7702
				xmax = 921.8002
				text = ""
			intervals [2535]:
				xmin = 921.8002
				xmax = 922.0702
				text = "older"
			intervals [2536]:
				xmin = 922.0702
				xmax = 922.3902
				text = "people"
			intervals [2537]:
				xmin = 922.3902
				xmax = 922.5927
				text = ""
			intervals [2538]:
				xmin = 922.5927
				xmax = 922.7227
				text = "cause"
			intervals [2539]:
				xmin = 922.7227
				xmax = 922.8627
				text = "my"
			intervals [2540]:
				xmin = 922.8627
				xmax = 923.2927
				text = "family"
			intervals [2541]:
				xmin = 923.2927
				xmax = 923.3227
				text = ""
			intervals [2542]:
				xmin = 923.3227
				xmax = 923.4327
				text = "grew"
			intervals [2543]:
				xmin = 923.4327
				xmax = 923.5227
				text = "up"
			intervals [2544]:
				xmin = 923.5227
				xmax = 923.5827
				text = ""
			intervals [2545]:
				xmin = 923.5827
				xmax = 923.7527
				text = "like"
			intervals [2546]:
				xmin = 923.7527
				xmax = 924.3453
				text = ""
			intervals [2547]:
				xmin = 924.3453
				xmax = 924.5053
				text = "i"
			intervals [2548]:
				xmin = 924.5053
				xmax = 924.7253
				text = "can"
			intervals [2549]:
				xmin = 924.7253
				xmax = 924.8653
				text = "get"
			intervals [2550]:
				xmin = 924.8653
				xmax = 924.8953
				text = "a"
			intervals [2551]:
				xmin = 924.8953
				xmax = 925.2553
				text = "event"
			intervals [2552]:
				xmin = 925.2553
				xmax = 925.7353
				text = "started"
			intervals [2553]:
				xmin = 925.7353
				xmax = 925.7653
				text = ""
			intervals [2554]:
				xmin = 925.7653
				xmax = 925.8753
				text = "and"
			intervals [2555]:
				xmin = 925.8753
				xmax = 925.9453
				text = "i"
			intervals [2556]:
				xmin = 925.9453
				xmax = 926.0553
				text = "can"
			intervals [2557]:
				xmin = 926.0553
				xmax = 926.1853
				text = "have"
			intervals [2558]:
				xmin = 926.1853
				xmax = 926.2253
				text = "a"
			intervals [2559]:
				xmin = 926.2253
				xmax = 926.3353
				text = "lot"
			intervals [2560]:
				xmin = 926.3353
				xmax = 926.3953
				text = "of"
			intervals [2561]:
				xmin = 926.3953
				xmax = 926.4953
				text = ""
			intervals [2562]:
				xmin = 926.4953
				xmax = 926.7153
				text = "people"
			intervals [2563]:
				xmin = 926.7153
				xmax = 926.7653
				text = ""
			intervals [2564]:
				xmin = 926.7653
				xmax = 926.9753
				text = "come"
			intervals [2565]:
				xmin = 926.9753
				xmax = 927.1153
				text = "out"
			intervals [2566]:
				xmin = 927.1153
				xmax = 928.1468
				text = ""
			intervals [2567]:
				xmin = 928.1468
				xmax = 928.3968
				text = "and"
			intervals [2568]:
				xmin = 928.3968
				xmax = 928.6668
				text = "since"
			intervals [2569]:
				xmin = 928.6668
				xmax = 929.0168
				text = "i'm"
			intervals [2570]:
				xmin = 929.0168
				xmax = 929.1292
				text = ""
			intervals [2571]:
				xmin = 929.1292
				xmax = 929.4092
				text = "from"
			intervals [2572]:
				xmin = 929.4092
				xmax = 929.5774
				text = ""
			intervals [2573]:
				xmin = 929.5774
				xmax = 929.7274
				text = "like"
			intervals [2574]:
				xmin = 929.7274
				xmax = 929.7974
				text = ""
			intervals [2575]:
				xmin = 929.7974
				xmax = 929.9374
				text = "the"
			intervals [2576]:
				xmin = 929.9374
				xmax = 930.2274
				text = "young"
			intervals [2577]:
				xmin = 930.2274
				xmax = 930.6274
				text = "age"
			intervals [2578]:
				xmin = 930.6274
				xmax = 930.6574
				text = ""
			intervals [2579]:
				xmin = 930.6574
				xmax = 930.7774
				text = "i"
			intervals [2580]:
				xmin = 930.7774
				xmax = 931.0074
				text = "can"
			intervals [2581]:
				xmin = 931.0074
				xmax = 931.2974
				text = "get"
			intervals [2582]:
				xmin = 931.2974
				xmax = 931.3958
				text = ""
			intervals [2583]:
				xmin = 931.3958
				xmax = 931.4558
				text = "a"
			intervals [2584]:
				xmin = 931.4558
				xmax = 931.6158
				text = "lot"
			intervals [2585]:
				xmin = 931.6158
				xmax = 931.7058
				text = "of"
			intervals [2586]:
				xmin = 931.7058
				xmax = 932.2325
				text = ""
			intervals [2587]:
				xmin = 932.2325
				xmax = 932.5625
				text = "my"
			intervals [2588]:
				xmin = 932.5625
				xmax = 932.8125
				text = "people"
			intervals [2589]:
				xmin = 932.8125
				xmax = 932.8925
				text = "i"
			intervals [2590]:
				xmin = 932.8925
				xmax = 933.0425
				text = "hang"
			intervals [2591]:
				xmin = 933.0425
				xmax = 933.2725
				text = "with"
			intervals [2592]:
				xmin = 933.2725
				xmax = 933.6309
				text = ""
			intervals [2593]:
				xmin = 933.6309
				xmax = 933.7709
				text = "to"
			intervals [2594]:
				xmin = 933.7709
				xmax = 933.9809
				text = "come"
			intervals [2595]:
				xmin = 933.9809
				xmax = 934.2209
				text = "out"
			intervals [2596]:
				xmin = 934.2209
				xmax = 934.9055
				text = ""
			intervals [2597]:
				xmin = 934.9055
				xmax = 935.0455
				text = "and"
			intervals [2598]:
				xmin = 935.0455
				xmax = 935.2555
				text = "bring"
			intervals [2599]:
				xmin = 935.2555
				xmax = 935.4155
				text = "they"
			intervals [2600]:
				xmin = 935.4155
				xmax = 936.1055
				text = "friends"
			intervals [2601]:
				xmin = 936.1055
				xmax = 937.4307
				text = ""
			intervals [2602]:
				xmin = 937.4307
				xmax = 937.6907
				text = "it"
			intervals [2603]:
				xmin = 937.6907
				xmax = 938.1307
				text = "just"
			intervals [2604]:
				xmin = 938.1307
				xmax = 939.183
				text = ""
			intervals [2605]:
				xmin = 939.183
				xmax = 939.273
				text = "i"
			intervals [2606]:
				xmin = 939.273
				xmax = 939.303
				text = "<unk>"
			intervals [2607]:
				xmin = 939.303
				xmax = 939.473
				text = "say"
			intervals [2608]:
				xmin = 939.473
				xmax = 939.743
				text = "congress"
			intervals [2609]:
				xmin = 939.743
				xmax = 940.063
				text = "heights"
			intervals [2610]:
				xmin = 940.063
				xmax = 940.273
				text = "growing"
			intervals [2611]:
				xmin = 940.273
				xmax = 940.413
				text = "up"
			intervals [2612]:
				xmin = 940.413
				xmax = 940.633
				text = "there"
			intervals [2613]:
				xmin = 940.633
				xmax = 940.863
				text = "is"
			intervals [2614]:
				xmin = 940.863
				xmax = 940.953
				text = "uh"
			intervals [2615]:
				xmin = 940.953
				xmax = 941.7882
				text = ""
			intervals [2616]:
				xmin = 941.7882
				xmax = 941.8782
				text = "it"
			intervals [2617]:
				xmin = 941.8782
				xmax = 941.9482
				text = "s"
			intervals [2618]:
				xmin = 941.9482
				xmax = 942.0382
				text = "a"
			intervals [2619]:
				xmin = 942.0382
				xmax = 942.2882
				text = "good"
			intervals [2620]:
				xmin = 942.2882
				xmax = 942.5282
				text = "thing"
			intervals [2621]:
				xmin = 942.5282
				xmax = 942.7924
				text = ""
			intervals [2622]:
				xmin = 942.7924
				xmax = 942.9524
				text = "that"
			intervals [2623]:
				xmin = 942.9524
				xmax = 943.0124
				text = "i"
			intervals [2624]:
				xmin = 943.0124
				xmax = 943.2224
				text = "can"
			intervals [2625]:
				xmin = 943.2224
				xmax = 943.4624
				text = "s"
			intervals [2626]:
				xmin = 943.4624
				xmax = 943.5248
				text = ""
			intervals [2627]:
				xmin = 943.5248
				xmax = 943.6648
				text = "do"
			intervals [2628]:
				xmin = 943.6648
				xmax = 943.7248
				text = "a"
			intervals [2629]:
				xmin = 943.7248
				xmax = 943.7748
				text = ""
			intervals [2630]:
				xmin = 943.7748
				xmax = 944.2748
				text = "program"
			intervals [2631]:
				xmin = 944.2748
				xmax = 944.4448
				text = "or"
			intervals [2632]:
				xmin = 944.4448
				xmax = 944.4748
				text = ""
			intervals [2633]:
				xmin = 944.4748
				xmax = 944.6348
				text = "do"
			intervals [2634]:
				xmin = 944.6348
				xmax = 944.9648
				text = "something"
			intervals [2635]:
				xmin = 944.9648
				xmax = 945.1948
				text = "that"
			intervals [2636]:
				xmin = 945.1948
				xmax = 945.5557
				text = ""
			intervals [2637]:
				xmin = 945.5557
				xmax = 945.6357
				text = "a"
			intervals [2638]:
				xmin = 945.6357
				xmax = 945.7757
				text = "lot"
			intervals [2639]:
				xmin = 945.7757
				xmax = 945.8357
				text = "of"
			intervals [2640]:
				xmin = 945.8357
				xmax = 946.0857
				text = "people"
			intervals [2641]:
				xmin = 946.0857
				xmax = 946.166
				text = ""
			intervals [2642]:
				xmin = 946.166
				xmax = 946.476
				text = "do"
			intervals [2643]:
				xmin = 946.476
				xmax = 947.2302
				text = ""
			intervals [2644]:
				xmin = 947.2302
				xmax = 947.3202
				text = "but"
			intervals [2645]:
				xmin = 947.3202
				xmax = 947.4202
				text = "it"
			intervals [2646]:
				xmin = 947.4202
				xmax = 947.4502
				text = "s"
			intervals [2647]:
				xmin = 947.4502
				xmax = 947.5302
				text = "a"
			intervals [2648]:
				xmin = 947.5302
				xmax = 947.5602
				text = ""
			intervals [2649]:
				xmin = 947.5602
				xmax = 947.8302
				text = "bad"
			intervals [2650]:
				xmin = 947.8302
				xmax = 948.0502
				text = "thing"
			intervals [2651]:
				xmin = 948.0502
				xmax = 948.4602
				text = "because"
			intervals [2652]:
				xmin = 948.4602
				xmax = 948.6144
				text = ""
			intervals [2653]:
				xmin = 948.6144
				xmax = 948.7144
				text = "i"
			intervals [2654]:
				xmin = 948.7144
				xmax = 948.8844
				text = "have"
			intervals [2655]:
				xmin = 948.8844
				xmax = 948.9844
				text = "to"
			intervals [2656]:
				xmin = 948.9844
				xmax = 949.3544
				text = "watch"
			intervals [2657]:
				xmin = 949.3544
				xmax = 949.5144
				text = "my"
			intervals [2658]:
				xmin = 949.5144
				xmax = 949.5444
				text = ""
			intervals [2659]:
				xmin = 949.5444
				xmax = 949.7944
				text = "back"
			intervals [2660]:
				xmin = 949.7944
				xmax = 950.4344
				text = "constantly"
			intervals [2661]:
				xmin = 950.4344
				xmax = 951.3059
				text = ""
			intervals [2662]:
				xmin = 951.3059
				xmax = 951.4359
				text = "like"
			intervals [2663]:
				xmin = 951.4359
				xmax = 951.6059
				text = "that"
			intervals [2664]:
				xmin = 951.6059
				xmax = 951.6959
				text = "s"
			intervals [2665]:
				xmin = 951.6959
				xmax = 951.7759
				text = "the"
			intervals [2666]:
				xmin = 951.7759
				xmax = 952.1942
				text = ""
			intervals [2667]:
				xmin = 952.1942
				xmax = 952.3842
				text = "only"
			intervals [2668]:
				xmin = 952.3842
				xmax = 952.6485
				text = ""
			intervals [2669]:
				xmin = 952.6485
				xmax = 952.8585
				text = "bad"
			intervals [2670]:
				xmin = 952.8585
				xmax = 952.8885
				text = ""
			intervals [2671]:
				xmin = 952.8885
				xmax = 953.0385
				text = "thing"
			intervals [2672]:
				xmin = 953.0385
				xmax = 953.0685
				text = ""
			intervals [2673]:
				xmin = 953.0685
				xmax = 953.3085
				text = "about"
			intervals [2674]:
				xmin = 953.3085
				xmax = 953.3485
				text = ""
			intervals [2675]:
				xmin = 953.3485
				xmax = 953.4485
				text = "it"
			intervals [2676]:
				xmin = 953.4485
				xmax = 963.2167
				text = ""
			intervals [2677]:
				xmin = 963.2167
				xmax = 963.3167
				text = "uh"
			intervals [2678]:
				xmin = 963.3167
				xmax = 963.6827
				text = ""
			intervals [2679]:
				xmin = 963.6827
				xmax = 964.0027
				text = "twelve"
			intervals [2680]:
				xmin = 964.0027
				xmax = 966.2256
				text = ""
			intervals [2681]:
				xmin = 966.2256
				xmax = 966.4856
				text = "uh"
			intervals [2682]:
				xmin = 966.4856
				xmax = 966.5256
				text = ""
			intervals [2683]:
				xmin = 966.5256
				xmax = 966.6556
				text = "my"
			intervals [2684]:
				xmin = 966.6556
				xmax = 966.7556
				text = ""
			intervals [2685]:
				xmin = 966.7556
				xmax = 966.9856
				text = "first"
			intervals [2686]:
				xmin = 966.9856
				xmax = 967.1856
				text = "time"
			intervals [2687]:
				xmin = 967.1856
				xmax = 967.3956
				text = "getting"
			intervals [2688]:
				xmin = 967.3956
				xmax = 967.6656
				text = "jumped"
			intervals [2689]:
				xmin = 967.6656
				xmax = 967.8256
				text = ""
			intervals [2690]:
				xmin = 967.8256
				xmax = 967.9756
				text = "for"
			intervals [2691]:
				xmin = 967.9756
				xmax = 968.2156
				text = "being"
			intervals [2692]:
				xmin = 968.2156
				xmax = 968.3356
				text = "from"
			intervals [2693]:
				xmin = 968.3356
				xmax = 968.4556
				text = "that"
			intervals [2694]:
				xmin = 968.4556
				xmax = 968.9156
				text = "neighborhood"
			intervals [2695]:
				xmin = 968.9156
				xmax = 969.8713
				text = ""
			intervals [2696]:
				xmin = 969.8713
				xmax = 970.1213
				text = "me"
			intervals [2697]:
				xmin = 970.1213
				xmax = 970.2013
				text = "and"
			intervals [2698]:
				xmin = 970.2013
				xmax = 970.3313
				text = "my"
			intervals [2699]:
				xmin = 970.3313
				xmax = 970.4013
				text = ""
			intervals [2700]:
				xmin = 970.4013
				xmax = 970.6313
				text = "best"
			intervals [2701]:
				xmin = 970.6313
				xmax = 970.8813
				text = "friend"
			intervals [2702]:
				xmin = 970.8813
				xmax = 972.9019
				text = ""
			intervals [2703]:
				xmin = 972.9019
				xmax = 973.0919
				text = "yeah"
			intervals [2704]:
				xmin = 973.0919
				xmax = 973.5722
				text = ""
			intervals [2705]:
				xmin = 973.5722
				xmax = 973.9222
				text = "walking"
			intervals [2706]:
				xmin = 973.9222
				xmax = 974.0122
				text = ""
			intervals [2707]:
				xmin = 974.0122
				xmax = 974.1322
				text = "from"
			intervals [2708]:
				xmin = 974.1322
				xmax = 974.4922
				text = "congress"
			intervals [2709]:
				xmin = 974.4922
				xmax = 974.6822
				text = "heights"
			intervals [2710]:
				xmin = 974.6822
				xmax = 975.0322
				text = "station"
			intervals [2711]:
				xmin = 975.0322
				xmax = 975.1822
				text = ""
			intervals [2712]:
				xmin = 975.1822
				xmax = 975.2522
				text = "and"
			intervals [2713]:
				xmin = 975.2522
				xmax = 975.4422
				text = "going"
			intervals [2714]:
				xmin = 975.4422
				xmax = 975.4722
				text = ""
			intervals [2715]:
				xmin = 975.4722
				xmax = 975.7022
				text = "home"
			intervals [2716]:
				xmin = 975.7022
				xmax = 976.6018
				text = ""
			intervals [2717]:
				xmin = 976.6018
				xmax = 976.7118
				text = "and"
			intervals [2718]:
				xmin = 976.7118
				xmax = 977.2682
				text = ""
			intervals [2719]:
				xmin = 977.2682
				xmax = 977.5482
				text = "yeah"
			intervals [2720]:
				xmin = 977.5482
				xmax = 977.6987
				text = ""
			intervals [2721]:
				xmin = 977.6987
				xmax = 977.8087
				text = "and"
			intervals [2722]:
				xmin = 977.8087
				xmax = 977.9687
				text = "then"
			intervals [2723]:
				xmin = 977.9687
				xmax = 978.1387
				text = "getting"
			intervals [2724]:
				xmin = 978.1387
				xmax = 978.1787
				text = ""
			intervals [2725]:
				xmin = 978.1787
				xmax = 978.4887
				text = "jumped"
			intervals [2726]:
				xmin = 978.4887
				xmax = 978.8182
				text = ""
			intervals [2727]:
				xmin = 978.8182
				xmax = 978.8882
				text = "for"
			intervals [2728]:
				xmin = 978.8882
				xmax = 978.9182
				text = ""
			intervals [2729]:
				xmin = 978.9182
				xmax = 979.1982
				text = "being"
			intervals [2730]:
				xmin = 979.1982
				xmax = 979.2482
				text = ""
			intervals [2731]:
				xmin = 979.2482
				xmax = 979.4482
				text = "from"
			intervals [2732]:
				xmin = 979.4482
				xmax = 979.5082
				text = ""
			intervals [2733]:
				xmin = 979.5082
				xmax = 979.6382
				text = "that"
			intervals [2734]:
				xmin = 979.6382
				xmax = 979.6682
				text = ""
			intervals [2735]:
				xmin = 979.6682
				xmax = 979.8982
				text = "hood"
			intervals [2736]:
				xmin = 979.8982
				xmax = 979.9647
				text = ""
			intervals [2737]:
				xmin = 979.9647
				xmax = 980.1247
				text = "that"
			intervals [2738]:
				xmin = 980.1247
				xmax = 980.6047
				text = "neighborhood"
			intervals [2739]:
				xmin = 980.6047
				xmax = 985.6304
				text = ""
			intervals [2740]:
				xmin = 985.6304
				xmax = 985.9504
				text = "just"
			intervals [2741]:
				xmin = 985.9504
				xmax = 986.0404
				text = "they"
			intervals [2742]:
				xmin = 986.0404
				xmax = 986.1304
				text = "was"
			intervals [2743]:
				xmin = 986.1304
				xmax = 986.2204
				text = "like"
			intervals [2744]:
				xmin = 986.2204
				xmax = 986.2704
				text = ""
			intervals [2745]:
				xmin = 986.2704
				xmax = 986.6504
				text = "uh"
			intervals [2746]:
				xmin = 986.6504
				xmax = 987.478
				text = ""
			intervals [2747]:
				xmin = 987.478
				xmax = 987.568
				text = "where"
			intervals [2748]:
				xmin = 987.568
				xmax = 987.638
				text = "you"
			intervals [2749]:
				xmin = 987.638
				xmax = 987.988
				text = "guys"
			intervals [2750]:
				xmin = 987.988
				xmax = 988.018
				text = ""
			intervals [2751]:
				xmin = 988.018
				xmax = 988.178
				text = "where"
			intervals [2752]:
				xmin = 988.178
				xmax = 988.348
				text = "y'all"
			intervals [2753]:
				xmin = 988.348
				xmax = 988.668
				text = "from"
			intervals [2754]:
				xmin = 988.668
				xmax = 989.2048
				text = ""
			intervals [2755]:
				xmin = 989.2048
				xmax = 989.3148
				text = "that"
			intervals [2756]:
				xmin = 989.3148
				xmax = 989.3948
				text = "s"
			intervals [2757]:
				xmin = 989.3948
				xmax = 989.4948
				text = "what"
			intervals [2758]:
				xmin = 989.4948
				xmax = 989.5248
				text = "a"
			intervals [2759]:
				xmin = 989.5248
				xmax = 989.6548
				text = "lot"
			intervals [2760]:
				xmin = 989.6548
				xmax = 989.7148
				text = "of"
			intervals [2761]:
				xmin = 989.7148
				xmax = 990.0072
				text = ""
			intervals [2762]:
				xmin = 990.0072
				xmax = 990.3172
				text = "dc"
			intervals [2763]:
				xmin = 990.3172
				xmax = 990.5672
				text = "people"
			intervals [2764]:
				xmin = 990.5672
				xmax = 990.7972
				text = "say"
			intervals [2765]:
				xmin = 990.7972
				xmax = 991.4134
				text = ""
			intervals [2766]:
				xmin = 991.4134
				xmax = 991.4734
				text = "we"
			intervals [2767]:
				xmin = 991.4734
				xmax = 991.5634
				text = "was"
			intervals [2768]:
				xmin = 991.5634
				xmax = 991.6734
				text = "like"
			intervals [2769]:
				xmin = 991.6734
				xmax = 991.7234
				text = ""
			intervals [2770]:
				xmin = 991.7234
				xmax = 991.7934
				text = "we"
			intervals [2771]:
				xmin = 991.7934
				xmax = 991.9534
				text = "from"
			intervals [2772]:
				xmin = 991.9534
				xmax = 992.3134
				text = "congress"
			intervals [2773]:
				xmin = 992.3134
				xmax = 992.6034
				text = "heights"
			intervals [2774]:
				xmin = 992.6034
				xmax = 992.6634
				text = "and"
			intervals [2775]:
				xmin = 992.6634
				xmax = 992.7234
				text = "they"
			intervals [2776]:
				xmin = 992.7234
				xmax = 992.7634
				text = ""
			intervals [2777]:
				xmin = 992.7634
				xmax = 992.9134
				text = "was"
			intervals [2778]:
				xmin = 992.9134
				xmax = 992.9434
				text = ""
			intervals [2779]:
				xmin = 992.9434
				xmax = 993.0734
				text = "like"
			intervals [2780]:
				xmin = 993.0734
				xmax = 993.2983
				text = ""
			intervals [2781]:
				xmin = 993.2983
				xmax = 993.3983
				text = "oh"
			intervals [2782]:
				xmin = 993.3983
				xmax = 993.5683
				text = "we"
			intervals [2783]:
				xmin = 993.5683
				xmax = 993.8583
				text = "beefing"
			intervals [2784]:
				xmin = 993.8583
				xmax = 993.9783
				text = "with"
			intervals [2785]:
				xmin = 993.9783
				xmax = 994.0983
				text = "them"
			intervals [2786]:
				xmin = 994.0983
				xmax = 994.4368
				text = ""
			intervals [2787]:
				xmin = 994.4368
				xmax = 994.5868
				text = "and"
			intervals [2788]:
				xmin = 994.5868
				xmax = 994.6168
				text = ""
			intervals [2789]:
				xmin = 994.6168
				xmax = 994.6968
				text = "they"
			intervals [2790]:
				xmin = 994.6968
				xmax = 994.9868
				text = "jumped"
			intervals [2791]:
				xmin = 994.9868
				xmax = 995.0168
				text = ""
			intervals [2792]:
				xmin = 995.0168
				xmax = 995.1968
				text = "us"
			intervals [2793]:
				xmin = 995.1968
				xmax = 997.378
				text = ""
			intervals [2794]:
				xmin = 997.378
				xmax = 997.928
				text = "yeah"
			intervals [2795]:
				xmin = 997.928
				xmax = 998.4825
				text = ""
			intervals [2796]:
				xmin = 998.4825
				xmax = 998.7225
				text = "yeah"
			intervals [2797]:
				xmin = 998.7225
				xmax = 998.7825
				text = ""
			intervals [2798]:
				xmin = 998.7825
				xmax = 998.9425
				text = "beat"
			intervals [2799]:
				xmin = 998.9425
				xmax = 999.1025
				text = "us"
			intervals [2800]:
				xmin = 999.1025
				xmax = 999.3325
				text = "up"
			intervals [2801]:
				xmin = 999.3325
				xmax = 999.5369
				text = ""
			intervals [2802]:
				xmin = 999.5369
				xmax = 999.7869
				text = "rob"
			intervals [2803]:
				xmin = 999.7869
				xmax = 1000.1012
				text = ""
			intervals [2804]:
				xmin = 1000.1012
				xmax = 1000.3712
				text = "robbed"
			intervals [2805]:
				xmin = 1000.3712
				xmax = 1000.5512
				text = "us"
			intervals [2806]:
				xmin = 1000.5512
				xmax = 1001.1274
				text = ""
			intervals [2807]:
				xmin = 1001.1274
				xmax = 1001.3074
				text = "took"
			intervals [2808]:
				xmin = 1001.3074
				xmax = 1001.4174
				text = "our"
			intervals [2809]:
				xmin = 1001.4174
				xmax = 1001.6574
				text = "cell"
			intervals [2810]:
				xmin = 1001.6574
				xmax = 1002.0474
				text = "phones"
			intervals [2811]:
				xmin = 1002.0474
				xmax = 1002.8082
				text = ""
			intervals [2812]:
				xmin = 1002.8082
				xmax = 1002.8982
				text = "we"
			intervals [2813]:
				xmin = 1002.8982
				xmax = 1003.0782
				text = "was"
			intervals [2814]:
				xmin = 1003.0782
				xmax = 1003.4082
				text = "twelve"
			intervals [2815]:
				xmin = 1003.4082
				xmax = 1003.4682
				text = "and"
			intervals [2816]:
				xmin = 1003.4682
				xmax = 1003.6282
				text = "they"
			intervals [2817]:
				xmin = 1003.6282
				xmax = 1003.7682
				text = "had"
			intervals [2818]:
				xmin = 1003.7682
				xmax = 1003.8482
				text = "to"
			intervals [2819]:
				xmin = 1003.8482
				xmax = 1003.9982
				text = "been"
			intervals [2820]:
				xmin = 1003.9982
				xmax = 1004.0482
				text = ""
			intervals [2821]:
				xmin = 1004.0482
				xmax = 1004.2882
				text = "like"
			intervals [2822]:
				xmin = 1004.2882
				xmax = 1004.3557
				text = ""
			intervals [2823]:
				xmin = 1004.3557
				xmax = 1004.4157
				text = "at"
			intervals [2824]:
				xmin = 1004.4157
				xmax = 1004.6857
				text = "least"
			intervals [2825]:
				xmin = 1004.6857
				xmax = 1004.8657
				text = "like"
			intervals [2826]:
				xmin = 1004.8657
				xmax = 1005.5057
				text = "sixteen"
			intervals [2827]:
				xmin = 1005.5057
				xmax = 1008.5763
				text = ""
			intervals [2828]:
				xmin = 1008.5763
				xmax = 1008.6163
				text = "i"
			intervals [2829]:
				xmin = 1008.6163
				xmax = 1008.7163
				text = "would"
			intervals [2830]:
				xmin = 1008.7163
				xmax = 1008.8363
				text = "say"
			intervals [2831]:
				xmin = 1008.8363
				xmax = 1008.9163
				text = ""
			intervals [2832]:
				xmin = 1008.9163
				xmax = 1009.0363
				text = "about"
			intervals [2833]:
				xmin = 1009.0363
				xmax = 1009.0663
				text = ""
			intervals [2834]:
				xmin = 1009.0663
				xmax = 1009.1763
				text = "like"
			intervals [2835]:
				xmin = 1009.1763
				xmax = 1009.2063
				text = ""
			intervals [2836]:
				xmin = 1009.2063
				xmax = 1009.7363
				text = "seven"
			intervals [2837]:
				xmin = 1009.7363
				xmax = 1011.1613
				text = ""
			intervals [2838]:
				xmin = 1011.1613
				xmax = 1011.3713
				text = "yeah"
			intervals [2839]:
				xmin = 1011.3713
				xmax = 1012.572
				text = ""
			intervals [2840]:
				xmin = 1012.572
				xmax = 1012.682
				text = "so"
			intervals [2841]:
				xmin = 1012.682
				xmax = 1012.712
				text = ""
			intervals [2842]:
				xmin = 1012.712
				xmax = 1012.872
				text = "that"
			intervals [2843]:
				xmin = 1012.872
				xmax = 1012.962
				text = "s"
			intervals [2844]:
				xmin = 1012.962
				xmax = 1013.132
				text = "when"
			intervals [2845]:
				xmin = 1013.132
				xmax = 1013.272
				text = "we"
			intervals [2846]:
				xmin = 1013.272
				xmax = 1013.572
				text = "had"
			intervals [2847]:
				xmin = 1013.572
				xmax = 1013.602
				text = ""
			intervals [2848]:
				xmin = 1013.602
				xmax = 1013.842
				text = "like"
			intervals [2849]:
				xmin = 1013.842
				xmax = 1015.441
				text = ""
			intervals [2850]:
				xmin = 1015.441
				xmax = 1015.571
				text = "that"
			intervals [2851]:
				xmin = 1015.571
				xmax = 1015.661
				text = "s"
			intervals [2852]:
				xmin = 1015.661
				xmax = 1015.781
				text = "when"
			intervals [2853]:
				xmin = 1015.781
				xmax = 1015.811
				text = ""
			intervals [2854]:
				xmin = 1015.811
				xmax = 1015.971
				text = "we"
			intervals [2855]:
				xmin = 1015.971
				xmax = 1016.341
				text = "started"
			intervals [2856]:
				xmin = 1016.341
				xmax = 1016.461
				text = ""
			intervals [2857]:
				xmin = 1016.461
				xmax = 1016.841
				text = "hanging"
			intervals [2858]:
				xmin = 1016.841
				xmax = 1016.991
				text = "out"
			intervals [2859]:
				xmin = 1016.991
				xmax = 1017.2796
				text = ""
			intervals [2860]:
				xmin = 1017.2796
				xmax = 1017.4696
				text = "with"
			intervals [2861]:
				xmin = 1017.4696
				xmax = 1017.6696
				text = "older"
			intervals [2862]:
				xmin = 1017.6696
				xmax = 1017.6996
				text = ""
			intervals [2863]:
				xmin = 1017.6996
				xmax = 1018.0596
				text = "people"
			intervals [2864]:
				xmin = 1018.0596
				xmax = 1018.1096
				text = ""
			intervals [2865]:
				xmin = 1018.1096
				xmax = 1018.2896
				text = "like"
			intervals [2866]:
				xmin = 1018.2896
				xmax = 1018.7963
				text = ""
			intervals [2867]:
				xmin = 1018.7963
				xmax = 1018.9063
				text = "we"
			intervals [2868]:
				xmin = 1018.9063
				xmax = 1019.0663
				text = "would"
			intervals [2869]:
				xmin = 1019.0663
				xmax = 1019.1763
				text = "be"
			intervals [2870]:
				xmin = 1019.1763
				xmax = 1019.3263
				text = "hanging"
			intervals [2871]:
				xmin = 1019.3263
				xmax = 1019.4363
				text = "with"
			intervals [2872]:
				xmin = 1019.4363
				xmax = 1019.4963
				text = "a"
			intervals [2873]:
				xmin = 1019.4963
				xmax = 1019.7763
				text = "certain"
			intervals [2874]:
				xmin = 1019.7763
				xmax = 1020.1763
				text = "crowd"
			intervals [2875]:
				xmin = 1020.1763
				xmax = 1020.3791
				text = ""
			intervals [2876]:
				xmin = 1020.3791
				xmax = 1020.5291
				text = "it"
			intervals [2877]:
				xmin = 1020.5291
				xmax = 1020.7191
				text = "won't"
			intervals [2878]:
				xmin = 1020.7191
				xmax = 1020.9091
				text = "happen"
			intervals [2879]:
				xmin = 1020.9091
				xmax = 1021.3591
				text = "again"
			intervals [2880]:
				xmin = 1021.3591
				xmax = 1021.7615
				text = ""
			intervals [2881]:
				xmin = 1021.7615
				xmax = 1021.9615
				text = "made"
			intervals [2882]:
				xmin = 1021.9615
				xmax = 1022.0715
				text = "me"
			intervals [2883]:
				xmin = 1022.0715
				xmax = 1022.3115
				text = "feel"
			intervals [2884]:
				xmin = 1022.3115
				xmax = 1022.5215
				text = "safe"
			intervals [2885]:
				xmin = 1022.5215
				xmax = 1023.5804
				text = ""
			intervals [2886]:
				xmin = 1023.5804
				xmax = 1023.8404
				text = "so"
			intervals [2887]:
				xmin = 1023.8404
				xmax = 1023.8704
				text = ""
			intervals [2888]:
				xmin = 1023.8704
				xmax = 1023.9804
				text = "yeah"
			intervals [2889]:
				xmin = 1023.9804
				xmax = 1031.407
				text = ""
			intervals [2890]:
				xmin = 1031.407
				xmax = 1031.437
				text = "uh"
			intervals [2891]:
				xmin = 1031.437
				xmax = 1032.1395
				text = ""
			intervals [2892]:
				xmin = 1032.1395
				xmax = 1032.1695
				text = "i"
			intervals [2893]:
				xmin = 1032.1695
				xmax = 1032.3095
				text = "went"
			intervals [2894]:
				xmin = 1032.3095
				xmax = 1032.3695
				text = "to"
			intervals [2895]:
				xmin = 1032.3695
				xmax = 1033.1495
				text = "rdx"
			intervals [2896]:
				xmin = 1033.1495
				xmax = 1034.7526
				text = ""
			intervals [2897]:
				xmin = 1034.7526
				xmax = 1035.6426
				text = "rdx"
			intervals [2898]:
				xmin = 1035.6426
				xmax = 1036.0326
				text = "elementary"
			intervals [2899]:
				xmin = 1036.0326
				xmax = 1036.2126
				text = "school"
			intervals [2900]:
				xmin = 1036.2126
				xmax = 1037.962
				text = ""
			intervals [2901]:
				xmin = 1037.962
				xmax = 1038.412
				text = "uh"
			intervals [2902]:
				xmin = 1038.412
				xmax = 1038.442
				text = ""
			intervals [2903]:
				xmin = 1038.442
				xmax = 1038.592
				text = "i"
			intervals [2904]:
				xmin = 1038.592
				xmax = 1038.622
				text = "<unk>"
			intervals [2905]:
				xmin = 1038.622
				xmax = 1038.652
				text = ""
			intervals [2906]:
				xmin = 1038.652
				xmax = 1039.052
				text = "say"
			intervals [2907]:
				xmin = 1039.052
				xmax = 1039.082
				text = ""
			intervals [2908]:
				xmin = 1039.082
				xmax = 1039.192
				text = "you"
			intervals [2909]:
				xmin = 1039.192
				xmax = 1039.352
				text = "know"
			intervals [2910]:
				xmin = 1039.352
				xmax = 1039.522
				text = "where"
			intervals [2911]:
				xmin = 1039.522
				xmax = 1039.642
				text = "the"
			intervals [2912]:
				xmin = 1039.642
				xmax = 1039.672
				text = ""
			intervals [2913]:
				xmin = 1039.672
				xmax = 1040.102
				text = "new"
			intervals [2914]:
				xmin = 1040.102
				xmax = 1040.7588
				text = ""
			intervals [2915]:
				xmin = 1040.7588
				xmax = 1041.0288
				text = "eagle"
			intervals [2916]:
				xmin = 1041.0288
				xmax = 1041.4488
				text = "academy"
			intervals [2917]:
				xmin = 1041.4488
				xmax = 1041.5888
				text = "at"
			intervals [2918]:
				xmin = 1041.5888
				xmax = 1041.9814
				text = ""
			intervals [2919]:
				xmin = 1041.9814
				xmax = 1042.1714
				text = "on"
			intervals [2920]:
				xmin = 1042.1714
				xmax = 1042.2914
				text = ""
			intervals [2921]:
				xmin = 1042.2914
				xmax = 1042.5814
				text = "wheeler"
			intervals [2922]:
				xmin = 1042.5814
				xmax = 1042.6214
				text = ""
			intervals [2923]:
				xmin = 1042.6214
				xmax = 1042.9014
				text = "road"
			intervals [2924]:
				xmin = 1042.9014
				xmax = 1042.9714
				text = "is"
			intervals [2925]:
				xmin = 1042.9714
				xmax = 1043.1014
				text = "that"
			intervals [2926]:
				xmin = 1043.1014
				xmax = 1043.2814
				text = "wheeler"
			intervals [2927]:
				xmin = 1043.2814
				xmax = 1043.3114
				text = ""
			intervals [2928]:
				xmin = 1043.3114
				xmax = 1043.4814
				text = "road"
			intervals [2929]:
				xmin = 1043.4814
				xmax = 1043.6914
				text = "yeah"
			intervals [2930]:
				xmin = 1043.6914
				xmax = 1043.7214
				text = ""
			intervals [2931]:
				xmin = 1043.7214
				xmax = 1043.9214
				text = "wheeler"
			intervals [2932]:
				xmin = 1043.9214
				xmax = 1043.9514
				text = ""
			intervals [2933]:
				xmin = 1043.9514
				xmax = 1044.2014
				text = "road"
			intervals [2934]:
				xmin = 1044.2014
				xmax = 1046.8132
				text = ""
			intervals [2935]:
				xmin = 1046.8132
				xmax = 1046.9132
				text = "yeah"
			intervals [2936]:
				xmin = 1046.9132
				xmax = 1047.7937
				text = ""
			intervals [2937]:
				xmin = 1047.7937
				xmax = 1048.1537
				text = "well"
			intervals [2938]:
				xmin = 1048.1537
				xmax = 1048.3659
				text = ""
			intervals [2939]:
				xmin = 1048.3659
				xmax = 1048.5159
				text = "it"
			intervals [2940]:
				xmin = 1048.5159
				xmax = 1048.6959
				text = "was"
			intervals [2941]:
				xmin = 1048.6959
				xmax = 1048.9659
				text = "old"
			intervals [2942]:
				xmin = 1048.9659
				xmax = 1049.5759
				text = "mcgoney"
			intervals [2943]:
				xmin = 1049.5759
				xmax = 1050.4569
				text = ""
			intervals [2944]:
				xmin = 1050.4569
				xmax = 1050.7169
				text = "well"
			intervals [2945]:
				xmin = 1050.7169
				xmax = 1050.7469
				text = ""
			intervals [2946]:
				xmin = 1050.7469
				xmax = 1051.3469
				text = "rdx"
			intervals [2947]:
				xmin = 1051.3469
				xmax = 1051.5369
				text = "now"
			intervals [2948]:
				xmin = 1051.5369
				xmax = 1051.6769
				text = "is"
			intervals [2949]:
				xmin = 1051.6769
				xmax = 1051.7369
				text = "a"
			intervals [2950]:
				xmin = 1051.7369
				xmax = 1052.3869
				text = "somerset"
			intervals [2951]:
				xmin = 1052.3869
				xmax = 1052.4228
				text = ""
			intervals [2952]:
				xmin = 1052.4228
				xmax = 1052.5228
				text = "it"
			intervals [2953]:
				xmin = 1052.5228
				xmax = 1052.6028
				text = "s"
			intervals [2954]:
				xmin = 1052.6028
				xmax = 1052.6528
				text = "a"
			intervals [2955]:
				xmin = 1052.6528
				xmax = 1052.7028
				text = ""
			intervals [2956]:
				xmin = 1052.7028
				xmax = 1052.8828
				text = "middle"
			intervals [2957]:
				xmin = 1052.8828
				xmax = 1053.0928
				text = "school"
			intervals [2958]:
				xmin = 1053.0928
				xmax = 1053.1228
				text = ""
			intervals [2959]:
				xmin = 1053.1228
				xmax = 1053.3528
				text = "now"
			intervals [2960]:
				xmin = 1053.3528
				xmax = 1054.8845
				text = ""
			intervals [2961]:
				xmin = 1054.8845
				xmax = 1055.1145
				text = "building"
			intervals [2962]:
				xmin = 1055.1145
				xmax = 1055.2145
				text = "that"
			intervals [2963]:
				xmin = 1055.2145
				xmax = 1055.3045
				text = "was"
			intervals [2964]:
				xmin = 1055.3045
				xmax = 1055.4345
				text = "there"
			intervals [2965]:
				xmin = 1055.4345
				xmax = 1055.4645
				text = ""
			intervals [2966]:
				xmin = 1055.4645
				xmax = 1055.5745
				text = "was"
			intervals [2967]:
				xmin = 1055.5745
				xmax = 1055.6045
				text = ""
			intervals [2968]:
				xmin = 1055.6045
				xmax = 1055.7045
				text = "a"
			intervals [2969]:
				xmin = 1055.7045
				xmax = 1056.1545
				text = "elementary"
			intervals [2970]:
				xmin = 1056.1545
				xmax = 1056.4445
				text = "school"
			intervals [2971]:
				xmin = 1056.4445
				xmax = 1056.4745
				text = ""
			intervals [2972]:
				xmin = 1056.4745
				xmax = 1056.5445
				text = "and"
			intervals [2973]:
				xmin = 1056.5445
				xmax = 1056.6145
				text = "i"
			intervals [2974]:
				xmin = 1056.6145
				xmax = 1056.7945
				text = "went"
			intervals [2975]:
				xmin = 1056.7945
				xmax = 1056.9945
				text = "there"
			intervals [2976]:
				xmin = 1056.9945
				xmax = 1057.0245
				text = "i"
			intervals [2977]:
				xmin = 1057.0245
				xmax = 1057.0545
				text = ""
			intervals [2978]:
				xmin = 1057.0545
				xmax = 1057.1945
				text = "was"
			intervals [2979]:
				xmin = 1057.1945
				xmax = 1057.2245
				text = ""
			intervals [2980]:
				xmin = 1057.2245
				xmax = 1057.6445
				text = "sent"
			intervals [2981]:
				xmin = 1057.6445
				xmax = 1057.7945
				text = ""
			intervals [2982]:
				xmin = 1057.7945
				xmax = 1057.8545
				text = "to"
			intervals [2983]:
				xmin = 1057.8545
				xmax = 1057.9445
				text = ""
			intervals [2984]:
				xmin = 1057.9445
				xmax = 1058.0245
				text = "uh"
			intervals [2985]:
				xmin = 1058.0245
				xmax = 1058.3679
				text = ""
			intervals [2986]:
				xmin = 1058.3679
				xmax = 1058.9279
				text = "kindergarten"
			intervals [2987]:
				xmin = 1058.9279
				xmax = 1059.2383
				text = ""
			intervals [2988]:
				xmin = 1059.2383
				xmax = 1059.7283
				text = "sixth"
			intervals [2989]:
				xmin = 1059.7283
				xmax = 1060.9149
				text = ""
			intervals [2990]:
				xmin = 1060.9149
				xmax = 1061.0349
				text = "and"
			intervals [2991]:
				xmin = 1061.0349
				xmax = 1061.1549
				text = "i"
			intervals [2992]:
				xmin = 1061.1549
				xmax = 1061.1849
				text = ""
			intervals [2993]:
				xmin = 1061.1849
				xmax = 1061.3849
				text = "middle"
			intervals [2994]:
				xmin = 1061.3849
				xmax = 1061.6749
				text = "school"
			intervals [2995]:
				xmin = 1061.6749
				xmax = 1061.7049
				text = "i"
			intervals [2996]:
				xmin = 1061.7049
				xmax = 1061.8449
				text = "went"
			intervals [2997]:
				xmin = 1061.8449
				xmax = 1061.9549
				text = "to"
			intervals [2998]:
				xmin = 1061.9549
				xmax = 1062.5349
				text = "jefferson"
			intervals [2999]:
				xmin = 1062.5349
				xmax = 1064.1521
				text = ""
			intervals [3000]:
				xmin = 1064.1521
				xmax = 1064.3721
				text = "which"
			intervals [3001]:
				xmin = 1064.3721
				xmax = 1064.4621
				text = "is"
			intervals [3002]:
				xmin = 1064.4621
				xmax = 1064.6021
				text = "over"
			intervals [3003]:
				xmin = 1064.6021
				xmax = 1064.6921
				text = "there"
			intervals [3004]:
				xmin = 1064.6921
				xmax = 1064.7621
				text = "in"
			intervals [3005]:
				xmin = 1064.7621
				xmax = 1064.7921
				text = ""
			intervals [3006]:
				xmin = 1064.7921
				xmax = 1064.8521
				text = "the"
			intervals [3007]:
				xmin = 1064.8521
				xmax = 1064.9421
				text = ""
			intervals [3008]:
				xmin = 1064.9421
				xmax = 1065.6921
				text = "southwest"
			intervals [3009]:
				xmin = 1065.6921
				xmax = 1066.6411
				text = ""
			intervals [3010]:
				xmin = 1066.6411
				xmax = 1066.8611
				text = "yeah"
			intervals [3011]:
				xmin = 1066.8611
				xmax = 1066.9211
				text = "i"
			intervals [3012]:
				xmin = 1066.9211
				xmax = 1067.0411
				text = "got"
			intervals [3013]:
				xmin = 1067.0411
				xmax = 1067.0811
				text = ""
			intervals [3014]:
				xmin = 1067.0811
				xmax = 1067.4411
				text = "jumped"
			intervals [3015]:
				xmin = 1067.4411
				xmax = 1067.6311
				text = "from"
			intervals [3016]:
				xmin = 1067.6311
				xmax = 1068.3218
				text = ""
			intervals [3017]:
				xmin = 1068.3218
				xmax = 1068.6418
				text = "yeah"
			intervals [3018]:
				xmin = 1068.6418
				xmax = 1069.7543
				text = ""
			intervals [3019]:
				xmin = 1069.7543
				xmax = 1070.1043
				text = "uh"
			intervals [3020]:
				xmin = 1070.1043
				xmax = 1070.1643
				text = "i"
			intervals [3021]:
				xmin = 1070.1643
				xmax = 1070.3643
				text = "went"
			intervals [3022]:
				xmin = 1070.3643
				xmax = 1070.4343
				text = "to"
			intervals [3023]:
				xmin = 1070.4343
				xmax = 1070.4843
				text = ""
			intervals [3024]:
				xmin = 1070.4843
				xmax = 1070.9543
				text = "rdx"
			intervals [3025]:
				xmin = 1070.9543
				xmax = 1071.2143
				text = "my"
			intervals [3026]:
				xmin = 1071.2143
				xmax = 1071.3943
				text = ""
			intervals [3027]:
				xmin = 1071.3943
				xmax = 1071.4943
				text = "high"
			intervals [3028]:
				xmin = 1071.4943
				xmax = 1071.8443
				text = "school"
			intervals [3029]:
				xmin = 1071.8443
				xmax = 1071.9443
				text = ""
			intervals [3030]:
				xmin = 1071.9443
				xmax = 1072.1243
				text = "year"
			intervals [3031]:
				xmin = 1072.1243
				xmax = 1072.3253
				text = ""
			intervals [3032]:
				xmin = 1072.3253
				xmax = 1072.5053
				text = "nine"
			intervals [3033]:
				xmin = 1072.5053
				xmax = 1072.6153
				text = "through"
			intervals [3034]:
				xmin = 1072.6153
				xmax = 1072.9753
				text = "twelve"
			intervals [3035]:
				xmin = 1072.9753
				xmax = 1080.3682
				text = ""
			intervals [3036]:
				xmin = 1080.3682
				xmax = 1080.4282
				text = "yeah"
			intervals [3037]:
				xmin = 1080.4282
				xmax = 1081.3709
				text = ""
			intervals [3038]:
				xmin = 1081.3709
				xmax = 1081.6109
				text = "well"
			intervals [3039]:
				xmin = 1081.6109
				xmax = 1081.6409
				text = ""
			intervals [3040]:
				xmin = 1081.6409
				xmax = 1082.1109
				text = "rdx"
			intervals [3041]:
				xmin = 1082.1109
				xmax = 1082.2109
				text = "i"
			intervals [3042]:
				xmin = 1082.2109
				xmax = 1082.4709
				text = "was"
			intervals [3043]:
				xmin = 1082.4709
				xmax = 1082.7209
				text = "like"
			intervals [3044]:
				xmin = 1082.7209
				xmax = 1082.7809
				text = "i"
			intervals [3045]:
				xmin = 1082.7809
				xmax = 1083.0509
				text = "knew"
			intervals [3046]:
				xmin = 1083.0509
				xmax = 1083.3709
				text = "people"
			intervals [3047]:
				xmin = 1083.3709
				xmax = 1083.6109
				text = "going"
			intervals [3048]:
				xmin = 1083.6109
				xmax = 1083.8209
				text = "there"
			intervals [3049]:
				xmin = 1083.8209
				xmax = 1084.1209
				text = "so"
			intervals [3050]:
				xmin = 1084.1209
				xmax = 1084.1509
				text = ""
			intervals [3051]:
				xmin = 1084.1509
				xmax = 1084.2709
				text = "i"
			intervals [3052]:
				xmin = 1084.2709
				xmax = 1084.4609
				text = "was"
			intervals [3053]:
				xmin = 1084.4609
				xmax = 1084.8009
				text = "okay"
			intervals [3054]:
				xmin = 1084.8009
				xmax = 1084.9709
				text = "and"
			intervals [3055]:
				xmin = 1084.9709
				xmax = 1085.2809
				text = "i'm"
			intervals [3056]:
				xmin = 1085.2809
				xmax = 1085.3209
				text = ""
			intervals [3057]:
				xmin = 1085.3209
				xmax = 1085.4309
				text = "a"
			intervals [3058]:
				xmin = 1085.4309
				xmax = 1085.4609
				text = ""
			intervals [3059]:
				xmin = 1085.4609
				xmax = 1085.5409
				text = "f"
			intervals [3060]:
				xmin = 1085.5409
				xmax = 1085.8866
				text = ""
			intervals [3061]:
				xmin = 1085.8866
				xmax = 1086.0766
				text = "i'm"
			intervals [3062]:
				xmin = 1086.0766
				xmax = 1086.1366
				text = "a"
			intervals [3063]:
				xmin = 1086.1366
				xmax = 1086.553
				text = ""
			intervals [3064]:
				xmin = 1086.553
				xmax = 1086.803
				text = "people"
			intervals [3065]:
				xmin = 1086.803
				xmax = 1086.873
				text = "s"
			intervals [3066]:
				xmin = 1086.873
				xmax = 1087.213
				text = "person"
			intervals [3067]:
				xmin = 1087.213
				xmax = 1087.503
				text = "so"
			intervals [3068]:
				xmin = 1087.503
				xmax = 1088.3217
				text = ""
			intervals [3069]:
				xmin = 1088.3217
				xmax = 1088.4117
				text = "it"
			intervals [3070]:
				xmin = 1088.4117
				xmax = 1088.5717
				text = "didn't"
			intervals [3071]:
				xmin = 1088.5717
				xmax = 1088.7917
				text = "matter"
			intervals [3072]:
				xmin = 1088.7917
				xmax = 1088.9817
				text = "which"
			intervals [3073]:
				xmin = 1088.9817
				xmax = 1089.4217
				text = "neighborhood"
			intervals [3074]:
				xmin = 1089.4217
				xmax = 1089.5417
				text = "i"
			intervals [3075]:
				xmin = 1089.5417
				xmax = 1089.5917
				text = ""
			intervals [3076]:
				xmin = 1089.5917
				xmax = 1089.7217
				text = "was"
			intervals [3077]:
				xmin = 1089.7217
				xmax = 1089.9417
				text = "in"
			intervals [3078]:
				xmin = 1089.9417
				xmax = 1090.0517
				text = ""
			intervals [3079]:
				xmin = 1090.0517
				xmax = 1090.2617
				text = "like"
			intervals [3080]:
				xmin = 1090.2617
				xmax = 1090.5064
				text = ""
			intervals [3081]:
				xmin = 1090.5064
				xmax = 1090.6564
				text = "they"
			intervals [3082]:
				xmin = 1090.6564
				xmax = 1090.9264
				text = "knew"
			intervals [3083]:
				xmin = 1090.9264
				xmax = 1091.1864
				text = "me"
			intervals [3084]:
				xmin = 1091.1864
				xmax = 1091.4364
				text = "like"
			intervals [3085]:
				xmin = 1091.4364
				xmax = 1091.907
				text = ""
			intervals [3086]:
				xmin = 1091.907
				xmax = 1092.017
				text = "they"
			intervals [3087]:
				xmin = 1092.017
				xmax = 1092.197
				text = "wouldn't"
			intervals [3088]:
				xmin = 1092.197
				xmax = 1092.257
				text = "say"
			intervals [3089]:
				xmin = 1092.257
				xmax = 1092.307
				text = "oh"
			intervals [3090]:
				xmin = 1092.307
				xmax = 1092.617
				text = "rdx"
			intervals [3091]:
				xmin = 1092.617
				xmax = 1092.777
				text = "not"
			intervals [3092]:
				xmin = 1092.777
				xmax = 1092.917
				text = "with"
			intervals [3093]:
				xmin = 1092.917
				xmax = 1093.127
				text = "them"
			intervals [3094]:
				xmin = 1093.127
				xmax = 1094.280
				text = ""
			intervals [3095]:
				xmin = 1094.280
				xmax = 1094.410
				text = "they"
			intervals [3096]:
				xmin = 1094.410
				xmax = 1094.480
				text = "be"
			intervals [3097]:
				xmin = 1094.480
				xmax = 1094.730
				text = "like"
			intervals [3098]:
				xmin = 1094.730
				xmax = 1095.7605
				text = ""
			intervals [3099]:
				xmin = 1095.7605
				xmax = 1095.9805
				text = "even"
			intervals [3100]:
				xmin = 1095.9805
				xmax = 1096.1705
				text = "though"
			intervals [3101]:
				xmin = 1096.1705
				xmax = 1096.4705
				text = "he"
			intervals [3102]:
				xmin = 1096.4705
				xmax = 1096.6705
				text = "from"
			intervals [3103]:
				xmin = 1096.6705
				xmax = 1096.7805
				text = "that"
			intervals [3104]:
				xmin = 1096.7805
				xmax = 1097.2305
				text = "neighborhood"
			intervals [3105]:
				xmin = 1097.2305
				xmax = 1097.3905
				text = "he"
			intervals [3106]:
				xmin = 1097.3905
				xmax = 1097.4905
				text = ""
			intervals [3107]:
				xmin = 1097.4905
				xmax = 1097.6705
				text = "we"
			intervals [3108]:
				xmin = 1097.6705
				xmax = 1097.8674
				text = ""
			intervals [3109]:
				xmin = 1097.8674
				xmax = 1097.9774
				text = "they"
			intervals [3110]:
				xmin = 1097.9774
				xmax = 1098.1174
				text = "know"
			intervals [3111]:
				xmin = 1098.1174
				xmax = 1098.1874
				text = "i'm"
			intervals [3112]:
				xmin = 1098.1874
				xmax = 1098.3074
				text = "not"
			intervals [3113]:
				xmin = 1098.3074
				xmax = 1098.4574
				text = "gonna"
			intervals [3114]:
				xmin = 1098.4574
				xmax = 1098.6174
				text = "do"
			intervals [3115]:
				xmin = 1098.6174
				xmax = 1098.8274
				text = "nothing"
			intervals [3116]:
				xmin = 1098.8274
				xmax = 1099.1074
				text = "because"
			intervals [3117]:
				xmin = 1099.1074
				xmax = 1099.1974
				text = "i"
			intervals [3118]:
				xmin = 1099.1974
				xmax = 1099.4274
				text = "want"
			intervals [3119]:
				xmin = 1099.4274
				xmax = 1099.6774
				text = "better"
			intervals [3120]:
				xmin = 1099.6774
				xmax = 1099.7474
				text = "for"
			intervals [3121]:
				xmin = 1099.7474
				xmax = 1100.1574
				text = "myself"
			intervals [3122]:
				xmin = 1100.1574
				xmax = 1101.0846
				text = ""
			intervals [3123]:
				xmin = 1101.0846
				xmax = 1101.2546
				text = "like"
			intervals [3124]:
				xmin = 1101.2546
				xmax = 1101.2946
				text = ""
			intervals [3125]:
				xmin = 1101.2946
				xmax = 1101.5946
				text = "this"
			intervals [3126]:
				xmin = 1101.5946
				xmax = 1101.7946
				text = "year"
			intervals [3127]:
				xmin = 1101.7946
				xmax = 1101.8346
				text = "i"
			intervals [3128]:
				xmin = 1101.8346
				xmax = 1102.0146
				text = "met"
			intervals [3129]:
				xmin = 1102.0146
				xmax = 1102.0746
				text = "a"
			intervals [3130]:
				xmin = 1102.0746
				xmax = 1102.6346
				text = "freshman"
			intervals [3131]:
				xmin = 1102.6346
				xmax = 1103.6235
				text = ""
			intervals [3132]:
				xmin = 1103.6235
				xmax = 1103.9335
				text = "that"
			intervals [3133]:
				xmin = 1103.9335
				xmax = 1104.718
				text = ""
			intervals [3134]:
				xmin = 1104.718
				xmax = 1104.908
				text = "from"
			intervals [3135]:
				xmin = 1104.908
				xmax = 1104.938
				text = "a"
			intervals [3136]:
				xmin = 1104.938
				xmax = 1105.338
				text = "neighborhood"
			intervals [3137]:
				xmin = 1105.338
				xmax = 1105.588
				text = "that"
			intervals [3138]:
				xmin = 1105.588
				xmax = 1105.7104
				text = ""
			intervals [3139]:
				xmin = 1105.7104
				xmax = 1106.0604
				text = "my"
			intervals [3140]:
				xmin = 1106.0604
				xmax = 1106.2627
				text = ""
			intervals [3141]:
				xmin = 1106.2627
				xmax = 1106.5827
				text = "neighborhood"
			intervals [3142]:
				xmin = 1106.5827
				xmax = 1106.7927
				text = "don't"
			intervals [3143]:
				xmin = 1106.7927
				xmax = 1106.9627
				text = "like"
			intervals [3144]:
				xmin = 1106.9627
				xmax = 1107.7192
				text = ""
			intervals [3145]:
				xmin = 1107.7192
				xmax = 1107.9592
				text = "but"
			intervals [3146]:
				xmin = 1107.9592
				xmax = 1108.1092
				text = "they"
			intervals [3147]:
				xmin = 1108.1092
				xmax = 1108.2992
				text = "looked"
			intervals [3148]:
				xmin = 1108.2992
				xmax = 1108.3692
				text = "at"
			intervals [3149]:
				xmin = 1108.3692
				xmax = 1108.4792
				text = "me"
			intervals [3150]:
				xmin = 1108.4792
				xmax = 1108.5992
				text = "was"
			intervals [3151]:
				xmin = 1108.5992
				xmax = 1108.7592
				text = "like"
			intervals [3152]:
				xmin = 1108.7592
				xmax = 1108.7892
				text = ""
			intervals [3153]:
				xmin = 1108.7892
				xmax = 1108.9692
				text = "oh"
			intervals [3154]:
				xmin = 1108.9692
				xmax = 1109.0992
				text = "he"
			intervals [3155]:
				xmin = 1109.0992
				xmax = 1109.3192
				text = "not"
			intervals [3156]:
				xmin = 1109.3192
				xmax = 1109.634
				text = ""
			intervals [3157]:
				xmin = 1109.634
				xmax = 1109.814
				text = "do"
			intervals [3158]:
				xmin = 1109.814
				xmax = 1110.054
				text = "that"
			intervals [3159]:
				xmin = 1110.054
				xmax = 1110.1662
				text = ""
			intervals [3160]:
				xmin = 1110.1662
				xmax = 1110.3162
				text = "he"
			intervals [3161]:
				xmin = 1110.3162
				xmax = 1110.3562
				text = "s"
			intervals [3162]:
				xmin = 1110.3562
				xmax = 1110.4862
				text = "not"
			intervals [3163]:
				xmin = 1110.4862
				xmax = 1110.6062
				text = "gonna"
			intervals [3164]:
				xmin = 1110.6062
				xmax = 1110.7162
				text = "be"
			intervals [3165]:
				xmin = 1110.7162
				xmax = 1110.9362
				text = "that"
			intervals [3166]:
				xmin = 1110.9362
				xmax = 1111.3828
				text = ""
			intervals [3167]:
				xmin = 1111.3828
				xmax = 1111.7928
				text = "person"
			intervals [3168]:
				xmin = 1111.7928
				xmax = 1113.3354
				text = ""
			intervals [3169]:
				xmin = 1113.3354
				xmax = 1113.5854
				text = "but"
			intervals [3170]:
				xmin = 1113.5854
				xmax = 1113.6776
				text = ""
			intervals [3171]:
				xmin = 1113.6776
				xmax = 1114.0076
				text = "always"
			intervals [3172]:
				xmin = 1114.0076
				xmax = 1114.1976
				text = "had"
			intervals [3173]:
				xmin = 1114.1976
				xmax = 1114.2676
				text = "to"
			intervals [3174]:
				xmin = 1114.2676
				xmax = 1114.6076
				text = "show"
			intervals [3175]:
				xmin = 1114.6076
				xmax = 1115.2643
				text = ""
			intervals [3176]:
				xmin = 1115.2643
				xmax = 1115.3243
				text = "i"
			intervals [3177]:
				xmin = 1115.3243
				xmax = 1115.4643
				text = "didn't"
			intervals [3178]:
				xmin = 1115.4643
				xmax = 1115.5643
				text = "have"
			intervals [3179]:
				xmin = 1115.5643
				xmax = 1115.6743
				text = "to"
			intervals [3180]:
				xmin = 1115.6743
				xmax = 1115.8643
				text = "show"
			intervals [3181]:
				xmin = 1115.8643
				xmax = 1115.9843
				text = "them"
			intervals [3182]:
				xmin = 1115.9843
				xmax = 1116.1943
				text = "but"
			intervals [3183]:
				xmin = 1116.1943
				xmax = 1116.2925
				text = ""
			intervals [3184]:
				xmin = 1116.2925
				xmax = 1116.4525
				text = "they"
			intervals [3185]:
				xmin = 1116.4525
				xmax = 1116.8125
				text = "knew"
			intervals [3186]:
				xmin = 1116.8125
				xmax = 1117.405
				text = ""
			intervals [3187]:
				xmin = 1117.405
				xmax = 1117.675
				text = "that"
			intervals [3188]:
				xmin = 1117.675
				xmax = 1118.1414
				text = ""
			intervals [3189]:
				xmin = 1118.1414
				xmax = 1118.2914
				text = "if"
			intervals [3190]:
				xmin = 1118.2914
				xmax = 1118.3714
				text = "you"
			intervals [3191]:
				xmin = 1118.3714
				xmax = 1118.5614
				text = "come"
			intervals [3192]:
				xmin = 1118.5614
				xmax = 1118.6514
				text = "at"
			intervals [3193]:
				xmin = 1118.6514
				xmax = 1118.7514
				text = "me"
			intervals [3194]:
				xmin = 1118.7514
				xmax = 1118.8214
				text = "a"
			intervals [3195]:
				xmin = 1118.8214
				xmax = 1119.0514
				text = "certain"
			intervals [3196]:
				xmin = 1119.0514
				xmax = 1119.1214
				text = "way"
			intervals [3197]:
				xmin = 1119.1214
				xmax = 1119.2314
				text = "i'm"
			intervals [3198]:
				xmin = 1119.2314
				xmax = 1119.3714
				text = "gonna"
			intervals [3199]:
				xmin = 1119.3714
				xmax = 1119.7314
				text = "protect"
			intervals [3200]:
				xmin = 1119.7314
				xmax = 1120.1314
				text = "myself"
			intervals [3201]:
				xmin = 1120.1314
				xmax = 1125.2021
				text = ""
			intervals [3202]:
				xmin = 1125.2021
				xmax = 1125.3121
				text = "yeah"
			intervals [3203]:
				xmin = 1125.3121
				xmax = 1125.5421
				text = "but"
			intervals [3204]:
				xmin = 1125.5421
				xmax = 1125.8504
				text = ""
			intervals [3205]:
				xmin = 1125.8504
				xmax = 1125.9804
				text = "in"
			intervals [3206]:
				xmin = 1125.9804
				xmax = 1126.1104
				text = "sc-"
			intervals [3207]:
				xmin = 1126.1104
				xmax = 1126.1404
				text = ""
			intervals [3208]:
				xmin = 1126.1404
				xmax = 1126.3404
				text = "in"
			intervals [3209]:
				xmin = 1126.3404
				xmax = 1126.6804
				text = "school"
			intervals [3210]:
				xmin = 1126.6804
				xmax = 1127.8473
				text = ""
			intervals [3211]:
				xmin = 1127.8473
				xmax = 1128.1473
				text = "uh"
			intervals [3212]:
				xmin = 1128.1473
				xmax = 1129.7338
				text = ""
			intervals [3213]:
				xmin = 1129.7338
				xmax = 1129.9338
				text = "it"
			intervals [3214]:
				xmin = 1129.9338
				xmax = 1130.1338
				text = "really"
			intervals [3215]:
				xmin = 1130.1338
				xmax = 1130.2938
				text = "was"
			intervals [3216]:
				xmin = 1130.2938
				xmax = 1130.4338
				text = "like"
			intervals [3217]:
				xmin = 1130.4338
				xmax = 1130.4938
				text = "a"
			intervals [3218]:
				xmin = 1130.4938
				xmax = 1131.0538
				text = "neighborhood"
			intervals [3219]:
				xmin = 1131.0538
				xmax = 1131.3538
				text = "sit"
			intervals [3220]:
				xmin = 1131.3538
				xmax = 1131.6538
				text = "somewhere"
			intervals [3221]:
				xmin = 1131.6538
				xmax = 1131.8238
				text = "else"
			intervals [3222]:
				xmin = 1131.8238
				xmax = 1131.9138
				text = "with"
			intervals [3223]:
				xmin = 1131.9138
				xmax = 1132.3938
				text = "neighborhood"
			intervals [3224]:
				xmin = 1132.3938
				xmax = 1132.4238
				text = ""
			intervals [3225]:
				xmin = 1132.4238
				xmax = 1132.5938
				text = "like"
			intervals [3226]:
				xmin = 1132.5938
				xmax = 1134.870
				text = ""
			intervals [3227]:
				xmin = 1134.870
				xmax = 1135.030
				text = "yeah"
			intervals [3228]:
				xmin = 1135.030
				xmax = 1135.210
				text = "but"
			intervals [3229]:
				xmin = 1135.210
				xmax = 1135.240
				text = ""
			intervals [3230]:
				xmin = 1135.240
				xmax = 1135.520
				text = "some"
			intervals [3231]:
				xmin = 1135.520
				xmax = 1135.760
				text = "people"
			intervals [3232]:
				xmin = 1135.760
				xmax = 1136.080
				text = "from"
			intervals [3233]:
				xmin = 1136.080
				xmax = 1136.1523
				text = ""
			intervals [3234]:
				xmin = 1136.1523
				xmax = 1136.3623
				text = "one"
			intervals [3235]:
				xmin = 1136.3623
				xmax = 1136.8323
				text = "neighborhood"
			intervals [3236]:
				xmin = 1136.8323
				xmax = 1137.3348
				text = ""
			intervals [3237]:
				xmin = 1137.3348
				xmax = 1137.5348
				text = "like"
			intervals [3238]:
				xmin = 1137.5348
				xmax = 1137.6748
				text = "i"
			intervals [3239]:
				xmin = 1137.6748
				xmax = 1137.7948
				text = "be"
			intervals [3240]:
				xmin = 1137.7948
				xmax = 1138.0148
				text = "from"
			intervals [3241]:
				xmin = 1138.0148
				xmax = 1138.0448
				text = "a"
			intervals [3242]:
				xmin = 1138.0448
				xmax = 1138.5948
				text = "neighborhood"
			intervals [3243]:
				xmin = 1138.5948
				xmax = 1138.7174
				text = ""
			intervals [3244]:
				xmin = 1138.7174
				xmax = 1139.0074
				text = "in"
			intervals [3245]:
				xmin = 1139.0074
				xmax = 1139.4017
				text = ""
			intervals [3246]:
				xmin = 1139.4017
				xmax = 1139.8617
				text = "and"
			intervals [3247]:
				xmin = 1139.8617
				xmax = 1139.9519
				text = ""
			intervals [3248]:
				xmin = 1139.9519
				xmax = 1140.0819
				text = "i'm"
			intervals [3249]:
				xmin = 1140.0819
				xmax = 1140.3219
				text = "friends"
			intervals [3250]:
				xmin = 1140.3219
				xmax = 1140.4519
				text = "with"
			intervals [3251]:
				xmin = 1140.4519
				xmax = 1140.6219
				text = "you"
			intervals [3252]:
				xmin = 1140.6219
				xmax = 1141.2584
				text = ""
			intervals [3253]:
				xmin = 1141.2584
				xmax = 1141.4584
				text = "so"
			intervals [3254]:
				xmin = 1141.4584
				xmax = 1141.7084
				text = "like"
			intervals [3255]:
				xmin = 1141.7084
				xmax = 1141.7762
				text = ""
			intervals [3256]:
				xmin = 1141.7762
				xmax = 1141.9562
				text = "i"
			intervals [3257]:
				xmin = 1141.9562
				xmax = 1142.0262
				text = "be"
			intervals [3258]:
				xmin = 1142.0262
				xmax = 1142.0562
				text = ""
			intervals [3259]:
				xmin = 1142.0562
				xmax = 1142.2562
				text = "like"
			intervals [3260]:
				xmin = 1142.2562
				xmax = 1142.5589
				text = ""
			intervals [3261]:
				xmin = 1142.5589
				xmax = 1142.7189
				text = "that"
			intervals [3262]:
				xmin = 1142.7189
				xmax = 1142.7689
				text = "s"
			intervals [3263]:
				xmin = 1142.7689
				xmax = 1142.8889
				text = "not"
			intervals [3264]:
				xmin = 1142.8889
				xmax = 1143.0089
				text = "gonna"
			intervals [3265]:
				xmin = 1143.0089
				xmax = 1143.1889
				text = "happen"
			intervals [3266]:
				xmin = 1143.1889
				xmax = 1143.3289
				text = "in"
			intervals [3267]:
				xmin = 1143.3289
				xmax = 1143.7289
				text = "school"
			intervals [3268]:
				xmin = 1143.7289
				xmax = 1143.8189
				text = "you"
			intervals [3269]:
				xmin = 1143.8189
				xmax = 1143.9089
				text = "know"
			intervals [3270]:
				xmin = 1143.9089
				xmax = 1144.0489
				text = "like"
			intervals [3271]:
				xmin = 1144.0489
				xmax = 1144.1188
				text = ""
			intervals [3272]:
				xmin = 1144.1188
				xmax = 1144.2588
				text = "if"
			intervals [3273]:
				xmin = 1144.2588
				xmax = 1144.3188
				text = "it"
			intervals [3274]:
				xmin = 1144.3188
				xmax = 1144.5588
				text = "happen"
			intervals [3275]:
				xmin = 1144.5588
				xmax = 1144.8588
				text = "outside"
			intervals [3276]:
				xmin = 1144.8588
				xmax = 1144.9188
				text = "of"
			intervals [3277]:
				xmin = 1144.9188
				xmax = 1145.2088
				text = "school"
			intervals [3278]:
				xmin = 1145.2088
				xmax = 1145.2888
				text = "it"
			intervals [3279]:
				xmin = 1145.2888
				xmax = 1145.3288
				text = "s"
			intervals [3280]:
				xmin = 1145.3288
				xmax = 1145.7088
				text = "different"
			intervals [3281]:
				xmin = 1145.7088
				xmax = 1146.1161
				text = ""
			intervals [3282]:
				xmin = 1146.1161
				xmax = 1146.2361
				text = "but"
			intervals [3283]:
				xmin = 1146.2361
				xmax = 1146.3261
				text = "in"
			intervals [3284]:
				xmin = 1146.3261
				xmax = 1146.5761
				text = "school"
			intervals [3285]:
				xmin = 1146.5761
				xmax = 1146.7461
				text = "like"
			intervals [3286]:
				xmin = 1146.7461
				xmax = 1146.9161
				text = "we"
			intervals [3287]:
				xmin = 1146.9161
				xmax = 1146.9461
				text = "<unk>"
			intervals [3288]:
				xmin = 1146.9461
				xmax = 1147.0761
				text = "be"
			intervals [3289]:
				xmin = 1147.0761
				xmax = 1147.4261
				text = "cool"
			intervals [3290]:
				xmin = 1147.4261
				xmax = 1147.5861
				text = "we"
			intervals [3291]:
				xmin = 1147.5861
				xmax = 1147.7361
				text = "even"
			intervals [3292]:
				xmin = 1147.7361
				xmax = 1147.8561
				text = "play"
			intervals [3293]:
				xmin = 1147.8561
				xmax = 1148.5161
				text = "basketball"
			intervals [3294]:
				xmin = 1148.5161
				xmax = 1149.1815
				text = ""
			intervals [3295]:
				xmin = 1149.1815
				xmax = 1149.2915
				text = "i"
			intervals [3296]:
				xmin = 1149.2915
				xmax = 1149.5015
				text = "play"
			intervals [3297]:
				xmin = 1149.5015
				xmax = 1149.8615
				text = "basketball"
			intervals [3298]:
				xmin = 1149.8615
				xmax = 1149.9615
				text = "with"
			intervals [3299]:
				xmin = 1149.9615
				xmax = 1150.2315
				text = "people"
			intervals [3300]:
				xmin = 1150.2315
				xmax = 1151.9063
				text = ""
			intervals [3301]:
				xmin = 1151.9063
				xmax = 1152.1063
				text = "from"
			intervals [3302]:
				xmin = 1152.1063
				xmax = 1152.5563
				text = "neighborhoods"
			intervals [3303]:
				xmin = 1152.5563
				xmax = 1152.7863
				text = "that"
			intervals [3304]:
				xmin = 1152.7863
				xmax = 1152.8263
				text = ""
			intervals [3305]:
				xmin = 1152.8263
				xmax = 1153.3663
				text = "beef"
			intervals [3306]:
				xmin = 1153.3663
				xmax = 1153.6663
				text = "years"
			intervals [3307]:
				xmin = 1153.6663
				xmax = 1153.9363
				text = "ago"
			intervals [3308]:
				xmin = 1153.9363
				xmax = 1154.9456
				text = ""
			intervals [3309]:
				xmin = 1154.9456
				xmax = 1155.0656
				text = "that"
			intervals [3310]:
				xmin = 1155.0656
				xmax = 1155.0956
				text = "s"
			intervals [3311]:
				xmin = 1155.0956
				xmax = 1155.4356
				text = "still"
			intervals [3312]:
				xmin = 1155.4356
				xmax = 1155.8856
				text = "happening"
			intervals [3313]:
				xmin = 1155.8856
				xmax = 1155.932
				text = ""
			intervals [3314]:
				xmin = 1155.932
				xmax = 1156.032
				text = "i"
			intervals [3315]:
				xmin = 1156.032
				xmax = 1156.062
				text = "<unk>"
			intervals [3316]:
				xmin = 1156.062
				xmax = 1156.292
				text = "play"
			intervals [3317]:
				xmin = 1156.292
				xmax = 1156.902
				text = "basketball"
			intervals [3318]:
				xmin = 1156.902
				xmax = 1156.942
				text = ""
			intervals [3319]:
				xmin = 1156.942
				xmax = 1157.192
				text = "but"
			intervals [3320]:
				xmin = 1157.192
				xmax = 1158.6952
				text = ""
			intervals [3321]:
				xmin = 1158.6952
				xmax = 1158.8052
				text = "on"
			intervals [3322]:
				xmin = 1158.8052
				xmax = 1158.9052
				text = "the"
			intervals [3323]:
				xmin = 1158.9052
				xmax = 1159.2052
				text = "court"
			intervals [3324]:
				xmin = 1159.2052
				xmax = 1159.3052
				text = "it"
			intervals [3325]:
				xmin = 1159.3052
				xmax = 1159.5052
				text = "was"
			intervals [3326]:
				xmin = 1159.5052
				xmax = 1159.7252
				text = "not"
			intervals [3327]:
				xmin = 1159.7252
				xmax = 1159.9252
				text = "like"
			intervals [3328]:
				xmin = 1159.9252
				xmax = 1160.1252
				text = "that"
			intervals [3329]:
				xmin = 1160.1252
				xmax = 1160.1552
				text = ""
			intervals [3330]:
				xmin = 1160.1552
				xmax = 1160.2952
				text = "it"
			intervals [3331]:
				xmin = 1160.2952
				xmax = 1160.5052
				text = "was"
			intervals [3332]:
				xmin = 1160.5052
				xmax = 1160.8452
				text = "like"
			intervals [3333]:
				xmin = 1160.8452
				xmax = 1161.6744
				text = ""
			intervals [3334]:
				xmin = 1161.6744
				xmax = 1161.8944
				text = "um"
			intervals [3335]:
				xmin = 1161.8944
				xmax = 1162.8488
				text = ""
			intervals [3336]:
				xmin = 1162.8488
				xmax = 1162.9188
				text = "i'm"
			intervals [3337]:
				xmin = 1162.9188
				xmax = 1163.1488
				text = "playing"
			intervals [3338]:
				xmin = 1163.1488
				xmax = 1163.6688
				text = "basketball"
			intervals [3339]:
				xmin = 1163.6688
				xmax = 1163.7388
				text = "it"
			intervals [3340]:
				xmin = 1163.7388
				xmax = 1164.0188
				text = "wasn't"
			intervals [3341]:
				xmin = 1164.0188
				xmax = 1164.2488
				text = "like"
			intervals [3342]:
				xmin = 1164.2488
				xmax = 1164.5388
				text = "oh"
			intervals [3343]:
				xmin = 1164.5388
				xmax = 1164.8758
				text = ""
			intervals [3344]:
				xmin = 1164.8758
				xmax = 1165.0058
				text = "if"
			intervals [3345]:
				xmin = 1165.0058
				xmax = 1165.1058
				text = "he"
			intervals [3346]:
				xmin = 1165.1058
				xmax = 1165.3658
				text = "touch"
			intervals [3347]:
				xmin = 1165.3658
				xmax = 1165.4358
				text = "me"
			intervals [3348]:
				xmin = 1165.4358
				xmax = 1165.5258
				text = "the"
			intervals [3349]:
				xmin = 1165.5258
				xmax = 1165.7258
				text = "wrong"
			intervals [3350]:
				xmin = 1165.7258
				xmax = 1166.0758
				text = "way"
			intervals [3351]:
				xmin = 1166.0758
				xmax = 1166.209
				text = ""
			intervals [3352]:
				xmin = 1166.209
				xmax = 1166.269
				text = "i"
			intervals [3353]:
				xmin = 1166.269
				xmax = 1166.349
				text = "m"
			intervals [3354]:
				xmin = 1166.349
				xmax = 1166.379
				text = "a"
			intervals [3355]:
				xmin = 1166.379
				xmax = 1166.419
				text = ""
			intervals [3356]:
				xmin = 1166.419
				xmax = 1166.549
				text = "we"
			intervals [3357]:
				xmin = 1166.549
				xmax = 1166.719
				text = "gonna"
			intervals [3358]:
				xmin = 1166.719
				xmax = 1166.959
				text = "fight"
			intervals [3359]:
				xmin = 1166.959
				xmax = 1167.5126
				text = ""
			intervals [3360]:
				xmin = 1167.5126
				xmax = 1167.6226
				text = "it"
			intervals [3361]:
				xmin = 1167.6226
				xmax = 1167.8426
				text = "wasn't"
			intervals [3362]:
				xmin = 1167.8426
				xmax = 1168.0126
				text = "like"
			intervals [3363]:
				xmin = 1168.0126
				xmax = 1168.2126
				text = "that"
			intervals [3364]:
				xmin = 1168.2126
				xmax = 1171.0141
				text = ""
			intervals [3365]:
				xmin = 1171.0141
				xmax = 1171.2841
				text = "uh"
			intervals [3366]:
				xmin = 1171.2841
				xmax = 1171.4941
				text = "my"
			intervals [3367]:
				xmin = 1171.4941
				xmax = 1171.7641
				text = "favorite"
			intervals [3368]:
				xmin = 1171.7641
				xmax = 1172.2141
				text = "subject"
			intervals [3369]:
				xmin = 1172.2141
				xmax = 1172.2706
				text = ""
			intervals [3370]:
				xmin = 1172.2706
				xmax = 1172.8506
				text = "is"
			intervals [3371]:
				xmin = 1172.8506
				xmax = 1173.2806
				text = "history"
			intervals [3372]:
				xmin = 1173.2806
				xmax = 1174.7974
				text = ""
			intervals [3373]:
				xmin = 1174.7974
				xmax = 1174.8574
				text = "i"
			intervals [3374]:
				xmin = 1174.8574
				xmax = 1175.0674
				text = "don't"
			intervals [3375]:
				xmin = 1175.0674
				xmax = 1175.1774
				text = "know"
			intervals [3376]:
				xmin = 1175.1774
				xmax = 1175.3074
				text = "it"
			intervals [3377]:
				xmin = 1175.3074
				xmax = 1175.7474
				text = "like"
			intervals [3378]:
				xmin = 1175.7474
				xmax = 1176.210
				text = ""
			intervals [3379]:
				xmin = 1176.210
				xmax = 1176.290
				text = "i"
			intervals [3380]:
				xmin = 1176.290
				xmax = 1176.430
				text = "like"
			intervals [3381]:
				xmin = 1176.430
				xmax = 1176.460
				text = ""
			intervals [3382]:
				xmin = 1176.460
				xmax = 1176.920
				text = "hearing"
			intervals [3383]:
				xmin = 1176.920
				xmax = 1177.010
				text = "the"
			intervals [3384]:
				xmin = 1177.010
				xmax = 1177.400
				text = "history"
			intervals [3385]:
				xmin = 1177.400
				xmax = 1177.780
				text = "about"
			intervals [3386]:
				xmin = 1177.780
				xmax = 1177.8793
				text = ""
			intervals [3387]:
				xmin = 1177.8793
				xmax = 1178.0793
				text = "how"
			intervals [3388]:
				xmin = 1178.0793
				xmax = 1178.3193
				text = "far"
			intervals [3389]:
				xmin = 1178.3193
				xmax = 1178.3593
				text = ""
			intervals [3390]:
				xmin = 1178.3593
				xmax = 1178.7393
				text = "dc"
			intervals [3391]:
				xmin = 1178.7393
				xmax = 1179.1093
				text = "came"
			intervals [3392]:
				xmin = 1179.1093
				xmax = 1179.1993
				text = "and"
			intervals [3393]:
				xmin = 1179.1993
				xmax = 1179.2293
				text = ""
			intervals [3394]:
				xmin = 1179.2293
				xmax = 1179.4293
				text = "just"
			intervals [3395]:
				xmin = 1179.4293
				xmax = 1179.5693
				text = "how"
			intervals [3396]:
				xmin = 1179.5693
				xmax = 1179.6793
				text = "the"
			intervals [3397]:
				xmin = 1179.6793
				xmax = 1179.7093
				text = ""
			intervals [3398]:
				xmin = 1179.7093
				xmax = 1179.9993
				text = "world"
			intervals [3399]:
				xmin = 1179.9993
				xmax = 1180.4893
				text = "change"
			intervals [3400]:
				xmin = 1180.4893
				xmax = 1188.2088
				text = ""
			intervals [3401]:
				xmin = 1188.2088
				xmax = 1188.6188
				text = "uh"
			intervals [3402]:
				xmin = 1188.6188
				xmax = 1190.7319
				text = ""
			intervals [3403]:
				xmin = 1190.7319
				xmax = 1191.3119
				text = "well"
			intervals [3404]:
				xmin = 1191.3119
				xmax = 1192.5404
				text = ""
			intervals [3405]:
				xmin = 1192.5404
				xmax = 1192.6204
				text = "it"
			intervals [3406]:
				xmin = 1192.6204
				xmax = 1192.6704
				text = ""
			intervals [3407]:
				xmin = 1192.6704
				xmax = 1192.7304
				text = "s"
			intervals [3408]:
				xmin = 1192.7304
				xmax = 1192.8504
				text = "just"
			intervals [3409]:
				xmin = 1192.8504
				xmax = 1192.9904
				text = "like"
			intervals [3410]:
				xmin = 1192.9904
				xmax = 1193.0304
				text = ""
			intervals [3411]:
				xmin = 1193.0304
				xmax = 1193.1904
				text = "how"
			intervals [3412]:
				xmin = 1193.1904
				xmax = 1193.2804
				text = ""
			intervals [3413]:
				xmin = 1193.2804
				xmax = 1193.5904
				text = "dc"
			intervals [3414]:
				xmin = 1193.5904
				xmax = 1194.0904
				text = "changed"
			intervals [3415]:
				xmin = 1194.0904
				xmax = 1194.2404
				text = "over"
			intervals [3416]:
				xmin = 1194.2404
				xmax = 1194.6904
				text = "time"
			intervals [3417]:
				xmin = 1194.6904
				xmax = 1196.0197
				text = ""
			intervals [3418]:
				xmin = 1196.0197
				xmax = 1196.6397
				text = "from"
			intervals [3419]:
				xmin = 1196.6397
				xmax = 1197.3103
				text = ""
			intervals [3420]:
				xmin = 1197.3103
				xmax = 1197.6303
				text = "being"
			intervals [3421]:
				xmin = 1197.6303
				xmax = 1197.6603
				text = ""
			intervals [3422]:
				xmin = 1197.6603
				xmax = 1197.8903
				text = "dirt"
			intervals [3423]:
				xmin = 1197.8903
				xmax = 1198.3803
				text = "roads"
			intervals [3424]:
				xmin = 1198.3803
				xmax = 1198.5203
				text = "to"
			intervals [3425]:
				xmin = 1198.5203
				xmax = 1198.8103
				text = "this"
			intervals [3426]:
				xmin = 1198.8103
				xmax = 1200.3575
				text = ""
			intervals [3427]:
				xmin = 1200.3575
				xmax = 1200.8275
				text = "gravel"
			intervals [3428]:
				xmin = 1200.8275
				xmax = 1201.3075
				text = "now"
			intervals [3429]:
				xmin = 1201.3075
				xmax = 1201.3375
				text = ""
			intervals [3430]:
				xmin = 1201.3375
				xmax = 1201.7075
				text = "and"
			intervals [3431]:
				xmin = 1201.7075
				xmax = 1201.7475
				text = ""
			intervals [3432]:
				xmin = 1201.7475
				xmax = 1201.8675
				text = "it"
			intervals [3433]:
				xmin = 1201.8675
				xmax = 1202.0675
				text = "just"
			intervals [3434]:
				xmin = 1202.0675
				xmax = 1202.3175
				text = "how"
			intervals [3435]:
				xmin = 1202.3175
				xmax = 1202.5665
				text = ""
			intervals [3436]:
				xmin = 1202.5665
				xmax = 1202.6665
				text = "it"
			intervals [3437]:
				xmin = 1202.6665
				xmax = 1202.6965
				text = ""
			intervals [3438]:
				xmin = 1202.6965
				xmax = 1203.0465
				text = "changed"
			intervals [3439]:
				xmin = 1203.0465
				xmax = 1203.2565
				text = "from"
			intervals [3440]:
				xmin = 1203.2565
				xmax = 1203.8148
				text = ""
			intervals [3441]:
				xmin = 1203.8148
				xmax = 1204.1048
				text = "riding"
			intervals [3442]:
				xmin = 1204.1048
				xmax = 1204.6648
				text = "horses"
			intervals [3443]:
				xmin = 1204.6648
				xmax = 1204.6948
				text = ""
			intervals [3444]:
				xmin = 1204.6948
				xmax = 1204.8448
				text = "and"
			intervals [3445]:
				xmin = 1204.8448
				xmax = 1205.4648
				text = "carriages"
			intervals [3446]:
				xmin = 1205.4648
				xmax = 1205.9148
				text = "to"
			intervals [3447]:
				xmin = 1205.9148
				xmax = 1206.2319
				text = ""
			intervals [3448]:
				xmin = 1206.2319
				xmax = 1206.8119
				text = "cars"
			intervals [3449]:
				xmin = 1206.8119
				xmax = 1206.8419
				text = ""
			intervals [3450]:
				xmin = 1206.8419
				xmax = 1207.0519
				text = "like"
			intervals [3451]:
				xmin = 1207.0519
				xmax = 1207.8786
				text = ""
			intervals [3452]:
				xmin = 1207.8786
				xmax = 1207.9486
				text = "and"
			intervals [3453]:
				xmin = 1207.9486
				xmax = 1208.0786
				text = "how"
			intervals [3454]:
				xmin = 1208.0786
				xmax = 1208.2086
				text = "the"
			intervals [3455]:
				xmin = 1208.2086
				xmax = 1208.5686
				text = "houses"
			intervals [3456]:
				xmin = 1208.5686
				xmax = 1209.1286
				text = "was"
			intervals [3457]:
				xmin = 1209.1286
				xmax = 1209.669
				text = ""
			intervals [3458]:
				xmin = 1209.669
				xmax = 1209.799
				text = "how"
			intervals [3459]:
				xmin = 1209.799
				xmax = 1209.909
				text = "the"
			intervals [3460]:
				xmin = 1209.909
				xmax = 1210.449
				text = "first"
			intervals [3461]:
				xmin = 1210.449
				xmax = 1210.499
				text = ""
			intervals [3462]:
				xmin = 1210.499
				xmax = 1211.169
				text = "landlines"
			intervals [3463]:
				xmin = 1211.169
				xmax = 1211.309
				text = "was"
			intervals [3464]:
				xmin = 1211.309
				xmax = 1211.829
				text = "connected"
			intervals [3465]:
				xmin = 1211.829
				xmax = 1212.9224
				text = ""
			intervals [3466]:
				xmin = 1212.9224
				xmax = 1213.0524
				text = "it"
			intervals [3467]:
				xmin = 1213.0524
				xmax = 1213.4224
				text = "just"
			intervals [3468]:
				xmin = 1213.4224
				xmax = 1213.9669
				text = ""
			intervals [3469]:
				xmin = 1213.9669
				xmax = 1214.0869
				text = "it"
			intervals [3470]:
				xmin = 1214.0869
				xmax = 1214.1669
				text = "s"
			intervals [3471]:
				xmin = 1214.1669
				xmax = 1214.2069
				text = ""
			intervals [3472]:
				xmin = 1214.2069
				xmax = 1214.5369
				text = "different"
			intervals [3473]:
				xmin = 1214.5369
				xmax = 1214.7269
				text = "cause"
			intervals [3474]:
				xmin = 1214.7269
				xmax = 1214.8269
				text = "you"
			intervals [3475]:
				xmin = 1214.8269
				xmax = 1216.1757
				text = ""
			intervals [3476]:
				xmin = 1216.1757
				xmax = 1216.5057
				text = "like"
			intervals [3477]:
				xmin = 1216.5057
				xmax = 1217.106
				text = ""
			intervals [3478]:
				xmin = 1217.106
				xmax = 1217.206
				text = "like"
			intervals [3479]:
				xmin = 1217.206
				xmax = 1217.286
				text = "if"
			intervals [3480]:
				xmin = 1217.286
				xmax = 1217.366
				text = "you"
			intervals [3481]:
				xmin = 1217.366
				xmax = 1217.526
				text = "tell"
			intervals [3482]:
				xmin = 1217.526
				xmax = 1217.586
				text = "me"
			intervals [3483]:
				xmin = 1217.586
				xmax = 1217.636
				text = "a"
			intervals [3484]:
				xmin = 1217.636
				xmax = 1217.946
				text = "story"
			intervals [3485]:
				xmin = 1217.946
				xmax = 1218.0725
				text = ""
			intervals [3486]:
				xmin = 1218.0725
				xmax = 1218.2025
				text = "i"
			intervals [3487]:
				xmin = 1218.2025
				xmax = 1218.3625
				text = "can"
			intervals [3488]:
				xmin = 1218.3625
				xmax = 1218.9725
				text = "imagine"
			intervals [3489]:
				xmin = 1218.9725
				xmax = 1219.0525
				text = "it"
			intervals [3490]:
				xmin = 1219.0525
				xmax = 1219.2525
				text = "like"
			intervals [3491]:
				xmin = 1219.2525
				xmax = 1219.3425
				text = "i"
			intervals [3492]:
				xmin = 1219.3425
				xmax = 1219.5125
				text = "can"
			intervals [3493]:
				xmin = 1219.5125
				xmax = 1219.8225
				text = "see"
			intervals [3494]:
				xmin = 1219.8225
				xmax = 1219.9225
				text = "it"
			intervals [3495]:
				xmin = 1219.9225
				xmax = 1220.6616
				text = ""
			intervals [3496]:
				xmin = 1220.6616
				xmax = 1220.7916
				text = "but"
			intervals [3497]:
				xmin = 1220.7916
				xmax = 1220.9916
				text = "now"
			intervals [3498]:
				xmin = 1220.9916
				xmax = 1221.1516
				text = "if"
			intervals [3499]:
				xmin = 1221.1516
				xmax = 1221.2416
				text = "i"
			intervals [3500]:
				xmin = 1221.2416
				xmax = 1221.4216
				text = "look"
			intervals [3501]:
				xmin = 1221.4216
				xmax = 1221.5216
				text = "out"
			intervals [3502]:
				xmin = 1221.5216
				xmax = 1221.6516
				text = "there"
			intervals [3503]:
				xmin = 1221.6516
				xmax = 1221.9016
				text = "now"
			intervals [3504]:
				xmin = 1221.9016
				xmax = 1222.1416
				text = "like"
			intervals [3505]:
				xmin = 1222.1416
				xmax = 1222.5862
				text = ""
			intervals [3506]:
				xmin = 1222.5862
				xmax = 1222.7062
				text = "it"
			intervals [3507]:
				xmin = 1222.7062
				xmax = 1222.7562
				text = "s"
			intervals [3508]:
				xmin = 1222.7562
				xmax = 1222.8162
				text = ""
			intervals [3509]:
				xmin = 1222.8162
				xmax = 1223.1062
				text = "different"
			intervals [3510]:
				xmin = 1223.1062
				xmax = 1224.259
				text = ""
			intervals [3511]:
				xmin = 1224.259
				xmax = 1224.419
				text = "so"
			intervals [3512]:
				xmin = 1224.419
				xmax = 1224.449
				text = ""
			intervals [3513]:
				xmin = 1224.449
				xmax = 1224.579
				text = "that"
			intervals [3514]:
				xmin = 1224.579
				xmax = 1224.639
				text = "s"
			intervals [3515]:
				xmin = 1224.639
				xmax = 1224.709
				text = "why"
			intervals [3516]:
				xmin = 1224.709
				xmax = 1224.769
				text = "i"
			intervals [3517]:
				xmin = 1224.769
				xmax = 1224.799
				text = ""
			intervals [3518]:
				xmin = 1224.799
				xmax = 1224.969
				text = "like"
			intervals [3519]:
				xmin = 1224.969
				xmax = 1225.269
				text = "reading"
			intervals [3520]:
				xmin = 1225.269
				xmax = 1225.599
				text = "about"
			intervals [3521]:
				xmin = 1225.599
				xmax = 1226.4117
				text = ""
			intervals [3522]:
				xmin = 1226.4117
				xmax = 1226.7917
				text = "history"
			intervals [3523]:
				xmin = 1226.7917
				xmax = 1234.587
				text = ""
			intervals [3524]:
				xmin = 1234.587
				xmax = 1235.087
				text = "uh"
			intervals [3525]:
				xmin = 1235.087
				xmax = 1236.6817
				text = ""
			intervals [3526]:
				xmin = 1236.6817
				xmax = 1236.7717
				text = "i"
			intervals [3527]:
				xmin = 1236.7717
				xmax = 1236.8717
				text = "would"
			intervals [3528]:
				xmin = 1236.8717
				xmax = 1237.2917
				text = "say"
			intervals [3529]:
				xmin = 1237.2917
				xmax = 1238.0564
				text = ""
			intervals [3530]:
				xmin = 1238.0564
				xmax = 1238.6364
				text = "no"
			intervals [3531]:
				xmin = 1238.6364
				xmax = 1240.2371
				text = ""
			intervals [3532]:
				xmin = 1240.2371
				xmax = 1240.6571
				text = "cause"
			intervals [3533]:
				xmin = 1240.6571
				xmax = 1240.6871
				text = ""
			intervals [3534]:
				xmin = 1240.6871
				xmax = 1240.8171
				text = "like"
			intervals [3535]:
				xmin = 1240.8171
				xmax = 1241.1015
				text = ""
			intervals [3536]:
				xmin = 1241.1015
				xmax = 1241.2615
				text = "if"
			intervals [3537]:
				xmin = 1241.2615
				xmax = 1241.4115
				text = "you"
			intervals [3538]:
				xmin = 1241.4115
				xmax = 1241.6015
				text = "come"
			intervals [3539]:
				xmin = 1241.6015
				xmax = 1241.6815
				text = "to"
			intervals [3540]:
				xmin = 1241.6815
				xmax = 1242.2915
				text = "dc"
			intervals [3541]:
				xmin = 1242.2915
				xmax = 1243.1003
				text = ""
			intervals [3542]:
				xmin = 1243.1003
				xmax = 1243.2003
				text = "like"
			intervals [3543]:
				xmin = 1243.2003
				xmax = 1243.2303
				text = ""
			intervals [3544]:
				xmin = 1243.2303
				xmax = 1243.4603
				text = "from"
			intervals [3545]:
				xmin = 1243.4603
				xmax = 1243.4903
				text = "a"
			intervals [3546]:
				xmin = 1243.4903
				xmax = 1243.5303
				text = ""
			intervals [3547]:
				xmin = 1243.5303
				xmax = 1243.8303
				text = "different"
			intervals [3548]:
				xmin = 1243.8303
				xmax = 1244.0903
				text = "place"
			intervals [3549]:
				xmin = 1244.0903
				xmax = 1244.1803
				text = "you're"
			intervals [3550]:
				xmin = 1244.1803
				xmax = 1244.2103
				text = ""
			intervals [3551]:
				xmin = 1244.2103
				xmax = 1244.3803
				text = "like"
			intervals [3552]:
				xmin = 1244.3803
				xmax = 1244.4903
				text = "oh"
			intervals [3553]:
				xmin = 1244.4903
				xmax = 1245.0003
				text = "dc"
			intervals [3554]:
				xmin = 1245.0003
				xmax = 1245.1403
				text = "is"
			intervals [3555]:
				xmin = 1245.1403
				xmax = 1245.2703
				text = "like"
			intervals [3556]:
				xmin = 1245.2703
				xmax = 1245.3003
				text = ""
			intervals [3557]:
				xmin = 1245.3003
				xmax = 1245.3903
				text = "where"
			intervals [3558]:
				xmin = 1245.3903
				xmax = 1245.4803
				text = "the"
			intervals [3559]:
				xmin = 1245.4803
				xmax = 1245.9103
				text = "governor"
			intervals [3560]:
				xmin = 1245.9103
				xmax = 1246.0203
				text = "s"
			intervals [3561]:
				xmin = 1246.0203
				xmax = 1246.1603
				text = "at"
			intervals [3562]:
				xmin = 1246.1603
				xmax = 1246.2903
				text = "and"
			intervals [3563]:
				xmin = 1246.2903
				xmax = 1246.4503
				text = "all"
			intervals [3564]:
				xmin = 1246.4503
				xmax = 1246.7303
				text = "that"
			intervals [3565]:
				xmin = 1246.7303
				xmax = 1246.9058
				text = ""
			intervals [3566]:
				xmin = 1246.9058
				xmax = 1247.3258
				text = "president"
			intervals [3567]:
				xmin = 1247.3258
				xmax = 1248.2462
				text = ""
			intervals [3568]:
				xmin = 1248.2462
				xmax = 1248.4762
				text = "then"
			intervals [3569]:
				xmin = 1248.4762
				xmax = 1248.6162
				text = "you"
			intervals [3570]:
				xmin = 1248.6162
				xmax = 1248.9262
				text = "actually"
			intervals [3571]:
				xmin = 1248.9262
				xmax = 1249.2462
				text = "see"
			intervals [3572]:
				xmin = 1249.2462
				xmax = 1249.7262
				text = "dc"
			intervals [3573]:
				xmin = 1249.7262
				xmax = 1250.7013
				text = ""
			intervals [3574]:
				xmin = 1250.7013
				xmax = 1250.9013
				text = "like"
			intervals [3575]:
				xmin = 1250.9013
				xmax = 1251.3135
				text = ""
			intervals [3576]:
				xmin = 1251.3135
				xmax = 1251.5135
				text = "go"
			intervals [3577]:
				xmin = 1251.5135
				xmax = 1251.6835
				text = "around"
			intervals [3578]:
				xmin = 1251.6835
				xmax = 1251.7535
				text = "the"
			intervals [3579]:
				xmin = 1251.7535
				xmax = 1251.7935
				text = ""
			intervals [3580]:
				xmin = 1251.7935
				xmax = 1252.2635
				text = "neighborhoods"
			intervals [3581]:
				xmin = 1252.2635
				xmax = 1252.3435
				text = "i'm"
			intervals [3582]:
				xmin = 1252.3435
				xmax = 1252.4635
				text = "not"
			intervals [3583]:
				xmin = 1252.4635
				xmax = 1252.6135
				text = "just"
			intervals [3584]:
				xmin = 1252.6135
				xmax = 1252.6435
				text = ""
			intervals [3585]:
				xmin = 1252.6435
				xmax = 1252.8235
				text = "not"
			intervals [3586]:
				xmin = 1252.8235
				xmax = 1253.0435
				text = "talking"
			intervals [3587]:
				xmin = 1253.0435
				xmax = 1253.2835
				text = "about"
			intervals [3588]:
				xmin = 1253.2835
				xmax = 1254.7549
				text = ""
			intervals [3589]:
				xmin = 1254.7549
				xmax = 1254.8449
				text = "on"
			intervals [3590]:
				xmin = 1254.8449
				xmax = 1254.9449
				text = "the"
			intervals [3591]:
				xmin = 1254.9449
				xmax = 1255.3849
				text = "dc"
			intervals [3592]:
				xmin = 1255.3849
				xmax = 1255.4449
				text = ""
			intervals [3593]:
				xmin = 1255.4449
				xmax = 1255.9649
				text = "maryland"
			intervals [3594]:
				xmin = 1255.9649
				xmax = 1256.2134
				text = ""
			intervals [3595]:
				xmin = 1256.2134
				xmax = 1256.4334
				text = "area"
			intervals [3596]:
				xmin = 1256.4334
				xmax = 1256.4934
				text = "i'm"
			intervals [3597]:
				xmin = 1256.4934
				xmax = 1256.6834
				text = "talking"
			intervals [3598]:
				xmin = 1256.6834
				xmax = 1256.8034
				text = "about"
			intervals [3599]:
				xmin = 1256.8034
				xmax = 1257.0518
				text = ""
			intervals [3600]:
				xmin = 1257.0518
				xmax = 1257.2618
				text = "in"
			intervals [3601]:
				xmin = 1257.2618
				xmax = 1257.3418
				text = ""
			intervals [3602]:
				xmin = 1257.3418
				xmax = 1257.7418
				text = "dc"
			intervals [3603]:
				xmin = 1257.7418
				xmax = 1258.9725
				text = ""
			intervals [3604]:
				xmin = 1258.9725
				xmax = 1259.0925
				text = "if"
			intervals [3605]:
				xmin = 1259.0925
				xmax = 1259.1625
				text = "you"
			intervals [3606]:
				xmin = 1259.1625
				xmax = 1259.2725
				text = "go"
			intervals [3607]:
				xmin = 1259.2725
				xmax = 1259.4625
				text = "around"
			intervals [3608]:
				xmin = 1259.4625
				xmax = 1259.5225
				text = "the"
			intervals [3609]:
				xmin = 1259.5225
				xmax = 1259.7625
				text = "neighborhoods"
			intervals [3610]:
				xmin = 1259.7625
				xmax = 1259.8325
				text = "you"
			intervals [3611]:
				xmin = 1259.8325
				xmax = 1259.8625
				text = "<unk>"
			intervals [3612]:
				xmin = 1259.8625
				xmax = 1259.9225
				text = "be"
			intervals [3613]:
				xmin = 1259.9225
				xmax = 1260.1125
				text = "like"
			intervals [3614]:
				xmin = 1260.1125
				xmax = 1260.1925
				text = ""
			intervals [3615]:
				xmin = 1260.1925
				xmax = 1260.3825
				text = "oh"
			intervals [3616]:
				xmin = 1260.3825
				xmax = 1260.5725
				text = "no"
			intervals [3617]:
				xmin = 1260.5725
				xmax = 1260.6025
				text = "i"
			intervals [3618]:
				xmin = 1260.6025
				xmax = 1260.8025
				text = "don't"
			intervals [3619]:
				xmin = 1260.8025
				xmax = 1260.9825
				text = "wanna"
			intervals [3620]:
				xmin = 1260.9825
				xmax = 1261.1025
				text = "be"
			intervals [3621]:
				xmin = 1261.1025
				xmax = 1261.1725
				text = "in"
			intervals [3622]:
				xmin = 1261.1725
				xmax = 1261.5325
				text = "dc"
			intervals [3623]:
				xmin = 1261.5325
				xmax = 1263.5842
				text = ""
			intervals [3624]:
				xmin = 1263.5842
				xmax = 1263.7042
				text = "like"
			intervals [3625]:
				xmin = 1263.7042
				xmax = 1265.4912
				text = ""
			intervals [3626]:
				xmin = 1265.4912
				xmax = 1265.6112
				text = "i"
			intervals [3627]:
				xmin = 1265.6112
				xmax = 1265.7912
				text = "know"
			intervals [3628]:
				xmin = 1265.7912
				xmax = 1266.1712
				text = "people"
			intervals [3629]:
				xmin = 1266.1712
				xmax = 1266.4034
				text = ""
			intervals [3630]:
				xmin = 1266.4034
				xmax = 1266.6934
				text = "who"
			intervals [3631]:
				xmin = 1266.6934
				xmax = 1266.7434
				text = ""
			intervals [3632]:
				xmin = 1266.7434
				xmax = 1266.9734
				text = "came"
			intervals [3633]:
				xmin = 1266.9734
				xmax = 1267.0134
				text = ""
			intervals [3634]:
				xmin = 1267.0134
				xmax = 1267.1834
				text = "from"
			intervals [3635]:
				xmin = 1267.1834
				xmax = 1267.2134
				text = ""
			intervals [3636]:
				xmin = 1267.2134
				xmax = 1267.3834
				text = "new"
			intervals [3637]:
				xmin = 1267.3834
				xmax = 1267.4134
				text = ""
			intervals [3638]:
				xmin = 1267.4134
				xmax = 1267.8134
				text = "york"
			intervals [3639]:
				xmin = 1267.8134
				xmax = 1268.4521
				text = ""
			intervals [3640]:
				xmin = 1268.4521
				xmax = 1268.9721
				text = "and"
			intervals [3641]:
				xmin = 1268.9721
				xmax = 1269.6487
				text = ""
			intervals [3642]:
				xmin = 1269.6487
				xmax = 1270.2887
				text = "wisconsin"
			intervals [3643]:
				xmin = 1270.2887
				xmax = 1270.3487
				text = "who"
			intervals [3644]:
				xmin = 1270.3487
				xmax = 1270.5287
				text = "came"
			intervals [3645]:
				xmin = 1270.5287
				xmax = 1270.7487
				text = "down"
			intervals [3646]:
				xmin = 1270.7487
				xmax = 1270.9387
				text = "here"
			intervals [3647]:
				xmin = 1270.9387
				xmax = 1271.6256
				text = ""
			intervals [3648]:
				xmin = 1271.6256
				xmax = 1272.0356
				text = "friends"
			intervals [3649]:
				xmin = 1272.0356
				xmax = 1272.1956
				text = "that"
			intervals [3650]:
				xmin = 1272.1956
				xmax = 1272.2956
				text = "i"
			intervals [3651]:
				xmin = 1272.2956
				xmax = 1272.4656
				text = "know"
			intervals [3652]:
				xmin = 1272.4656
				xmax = 1272.6956
				text = "play"
			intervals [3653]:
				xmin = 1272.6956
				xmax = 1273.1756
				text = "basketball"
			intervals [3654]:
				xmin = 1273.1756
				xmax = 1273.2856
				text = "with"
			intervals [3655]:
				xmin = 1273.2856
				xmax = 1274.8787
				text = ""
			intervals [3656]:
				xmin = 1274.8787
				xmax = 1274.9687
				text = "they"
			intervals [3657]:
				xmin = 1274.9687
				xmax = 1275.0287
				text = ""
			intervals [3658]:
				xmin = 1275.0287
				xmax = 1275.0987
				text = "were"
			intervals [3659]:
				xmin = 1275.0987
				xmax = 1275.2787
				text = "like"
			intervals [3660]:
				xmin = 1275.2787
				xmax = 1275.3087
				text = ""
			intervals [3661]:
				xmin = 1275.3087
				xmax = 1275.5887
				text = "i"
			intervals [3662]:
				xmin = 1275.5887
				xmax = 1275.7287
				text = "ain't"
			intervals [3663]:
				xmin = 1275.7287
				xmax = 1275.7587
				text = ""
			intervals [3664]:
				xmin = 1275.7587
				xmax = 1275.8687
				text = "we"
			intervals [3665]:
				xmin = 1275.8687
				xmax = 1275.9587
				text = "ain't"
			intervals [3666]:
				xmin = 1275.9587
				xmax = 1276.1287
				text = "coming"
			intervals [3667]:
				xmin = 1276.1287
				xmax = 1276.2587
				text = "back"
			intervals [3668]:
				xmin = 1276.2587
				xmax = 1276.2987
				text = ""
			intervals [3669]:
				xmin = 1276.2987
				xmax = 1276.3787
				text = "to"
			intervals [3670]:
				xmin = 1276.3787
				xmax = 1276.6887
				text = "dc"
			intervals [3671]:
				xmin = 1276.6887
				xmax = 1278.2461
				text = ""
			intervals [3672]:
				xmin = 1278.2461
				xmax = 1278.3261
				text = "they"
			intervals [3673]:
				xmin = 1278.3261
				xmax = 1278.6761
				text = "was"
			intervals [3674]:
				xmin = 1278.6761
				xmax = 1278.7561
				text = ""
			intervals [3675]:
				xmin = 1278.7561
				xmax = 1278.8561
				text = "like"
			intervals [3676]:
				xmin = 1278.8561
				xmax = 1278.8861
				text = ""
			intervals [3677]:
				xmin = 1278.8861
				xmax = 1279.1761
				text = "never"
			intervals [3678]:
				xmin = 1279.1761
				xmax = 1279.3761
				text = "coming"
			intervals [3679]:
				xmin = 1279.3761
				xmax = 1279.4961
				text = "back"
			intervals [3680]:
				xmin = 1279.4961
				xmax = 1279.6661
				text = "here"
			intervals [3681]:
				xmin = 1279.6661
				xmax = 1279.9361
				text = "again"
			intervals [3682]:
				xmin = 1279.9361
				xmax = 1281.6775
				text = ""
			intervals [3683]:
				xmin = 1281.6775
				xmax = 1281.8275
				text = "i"
			intervals [3684]:
				xmin = 1281.8275
				xmax = 1281.9575
				text = "say"
			intervals [3685]:
				xmin = 1281.9575
				xmax = 1282.1275
				text = "we"
			intervals [3686]:
				xmin = 1282.1275
				xmax = 1282.4075
				text = "still"
			intervals [3687]:
				xmin = 1282.4075
				xmax = 1282.6375
				text = "my"
			intervals [3688]:
				xmin = 1282.6375
				xmax = 1282.6975
				text = ""
			intervals [3689]:
				xmin = 1282.6975
				xmax = 1282.9375
				text = "like"
			intervals [3690]:
				xmin = 1282.9375
				xmax = 1283.6541
				text = ""
			intervals [3691]:
				xmin = 1283.6541
				xmax = 1283.7841
				text = "my"
			intervals [3692]:
				xmin = 1283.7841
				xmax = 1284.1941
				text = "friend"
			intervals [3693]:
				xmin = 1284.1941
				xmax = 1284.6666
				text = ""
			intervals [3694]:
				xmin = 1284.6666
				xmax = 1284.8866
				text = "stayed"
			intervals [3695]:
				xmin = 1284.8866
				xmax = 1284.9766
				text = "over"
			intervals [3696]:
				xmin = 1284.9766
				xmax = 1285.0966
				text = "my"
			intervals [3697]:
				xmin = 1285.0966
				xmax = 1285.3266
				text = "house"
			intervals [3698]:
				xmin = 1285.3266
				xmax = 1285.4866
				text = "for"
			intervals [3699]:
				xmin = 1285.4866
				xmax = 1285.5366
				text = ""
			intervals [3700]:
				xmin = 1285.5366
				xmax = 1285.5666
				text = "a"
			intervals [3701]:
				xmin = 1285.5666
				xmax = 1285.5966
				text = ""
			intervals [3702]:
				xmin = 1285.5966
				xmax = 1285.8866
				text = "weekend"
			intervals [3703]:
				xmin = 1285.8866
				xmax = 1285.9466
				text = "and"
			intervals [3704]:
				xmin = 1285.9466
				xmax = 1286.0866
				text = "was"
			intervals [3705]:
				xmin = 1286.0866
				xmax = 1286.2566
				text = "like"
			intervals [3706]:
				xmin = 1286.2566
				xmax = 1286.3066
				text = ""
			intervals [3707]:
				xmin = 1286.3066
				xmax = 1286.4166
				text = "i"
			intervals [3708]:
				xmin = 1286.4166
				xmax = 1286.4966
				text = ""
			intervals [3709]:
				xmin = 1286.4966
				xmax = 1286.6566
				text = "can't"
			intervals [3710]:
				xmin = 1286.6566
				xmax = 1286.8666
				text = "do"
			intervals [3711]:
				xmin = 1286.8666
				xmax = 1286.9766
				text = "it"
			intervals [3712]:
				xmin = 1286.9766
				xmax = 1287.9199
				text = ""
			intervals [3713]:
				xmin = 1287.9199
				xmax = 1288.1299
				text = "like"
			intervals [3714]:
				xmin = 1288.1299
				xmax = 1288.1599
				text = ""
			intervals [3715]:
				xmin = 1288.1599
				xmax = 1288.1899
				text = "i"
			intervals [3716]:
				xmin = 1288.1899
				xmax = 1288.3599
				text = "can't"
			intervals [3717]:
				xmin = 1288.3599
				xmax = 1288.4699
				text = "come"
			intervals [3718]:
				xmin = 1288.4699
				xmax = 1288.5999
				text = "back"
			intervals [3719]:
				xmin = 1288.5999
				xmax = 1288.7899
				text = "cause"
			intervals [3720]:
				xmin = 1288.7899
				xmax = 1289.1199
				text = "he"
			intervals [3721]:
				xmin = 1289.1199
				xmax = 1289.7807
				text = ""
			intervals [3722]:
				xmin = 1289.7807
				xmax = 1290.0107
				text = "he"
			intervals [3723]:
				xmin = 1290.0107
				xmax = 1290.2607
				text = "heard"
			intervals [3724]:
				xmin = 1290.2607
				xmax = 1290.6107
				text = "so"
			intervals [3725]:
				xmin = 1290.6107
				xmax = 1290.8307
				text = "much"
			intervals [3726]:
				xmin = 1290.8307
				xmax = 1291.2507
				text = "shooting"
			intervals [3727]:
				xmin = 1291.2507
				xmax = 1292.5177
				text = ""
			intervals [3728]:
				xmin = 1292.5177
				xmax = 1292.7077
				text = "like"
			intervals [3729]:
				xmin = 1292.7077
				xmax = 1292.8777
				text = "he"
			intervals [3730]:
				xmin = 1292.8777
				xmax = 1293.1377
				text = "heard"
			intervals [3731]:
				xmin = 1293.1377
				xmax = 1293.2621
				text = ""
			intervals [3732]:
				xmin = 1293.2621
				xmax = 1293.4821
				text = "he"
			intervals [3733]:
				xmin = 1293.4821
				xmax = 1293.6321
				text = "heard"
			intervals [3734]:
				xmin = 1293.6321
				xmax = 1293.7321
				text = "it"
			intervals [3735]:
				xmin = 1293.7321
				xmax = 1294.0321
				text = "all"
			intervals [3736]:
				xmin = 1294.0321
				xmax = 1295.3148
				text = ""
			intervals [3737]:
				xmin = 1295.3148
				xmax = 1295.3948
				text = "he"
			intervals [3738]:
				xmin = 1295.3948
				xmax = 1295.6048
				text = "heard"
			intervals [3739]:
				xmin = 1295.6048
				xmax = 1295.6348
				text = ""
			intervals [3740]:
				xmin = 1295.6348
				xmax = 1296.0148
				text = "people"
			intervals [3741]:
				xmin = 1296.0148
				xmax = 1297.6117
				text = ""
			intervals [3742]:
				xmin = 1297.6117
				xmax = 1297.8817
				text = "uh"
			intervals [3743]:
				xmin = 1297.8817
				xmax = 1298.7181
				text = ""
			intervals [3744]:
				xmin = 1298.7181
				xmax = 1299.2181
				text = "fighting"
			intervals [3745]:
				xmin = 1299.2181
				xmax = 1299.4181
				text = ""
			intervals [3746]:
				xmin = 1299.4181
				xmax = 1299.9281
				text = "everyday"
			intervals [3747]:
				xmin = 1299.9281
				xmax = 1300.953
				text = ""
			intervals [3748]:
				xmin = 1300.953
				xmax = 1301.173
				text = "saw"
			intervals [3749]:
				xmin = 1301.173
				xmax = 1301.223
				text = ""
			intervals [3750]:
				xmin = 1301.223
				xmax = 1301.393
				text = "people"
			intervals [3751]:
				xmin = 1301.393
				xmax = 1301.423
				text = ""
			intervals [3752]:
				xmin = 1301.423
				xmax = 1301.563
				text = "he"
			intervals [3753]:
				xmin = 1301.563
				xmax = 1301.753
				text = "saw"
			intervals [3754]:
				xmin = 1301.753
				xmax = 1301.783
				text = ""
			intervals [3755]:
				xmin = 1301.783
				xmax = 1302.023
				text = "people"
			intervals [3756]:
				xmin = 1302.023
				xmax = 1302.133
				text = "get"
			intervals [3757]:
				xmin = 1302.133
				xmax = 1302.753
				text = "stabbed"
			intervals [3758]:
				xmin = 1302.753
				xmax = 1303.686
				text = ""
			intervals [3759]:
				xmin = 1303.686
				xmax = 1303.896
				text = "all"
			intervals [3760]:
				xmin = 1303.896
				xmax = 1304.026
				text = "in"
			intervals [3761]:
				xmin = 1304.026
				xmax = 1304.156
				text = ""
			intervals [3762]:
				xmin = 1304.156
				xmax = 1304.256
				text = "a"
			intervals [3763]:
				xmin = 1304.256
				xmax = 1304.486
				text = "matter"
			intervals [3764]:
				xmin = 1304.486
				xmax = 1304.576
				text = "of"
			intervals [3765]:
				xmin = 1304.576
				xmax = 1305.1307
				text = ""
			intervals [3766]:
				xmin = 1305.1307
				xmax = 1305.2707
				text = "three"
			intervals [3767]:
				xmin = 1305.2707
				xmax = 1305.6907
				text = "days"
			intervals [3768]:
				xmin = 1305.6907
				xmax = 1306.2391
				text = ""
			intervals [3769]:
				xmin = 1306.2391
				xmax = 1306.3991
				text = "he"
			intervals [3770]:
				xmin = 1306.3991
				xmax = 1306.4691
				text = ""
			intervals [3771]:
				xmin = 1306.4691
				xmax = 1306.5691
				text = "h"
			intervals [3772]:
				xmin = 1306.5691
				xmax = 1306.5991
				text = ""
			intervals [3773]:
				xmin = 1306.5991
				xmax = 1306.7591
				text = "he"
			intervals [3774]:
				xmin = 1306.7591
				xmax = 1306.9591
				text = "saw"
			intervals [3775]:
				xmin = 1306.9591
				xmax = 1307.0591
				text = "a"
			intervals [3776]:
				xmin = 1307.0591
				xmax = 1307.2691
				text = "lot"
			intervals [3777]:
				xmin = 1307.2691
				xmax = 1307.2991
				text = ""
			intervals [3778]:
				xmin = 1307.2991
				xmax = 1307.5291
				text = "what"
			intervals [3779]:
				xmin = 1307.5291
				xmax = 1307.7191
				text = "i"
			intervals [3780]:
				xmin = 1307.7191
				xmax = 1308.2191
				text = "face"
			intervals [3781]:
				xmin = 1308.2191
				xmax = 1308.9202
				text = ""
			intervals [3782]:
				xmin = 1308.9202
				xmax = 1309.0202
				text = "in"
			intervals [3783]:
				xmin = 1309.0202
				xmax = 1309.0602
				text = ""
			intervals [3784]:
				xmin = 1309.0602
				xmax = 1309.2002
				text = "three"
			intervals [3785]:
				xmin = 1309.2002
				xmax = 1309.6402
				text = "days"
			intervals [3786]:
				xmin = 1309.6402
				xmax = 1310.885
				text = ""
			intervals [3787]:
				xmin = 1310.885
				xmax = 1311.205
				text = "so"
			intervals [3788]:
				xmin = 1311.205
				xmax = 1312.0072
				text = ""
			intervals [3789]:
				xmin = 1312.0072
				xmax = 1312.0772
				text = "yeah"
			intervals [3790]:
				xmin = 1312.0772
				xmax = 1313.3238
				text = ""
			intervals [3791]:
				xmin = 1313.3238
				xmax = 1313.7538
				text = "yes"
			intervals [3792]:
				xmin = 1313.7538
				xmax = 1324.4141
				text = ""
			intervals [3793]:
				xmin = 1324.4141
				xmax = 1325.0241
				text = "yeah"
			intervals [3794]:
				xmin = 1325.0241
				xmax = 1327.0452
				text = ""
			intervals [3795]:
				xmin = 1327.0452
				xmax = 1327.0852
				text = "i"
			intervals [3796]:
				xmin = 1327.0852
				xmax = 1327.3052
				text = "think"
			intervals [3797]:
				xmin = 1327.3052
				xmax = 1327.3652
				text = "of"
			intervals [3798]:
				xmin = 1327.3652
				xmax = 1327.4652
				text = "my"
			intervals [3799]:
				xmin = 1327.4652
				xmax = 1327.6152
				text = "little"
			intervals [3800]:
				xmin = 1327.6152
				xmax = 1328.0652
				text = "brothers"
			intervals [3801]:
				xmin = 1328.0652
				xmax = 1328.0952
				text = ""
			intervals [3802]:
				xmin = 1328.0952
				xmax = 1328.3052
				text = "like"
			intervals [3803]:
				xmin = 1328.3052
				xmax = 1329.7404
				text = ""
			intervals [3804]:
				xmin = 1329.7404
				xmax = 1329.8404
				text = "the"
			intervals [3805]:
				xmin = 1329.8404
				xmax = 1330.3704
				text = "faster"
			intervals [3806]:
				xmin = 1330.3704
				xmax = 1330.5004
				text = "i"
			intervals [3807]:
				xmin = 1330.5004
				xmax = 1330.7204
				text = "reach"
			intervals [3808]:
				xmin = 1330.7204
				xmax = 1330.8504
				text = "my"
			intervals [3809]:
				xmin = 1330.8504
				xmax = 1330.8804
				text = ""
			intervals [3810]:
				xmin = 1330.8804
				xmax = 1331.2204
				text = "goals"
			intervals [3811]:
				xmin = 1331.2204
				xmax = 1331.3004
				text = "the"
			intervals [3812]:
				xmin = 1331.3004
				xmax = 1331.3604
				text = ""
			intervals [3813]:
				xmin = 1331.3604
				xmax = 1331.6804
				text = "faster"
			intervals [3814]:
				xmin = 1331.6804
				xmax = 1331.8004
				text = "they"
			intervals [3815]:
				xmin = 1331.8004
				xmax = 1331.9304
				text = "can"
			intervals [3816]:
				xmin = 1331.9304
				xmax = 1332.1004
				text = "get"
			intervals [3817]:
				xmin = 1332.1004
				xmax = 1332.2804
				text = "out"
			intervals [3818]:
				xmin = 1332.2804
				xmax = 1333.4195
				text = ""
			intervals [3819]:
				xmin = 1333.4195
				xmax = 1333.5095
				text = "that"
			intervals [3820]:
				xmin = 1333.5095
				xmax = 1333.5795
				text = "s"
			intervals [3821]:
				xmin = 1333.5795
				xmax = 1333.6695
				text = "what"
			intervals [3822]:
				xmin = 1333.6695
				xmax = 1333.8095
				text = "keep"
			intervals [3823]:
				xmin = 1333.8095
				xmax = 1333.9195
				text = "me"
			intervals [3824]:
				xmin = 1333.9195
				xmax = 1333.9495
				text = ""
			intervals [3825]:
				xmin = 1333.9495
				xmax = 1334.3995
				text = "positive"
			intervals [3826]:
				xmin = 1334.3995
				xmax = 1334.4395
				text = ""
			intervals [3827]:
				xmin = 1334.4395
				xmax = 1334.8195
				text = "and"
			intervals [3828]:
				xmin = 1334.8195
				xmax = 1335.6095
				text = "rdx"
			intervals [3829]:
				xmin = 1335.6095
				xmax = 1336.0188
				text = ""
			intervals [3830]:
				xmin = 1336.0188
				xmax = 1336.1788
				text = "won't"
			intervals [3831]:
				xmin = 1336.1788
				xmax = 1336.3588
				text = ""
			intervals [3832]:
				xmin = 1336.3588
				xmax = 1336.5688
				text = "let"
			intervals [3833]:
				xmin = 1336.5688
				xmax = 1336.5988
				text = ""
			intervals [3834]:
				xmin = 1336.5988
				xmax = 1336.7288
				text = "me"
			intervals [3835]:
				xmin = 1336.7288
				xmax = 1337.2092
				text = ""
			intervals [3836]:
				xmin = 1337.2092
				xmax = 1337.3892
				text = "like"
			intervals [3837]:
				xmin = 1337.3892
				xmax = 1337.8475
				text = ""
			intervals [3838]:
				xmin = 1337.8475
				xmax = 1338.0375
				text = "even"
			intervals [3839]:
				xmin = 1338.0375
				xmax = 1338.1575
				text = "if"
			intervals [3840]:
				xmin = 1338.1575
				xmax = 1338.1875
				text = "i"
			intervals [3841]:
				xmin = 1338.1875
				xmax = 1338.3975
				text = "w"
			intervals [3842]:
				xmin = 1338.3975
				xmax = 1338.7879
				text = ""
			intervals [3843]:
				xmin = 1338.7879
				xmax = 1338.9879
				text = "thought"
			intervals [3844]:
				xmin = 1338.9879
				xmax = 1339.2079
				text = "about"
			intervals [3845]:
				xmin = 1339.2079
				xmax = 1339.3879
				text = "doing"
			intervals [3846]:
				xmin = 1339.3879
				xmax = 1339.5979
				text = "something"
			intervals [3847]:
				xmin = 1339.5979
				xmax = 1339.9879
				text = "stupid"
			intervals [3848]:
				xmin = 1339.9879
				xmax = 1340.7927
				text = ""
			intervals [3849]:
				xmin = 1340.7927
				xmax = 1340.9427
				text = "he"
			intervals [3850]:
				xmin = 1340.9427
				xmax = 1341.0027
				text = "d"
			intervals [3851]:
				xmin = 1341.0027
				xmax = 1341.0527
				text = ""
			intervals [3852]:
				xmin = 1341.0527
				xmax = 1341.1627
				text = "put"
			intervals [3853]:
				xmin = 1341.1627
				xmax = 1341.3127
				text = "his"
			intervals [3854]:
				xmin = 1341.3127
				xmax = 1341.4227
				text = "foot"
			intervals [3855]:
				xmin = 1341.4227
				xmax = 1341.4827
				text = "in"
			intervals [3856]:
				xmin = 1341.4827
				xmax = 1341.6327
				text = "my"
			intervals [3857]:
				xmin = 1341.6327
				xmax = 1341.8927
				text = "throat"
			intervals [3858]:
				xmin = 1341.8927
				xmax = 1341.9227
				text = ""
			intervals [3859]:
				xmin = 1341.9227
				xmax = 1342.1227
				text = "real"
			intervals [3860]:
				xmin = 1342.1227
				xmax = 1342.1627
				text = ""
			intervals [3861]:
				xmin = 1342.1627
				xmax = 1342.3927
				text = "quick"
			intervals [3862]:
				xmin = 1342.3927
				xmax = 1342.8334
				text = ""
			intervals [3863]:
				xmin = 1342.8334
				xmax = 1343.1034
				text = "like"
			intervals [3864]:
				xmin = 1343.1034
				xmax = 1346.8468
				text = ""
			intervals [3865]:
				xmin = 1346.8468
				xmax = 1347.5268
				text = "because"
			intervals [3866]:
				xmin = 1347.5268
				xmax = 1349.6161
				text = ""
			intervals [3867]:
				xmin = 1349.6161
				xmax = 1349.7561
				text = "i"
			intervals [3868]:
				xmin = 1349.7561
				xmax = 1349.7861
				text = "<unk>"
			intervals [3869]:
				xmin = 1349.7861
				xmax = 1349.9261
				text = "say"
			intervals [3870]:
				xmin = 1349.9261
				xmax = 1349.9761
				text = "i"
			intervals [3871]:
				xmin = 1349.9761
				xmax = 1350.3961
				text = "respect"
			intervals [3872]:
				xmin = 1350.3961
				xmax = 1350.4961
				text = "him"
			intervals [3873]:
				xmin = 1350.4961
				xmax = 1350.5461
				text = "a"
			intervals [3874]:
				xmin = 1350.5461
				xmax = 1350.7961
				text = "lot"
			intervals [3875]:
				xmin = 1350.7961
				xmax = 1350.9661
				text = ""
			intervals [3876]:
				xmin = 1350.9661
				xmax = 1351.4261
				text = "because"
			intervals [3877]:
				xmin = 1351.4261
				xmax = 1351.5861
				text = "it"
			intervals [3878]:
				xmin = 1351.5861
				xmax = 1351.9661
				text = "just"
			intervals [3879]:
				xmin = 1351.9661
				xmax = 1352.7453
				text = ""
			intervals [3880]:
				xmin = 1352.7453
				xmax = 1352.9953
				text = "whatever"
			intervals [3881]:
				xmin = 1352.9953
				xmax = 1353.1353
				text = "you"
			intervals [3882]:
				xmin = 1353.1353
				xmax = 1353.1753
				text = ""
			intervals [3883]:
				xmin = 1353.1753
				xmax = 1353.4053
				text = "go"
			intervals [3884]:
				xmin = 1353.4053
				xmax = 1353.6553
				text = "through"
			intervals [3885]:
				xmin = 1353.6553
				xmax = 1353.7053
				text = ""
			intervals [3886]:
				xmin = 1353.7053
				xmax = 1353.8753
				text = "he"
			intervals [3887]:
				xmin = 1353.8753
				xmax = 1354.1653
				text = "won't"
			intervals [3888]:
				xmin = 1354.1653
				xmax = 1355.5463
				text = ""
			intervals [3889]:
				xmin = 1355.5463
				xmax = 1355.7263
				text = "he"
			intervals [3890]:
				xmin = 1355.7263
				xmax = 1355.9663
				text = "won't"
			intervals [3891]:
				xmin = 1355.9663
				xmax = 1356.2063
				text = "down"
			intervals [3892]:
				xmin = 1356.2063
				xmax = 1356.4763
				text = "talk"
			intervals [3893]:
				xmin = 1356.4763
				xmax = 1356.5363
				text = "you"
			intervals [3894]:
				xmin = 1356.5363
				xmax = 1358.3595
				text = ""
			intervals [3895]:
				xmin = 1358.3595
				xmax = 1358.5595
				text = "like"
			intervals [3896]:
				xmin = 1358.5595
				xmax = 1360.032
				text = ""
			intervals [3897]:
				xmin = 1360.032
				xmax = 1360.642
				text = "say"
			intervals [3898]:
				xmin = 1360.642
				xmax = 1360.682
				text = ""
			intervals [3899]:
				xmin = 1360.682
				xmax = 1361.182
				text = "if"
			intervals [3900]:
				xmin = 1361.182
				xmax = 1362.0049
				text = ""
			intervals [3901]:
				xmin = 1362.0049
				xmax = 1362.1449
				text = "i"
			intervals [3902]:
				xmin = 1362.1449
				xmax = 1362.5449
				text = "just"
			intervals [3903]:
				xmin = 1362.5449
				xmax = 1362.6632
				text = ""
			intervals [3904]:
				xmin = 1362.6632
				xmax = 1363.0132
				text = "came"
			intervals [3905]:
				xmin = 1363.0132
				xmax = 1363.0532
				text = ""
			intervals [3906]:
				xmin = 1363.0532
				xmax = 1363.3432
				text = "from"
			intervals [3907]:
				xmin = 1363.3432
				xmax = 1363.3732
				text = ""
			intervals [3908]:
				xmin = 1363.3732
				xmax = 1363.4732
				text = "j-"
			intervals [3909]:
				xmin = 1363.4732
				xmax = 1363.5032
				text = ""
			intervals [3910]:
				xmin = 1363.5032
				xmax = 1363.8932
				text = "fighting"
			intervals [3911]:
				xmin = 1363.8932
				xmax = 1364.6618
				text = ""
			intervals [3912]:
				xmin = 1364.6618
				xmax = 1364.8518
				text = "come"
			intervals [3913]:
				xmin = 1364.8518
				xmax = 1365.0618
				text = "down"
			intervals [3914]:
				xmin = 1365.0618
				xmax = 1365.3118
				text = "here"
			intervals [3915]:
				xmin = 1365.3118
				xmax = 1365.6183
				text = ""
			intervals [3916]:
				xmin = 1365.6183
				xmax = 1365.8183
				text = "if"
			intervals [3917]:
				xmin = 1365.8183
				xmax = 1365.9083
				text = "i"
			intervals [3918]:
				xmin = 1365.9083
				xmax = 1366.1583
				text = "tell"
			intervals [3919]:
				xmin = 1366.1583
				xmax = 1366.2883
				text = "him"
			intervals [3920]:
				xmin = 1366.2883
				xmax = 1367.5111
				text = ""
			intervals [3921]:
				xmin = 1367.5111
				xmax = 1367.7211
				text = "he"
			intervals [3922]:
				xmin = 1367.7211
				xmax = 1367.8711
				text = "would"
			intervals [3923]:
				xmin = 1367.8711
				xmax = 1367.9311
				text = "be"
			intervals [3924]:
				xmin = 1367.9311
				xmax = 1367.9811
				text = ""
			intervals [3925]:
				xmin = 1367.9811
				xmax = 1368.1411
				text = "like"
			intervals [3926]:
				xmin = 1368.1411
				xmax = 1368.1711
				text = ""
			intervals [3927]:
				xmin = 1368.1711
				xmax = 1368.3211
				text = "he"
			intervals [3928]:
				xmin = 1368.3211
				xmax = 1368.4111
				text = "will"
			intervals [3929]:
				xmin = 1368.4111
				xmax = 1368.4711
				text = ""
			intervals [3930]:
				xmin = 1368.4711
				xmax = 1368.8311
				text = "talk"
			intervals [3931]:
				xmin = 1368.8311
				xmax = 1368.9511
				text = "you"
			intervals [3932]:
				xmin = 1368.9511
				xmax = 1369.0411
				text = ""
			intervals [3933]:
				xmin = 1369.0411
				xmax = 1369.1411
				text = "he"
			intervals [3934]:
				xmin = 1369.1411
				xmax = 1369.2811
				text = "would"
			intervals [3935]:
				xmin = 1369.2811
				xmax = 1369.3511
				text = ""
			intervals [3936]:
				xmin = 1369.3511
				xmax = 1369.4711
				text = "he"
			intervals [3937]:
				xmin = 1369.4711
				xmax = 1369.7011
				text = "won't"
			intervals [3938]:
				xmin = 1369.7011
				xmax = 1370.2102
				text = ""
			intervals [3939]:
				xmin = 1370.2102
				xmax = 1370.3202
				text = "yell"
			intervals [3940]:
				xmin = 1370.3202
				xmax = 1370.4302
				text = "at"
			intervals [3941]:
				xmin = 1370.4302
				xmax = 1370.5002
				text = "you"
			intervals [3942]:
				xmin = 1370.5002
				xmax = 1370.5902
				text = "but"
			intervals [3943]:
				xmin = 1370.5902
				xmax = 1370.7002
				text = "he"
			intervals [3944]:
				xmin = 1370.7002
				xmax = 1370.7802
				text = ""
			intervals [3945]:
				xmin = 1370.7802
				xmax = 1370.8102
				text = "<unk>"
			intervals [3946]:
				xmin = 1370.8102
				xmax = 1371.0102
				text = "talk"
			intervals [3947]:
				xmin = 1371.0102
				xmax = 1371.0402
				text = ""
			intervals [3948]:
				xmin = 1371.0402
				xmax = 1371.1702
				text = "to"
			intervals [3949]:
				xmin = 1371.1702
				xmax = 1371.2502
				text = "you"
			intervals [3950]:
				xmin = 1371.2502
				xmax = 1371.5502
				text = "about"
			intervals [3951]:
				xmin = 1371.5502
				xmax = 1371.6302
				text = "it"
			intervals [3952]:
				xmin = 1371.6302
				xmax = 1371.6602
				text = ""
			intervals [3953]:
				xmin = 1371.6602
				xmax = 1371.7602
				text = "like"
			intervals [3954]:
				xmin = 1371.7602
				xmax = 1371.7902
				text = ""
			intervals [3955]:
				xmin = 1371.7902
				xmax = 1372.1202
				text = "he"
			intervals [3956]:
				xmin = 1372.1202
				xmax = 1373.1334
				text = ""
			intervals [3957]:
				xmin = 1373.1334
				xmax = 1373.4834
				text = "will"
			intervals [3958]:
				xmin = 1373.4834
				xmax = 1374.3618
				text = ""
			intervals [3959]:
				xmin = 1374.3618
				xmax = 1374.5618
				text = "show"
			intervals [3960]:
				xmin = 1374.5618
				xmax = 1374.6218
				text = "you"
			intervals [3961]:
				xmin = 1374.6218
				xmax = 1374.7818
				text = "that"
			intervals [3962]:
				xmin = 1374.7818
				xmax = 1374.8718
				text = "it"
			intervals [3963]:
				xmin = 1374.8718
				xmax = 1374.9418
				text = "s"
			intervals [3964]:
				xmin = 1374.9418
				xmax = 1375.1818
				text = "not"
			intervals [3965]:
				xmin = 1375.1818
				xmax = 1376.0124
				text = ""
			intervals [3966]:
				xmin = 1376.0124
				xmax = 1376.0724
				text = "f"
			intervals [3967]:
				xmin = 1376.0724
				xmax = 1376.3624
				text = "good"
			intervals [3968]:
				xmin = 1376.3624
				xmax = 1376.4924
				text = "to"
			intervals [3969]:
				xmin = 1376.4924
				xmax = 1376.7824
				text = "fight"
			intervals [3970]:
				xmin = 1376.7824
				xmax = 1376.8424
				text = ""
			intervals [3971]:
				xmin = 1376.8424
				xmax = 1377.0224
				text = "but"
			intervals [3972]:
				xmin = 1377.0224
				xmax = 1377.2124
				text = "if"
			intervals [3973]:
				xmin = 1377.2124
				xmax = 1377.2924
				text = "it"
			intervals [3974]:
				xmin = 1377.2924
				xmax = 1377.5324
				text = "comes"
			intervals [3975]:
				xmin = 1377.5324
				xmax = 1377.7324
				text = "down"
			intervals [3976]:
				xmin = 1377.7324
				xmax = 1377.9224
				text = "to"
			intervals [3977]:
				xmin = 1377.9224
				xmax = 1378.0724
				text = "it"
			intervals [3978]:
				xmin = 1378.0724
				xmax = 1378.4195
				text = ""
			intervals [3979]:
				xmin = 1378.4195
				xmax = 1378.6195
				text = "if"
			intervals [3980]:
				xmin = 1378.6195
				xmax = 1378.7095
				text = "you"
			intervals [3981]:
				xmin = 1378.7095
				xmax = 1378.7995
				text = "had"
			intervals [3982]:
				xmin = 1378.7995
				xmax = 1378.8795
				text = "to"
			intervals [3983]:
				xmin = 1378.8795
				xmax = 1379.2395
				text = "protect"
			intervals [3984]:
				xmin = 1379.2395
				xmax = 1379.5995
				text = "yourself"
			intervals [3985]:
				xmin = 1379.5995
				xmax = 1379.6595
				text = ""
			intervals [3986]:
				xmin = 1379.6595
				xmax = 1379.7695
				text = "it"
			intervals [3987]:
				xmin = 1379.7695
				xmax = 1379.8295
				text = "s"
			intervals [3988]:
				xmin = 1379.8295
				xmax = 1379.8595
				text = ""
			intervals [3989]:
				xmin = 1379.8595
				xmax = 1380.1995
				text = "different"
			intervals [3990]:
				xmin = 1380.1995
				xmax = 1380.3395
				text = "but"
			intervals [3991]:
				xmin = 1380.3395
				xmax = 1380.6595
				text = "now"
			intervals [3992]:
				xmin = 1380.6595
				xmax = 1381.7304
				text = ""
			intervals [3993]:
				xmin = 1381.7304
				xmax = 1381.9804
				text = "like"
			intervals [3994]:
				xmin = 1381.9804
				xmax = 1382.0404
				text = "i"
			intervals [3995]:
				xmin = 1382.0404
				xmax = 1382.2104
				text = "got"
			intervals [3996]:
				xmin = 1382.2104
				xmax = 1382.2704
				text = "in"
			intervals [3997]:
				xmin = 1382.2704
				xmax = 1382.3004
				text = "a"
			intervals [3998]:
				xmin = 1382.3004
				xmax = 1382.9404
				text = "altercation"
			intervals [3999]:
				xmin = 1382.9404
				xmax = 1382.9704
				text = ""
			intervals [4000]:
				xmin = 1382.9704
				xmax = 1383.0304
				text = "a"
			intervals [4001]:
				xmin = 1383.0304
				xmax = 1383.2804
				text = "couple"
			intervals [4002]:
				xmin = 1383.2804
				xmax = 1383.3104
				text = ""
			intervals [4003]:
				xmin = 1383.3104
				xmax = 1383.5504
				text = "days"
			intervals [4004]:
				xmin = 1383.5504
				xmax = 1383.5804
				text = ""
			intervals [4005]:
				xmin = 1383.5804
				xmax = 1383.7904
				text = "ago"
			intervals [4006]:
				xmin = 1383.7904
				xmax = 1385.3341
				text = ""
			intervals [4007]:
				xmin = 1385.3341
				xmax = 1385.4541
				text = "and"
			intervals [4008]:
				xmin = 1385.4541
				xmax = 1385.5241
				text = "he"
			intervals [4009]:
				xmin = 1385.5241
				xmax = 1385.7041
				text = "was"
			intervals [4010]:
				xmin = 1385.7041
				xmax = 1385.9041
				text = "like"
			intervals [4011]:
				xmin = 1385.9041
				xmax = 1386.0441
				text = "that"
			intervals [4012]:
				xmin = 1386.0441
				xmax = 1386.1341
				text = "s"
			intervals [4013]:
				xmin = 1386.1341
				xmax = 1386.4141
				text = "not"
			intervals [4014]:
				xmin = 1386.4141
				xmax = 1386.6746
				text = ""
			intervals [4015]:
				xmin = 1386.6746
				xmax = 1386.9246
				text = "cause"
			intervals [4016]:
				xmin = 1386.9246
				xmax = 1387.1308
				text = ""
			intervals [4017]:
				xmin = 1387.1308
				xmax = 1387.3608
				text = "people"
			intervals [4018]:
				xmin = 1387.3608
				xmax = 1387.5108
				text = "don't"
			intervals [4019]:
				xmin = 1387.5108
				xmax = 1387.6708
				text = "fight"
			intervals [4020]:
				xmin = 1387.6708
				xmax = 1387.7608
				text = "with"
			intervals [4021]:
				xmin = 1387.7608
				xmax = 1387.8608
				text = "their"
			intervals [4022]:
				xmin = 1387.8608
				xmax = 1388.1008
				text = "hands"
			intervals [4023]:
				xmin = 1388.1008
				xmax = 1388.1808
				text = "no"
			intervals [4024]:
				xmin = 1388.1808
				xmax = 1388.3308
				text = "more"
			intervals [4025]:
				xmin = 1388.3308
				xmax = 1389.6877
				text = ""
			intervals [4026]:
				xmin = 1389.6877
				xmax = 1389.8777
				text = "like"
			intervals [4027]:
				xmin = 1389.8777
				xmax = 1390.0039
				text = ""
			intervals [4028]:
				xmin = 1390.0039
				xmax = 1390.3139
				text = "people"
			intervals [4029]:
				xmin = 1390.3139
				xmax = 1390.700
				text = ""
			intervals [4030]:
				xmin = 1390.700
				xmax = 1390.870
				text = "d"
			intervals [4031]:
				xmin = 1390.870
				xmax = 1391.050
				text = "either"
			intervals [4032]:
				xmin = 1391.050
				xmax = 1391.190
				text = "you"
			intervals [4033]:
				xmin = 1391.190
				xmax = 1391.250
				text = ""
			intervals [4034]:
				xmin = 1391.250
				xmax = 1391.370
				text = "gonna"
			intervals [4035]:
				xmin = 1391.370
				xmax = 1391.460
				text = "get"
			intervals [4036]:
				xmin = 1391.460
				xmax = 1391.770
				text = "shot"
			intervals [4037]:
				xmin = 1391.770
				xmax = 1391.880
				text = "or"
			intervals [4038]:
				xmin = 1391.880
				xmax = 1391.970
				text = "you"
			intervals [4039]:
				xmin = 1391.970
				xmax = 1392.090
				text = "gonna"
			intervals [4040]:
				xmin = 1392.090
				xmax = 1392.190
				text = "get"
			intervals [4041]:
				xmin = 1392.190
				xmax = 1392.570
				text = "stabbed"
			intervals [4042]:
				xmin = 1392.570
				xmax = 1394.4237
				text = ""
			intervals [4043]:
				xmin = 1394.4237
				xmax = 1394.6537
				text = "like"
			intervals [4044]:
				xmin = 1394.6537
				xmax = 1395.202
				text = ""
			intervals [4045]:
				xmin = 1395.202
				xmax = 1395.372
				text = "that"
			intervals [4046]:
				xmin = 1395.372
				xmax = 1395.432
				text = "s"
			intervals [4047]:
				xmin = 1395.432
				xmax = 1395.512
				text = "why"
			intervals [4048]:
				xmin = 1395.512
				xmax = 1395.572
				text = "i"
			intervals [4049]:
				xmin = 1395.572
				xmax = 1395.952
				text = "respect"
			intervals [4050]:
				xmin = 1395.952
				xmax = 1396.072
				text = "him"
			intervals [4051]:
				xmin = 1396.072
				xmax = 1396.212
				text = "and"
			intervals [4052]:
				xmin = 1396.212
				xmax = 1396.332
				text = "it"
			intervals [4053]:
				xmin = 1396.332
				xmax = 1396.402
				text = "s"
			intervals [4054]:
				xmin = 1396.402
				xmax = 1396.662
				text = "that"
			intervals [4055]:
				xmin = 1396.662
				xmax = 1397.5268
				text = ""
			intervals [4056]:
				xmin = 1397.5268
				xmax = 1397.7368
				text = "don't"
			intervals [4057]:
				xmin = 1397.7368
				xmax = 1398.1468
				text = "matter"
			intervals [4058]:
				xmin = 1398.1468
				xmax = 1399.5718
				text = ""
			intervals [4059]:
				xmin = 1399.5718
				xmax = 1399.7818
				text = "what"
			intervals [4060]:
				xmin = 1399.7818
				xmax = 1399.9218
				text = "you"
			intervals [4061]:
				xmin = 1399.9218
				xmax = 1400.1118
				text = "been"
			intervals [4062]:
				xmin = 1400.1118
				xmax = 1400.3718
				text = "through"
			intervals [4063]:
				xmin = 1400.3718
				xmax = 1400.638
				text = ""
			intervals [4064]:
				xmin = 1400.638
				xmax = 1400.768
				text = "you"
			intervals [4065]:
				xmin = 1400.768
				xmax = 1400.968
				text = "can"
			intervals [4066]:
				xmin = 1400.968
				xmax = 1401.088
				text = ""
			intervals [4067]:
				xmin = 1401.088
				xmax = 1401.388
				text = "feel"
			intervals [4068]:
				xmin = 1401.388
				xmax = 1401.498
				text = "at"
			intervals [4069]:
				xmin = 1401.498
				xmax = 1401.798
				text = "home"
			intervals [4070]:
				xmin = 1401.798
				xmax = 1402.3906
				text = ""
			intervals [4071]:
				xmin = 1402.3906
				xmax = 1402.8306
				text = "and"
			intervals [4072]:
				xmin = 1402.8306
				xmax = 1404.2134
				text = ""
			intervals [4073]:
				xmin = 1404.2134
				xmax = 1404.3334
				text = "i"
			intervals [4074]:
				xmin = 1404.3334
				xmax = 1404.4334
				text = "would"
			intervals [4075]:
				xmin = 1404.4334
				xmax = 1404.5634
				text = "say"
			intervals [4076]:
				xmin = 1404.5634
				xmax = 1405.6662
				text = ""
			intervals [4077]:
				xmin = 1405.6662
				xmax = 1405.7962
				text = "you"
			intervals [4078]:
				xmin = 1405.7962
				xmax = 1406.0162
				text = "might"
			intervals [4079]:
				xmin = 1406.0162
				xmax = 1406.2562
				text = "not"
			intervals [4080]:
				xmin = 1406.2562
				xmax = 1406.2862
				text = ""
			intervals [4081]:
				xmin = 1406.2862
				xmax = 1406.4462
				text = "think"
			intervals [4082]:
				xmin = 1406.4462
				xmax = 1406.5062
				text = "of"
			intervals [4083]:
				xmin = 1406.5062
				xmax = 1406.6762
				text = "him"
			intervals [4084]:
				xmin = 1406.6762
				xmax = 1406.8862
				text = "like"
			intervals [4085]:
				xmin = 1406.8862
				xmax = 1406.9262
				text = ""
			intervals [4086]:
				xmin = 1406.9262
				xmax = 1407.1962
				text = "oh"
			intervals [4087]:
				xmin = 1407.1962
				xmax = 1408.031
				text = ""
			intervals [4088]:
				xmin = 1408.031
				xmax = 1408.101
				text = "i"
			intervals [4089]:
				xmin = 1408.101
				xmax = 1408.311
				text = "can't"
			intervals [4090]:
				xmin = 1408.311
				xmax = 1408.461
				text = "talk"
			intervals [4091]:
				xmin = 1408.461
				xmax = 1408.531
				text = "to"
			intervals [4092]:
				xmin = 1408.531
				xmax = 1409.021
				text = "rdx"
			intervals [4093]:
				xmin = 1409.021
				xmax = 1409.171
				text = "cause"
			intervals [4094]:
				xmin = 1409.171
				xmax = 1409.291
				text = "he"
			intervals [4095]:
				xmin = 1409.291
				xmax = 1409.441
				text = "gonna"
			intervals [4096]:
				xmin = 1409.441
				xmax = 1409.481
				text = ""
			intervals [4097]:
				xmin = 1409.481
				xmax = 1409.581
				text = "go"
			intervals [4098]:
				xmin = 1409.581
				xmax = 1409.701
				text = ""
			intervals [4099]:
				xmin = 1409.701
				xmax = 1410.041
				text = "tell"
			intervals [4100]:
				xmin = 1410.041
				xmax = 1410.331
				text = "somebody"
			intervals [4101]:
				xmin = 1410.331
				xmax = 1410.531
				text = "about"
			intervals [4102]:
				xmin = 1410.531
				xmax = 1410.591
				text = "it"
			intervals [4103]:
				xmin = 1410.591
				xmax = 1410.9682
				text = ""
			intervals [4104]:
				xmin = 1410.9682
				xmax = 1411.0982
				text = "but"
			intervals [4105]:
				xmin = 1411.0982
				xmax = 1411.1582
				text = "it"
			intervals [4106]:
				xmin = 1411.1582
				xmax = 1411.2482
				text = "s"
			intervals [4107]:
				xmin = 1411.2482
				xmax = 1411.5282
				text = "not"
			intervals [4108]:
				xmin = 1411.5282
				xmax = 1411.7782
				text = "that"
			intervals [4109]:
				xmin = 1411.7782
				xmax = 1412.2528
				text = ""
			intervals [4110]:
				xmin = 1412.2528
				xmax = 1412.3728
				text = "what"
			intervals [4111]:
				xmin = 1412.3728
				xmax = 1412.4728
				text = "you"
			intervals [4112]:
				xmin = 1412.4728
				xmax = 1412.6928
				text = "tell"
			intervals [4113]:
				xmin = 1412.6928
				xmax = 1412.8128
				text = "him"
			intervals [4114]:
				xmin = 1412.8128
				xmax = 1412.9628
				text = "is"
			intervals [4115]:
				xmin = 1412.9628
				xmax = 1413.5928
				text = "confidential"
			intervals [4116]:
				xmin = 1413.5928
				xmax = 1414.5035
				text = ""
			intervals [4117]:
				xmin = 1414.5035
				xmax = 1414.6635
				text = "like"
			intervals [4118]:
				xmin = 1414.6635
				xmax = 1414.8135
				text = "that"
			intervals [4119]:
				xmin = 1414.8135
				xmax = 1414.8535
				text = "s"
			intervals [4120]:
				xmin = 1414.8535
				xmax = 1414.9135
				text = "why"
			intervals [4121]:
				xmin = 1414.9135
				xmax = 1414.9635
				text = "i"
			intervals [4122]:
				xmin = 1414.9635
				xmax = 1415.3335
				text = "respect"
			intervals [4123]:
				xmin = 1415.3335
				xmax = 1415.4135
				text = "him"
			intervals [4124]:
				xmin = 1415.4135
				xmax = 1415.7135
				text = "because"
			intervals [4125]:
				xmin = 1415.7135
				xmax = 1415.7935
				text = "it"
			intervals [4126]:
				xmin = 1415.7935
				xmax = 1415.8635
				text = "s"
			intervals [4127]:
				xmin = 1415.8635
				xmax = 1415.9435
				text = "a"
			intervals [4128]:
				xmin = 1415.9435
				xmax = 1416.1235
				text = "lot"
			intervals [4129]:
				xmin = 1416.1235
				xmax = 1416.2135
				text = "of"
			intervals [4130]:
				xmin = 1416.2135
				xmax = 1416.6235
				text = "people"
			intervals [4131]:
				xmin = 1416.6235
				xmax = 1417.3546
				text = ""
			intervals [4132]:
				xmin = 1417.3546
				xmax = 1417.6146
				text = "who"
			intervals [4133]:
				xmin = 1417.6146
				xmax = 1417.9746
				text = "need"
			intervals [4134]:
				xmin = 1417.9746
				xmax = 1418.1467
				text = ""
			intervals [4135]:
				xmin = 1418.1467
				xmax = 1418.4167
				text = "people"
			intervals [4136]:
				xmin = 1418.4167
				xmax = 1418.6067
				text = "like"
			intervals [4137]:
				xmin = 1418.6067
				xmax = 1418.8267
				text = "that"
			intervals [4138]:
				xmin = 1418.8267
				xmax = 1418.951
				text = ""
			intervals [4139]:
				xmin = 1418.951
				xmax = 1419.231
				text = "in"
			intervals [4140]:
				xmin = 1419.231
				xmax = 1419.281
				text = ""
			intervals [4141]:
				xmin = 1419.281
				xmax = 1419.411
				text = "in"
			intervals [4142]:
				xmin = 1419.411
				xmax = 1419.491
				text = "a"
			intervals [4143]:
				xmin = 1419.491
				xmax = 1419.821
				text = "world"
			intervals [4144]:
				xmin = 1419.821
				xmax = 1419.911
				text = "and"
			intervals [4145]:
				xmin = 1419.911
				xmax = 1420.031
				text = "it"
			intervals [4146]:
				xmin = 1420.031
				xmax = 1420.191
				text = "s"
			intervals [4147]:
				xmin = 1420.191
				xmax = 1421.7924
				text = ""
			intervals [4148]:
				xmin = 1421.7924
				xmax = 1422.1324
				text = "not"
			intervals [4149]:
				xmin = 1422.1324
				xmax = 1422.2024
				text = "a"
			intervals [4150]:
				xmin = 1422.2024
				xmax = 1422.3624
				text = "lot"
			intervals [4151]:
				xmin = 1422.3624
				xmax = 1422.4224
				text = "of"
			intervals [4152]:
				xmin = 1422.4224
				xmax = 1422.6324
				text = "people"
			intervals [4153]:
				xmin = 1422.6324
				xmax = 1422.6624
				text = ""
			intervals [4154]:
				xmin = 1422.6624
				xmax = 1422.7324
				text = "you"
			intervals [4155]:
				xmin = 1422.7324
				xmax = 1422.8824
				text = "can"
			intervals [4156]:
				xmin = 1422.8824
				xmax = 1422.9824
				text = "do"
			intervals [4157]:
				xmin = 1422.9824
				xmax = 1423.1424
				text = "that"
			intervals [4158]:
				xmin = 1423.1424
				xmax = 1423.2424
				text = "to"
			intervals [4159]:
				xmin = 1423.2424
				xmax = 1424.1012
				text = ""
			intervals [4160]:
				xmin = 1424.1012
				xmax = 1424.1912
				text = "you"
			intervals [4161]:
				xmin = 1424.1912
				xmax = 1424.3912
				text = "can't"
			intervals [4162]:
				xmin = 1424.3912
				xmax = 1424.5912
				text = "talk"
			intervals [4163]:
				xmin = 1424.5912
				xmax = 1424.7912
				text = "to"
			intervals [4164]:
				xmin = 1424.7912
				xmax = 1426.1341
				text = ""
			intervals [4165]:
				xmin = 1426.1341
				xmax = 1426.2541
				text = "like"
			intervals [4166]:
				xmin = 1426.2541
				xmax = 1426.3641
				text = "i"
			intervals [4167]:
				xmin = 1426.3641
				xmax = 1426.4641
				text = "can"
			intervals [4168]:
				xmin = 1426.4641
				xmax = 1426.6341
				text = "talk"
			intervals [4169]:
				xmin = 1426.6341
				xmax = 1426.6941
				text = "to"
			intervals [4170]:
				xmin = 1426.6941
				xmax = 1426.8141
				text = "my"
			intervals [4171]:
				xmin = 1426.8141
				xmax = 1426.9841
				text = "little"
			intervals [4172]:
				xmin = 1426.9841
				xmax = 1427.2941
				text = "cousin"
			intervals [4173]:
				xmin = 1427.2941
				xmax = 1427.6341
				text = "too"
			intervals [4174]:
				xmin = 1427.6341
				xmax = 1428.703
				text = ""
			intervals [4175]:
				xmin = 1428.703
				xmax = 1428.793
				text = "like"
			intervals [4176]:
				xmin = 1428.793
				xmax = 1428.913
				text = "at"
			intervals [4177]:
				xmin = 1428.913
				xmax = 1428.943
				text = ""
			intervals [4178]:
				xmin = 1428.943
				xmax = 1429.193
				text = "first"
			intervals [4179]:
				xmin = 1429.193
				xmax = 1429.253
				text = "i"
			intervals [4180]:
				xmin = 1429.253
				xmax = 1429.433
				text = "didn't"
			intervals [4181]:
				xmin = 1429.433
				xmax = 1429.553
				text = "even"
			intervals [4182]:
				xmin = 1429.553
				xmax = 1429.623
				text = "know"
			intervals [4183]:
				xmin = 1429.623
				xmax = 1429.733
				text = "that"
			intervals [4184]:
				xmin = 1429.733
				xmax = 1429.823
				text = "was"
			intervals [4185]:
				xmin = 1429.823
				xmax = 1429.883
				text = "my"
			intervals [4186]:
				xmin = 1429.883
				xmax = 1430.093
				text = "cousin"
			intervals [4187]:
				xmin = 1430.093
				xmax = 1430.183
				text = "when"
			intervals [4188]:
				xmin = 1430.183
				xmax = 1430.243
				text = "i"
			intervals [4189]:
				xmin = 1430.243
				xmax = 1430.463
				text = "first"
			intervals [4190]:
				xmin = 1430.463
				xmax = 1430.613
				text = "came"
			intervals [4191]:
				xmin = 1430.613
				xmax = 1430.773
				text = "down"
			intervals [4192]:
				xmin = 1430.773
				xmax = 1430.953
				text = "here"
			intervals [4193]:
				xmin = 1430.953
				xmax = 1432.6864
				text = ""
			intervals [4194]:
				xmin = 1432.6864
				xmax = 1432.8264
				text = "but"
			intervals [4195]:
				xmin = 1432.8264
				xmax = 1433.0664
				text = "now"
			intervals [4196]:
				xmin = 1433.0664
				xmax = 1433.1964
				text = "i"
			intervals [4197]:
				xmin = 1433.1964
				xmax = 1433.2864
				text = "can"
			intervals [4198]:
				xmin = 1433.2864
				xmax = 1433.5064
				text = "talk"
			intervals [4199]:
				xmin = 1433.5064
				xmax = 1433.5764
				text = "to"
			intervals [4200]:
				xmin = 1433.5764
				xmax = 1433.8164
				text = "her"
			intervals [4201]:
				xmin = 1433.8164
				xmax = 1434.4012
				text = ""
			intervals [4202]:
				xmin = 1434.4012
				xmax = 1434.5312
				text = "even"
			intervals [4203]:
				xmin = 1434.5312
				xmax = 1434.6112
				text = "though"
			intervals [4204]:
				xmin = 1434.6112
				xmax = 1434.7612
				text = "she"
			intervals [4205]:
				xmin = 1434.7612
				xmax = 1434.9012
				text = "my"
			intervals [4206]:
				xmin = 1434.9012
				xmax = 1435.1012
				text = "little"
			intervals [4207]:
				xmin = 1435.1012
				xmax = 1435.5612
				text = "cousin"
			intervals [4208]:
				xmin = 1435.5612
				xmax = 1436.4482
				text = ""
			intervals [4209]:
				xmin = 1436.4482
				xmax = 1436.6382
				text = "she"
			intervals [4210]:
				xmin = 1436.6382
				xmax = 1436.8682
				text = "been"
			intervals [4211]:
				xmin = 1436.8682
				xmax = 1437.1182
				text = "through"
			intervals [4212]:
				xmin = 1437.1182
				xmax = 1437.5182
				text = "more"
			intervals [4213]:
				xmin = 1437.5182
				xmax = 1437.6682
				text = "i"
			intervals [4214]:
				xmin = 1437.6682
				xmax = 1437.6982
				text = "<unk>"
			intervals [4215]:
				xmin = 1437.6982
				xmax = 1438.0182
				text = "say"
			intervals [4216]:
				xmin = 1438.0182
				xmax = 1438.0482
				text = ""
			intervals [4217]:
				xmin = 1438.0482
				xmax = 1438.7482
				text = "educational"
			intervals [4218]:
				xmin = 1438.7482
				xmax = 1439.1982
				text = "experience"
			intervals [4219]:
				xmin = 1439.1982
				xmax = 1439.3182
				text = "than"
			intervals [4220]:
				xmin = 1439.3182
				xmax = 1439.5182
				text = "i"
			intervals [4221]:
				xmin = 1439.5182
				xmax = 1439.6482
				text = "have"
			intervals [4222]:
				xmin = 1439.6482
				xmax = 1439.9082
				text = "been"
			intervals [4223]:
				xmin = 1439.9082
				xmax = 1440.5837
				text = ""
			intervals [4224]:
				xmin = 1440.5837
				xmax = 1440.8337
				text = "so"
			intervals [4225]:
				xmin = 1440.8337
				xmax = 1441.0537
				text = "it"
			intervals [4226]:
				xmin = 1441.0537
				xmax = 1441.1737
				text = "s"
			intervals [4227]:
				xmin = 1441.1737
				xmax = 1441.2737
				text = "i"
			intervals [4228]:
				xmin = 1441.2737
				xmax = 1441.4037
				text = "can"
			intervals [4229]:
				xmin = 1441.4037
				xmax = 1441.6237
				text = "talk"
			intervals [4230]:
				xmin = 1441.6237
				xmax = 1441.7037
				text = "to"
			intervals [4231]:
				xmin = 1441.7037
				xmax = 1441.8437
				text = "her"
			intervals [4232]:
				xmin = 1441.8437
				xmax = 1442.1637
				text = "about"
			intervals [4233]:
				xmin = 1442.1637
				xmax = 1443.4287
				text = ""
			intervals [4234]:
				xmin = 1443.4287
				xmax = 1443.5387
				text = "the"
			intervals [4235]:
				xmin = 1443.5387
				xmax = 1444.1887
				text = "streets"
			intervals [4236]:
				xmin = 1444.1887
				xmax = 1444.2387
				text = ""
			intervals [4237]:
				xmin = 1444.2387
				xmax = 1444.5187
				text = "and"
			intervals [4238]:
				xmin = 1444.5187
				xmax = 1444.5487
				text = ""
			intervals [4239]:
				xmin = 1444.5487
				xmax = 1444.6987
				text = "what"
			intervals [4240]:
				xmin = 1444.6987
				xmax = 1444.7287
				text = ""
			intervals [4241]:
				xmin = 1444.7287
				xmax = 1444.9787
				text = "not"
			intervals [4242]:
				xmin = 1444.9787
				xmax = 1445.0987
				text = "to"
			intervals [4243]:
				xmin = 1445.0987
				xmax = 1445.2387
				text = "do"
			intervals [4244]:
				xmin = 1445.2387
				xmax = 1445.3287
				text = "and"
			intervals [4245]:
				xmin = 1445.3287
				xmax = 1445.4687
				text = "she"
			intervals [4246]:
				xmin = 1445.4687
				xmax = 1445.5887
				text = "can"
			intervals [4247]:
				xmin = 1445.5887
				xmax = 1445.7987
				text = "talk"
			intervals [4248]:
				xmin = 1445.7987
				xmax = 1445.8587
				text = ""
			intervals [4249]:
				xmin = 1445.8587
				xmax = 1445.9187
				text = "to"
			intervals [4250]:
				xmin = 1445.9187
				xmax = 1445.9487
				text = ""
			intervals [4251]:
				xmin = 1445.9487
				xmax = 1446.0787
				text = "me"
			intervals [4252]:
				xmin = 1446.0787
				xmax = 1446.2887
				text = "about"
			intervals [4253]:
				xmin = 1446.2887
				xmax = 1446.5387
				text = "school"
			intervals [4254]:
				xmin = 1446.5387
				xmax = 1446.6587
				text = "and"
			intervals [4255]:
				xmin = 1446.6587
				xmax = 1446.9687
				text = "what"
			intervals [4256]:
				xmin = 1446.9687
				xmax = 1447.1287
				text = "to"
			intervals [4257]:
				xmin = 1447.1287
				xmax = 1447.2687
				text = "do"
			intervals [4258]:
				xmin = 1447.2687
				xmax = 1448.1306
				text = ""
			intervals [4259]:
				xmin = 1448.1306
				xmax = 1448.2706
				text = "so"
			intervals [4260]:
				xmin = 1448.2706
				xmax = 1448.5006
				text = ""
			intervals [4261]:
				xmin = 1448.5006
				xmax = 1448.7306
				text = "yeah"
			intervals [4262]:
				xmin = 1448.7306
				xmax = 1450.3236
				text = ""
			intervals [4263]:
				xmin = 1450.3236
				xmax = 1450.8936
				text = "yeah"
			intervals [4264]:
				xmin = 1450.8936
				xmax = 1459.7952
				text = ""
			intervals [4265]:
				xmin = 1459.7952
				xmax = 1460.1052
				text = "yeah"
			intervals [4266]:
				xmin = 1460.1052
				xmax = 1460.332
				text = ""
			intervals [4267]:
				xmin = 1460.332
				xmax = 1460.602
				text = "sh-"
			intervals [4268]:
				xmin = 1460.602
				xmax = 1460.7472
				text = ""
			intervals [4269]:
				xmin = 1460.7472
				xmax = 1460.9472
				text = "i"
			intervals [4270]:
				xmin = 1460.9472
				xmax = 1461.1072
				text = "she"
			intervals [4271]:
				xmin = 1461.1072
				xmax = 1461.2172
				text = "had"
			intervals [4272]:
				xmin = 1461.2172
				xmax = 1461.2572
				text = "a"
			intervals [4273]:
				xmin = 1461.2572
				xmax = 1461.2872
				text = ""
			intervals [4274]:
				xmin = 1461.2872
				xmax = 1461.6072
				text = "incident"
			intervals [4275]:
				xmin = 1461.6072
				xmax = 1461.6372
				text = ""
			intervals [4276]:
				xmin = 1461.6372
				xmax = 1461.7472
				text = "where"
			intervals [4277]:
				xmin = 1461.7472
				xmax = 1462.0372
				text = "she"
			intervals [4278]:
				xmin = 1462.0372
				xmax = 1462.0672
				text = ""
			intervals [4279]:
				xmin = 1462.0672
				xmax = 1462.4472
				text = "actually"
			intervals [4280]:
				xmin = 1462.4472
				xmax = 1462.6572
				text = "got"
			intervals [4281]:
				xmin = 1462.6572
				xmax = 1462.6872
				text = ""
			intervals [4282]:
				xmin = 1462.6872
				xmax = 1463.0472
				text = "jumped"
			intervals [4283]:
				xmin = 1463.0472
				xmax = 1463.2772
				text = "coming"
			intervals [4284]:
				xmin = 1463.2772
				xmax = 1463.4272
				text = "down"
			intervals [4285]:
				xmin = 1463.4272
				xmax = 1463.4772
				text = ""
			intervals [4286]:
				xmin = 1463.4772
				xmax = 1463.6072
				text = "here"
			intervals [4287]:
				xmin = 1463.6072
				xmax = 1465.1875
				text = ""
			intervals [4288]:
				xmin = 1465.1875
				xmax = 1465.6475
				text = "and"
			intervals [4289]:
				xmin = 1465.6475
				xmax = 1465.7454
				text = ""
			intervals [4290]:
				xmin = 1465.7454
				xmax = 1465.8654
				text = "i"
			intervals [4291]:
				xmin = 1465.8654
				xmax = 1466.0354
				text = "know"
			intervals [4292]:
				xmin = 1466.0354
				xmax = 1466.2854
				text = "how"
			intervals [4293]:
				xmin = 1466.2854
				xmax = 1466.3154
				text = ""
			intervals [4294]:
				xmin = 1466.3154
				xmax = 1466.5554
				text = "our"
			intervals [4295]:
				xmin = 1466.5554
				xmax = 1467.1154
				text = "family"
			intervals [4296]:
				xmin = 1467.1154
				xmax = 1467.3254
				text = "is"
			intervals [4297]:
				xmin = 1467.3254
				xmax = 1467.5054
				text = "like"
			intervals [4298]:
				xmin = 1467.5054
				xmax = 1468.7068
				text = ""
			intervals [4299]:
				xmin = 1468.7068
				xmax = 1468.8968
				text = "her"
			intervals [4300]:
				xmin = 1468.8968
				xmax = 1469.2168
				text = "sister"
			intervals [4301]:
				xmin = 1469.2168
				xmax = 1469.4368
				text = "came"
			intervals [4302]:
				xmin = 1469.4368
				xmax = 1469.6168
				text = "down"
			intervals [4303]:
				xmin = 1469.6168
				xmax = 1469.7368
				text = "here"
			intervals [4304]:
				xmin = 1469.7368
				xmax = 1469.7668
				text = ""
			intervals [4305]:
				xmin = 1469.7668
				xmax = 1469.9768
				text = "ready"
			intervals [4306]:
				xmin = 1469.9768
				xmax = 1470.0668
				text = "to"
			intervals [4307]:
				xmin = 1470.0668
				xmax = 1470.1068
				text = ""
			intervals [4308]:
				xmin = 1470.1068
				xmax = 1470.3768
				text = "fight"
			intervals [4309]:
				xmin = 1470.3768
				xmax = 1470.4068
				text = ""
			intervals [4310]:
				xmin = 1470.4068
				xmax = 1470.4668
				text = "her"
			intervals [4311]:
				xmin = 1470.4668
				xmax = 1470.5968
				text = ""
			intervals [4312]:
				xmin = 1470.5968
				xmax = 1470.8868
				text = "mom"
			intervals [4313]:
				xmin = 1470.8868
				xmax = 1470.9168
				text = ""
			intervals [4314]:
				xmin = 1470.9168
				xmax = 1471.1468
				text = "did"
			intervals [4315]:
				xmin = 1471.1468
				xmax = 1471.1968
				text = ""
			intervals [4316]:
				xmin = 1471.1968
				xmax = 1471.3168
				text = "it"
			intervals [4317]:
				xmin = 1471.3168
				xmax = 1471.3468
				text = "s"
			intervals [4318]:
				xmin = 1471.3468
				xmax = 1471.4768
				text = "just"
			intervals [4319]:
				xmin = 1471.4768
				xmax = 1471.7368
				text = "not"
			intervals [4320]:
				xmin = 1471.7368
				xmax = 1473.5147
				text = ""
			intervals [4321]:
				xmin = 1473.5147
				xmax = 1473.8247
				text = "and"
			intervals [4322]:
				xmin = 1473.8247
				xmax = 1473.8547
				text = ""
			intervals [4323]:
				xmin = 1473.8547
				xmax = 1474.0647
				text = "we"
			intervals [4324]:
				xmin = 1474.0647
				xmax = 1474.1847
				text = "had"
			intervals [4325]:
				xmin = 1474.1847
				xmax = 1474.2547
				text = "to"
			intervals [4326]:
				xmin = 1474.2547
				xmax = 1475.0347
				text = "rdx"
			intervals [4327]:
				xmin = 1475.0347
				xmax = 1475.0885
				text = ""
			intervals [4328]:
				xmin = 1475.0885
				xmax = 1475.2385
				text = "and"
			intervals [4329]:
				xmin = 1475.2385
				xmax = 1475.6785
				text = "myself"
			intervals [4330]:
				xmin = 1475.6785
				xmax = 1475.8185
				text = "had"
			intervals [4331]:
				xmin = 1475.8185
				xmax = 1475.9185
				text = "to"
			intervals [4332]:
				xmin = 1475.9185
				xmax = 1476.2085
				text = "calm"
			intervals [4333]:
				xmin = 1476.2085
				xmax = 1476.3685
				text = "them"
			intervals [4334]:
				xmin = 1476.3685
				xmax = 1476.6285
				text = "down"
			intervals [4335]:
				xmin = 1476.6285
				xmax = 1476.7485
				text = "and"
			intervals [4336]:
				xmin = 1476.7485
				xmax = 1476.8085
				text = ""
			intervals [4337]:
				xmin = 1476.8085
				xmax = 1477.0285
				text = "tell"
			intervals [4338]:
				xmin = 1477.0285
				xmax = 1477.2385
				text = "'em"
			intervals [4339]:
				xmin = 1477.2385
				xmax = 1478.0143
				text = ""
			intervals [4340]:
				xmin = 1478.0143
				xmax = 1478.2643
				text = "after"
			intervals [4341]:
				xmin = 1478.2643
				xmax = 1478.3743
				text = "they"
			intervals [4342]:
				xmin = 1478.3743
				xmax = 1478.6543
				text = "calmed"
			intervals [4343]:
				xmin = 1478.6543
				xmax = 1478.7343
				text = "me"
			intervals [4344]:
				xmin = 1478.7343
				xmax = 1479.0143
				text = "down"
			intervals [4345]:
				xmin = 1479.0143
				xmax = 1479.5343
				text = "first"
			intervals [4346]:
				xmin = 1479.5343
				xmax = 1479.7019
				text = ""
			intervals [4347]:
				xmin = 1479.7019
				xmax = 1479.8919
				text = "well"
			intervals [4348]:
				xmin = 1479.8919
				xmax = 1480.6734
				text = ""
			intervals [4349]:
				xmin = 1480.6734
				xmax = 1480.7034
				text = "i"
			intervals [4350]:
				xmin = 1480.7034
				xmax = 1480.7434
				text = ""
			intervals [4351]:
				xmin = 1480.7434
				xmax = 1481.0734
				text = "told"
			intervals [4352]:
				xmin = 1481.0734
				xmax = 1481.2534
				text = "'em"
			intervals [4353]:
				xmin = 1481.2534
				xmax = 1481.4678
				text = ""
			intervals [4354]:
				xmin = 1481.4678
				xmax = 1481.5778
				text = "like"
			intervals [4355]:
				xmin = 1481.5778
				xmax = 1481.844
				text = ""
			intervals [4356]:
				xmin = 1481.844
				xmax = 1481.994
				text = "it"
			intervals [4357]:
				xmin = 1481.994
				xmax = 1482.064
				text = "s"
			intervals [4358]:
				xmin = 1482.064
				xmax = 1482.294
				text = "not"
			intervals [4359]:
				xmin = 1482.294
				xmax = 1482.5962
				text = ""
			intervals [4360]:
				xmin = 1482.5962
				xmax = 1482.6962
				text = "it"
			intervals [4361]:
				xmin = 1482.6962
				xmax = 1482.7462
				text = "s"
			intervals [4362]:
				xmin = 1482.7462
				xmax = 1482.8662
				text = "gonna"
			intervals [4363]:
				xmin = 1482.8662
				xmax = 1482.9562
				text = "be"
			intervals [4364]:
				xmin = 1482.9562
				xmax = 1483.2062
				text = "another"
			intervals [4365]:
				xmin = 1483.2062
				xmax = 1483.2662
				text = ""
			intervals [4366]:
				xmin = 1483.2662
				xmax = 1483.6662
				text = "problem"
			intervals [4367]:
				xmin = 1483.6662
				xmax = 1484.5091
				text = ""
			intervals [4368]:
				xmin = 1484.5091
				xmax = 1484.6791
				text = "cause"
			intervals [4369]:
				xmin = 1484.6791
				xmax = 1484.7691
				text = "they"
			intervals [4370]:
				xmin = 1484.7691
				xmax = 1484.9291
				text = "know"
			intervals [4371]:
				xmin = 1484.9291
				xmax = 1485.0291
				text = "how"
			intervals [4372]:
				xmin = 1485.0291
				xmax = 1485.2291
				text = "she"
			intervals [4373]:
				xmin = 1485.2291
				xmax = 1485.5191
				text = "look"
			intervals [4374]:
				xmin = 1485.5191
				xmax = 1485.6155
				text = ""
			intervals [4375]:
				xmin = 1485.6155
				xmax = 1485.7855
				text = "and"
			intervals [4376]:
				xmin = 1485.7855
				xmax = 1485.9055
				text = "if"
			intervals [4377]:
				xmin = 1485.9055
				xmax = 1486.1155
				text = "y'all"
			intervals [4378]:
				xmin = 1486.1155
				xmax = 1486.2555
				text = "go"
			intervals [4379]:
				xmin = 1486.2555
				xmax = 1486.5455
				text = "around"
			intervals [4380]:
				xmin = 1486.5455
				xmax = 1486.7355
				text = "there"
			intervals [4381]:
				xmin = 1486.7355
				xmax = 1486.9172
				text = ""
			intervals [4382]:
				xmin = 1486.9172
				xmax = 1487.0772
				text = "with"
			intervals [4383]:
				xmin = 1487.0772
				xmax = 1487.3672
				text = "her"
			intervals [4384]:
				xmin = 1487.3672
				xmax = 1487.8502
				text = ""
			intervals [4385]:
				xmin = 1487.8502
				xmax = 1487.9302
				text = "it"
			intervals [4386]:
				xmin = 1487.9302
				xmax = 1487.9902
				text = "s"
			intervals [4387]:
				xmin = 1487.9902
				xmax = 1488.1302
				text = "gonna"
			intervals [4388]:
				xmin = 1488.1302
				xmax = 1488.2902
				text = "be"
			intervals [4389]:
				xmin = 1488.2902
				xmax = 1488.3202
				text = "a"
			intervals [4390]:
				xmin = 1488.3202
				xmax = 1488.6902
				text = "different"
			intervals [4391]:
				xmin = 1488.6902
				xmax = 1488.9502
				text = "thing"
			intervals [4392]:
				xmin = 1488.9502
				xmax = 1490.6593
				text = ""
			intervals [4393]:
				xmin = 1490.6593
				xmax = 1490.8493
				text = "but"
			intervals [4394]:
				xmin = 1490.8493
				xmax = 1490.9619
				text = ""
			intervals [4395]:
				xmin = 1490.9619
				xmax = 1491.2119
				text = "now"
			intervals [4396]:
				xmin = 1491.2119
				xmax = 1491.2819
				text = "i"
			intervals [4397]:
				xmin = 1491.2819
				xmax = 1491.4419
				text = "just"
			intervals [4398]:
				xmin = 1491.4419
				xmax = 1491.5519
				text = "tell"
			intervals [4399]:
				xmin = 1491.5519
				xmax = 1491.6319
				text = "her"
			intervals [4400]:
				xmin = 1491.6319
				xmax = 1492.0119
				text = "protect"
			intervals [4401]:
				xmin = 1492.0119
				xmax = 1492.3719
				text = "herself"
			intervals [4402]:
				xmin = 1492.3719
				xmax = 1492.4719
				text = "at"
			intervals [4403]:
				xmin = 1492.4719
				xmax = 1492.5119
				text = ""
			intervals [4404]:
				xmin = 1492.5119
				xmax = 1492.7219
				text = "all"
			intervals [4405]:
				xmin = 1492.7219
				xmax = 1493.2019
				text = "times"
			intervals [4406]:
				xmin = 1493.2019
				xmax = 1493.4619
				text = "don't"
			intervals [4407]:
				xmin = 1493.4619
				xmax = 1494.5449
				text = ""
			intervals [4408]:
				xmin = 1494.5449
				xmax = 1494.8149
				text = "like"
			intervals [4409]:
				xmin = 1494.8149
				xmax = 1495.7054
				text = ""
			intervals [4410]:
				xmin = 1495.7054
				xmax = 1495.8654
				text = "if"
			intervals [4411]:
				xmin = 1495.8654
				xmax = 1495.8954
				text = ""
			intervals [4412]:
				xmin = 1495.8954
				xmax = 1496.1054
				text = "you"
			intervals [4413]:
				xmin = 1496.1054
				xmax = 1496.5154
				text = "see"
			intervals [4414]:
				xmin = 1496.5154
				xmax = 1496.5454
				text = ""
			intervals [4415]:
				xmin = 1496.5454
				xmax = 1496.6454
				text = "a"
			intervals [4416]:
				xmin = 1496.6454
				xmax = 1496.8554
				text = "group"
			intervals [4417]:
				xmin = 1496.8554
				xmax = 1496.9154
				text = "of"
			intervals [4418]:
				xmin = 1496.9154
				xmax = 1497.1954
				text = "people"
			intervals [4419]:
				xmin = 1497.1954
				xmax = 1497.6354
				text = "coming"
			intervals [4420]:
				xmin = 1497.6354
				xmax = 1497.7054
				text = ""
			intervals [4421]:
				xmin = 1497.7054
				xmax = 1497.9254
				text = "or"
			intervals [4422]:
				xmin = 1497.9254
				xmax = 1498.0154
				text = ""
			intervals [4423]:
				xmin = 1498.0154
				xmax = 1498.1954
				text = "you"
			intervals [4424]:
				xmin = 1498.1954
				xmax = 1498.6254
				text = "see"
			intervals [4425]:
				xmin = 1498.6254
				xmax = 1499.1466
				text = ""
			intervals [4426]:
				xmin = 1499.1466
				xmax = 1499.6266
				text = "something"
			intervals [4427]:
				xmin = 1499.6266
				xmax = 1499.7366
				text = "that"
			intervals [4428]:
				xmin = 1499.7366
				xmax = 1499.7666
				text = ""
			intervals [4429]:
				xmin = 1499.7666
				xmax = 1500.1666
				text = "does"
			intervals [4430]:
				xmin = 1500.1666
				xmax = 1500.4672
				text = ""
			intervals [4431]:
				xmin = 1500.4672
				xmax = 1500.6872
				text = "about"
			intervals [4432]:
				xmin = 1500.6872
				xmax = 1500.7872
				text = "to"
			intervals [4433]:
				xmin = 1500.7872
				xmax = 1500.9072
				text = "be"
			intervals [4434]:
				xmin = 1500.9072
				xmax = 1501.3772
				text = "playing"
			intervals [4435]:
				xmin = 1501.3772
				xmax = 1502.4381
				text = ""
			intervals [4436]:
				xmin = 1502.4381
				xmax = 1502.5681
				text = "like"
			intervals [4437]:
				xmin = 1502.5681
				xmax = 1502.6981
				text = ""
			intervals [4438]:
				xmin = 1502.6981
				xmax = 1503.1281
				text = "just"
			intervals [4439]:
				xmin = 1503.1281
				xmax = 1503.8444
				text = ""
			intervals [4440]:
				xmin = 1503.8444
				xmax = 1504.1444
				text = "find"
			intervals [4441]:
				xmin = 1504.1444
				xmax = 1504.2044
				text = "the"
			intervals [4442]:
				xmin = 1504.2044
				xmax = 1504.2344
				text = ""
			intervals [4443]:
				xmin = 1504.2344
				xmax = 1504.5444
				text = "quickest"
			intervals [4444]:
				xmin = 1504.5444
				xmax = 1504.7144
				text = "way"
			intervals [4445]:
				xmin = 1504.7144
				xmax = 1505.359
				text = ""
			intervals [4446]:
				xmin = 1505.359
				xmax = 1505.429
				text = "to"
			intervals [4447]:
				xmin = 1505.429
				xmax = 1505.579
				text = "get"
			intervals [4448]:
				xmin = 1505.579
				xmax = 1505.729
				text = "out"
			intervals [4449]:
				xmin = 1505.729
				xmax = 1505.819
				text = "the"
			intervals [4450]:
				xmin = 1505.819
				xmax = 1506.339
				text = "situation"
			intervals [4451]:
				xmin = 1506.339
				xmax = 1512.1458
				text = ""
			intervals [4452]:
				xmin = 1512.1458
				xmax = 1512.2258
				text = "it"
			intervals [4453]:
				xmin = 1512.2258
				xmax = 1512.3858
				text = "s"
			intervals [4454]:
				xmin = 1512.3858
				xmax = 1512.4958
				text = ""
			intervals [4455]:
				xmin = 1512.4958
				xmax = 1512.5258
				text = "a"
			intervals [4456]:
				xmin = 1512.5258
				xmax = 1512.6858
				text = ""
			intervals [4457]:
				xmin = 1512.6858
				xmax = 1512.8358
				text = "big"
			intervals [4458]:
				xmin = 1512.8358
				xmax = 1513.0258
				text = ""
			intervals [4459]:
				xmin = 1513.0258
				xmax = 1513.6058
				text = "relieval"
			intervals [4460]:
				xmin = 1513.6058
				xmax = 1513.7058
				text = "it"
			intervals [4461]:
				xmin = 1513.7058
				xmax = 1513.8058
				text = "was"
			intervals [4462]:
				xmin = 1513.8058
				xmax = 1513.8358
				text = ""
			intervals [4463]:
				xmin = 1513.8358
				xmax = 1514.0558
				text = "like"
			intervals [4464]:
				xmin = 1514.0558
				xmax = 1514.6608
				text = ""
			intervals [4465]:
				xmin = 1514.6608
				xmax = 1514.8208
				text = "a"
			intervals [4466]:
				xmin = 1514.8208
				xmax = 1515.0208
				text = "lot"
			intervals [4467]:
				xmin = 1515.0208
				xmax = 1515.1808
				text = "of"
			intervals [4468]:
				xmin = 1515.1808
				xmax = 1515.3108
				text = "weight"
			intervals [4469]:
				xmin = 1515.3108
				xmax = 1515.3608
				text = ""
			intervals [4470]:
				xmin = 1515.3608
				xmax = 1515.5808
				text = "came"
			intervals [4471]:
				xmin = 1515.5808
				xmax = 1515.6808
				text = "off"
			intervals [4472]:
				xmin = 1515.6808
				xmax = 1515.7408
				text = "of"
			intervals [4473]:
				xmin = 1515.7408
				xmax = 1515.7808
				text = ""
			intervals [4474]:
				xmin = 1515.7808
				xmax = 1515.9408
				text = "my"
			intervals [4475]:
				xmin = 1515.9408
				xmax = 1516.4908
				text = "shoulders"
			intervals [4476]:
				xmin = 1516.4908
				xmax = 1517.5257
				text = ""
			intervals [4477]:
				xmin = 1517.5257
				xmax = 1517.6957
				text = "but"
			intervals [4478]:
				xmin = 1517.6957
				xmax = 1517.9257
				text = "now"
			intervals [4479]:
				xmin = 1517.9257
				xmax = 1518.0657
				text = "in"
			intervals [4480]:
				xmin = 1518.0657
				xmax = 1518.1657
				text = ""
			intervals [4481]:
				xmin = 1518.1657
				xmax = 1518.5157
				text = "being"
			intervals [4482]:
				xmin = 1518.5157
				xmax = 1518.6457
				text = "a"
			intervals [4483]:
				xmin = 1518.6457
				xmax = 1518.7015
				text = ""
			intervals [4484]:
				xmin = 1518.7015
				xmax = 1519.0615
				text = "um"
			intervals [4485]:
				xmin = 1519.0615
				xmax = 1519.3025
				text = ""
			intervals [4486]:
				xmin = 1519.3025
				xmax = 1519.3925
				text = "i"
			intervals [4487]:
				xmin = 1519.3925
				xmax = 1519.4225
				text = "<unk>"
			intervals [4488]:
				xmin = 1519.4225
				xmax = 1519.6725
				text = "say"
			intervals [4489]:
				xmin = 1519.6725
				xmax = 1519.7025
				text = ""
			intervals [4490]:
				xmin = 1519.7025
				xmax = 1519.7325
				text = "a"
			intervals [4491]:
				xmin = 1519.7325
				xmax = 1519.9725
				text = "young"
			intervals [4492]:
				xmin = 1519.9725
				xmax = 1520.2125
				text = "man"
			intervals [4493]:
				xmin = 1520.2125
				xmax = 1520.2425
				text = ""
			intervals [4494]:
				xmin = 1520.2425
				xmax = 1520.3825
				text = "who"
			intervals [4495]:
				xmin = 1520.3825
				xmax = 1520.4125
				text = ""
			intervals [4496]:
				xmin = 1520.4125
				xmax = 1520.7625
				text = "wanted"
			intervals [4497]:
				xmin = 1520.7625
				xmax = 1521.3694
				text = ""
			intervals [4498]:
				xmin = 1521.3694
				xmax = 1521.4294
				text = "to"
			intervals [4499]:
				xmin = 1521.4294
				xmax = 1521.5394
				text = "be"
			intervals [4500]:
				xmin = 1521.5394
				xmax = 1521.9894
				text = "successful"
			intervals [4501]:
				xmin = 1521.9894
				xmax = 1522.4199
				text = ""
			intervals [4502]:
				xmin = 1522.4199
				xmax = 1522.5099
				text = "it"
			intervals [4503]:
				xmin = 1522.5099
				xmax = 1522.5899
				text = "s"
			intervals [4504]:
				xmin = 1522.5899
				xmax = 1522.6199
				text = ""
			intervals [4505]:
				xmin = 1522.6199
				xmax = 1522.6899
				text = "a"
			intervals [4506]:
				xmin = 1522.6899
				xmax = 1523.2199
				text = "whole"
			intervals [4507]:
				xmin = 1523.2199
				xmax = 1523.7299
				text = "different"
			intervals [4508]:
				xmin = 1523.7299
				xmax = 1524.3207
				text = ""
			intervals [4509]:
				xmin = 1524.3207
				xmax = 1524.5007
				text = "ball"
			intervals [4510]:
				xmin = 1524.5007
				xmax = 1524.6907
				text = "game"
			intervals [4511]:
				xmin = 1524.6907
				xmax = 1524.7607
				text = ""
			intervals [4512]:
				xmin = 1524.7607
				xmax = 1524.9407
				text = "cause"
			intervals [4513]:
				xmin = 1524.9407
				xmax = 1525.0007
				text = "i"
			intervals [4514]:
				xmin = 1525.0007
				xmax = 1525.1307
				text = "don't"
			intervals [4515]:
				xmin = 1525.1307
				xmax = 1525.2907
				text = "have"
			intervals [4516]:
				xmin = 1525.2907
				xmax = 1526.0953
				text = ""
			intervals [4517]:
				xmin = 1526.0953
				xmax = 1526.3553
				text = "first"
			intervals [4518]:
				xmin = 1526.3553
				xmax = 1526.4153
				text = "of"
			intervals [4519]:
				xmin = 1526.4153
				xmax = 1526.4753
				text = "all"
			intervals [4520]:
				xmin = 1526.4753
				xmax = 1526.5453
				text = "i"
			intervals [4521]:
				xmin = 1526.5453
				xmax = 1526.7553
				text = "gotta"
			intervals [4522]:
				xmin = 1526.7553
				xmax = 1527.0753
				text = "finds"
			intervals [4523]:
				xmin = 1527.0753
				xmax = 1527.1153
				text = "a"
			intervals [4524]:
				xmin = 1527.1153
				xmax = 1527.2853
				text = "way"
			intervals [4525]:
				xmin = 1527.2853
				xmax = 1527.5099
				text = ""
			intervals [4526]:
				xmin = 1527.5099
				xmax = 1527.6699
				text = "to"
			intervals [4527]:
				xmin = 1527.6699
				xmax = 1527.9999
				text = "provide"
			intervals [4528]:
				xmin = 1527.9999
				xmax = 1528.0999
				text = "for"
			intervals [4529]:
				xmin = 1528.0999
				xmax = 1528.5999
				text = "myself"
			intervals [4530]:
				xmin = 1528.5999
				xmax = 1529.8307
				text = ""
			intervals [4531]:
				xmin = 1529.8307
				xmax = 1530.0107
				text = "and"
			intervals [4532]:
				xmin = 1530.0107
				xmax = 1530.0907
				text = ""
			intervals [4533]:
				xmin = 1530.0907
				xmax = 1530.6407
				text = "yeah"
			intervals [4534]:
				xmin = 1530.6407
				xmax = 1531.1714
				text = ""
			intervals [4535]:
				xmin = 1531.1714
				xmax = 1531.2914
				text = "it"
			intervals [4536]:
				xmin = 1531.2914
				xmax = 1531.3214
				text = ""
			intervals [4537]:
				xmin = 1531.3214
				xmax = 1531.7114
				text = "just"
			intervals [4538]:
				xmin = 1531.7114
				xmax = 1532.3556
				text = ""
			intervals [4539]:
				xmin = 1532.3556
				xmax = 1532.4556
				text = "it"
			intervals [4540]:
				xmin = 1532.4556
				xmax = 1532.5656
				text = "was"
			intervals [4541]:
				xmin = 1532.5656
				xmax = 1532.9656
				text = "different"
			intervals [4542]:
				xmin = 1532.9656
				xmax = 1534.5967
				text = ""
			intervals [4543]:
				xmin = 1534.5967
				xmax = 1534.8167
				text = "no"
			intervals [4544]:
				xmin = 1534.8167
				xmax = 1534.8667
				text = ""
			intervals [4545]:
				xmin = 1534.8667
				xmax = 1534.9967
				text = "but"
			intervals [4546]:
				xmin = 1534.9967
				xmax = 1535.3367
				text = "i'm"
			intervals [4547]:
				xmin = 1535.3367
				xmax = 1535.5467
				text = "looking"
			intervals [4548]:
				xmin = 1535.5467
				xmax = 1535.5767
				text = ""
			intervals [4549]:
				xmin = 1535.5767
				xmax = 1535.6567
				text = "for"
			intervals [4550]:
				xmin = 1535.6567
				xmax = 1535.6867
				text = ""
			intervals [4551]:
				xmin = 1535.6867
				xmax = 1536.0467
				text = "jobs"
			intervals [4552]:
				xmin = 1536.0467
				xmax = 1536.0767
				text = ""
			intervals [4553]:
				xmin = 1536.0767
				xmax = 1536.1567
				text = "now"
			intervals [4554]:
				xmin = 1536.1567
				xmax = 1536.7655
				text = ""
			intervals [4555]:
				xmin = 1536.7655
				xmax = 1536.9155
				text = "as"
			intervals [4556]:
				xmin = 1536.9155
				xmax = 1536.9855
				text = "of"
			intervals [4557]:
				xmin = 1536.9855
				xmax = 1537.1255
				text = "right"
			intervals [4558]:
				xmin = 1537.1255
				xmax = 1537.2355
				text = "now"
			intervals [4559]:
				xmin = 1537.2355
				xmax = 1537.6099
				text = ""
			intervals [4560]:
				xmin = 1537.6099
				xmax = 1537.7799
				text = "i'm"
			intervals [4561]:
				xmin = 1537.7799
				xmax = 1538.0899
				text = "doing"
			intervals [4562]:
				xmin = 1538.0899
				xmax = 1538.1199
				text = ""
			intervals [4563]:
				xmin = 1538.1199
				xmax = 1538.8299
				text = "syep"
			intervals [4564]:
				xmin = 1538.8299
				xmax = 1539.1784
				text = ""
			intervals [4565]:
				xmin = 1539.1784
				xmax = 1539.5084
				text = "right"
			intervals [4566]:
				xmin = 1539.5084
				xmax = 1539.5684
				text = "now"
			intervals [4567]:
				xmin = 1539.5684
				xmax = 1539.6284
				text = ""
			intervals [4568]:
				xmin = 1539.6284
				xmax = 1539.9184
				text = "summer"
			intervals [4569]:
				xmin = 1539.9184
				xmax = 1540.2384
				text = "youth"
			intervals [4570]:
				xmin = 1540.2384
				xmax = 1540.3521
				text = ""
			intervals [4571]:
				xmin = 1540.3521
				xmax = 1540.8221
				text = "employment"
			intervals [4572]:
				xmin = 1540.8221
				xmax = 1541.4233
				text = ""
			intervals [4573]:
				xmin = 1541.4233
				xmax = 1541.5833
				text = "right"
			intervals [4574]:
				xmin = 1541.5833
				xmax = 1541.7533
				text = "now"
			intervals [4575]:
				xmin = 1541.7533
				xmax = 1541.9233
				text = "but"
			intervals [4576]:
				xmin = 1541.9233
				xmax = 1542.0233
				text = "i'm"
			intervals [4577]:
				xmin = 1542.0233
				xmax = 1542.3033
				text = "also"
			intervals [4578]:
				xmin = 1542.3033
				xmax = 1542.5633
				text = "looking"
			intervals [4579]:
				xmin = 1542.5633
				xmax = 1542.6233
				text = "for"
			intervals [4580]:
				xmin = 1542.6233
				xmax = 1542.6533
				text = ""
			intervals [4581]:
				xmin = 1542.6533
				xmax = 1543.1933
				text = "jobs"
			intervals [4582]:
				xmin = 1543.1933
				xmax = 1550.0506
				text = ""
			intervals [4583]:
				xmin = 1550.0506
				xmax = 1550.0806
				text = "uh"
			intervals [4584]:
				xmin = 1550.0806
				xmax = 1551.407
				text = ""
			intervals [4585]:
				xmin = 1551.407
				xmax = 1551.437
				text = "i"
			intervals [4586]:
				xmin = 1551.437
				xmax = 1551.467
				text = "m"
			intervals [4587]:
				xmin = 1551.467
				xmax = 1551.497
				text = "a"
			intervals [4588]:
				xmin = 1551.497
				xmax = 1551.607
				text = "wait"
			intervals [4589]:
				xmin = 1551.607
				xmax = 1551.637
				text = ""
			intervals [4590]:
				xmin = 1551.637
				xmax = 1551.667
				text = "i"
			intervals [4591]:
				xmin = 1551.667
				xmax = 1551.697
				text = ""
			intervals [4592]:
				xmin = 1551.697
				xmax = 1551.727
				text = "m"
			intervals [4593]:
				xmin = 1551.727
				xmax = 1551.757
				text = "a"
			intervals [4594]:
				xmin = 1551.757
				xmax = 1551.847
				text = "wait"
			intervals [4595]:
				xmin = 1551.847
				xmax = 1551.937
				text = "til"
			intervals [4596]:
				xmin = 1551.937
				xmax = 1552.257
				text = "march"
			intervals [4597]:
				xmin = 1552.257
				xmax = 1552.287
				text = ""
			intervals [4598]:
				xmin = 1552.287
				xmax = 1552.487
				text = "like"
			intervals [4599]:
				xmin = 1552.487
				xmax = 1553.496
				text = ""
			intervals [4600]:
				xmin = 1553.496
				xmax = 1553.556
				text = "i"
			intervals [4601]:
				xmin = 1553.556
				xmax = 1553.616
				text = "m"
			intervals [4602]:
				xmin = 1553.616
				xmax = 1553.696
				text = "a"
			intervals [4603]:
				xmin = 1553.696
				xmax = 1554.026
				text = "work"
			intervals [4604]:
				xmin = 1554.026
				xmax = 1554.076
				text = ""
			intervals [4605]:
				xmin = 1554.076
				xmax = 1554.336
				text = "until"
			intervals [4606]:
				xmin = 1554.336
				xmax = 1554.726
				text = "march"
			intervals [4607]:
				xmin = 1554.726
				xmax = 1554.756
				text = ""
			intervals [4608]:
				xmin = 1554.756
				xmax = 1554.826
				text = "and"
			intervals [4609]:
				xmin = 1554.826
				xmax = 1554.856
				text = ""
			intervals [4610]:
				xmin = 1554.856
				xmax = 1555.026
				text = "then"
			intervals [4611]:
				xmin = 1555.026
				xmax = 1555.156
				text = "do"
			intervals [4612]:
				xmin = 1555.156
				xmax = 1555.446
				text = ""
			intervals [4613]:
				xmin = 1555.446
				xmax = 1555.526
				text = "it"
			intervals [4614]:
				xmin = 1555.526
				xmax = 1558.466
				text = ""
			intervals [4615]:
				xmin = 1558.466
				xmax = 1558.636
				text = "yeah"
			intervals [4616]:
				xmin = 1558.636
				xmax = 1558.726
				text = "just"
			intervals [4617]:
				xmin = 1558.726
				xmax = 1559.6106
				text = ""
			intervals [4618]:
				xmin = 1559.6106
				xmax = 1559.7006
				text = "uh-huh"
			intervals [4619]:
				xmin = 1559.7006
				xmax = 1561.0309
				text = ""
			intervals [4620]:
				xmin = 1561.0309
				xmax = 1561.2009
				text = "yeah"
			intervals [4621]:
				xmin = 1561.2009
				xmax = 1564.1615
				text = ""
			intervals [4622]:
				xmin = 1564.1615
				xmax = 1564.3715
				text = "mm-hm"
			intervals [4623]:
				xmin = 1564.3715
				xmax = 1567.9856
				text = ""
			intervals [4624]:
				xmin = 1567.9856
				xmax = 1568.1456
				text = "she"
			intervals [4625]:
				xmin = 1568.1456
				xmax = 1568.2956
				text = "was"
			intervals [4626]:
				xmin = 1568.2956
				xmax = 1568.5756
				text = "happy"
			intervals [4627]:
				xmin = 1568.5756
				xmax = 1569.4663
				text = ""
			intervals [4628]:
				xmin = 1569.4663
				xmax = 1569.6263
				text = "she"
			intervals [4629]:
				xmin = 1569.6263
				xmax = 1569.7563
				text = "i'm"
			intervals [4630]:
				xmin = 1569.7563
				xmax = 1569.8563
				text = "the"
			intervals [4631]:
				xmin = 1569.8563
				xmax = 1569.9263
				text = ""
			intervals [4632]:
				xmin = 1569.9263
				xmax = 1570.2163
				text = "first"
			intervals [4633]:
				xmin = 1570.2163
				xmax = 1570.3363
				text = "one"
			intervals [4634]:
				xmin = 1570.3363
				xmax = 1570.4063
				text = "to"
			intervals [4635]:
				xmin = 1570.4063
				xmax = 1570.5963
				text = "come"
			intervals [4636]:
				xmin = 1570.5963
				xmax = 1570.7063
				text = "out"
			intervals [4637]:
				xmin = 1570.7063
				xmax = 1570.7363
				text = ""
			intervals [4638]:
				xmin = 1570.7363
				xmax = 1570.8063
				text = "the"
			intervals [4639]:
				xmin = 1570.8063
				xmax = 1571.2763
				text = "household"
			intervals [4640]:
				xmin = 1571.2763
				xmax = 1571.3963
				text = "to"
			intervals [4641]:
				xmin = 1571.3963
				xmax = 1571.7563
				text = "graduate"
			intervals [4642]:
				xmin = 1571.7563
				xmax = 1575.0422
				text = ""
			intervals [4643]:
				xmin = 1575.0422
				xmax = 1575.3622
				text = "<unk>"
			intervals [4644]:
				xmin = 1575.3622
				xmax = 1575.4022
				text = ""
			intervals [4645]:
				xmin = 1575.4022
				xmax = 1575.6322
				text = "they"
			intervals [4646]:
				xmin = 1575.6322
				xmax = 1575.9222
				text = "made"
			intervals [4647]:
				xmin = 1575.9222
				xmax = 1576.1022
				text = "me"
			intervals [4648]:
				xmin = 1576.1022
				xmax = 1576.5122
				text = "cry"
			intervals [4649]:
				xmin = 1576.5122
				xmax = 1577.5534
				text = ""
			intervals [4650]:
				xmin = 1577.5534
				xmax = 1577.7034
				text = "like"
			intervals [4651]:
				xmin = 1577.7034
				xmax = 1577.9556
				text = ""
			intervals [4652]:
				xmin = 1577.9556
				xmax = 1578.3256
				text = "they"
			intervals [4653]:
				xmin = 1578.3256
				xmax = 1579.2743
				text = ""
			intervals [4654]:
				xmin = 1579.2743
				xmax = 1579.3943
				text = "like"
			intervals [4655]:
				xmin = 1579.3943
				xmax = 1579.5343
				text = "i'm"
			intervals [4656]:
				xmin = 1579.5343
				xmax = 1579.7943
				text = "proud"
			intervals [4657]:
				xmin = 1579.7943
				xmax = 1579.8643
				text = "of"
			intervals [4658]:
				xmin = 1579.8643
				xmax = 1580.0943
				text = "you"
			intervals [4659]:
				xmin = 1580.0943
				xmax = 1580.2943
				text = ""
			intervals [4660]:
				xmin = 1580.2943
				xmax = 1580.4943
				text = "all"
			intervals [4661]:
				xmin = 1580.4943
				xmax = 1580.7443
				text = "that"
			intervals [4662]:
				xmin = 1580.7443
				xmax = 1594.9163
				text = ""
			intervals [4663]:
				xmin = 1594.9163
				xmax = 1595.4263
				text = "yeah"
			intervals [4664]:
				xmin = 1595.4263
				xmax = 1596.1226
				text = ""
			intervals [4665]:
				xmin = 1596.1226
				xmax = 1596.1626
				text = "uh"
			intervals [4666]:
				xmin = 1596.1626
				xmax = 1598.0257
				text = ""
			intervals [4667]:
				xmin = 1598.0257
				xmax = 1598.6757
				text = "basketball"
			intervals [4668]:
				xmin = 1598.6757
				xmax = 1598.8119
				text = ""
			intervals [4669]:
				xmin = 1598.8119
				xmax = 1599.0219
				text = "that"
			intervals [4670]:
				xmin = 1599.0219
				xmax = 1599.1819
				text = "s"
			intervals [4671]:
				xmin = 1599.1819
				xmax = 1599.3202
				text = ""
			intervals [4672]:
				xmin = 1599.3202
				xmax = 1599.5102
				text = "that"
			intervals [4673]:
				xmin = 1599.5102
				xmax = 1599.6502
				text = "s"
			intervals [4674]:
				xmin = 1599.6502
				xmax = 1599.8102
				text = "what"
			intervals [4675]:
				xmin = 1599.8102
				xmax = 1599.8702
				text = "we"
			intervals [4676]:
				xmin = 1599.8702
				xmax = 1599.9002
				text = ""
			intervals [4677]:
				xmin = 1599.9002
				xmax = 1600.1602
				text = "all"
			intervals [4678]:
				xmin = 1600.1602
				xmax = 1600.2502
				text = "have"
			intervals [4679]:
				xmin = 1600.2502
				xmax = 1600.3102
				text = "in"
			intervals [4680]:
				xmin = 1600.3102
				xmax = 1600.3702
				text = ""
			intervals [4681]:
				xmin = 1600.3702
				xmax = 1600.6602
				text = "common"
			intervals [4682]:
				xmin = 1600.6602
				xmax = 1600.8402
				text = "all"
			intervals [4683]:
				xmin = 1600.8402
				xmax = 1600.9602
				text = "three"
			intervals [4684]:
				xmin = 1600.9602
				xmax = 1601.0602
				text = "of"
			intervals [4685]:
				xmin = 1601.0602
				xmax = 1601.3402
				text = "us"
			intervals [4686]:
				xmin = 1601.3402
				xmax = 1601.7429
				text = ""
			intervals [4687]:
				xmin = 1601.7429
				xmax = 1601.8729
				text = "or"
			intervals [4688]:
				xmin = 1601.8729
				xmax = 1602.2129
				text = "sports"
			intervals [4689]:
				xmin = 1602.2129
				xmax = 1602.3529
				text = "in"
			intervals [4690]:
				xmin = 1602.3529
				xmax = 1602.6729
				text = "general"
			intervals [4691]:
				xmin = 1602.6729
				xmax = 1603.9119
				text = ""
			intervals [4692]:
				xmin = 1603.9119
				xmax = 1604.0419
				text = "like"
			intervals [4693]:
				xmin = 1604.0419
				xmax = 1605.6425
				text = ""
			intervals [4694]:
				xmin = 1605.6425
				xmax = 1605.9825
				text = "yeah"
			intervals [4695]:
				xmin = 1605.9825
				xmax = 1606.0125
				text = ""
			intervals [4696]:
				xmin = 1606.0125
				xmax = 1606.3225
				text = "<unk>"
			intervals [4697]:
				xmin = 1606.3225
				xmax = 1610.5823
				text = ""
			intervals [4698]:
				xmin = 1610.5823
				xmax = 1610.6123
				text = "mm"
			intervals [4699]:
				xmin = 1610.6123
				xmax = 1611.5947
				text = ""
			intervals [4700]:
				xmin = 1611.5947
				xmax = 1611.7447
				text = "well"
			intervals [4701]:
				xmin = 1611.7447
				xmax = 1613.0714
				text = ""
			intervals [4702]:
				xmin = 1613.0714
				xmax = 1613.6714
				text = "basically"
			intervals [4703]:
				xmin = 1613.6714
				xmax = 1613.7014
				text = ""
			intervals [4704]:
				xmin = 1613.7014
				xmax = 1614.2214
				text = "whatever"
			intervals [4705]:
				xmin = 1614.2214
				xmax = 1614.4114
				text = "like"
			intervals [4706]:
				xmin = 1614.4114
				xmax = 1615.1843
				text = ""
			intervals [4707]:
				xmin = 1615.1843
				xmax = 1615.4243
				text = "that"
			intervals [4708]:
				xmin = 1615.4243
				xmax = 1615.5043
				text = "s"
			intervals [4709]:
				xmin = 1615.5043
				xmax = 1615.6443
				text = "gonna"
			intervals [4710]:
				xmin = 1615.6443
				xmax = 1615.8243
				text = "help"
			intervals [4711]:
				xmin = 1615.8243
				xmax = 1615.9243
				text = "the"
			intervals [4712]:
				xmin = 1615.9243
				xmax = 1616.1743
				text = "kids"
			intervals [4713]:
				xmin = 1616.1743
				xmax = 1616.2943
				text = "i"
			intervals [4714]:
				xmin = 1616.2943
				xmax = 1616.3243
				text = "<unk>"
			intervals [4715]:
				xmin = 1616.3243
				xmax = 1616.3643
				text = ""
			intervals [4716]:
				xmin = 1616.3643
				xmax = 1616.5343
				text = "do"
			intervals [4717]:
				xmin = 1616.5343
				xmax = 1616.5943
				text = "it"
			intervals [4718]:
				xmin = 1616.5943
				xmax = 1618.3815
				text = ""
			intervals [4719]:
				xmin = 1618.3815
				xmax = 1618.5215
				text = "like"
			intervals [4720]:
				xmin = 1618.5215
				xmax = 1618.7715
				text = "if"
			intervals [4721]:
				xmin = 1618.7715
				xmax = 1618.9115
				text = "you"
			intervals [4722]:
				xmin = 1618.9115
				xmax = 1619.1815
				text = "tell"
			intervals [4723]:
				xmin = 1619.1815
				xmax = 1619.4715
				text = "me"
			intervals [4724]:
				xmin = 1619.4715
				xmax = 1619.5715
				text = ""
			intervals [4725]:
				xmin = 1619.5715
				xmax = 1619.8015
				text = "i"
			intervals [4726]:
				xmin = 1619.8015
				xmax = 1619.8315
				text = "<unk>"
			intervals [4727]:
				xmin = 1619.8315
				xmax = 1620.5463
				text = ""
			intervals [4728]:
				xmin = 1620.5463
				xmax = 1620.7463
				text = "take"
			intervals [4729]:
				xmin = 1620.7463
				xmax = 1620.8063
				text = "the"
			intervals [4730]:
				xmin = 1620.8063
				xmax = 1620.9963
				text = "kids"
			intervals [4731]:
				xmin = 1620.9963
				xmax = 1621.4263
				text = "outside"
			intervals [4732]:
				xmin = 1621.4263
				xmax = 1621.5163
				text = "it"
			intervals [4733]:
				xmin = 1621.5163
				xmax = 1621.6563
				text = "can"
			intervals [4734]:
				xmin = 1621.6563
				xmax = 1621.8263
				text = "be"
			intervals [4735]:
				xmin = 1621.8263
				xmax = 1622.0663
				text = "ninety"
			intervals [4736]:
				xmin = 1622.0663
				xmax = 1622.4163
				text = "degrees"
			intervals [4737]:
				xmin = 1622.4163
				xmax = 1622.5363
				text = "i"
			intervals [4738]:
				xmin = 1622.5363
				xmax = 1622.5963
				text = "m"
			intervals [4739]:
				xmin = 1622.5963
				xmax = 1622.6563
				text = "a"
			intervals [4740]:
				xmin = 1622.6563
				xmax = 1623.0763
				text = "complain"
			intervals [4741]:
				xmin = 1623.0763
				xmax = 1623.1763
				text = "but"
			intervals [4742]:
				xmin = 1623.1763
				xmax = 1623.2763
				text = "i"
			intervals [4743]:
				xmin = 1623.2763
				xmax = 1623.3663
				text = "will"
			intervals [4744]:
				xmin = 1623.3663
				xmax = 1623.6363
				text = "still"
			intervals [4745]:
				xmin = 1623.6363
				xmax = 1623.8263
				text = "do"
			intervals [4746]:
				xmin = 1623.8263
				xmax = 1623.9563
				text = "it"
			intervals [4747]:
				xmin = 1623.9563
				xmax = 1624.6681
				text = ""
			intervals [4748]:
				xmin = 1624.6681
				xmax = 1624.7581
				text = "like"
			intervals [4749]:
				xmin = 1624.7581
				xmax = 1624.8581
				text = "it"
			intervals [4750]:
				xmin = 1624.8581
				xmax = 1624.9081
				text = "s"
			intervals [4751]:
				xmin = 1624.9081
				xmax = 1625.0981
				text = "just"
			intervals [4752]:
				xmin = 1625.0981
				xmax = 1625.2881
				text = "like"
			intervals [4753]:
				xmin = 1625.2881
				xmax = 1625.3181
				text = ""
			intervals [4754]:
				xmin = 1625.3181
				xmax = 1625.6581
				text = "whatever"
			intervals [4755]:
				xmin = 1625.6581
				xmax = 1626.0481
				text = "benefits"
			intervals [4756]:
				xmin = 1626.0481
				xmax = 1626.1181
				text = "the"
			intervals [4757]:
				xmin = 1626.1181
				xmax = 1626.3281
				text = "kids"
			intervals [4758]:
				xmin = 1626.3281
				xmax = 1626.4481
				text = "that"
			intervals [4759]:
				xmin = 1626.4481
				xmax = 1626.4981
				text = "s"
			intervals [4760]:
				xmin = 1626.4981
				xmax = 1626.5981
				text = "what"
			intervals [4761]:
				xmin = 1626.5981
				xmax = 1626.6281
				text = "i"
			intervals [4762]:
				xmin = 1626.6281
				xmax = 1626.6781
				text = "m"
			intervals [4763]:
				xmin = 1626.6781
				xmax = 1626.7181
				text = "a"
			intervals [4764]:
				xmin = 1626.7181
				xmax = 1626.9181
				text = "do"
			intervals [4765]:
				xmin = 1626.9181
				xmax = 1627.4171
				text = ""
			intervals [4766]:
				xmin = 1627.4171
				xmax = 1627.5771
				text = "and"
			intervals [4767]:
				xmin = 1627.5771
				xmax = 1628.2271
				text = "basketball"
			intervals [4768]:
				xmin = 1628.2271
				xmax = 1629.3258
				text = ""
			intervals [4769]:
				xmin = 1629.3258
				xmax = 1629.4558
				text = "it"
			intervals [4770]:
				xmin = 1629.4558
				xmax = 1629.5158
				text = "s"
			intervals [4771]:
				xmin = 1629.5158
				xmax = 1629.5658
				text = "a"
			intervals [4772]:
				xmin = 1629.5658
				xmax = 1629.7258
				text = "lot"
			intervals [4773]:
				xmin = 1629.7258
				xmax = 1629.8258
				text = "of"
			intervals [4774]:
				xmin = 1629.8258
				xmax = 1629.8558
				text = ""
			intervals [4775]:
				xmin = 1629.8558
				xmax = 1630.1658
				text = "people"
			intervals [4776]:
				xmin = 1630.1658
				xmax = 1630.1958
				text = ""
			intervals [4777]:
				xmin = 1630.1958
				xmax = 1630.4058
				text = "way"
			intervals [4778]:
				xmin = 1630.4058
				xmax = 1630.6058
				text = "out"
			intervals [4779]:
				xmin = 1630.6058
				xmax = 1630.6358
				text = ""
			intervals [4780]:
				xmin = 1630.6358
				xmax = 1630.8458
				text = "of"
			intervals [4781]:
				xmin = 1630.8458
				xmax = 1631.2846
				text = ""
			intervals [4782]:
				xmin = 1631.2846
				xmax = 1631.6546
				text = "problems"
			intervals [4783]:
				xmin = 1631.6546
				xmax = 1631.7146
				text = "at"
			intervals [4784]:
				xmin = 1631.7146
				xmax = 1631.9946
				text = "home"
			intervals [4785]:
				xmin = 1631.9946
				xmax = 1632.1146
				text = ""
			intervals [4786]:
				xmin = 1632.1146
				xmax = 1632.2246
				text = "or"
			intervals [4787]:
				xmin = 1632.2246
				xmax = 1632.5846
				text = "sports"
			intervals [4788]:
				xmin = 1632.5846
				xmax = 1632.8746
				text = "period"
			intervals [4789]:
				xmin = 1632.8746
				xmax = 1643.4473
				text = ""
			intervals [4790]:
				xmin = 1643.4473
				xmax = 1643.7773
				text = "yeah"
			intervals [4791]:
				xmin = 1643.7773
				xmax = 1643.8073
				text = ""
			intervals [4792]:
				xmin = 1643.8073
				xmax = 1643.9273
				text = "when"
			intervals [4793]:
				xmin = 1643.9273
				xmax = 1643.9873
				text = "i"
			intervals [4794]:
				xmin = 1643.9873
				xmax = 1644.1673
				text = "was"
			intervals [4795]:
				xmin = 1644.1673
				xmax = 1644.3573
				text = "younger"
			intervals [4796]:
				xmin = 1644.3573
				xmax = 1644.4273
				text = "i"
			intervals [4797]:
				xmin = 1644.4273
				xmax = 1644.7273
				text = "wasn't"
			intervals [4798]:
				xmin = 1644.7273
				xmax = 1644.8273
				text = "here"
			intervals [4799]:
				xmin = 1644.8273
				xmax = 1644.9973
				text = ""
			intervals [4800]:
				xmin = 1644.9973
				xmax = 1645.2473
				text = "like"
			intervals [4801]:
				xmin = 1645.2473
				xmax = 1645.2873
				text = ""
			intervals [4802]:
				xmin = 1645.2873
				xmax = 1645.4273
				text = "i"
			intervals [4803]:
				xmin = 1645.4273
				xmax = 1645.5173
				text = "ain't"
			intervals [4804]:
				xmin = 1645.5173
				xmax = 1645.6373
				text = "even"
			intervals [4805]:
				xmin = 1645.6373
				xmax = 1645.7573
				text = "know"
			intervals [4806]:
				xmin = 1645.7573
				xmax = 1645.9573
				text = "this"
			intervals [4807]:
				xmin = 1645.9573
				xmax = 1646.5173
				text = "existed"
			intervals [4808]:
				xmin = 1646.5173
				xmax = 1647.569
				text = ""
			intervals [4809]:
				xmin = 1647.569
				xmax = 1647.819
				text = "but"
			intervals [4810]:
				xmin = 1647.819
				xmax = 1648.2131
				text = ""
			intervals [4811]:
				xmin = 1648.2131
				xmax = 1648.7131
				text = "now"
			intervals [4812]:
				xmin = 1648.7131
				xmax = 1648.8831
				text = "i'm"
			intervals [4813]:
				xmin = 1648.8831
				xmax = 1649.1131
				text = "saying"
			intervals [4814]:
				xmin = 1649.1131
				xmax = 1649.2731
				text = "like"
			intervals [4815]:
				xmin = 1649.2731
				xmax = 1650.1739
				text = ""
			intervals [4816]:
				xmin = 1650.1739
				xmax = 1650.2039
				text = "a"
			intervals [4817]:
				xmin = 1650.2039
				xmax = 1650.3339
				text = "lot"
			intervals [4818]:
				xmin = 1650.3339
				xmax = 1650.4239
				text = "of"
			intervals [4819]:
				xmin = 1650.4239
				xmax = 1650.7239
				text = "people"
			intervals [4820]:
				xmin = 1650.7239
				xmax = 1650.8763
				text = ""
			intervals [4821]:
				xmin = 1650.8763
				xmax = 1650.9463
				text = "a"
			intervals [4822]:
				xmin = 1650.9463
				xmax = 1651.0963
				text = "lot"
			intervals [4823]:
				xmin = 1651.0963
				xmax = 1651.1563
				text = "of"
			intervals [4824]:
				xmin = 1651.1563
				xmax = 1651.4163
				text = "kids"
			intervals [4825]:
				xmin = 1651.4163
				xmax = 1651.6663
				text = "here"
			intervals [4826]:
				xmin = 1651.6663
				xmax = 1652.8909
				text = ""
			intervals [4827]:
				xmin = 1652.8909
				xmax = 1653.0709
				text = "the"
			intervals [4828]:
				xmin = 1653.0709
				xmax = 1653.1409
				text = "way"
			intervals [4829]:
				xmin = 1653.1409
				xmax = 1653.2509
				text = "how"
			intervals [4830]:
				xmin = 1653.2509
				xmax = 1653.4309
				text = "they"
			intervals [4831]:
				xmin = 1653.4309
				xmax = 1653.7909
				text = "behave"
			intervals [4832]:
				xmin = 1653.7909
				xmax = 1653.9509
				text = "here"
			intervals [4833]:
				xmin = 1653.9509
				xmax = 1654.0409
				text = "and"
			intervals [4834]:
				xmin = 1654.0409
				xmax = 1654.1909
				text = "stuff"
			intervals [4835]:
				xmin = 1654.1909
				xmax = 1654.2509
				text = "it"
			intervals [4836]:
				xmin = 1654.2509
				xmax = 1654.2809
				text = "s"
			intervals [4837]:
				xmin = 1654.2809
				xmax = 1654.3109
				text = ""
			intervals [4838]:
				xmin = 1654.3109
				xmax = 1654.5209
				text = "like"
			intervals [4839]:
				xmin = 1654.5209
				xmax = 1656.2582
				text = ""
			intervals [4840]:
				xmin = 1656.2582
				xmax = 1656.4082
				text = "they"
			intervals [4841]:
				xmin = 1656.4082
				xmax = 1656.8282
				text = "need"
			intervals [4842]:
				xmin = 1656.8282
				xmax = 1657.4662
				text = ""
			intervals [4843]:
				xmin = 1657.4662
				xmax = 1658.0162
				text = "guidance"
			intervals [4844]:
				xmin = 1658.0162
				xmax = 1658.4362
				text = "now"
			intervals [4845]:
				xmin = 1658.4362
				xmax = 1658.7028
				text = ""
			intervals [4846]:
				xmin = 1658.7028
				xmax = 1658.9828
				text = "because"
			intervals [4847]:
				xmin = 1658.9828
				xmax = 1659.0728
				text = "when"
			intervals [4848]:
				xmin = 1659.0728
				xmax = 1659.1628
				text = "they"
			intervals [4849]:
				xmin = 1659.1628
				xmax = 1659.3528
				text = "get"
			intervals [4850]:
				xmin = 1659.3528
				xmax = 1659.5928
				text = "older"
			intervals [4851]:
				xmin = 1659.5928
				xmax = 1660.2396
				text = ""
			intervals [4852]:
				xmin = 1660.2396
				xmax = 1660.3696
				text = "your"
			intervals [4853]:
				xmin = 1660.3696
				xmax = 1660.7696
				text = "attitude"
			intervals [4854]:
				xmin = 1660.7696
				xmax = 1660.7996
				text = "s"
			intervals [4855]:
				xmin = 1660.7996
				xmax = 1660.9796
				text = "gonna"
			intervals [4856]:
				xmin = 1660.9796
				xmax = 1661.1096
				text = "get"
			intervals [4857]:
				xmin = 1661.1096
				xmax = 1661.5396
				text = "worse"
			intervals [4858]:
				xmin = 1661.5396
				xmax = 1662.7708
				text = ""
			intervals [4859]:
				xmin = 1662.7708
				xmax = 1662.8908
				text = "the"
			intervals [4860]:
				xmin = 1662.8908
				xmax = 1663.3908
				text = "streets"
			intervals [4861]:
				xmin = 1663.3908
				xmax = 1663.7408
				text = "gonna"
			intervals [4862]:
				xmin = 1663.7408
				xmax = 1663.8995
				text = ""
			intervals [4863]:
				xmin = 1663.8995
				xmax = 1664.1795
				text = "grab"
			intervals [4864]:
				xmin = 1664.1795
				xmax = 1664.2095
				text = ""
			intervals [4865]:
				xmin = 1664.2095
				xmax = 1664.3595
				text = "you"
			intervals [4866]:
				xmin = 1664.3595
				xmax = 1664.5295
				text = "cause"
			intervals [4867]:
				xmin = 1664.5295
				xmax = 1664.6395
				text = "your"
			intervals [4868]:
				xmin = 1664.6395
				xmax = 1665.1295
				text = "attitude"
			intervals [4869]:
				xmin = 1665.1295
				xmax = 1665.1795
				text = "s"
			intervals [4870]:
				xmin = 1665.1795
				xmax = 1665.2095
				text = ""
			intervals [4871]:
				xmin = 1665.2095
				xmax = 1665.5995
				text = "worse"
			intervals [4872]:
				xmin = 1665.5995
				xmax = 1666.9286
				text = ""
			intervals [4873]:
				xmin = 1666.9286
				xmax = 1667.1886
				text = "like"
			intervals [4874]:
				xmin = 1667.1886
				xmax = 1668.7232
				text = ""
			intervals [4875]:
				xmin = 1668.7232
				xmax = 1668.8832
				text = "yeah"
			intervals [4876]:
				xmin = 1668.8832
				xmax = 1668.9332
				text = ""
			intervals [4877]:
				xmin = 1668.9332
				xmax = 1669.0632
				text = "that"
			intervals [4878]:
				xmin = 1669.0632
				xmax = 1669.1232
				text = "s"
			intervals [4879]:
				xmin = 1669.1232
				xmax = 1669.2432
				text = "gonna"
			intervals [4880]:
				xmin = 1669.2432
				xmax = 1669.3132
				text = "be"
			intervals [4881]:
				xmin = 1669.3132
				xmax = 1669.4032
				text = "your"
			intervals [4882]:
				xmin = 1669.4032
				xmax = 1669.6332
				text = "first"
			intervals [4883]:
				xmin = 1669.6332
				xmax = 1669.9932
				text = "option"
			intervals [4884]:
				xmin = 1669.9932
				xmax = 1670.9302
				text = ""
			intervals [4885]:
				xmin = 1670.9302
				xmax = 1671.1502
				text = "cause"
			intervals [4886]:
				xmin = 1671.1502
				xmax = 1671.2702
				text = "if"
			intervals [4887]:
				xmin = 1671.2702
				xmax = 1671.3702
				text = "you"
			intervals [4888]:
				xmin = 1671.3702
				xmax = 1671.5502
				text = "get"
			intervals [4889]:
				xmin = 1671.5502
				xmax = 1671.7702
				text = "into"
			intervals [4890]:
				xmin = 1671.7702
				xmax = 1671.8302
				text = "it"
			intervals [4891]:
				xmin = 1671.8302
				xmax = 1671.9402
				text = "with"
			intervals [4892]:
				xmin = 1671.9402
				xmax = 1672.0302
				text = "your"
			intervals [4893]:
				xmin = 1672.0302
				xmax = 1672.3102
				text = "mother"
			intervals [4894]:
				xmin = 1672.3102
				xmax = 1672.4802
				text = "she"
			intervals [4895]:
				xmin = 1672.4802
				xmax = 1672.6902
				text = "put"
			intervals [4896]:
				xmin = 1672.6902
				xmax = 1672.8402
				text = "you"
			intervals [4897]:
				xmin = 1672.8402
				xmax = 1672.9902
				text = "out"
			intervals [4898]:
				xmin = 1672.9902
				xmax = 1673.8811
				text = ""
			intervals [4899]:
				xmin = 1673.8811
				xmax = 1674.0811
				text = "only"
			intervals [4900]:
				xmin = 1674.0811
				xmax = 1674.2811
				text = "way"
			intervals [4901]:
				xmin = 1674.2811
				xmax = 1674.4411
				text = "you"
			intervals [4902]:
				xmin = 1674.4411
				xmax = 1674.8575
				text = ""
			intervals [4903]:
				xmin = 1674.8575
				xmax = 1674.9975
				text = "you"
			intervals [4904]:
				xmin = 1674.9975
				xmax = 1675.2575
				text = "have"
			intervals [4905]:
				xmin = 1675.2575
				xmax = 1675.4475
				text = "is"
			intervals [4906]:
				xmin = 1675.4475
				xmax = 1675.5075
				text = "the"
			intervals [4907]:
				xmin = 1675.5075
				xmax = 1676.0275
				text = "streets"
			intervals [4908]:
				xmin = 1676.0275
				xmax = 1676.9504
				text = ""
			intervals [4909]:
				xmin = 1676.9504
				xmax = 1677.2604
				text = "so"
			intervals [4910]:
				xmin = 1677.2604
				xmax = 1677.5066
				text = ""
			intervals [4911]:
				xmin = 1677.5066
				xmax = 1677.5866
				text = "a"
			intervals [4912]:
				xmin = 1677.5866
				xmax = 1677.7466
				text = "lot"
			intervals [4913]:
				xmin = 1677.7466
				xmax = 1677.8566
				text = "of"
			intervals [4914]:
				xmin = 1677.8566
				xmax = 1678.0868
				text = ""
			intervals [4915]:
				xmin = 1678.0868
				xmax = 1678.1968
				text = "i"
			intervals [4916]:
				xmin = 1678.1968
				xmax = 1678.2268
				text = "<unk>"
			intervals [4917]:
				xmin = 1678.2268
				xmax = 1678.4068
				text = "say"
			intervals [4918]:
				xmin = 1678.4068
				xmax = 1678.4468
				text = "a"
			intervals [4919]:
				xmin = 1678.4468
				xmax = 1678.5968
				text = "lot"
			intervals [4920]:
				xmin = 1678.5968
				xmax = 1678.6568
				text = "of"
			intervals [4921]:
				xmin = 1678.6568
				xmax = 1678.9668
				text = "kids"
			intervals [4922]:
				xmin = 1678.9668
				xmax = 1679.1368
				text = "here"
			intervals [4923]:
				xmin = 1679.1368
				xmax = 1679.2968
				text = "need"
			intervals [4924]:
				xmin = 1679.2968
				xmax = 1679.3568
				text = "to"
			intervals [4925]:
				xmin = 1679.3568
				xmax = 1679.9076
				text = ""
			intervals [4926]:
				xmin = 1679.9076
				xmax = 1680.1876
				text = "not"
			intervals [4927]:
				xmin = 1680.1876
				xmax = 1680.2176
				text = "a"
			intervals [4928]:
				xmin = 1680.2176
				xmax = 1680.2476
				text = ""
			intervals [4929]:
				xmin = 1680.2476
				xmax = 1680.3676
				text = "a"
			intervals [4930]:
				xmin = 1680.3676
				xmax = 1680.4876
				text = "lot"
			intervals [4931]:
				xmin = 1680.4876
				xmax = 1680.5476
				text = "of"
			intervals [4932]:
				xmin = 1680.5476
				xmax = 1680.6176
				text = "the"
			intervals [4933]:
				xmin = 1680.6176
				xmax = 1680.9576
				text = "teens"
			intervals [4934]:
				xmin = 1680.9576
				xmax = 1681.1376
				text = "here"
			intervals [4935]:
				xmin = 1681.1376
				xmax = 1681.408
				text = ""
			intervals [4936]:
				xmin = 1681.408
				xmax = 1681.598
				text = "just"
			intervals [4937]:
				xmin = 1681.598
				xmax = 1681.668
				text = ""
			intervals [4938]:
				xmin = 1681.668
				xmax = 1681.858
				text = "need"
			intervals [4939]:
				xmin = 1681.858
				xmax = 1681.938
				text = "to"
			intervals [4940]:
				xmin = 1681.938
				xmax = 1682.108
				text = "get"
			intervals [4941]:
				xmin = 1682.108
				xmax = 1682.148
				text = ""
			intervals [4942]:
				xmin = 1682.148
				xmax = 1682.308
				text = "their"
			intervals [4943]:
				xmin = 1682.308
				xmax = 1682.338
				text = ""
			intervals [4944]:
				xmin = 1682.338
				xmax = 1682.548
				text = "life"
			intervals [4945]:
				xmin = 1682.548
				xmax = 1683.2607
				text = ""
			intervals [4946]:
				xmin = 1683.2607
				xmax = 1683.6907
				text = "together"
			intervals [4947]:
				xmin = 1683.6907
				xmax = 1684.2632
				text = ""
			intervals [4948]:
				xmin = 1684.2632
				xmax = 1684.4332
				text = "find"
			intervals [4949]:
				xmin = 1684.4332
				xmax = 1684.5032
				text = "out"
			intervals [4950]:
				xmin = 1684.5032
				xmax = 1684.6132
				text = "what"
			intervals [4951]:
				xmin = 1684.6132
				xmax = 1684.7232
				text = "they"
			intervals [4952]:
				xmin = 1684.7232
				xmax = 1684.9932
				text = "wanna"
			intervals [4953]:
				xmin = 1684.9932
				xmax = 1685.2532
				text = "do"
			intervals [4954]:
				xmin = 1685.2532
				xmax = 1685.4278
				text = ""
			intervals [4955]:
				xmin = 1685.4278
				xmax = 1685.5478
				text = "and"
			intervals [4956]:
				xmin = 1685.5478
				xmax = 1685.5878
				text = ""
			intervals [4957]:
				xmin = 1685.5878
				xmax = 1685.8578
				text = "<unk>"
			intervals [4958]:
				xmin = 1685.8578
				xmax = 1685.9178
				text = "at"
			intervals [4959]:
				xmin = 1685.9178
				xmax = 1685.9978
				text = ""
			intervals [4960]:
				xmin = 1685.9978
				xmax = 1686.2778
				text = "a"
			intervals [4961]:
				xmin = 1686.2778
				xmax = 1686.3478
				text = ""
			intervals [4962]:
				xmin = 1686.3478
				xmax = 1686.5878
				text = "young"
			intervals [4963]:
				xmin = 1686.5878
				xmax = 1687.0278
				text = "age"
			intervals [4964]:
				xmin = 1687.0278
				xmax = 1691.2219
				text = ""
			intervals [4965]:
				xmin = 1691.2219
				xmax = 1691.6419
				text = "mm-hm"
			intervals [4966]:
				xmin = 1691.6419
				xmax = 1693.511
				text = ""
			intervals [4967]:
				xmin = 1693.511
				xmax = 1693.771
				text = "right"
			intervals [4968]:
				xmin = 1693.771
				xmax = 1694.121
				text = "now"
			intervals [4969]:
				xmin = 1694.121
				xmax = 1694.4512
				text = ""
			intervals [4970]:
				xmin = 1694.4512
				xmax = 1694.5712
				text = "i"
			intervals [4971]:
				xmin = 1694.5712
				xmax = 1694.7312
				text = "live"
			intervals [4972]:
				xmin = 1694.7312
				xmax = 1694.8212
				text = "with"
			intervals [4973]:
				xmin = 1694.8212
				xmax = 1694.9412
				text = "my"
			intervals [4974]:
				xmin = 1694.9412
				xmax = 1695.2212
				text = "dad"
			intervals [4975]:
				xmin = 1695.2212
				xmax = 1695.5077
				text = ""
			intervals [4976]:
				xmin = 1695.5077
				xmax = 1695.7477
				text = "so"
			intervals [4977]:
				xmin = 1695.7477
				xmax = 1695.8077
				text = "it"
			intervals [4978]:
				xmin = 1695.8077
				xmax = 1695.8677
				text = "s"
			intervals [4979]:
				xmin = 1695.8677
				xmax = 1696.0377
				text = "like"
			intervals [4980]:
				xmin = 1696.0377
				xmax = 1696.3941
				text = ""
			intervals [4981]:
				xmin = 1696.3941
				xmax = 1696.5041
				text = "we"
			intervals [4982]:
				xmin = 1696.5041
				xmax = 1696.7141
				text = "have"
			intervals [4983]:
				xmin = 1696.7141
				xmax = 1696.7541
				text = "a"
			intervals [4984]:
				xmin = 1696.7541
				xmax = 1697.1941
				text = "bond"
			intervals [4985]:
				xmin = 1697.1941
				xmax = 1697.2241
				text = ""
			intervals [4986]:
				xmin = 1697.2241
				xmax = 1697.4141
				text = "cause"
			intervals [4987]:
				xmin = 1697.4141
				xmax = 1697.5141
				text = "i"
			intervals [4988]:
				xmin = 1697.5141
				xmax = 1697.6041
				text = "can"
			intervals [4989]:
				xmin = 1697.6041
				xmax = 1698.1041
				text = "understand"
			intervals [4990]:
				xmin = 1698.1041
				xmax = 1698.2241
				text = ""
			intervals [4991]:
				xmin = 1698.2241
				xmax = 1698.8441
				text = "why"
			intervals [4992]:
				xmin = 1698.8441
				xmax = 1699.3372
				text = ""
			intervals [4993]:
				xmin = 1699.3372
				xmax = 1699.5072
				text = "he"
			intervals [4994]:
				xmin = 1699.5072
				xmax = 1699.5372
				text = ""
			intervals [4995]:
				xmin = 1699.5372
				xmax = 1699.7172
				text = "was"
			intervals [4996]:
				xmin = 1699.7172
				xmax = 1699.9872
				text = "locked"
			intervals [4997]:
				xmin = 1699.9872
				xmax = 1700.1772
				text = "up"
			intervals [4998]:
				xmin = 1700.1772
				xmax = 1700.3437
				text = ""
			intervals [4999]:
				xmin = 1700.3437
				xmax = 1700.5537
				text = "but"
			intervals [5000]:
				xmin = 1700.5537
				xmax = 1700.6237
				text = ""
			intervals [5001]:
				xmin = 1700.6237
				xmax = 1700.7737
				text = "i"
			intervals [5002]:
				xmin = 1700.7737
				xmax = 1701.1237
				text = "still"
			intervals [5003]:
				xmin = 1701.1237
				xmax = 1701.1737
				text = ""
			intervals [5004]:
				xmin = 1701.1737
				xmax = 1701.4037
				text = "don't"
			intervals [5005]:
				xmin = 1701.4037
				xmax = 1702.4064
				text = ""
			intervals [5006]:
				xmin = 1702.4064
				xmax = 1702.7164
				text = "defeat"
			intervals [5007]:
				xmin = 1702.7164
				xmax = 1702.8464
				text = "the"
			intervals [5008]:
				xmin = 1702.8464
				xmax = 1703.1464
				text = "purpose"
			intervals [5009]:
				xmin = 1703.1464
				xmax = 1703.3864
				text = "that"
			intervals [5010]:
				xmin = 1703.3864
				xmax = 1703.6149
				text = ""
			intervals [5011]:
				xmin = 1703.6149
				xmax = 1703.7049
				text = "he"
			intervals [5012]:
				xmin = 1703.7049
				xmax = 1703.9249
				text = "was"
			intervals [5013]:
				xmin = 1703.9249
				xmax = 1704.1449
				text = "gone"
			intervals [5014]:
				xmin = 1704.1449
				xmax = 1704.2049
				text = "in"
			intervals [5015]:
				xmin = 1704.2049
				xmax = 1704.2749
				text = "my"
			intervals [5016]:
				xmin = 1704.2749
				xmax = 1704.5049
				text = "life"
			intervals [5017]:
				xmin = 1704.5049
				xmax = 1704.7149
				text = "seven"
			intervals [5018]:
				xmin = 1704.7149
				xmax = 1704.7649
				text = ""
			intervals [5019]:
				xmin = 1704.7649
				xmax = 1704.9749
				text = "years"
			intervals [5020]:
				xmin = 1704.9749
				xmax = 1706.6561
				text = ""
			intervals [5021]:
				xmin = 1706.6561
				xmax = 1706.8161
				text = "it"
			intervals [5022]:
				xmin = 1706.8161
				xmax = 1706.9361
				text = "s"
			intervals [5023]:
				xmin = 1706.9361
				xmax = 1707.0259
				text = ""
			intervals [5024]:
				xmin = 1707.0259
				xmax = 1707.1859
				text = "like"
			intervals [5025]:
				xmin = 1707.1859
				xmax = 1707.3659
				text = "you"
			intervals [5026]:
				xmin = 1707.3659
				xmax = 1707.6259
				text = "wanted"
			intervals [5027]:
				xmin = 1707.6259
				xmax = 1707.7059
				text = "to"
			intervals [5028]:
				xmin = 1707.7059
				xmax = 1708.0859
				text = "provide"
			intervals [5029]:
				xmin = 1708.0859
				xmax = 1708.1659
				text = "for"
			intervals [5030]:
				xmin = 1708.1659
				xmax = 1708.3759
				text = "us"
			intervals [5031]:
				xmin = 1708.3759
				xmax = 1708.5359
				text = "but"
			intervals [5032]:
				xmin = 1708.5359
				xmax = 1708.6259
				text = "you"
			intervals [5033]:
				xmin = 1708.6259
				xmax = 1708.7359
				text = "did"
			intervals [5034]:
				xmin = 1708.7359
				xmax = 1708.8359
				text = "it"
			intervals [5035]:
				xmin = 1708.8359
				xmax = 1708.9459
				text = "the"
			intervals [5036]:
				xmin = 1708.9459
				xmax = 1709.1859
				text = "wrong"
			intervals [5037]:
				xmin = 1709.1859
				xmax = 1709.3459
				text = "way"
			intervals [5038]:
				xmin = 1709.3459
				xmax = 1711.2239
				text = ""
			intervals [5039]:
				xmin = 1711.2239
				xmax = 1711.3039
				text = "yeah"
			intervals [5040]:
				xmin = 1711.3039
				xmax = 1718.9928
				text = ""
			intervals [5041]:
				xmin = 1718.9928
				xmax = 1719.1528
				text = "uh-huh"
			intervals [5042]:
				xmin = 1719.1528
				xmax = 1720.6975
				text = ""
			intervals [5043]:
				xmin = 1720.6975
				xmax = 1720.7575
				text = "yeah"
			intervals [5044]:
				xmin = 1720.7575
				xmax = 1722.314
				text = ""
			intervals [5045]:
				xmin = 1722.314
				xmax = 1722.354
				text = "a"
			intervals [5046]:
				xmin = 1722.354
				xmax = 1722.544
				text = ""
			intervals [5047]:
				xmin = 1722.544
				xmax = 1722.764
				text = "big"
			intervals [5048]:
				xmin = 1722.764
				xmax = 1722.864
				text = ""
			intervals [5049]:
				xmin = 1722.864
				xmax = 1723.084
				text = "thing"
			intervals [5050]:
				xmin = 1723.084
				xmax = 1724.329
				text = ""
			intervals [5051]:
				xmin = 1724.329
				xmax = 1724.409
				text = "it"
			intervals [5052]:
				xmin = 1724.409
				xmax = 1724.449
				text = "s"
			intervals [5053]:
				xmin = 1724.449
				xmax = 1724.509
				text = "a"
			intervals [5054]:
				xmin = 1724.509
				xmax = 1724.669
				text = "big"
			intervals [5055]:
				xmin = 1724.669
				xmax = 1724.859
				text = "thing"
			intervals [5056]:
				xmin = 1724.859
				xmax = 1725.539
				text = "because"
			intervals [5057]:
				xmin = 1725.539
				xmax = 1726.2876
				text = ""
			intervals [5058]:
				xmin = 1726.2876
				xmax = 1726.3576
				text = "a"
			intervals [5059]:
				xmin = 1726.3576
				xmax = 1726.5476
				text = "lot"
			intervals [5060]:
				xmin = 1726.5476
				xmax = 1726.6076
				text = "of"
			intervals [5061]:
				xmin = 1726.6076
				xmax = 1726.6476
				text = ""
			intervals [5062]:
				xmin = 1726.6476
				xmax = 1727.1376
				text = "people"
			intervals [5063]:
				xmin = 1727.1376
				xmax = 1727.9124
				text = ""
			intervals [5064]:
				xmin = 1727.9124
				xmax = 1728.0424
				text = "who"
			intervals [5065]:
				xmin = 1728.0424
				xmax = 1728.2524
				text = "hang"
			intervals [5066]:
				xmin = 1728.2524
				xmax = 1728.5224
				text = "around"
			intervals [5067]:
				xmin = 1728.5224
				xmax = 1728.6824
				text = "with"
			intervals [5068]:
				xmin = 1728.6824
				xmax = 1730.2634
				text = ""
			intervals [5069]:
				xmin = 1730.2634
				xmax = 1730.3734
				text = "way"
			intervals [5070]:
				xmin = 1730.3734
				xmax = 1730.5634
				text = "like"
			intervals [5071]:
				xmin = 1730.5634
				xmax = 1730.6334
				text = "a"
			intervals [5072]:
				xmin = 1730.6334
				xmax = 1730.8434
				text = "story"
			intervals [5073]:
				xmin = 1730.8434
				xmax = 1730.9834
				text = "my"
			intervals [5074]:
				xmin = 1730.9834
				xmax = 1731.2234
				text = "father"
			intervals [5075]:
				xmin = 1731.2234
				xmax = 1731.4534
				text = "told"
			intervals [5076]:
				xmin = 1731.4534
				xmax = 1731.5434
				text = "it"
			intervals [5077]:
				xmin = 1731.5434
				xmax = 1731.6734
				text = "was"
			intervals [5078]:
				xmin = 1731.6734
				xmax = 1731.8434
				text = "like"
			intervals [5079]:
				xmin = 1731.8434
				xmax = 1731.9234
				text = ""
			intervals [5080]:
				xmin = 1731.9234
				xmax = 1732.1434
				text = "one"
			intervals [5081]:
				xmin = 1732.1434
				xmax = 1732.4034
				text = "day"
			intervals [5082]:
				xmin = 1732.4034
				xmax = 1732.9584
				text = ""
			intervals [5083]:
				xmin = 1732.9584
				xmax = 1733.1284
				text = "how"
			intervals [5084]:
				xmin = 1733.1284
				xmax = 1733.2084
				text = "he"
			intervals [5085]:
				xmin = 1733.2084
				xmax = 1733.3384
				text = "got"
			intervals [5086]:
				xmin = 1733.3384
				xmax = 1733.5684
				text = "into"
			intervals [5087]:
				xmin = 1733.5684
				xmax = 1733.6284
				text = "it"
			intervals [5088]:
				xmin = 1733.6284
				xmax = 1733.6884
				text = "he"
			intervals [5089]:
				xmin = 1733.6884
				xmax = 1733.8284
				text = "was"
			intervals [5090]:
				xmin = 1733.8284
				xmax = 1733.9784
				text = "like"
			intervals [5091]:
				xmin = 1733.9784
				xmax = 1734.0084
				text = ""
			intervals [5092]:
				xmin = 1734.0084
				xmax = 1734.1984
				text = "one"
			intervals [5093]:
				xmin = 1734.1984
				xmax = 1734.4084
				text = "day"
			intervals [5094]:
				xmin = 1734.4084
				xmax = 1734.4484
				text = ""
			intervals [5095]:
				xmin = 1734.4484
				xmax = 1734.8284
				text = "his"
			intervals [5096]:
				xmin = 1734.8284
				xmax = 1734.8584
				text = ""
			intervals [5097]:
				xmin = 1734.8584
				xmax = 1735.0984
				text = "best"
			intervals [5098]:
				xmin = 1735.0984
				xmax = 1735.4684
				text = "friend"
			intervals [5099]:
				xmin = 1735.4684
				xmax = 1736.5236
				text = ""
			intervals [5100]:
				xmin = 1736.5236
				xmax = 1736.8336
				text = "had"
			intervals [5101]:
				xmin = 1736.8336
				xmax = 1736.9036
				text = ""
			intervals [5102]:
				xmin = 1736.9036
				xmax = 1736.9936
				text = "a"
			intervals [5103]:
				xmin = 1736.9936
				xmax = 1737.0536
				text = ""
			intervals [5104]:
				xmin = 1737.0536
				xmax = 1737.4236
				text = "thousand"
			intervals [5105]:
				xmin = 1737.4236
				xmax = 1737.9036
				text = "dollars"
			intervals [5106]:
				xmin = 1737.9036
				xmax = 1738.0124
				text = ""
			intervals [5107]:
				xmin = 1738.0124
				xmax = 1738.1724
				text = "he"
			intervals [5108]:
				xmin = 1738.1724
				xmax = 1738.2924
				text = "was"
			intervals [5109]:
				xmin = 1738.2924
				xmax = 1738.4724
				text = "like"
			intervals [5110]:
				xmin = 1738.4724
				xmax = 1740.0673
				text = ""
			intervals [5111]:
				xmin = 1740.0673
				xmax = 1740.3073
				text = "you"
			intervals [5112]:
				xmin = 1740.3073
				xmax = 1740.6573
				text = "only"
			intervals [5113]:
				xmin = 1740.6573
				xmax = 1741.6618
				text = ""
			intervals [5114]:
				xmin = 1741.6618
				xmax = 1742.2718
				text = "fourteen"
			intervals [5115]:
				xmin = 1742.2718
				xmax = 1742.4618
				text = "whatchu"
			intervals [5116]:
				xmin = 1742.4618
[truncated: 2,620,595 more chars]
