# Supplementary material for: Considering Performance in the Automated and Manual Coding of Sociolinguistic Variables: Lessons From Variable (ING)
Source: Front Artif Intell. 2021 Apr 29;4:648543. doi: 10.3389/frai.2021.648543 (PMC8117961; doi:10.3389/frai.2021.648543)
Supplement: Supplementary file 6 [file Data_Sheet_6.ZIP › CORAAL_VARAligned_as_TextGrids_p2/DCB_se1_ag3_f_02_2.TextGrid]

File type = "ooTextFile"
Object class = "TextGrid"

xmin = 0.0
xmax = 782.3999773242631
tiers? <exists>
size = 4
item []:
	item [1]:
		class = "IntervalTier"
		name = "DCB_se1_ag3_f_02 - words"
		xmin = 0.0
		xmax = 782.3999773242631
		intervals: size = 1728
			intervals [1]:
				xmin = 0.0
				xmax = 6.9642
				text = ""
			intervals [2]:
				xmin = 6.9642
				xmax = 7.5942
				text = "um"
			intervals [3]:
				xmin = 7.5942
				xmax = 9.0159
				text = ""
			intervals [4]:
				xmin = 9.0159
				xmax = 9.2159
				text = "they"
			intervals [5]:
				xmin = 9.2159
				xmax = 9.5859
				text = "tryna"
			intervals [6]:
				xmin = 9.5859
				xmax = 10.7659
				text = "revitalize"
			intervals [7]:
				xmin = 10.7659
				xmax = 11.1523
				text = ""
			intervals [8]:
				xmin = 11.1523
				xmax = 11.5723
				text = "but"
			intervals [9]:
				xmin = 11.5723
				xmax = 12.5678
				text = ""
			intervals [10]:
				xmin = 12.5678
				xmax = 12.6778
				text = "i"
			intervals [11]:
				xmin = 12.6778
				xmax = 12.8878
				text = "don't"
			intervals [12]:
				xmin = 12.8878
				xmax = 13.5878
				text = "see"
			intervals [13]:
				xmin = 13.5878
				xmax = 14.1582
				text = ""
			intervals [14]:
				xmin = 14.1582
				xmax = 14.3282
				text = "the"
			intervals [15]:
				xmin = 14.3282
				xmax = 14.6282
				text = "real"
			intervals [16]:
				xmin = 14.6282
				xmax = 15.4982
				text = "change"
			intervals [17]:
				xmin = 15.4982
				xmax = 16.2332
				text = ""
			intervals [18]:
				xmin = 16.2332
				xmax = 16.8832
				text = "um"
			intervals [19]:
				xmin = 16.8832
				xmax = 17.7505
				text = ""
			intervals [20]:
				xmin = 17.7505
				xmax = 17.9805
				text = "i"
			intervals [21]:
				xmin = 17.9805
				xmax = 18.5405
				text = "see"
			intervals [22]:
				xmin = 18.5405
				xmax = 19.063
				text = ""
			intervals [23]:
				xmin = 19.063
				xmax = 19.353
				text = "they"
			intervals [24]:
				xmin = 19.353
				xmax = 20.223
				text = "rebuilding"
			intervals [25]:
				xmin = 20.223
				xmax = 20.3049
				text = ""
			intervals [26]:
				xmin = 20.3049
				xmax = 21.1149
				text = "houses"
			intervals [27]:
				xmin = 21.1149
				xmax = 22.0549
				text = "townhomes"
			intervals [28]:
				xmin = 22.0549
				xmax = 22.6648
				text = ""
			intervals [29]:
				xmin = 22.6648
				xmax = 23.2748
				text = "and"
			intervals [30]:
				xmin = 23.2748
				xmax = 23.9048
				text = "um"
			intervals [31]:
				xmin = 23.9048
				xmax = 25.2794
				text = ""
			intervals [32]:
				xmin = 25.2794
				xmax = 25.6494
				text = "new"
			intervals [33]:
				xmin = 25.6494
				xmax = 26.1494
				text = "aqua"
			intervals [34]:
				xmin = 26.1494
				xmax = 26.6394
				text = "center"
			intervals [35]:
				xmin = 26.6394
				xmax = 27.0194
				text = "but"
			intervals [36]:
				xmin = 27.0194
				xmax = 27.779
				text = ""
			intervals [37]:
				xmin = 27.779
				xmax = 27.889
				text = "the"
			intervals [38]:
				xmin = 27.889
				xmax = 28.329
				text = "reality"
			intervals [39]:
				xmin = 28.329
				xmax = 28.589
				text = "is"
			intervals [40]:
				xmin = 28.589
				xmax = 28.699
				text = "they"
			intervals [41]:
				xmin = 28.699
				xmax = 29.059
				text = "not"
			intervals [42]:
				xmin = 29.059
				xmax = 29.4122
				text = ""
			intervals [43]:
				xmin = 29.4122
				xmax = 30.0622
				text = "um"
			intervals [44]:
				xmin = 30.0622
				xmax = 31.3304
				text = ""
			intervals [45]:
				xmin = 31.3304
				xmax = 31.8004
				text = "building"
			intervals [46]:
				xmin = 31.8004
				xmax = 32.2704
				text = "more"
			intervals [47]:
				xmin = 32.2704
				xmax = 32.7904
				text = "affordable"
			intervals [48]:
				xmin = 32.7904
				xmax = 33.3504
				text = "apartment"
			intervals [49]:
				xmin = 33.3504
				xmax = 33.9804
				text = "buildings"
			intervals [50]:
				xmin = 33.9804
				xmax = 34.0204
				text = ""
			intervals [51]:
				xmin = 34.0204
				xmax = 34.4504
				text = "for"
			intervals [52]:
				xmin = 34.4504
				xmax = 34.7204
				text = "low"
			intervals [53]:
				xmin = 34.7204
				xmax = 35.1104
				text = "income"
			intervals [54]:
				xmin = 35.1104
				xmax = 35.8604
				text = "families"
			intervals [55]:
				xmin = 35.8604
				xmax = 36.7471
				text = ""
			intervals [56]:
				xmin = 36.7471
				xmax = 37.5971
				text = "um"
			intervals [57]:
				xmin = 37.5971
				xmax = 37.8545
				text = ""
			intervals [58]:
				xmin = 37.8545
				xmax = 37.9745
				text = "<unk>"
			intervals [59]:
				xmin = 37.9745
				xmax = 40.1508
				text = ""
			intervals [60]:
				xmin = 40.1508
				xmax = 40.6108
				text = "down"
			intervals [61]:
				xmin = 40.6108
				xmax = 40.8108
				text = "on"
			intervals [62]:
				xmin = 40.8108
				xmax = 40.9408
				text = ""
			intervals [63]:
				xmin = 40.9408
				xmax = 41.1308
				text = "eighth"
			intervals [64]:
				xmin = 41.1308
				xmax = 41.6308
				text = "street"
			intervals [65]:
				xmin = 41.6308
				xmax = 41.8777
				text = ""
			intervals [66]:
				xmin = 41.8777
				xmax = 42.0777
				text = "it"
			intervals [67]:
				xmin = 42.0777
				xmax = 42.1277
				text = "s"
			intervals [68]:
				xmin = 42.1277
				xmax = 42.4277
				text = "very"
			intervals [69]:
				xmin = 42.4277
				xmax = 42.9577
				text = "different"
			intervals [70]:
				xmin = 42.9577
				xmax = 43.1777
				text = "from"
			intervals [71]:
				xmin = 43.1777
				xmax = 43.3477
				text = "when"
			intervals [72]:
				xmin = 43.3477
				xmax = 43.4777
				text = "i"
			intervals [73]:
				xmin = 43.4777
				xmax = 43.7477
				text = "grew"
			intervals [74]:
				xmin = 43.7477
				xmax = 43.9677
				text = "up"
			intervals [75]:
				xmin = 43.9677
				xmax = 44.3601
				text = ""
			intervals [76]:
				xmin = 44.3601
				xmax = 44.7301
				text = "now"
			intervals [77]:
				xmin = 44.7301
				xmax = 44.8001
				text = "in"
			intervals [78]:
				xmin = 44.8001
				xmax = 45.2001
				text = "this"
			intervals [79]:
				xmin = 45.2001
				xmax = 45.8817
				text = ""
			intervals [80]:
				xmin = 45.8817
				xmax = 46.4117
				text = "buildings"
			intervals [81]:
				xmin = 46.4117
				xmax = 46.6717
				text = "after"
			intervals [82]:
				xmin = 46.6717
				xmax = 47.1617
				text = "buildings"
			intervals [83]:
				xmin = 47.1617
				xmax = 47.8817
				text = "clubs"
			intervals [84]:
				xmin = 47.8817
				xmax = 48.3438
				text = ""
			intervals [85]:
				xmin = 48.3438
				xmax = 49.0138
				text = "um"
			intervals [86]:
				xmin = 49.0138
				xmax = 49.1238
				text = ""
			intervals [87]:
				xmin = 49.1238
				xmax = 49.3938
				text = "new"
			intervals [88]:
				xmin = 49.3938
				xmax = 49.7738
				text = "buildings"
			intervals [89]:
				xmin = 49.7738
				xmax = 49.9438
				text = "that"
			intervals [90]:
				xmin = 49.9438
				xmax = 50.1038
				text = "they"
			intervals [91]:
				xmin = 50.1038
				xmax = 50.5138
				text = "building"
			intervals [92]:
				xmin = 50.5138
				xmax = 50.7238
				text = "up"
			intervals [93]:
				xmin = 50.7238
				xmax = 50.8238
				text = "with"
			intervals [94]:
				xmin = 50.8238
				xmax = 51.0538
				text = "new"
			intervals [95]:
				xmin = 51.0538
				xmax = 52.0538
				text = "condos"
			intervals [96]:
				xmin = 52.0538
				xmax = 52.4138
				text = "and"
			intervals [97]:
				xmin = 52.4138
				xmax = 53.3598
				text = ""
			intervals [98]:
				xmin = 53.3598
				xmax = 54.1298
				text = "um"
			intervals [99]:
				xmin = 54.1298
				xmax = 54.5383
				text = ""
			intervals [100]:
				xmin = 54.5383
				xmax = 54.6583
				text = "it"
			intervals [101]:
				xmin = 54.6583
				xmax = 54.7083
				text = "s"
			intervals [102]:
				xmin = 54.7083
				xmax = 55.1083
				text = "different"
			intervals [103]:
				xmin = 55.1083
				xmax = 55.5483
				text = "now"
			intervals [104]:
				xmin = 55.5483
				xmax = 56.3327
				text = ""
			intervals [105]:
				xmin = 56.3327
				xmax = 56.6927
				text = "um"
			intervals [106]:
				xmin = 56.6927
				xmax = 56.8027
				text = "i"
			intervals [107]:
				xmin = 56.8027
				xmax = 57.2727
				text = "remember"
			intervals [108]:
				xmin = 57.2727
				xmax = 57.4427
				text = "you"
			intervals [109]:
				xmin = 57.4427
				xmax = 57.6627
				text = "wouldn't"
			intervals [110]:
				xmin = 57.6627
				xmax = 57.8127
				text = "see"
			intervals [111]:
				xmin = 57.8127
				xmax = 57.9027
				text = "a"
			intervals [112]:
				xmin = 57.9027
				xmax = 58.1327
				text = "white"
			intervals [113]:
				xmin = 58.1327
				xmax = 58.5327
				text = "person"
			intervals [114]:
				xmin = 58.5327
				xmax = 58.6427
				text = "on"
			intervals [115]:
				xmin = 58.6427
				xmax = 58.7627
				text = "them"
			intervals [116]:
				xmin = 58.7627
				xmax = 59.3527
				text = "streets"
			intervals [117]:
				xmin = 59.3527
				xmax = 59.3827
				text = ""
			intervals [118]:
				xmin = 59.3827
				xmax = 59.8427
				text = "now"
			intervals [119]:
				xmin = 59.8427
				xmax = 60.0427
				text = "they"
			intervals [120]:
				xmin = 60.0427
				xmax = 60.2527
				text = "are"
			intervals [121]:
				xmin = 60.2527
				xmax = 60.2827
				text = ""
			intervals [122]:
				xmin = 60.2827
				xmax = 60.9927
				text = "everywhere"
			intervals [123]:
				xmin = 60.9927
				xmax = 61.767
				text = ""
			intervals [124]:
				xmin = 61.767
				xmax = 62.507
				text = "um"
			intervals [125]:
				xmin = 62.507
				xmax = 62.7537
				text = ""
			intervals [126]:
				xmin = 62.7537
				xmax = 62.9037
				text = "<unk>"
			intervals [127]:
				xmin = 62.9037
				xmax = 63.0799
				text = ""
			intervals [128]:
				xmin = 63.0799
				xmax = 64.0999
				text = "southeast"
			intervals [129]:
				xmin = 64.0999
				xmax = 66.4104
				text = ""
			intervals [130]:
				xmin = 66.4104
				xmax = 67.1004
				text = "mm"
			intervals [131]:
				xmin = 67.1004
				xmax = 67.3811
				text = ""
			intervals [132]:
				xmin = 67.3811
				xmax = 67.6011
				text = "only"
			intervals [133]:
				xmin = 67.6011
				xmax = 67.8411
				text = "thing"
			intervals [134]:
				xmin = 67.8411
				xmax = 68.2811
				text = "change"
			intervals [135]:
				xmin = 68.2811
				xmax = 68.5511
				text = "about"
			intervals [136]:
				xmin = 68.5511
				xmax = 69.2111
				text = "southeast"
			intervals [137]:
				xmin = 69.2111
				xmax = 69.2411
				text = ""
			intervals [138]:
				xmin = 69.2411
				xmax = 69.8711
				text = "is"
			intervals [139]:
				xmin = 69.8711
				xmax = 70.2967
				text = ""
			intervals [140]:
				xmin = 70.2967
				xmax = 70.9167
				text = "um"
			intervals [141]:
				xmin = 70.9167
				xmax = 71.0839
				text = ""
			intervals [142]:
				xmin = 71.0839
				xmax = 71.2939
				text = "they"
			intervals [143]:
				xmin = 71.2939
				xmax = 71.6439
				text = "building"
			intervals [144]:
				xmin = 71.6439
				xmax = 71.8639
				text = "more"
			intervals [145]:
				xmin = 71.8639
				xmax = 72.6339
				text = "schools"
			intervals [146]:
				xmin = 72.6339
				xmax = 72.8907
				text = ""
			intervals [147]:
				xmin = 72.8907
				xmax = 73.3107
				text = "uh"
			intervals [148]:
				xmin = 73.3107
				xmax = 73.4907
				text = "they"
			intervals [149]:
				xmin = 73.4907
				xmax = 73.7707
				text = "re-"
			intervals [150]:
				xmin = 73.7707
				xmax = 73.8207
				text = ""
			intervals [151]:
				xmin = 73.8207
				xmax = 74.1707
				text = "tryna"
			intervals [152]:
				xmin = 74.1707
				xmax = 74.8307
				text = "revitalize"
			intervals [153]:
				xmin = 74.8307
				xmax = 75.3207
				text = "schools"
			intervals [154]:
				xmin = 75.3207
				xmax = 75.6007
				text = "like"
			intervals [155]:
				xmin = 75.6007
				xmax = 76.1407
				text = "ballou"
			intervals [156]:
				xmin = 76.1407
				xmax = 77.0205
				text = ""
			intervals [157]:
				xmin = 77.0205
				xmax = 77.5605
				text = "um"
			intervals [158]:
				xmin = 77.5605
				xmax = 78.753
				text = ""
			intervals [159]:
				xmin = 78.753
				xmax = 79.123
				text = "but"
			intervals [160]:
				xmin = 79.123
				xmax = 79.2795
				text = ""
			intervals [161]:
				xmin = 79.2795
				xmax = 79.3795
				text = "the"
			intervals [162]:
				xmin = 79.3795
				xmax = 79.7195
				text = "crime"
			intervals [163]:
				xmin = 79.7195
				xmax = 80.2595
				text = "still"
			intervals [164]:
				xmin = 80.2595
				xmax = 82.3018
				text = ""
			intervals [165]:
				xmin = 82.3018
				xmax = 82.7018
				text = "still"
			intervals [166]:
				xmin = 82.7018
				xmax = 82.8118
				text = "the"
			intervals [167]:
				xmin = 82.8118
				xmax = 83.2418
				text = "same"
			intervals [168]:
				xmin = 83.2418
				xmax = 84.6533
				text = ""
			intervals [169]:
				xmin = 84.6533
				xmax = 85.1933
				text = "um"
			intervals [170]:
				xmin = 85.1933
				xmax = 86.0269
				text = ""
			intervals [171]:
				xmin = 86.0269
				xmax = 86.1769
				text = "i"
			intervals [172]:
				xmin = 86.1769
				xmax = 86.3769
				text = "think"
			intervals [173]:
				xmin = 86.3769
				xmax = 86.4869
				text = "they"
			intervals [174]:
				xmin = 86.4869
				xmax = 86.6669
				text = "need"
			intervals [175]:
				xmin = 86.6669
				xmax = 86.7269
				text = "to"
			intervals [176]:
				xmin = 86.7269
				xmax = 86.9969
				text = "make"
			intervals [177]:
				xmin = 86.9969
				xmax = 87.6769
				text = "more"
			intervals [178]:
				xmin = 87.6769
				xmax = 88.8924
				text = ""
			intervals [179]:
				xmin = 88.8924
				xmax = 89.7124
				text = "uh"
			intervals [180]:
				xmin = 89.7124
				xmax = 89.7924
				text = ""
			intervals [181]:
				xmin = 89.7924
				xmax = 90.1124
				text = "boys"
			intervals [182]:
				xmin = 90.1124
				xmax = 90.2124
				text = "and"
			intervals [183]:
				xmin = 90.2124
				xmax = 90.4624
				text = "girl"
			intervals [184]:
				xmin = 90.4624
				xmax = 90.8424
				text = "club"
			intervals [185]:
				xmin = 90.8424
				xmax = 91.1024
				text = "bring"
			intervals [186]:
				xmin = 91.1024
				xmax = 91.3024
				text = "back"
			intervals [187]:
				xmin = 91.3024
				xmax = 91.4024
				text = "the"
			intervals [188]:
				xmin = 91.4024
				xmax = 91.7024
				text = "boys"
			intervals [189]:
				xmin = 91.7024
				xmax = 91.8024
				text = "and"
			intervals [190]:
				xmin = 91.8024
				xmax = 92.0824
				text = "girl"
			intervals [191]:
				xmin = 92.0824
				xmax = 92.6124
				text = "clubs"
			intervals [192]:
				xmin = 92.6124
				xmax = 93.0524
				text = "and"
			intervals [193]:
				xmin = 93.0524
				xmax = 95.7838
				text = ""
			intervals [194]:
				xmin = 95.7838
				xmax = 96.4338
				text = "um"
			intervals [195]:
				xmin = 96.4338
				xmax = 96.4638
				text = ""
			intervals [196]:
				xmin = 96.4638
				xmax = 96.8838
				text = "somewhere"
			intervals [197]:
				xmin = 96.8838
				xmax = 96.9838
				text = "where"
			intervals [198]:
				xmin = 96.9838
				xmax = 97.0538
				text = "the"
			intervals [199]:
				xmin = 97.0538
				xmax = 97.3338
				text = "kids"
			intervals [200]:
				xmin = 97.3338
				xmax = 97.6638
				text = "could"
			intervals [201]:
				xmin = 97.6638
				xmax = 97.8638
				text = "go"
			intervals [202]:
				xmin = 97.8638
				xmax = 97.9238
				text = "and"
			intervals [203]:
				xmin = 97.9238
				xmax = 98.2638
				text = "play"
			intervals [204]:
				xmin = 98.2638
				xmax = 99.0406
				text = ""
			intervals [205]:
				xmin = 99.0406
				xmax = 99.6306
				text = "um"
			intervals [206]:
				xmin = 99.6306
				xmax = 100.3214
				text = ""
			intervals [207]:
				xmin = 100.3214
				xmax = 100.5014
				text = "they"
			intervals [208]:
				xmin = 100.5014
				xmax = 100.6714
				text = "need"
			intervals [209]:
				xmin = 100.6714
				xmax = 100.7714
				text = "to"
			intervals [210]:
				xmin = 100.7714
				xmax = 101.0414
				text = "bring"
			intervals [211]:
				xmin = 101.0414
				xmax = 101.2914
				text = "back"
			intervals [212]:
				xmin = 101.2914
				xmax = 101.3214
				text = "<unk>"
			intervals [213]:
				xmin = 101.3214
				xmax = 102.0114
				text = "educational"
			intervals [214]:
				xmin = 102.0114
				xmax = 102.7014
				text = ""
			intervals [215]:
				xmin = 102.7014
				xmax = 103.2914
				text = "programs"
			intervals [216]:
				xmin = 103.2914
				xmax = 103.7389
				text = ""
			intervals [217]:
				xmin = 103.7389
				xmax = 103.9889
				text = "which"
			intervals [218]:
				xmin = 103.9889
				xmax = 104.0189
				text = ""
			intervals [219]:
				xmin = 104.0189
				xmax = 104.2089
				text = "i"
			intervals [220]:
				xmin = 104.2089
				xmax = 104.3689
				text = ""
			intervals [221]:
				xmin = 104.3689
				xmax = 104.7089
				text = "think"
			intervals [222]:
				xmin = 104.7089
				xmax = 104.8933
				text = ""
			intervals [223]:
				xmin = 104.8933
				xmax = 105.2933
				text = "dc"
			intervals [224]:
				xmin = 105.2933
				xmax = 105.7233
				text = "schools"
			intervals [225]:
				xmin = 105.7233
				xmax = 105.9933
				text = "has"
			intervals [226]:
				xmin = 105.9933
				xmax = 106.3733
				text = "gotten"
			intervals [227]:
				xmin = 106.3733
				xmax = 106.7833
				text = "better"
			intervals [228]:
				xmin = 106.7833
				xmax = 106.9633
				text = "cause"
			intervals [229]:
				xmin = 106.9633
				xmax = 107.1033
				text = "when"
			intervals [230]:
				xmin = 107.1033
				xmax = 107.2133
				text = "i"
			intervals [231]:
				xmin = 107.2133
				xmax = 107.3933
				text = "went"
			intervals [232]:
				xmin = 107.3933
				xmax = 107.4533
				text = "to"
			intervals [233]:
				xmin = 107.4533
				xmax = 108.0933
				text = "schools"
			intervals [234]:
				xmin = 108.0933
				xmax = 108.1531
				text = ""
			intervals [235]:
				xmin = 108.1531
				xmax = 108.3331
				text = "you"
			intervals [236]:
				xmin = 108.3331
				xmax = 108.4831
				text = "had"
			intervals [237]:
				xmin = 108.4831
				xmax = 108.5631
				text = "to"
			intervals [238]:
				xmin = 108.5631
				xmax = 108.8131
				text = "learn"
			intervals [239]:
				xmin = 108.8131
				xmax = 108.9231
				text = "on"
			intervals [240]:
				xmin = 108.9231
				xmax = 109.0731
				text = "your"
			intervals [241]:
				xmin = 109.0731
				xmax = 109.4731
				text = "own"
			intervals [242]:
				xmin = 109.4731
				xmax = 109.9692
				text = ""
			intervals [243]:
				xmin = 109.9692
				xmax = 110.2292
				text = "so"
			intervals [244]:
				xmin = 110.2292
				xmax = 110.3992
				text = "with"
			intervals [245]:
				xmin = 110.3992
				xmax = 110.6692
				text = "these"
			intervals [246]:
				xmin = 110.6692
				xmax = 111.0692
				text = "new"
			intervals [247]:
				xmin = 111.0692
				xmax = 111.209
				text = ""
			intervals [248]:
				xmin = 111.209
				xmax = 111.529
				text = "uh"
			intervals [249]:
				xmin = 111.529
				xmax = 111.969
				text = "chartered"
			intervals [250]:
				xmin = 111.969
				xmax = 112.619
				text = "schools"
			intervals [251]:
				xmin = 112.619
				xmax = 112.729
				text = "i"
			intervals [252]:
				xmin = 112.729
				xmax = 112.979
				text = "think"
			intervals [253]:
				xmin = 112.979
				xmax = 113.109
				text = "they"
			intervals [254]:
				xmin = 113.109
				xmax = 113.529
				text = "doing"
			intervals [255]:
				xmin = 113.529
				xmax = 113.559
				text = ""
			intervals [256]:
				xmin = 113.559
				xmax = 113.709
				text = "a"
			intervals [257]:
				xmin = 113.709
				xmax = 113.969
				text = "very"
			intervals [258]:
				xmin = 113.969
				xmax = 114.299
				text = "fine"
			intervals [259]:
				xmin = 114.299
				xmax = 114.799
				text = "job"
			intervals [260]:
				xmin = 114.799
				xmax = 115.0471
				text = ""
			intervals [261]:
				xmin = 115.0471
				xmax = 115.2171
				text = "with"
			intervals [262]:
				xmin = 115.2171
				xmax = 115.2871
				text = "the"
			intervals [263]:
				xmin = 115.2871
				xmax = 115.9171
				text = "schooling"
			intervals [264]:
				xmin = 115.9171
				xmax = 116.5322
				text = ""
			intervals [265]:
				xmin = 116.5322
				xmax = 116.8622
				text = "but"
			intervals [266]:
				xmin = 116.8622
				xmax = 116.8922
				text = ""
			intervals [267]:
				xmin = 116.8922
				xmax = 117.4622
				text = "as"
			intervals [268]:
				xmin = 117.4622
				xmax = 117.7525
				text = ""
			intervals [269]:
				xmin = 117.7525
				xmax = 117.9925
				text = "all"
			intervals [270]:
				xmin = 117.9925
				xmax = 118.1125
				text = "in"
			intervals [271]:
				xmin = 118.1125
				xmax = 118.3725
				text = "all"
			intervals [272]:
				xmin = 118.3725
				xmax = 118.4325
				text = "i"
			intervals [273]:
				xmin = 118.4325
				xmax = 118.6725
				text = "think"
			intervals [274]:
				xmin = 118.6725
				xmax = 118.8025
				text = "they"
			intervals [275]:
				xmin = 118.8025
				xmax = 118.9925
				text = "need"
			intervals [276]:
				xmin = 118.9925
				xmax = 119.2625
				text = "to"
			intervals [277]:
				xmin = 119.2625
				xmax = 119.4848
				text = ""
			intervals [278]:
				xmin = 119.4848
				xmax = 119.7448
				text = "really"
			intervals [279]:
				xmin = 119.7448
				xmax = 120.1848
				text = "focus"
			intervals [280]:
				xmin = 120.1848
				xmax = 120.2148
				text = ""
			intervals [281]:
				xmin = 120.2148
				xmax = 120.7848
				text = "on"
			intervals [282]:
				xmin = 120.7848
				xmax = 121.3202
				text = ""
			intervals [283]:
				xmin = 121.3202
				xmax = 121.4702
				text = "the"
			intervals [284]:
				xmin = 121.4702
				xmax = 121.5002
				text = ""
			intervals [285]:
				xmin = 121.5002
				xmax = 121.7102
				text = "inner"
			intervals [286]:
				xmin = 121.7102
				xmax = 122.0002
				text = "city"
			intervals [287]:
				xmin = 122.0002
				xmax = 122.5102
				text = "people"
			intervals [288]:
				xmin = 122.5102
				xmax = 122.8029
				text = ""
			intervals [289]:
				xmin = 122.8029
				xmax = 123.0529
				text = "low"
			intervals [290]:
				xmin = 123.0529
				xmax = 123.4629
				text = "income"
			intervals [291]:
				xmin = 123.4629
				xmax = 124.1229
				text = "families"
			intervals [292]:
				xmin = 124.1229
				xmax = 124.5261
				text = ""
			intervals [293]:
				xmin = 124.5261
				xmax = 124.8261
				text = "find"
			intervals [294]:
				xmin = 124.8261
				xmax = 124.8961
				text = "a"
			intervals [295]:
				xmin = 124.8961
				xmax = 125.1461
				text = "way"
			intervals [296]:
				xmin = 125.1461
				xmax = 125.5761
				text = "where"
			intervals [297]:
				xmin = 125.5761
				xmax = 125.6061
				text = ""
			intervals [298]:
				xmin = 125.6061
				xmax = 125.7661
				text = "they"
			intervals [299]:
				xmin = 125.7661
				xmax = 126.1961
				text = "can"
			intervals [300]:
				xmin = 126.1961
				xmax = 126.8066
				text = ""
			intervals [301]:
				xmin = 126.8066
				xmax = 127.2166
				text = "live"
			intervals [302]:
				xmin = 127.2166
				xmax = 127.2466
				text = ""
			intervals [303]:
				xmin = 127.2466
				xmax = 127.9966
				text = "affordable"
			intervals [304]:
				xmin = 127.9966
				xmax = 128.3566
				text = "and"
			intervals [305]:
				xmin = 128.3566
				xmax = 128.7466
				text = "find"
			intervals [306]:
				xmin = 128.7466
				xmax = 128.9666
				text = "better"
			intervals [307]:
				xmin = 128.9666
				xmax = 129.5866
				text = "jobs"
			intervals [308]:
				xmin = 129.5866
				xmax = 136.4565
				text = ""
			intervals [309]:
				xmin = 136.4565
				xmax = 136.5465
				text = "the"
			intervals [310]:
				xmin = 136.5465
				xmax = 136.8665
				text = "teachers"
			intervals [311]:
				xmin = 136.8665
				xmax = 137.0965
				text = "didn't"
			intervals [312]:
				xmin = 137.0965
				xmax = 137.4465
				text = "care"
			intervals [313]:
				xmin = 137.4465
				xmax = 137.4765
				text = ""
			intervals [314]:
				xmin = 137.4765
				xmax = 137.6465
				text = "you"
			intervals [315]:
				xmin = 137.6465
				xmax = 137.8365
				text = "had"
			intervals [316]:
				xmin = 137.8365
				xmax = 137.9865
				text = "to"
			intervals [317]:
				xmin = 137.9865
				xmax = 138.1365
				text = ""
			intervals [318]:
				xmin = 138.1365
				xmax = 138.6065
				text = "uh"
			intervals [319]:
				xmin = 138.6065
				xmax = 139.1531
				text = ""
			intervals [320]:
				xmin = 139.1531
				xmax = 139.5331
				text = "basically"
			intervals [321]:
				xmin = 139.5331
				xmax = 139.7631
				text = "learn"
			intervals [322]:
				xmin = 139.7631
				xmax = 139.8231
				text = "on"
			intervals [323]:
				xmin = 139.8231
				xmax = 139.9431
				text = "your"
			intervals [324]:
				xmin = 139.9431
				xmax = 140.3031
				text = "own"
			intervals [325]:
				xmin = 140.3031
				xmax = 140.6953
				text = ""
			intervals [326]:
				xmin = 140.6953
				xmax = 140.9753
				text = "like"
			intervals [327]:
				xmin = 140.9753
				xmax = 141.0653
				text = "i"
			intervals [328]:
				xmin = 141.0653
				xmax = 141.2153
				text = "was"
			intervals [329]:
				xmin = 141.2153
				xmax = 141.2553
				text = "a"
			intervals [330]:
				xmin = 141.2553
				xmax = 141.6753
				text = "sports"
			intervals [331]:
				xmin = 141.6753
				xmax = 142.0053
				text = "player"
			intervals [332]:
				xmin = 142.0053
				xmax = 142.4443
				text = ""
			intervals [333]:
				xmin = 142.4443
				xmax = 142.6243
				text = "and"
			intervals [334]:
				xmin = 142.6243
				xmax = 142.7243
				text = "it"
			intervals [335]:
				xmin = 142.7243
				xmax = 142.8743
				text = "was"
			intervals [336]:
				xmin = 142.8743
				xmax = 143.2743
				text = "difference"
			intervals [337]:
				xmin = 143.2743
				xmax = 143.8343
				text = "between"
			intervals [338]:
				xmin = 143.8343
				xmax = 144.2043
				text = "boys"
			intervals [339]:
				xmin = 144.2043
				xmax = 144.3143
				text = "and"
			intervals [340]:
				xmin = 144.3143
				xmax = 144.8443
				text = "girls"
			intervals [341]:
				xmin = 144.8443
				xmax = 145.2174
				text = ""
			intervals [342]:
				xmin = 145.2174
				xmax = 145.4174
				text = "uh"
			intervals [343]:
				xmin = 145.4174
				xmax = 145.9174
				text = "basketball"
			intervals [344]:
				xmin = 145.9174
				xmax = 146.2774
				text = "team"
			intervals [345]:
				xmin = 146.2774
				xmax = 147.0103
				text = ""
			intervals [346]:
				xmin = 147.0103
				xmax = 147.2503
				text = "like"
			intervals [347]:
				xmin = 147.2503
				xmax = 147.4303
				text = "we"
			intervals [348]:
				xmin = 147.4303
				xmax = 147.6003
				text = "had"
			intervals [349]:
				xmin = 147.6003
				xmax = 147.6903
				text = "to"
			intervals [350]:
				xmin = 147.6903
				xmax = 147.8803
				text = "work"
			intervals [351]:
				xmin = 147.8803
				xmax = 148.0403
				text = "for"
			intervals [352]:
				xmin = 148.0403
				xmax = 148.2203
				text = "our"
			intervals [353]:
				xmin = 148.2203
				xmax = 148.8703
				text = "grades"
			intervals [354]:
				xmin = 148.8703
				xmax = 148.9377
				text = ""
			intervals [355]:
				xmin = 148.9377
				xmax = 149.0477
				text = "they"
			intervals [356]:
				xmin = 149.0477
				xmax = 149.3977
				text = "boys"
			intervals [357]:
				xmin = 149.3977
				xmax = 149.5077
				text = "they"
			intervals [358]:
				xmin = 149.5077
				xmax = 149.9177
				text = "didn't"
			intervals [359]:
				xmin = 149.9177
				xmax = 150.2966
				text = ""
			intervals [360]:
				xmin = 150.2966
				xmax = 150.4966
				text = "they"
			intervals [361]:
				xmin = 150.4966
				xmax = 150.6066
				text = "would"
			intervals [362]:
				xmin = 150.6066
				xmax = 150.7666
				text = "get"
			intervals [363]:
				xmin = 150.7666
				xmax = 150.9066
				text = "they"
			intervals [364]:
				xmin = 150.9066
				xmax = 151.2266
				text = "grade"
			intervals [365]:
				xmin = 151.2266
				xmax = 151.5666
				text = "handed"
			intervals [366]:
				xmin = 151.5666
				xmax = 151.8766
				text = "to"
			intervals [367]:
				xmin = 151.8766
				xmax = 152.4644
				text = ""
			intervals [368]:
				xmin = 152.4644
				xmax = 153.2244
				text = "um"
			intervals [369]:
				xmin = 153.2244
				xmax = 154.3024
				text = ""
			intervals [370]:
				xmin = 154.3024
				xmax = 154.4924
				text = "when"
			intervals [371]:
				xmin = 154.4924
				xmax = 154.6424
				text = "we"
			intervals [372]:
				xmin = 154.6424
				xmax = 154.9524
				text = "needed"
			intervals [373]:
				xmin = 154.9524
				xmax = 155.3724
				text = "help"
			intervals [374]:
				xmin = 155.3724
				xmax = 155.4024
				text = ""
			intervals [375]:
				xmin = 155.4024
				xmax = 155.5524
				text = "it"
			intervals [376]:
				xmin = 155.5524
				xmax = 155.7224
				text = "was"
			intervals [377]:
				xmin = 155.7224
				xmax = 156.1424
				text = "nobody"
			intervals [378]:
				xmin = 156.1424
				xmax = 156.2224
				text = "to"
			intervals [379]:
				xmin = 156.2224
				xmax = 156.4224
				text = "go"
			intervals [380]:
				xmin = 156.4224
				xmax = 156.7124
				text = "to"
			intervals [381]:
				xmin = 156.7124
				xmax = 156.8024
				text = "i"
			intervals [382]:
				xmin = 156.8024
				xmax = 156.9324
				text = "had"
			intervals [383]:
				xmin = 156.9324
				xmax = 157.0424
				text = "to"
			intervals [384]:
				xmin = 157.0424
				xmax = 157.3324
				text = "learn"
			intervals [385]:
				xmin = 157.3324
				xmax = 157.5024
				text = "on"
			intervals [386]:
				xmin = 157.5024
				xmax = 157.6524
				text = "my"
			intervals [387]:
				xmin = 157.6524
				xmax = 158.0224
				text = "own"
			intervals [388]:
				xmin = 158.0224
				xmax = 158.7131
				text = ""
			intervals [389]:
				xmin = 158.7131
				xmax = 159.4231
				text = "um"
			intervals [390]:
				xmin = 159.4231
				xmax = 162.4171
				text = ""
			intervals [391]:
				xmin = 162.4171
				xmax = 162.5271
				text = "<unk>"
			intervals [392]:
				xmin = 162.5271
				xmax = 162.7531
				text = ""
			intervals [393]:
				xmin = 162.7531
				xmax = 163.2731
				text = "only"
			intervals [394]:
				xmin = 163.2731
				xmax = 163.3031
				text = ""
			intervals [395]:
				xmin = 163.3031
				xmax = 163.6231
				text = "teacher"
			intervals [396]:
				xmin = 163.6231
				xmax = 163.7931
				text = "who"
			intervals [397]:
				xmin = 163.7931
				xmax = 164.0331
				text = "had"
			intervals [398]:
				xmin = 164.0331
				xmax = 164.0731
				text = "a"
			intervals [399]:
				xmin = 164.0731
				xmax = 164.6231
				text = "impact"
			intervals [400]:
				xmin = 164.6231
				xmax = 164.8431
				text = "on"
			intervals [401]:
				xmin = 164.8431
				xmax = 165.2931
				text = "me"
			intervals [402]:
				xmin = 165.2931
				xmax = 165.6745
				text = ""
			intervals [403]:
				xmin = 165.6745
				xmax = 165.9145
				text = "was"
			intervals [404]:
				xmin = 165.9145
				xmax = 167.5445
				text = "rdx"
			intervals [405]:
				xmin = 167.5445
				xmax = 167.8645
				text = "high"
			intervals [406]:
				xmin = 167.8645
				xmax = 168.5645
				text = ""
			intervals [407]:
				xmin = 168.5645
				xmax = 169.1745
				text = "school"
			intervals [408]:
				xmin = 169.1745
				xmax = 169.6845
				text = "um"
			intervals [409]:
				xmin = 169.6845
				xmax = 170.2829
				text = ""
			intervals [410]:
				xmin = 170.2829
				xmax = 170.4729
				text = "he"
			intervals [411]:
				xmin = 170.4729
				xmax = 170.6329
				text = "was"
			intervals [412]:
				xmin = 170.6329
				xmax = 170.7529
				text = "our"
			intervals [413]:
				xmin = 170.7529
				xmax = 171.5329
				text = "rotc"
			intervals [414]:
				xmin = 171.5329
				xmax = 172.2529
				text = "instructor"
			intervals [415]:
				xmin = 172.2529
				xmax = 172.3938
				text = ""
			intervals [416]:
				xmin = 172.3938
				xmax = 172.9138
				text = "and"
			intervals [417]:
				xmin = 172.9138
				xmax = 173.6227
				text = ""
			intervals [418]:
				xmin = 173.6227
				xmax = 174.2427
				text = "um"
			intervals [419]:
				xmin = 174.2427
				xmax = 174.9812
				text = ""
			intervals [420]:
				xmin = 174.9812
				xmax = 175.1812
				text = "he"
			intervals [421]:
				xmin = 175.1812
				xmax = 175.3512
				text = "was"
			intervals [422]:
				xmin = 175.3512
				xmax = 175.6312
				text = "very"
			intervals [423]:
				xmin = 175.6312
				xmax = 175.7312
				text = "d"
			intervals [424]:
				xmin = 175.7312
				xmax = 176.0412
				text = "well"
			intervals [425]:
				xmin = 176.0412
				xmax = 176.5012
				text = "disciplined"
			intervals [426]:
				xmin = 176.5012
				xmax = 176.6412
				text = "he"
			intervals [427]:
				xmin = 176.6412
				xmax = 177.0912
				text = "disciplined"
			intervals [428]:
				xmin = 177.0912
				xmax = 177.3412
				text = "all"
			intervals [429]:
				xmin = 177.3412
				xmax = 177.4812
				text = "his"
			intervals [430]:
				xmin = 177.4812
				xmax = 177.6912
				text = "s"
			intervals [431]:
				xmin = 177.6912
				xmax = 177.7212
				text = ""
			intervals [432]:
				xmin = 177.7212
				xmax = 178.1812
				text = "uh"
			intervals [433]:
				xmin = 178.1812
				xmax = 179.143
				text = ""
			intervals [434]:
				xmin = 179.143
				xmax = 179.693
				text = "kids"
			intervals [435]:
				xmin = 179.693
				xmax = 180.303
				text = "and"
			intervals [436]:
				xmin = 180.303
				xmax = 180.8778
				text = ""
			intervals [437]:
				xmin = 180.8778
				xmax = 181.0378
				text = "he"
			intervals [438]:
				xmin = 181.0378
				xmax = 181.3278
				text = "treated"
			intervals [439]:
				xmin = 181.3278
				xmax = 181.8878
				text = "every"
			intervals [440]:
				xmin = 181.8878
				xmax = 182.1136
				text = ""
			intervals [441]:
				xmin = 182.1136
				xmax = 182.4136
				text = "uh"
			intervals [442]:
				xmin = 182.4136
				xmax = 182.8236
				text = "kid"
			intervals [443]:
				xmin = 182.8236
				xmax = 183.0236
				text = "like"
			intervals [444]:
				xmin = 183.0236
				xmax = 183.0836
				text = "a"
			intervals [445]:
				xmin = 183.0836
				xmax = 183.5236
				text = "cadet"
			intervals [446]:
				xmin = 183.5236
				xmax = 183.5536
				text = ""
			intervals [447]:
				xmin = 183.5536
				xmax = 183.7236
				text = "like"
			intervals [448]:
				xmin = 183.7236
				xmax = 183.8336
				text = "we"
			intervals [449]:
				xmin = 183.8336
				xmax = 184.0236
				text = "was"
			intervals [450]:
				xmin = 184.0236
				xmax = 184.2336
				text = "his"
			intervals [451]:
				xmin = 184.2336
				xmax = 184.6336
				text = "kids"
			intervals [452]:
				xmin = 184.6336
				xmax = 185.0336
				text = "so"
			intervals [453]:
				xmin = 185.0336
				xmax = 185.6859
				text = ""
			intervals [454]:
				xmin = 185.6859
				xmax = 185.8959
				text = "he"
			intervals [455]:
				xmin = 185.8959
				xmax = 186.1059
				text = "really"
			intervals [456]:
				xmin = 186.1059
				xmax = 186.3059
				text = "had"
			intervals [457]:
				xmin = 186.3059
				xmax = 186.3359
				text = "a"
			intervals [458]:
				xmin = 186.3359
				xmax = 186.8559
				text = "impact"
			intervals [459]:
				xmin = 186.8559
				xmax = 187.0259
				text = "on"
			intervals [460]:
				xmin = 187.0259
				xmax = 187.3259
				text = "me"
			intervals [461]:
				xmin = 187.3259
				xmax = 188.4209
				text = ""
			intervals [462]:
				xmin = 188.4209
				xmax = 188.7809
				text = "so"
			intervals [463]:
				xmin = 188.7809
				xmax = 189.412
				text = ""
			intervals [464]:
				xmin = 189.412
				xmax = 189.632
				text = "that"
			intervals [465]:
				xmin = 189.632
				xmax = 189.732
				text = "s"
			intervals [466]:
				xmin = 189.732
				xmax = 189.992
				text = "it"
			intervals [467]:
				xmin = 189.992
				xmax = 200.1079
				text = ""
			intervals [468]:
				xmin = 200.1079
				xmax = 200.2479
				text = "i'm"
			intervals [469]:
				xmin = 200.2479
				xmax = 200.3479
				text = "a"
			intervals [470]:
				xmin = 200.3479
				xmax = 200.6679
				text = "mail"
			intervals [471]:
				xmin = 200.6679
				xmax = 200.9179
				text = "handler"
			intervals [472]:
				xmin = 200.9179
				xmax = 201.6379
				text = "assistant"
			intervals [473]:
				xmin = 201.6379
				xmax = 202.0224
				text = ""
			intervals [474]:
				xmin = 202.0224
				xmax = 202.2824
				text = "at"
			intervals [475]:
				xmin = 202.2824
				xmax = 202.993
				text = ""
			intervals [476]:
				xmin = 202.993
				xmax = 203.223
				text = "the"
			intervals [477]:
				xmin = 203.223
				xmax = 203.583
				text = "united"
			intervals [478]:
				xmin = 203.583
				xmax = 203.883
				text = "states"
			intervals [479]:
				xmin = 203.883
				xmax = 204.243
				text = "postal"
			intervals [480]:
				xmin = 204.243
				xmax = 204.953
				text = "service"
			intervals [481]:
				xmin = 204.953
				xmax = 205.5087
				text = ""
			intervals [482]:
				xmin = 205.5087
				xmax = 206.3587
				text = "currently"
			intervals [483]:
				xmin = 206.3587
				xmax = 206.4502
				text = ""
			intervals [484]:
				xmin = 206.4502
				xmax = 206.9102
				text = "um"
			intervals [485]:
				xmin = 206.9102
				xmax = 207.1702
				text = "getting"
			intervals [486]:
				xmin = 207.1702
				xmax = 207.4802
				text = "my"
			intervals [487]:
				xmin = 207.4802
				xmax = 207.9534
				text = ""
			intervals [488]:
				xmin = 207.9534
				xmax = 208.4734
				text = "degree"
			intervals [489]:
				xmin = 208.4734
				xmax = 208.9634
				text = "bachelor"
			intervals [490]:
				xmin = 208.9634
				xmax = 209.0934
				text = "s"
			intervals [491]:
				xmin = 209.0934
				xmax = 209.7334
				text = "degree"
			intervals [492]:
				xmin = 209.7334
				xmax = 210.2242
				text = ""
			intervals [493]:
				xmin = 210.2242
				xmax = 210.4242
				text = "in"
			intervals [494]:
				xmin = 210.4242
				xmax = 210.8742
				text = "business"
			intervals [495]:
				xmin = 210.8742
				xmax = 211.4742
				text = "administration"
			intervals [496]:
				xmin = 211.4742
				xmax = 211.5642
				text = "with"
			intervals [497]:
				xmin = 211.5642
				xmax = 211.6242
				text = "a"
			intervals [498]:
				xmin = 211.6242
				xmax = 211.9042
				text = "minor"
			intervals [499]:
				xmin = 211.9042
				xmax = 212.1442
				text = "in"
			intervals [500]:
				xmin = 212.1442
				xmax = 212.2642
				text = ""
			intervals [501]:
				xmin = 212.2642
				xmax = 212.7942
				text = "hr"
			intervals [502]:
				xmin = 212.7942
				xmax = 213.2942
				text = "hopefully"
			intervals [503]:
				xmin = 213.2942
				xmax = 213.4142
				text = "i"
			intervals [504]:
				xmin = 213.4142
				xmax = 213.6142
				text = "could"
			intervals [505]:
				xmin = 213.6142
				xmax = 213.7142
				text = ""
			intervals [506]:
				xmin = 213.7142
				xmax = 214.2942
				text = "continue"
			intervals [507]:
				xmin = 214.2942
				xmax = 214.4442
				text = "to"
			intervals [508]:
				xmin = 214.4442
				xmax = 214.6142
				text = "get"
			intervals [509]:
				xmin = 214.6142
				xmax = 214.8042
				text = "my"
			intervals [510]:
				xmin = 214.8042
				xmax = 215.3542
				text = "master"
			intervals [511]:
				xmin = 215.3542
				xmax = 215.5642
				text = "s"
			intervals [512]:
				xmin = 215.5642
				xmax = 218.0528
				text = ""
			intervals [513]:
				xmin = 218.0528
				xmax = 218.5428
				text = "business"
			intervals [514]:
				xmin = 218.5428
				xmax = 219.3228
				text = "administration"
			intervals [515]:
				xmin = 219.3228
				xmax = 219.4628
				text = "with"
			intervals [516]:
				xmin = 219.4628
				xmax = 219.5128
				text = "a"
			intervals [517]:
				xmin = 219.5128
				xmax = 219.8728
				text = "minor"
			intervals [518]:
				xmin = 219.8728
				xmax = 219.9028
				text = ""
			intervals [519]:
				xmin = 219.9028
				xmax = 220.5228
				text = "hr"
			intervals [520]:
				xmin = 220.5228
				xmax = 232.1236
				text = ""
			intervals [521]:
				xmin = 232.1236
				xmax = 232.3736
				text = "keep"
			intervals [522]:
				xmin = 232.3736
				xmax = 232.5236
				text = "them"
			intervals [523]:
				xmin = 232.5236
				xmax = 233.0336
				text = "active"
			intervals [524]:
				xmin = 233.0336
				xmax = 233.5008
				text = ""
			intervals [525]:
				xmin = 233.5008
				xmax = 233.6508
				text = "i"
			intervals [526]:
				xmin = 233.6508
				xmax = 233.8408
				text = "try"
			intervals [527]:
				xmin = 233.8408
				xmax = 233.9408
				text = "to"
			intervals [528]:
				xmin = 233.9408
				xmax = 234.1708
				text = "keep"
			intervals [529]:
				xmin = 234.1708
				xmax = 234.3308
				text = "'em"
			intervals [530]:
				xmin = 234.3308
				xmax = 234.4808
				text = "in"
			intervals [531]:
				xmin = 234.4808
				xmax = 235.1608
				text = "sports"
			intervals [532]:
				xmin = 235.1608
				xmax = 235.7185
				text = ""
			intervals [533]:
				xmin = 235.7185
				xmax = 236.4485
				text = "um"
			intervals [534]:
				xmin = 236.4485
				xmax = 237.867
				text = ""
			intervals [535]:
				xmin = 237.867
				xmax = 238.047
				text = "they"
			intervals [536]:
				xmin = 238.047
				xmax = 238.217
				text = "love"
			intervals [537]:
				xmin = 238.217
				xmax = 238.297
				text = "to"
			intervals [538]:
				xmin = 238.297
				xmax = 238.457
				text = "stay"
			intervals [539]:
				xmin = 238.457
				xmax = 238.537
				text = "in"
			intervals [540]:
				xmin = 238.537
				xmax = 238.597
				text = "the"
			intervals [541]:
				xmin = 238.597
				xmax = 238.827
				text = "house"
			intervals [542]:
				xmin = 238.827
				xmax = 238.887
				text = "and"
			intervals [543]:
				xmin = 238.887
				xmax = 239.077
				text = "play"
			intervals [544]:
				xmin = 239.077
				xmax = 239.167
				text = "the"
			intervals [545]:
				xmin = 239.167
				xmax = 239.637
				text = "game"
			intervals [546]:
				xmin = 239.637
				xmax = 239.977
				text = "but"
			intervals [547]:
				xmin = 239.977
				xmax = 240.3676
				text = ""
			intervals [548]:
				xmin = 240.3676
				xmax = 240.4876
				text = "we"
			intervals [549]:
				xmin = 240.4876
				xmax = 240.7176
				text = "have"
			intervals [550]:
				xmin = 240.7176
				xmax = 240.9076
				text = "to"
			intervals [551]:
				xmin = 240.9076
				xmax = 240.9476
				text = ""
			intervals [552]:
				xmin = 240.9476
				xmax = 241.4376
				text = "iterate"
			intervals [553]:
				xmin = 241.4376
				xmax = 241.5576
				text = "with"
			intervals [554]:
				xmin = 241.5576
				xmax = 241.5976
				text = ""
			intervals [555]:
				xmin = 241.5976
				xmax = 241.9676
				text = "them"
			intervals [556]:
				xmin = 241.9676
				xmax = 241.9976
				text = ""
			intervals [557]:
				xmin = 241.9976
				xmax = 242.7276
				text = "that"
			intervals [558]:
				xmin = 242.7276
				xmax = 242.9446
				text = ""
			intervals [559]:
				xmin = 242.9446
				xmax = 243.1046
				text = "they"
			intervals [560]:
				xmin = 243.1046
				xmax = 243.3646
				text = "need"
			intervals [561]:
				xmin = 243.3646
				xmax = 243.5346
				text = "to"
			intervals [562]:
				xmin = 243.5346
				xmax = 244.0846
				text = "read"
			intervals [563]:
				xmin = 244.0846
				xmax = 245.1417
				text = ""
			intervals [564]:
				xmin = 245.1417
				xmax = 245.3617
				text = "and"
			intervals [565]:
				xmin = 245.3617
				xmax = 245.5817
				text = "one"
			intervals [566]:
				xmin = 245.5817
				xmax = 245.9117
				text = "thing"
			intervals [567]:
				xmin = 245.9117
				xmax = 246.0617
				text = "i"
			intervals [568]:
				xmin = 246.0617
				xmax = 246.0917
				text = ""
			intervals [569]:
				xmin = 246.0917
				xmax = 246.5517
				text = "don't"
			intervals [570]:
				xmin = 246.5517
				xmax = 246.8517
				text = "like"
			intervals [571]:
				xmin = 246.8517
				xmax = 247.1317
				text = "about"
			intervals [572]:
				xmin = 247.1317
				xmax = 247.1617
				text = ""
			intervals [573]:
				xmin = 247.1617
				xmax = 247.2517
				text = "the"
			intervals [574]:
				xmin = 247.2517
				xmax = 247.5617
				text = "public"
			intervals [575]:
				xmin = 247.5617
				xmax = 248.3317
				text = "schools"
			intervals [576]:
				xmin = 248.3317
				xmax = 249.4421
				text = ""
			intervals [577]:
				xmin = 249.4421
				xmax = 249.9421
				text = "um"
			intervals [578]:
				xmin = 249.9421
				xmax = 250.0121
				text = ""
			intervals [579]:
				xmin = 250.0121
				xmax = 250.2121
				text = "is"
			intervals [580]:
				xmin = 250.2121
				xmax = 250.3921
				text = "that"
			intervals [581]:
				xmin = 250.3921
				xmax = 250.5521
				text = "they"
			intervals [582]:
				xmin = 250.5521
				xmax = 250.8421
				text = "took"
			intervals [583]:
				xmin = 250.8421
				xmax = 251.0921
				text = "out"
			intervals [584]:
				xmin = 251.0921
				xmax = 251.1321
				text = ""
			intervals [585]:
				xmin = 251.1321
				xmax = 251.9421
				text = "phonics"
			intervals [586]:
				xmin = 251.9421
				xmax = 252.7226
				text = ""
			intervals [587]:
				xmin = 252.7226
				xmax = 253.4026
				text = "phonics"
			intervals [588]:
				xmin = 253.4026
				xmax = 253.4326
				text = ""
			intervals [589]:
				xmin = 253.4326
				xmax = 254.1726
				text = "and"
			intervals [590]:
				xmin = 254.1726
				xmax = 254.3846
				text = ""
			intervals [591]:
				xmin = 254.3846
				xmax = 255.2546
				text = "handwriting"
			intervals [592]:
				xmin = 255.2546
				xmax = 256.1573
				text = ""
			intervals [593]:
				xmin = 256.1573
				xmax = 256.4073
				text = "i"
			intervals [594]:
				xmin = 256.4073
				xmax = 256.8673
				text = "think"
			intervals [595]:
				xmin = 256.8673
				xmax = 257.4026
				text = ""
			intervals [596]:
				xmin = 257.4026
				xmax = 257.8926
				text = "phonics"
			intervals [597]:
				xmin = 257.8926
				xmax = 258.0426
				text = "should"
			intervals [598]:
				xmin = 258.0426
				xmax = 258.4126
				text = "still"
			intervals [599]:
				xmin = 258.4126
				xmax = 258.5826
				text = "be"
			intervals [600]:
				xmin = 258.5826
				xmax = 258.6826
				text = "in"
			intervals [601]:
				xmin = 258.6826
				xmax = 258.7726
				text = "the"
			intervals [602]:
				xmin = 258.7726
				xmax = 259.3526
				text = "school"
			intervals [603]:
				xmin = 259.3526
				xmax = 259.4326
				text = ""
			intervals [604]:
				xmin = 259.4326
				xmax = 259.6226
				text = "cause"
			intervals [605]:
				xmin = 259.6226
				xmax = 259.7726
				text = "that"
			intervals [606]:
				xmin = 259.7726
				xmax = 259.8126
				text = "s"
			intervals [607]:
				xmin = 259.8126
				xmax = 260.0226
				text = "how"
			intervals [608]:
				xmin = 260.0226
				xmax = 260.1926
				text = "i"
			intervals [609]:
				xmin = 260.1926
				xmax = 260.4626
				text = "learned"
			intervals [610]:
				xmin = 260.4626
				xmax = 260.6326
				text = "how"
			intervals [611]:
				xmin = 260.6326
				xmax = 260.7426
				text = "to"
			intervals [612]:
				xmin = 260.7426
				xmax = 261.1726
				text = "read"
			intervals [613]:
				xmin = 261.1726
				xmax = 261.4326
				text = ""
			intervals [614]:
				xmin = 261.4326
				xmax = 261.6426
				text = "that"
			intervals [615]:
				xmin = 261.6426
				xmax = 261.7326
				text = "s"
			intervals [616]:
				xmin = 261.7326
				xmax = 261.9026
				text = "why"
			intervals [617]:
				xmin = 261.9026
				xmax = 262.1926
				text = "you"
			intervals [618]:
				xmin = 262.1926
				xmax = 262.4586
				text = ""
			intervals [619]:
				xmin = 262.4586
				xmax = 262.5986
				text = "we"
			intervals [620]:
				xmin = 262.5986
				xmax = 262.8786
				text = "have"
			intervals [621]:
				xmin = 262.8786
				xmax = 263.0386
				text = "so"
			intervals [622]:
				xmin = 263.0386
				xmax = 263.2286
				text = "many"
			intervals [623]:
				xmin = 263.2286
				xmax = 263.6086
				text = "kids"
			intervals [624]:
				xmin = 263.6086
				xmax = 263.7286
				text = "who"
			intervals [625]:
				xmin = 263.7286
				xmax = 264.0486
				text = "growing"
			intervals [626]:
				xmin = 264.0486
				xmax = 264.1886
				text = "up"
			intervals [627]:
				xmin = 264.1886
				xmax = 264.2686
				text = "in"
			intervals [628]:
				xmin = 264.2686
				xmax = 264.3486
				text = "the"
			intervals [629]:
				xmin = 264.3486
				xmax = 264.5486
				text = "inner"
			intervals [630]:
				xmin = 264.5486
				xmax = 264.9686
				text = "city"
			intervals [631]:
				xmin = 264.9686
				xmax = 265.0386
				text = ""
			intervals [632]:
				xmin = 265.0386
				xmax = 265.2286
				text = "that"
			intervals [633]:
				xmin = 265.2286
				xmax = 265.2586
				text = ""
			intervals [634]:
				xmin = 265.2586
				xmax = 265.6986
				text = "don't"
			intervals [635]:
				xmin = 265.6986
				xmax = 265.8086
				text = "know"
			intervals [636]:
				xmin = 265.8086
				xmax = 265.9086
				text = "how"
			intervals [637]:
				xmin = 265.9086
				xmax = 266.0186
				text = "to"
			intervals [638]:
				xmin = 266.0186
				xmax = 266.2386
				text = "read"
			intervals [639]:
				xmin = 266.2386
				xmax = 266.3386
				text = "cause"
			intervals [640]:
				xmin = 266.3386
				xmax = 266.4586
				text = "they"
			intervals [641]:
				xmin = 266.4586
				xmax = 266.6486
				text = "don't"
			intervals [642]:
				xmin = 266.6486
				xmax = 266.7286
				text = "know"
			intervals [643]:
				xmin = 266.7286
				xmax = 266.8386
				text = "how"
			intervals [644]:
				xmin = 266.8386
				xmax = 266.9586
				text = "to"
			intervals [645]:
				xmin = 266.9586
				xmax = 267.1386
				text = "break"
			intervals [646]:
				xmin = 267.1386
				xmax = 267.5413
				text = ""
			intervals [647]:
				xmin = 267.5413
				xmax = 267.7813
				text = "break"
			intervals [648]:
				xmin = 267.7813
				xmax = 267.8213
				text = ""
			intervals [649]:
				xmin = 267.8213
				xmax = 267.9513
				text = "they"
			intervals [650]:
				xmin = 267.9513
				xmax = 268.2613
				text = "words"
			intervals [651]:
				xmin = 268.2613
				xmax = 268.6213
				text = "down"
			intervals [652]:
				xmin = 268.6213
				xmax = 269.5042
				text = ""
			intervals [653]:
				xmin = 269.5042
				xmax = 269.9942
				text = "versus"
			intervals [654]:
				xmin = 269.9942
				xmax = 270.1542
				text = "when"
			intervals [655]:
				xmin = 270.1542
				xmax = 270.3142
				text = "we"
			intervals [656]:
				xmin = 270.3142
				xmax = 270.5042
				text = "had"
			intervals [657]:
				xmin = 270.5042
				xmax = 271.0642
				text = "phonics"
			intervals [658]:
				xmin = 271.0642
				xmax = 271.1742
				text = "in"
			intervals [659]:
				xmin = 271.1742
				xmax = 271.2742
				text = "the"
			intervals [660]:
				xmin = 271.2742
				xmax = 271.6042
				text = "school"
			intervals [661]:
				xmin = 271.6042
				xmax = 272.0342
				text = "system"
			intervals [662]:
				xmin = 272.0342
				xmax = 272.3471
				text = ""
			intervals [663]:
				xmin = 272.3471
				xmax = 272.5771
				text = "they"
			intervals [664]:
				xmin = 272.5771
				xmax = 272.8071
				text = "taught"
			intervals [665]:
				xmin = 272.8071
				xmax = 272.8771
				text = "the"
			intervals [666]:
				xmin = 272.8771
				xmax = 273.3171
				text = "kids"
			intervals [667]:
				xmin = 273.3171
				xmax = 273.3471
				text = ""
			intervals [668]:
				xmin = 273.3471
				xmax = 273.7471
				text = "how"
			intervals [669]:
				xmin = 273.7471
				xmax = 273.9171
				text = "to"
			intervals [670]:
				xmin = 273.9171
				xmax = 274.1371
				text = "break"
			intervals [671]:
				xmin = 274.1371
				xmax = 274.2171
				text = "the"
			intervals [672]:
				xmin = 274.2171
				xmax = 274.5271
				text = "word"
			intervals [673]:
				xmin = 274.5271
				xmax = 274.7471
				text = "down"
			intervals [674]:
				xmin = 274.7471
				xmax = 274.9071
				text = "before"
			intervals [675]:
				xmin = 274.9071
				xmax = 275.0471
				text = "they"
			intervals [676]:
				xmin = 275.0471
				xmax = 275.0771
				text = ""
			intervals [677]:
				xmin = 275.0771
				xmax = 275.1371
				text = "c"
			intervals [678]:
				xmin = 275.1371
				xmax = 275.1871
				text = ""
			intervals [679]:
				xmin = 275.1871
				xmax = 275.4971
				text = "can"
			intervals [680]:
				xmin = 275.4971
				xmax = 275.7071
				text = "know"
			intervals [681]:
				xmin = 275.7071
				xmax = 275.8271
				text = "the"
			intervals [682]:
				xmin = 275.8271
				xmax = 276.1371
				text = "word"
			intervals [683]:
				xmin = 276.1371
				xmax = 276.1971
				text = "and"
			intervals [684]:
				xmin = 276.1971
				xmax = 276.3871
				text = "learn"
			intervals [685]:
				xmin = 276.3871
				xmax = 276.4771
				text = "how"
			intervals [686]:
				xmin = 276.4771
				xmax = 276.5871
				text = "to"
			intervals [687]:
				xmin = 276.5871
				xmax = 276.8971
				text = "read"
			intervals [688]:
				xmin = 276.8971
				xmax = 277.2471
				text = "better"
			intervals [689]:
				xmin = 277.2471
				xmax = 278.2249
				text = ""
			intervals [690]:
				xmin = 278.2249
				xmax = 278.8749
				text = "um"
			intervals [691]:
				xmin = 278.8749
				xmax = 279.1108
				text = ""
			intervals [692]:
				xmin = 279.1108
				xmax = 279.5008
				text = "also"
			intervals [693]:
				xmin = 279.5008
				xmax = 279.6508
				text = "me"
			intervals [694]:
				xmin = 279.6508
				xmax = 279.7208
				text = "and"
			intervals [695]:
				xmin = 279.7208
				xmax = 279.8608
				text = "my"
			intervals [696]:
				xmin = 279.8608
				xmax = 280.4908
				text = "husband"
			intervals [697]:
				xmin = 280.4908
				xmax = 280.980
				text = ""
			intervals [698]:
				xmin = 280.980
				xmax = 281.090
				text = "when"
			intervals [699]:
				xmin = 281.090
				xmax = 281.230
				text = "they"
			intervals [700]:
				xmin = 281.230
				xmax = 281.400
				text = "was"
			intervals [701]:
				xmin = 281.400
				xmax = 281.780
				text = "growing"
			intervals [702]:
				xmin = 281.780
				xmax = 282.080
				text = "up"
			intervals [703]:
				xmin = 282.080
				xmax = 282.120
				text = ""
			intervals [704]:
				xmin = 282.120
				xmax = 282.320
				text = "we"
			intervals [705]:
				xmin = 282.320
				xmax = 282.720
				text = "always"
			intervals [706]:
				xmin = 282.720
				xmax = 282.980
				text = "read"
			intervals [707]:
				xmin = 282.980
				xmax = 283.220
				text = "to"
			intervals [708]:
				xmin = 283.220
				xmax = 283.510
				text = "them"
			intervals [709]:
				xmin = 283.510
				xmax = 283.7627
				text = ""
			intervals [710]:
				xmin = 283.7627
				xmax = 284.3427
				text = "um"
			intervals [711]:
				xmin = 284.3427
				xmax = 285.2079
				text = ""
			intervals [712]:
				xmin = 285.2079
				xmax = 285.5779
				text = "and"
			intervals [713]:
				xmin = 285.5779
				xmax = 285.6979
				text = "they"
			intervals [714]:
				xmin = 285.6979
				xmax = 285.9779
				text = "have"
			intervals [715]:
				xmin = 285.9779
				xmax = 286.0179
				text = ""
			intervals [716]:
				xmin = 286.0179
				xmax = 286.4579
				text = "other"
			intervals [717]:
				xmin = 286.4579
				xmax = 286.6079
				text = ""
			intervals [718]:
				xmin = 286.6079
				xmax = 287.0179
				text = "people"
			intervals [719]:
				xmin = 287.0179
				xmax = 287.1179
				text = "in"
			intervals [720]:
				xmin = 287.1179
				xmax = 287.2679
				text = "they"
			intervals [721]:
				xmin = 287.2679
				xmax = 287.7179
				text = "lives"
			intervals [722]:
				xmin = 287.7179
				xmax = 287.7479
				text = ""
			intervals [723]:
				xmin = 287.7479
				xmax = 288.1079
				text = "that"
			intervals [724]:
				xmin = 288.1079
				xmax = 288.8244
				text = ""
			intervals [725]:
				xmin = 288.8244
				xmax = 289.1044
				text = "had"
			intervals [726]:
				xmin = 289.1044
				xmax = 289.1344
				text = "a"
			intervals [727]:
				xmin = 289.1344
				xmax = 289.6344
				text = "impact"
			intervals [728]:
				xmin = 289.6344
				xmax = 289.7844
				text = "on"
			intervals [729]:
				xmin = 289.7844
				xmax = 289.8744
				text = "'em"
			intervals [730]:
				xmin = 289.8744
				xmax = 290.1344
				text = "too"
			intervals [731]:
				xmin = 290.1344
				xmax = 290.3144
				text = "like"
			intervals [732]:
				xmin = 290.3144
				xmax = 290.4544
				text = "my"
			intervals [733]:
				xmin = 290.4544
				xmax = 290.8344
				text = "husband"
			intervals [734]:
				xmin = 290.8344
				xmax = 291.2744
				text = "father"
			intervals [735]:
				xmin = 291.2744
				xmax = 291.4844
				text = "he"
			intervals [736]:
				xmin = 291.4844
				xmax = 291.5144
				text = ""
			intervals [737]:
				xmin = 291.5144
				xmax = 291.7344
				text = "was"
			intervals [738]:
				xmin = 291.7344
				xmax = 291.9744
				text = "real"
			intervals [739]:
				xmin = 291.9744
				xmax = 292.4544
				text = "smart"
			intervals [740]:
				xmin = 292.4544
				xmax = 292.9368
				text = ""
			intervals [741]:
				xmin = 292.9368
				xmax = 293.4868
				text = "um"
			intervals [742]:
				xmin = 293.4868
				xmax = 294.7867
				text = ""
			intervals [743]:
				xmin = 294.7867
				xmax = 294.8867
				text = "<unk>"
			intervals [744]:
				xmin = 294.8867
				xmax = 295.1724
				text = ""
			intervals [745]:
				xmin = 295.1724
				xmax = 295.4524
				text = "his"
			intervals [746]:
				xmin = 295.4524
				xmax = 296.2524
				text = "brothers"
			intervals [747]:
				xmin = 296.2524
				xmax = 296.8577
				text = ""
			intervals [748]:
				xmin = 296.8577
				xmax = 297.3477
				text = "my"
			intervals [749]:
				xmin = 297.3477
				xmax = 297.7677
				text = "uh"
			intervals [750]:
				xmin = 297.7677
				xmax = 298.6277
				text = "sisters"
			intervals [751]:
				xmin = 298.6277
				xmax = 299.6717
				text = ""
			intervals [752]:
				xmin = 299.6717
				xmax = 300.3017
				text = "um"
			intervals [753]:
				xmin = 300.3017
				xmax = 302.149
				text = ""
			intervals [754]:
				xmin = 302.149
				xmax = 302.699
				text = "and"
			intervals [755]:
				xmin = 302.699
				xmax = 302.9553
				text = ""
			intervals [756]:
				xmin = 302.9553
				xmax = 303.0853
				text = "you"
			intervals [757]:
				xmin = 303.0853
				xmax = 303.4753
				text = "know"
			intervals [758]:
				xmin = 303.4753
				xmax = 304.407
				text = ""
			intervals [759]:
				xmin = 304.407
				xmax = 304.617
				text = "my"
			intervals [760]:
				xmin = 304.617
				xmax = 304.877
				text = "kids"
			intervals [761]:
				xmin = 304.877
				xmax = 304.967
				text = "was"
			intervals [762]:
				xmin = 304.967
				xmax = 305.167
				text = "just"
			intervals [763]:
				xmin = 305.167
				xmax = 305.507
				text = "very"
			intervals [764]:
				xmin = 305.507
				xmax = 305.907
				text = "early"
			intervals [765]:
				xmin = 305.907
				xmax = 306.087
				text = "at"
			intervals [766]:
				xmin = 306.087
				xmax = 306.427
				text = "learning"
			intervals [767]:
				xmin = 306.427
				xmax = 306.547
				text = "how"
			intervals [768]:
				xmin = 306.547
				xmax = 306.657
				text = "to"
			intervals [769]:
				xmin = 306.657
				xmax = 306.897
				text = "use"
			intervals [770]:
				xmin = 306.897
				xmax = 306.957
				text = "the"
			intervals [771]:
				xmin = 306.957
				xmax = 307.377
				text = "computer"
			intervals [772]:
				xmin = 307.377
				xmax = 307.467
				text = "and"
			intervals [773]:
				xmin = 307.467
				xmax = 307.727
				text = "stuff"
			intervals [774]:
				xmin = 307.727
				xmax = 307.917
				text = "like"
			intervals [775]:
				xmin = 307.917
				xmax = 308.097
				text = "that"
			intervals [776]:
				xmin = 308.097
				xmax = 308.207
				text = "cause"
			intervals [777]:
				xmin = 308.207
				xmax = 308.317
				text = "they"
			intervals [778]:
				xmin = 308.317
				xmax = 308.497
				text = "had"
			intervals [779]:
				xmin = 308.497
				xmax = 308.867
				text = "family"
			intervals [780]:
				xmin = 308.867
				xmax = 309.227
				text = "members"
			intervals [781]:
				xmin = 309.227
				xmax = 309.337
				text = "who"
			intervals [782]:
				xmin = 309.337
				xmax = 309.667
				text = "showed"
			intervals [783]:
				xmin = 309.667
				xmax = 309.767
				text = "'em"
			intervals [784]:
				xmin = 309.767
				xmax = 309.987
				text = "how"
			intervals [785]:
				xmin = 309.987
				xmax = 310.017
				text = ""
			intervals [786]:
				xmin = 310.017
				xmax = 310.307
				text = "to"
			intervals [787]:
				xmin = 310.307
				xmax = 310.667
				text = "so"
			intervals [788]:
				xmin = 310.667
				xmax = 312.2256
				text = ""
			intervals [789]:
				xmin = 312.2256
				xmax = 312.4556
				text = "that"
			intervals [790]:
				xmin = 312.4556
				xmax = 312.5556
				text = "s"
			intervals [791]:
				xmin = 312.5556
				xmax = 312.7756
				text = "one"
			intervals [792]:
				xmin = 312.7756
				xmax = 312.9956
				text = "way"
			intervals [793]:
				xmin = 312.9956
				xmax = 313.1256
				text = "you"
			intervals [794]:
				xmin = 313.1256
				xmax = 313.3456
				text = "could"
			intervals [795]:
				xmin = 313.3456
				xmax = 313.4456
				text = ""
			intervals [796]:
				xmin = 313.4456
				xmax = 313.6056
				text = "you"
			intervals [797]:
				xmin = 313.6056
				xmax = 313.9456
				text = "know"
			intervals [798]:
				xmin = 313.9456
				xmax = 314.2097
				text = ""
			intervals [799]:
				xmin = 314.2097
				xmax = 314.5597
				text = "teach"
			intervals [800]:
				xmin = 314.5597
				xmax = 314.8697
				text = "'em"
			intervals [801]:
				xmin = 314.8697
				xmax = 316.0005
				text = ""
			intervals [802]:
				xmin = 316.0005
				xmax = 316.2005
				text = "how"
			intervals [803]:
				xmin = 316.2005
				xmax = 316.3405
				text = "to"
			intervals [804]:
				xmin = 316.3405
				xmax = 316.5305
				text = "be"
			intervals [805]:
				xmin = 316.5305
				xmax = 317.3005
				text = "responsible"
			intervals [806]:
				xmin = 317.3005
				xmax = 317.6805
				text = "and"
			intervals [807]:
				xmin = 317.6805
				xmax = 318.0357
				text = ""
			intervals [808]:
				xmin = 318.0357
				xmax = 318.2057
				text = "you"
			intervals [809]:
				xmin = 318.2057
				xmax = 318.4957
				text = "know"
			intervals [810]:
				xmin = 318.4957
				xmax = 318.6657
				text = "how"
			intervals [811]:
				xmin = 318.6657
				xmax = 318.8257
				text = "to"
			intervals [812]:
				xmin = 318.8257
				xmax = 319.5757
				text = "study"
			intervals [813]:
				xmin = 319.5757
				xmax = 320.6251
				text = ""
			intervals [814]:
				xmin = 320.6251
				xmax = 320.9351
				text = "but"
			intervals [815]:
				xmin = 320.9351
				xmax = 321.0651
				text = "they"
			intervals [816]:
				xmin = 321.0651
				xmax = 321.3051
				text = "gotta"
			intervals [817]:
				xmin = 321.3051
				xmax = 321.4651
				text = "want"
			intervals [818]:
				xmin = 321.4651
				xmax = 321.5251
				text = "it"
			intervals [819]:
				xmin = 321.5251
				xmax = 321.6651
				text = "for"
			intervals [820]:
				xmin = 321.6651
				xmax = 322.1151
				text = "theyself"
			intervals [821]:
				xmin = 322.1151
				xmax = 322.4451
				text = "too"
			intervals [822]:
				xmin = 322.4451
				xmax = 322.6151
				text = "and"
			intervals [823]:
				xmin = 322.6151
				xmax = 322.8051
				text = "you"
			intervals [824]:
				xmin = 322.8051
				xmax = 323.0385
				text = ""
			intervals [825]:
				xmin = 323.0385
				xmax = 323.3585
				text = "being"
			intervals [826]:
				xmin = 323.3585
				xmax = 323.4285
				text = "a"
			intervals [827]:
				xmin = 323.4285
				xmax = 323.7585
				text = "parent"
			intervals [828]:
				xmin = 323.7585
				xmax = 323.8585
				text = "you"
			intervals [829]:
				xmin = 323.8585
				xmax = 323.9985
				text = "have"
			intervals [830]:
				xmin = 323.9985
				xmax = 324.1085
				text = "to"
			intervals [831]:
				xmin = 324.1085
				xmax = 324.2985
				text = "want"
			intervals [832]:
				xmin = 324.2985
				xmax = 324.4685
				text = "that"
			intervals [833]:
				xmin = 324.4685
				xmax = 324.5885
				text = "for"
			intervals [834]:
				xmin = 324.5885
				xmax = 324.7285
				text = "your"
			intervals [835]:
				xmin = 324.7285
				xmax = 325.1485
				text = "kids"
			intervals [836]:
				xmin = 325.1485
				xmax = 325.4285
				text = "too"
			intervals [837]:
				xmin = 325.4285
				xmax = 336.969
				text = ""
			intervals [838]:
				xmin = 336.969
				xmax = 337.499
				text = "my"
			intervals [839]:
				xmin = 337.499
				xmax = 337.569
				text = ""
			intervals [840]:
				xmin = 337.569
				xmax = 338.109
				text = "first"
			intervals [841]:
				xmin = 338.109
				xmax = 338.139
				text = ""
			intervals [842]:
				xmin = 338.139
				xmax = 338.929
				text = "job"
			intervals [843]:
				xmin = 338.929
				xmax = 339.5789
				text = ""
			intervals [844]:
				xmin = 339.5789
				xmax = 340.0889
				text = "hm"
			intervals [845]:
				xmin = 340.0889
				xmax = 344.397
				text = ""
			intervals [846]:
				xmin = 344.397
				xmax = 344.497
				text = "what"
			intervals [847]:
				xmin = 344.497
				xmax = 344.527
				text = ""
			intervals [848]:
				xmin = 344.527
				xmax = 344.637
				text = "was"
			intervals [849]:
				xmin = 344.637
				xmax = 344.767
				text = "my"
			intervals [850]:
				xmin = 344.767
				xmax = 344.807
				text = ""
			intervals [851]:
				xmin = 344.807
				xmax = 345.147
				text = "first"
			intervals [852]:
				xmin = 345.147
				xmax = 345.557
				text = "job"
			intervals [853]:
				xmin = 345.557
				xmax = 348.4986
				text = ""
			intervals [854]:
				xmin = 348.4986
				xmax = 348.5986
				text = "i"
			intervals [855]:
				xmin = 348.5986
				xmax = 348.6586
				text = ""
			intervals [856]:
				xmin = 348.6586
				xmax = 348.8586
				text = "think"
			intervals [857]:
				xmin = 348.8586
				xmax = 348.9186
				text = "it"
			intervals [858]:
				xmin = 348.9186
				xmax = 349.1186
				text = "was"
			intervals [859]:
				xmin = 349.1186
				xmax = 349.5086
				text = "a"
			intervals [860]:
				xmin = 349.5086
				xmax = 349.8987
				text = ""
			intervals [861]:
				xmin = 349.8987
				xmax = 350.0387
				text = "i"
			intervals [862]:
				xmin = 350.0387
				xmax = 350.0887
				text = "d"
			intervals [863]:
				xmin = 350.0887
				xmax = 350.3487
				text = "uh"
			intervals [864]:
				xmin = 350.3487
				xmax = 351.7317
				text = ""
			intervals [865]:
				xmin = 351.7317
				xmax = 352.0017
				text = "in"
			intervals [866]:
				xmin = 352.0017
				xmax = 352.2317
				text = "high"
			intervals [867]:
				xmin = 352.2317
				xmax = 352.8817
				text = "school"
			intervals [868]:
				xmin = 352.8817
				xmax = 353.1437
				text = ""
			intervals [869]:
				xmin = 353.1437
				xmax = 353.4537
				text = "my"
			intervals [870]:
				xmin = 353.4537
				xmax = 353.8937
				text = "last"
			intervals [871]:
				xmin = 353.8937
				xmax = 354.0237
				text = "year"
			intervals [872]:
				xmin = 354.0237
				xmax = 354.0837
				text = "of"
			intervals [873]:
				xmin = 354.0837
				xmax = 354.2737
				text = "high"
			intervals [874]:
				xmin = 354.2737
				xmax = 354.5837
				text = "school"
			intervals [875]:
				xmin = 354.5837
				xmax = 354.7037
				text = "cause"
			intervals [876]:
				xmin = 354.7037
				xmax = 354.7737
				text = "i"
			intervals [877]:
				xmin = 354.7737
				xmax = 354.9437
				text = "had"
			intervals [878]:
				xmin = 354.9437
				xmax = 354.9937
				text = "a"
			intervals [879]:
				xmin = 354.9937
				xmax = 355.3337
				text = "half"
			intervals [880]:
				xmin = 355.3337
				xmax = 355.4937
				text = "day"
			intervals [881]:
				xmin = 355.4937
				xmax = 356.0637
				text = "schedule"
			intervals [882]:
				xmin = 356.0637
				xmax = 356.5302
				text = ""
			intervals [883]:
				xmin = 356.5302
				xmax = 356.7702
				text = "me"
			intervals [884]:
				xmin = 356.7702
				xmax = 356.8502
				text = "and"
			intervals [885]:
				xmin = 356.8502
				xmax = 357.0502
				text = "my"
			intervals [886]:
				xmin = 357.0502
				xmax = 357.4302
				text = "sister"
			intervals [887]:
				xmin = 357.4302
				xmax = 357.6802
				text = "work"
			intervals [888]:
				xmin = 357.6802
				xmax = 357.8102
				text = "at"
			intervals [889]:
				xmin = 357.8102
				xmax = 358.0202
				text = "this"
			intervals [890]:
				xmin = 358.0202
				xmax = 358.1302
				text = ""
			intervals [891]:
				xmin = 358.1302
				xmax = 358.5102
				text = "peanut"
			intervals [892]:
				xmin = 358.5102
				xmax = 359.0002
				text = "factory"
			intervals [893]:
				xmin = 359.0002
				xmax = 359.1802
				text = "all"
			intervals [894]:
				xmin = 359.1802
				xmax = 359.2402
				text = "the"
			intervals [895]:
				xmin = 359.2402
				xmax = 359.3502
				text = "way"
			intervals [896]:
				xmin = 359.3502
				xmax = 359.5702
				text = "out"
			intervals [897]:
				xmin = 359.5702
				xmax = 360.1702
				text = "laurel"
			intervals [898]:
				xmin = 360.1702
				xmax = 360.8944
				text = ""
			intervals [899]:
				xmin = 360.8944
				xmax = 361.6844
				text = "and"
			intervals [900]:
				xmin = 361.6844
				xmax = 362.0522
				text = ""
			intervals [901]:
				xmin = 362.0522
				xmax = 362.2022
				text = "i"
			intervals [902]:
				xmin = 362.2022
				xmax = 362.5822
				text = "quit"
			intervals [903]:
				xmin = 362.5822
				xmax = 363.8902
				text = ""
			intervals [904]:
				xmin = 363.8902
				xmax = 364.2602
				text = "like"
			intervals [905]:
				xmin = 364.2602
				xmax = 365.056
				text = ""
			intervals [906]:
				xmin = 365.056
				xmax = 365.236
				text = "in"
			intervals [907]:
				xmin = 365.236
				xmax = 365.436
				text = "two"
			intervals [908]:
				xmin = 365.436
				xmax = 365.856
				text = "weeks"
			intervals [909]:
				xmin = 365.856
				xmax = 366.006
				text = "cause"
			intervals [910]:
				xmin = 366.006
				xmax = 366.076
				text = "i"
			intervals [911]:
				xmin = 366.076
				xmax = 366.366
				text = "did"
			intervals [912]:
				xmin = 366.366
				xmax = 366.466
				text = "i"
			intervals [913]:
				xmin = 366.466
				xmax = 366.796
				text = "couldn't"
			intervals [914]:
				xmin = 366.796
				xmax = 366.946
				text = "do"
			intervals [915]:
				xmin = 366.946
				xmax = 367.236
				text = "that"
			intervals [916]:
				xmin = 367.236
				xmax = 367.366
				text = "and"
			intervals [917]:
				xmin = 367.366
				xmax = 367.726
				text = "sports"
			intervals [918]:
				xmin = 367.726
				xmax = 367.816
				text = "at"
			intervals [919]:
				xmin = 367.816
				xmax = 367.886
				text = "the"
			intervals [920]:
				xmin = 367.886
				xmax = 368.126
				text = "ta-"
			intervals [921]:
				xmin = 368.126
				xmax = 368.456
				text = "same"
			intervals [922]:
				xmin = 368.456
				xmax = 368.776
				text = "time"
			intervals [923]:
				xmin = 368.776
				xmax = 368.836
				text = "and"
			intervals [924]:
				xmin = 368.836
				xmax = 368.996
				text = "try"
			intervals [925]:
				xmin = 368.996
				xmax = 369.106
				text = "to"
			intervals [926]:
				xmin = 369.106
				xmax = 369.196
				text = "go"
			intervals [927]:
				xmin = 369.196
				xmax = 369.276
				text = "to"
			intervals [928]:
				xmin = 369.276
				xmax = 369.716
				text = "school"
			intervals [929]:
				xmin = 369.716
				xmax = 370.9061
				text = ""
			intervals [930]:
				xmin = 370.9061
				xmax = 371.0761
				text = "cause"
			intervals [931]:
				xmin = 371.0761
				xmax = 371.1561
				text = "it"
			intervals [932]:
				xmin = 371.1561
				xmax = 371.3061
				text = "was"
			intervals [933]:
				xmin = 371.3061
				xmax = 371.3761
				text = "a"
			intervals [934]:
				xmin = 371.3761
				xmax = 371.6961
				text = "night"
			intervals [935]:
				xmin = 371.6961
				xmax = 371.7261
				text = ""
			intervals [936]:
				xmin = 371.7261
				xmax = 372.1861
				text = "job"
			intervals [937]:
				xmin = 372.1861
				xmax = 372.6361
				text = "so"
			intervals [938]:
				xmin = 372.6361
				xmax = 373.1469
				text = ""
			intervals [939]:
				xmin = 373.1469
				xmax = 373.2769
				text = "it"
			intervals [940]:
				xmin = 373.2769
				xmax = 373.4569
				text = "didn't"
			intervals [941]:
				xmin = 373.4569
				xmax = 373.8469
				text = "last"
			intervals [942]:
				xmin = 373.8469
				xmax = 374.2469
				text = "long"
			intervals [943]:
				xmin = 374.2469
				xmax = 376.2772
				text = ""
			intervals [944]:
				xmin = 376.2772
				xmax = 376.5472
				text = "at"
			intervals [945]:
				xmin = 376.5472
				xmax = 376.9972
				text = "all"
			intervals [946]:
				xmin = 376.9972
				xmax = 381.599
				text = ""
			intervals [947]:
				xmin = 381.599
				xmax = 381.699
				text = "and"
			intervals [948]:
				xmin = 381.699
				xmax = 382.069
				text = "then"
			intervals [949]:
				xmin = 382.069
				xmax = 382.229
				text = "as"
			intervals [950]:
				xmin = 382.229
				xmax = 382.349
				text = "i"
			intervals [951]:
				xmin = 382.349
				xmax = 382.709
				text = "got"
			intervals [952]:
				xmin = 382.709
				xmax = 382.739
				text = ""
			intervals [953]:
				xmin = 382.739
				xmax = 383.049
				text = "out"
			intervals [954]:
				xmin = 383.049
				xmax = 383.079
				text = ""
			intervals [955]:
				xmin = 383.079
				xmax = 383.569
				text = "of"
			intervals [956]:
				xmin = 383.569
				xmax = 383.8158
				text = ""
			intervals [957]:
				xmin = 383.8158
				xmax = 384.0958
				text = "high"
			intervals [958]:
				xmin = 384.0958
				xmax = 384.7658
				text = "school"
			intervals [959]:
				xmin = 384.7658
				xmax = 385.4401
				text = ""
			intervals [960]:
				xmin = 385.4401
				xmax = 385.6401
				text = "i"
			intervals [961]:
				xmin = 385.6401
				xmax = 385.8001
				text = "went"
			intervals [962]:
				xmin = 385.8001
				xmax = 385.9201
				text = "to"
			intervals [963]:
				xmin = 385.9201
				xmax = 386.3701
				text = "college"
			intervals [964]:
				xmin = 386.3701
				xmax = 386.5801
				text = "for"
			intervals [965]:
				xmin = 386.5801
				xmax = 386.6301
				text = "a"
			intervals [966]:
				xmin = 386.6301
				xmax = 386.8801
				text = "little"
			intervals [967]:
				xmin = 386.8801
				xmax = 387.3701
				text = "while"
			intervals [968]:
				xmin = 387.3701
				xmax = 388.8041
				text = ""
			intervals [969]:
				xmin = 388.8041
				xmax = 389.3741
				text = "and"
			intervals [970]:
				xmin = 389.3741
				xmax = 390.7812
				text = ""
			intervals [971]:
				xmin = 390.7812
				xmax = 390.9112
				text = "when"
			intervals [972]:
				xmin = 390.9112
				xmax = 390.9812
				text = "i"
			intervals [973]:
				xmin = 390.9812
				xmax = 391.1612
				text = "got"
			intervals [974]:
				xmin = 391.1612
				xmax = 391.2312
				text = "to"
			intervals [975]:
				xmin = 391.2312
				xmax = 391.7912
				text = "college"
			intervals [976]:
				xmin = 391.7912
				xmax = 391.9612
				text = "cause"
			intervals [977]:
				xmin = 391.9612
				xmax = 392.0512
				text = "i"
			intervals [978]:
				xmin = 392.0512
				xmax = 392.3012
				text = "didn't"
			intervals [979]:
				xmin = 392.3012
				xmax = 392.5012
				text = "have"
			intervals [980]:
				xmin = 392.5012
				xmax = 392.6212
				text = "the"
			intervals [981]:
				xmin = 392.6212
				xmax = 393.1512
				text = "freedom"
			intervals [982]:
				xmin = 393.1512
				xmax = 393.3412
				text = "that"
			intervals [983]:
				xmin = 393.3412
				xmax = 393.5912
				text = "i"
			intervals [984]:
				xmin = 393.5912
				xmax = 393.6912
				text = ""
			intervals [985]:
				xmin = 393.6912
				xmax = 393.9812
				text = "didn't"
			intervals [986]:
				xmin = 393.9812
				xmax = 394.5412
				text = "have"
			intervals [987]:
				xmin = 394.5412
				xmax = 394.7468
				text = ""
			intervals [988]:
				xmin = 394.7468
				xmax = 394.9368
				text = "while"
			intervals [989]:
				xmin = 394.9368
				xmax = 395.0068
				text = "i"
			intervals [990]:
				xmin = 395.0068
				xmax = 395.1468
				text = "was"
			intervals [991]:
				xmin = 395.1468
				xmax = 395.2768
				text = "in"
			intervals [992]:
				xmin = 395.2768
				xmax = 395.8368
				text = "school"
			intervals [993]:
				xmin = 395.8368
				xmax = 396.772
				text = ""
			intervals [994]:
				xmin = 396.772
				xmax = 397.122
				text = "party"
			intervals [995]:
				xmin = 397.122
				xmax = 397.322
				text = "was"
			intervals [996]:
				xmin = 397.322
				xmax = 397.582
				text = "like"
			intervals [997]:
				xmin = 397.582
				xmax = 397.922
				text = "a"
			intervals [998]:
				xmin = 397.922
				xmax = 398.0947
				text = ""
			intervals [999]:
				xmin = 398.0947
				xmax = 398.4647
				text = "uh"
			intervals [1000]:
				xmin = 398.4647
				xmax = 398.6221
				text = ""
			intervals [1001]:
				xmin = 398.6221
				xmax = 398.9521
				text = "college"
			intervals [1002]:
				xmin = 398.9521
				xmax = 399.1121
				text = "was"
			intervals [1003]:
				xmin = 399.1121
				xmax = 399.3321
				text = "like"
			intervals [1004]:
				xmin = 399.3321
				xmax = 399.3821
				text = "a"
			intervals [1005]:
				xmin = 399.3821
				xmax = 399.8621
				text = "partying"
			intervals [1006]:
				xmin = 399.8621
				xmax = 400.1721
				text = "ground"
			intervals [1007]:
				xmin = 400.1721
				xmax = 400.4521
				text = "for"
			intervals [1008]:
				xmin = 400.4521
				xmax = 400.7921
				text = "me"
			intervals [1009]:
				xmin = 400.7921
				xmax = 402.1754
				text = ""
			intervals [1010]:
				xmin = 402.1754
				xmax = 402.7754
				text = "so"
			intervals [1011]:
				xmin = 402.7754
				xmax = 403.3528
				text = ""
			intervals [1012]:
				xmin = 403.3528
				xmax = 403.5728
				text = "i"
			intervals [1013]:
				xmin = 403.5728
				xmax = 404.0028
				text = "left"
			intervals [1014]:
				xmin = 404.0028
				xmax = 404.3728
				text = "that"
			intervals [1015]:
				xmin = 404.3728
				xmax = 405.3875
				text = ""
			intervals [1016]:
				xmin = 405.3875
				xmax = 405.5775
				text = "then"
			intervals [1017]:
				xmin = 405.5775
				xmax = 405.6775
				text = "i"
			intervals [1018]:
				xmin = 405.6775
				xmax = 405.8675
				text = "went"
			intervals [1019]:
				xmin = 405.8675
				xmax = 405.9775
				text = "to"
			intervals [1020]:
				xmin = 405.9775
				xmax = 406.2175
				text = "hair"
			intervals [1021]:
				xmin = 406.2175
				xmax = 406.8375
				text = "school"
			intervals [1022]:
				xmin = 406.8375
				xmax = 407.6221
				text = ""
			intervals [1023]:
				xmin = 407.6221
				xmax = 407.8621
				text = "had"
			intervals [1024]:
				xmin = 407.8621
				xmax = 407.9421
				text = "to"
			intervals [1025]:
				xmin = 407.9421
				xmax = 408.2721
				text = "drop"
			intervals [1026]:
				xmin = 408.2721
				xmax = 408.4221
				text = "out"
			intervals [1027]:
				xmin = 408.4221
				xmax = 408.5021
				text = "of"
			intervals [1028]:
				xmin = 408.5021
				xmax = 408.7521
				text = "hair"
			intervals [1029]:
				xmin = 408.7521
				xmax = 409.4321
				text = "school"
			intervals [1030]:
				xmin = 409.4321
				xmax = 409.5121
				text = ""
			intervals [1031]:
				xmin = 409.5121
				xmax = 409.6821
				text = "cause"
			intervals [1032]:
				xmin = 409.6821
				xmax = 409.7821
				text = "i"
			intervals [1033]:
				xmin = 409.7821
				xmax = 410.3021
				text = "had"
			intervals [1034]:
				xmin = 410.3021
				xmax = 410.3321
				text = ""
			intervals [1035]:
				xmin = 410.3321
				xmax = 410.6121
				text = "got"
			intervals [1036]:
				xmin = 410.6121
				xmax = 410.9421
				text = "pregnant"
			intervals [1037]:
				xmin = 410.9421
				xmax = 411.0421
				text = "with"
			intervals [1038]:
				xmin = 411.0421
				xmax = 411.1921
				text = "my"
			intervals [1039]:
				xmin = 411.1921
				xmax = 412.0321
				text = "twins"
			intervals [1040]:
				xmin = 412.0321
				xmax = 413.2489
				text = ""
			intervals [1041]:
				xmin = 413.2489
				xmax = 413.4789
				text = "then"
			intervals [1042]:
				xmin = 413.4789
				xmax = 413.5789
				text = "i"
			intervals [1043]:
				xmin = 413.5789
				xmax = 413.8789
				text = "went"
			intervals [1044]:
				xmin = 413.8789
				xmax = 414.1189
				text = "back"
			intervals [1045]:
				xmin = 414.1189
				xmax = 414.2089
				text = "to"
			intervals [1046]:
				xmin = 414.2089
				xmax = 414.3589
				text = "get"
			intervals [1047]:
				xmin = 414.3589
				xmax = 414.5089
				text = "my"
			intervals [1048]:
				xmin = 414.5089
				xmax = 414.9689
				text = "license"
			intervals [1049]:
				xmin = 414.9689
				xmax = 415.1589
				text = "so"
			intervals [1050]:
				xmin = 415.1589
				xmax = 415.3189
				text = "i'm"
			intervals [1051]:
				xmin = 415.3189
				xmax = 415.7589
				text = "currently"
			intervals [1052]:
				xmin = 415.7589
				xmax = 416.1989
				text = "licensed"
			intervals [1053]:
				xmin = 416.1989
				xmax = 416.3689
				text = "as"
			intervals [1054]:
				xmin = 416.3689
				xmax = 416.4189
				text = "a"
			intervals [1055]:
				xmin = 416.4189
				xmax = 416.6289
				text = "hair"
			intervals [1056]:
				xmin = 416.6289
				xmax = 417.3089
				text = "stylist"
			intervals [1057]:
				xmin = 417.3089
				xmax = 418.2821
				text = ""
			intervals [1058]:
				xmin = 418.2821
				xmax = 418.6221
				text = "as"
			intervals [1059]:
				xmin = 418.6221
				xmax = 419.0421
				text = "well"
			intervals [1060]:
				xmin = 419.0421
				xmax = 419.0821
				text = ""
			intervals [1061]:
				xmin = 419.0821
				xmax = 419.3521
				text = "as"
			intervals [1062]:
				xmin = 419.3521
				xmax = 419.5621
				text = "a"
			intervals [1063]:
				xmin = 419.5621
				xmax = 419.5921
				text = ""
			intervals [1064]:
				xmin = 419.5921
				xmax = 420.0821
				text = "licensed"
			intervals [1065]:
				xmin = 420.0821
				xmax = 420.7121
				text = "daycare"
			intervals [1066]:
				xmin = 420.7121
				xmax = 420.9143
				text = ""
			intervals [1067]:
				xmin = 420.9143
				xmax = 421.4643
				text = "provider"
			intervals [1068]:
				xmin = 421.4643
				xmax = 421.9461
				text = ""
			intervals [1069]:
				xmin = 421.9461
				xmax = 422.1761
				text = "cause"
			intervals [1070]:
				xmin = 422.1761
				xmax = 422.7261
				text = "eventually"
			intervals [1071]:
				xmin = 422.7261
				xmax = 422.8561
				text = "i"
			intervals [1072]:
				xmin = 422.8561
				xmax = 423.0961
				text = "wanna"
			intervals [1073]:
				xmin = 423.0961
				xmax = 423.4261
				text = "open"
			intervals [1074]:
				xmin = 423.4261
				xmax = 423.7661
				text = "my"
			intervals [1075]:
				xmin = 423.7661
				xmax = 423.9061
				text = ""
			intervals [1076]:
				xmin = 423.9061
				xmax = 424.7761
				text = "salon"
			intervals [1077]:
				xmin = 424.7761
				xmax = 425.8087
				text = ""
			intervals [1078]:
				xmin = 425.8087
				xmax = 426.4787
				text = "slash"
			intervals [1079]:
				xmin = 426.4787
				xmax = 426.9987
				text = "daycare"
			intervals [1080]:
				xmin = 426.9987
				xmax = 427.3987
				text = "center"
			intervals [1081]:
				xmin = 427.3987
				xmax = 428.2753
				text = ""
			intervals [1082]:
				xmin = 428.2753
				xmax = 428.5653
				text = "so"
			intervals [1083]:
				xmin = 428.5653
				xmax = 428.7653
				text = "that"
			intervals [1084]:
				xmin = 428.7653
				xmax = 428.8353
				text = "s"
			intervals [1085]:
				xmin = 428.8353
				xmax = 428.9653
				text = "why"
			intervals [1086]:
				xmin = 428.9653
				xmax = 429.0153
				text = "i"
			intervals [1087]:
				xmin = 429.0153
				xmax = 429.2353
				text = "went"
			intervals [1088]:
				xmin = 429.2353
				xmax = 429.5553
				text = "back"
			intervals [1089]:
				xmin = 429.5553
				xmax = 429.6553
				text = "to"
			intervals [1090]:
				xmin = 429.6553
				xmax = 430.0153
				text = "school"
			intervals [1091]:
				xmin = 430.0153
				xmax = 430.1253
				text = "to"
			intervals [1092]:
				xmin = 430.1253
				xmax = 430.2953
				text = "get"
			intervals [1093]:
				xmin = 430.2953
				xmax = 430.4353
				text = "my"
			intervals [1094]:
				xmin = 430.4353
				xmax = 431.0353
				text = "degree"
			intervals [1095]:
				xmin = 431.0353
				xmax = 431.0753
				text = ""
			intervals [1096]:
				xmin = 431.0753
				xmax = 431.2353
				text = "in"
			intervals [1097]:
				xmin = 431.2353
				xmax = 431.7253
				text = "business"
			intervals [1098]:
				xmin = 431.7253
				xmax = 432.3153
				text = "management"
			intervals [1099]:
				xmin = 432.3153
				xmax = 433.471
				text = ""
			intervals [1100]:
				xmin = 433.471
				xmax = 433.581
				text = "and"
			intervals [1101]:
				xmin = 433.581
				xmax = 433.611
				text = ""
			intervals [1102]:
				xmin = 433.611
				xmax = 434.401
				text = "hr"
			intervals [1103]:
				xmin = 434.401
				xmax = 449.3012
				text = ""
			intervals [1104]:
				xmin = 449.3012
				xmax = 449.6512
				text = "nothing"
			intervals [1105]:
				xmin = 449.6512
				xmax = 449.8512
				text = "but"
			intervals [1106]:
				xmin = 449.8512
				xmax = 450.0212
				text = "to"
			intervals [1107]:
				xmin = 450.0212
				xmax = 450.4312
				text = "protect"
			intervals [1108]:
				xmin = 450.4312
				xmax = 451.0912
				text = "myself"
			intervals [1109]:
				xmin = 451.0912
				xmax = 455.9532
				text = ""
			intervals [1110]:
				xmin = 455.9532
				xmax = 456.3532
				text = "everywhere"
			intervals [1111]:
				xmin = 456.3532
				xmax = 456.4232
				text = "i"
			intervals [1112]:
				xmin = 456.4232
				xmax = 456.6632
				text = "looked"
			intervals [1113]:
				xmin = 456.6632
				xmax = 456.9632
				text = "around"
			intervals [1114]:
				xmin = 456.9632
				xmax = 457.1232
				text = "i"
			intervals [1115]:
				xmin = 457.1232
				xmax = 457.3232
				text = "had"
			intervals [1116]:
				xmin = 457.3232
				xmax = 457.4032
				text = "to"
			intervals [1117]:
				xmin = 457.4032
				xmax = 457.7132
				text = "fight"
			intervals [1118]:
				xmin = 457.7132
				xmax = 458.8944
				text = ""
			intervals [1119]:
				xmin = 458.8944
				xmax = 459.0444
				text = "so"
			intervals [1120]:
				xmin = 459.0444
				xmax = 459.1844
				text = "i"
			intervals [1121]:
				xmin = 459.1844
				xmax = 459.5844
				text = "learned"
			intervals [1122]:
				xmin = 459.5844
				xmax = 459.9744
				text = "how"
			intervals [1123]:
				xmin = 459.9744
				xmax = 460.0444
				text = ""
			intervals [1124]:
				xmin = 460.0444
				xmax = 460.1644
				text = "to"
			intervals [1125]:
				xmin = 460.1644
				xmax = 460.5144
				text = "protect"
			intervals [1126]:
				xmin = 460.5144
				xmax = 461.1744
				text = "myself"
			intervals [1127]:
				xmin = 461.1744
				xmax = 461.6291
				text = ""
			intervals [1128]:
				xmin = 461.6291
				xmax = 462.0691
				text = "and"
			intervals [1129]:
				xmin = 462.0691
				xmax = 462.2491
				text = "i"
			intervals [1130]:
				xmin = 462.2491
				xmax = 463.0091
				text = "learned"
			intervals [1131]:
				xmin = 463.0091
				xmax = 463.0591
				text = ""
			intervals [1132]:
				xmin = 463.0591
				xmax = 463.4691
				text = "that"
			intervals [1133]:
				xmin = 463.4691
				xmax = 463.5992
				text = ""
			intervals [1134]:
				xmin = 463.5992
				xmax = 463.7892
				text = "if"
			intervals [1135]:
				xmin = 463.7892
				xmax = 463.9192
				text = "you"
			intervals [1136]:
				xmin = 463.9192
				xmax = 464.1192
				text = "wanna"
			intervals [1137]:
				xmin = 464.1192
				xmax = 464.7592
				text = "succeed"
			intervals [1138]:
				xmin = 464.7592
				xmax = 464.8792
				text = "and"
			intervals [1139]:
				xmin = 464.8792
				xmax = 465.0192
				text = "get"
			intervals [1140]:
				xmin = 465.0192
				xmax = 465.2592
				text = "out"
			intervals [1141]:
				xmin = 465.2592
				xmax = 465.4092
				text = "the"
			intervals [1142]:
				xmin = 465.4092
				xmax = 465.8192
				text = "ghetto"
			intervals [1143]:
				xmin = 465.8192
				xmax = 465.9492
				text = "you"
			intervals [1144]:
				xmin = 465.9492
				xmax = 466.2392
				text = "gotta"
			intervals [1145]:
				xmin = 466.2392
				xmax = 466.4092
				text = "work"
			intervals [1146]:
				xmin = 466.4092
				xmax = 466.7192
				text = "hard"
			intervals [1147]:
				xmin = 466.7192
				xmax = 467.1092
				text = "for"
			intervals [1148]:
				xmin = 467.1092
				xmax = 467.1692
				text = "it"
			intervals [1149]:
				xmin = 467.1692
				xmax = 467.698
				text = ""
			intervals [1150]:
				xmin = 467.698
				xmax = 468.128
				text = "so"
			intervals [1151]:
				xmin = 468.128
				xmax = 468.158
				text = ""
			intervals [1152]:
				xmin = 468.158
				xmax = 468.378
				text = "that"
			intervals [1153]:
				xmin = 468.378
				xmax = 468.448
				text = "s"
			intervals [1154]:
				xmin = 468.448
				xmax = 468.558
				text = "what"
			intervals [1155]:
				xmin = 468.558
				xmax = 468.628
				text = "i"
			intervals [1156]:
				xmin = 468.628
				xmax = 469.048
				text = "did"
			intervals [1157]:
				xmin = 469.048
				xmax = 477.4249
				text = ""
			intervals [1158]:
				xmin = 477.4249
				xmax = 478.2049
				text = "georgetown"
			intervals [1159]:
				xmin = 478.2049
				xmax = 480.8649
				text = ""
			intervals [1160]:
				xmin = 480.8649
				xmax = 481.6749
				text = "georgetown"
			intervals [1161]:
				xmin = 481.6749
				xmax = 482.8415
				text = ""
			intervals [1162]:
				xmin = 482.8415
				xmax = 483.2115
				text = "mm-hm"
			intervals [1163]:
				xmin = 483.2115
				xmax = 483.5011
				text = ""
			intervals [1164]:
				xmin = 483.5011
				xmax = 483.6111
				text = "i"
			intervals [1165]:
				xmin = 483.6111
				xmax = 483.8011
				text = "think"
			intervals [1166]:
				xmin = 483.8011
				xmax = 483.8611
				text = "it"
			intervals [1167]:
				xmin = 483.8611
				xmax = 483.9011
				text = "s"
			intervals [1168]:
				xmin = 483.9011
				xmax = 484.4911
				text = "georgetown"
			intervals [1169]:
				xmin = 484.4911
				xmax = 485.2011
				text = "sixteen"
			intervals [1170]:
				xmin = 485.2011
				xmax = 485.2711
				text = ""
			intervals [1171]:
				xmin = 485.2711
				xmax = 485.3311
				text = "or"
			intervals [1172]:
				xmin = 485.3311
				xmax = 485.5611
				text = "something"
			intervals [1173]:
				xmin = 485.5611
				xmax = 485.7311
				text = "like"
			intervals [1174]:
				xmin = 485.7311
				xmax = 485.7611
				text = ""
			intervals [1175]:
				xmin = 485.7611
				xmax = 486.0111
				text = "that"
			intervals [1176]:
				xmin = 486.0111
				xmax = 490.9613
				text = ""
			intervals [1177]:
				xmin = 490.9613
				xmax = 491.1413
				text = "i"
			intervals [1178]:
				xmin = 491.1413
				xmax = 491.2713
				text = "ain't"
			intervals [1179]:
				xmin = 491.2713
				xmax = 491.4213
				text = "even"
			intervals [1180]:
				xmin = 491.4213
				xmax = 491.6413
				text = "gonna"
			intervals [1181]:
				xmin = 491.6413
				xmax = 492.0713
				text = "lie"
			intervals [1182]:
				xmin = 492.0713
				xmax = 492.2791
				text = ""
			intervals [1183]:
				xmin = 492.2791
				xmax = 492.4691
				text = "i"
			intervals [1184]:
				xmin = 492.4691
				xmax = 492.8491
				text = "visited"
			intervals [1185]:
				xmin = 492.8491
				xmax = 493.2191
				text = "national"
			intervals [1186]:
				xmin = 493.2191
				xmax = 493.5391
				text = "mall"
			intervals [1187]:
				xmin = 493.5391
				xmax = 493.7691
				text = "one"
			intervals [1188]:
				xmin = 493.7691
				xmax = 494.3091
				text = "time"
			intervals [1189]:
				xmin = 494.3091
				xmax = 494.4791
				text = "and"
			intervals [1190]:
				xmin = 494.4791
				xmax = 494.6891
				text = "that"
			intervals [1191]:
				xmin = 494.6891
				xmax = 494.9091
				text = "was"
			intervals [1192]:
				xmin = 494.9091
				xmax = 495.0491
				text = "when"
			intervals [1193]:
				xmin = 495.0491
				xmax = 495.1691
				text = "i"
			intervals [1194]:
				xmin = 495.1691
				xmax = 495.3091
				text = "was"
			intervals [1195]:
				xmin = 495.3091
				xmax = 495.4291
				text = "in"
			intervals [1196]:
				xmin = 495.4291
				xmax = 495.9091
				text = "school"
			intervals [1197]:
				xmin = 495.9091
				xmax = 507.6892
				text = ""
			intervals [1198]:
				xmin = 507.6892
				xmax = 507.9892
				text = "my"
			intervals [1199]:
				xmin = 507.9892
				xmax = 508.2992
				text = "brother"
			intervals [1200]:
				xmin = 508.2992
				xmax = 509.0692
				text = "backyard"
			intervals [1201]:
				xmin = 509.0692
				xmax = 510.6969
				text = ""
			intervals [1202]:
				xmin = 510.6969
				xmax = 511.4869
				text = "<unk>"
			intervals [1203]:
				xmin = 511.4869
				xmax = 513.1907
				text = ""
			intervals [1204]:
				xmin = 513.1907
				xmax = 513.6707
				text = "yup"
			intervals [1205]:
				xmin = 513.6707
				xmax = 514.315
				text = ""
			intervals [1206]:
				xmin = 514.315
				xmax = 514.495
				text = "well"
			intervals [1207]:
				xmin = 514.495
				xmax = 515.125
				text = "sometimes"
			intervals [1208]:
				xmin = 515.125
				xmax = 515.245
				text = "we"
			intervals [1209]:
				xmin = 515.245
				xmax = 515.365
				text = "can"
			intervals [1210]:
				xmin = 515.365
				xmax = 515.545
				text = "look"
			intervals [1211]:
				xmin = 515.545
				xmax = 515.685
				text = "out"
			intervals [1212]:
				xmin = 515.685
				xmax = 515.875
				text = "our"
			intervals [1213]:
				xmin = 515.875
				xmax = 516.325
				text = "window"
			intervals [1214]:
				xmin = 516.325
				xmax = 516.695
				text = "and"
			intervals [1215]:
				xmin = 516.695
				xmax = 516.874
				text = ""
			intervals [1216]:
				xmin = 516.874
				xmax = 517.244
				text = "see"
			intervals [1217]:
				xmin = 517.244
				xmax = 517.404
				text = "it"
			intervals [1218]:
				xmin = 517.404
				xmax = 519.3785
				text = ""
			intervals [1219]:
				xmin = 519.3785
				xmax = 519.6185
				text = "or"
			intervals [1220]:
				xmin = 519.6185
				xmax = 520.0285
				text = "sometime"
			intervals [1221]:
				xmin = 520.0285
				xmax = 520.1085
				text = "we"
			intervals [1222]:
				xmin = 520.1085
				xmax = 520.2385
				text = "go"
			intervals [1223]:
				xmin = 520.2385
				xmax = 520.3385
				text = "to"
			intervals [1224]:
				xmin = 520.3385
				xmax = 520.7985
				text = "cosca"
			intervals [1225]:
				xmin = 520.7985
				xmax = 521.1985
				text = "park"
			intervals [1226]:
				xmin = 521.1985
				xmax = 522.9896
				text = ""
			intervals [1227]:
				xmin = 522.9896
				xmax = 523.1496
				text = "or"
			intervals [1228]:
				xmin = 523.1496
				xmax = 523.6596
				text = "sometimes"
			intervals [1229]:
				xmin = 523.6596
				xmax = 523.7396
				text = "you"
			intervals [1230]:
				xmin = 523.7396
				xmax = 523.8396
				text = "could"
			intervals [1231]:
				xmin = 523.8396
				xmax = 524.0496
				text = "sit"
			intervals [1232]:
				xmin = 524.0496
				xmax = 524.1796
				text = "on"
			intervals [1233]:
				xmin = 524.1796
				xmax = 524.3596
				text = "two"
			intervals [1234]:
				xmin = 524.3596
				xmax = 524.6296
				text = "ninety"
			intervals [1235]:
				xmin = 524.6296
				xmax = 525.2396
				text = "five"
			intervals [1236]:
				xmin = 525.2396
				xmax = 525.8853
				text = ""
			intervals [1237]:
				xmin = 525.8853
				xmax = 525.9653
				text = "and"
			intervals [1238]:
				xmin = 525.9653
				xmax = 526.1953
				text = "look"
			intervals [1239]:
				xmin = 526.1953
				xmax = 526.3953
				text = "at"
			intervals [1240]:
				xmin = 526.3953
				xmax = 526.5653
				text = "it"
			intervals [1241]:
				xmin = 526.5653
				xmax = 534.8475
				text = ""
			intervals [1242]:
				xmin = 534.8475
				xmax = 535.0175
				text = "my"
			intervals [1243]:
				xmin = 535.0175
				xmax = 535.4775
				text = "husband"
			intervals [1244]:
				xmin = 535.4775
				xmax = 535.6675
				text = ""
			intervals [1245]:
				xmin = 535.6675
				xmax = 535.8675
				text = "my"
			intervals [1246]:
				xmin = 535.8675
				xmax = 535.8975
				text = ""
			intervals [1247]:
				xmin = 535.8975
				xmax = 536.3375
				text = "family"
			intervals [1248]:
				xmin = 536.3375
				xmax = 536.4875
				text = "that"
			intervals [1249]:
				xmin = 536.4875
				xmax = 536.6075
				text = "s"
			intervals [1250]:
				xmin = 536.6075
				xmax = 536.8175
				text = "it"
			intervals [1251]:
				xmin = 536.8175
				xmax = 541.8241
				text = ""
			intervals [1252]:
				xmin = 541.8241
				xmax = 542.2441
				text = "yes"
			intervals [1253]:
				xmin = 542.2441
				xmax = 542.3941
				text = "but"
			intervals [1254]:
				xmin = 542.3941
				xmax = 542.6741
				text = "all"
			intervals [1255]:
				xmin = 542.6741
				xmax = 542.8341
				text = "us"
			intervals [1256]:
				xmin = 542.8341
				xmax = 543.1841
				text = "work"
			intervals [1257]:
				xmin = 543.1841
				xmax = 544.0233
				text = ""
			intervals [1258]:
				xmin = 544.0233
				xmax = 544.1633
				text = "i"
			intervals [1259]:
				xmin = 544.1633
				xmax = 544.4533
				text = "have"
			intervals [1260]:
				xmin = 544.4533
				xmax = 544.5733
				text = "a"
			intervals [1261]:
				xmin = 544.5733
				xmax = 544.7793
				text = ""
			intervals [1262]:
				xmin = 544.7793
				xmax = 545.1193
				text = "uh"
			intervals [1263]:
				xmin = 545.1193
				xmax = 545.5793
				text = "friend"
			intervals [1264]:
				xmin = 545.5793
				xmax = 545.7593
				text = "she"
			intervals [1265]:
				xmin = 545.7593
				xmax = 545.8393
				text = "s"
			intervals [1266]:
				xmin = 545.8393
				xmax = 545.9093
				text = "a"
			intervals [1267]:
				xmin = 545.9093
				xmax = 546.3193
				text = "police"
			intervals [1268]:
				xmin = 546.3193
				xmax = 546.6793
				text = "officer"
			intervals [1269]:
				xmin = 546.6793
				xmax = 546.8293
				text = "that"
			intervals [1270]:
				xmin = 546.8293
				xmax = 546.8893
				text = "s"
			intervals [1271]:
				xmin = 546.8893
				xmax = 547.0693
				text = "my"
			intervals [1272]:
				xmin = 547.0693
				xmax = 547.3493
				text = "best"
			intervals [1273]:
				xmin = 547.3493
				xmax = 547.6293
				text = "friend"
			intervals [1274]:
				xmin = 547.6293
				xmax = 547.7593
				text = "we"
			intervals [1275]:
				xmin = 547.7593
				xmax = 547.9493
				text = "went"
			intervals [1276]:
				xmin = 547.9493
				xmax = 548.0793
				text = "to"
			intervals [1277]:
				xmin = 548.0793
				xmax = 548.2793
				text = "hair"
			intervals [1278]:
				xmin = 548.2793
				xmax = 548.5693
				text = "school"
			intervals [1279]:
				xmin = 548.5693
				xmax = 548.9293
				text = "together"
			intervals [1280]:
				xmin = 548.9293
				xmax = 549.1593
				text = "w"
			intervals [1281]:
				xmin = 549.1593
				xmax = 549.4993
				text = "basically"
			intervals [1282]:
				xmin = 549.4993
				xmax = 549.6093
				text = "we"
			intervals [1283]:
				xmin = 549.6093
				xmax = 549.8393
				text = "did"
			intervals [1284]:
				xmin = 549.8393
				xmax = 550.2593
				text = "everything"
			intervals [1285]:
				xmin = 550.2593
				xmax = 550.7093
				text = "together"
			intervals [1286]:
				xmin = 550.7093
				xmax = 551.214
				text = ""
			intervals [1287]:
				xmin = 551.214
				xmax = 551.494
				text = "until"
			intervals [1288]:
				xmin = 551.494
				xmax = 551.694
				text = "she"
			intervals [1289]:
				xmin = 551.694
				xmax = 551.864
				text = "went"
			intervals [1290]:
				xmin = 551.864
				xmax = 552.074
				text = "into"
			intervals [1291]:
				xmin = 552.074
				xmax = 552.154
				text = "the"
			intervals [1292]:
				xmin = 552.154
				xmax = 552.584
				text = "police"
			intervals [1293]:
				xmin = 552.584
				xmax = 553.004
				text = "force"
			intervals [1294]:
				xmin = 553.004
				xmax = 553.8532
				text = ""
			intervals [1295]:
				xmin = 553.8532
				xmax = 554.5032
				text = "um"
			intervals [1296]:
				xmin = 554.5032
				xmax = 554.6873
				text = ""
			intervals [1297]:
				xmin = 554.6873
				xmax = 554.9873
				text = "back"
			intervals [1298]:
				xmin = 554.9873
				xmax = 555.3173
				text = "in"
			intervals [1299]:
				xmin = 555.3173
				xmax = 555.5673
				text = "high"
			intervals [1300]:
				xmin = 555.5673
				xmax = 556.0173
				text = "school"
			intervals [1301]:
				xmin = 556.0173
				xmax = 556.0973
				text = "i"
			intervals [1302]:
				xmin = 556.0973
				xmax = 556.4273
				text = "still"
			intervals [1303]:
				xmin = 556.4273
				xmax = 556.6873
				text = "talk"
			intervals [1304]:
				xmin = 556.6873
				xmax = 557.0973
				text = "to"
			intervals [1305]:
				xmin = 557.0973
				xmax = 557.525
				text = ""
			intervals [1306]:
				xmin = 557.525
				xmax = 557.915
				text = "um"
			intervals [1307]:
				xmin = 557.915
				xmax = 558.105
				text = "some"
			intervals [1308]:
				xmin = 558.105
				xmax = 558.165
				text = "of"
			intervals [1309]:
				xmin = 558.165
				xmax = 558.345
				text = "my"
			intervals [1310]:
				xmin = 558.345
				xmax = 558.635
				text = "friends"
			intervals [1311]:
				xmin = 558.635
				xmax = 558.755
				text = "from"
			intervals [1312]:
				xmin = 558.755
				xmax = 558.835
				text = "the"
			intervals [1313]:
				xmin = 558.835
				xmax = 559.385
				text = "basketball"
			intervals [1314]:
				xmin = 559.385
				xmax = 559.865
				text = "team"
			intervals [1315]:
				xmin = 559.865
				xmax = 560.7388
				text = ""
			intervals [1316]:
				xmin = 560.7388
				xmax = 560.8388
				text = "<unk>"
			intervals [1317]:
				xmin = 560.8388
				xmax = 560.9224
				text = ""
			intervals [1318]:
				xmin = 560.9224
				xmax = 561.2724
				text = "uh"
			intervals [1319]:
				xmin = 561.2724
				xmax = 561.3324
				text = ""
			intervals [1320]:
				xmin = 561.3324
				xmax = 562.0624
				text = "rdx"
			intervals [1321]:
				xmin = 562.0624
				xmax = 562.6991
				text = ""
			intervals [1322]:
				xmin = 562.6991
				xmax = 562.8791
				text = "uh"
			intervals [1323]:
				xmin = 562.8791
				xmax = 563.0891
				text = "me"
			intervals [1324]:
				xmin = 563.0891
				xmax = 563.1691
				text = "and"
			intervals [1325]:
				xmin = 563.1691
				xmax = 563.3791
				text = "her"
			intervals [1326]:
				xmin = 563.3791
				xmax = 563.5291
				text = ""
			intervals [1327]:
				xmin = 563.5291
				xmax = 564.1591
				text = "close"
			intervals [1328]:
				xmin = 564.1591
				xmax = 564.7139
				text = ""
			intervals [1329]:
				xmin = 564.7139
				xmax = 565.0539
				text = "but"
			intervals [1330]:
				xmin = 565.0539
				xmax = 565.1439
				text = ""
			intervals [1331]:
				xmin = 565.1439
				xmax = 565.3939
				text = "uh"
			intervals [1332]:
				xmin = 565.3939
				xmax = 565.5939
				text = "we"
			intervals [1333]:
				xmin = 565.5939
				xmax = 565.8339
				text = "have"
			intervals [1334]:
				xmin = 565.8339
				xmax = 566.0739
				text = "our"
			intervals [1335]:
				xmin = 566.0739
				xmax = 566.5439
				text = "families"
			intervals [1336]:
				xmin = 566.5439
				xmax = 566.7839
				text = "she"
			intervals [1337]:
				xmin = 566.7839
				xmax = 566.9539
				text = "live"
			intervals [1338]:
				xmin = 566.9539
				xmax = 567.1739
				text = "out"
			intervals [1339]:
				xmin = 567.1739
				xmax = 567.7439
				text = "clinton"
			intervals [1340]:
				xmin = 567.7439
				xmax = 568.5018
				text = ""
			intervals [1341]:
				xmin = 568.5018
				xmax = 568.8118
				text = "so"
			intervals [1342]:
				xmin = 568.8118
				xmax = 568.9818
				text = "we"
			intervals [1343]:
				xmin = 568.9818
				xmax = 569.1818
				text = "see"
			intervals [1344]:
				xmin = 569.1818
				xmax = 569.3618
				text = "each"
			intervals [1345]:
				xmin = 569.3618
				xmax = 570.0818
				text = "other"
			intervals [1346]:
				xmin = 570.0818
				xmax = 570.1118
				text = ""
			intervals [1347]:
				xmin = 570.1118
				xmax = 570.2718
				text = "when"
			intervals [1348]:
				xmin = 570.2718
				xmax = 570.3818
				text = "we"
			intervals [1349]:
				xmin = 570.3818
				xmax = 570.5218
				text = "go"
			intervals [1350]:
				xmin = 570.5218
				xmax = 570.6318
				text = "to"
			intervals [1351]:
				xmin = 570.6318
				xmax = 570.6818
				text = ""
			intervals [1352]:
				xmin = 570.6818
				xmax = 571.0118
				text = "church"
			intervals [1353]:
				xmin = 571.0118
				xmax = 571.9618
				text = "sometimes"
			intervals [1354]:
				xmin = 571.9618
				xmax = 572.577
				text = ""
			intervals [1355]:
				xmin = 572.577
				xmax = 572.747
				text = "and"
			intervals [1356]:
				xmin = 572.747
				xmax = 572.867
				text = "we"
			intervals [1357]:
				xmin = 572.867
				xmax = 573.147
				text = "talk"
			intervals [1358]:
				xmin = 573.147
				xmax = 573.267
				text = "on"
			intervals [1359]:
				xmin = 573.267
				xmax = 573.327
				text = "the"
			intervals [1360]:
				xmin = 573.327
				xmax = 573.767
				text = "phone"
			intervals [1361]:
				xmin = 573.767
				xmax = 573.967
				text = "but"
			intervals [1362]:
				xmin = 573.967
				xmax = 574.087
				text = "when"
			intervals [1363]:
				xmin = 574.087
				xmax = 574.187
				text = "we"
			intervals [1364]:
				xmin = 574.187
				xmax = 574.377
				text = "get"
			intervals [1365]:
				xmin = 574.377
				xmax = 574.767
				text = "together"
			intervals [1366]:
				xmin = 574.767
				xmax = 574.867
				text = "it"
			intervals [1367]:
				xmin = 574.867
				xmax = 574.947
				text = "s"
			intervals [1368]:
				xmin = 574.947
				xmax = 575.677
				text = "always"
			intervals [1369]:
				xmin = 575.677
				xmax = 576.2276
				text = ""
			intervals [1370]:
				xmin = 576.2276
				xmax = 576.3776
				text = "the"
			intervals [1371]:
				xmin = 576.3776
				xmax = 576.9076
				text = "same"
			intervals [1372]:
				xmin = 576.9076
				xmax = 576.9476
				text = ""
			intervals [1373]:
				xmin = 576.9476
				xmax = 577.1776
				text = "so"
			intervals [1374]:
				xmin = 577.1776
				xmax = 577.3276
				text = "we"
			intervals [1375]:
				xmin = 577.3276
				xmax = 577.5676
				text = "know"
			intervals [1376]:
				xmin = 577.5676
				xmax = 577.6876
				text = "that"
			intervals [1377]:
				xmin = 577.6876
				xmax = 577.8145
				text = ""
			intervals [1378]:
				xmin = 577.8145
				xmax = 577.9645
				text = "you"
			intervals [1379]:
				xmin = 577.9645
				xmax = 578.1245
				text = "know"
			intervals [1380]:
				xmin = 578.1245
				xmax = 578.2945
				text = "we"
			intervals [1381]:
				xmin = 578.2945
				xmax = 578.4345
				text = "are"
			intervals [1382]:
				xmin = 578.4345
				xmax = 578.6345
				text = "true"
			intervals [1383]:
				xmin = 578.6345
				xmax = 579.0545
				text = "friends"
			intervals [1384]:
				xmin = 579.0545
				xmax = 579.2845
				text = "cause"
			intervals [1385]:
				xmin = 579.2845
				xmax = 579.3445
				text = "it"
			intervals [1386]:
				xmin = 579.3445
				xmax = 579.5945
				text = "alway"
			intervals [1387]:
				xmin = 579.5945
				xmax = 579.6845
				text = "the"
			intervals [1388]:
				xmin = 579.6845
				xmax = 579.8645
				text = "s"
			intervals [1389]:
				xmin = 579.8645
				xmax = 579.9439
				text = ""
			intervals [1390]:
				xmin = 579.9439
				xmax = 580.3839
				text = "always"
			intervals [1391]:
				xmin = 580.3839
				xmax = 580.4839
				text = "the"
			intervals [1392]:
				xmin = 580.4839
				xmax = 580.8139
				text = "same"
			intervals [1393]:
				xmin = 580.8139
				xmax = 580.9139
				text = "when"
			intervals [1394]:
				xmin = 580.9139
				xmax = 581.0239
				text = "we"
			intervals [1395]:
				xmin = 581.0239
				xmax = 581.2039
				text = "see"
			intervals [1396]:
				xmin = 581.2039
				xmax = 581.4339
				text = "each"
			intervals [1397]:
				xmin = 581.4339
				xmax = 581.7139
				text = "other"
			intervals [1398]:
				xmin = 581.7139
				xmax = 584.4246
				text = ""
			intervals [1399]:
				xmin = 584.4246
				xmax = 584.6046
				text = "but"
			intervals [1400]:
				xmin = 584.6046
				xmax = 584.8846
				text = "all"
			intervals [1401]:
				xmin = 584.8846
				xmax = 585.0046
				text = "in"
			intervals [1402]:
				xmin = 585.0046
				xmax = 585.1946
				text = "all"
			intervals [1403]:
				xmin = 585.1946
				xmax = 585.3846
				text = "i"
			intervals [1404]:
				xmin = 585.3846
				xmax = 585.4146
				text = ""
			intervals [1405]:
				xmin = 585.4146
				xmax = 585.9746
				text = "stays"
			intervals [1406]:
				xmin = 585.9746
				xmax = 586.0346
				text = "in"
			intervals [1407]:
				xmin = 586.0346
				xmax = 586.1046
				text = "the"
			intervals [1408]:
				xmin = 586.1046
				xmax = 586.6246
				text = "house"
			intervals [1409]:
				xmin = 586.6246
				xmax = 587.188
				text = ""
			intervals [1410]:
				xmin = 587.188
				xmax = 587.398
				text = "trying"
			intervals [1411]:
				xmin = 587.398
				xmax = 587.468
				text = "to"
			intervals [1412]:
				xmin = 587.468
				xmax = 587.628
				text = "get"
			intervals [1413]:
				xmin = 587.628
				xmax = 587.778
				text = "them"
			intervals [1414]:
				xmin = 587.778
				xmax = 587.998
				text = "book"
			intervals [1415]:
				xmin = 587.998
				xmax = 588.268
				text = "works"
			intervals [1416]:
				xmin = 588.268
				xmax = 588.768
				text = "done"
			intervals [1417]:
				xmin = 588.768
				xmax = 589.0587
				text = ""
			intervals [1418]:
				xmin = 589.0587
				xmax = 589.2587
				text = "that"
			intervals [1419]:
				xmin = 589.2587
				xmax = 589.3687
				text = "s"
			intervals [1420]:
				xmin = 589.3687
				xmax = 589.5987
				text = "it"
			intervals [1421]:
				xmin = 589.5987
				xmax = 593.805
				text = ""
			intervals [1422]:
				xmin = 593.805
				xmax = 594.015
				text = "yeah"
			intervals [1423]:
				xmin = 594.015
				xmax = 594.155
				text = "they"
			intervals [1424]:
				xmin = 594.155
				xmax = 594.185
				text = "<unk>"
			intervals [1425]:
				xmin = 594.185
				xmax = 594.385
				text = "come"
			intervals [1426]:
				xmin = 594.385
				xmax = 594.705
				text = "around"
			intervals [1427]:
				xmin = 594.705
				xmax = 594.785
				text = "and"
			intervals [1428]:
				xmin = 594.785
				xmax = 595.255
				text = "visit"
			intervals [1429]:
				xmin = 595.255
				xmax = 595.3918
				text = ""
			intervals [1430]:
				xmin = 595.3918
				xmax = 595.5818
				text = "as"
			intervals [1431]:
				xmin = 595.5818
				xmax = 595.7918
				text = "well"
			intervals [1432]:
				xmin = 595.7918
				xmax = 595.9218
				text = "as"
			intervals [1433]:
				xmin = 595.9218
				xmax = 596.0718
				text = "i"
			intervals [1434]:
				xmin = 596.0718
				xmax = 596.1018
				text = ""
			intervals [1435]:
				xmin = 596.1018
				xmax = 596.4318
				text = "visit"
			intervals [1436]:
				xmin = 596.4318
				xmax = 596.8618
				text = "them"
			intervals [1437]:
				xmin = 596.8618
				xmax = 596.9518
				text = ""
			intervals [1438]:
				xmin = 596.9518
				xmax = 597.3718
				text = "but"
			intervals [1439]:
				xmin = 597.3718
				xmax = 597.9147
				text = ""
			intervals [1440]:
				xmin = 597.9147
				xmax = 598.1247
				text = "like"
			intervals [1441]:
				xmin = 598.1247
				xmax = 598.1747
				text = "i"
			intervals [1442]:
				xmin = 598.1747
				xmax = 598.5747
				text = "said"
			intervals [1443]:
				xmin = 598.5747
				xmax = 598.8473
				text = ""
			intervals [1444]:
				xmin = 598.8473
				xmax = 599.0173
				text = "we"
			intervals [1445]:
				xmin = 599.0173
				xmax = 599.1773
				text = "be"
			intervals [1446]:
				xmin = 599.1773
				xmax = 599.3673
				text = "too"
			intervals [1447]:
				xmin = 599.3673
				xmax = 599.8873
				text = "busy"
			intervals [1448]:
				xmin = 599.8873
				xmax = 600.2775
				text = ""
			intervals [1449]:
				xmin = 600.2775
				xmax = 600.4275
				text = "with"
			intervals [1450]:
				xmin = 600.4275
				xmax = 600.8075
				text = "our"
			intervals [1451]:
				xmin = 600.8075
				xmax = 600.8575
				text = ""
			intervals [1452]:
				xmin = 600.8575
				xmax = 601.4375
				text = "family"
			intervals [1453]:
				xmin = 601.4375
				xmax = 636.9002
				text = ""
			intervals [1454]:
				xmin = 636.9002
				xmax = 637.0702
				text = "i"
			intervals [1455]:
				xmin = 637.0702
				xmax = 637.1002
				text = ""
			intervals [1456]:
				xmin = 637.1002
				xmax = 637.3402
				text = "can't"
			intervals [1457]:
				xmin = 637.3402
				xmax = 637.9802
				text = "remember"
			intervals [1458]:
				xmin = 637.9802
				xmax = 639.9695
				text = ""
			intervals [1459]:
				xmin = 639.9695
				xmax = 640.1495
				text = "you"
			intervals [1460]:
				xmin = 640.1495
				xmax = 640.3095
				text = "gonna"
			intervals [1461]:
				xmin = 640.3095
				xmax = 640.4195
				text = "have"
			intervals [1462]:
				xmin = 640.4195
				xmax = 640.5095
				text = "to"
			intervals [1463]:
				xmin = 640.5095
				xmax = 640.7195
				text = "come"
			intervals [1464]:
				xmin = 640.7195
				xmax = 640.9195
				text = "back"
			intervals [1465]:
				xmin = 640.9195
				xmax = 641.0595
				text = ""
			intervals [1466]:
				xmin = 641.0595
				xmax = 641.2795
				text = "with"
			intervals [1467]:
				xmin = 641.2795
				xmax = 641.3895
				text = "me"
			intervals [1468]:
				xmin = 641.3895
				xmax = 641.5395
				text = "with"
			intervals [1469]:
				xmin = 641.5395
				xmax = 641.5995
				text = ""
			intervals [1470]:
				xmin = 641.5995
				xmax = 641.8595
				text = "that"
			intervals [1471]:
				xmin = 641.8595
				xmax = 643.042
				text = ""
			intervals [1472]:
				xmin = 643.042
				xmax = 643.182
				text = "i"
			intervals [1473]:
				xmin = 643.182
				xmax = 643.352
				text = "been"
			intervals [1474]:
				xmin = 643.352
				xmax = 643.482
				text = "out"
			intervals [1475]:
				xmin = 643.482
				xmax = 643.582
				text = "of"
			intervals [1476]:
				xmin = 643.582
				xmax = 643.842
				text = "dc"
			intervals [1477]:
				xmin = 643.842
				xmax = 644.052
				text = ""
			intervals [1478]:
				xmin = 644.052
				xmax = 644.222
				text = "for"
			intervals [1479]:
				xmin = 644.222
				xmax = 644.452
				text = "so"
			intervals [1480]:
				xmin = 644.452
				xmax = 645.242
				text = "long"
			intervals [1481]:
				xmin = 645.242
				xmax = 645.692
				text = "um"
			intervals [1482]:
				xmin = 645.692
				xmax = 653.3924
				text = ""
			intervals [1483]:
				xmin = 653.3924
				xmax = 654.0624
				text = "mm-mm"
			intervals [1484]:
				xmin = 654.0624
				xmax = 658.8126
				text = ""
			intervals [1485]:
				xmin = 658.8126
				xmax = 659.0326
				text = "that"
			intervals [1486]:
				xmin = 659.0326
				xmax = 659.1026
				text = "s"
			intervals [1487]:
				xmin = 659.1026
				xmax = 659.2226
				text = "the"
			intervals [1488]:
				xmin = 659.2226
				xmax = 659.5826
				text = "bomb"
			intervals [1489]:
				xmin = 659.5826
				xmax = 659.8626
				text = "right"
			intervals [1490]:
				xmin = 659.8626
				xmax = 660.3426
				text = "there"
			intervals [1491]:
				xmin = 660.3426
				xmax = 660.8232
				text = ""
			intervals [1492]:
				xmin = 660.8232
				xmax = 661.0132
				text = "that"
			intervals [1493]:
				xmin = 661.0132
				xmax = 661.0832
				text = "s"
			intervals [1494]:
				xmin = 661.0832
				xmax = 661.1732
				text = "the"
			intervals [1495]:
				xmin = 661.1732
				xmax = 661.5132
				text = "bomb"
			intervals [1496]:
				xmin = 661.5132
				xmax = 661.7732
				text = "dot"
			intervals [1497]:
				xmin = 661.7732
				xmax = 662.3132
				text = "com"
			intervals [1498]:
				xmin = 662.3132
				xmax = 662.830
				text = ""
			intervals [1499]:
				xmin = 662.830
				xmax = 663.140
				text = "that"
			intervals [1500]:
				xmin = 663.140
				xmax = 663.180
				text = "s"
			intervals [1501]:
				xmin = 663.180
				xmax = 663.450
				text = "it"
			intervals [1502]:
				xmin = 663.450
				xmax = 663.480
				text = ""
			intervals [1503]:
				xmin = 663.480
				xmax = 663.650
				text = "that"
			intervals [1504]:
				xmin = 663.650
				xmax = 663.700
				text = "s"
			intervals [1505]:
				xmin = 663.700
				xmax = 663.880
				text = "all"
			intervals [1506]:
				xmin = 663.880
				xmax = 663.930
				text = "i"
			intervals [1507]:
				xmin = 663.930
				xmax = 664.140
				text = "know"
			intervals [1508]:
				xmin = 664.140
				xmax = 664.400
				text = "right"
			intervals [1509]:
				xmin = 664.400
				xmax = 664.790
				text = "now"
			intervals [1510]:
				xmin = 664.790
				xmax = 664.820
				text = ""
			intervals [1511]:
				xmin = 664.820
				xmax = 665.060
				text = "but"
			intervals [1512]:
				xmin = 665.060
				xmax = 665.190
				text = "it"
			intervals [1513]:
				xmin = 665.190
				xmax = 665.360
				text = "was"
			intervals [1514]:
				xmin = 665.360
				xmax = 665.450
				text = "a"
			intervals [1515]:
				xmin = 665.450
				xmax = 665.650
				text = "lot"
			intervals [1516]:
				xmin = 665.650
				xmax = 665.730
				text = "of"
			intervals [1517]:
				xmin = 665.730
				xmax = 665.980
				text = "words"
			intervals [1518]:
				xmin = 665.980
				xmax = 666.070
				text = "we"
			intervals [1519]:
				xmin = 666.070
				xmax = 666.280
				text = "used"
			intervals [1520]:
				xmin = 666.280
				xmax = 666.370
				text = "to"
			intervals [1521]:
				xmin = 666.370
				xmax = 666.730
				text = "say"
			intervals [1522]:
				xmin = 666.730
				xmax = 667.501
				text = ""
			intervals [1523]:
				xmin = 667.501
				xmax = 667.801
				text = "but"
			intervals [1524]:
				xmin = 667.801
				xmax = 668.161
				text = "once"
			intervals [1525]:
				xmin = 668.161
				xmax = 668.301
				text = "you"
			intervals [1526]:
				xmin = 668.301
				xmax = 669.111
				text = "leave"
			intervals [1527]:
				xmin = 669.111
				xmax = 669.6185
				text = ""
			intervals [1528]:
				xmin = 669.6185
				xmax = 669.7985
				text = "and"
			intervals [1529]:
				xmin = 669.7985
				xmax = 669.9085
				text = "you"
			intervals [1530]:
				xmin = 669.9085
				xmax = 670.1585
				text = "got"
			intervals [1531]:
				xmin = 670.1585
				xmax = 670.4385
				text = "a"
			intervals [1532]:
				xmin = 670.4385
				xmax = 670.6134
				text = ""
			intervals [1533]:
				xmin = 670.6134
				xmax = 670.7534
				text = "you"
			intervals [1534]:
				xmin = 670.7534
				xmax = 671.0634
				text = "know"
			intervals [1535]:
				xmin = 671.0634
				xmax = 671.6798
				text = ""
			intervals [1536]:
				xmin = 671.6798
				xmax = 671.9298
				text = "order"
			intervals [1537]:
				xmin = 671.9298
				xmax = 672.0298
				text = "for"
			intervals [1538]:
				xmin = 672.0298
				xmax = 672.1898
				text = "you"
			intervals [1539]:
				xmin = 672.1898
				xmax = 672.2798
				text = "to"
			intervals [1540]:
				xmin = 672.2798
				xmax = 672.4698
				text = "get"
			intervals [1541]:
				xmin = 672.4698
				xmax = 672.5998
				text = "a"
			intervals [1542]:
				xmin = 672.5998
				xmax = 672.6398
				text = ""
			intervals [1543]:
				xmin = 672.6398
				xmax = 673.2798
				text = "job"
			intervals [1544]:
				xmin = 673.2798
				xmax = 673.4498
				text = "you"
			intervals [1545]:
				xmin = 673.4498
				xmax = 673.7098
				text = "gotta"
			intervals [1546]:
				xmin = 673.7098
				xmax = 673.9698
				text = "leave"
			intervals [1547]:
				xmin = 673.9698
				xmax = 674.1198
				text = "them"
			intervals [1548]:
				xmin = 674.1198
				xmax = 674.5498
				text = "slang"
			intervals [1549]:
				xmin = 674.5498
				xmax = 674.8698
				text = "words"
			intervals [1550]:
				xmin = 674.8698
				xmax = 675.4098
				text = "behind"
			intervals [1551]:
				xmin = 675.4098
				xmax = 675.9098
				text = "so"
			intervals [1552]:
				xmin = 675.9098
				xmax = 677.0851
				text = ""
			intervals [1553]:
				xmin = 677.0851
				xmax = 677.3151
				text = "i"
			intervals [1554]:
				xmin = 677.3151
				xmax = 677.5251
				text = "really"
			intervals [1555]:
				xmin = 677.5251
				xmax = 677.7551
				text = "don't"
			intervals [1556]:
				xmin = 677.7551
				xmax = 677.9751
				text = "even"
			intervals [1557]:
				xmin = 677.9751
				xmax = 678.2051
				text = "know"
			intervals [1558]:
				xmin = 678.2051
				xmax = 678.8151
				text = "anymore"
			intervals [1559]:
				xmin = 678.8151
				xmax = 679.3294
				text = ""
			intervals [1560]:
				xmin = 679.3294
				xmax = 679.4594
				text = "to"
			intervals [1561]:
				xmin = 679.4594
				xmax = 679.6494
				text = "be"
			intervals [1562]:
				xmin = 679.6494
				xmax = 680.1294
				text = "honest"
			intervals [1563]:
				xmin = 680.1294
				xmax = 680.1594
				text = ""
			intervals [1564]:
				xmin = 680.1594
				xmax = 680.5594
				text = "maybe"
			intervals [1565]:
				xmin = 680.5594
				xmax = 680.7294
				text = "when"
			intervals [1566]:
				xmin = 680.7294
				xmax = 680.8394
				text = "you"
			intervals [1567]:
				xmin = 680.8394
				xmax = 681.1994
				text = "leave"
			intervals [1568]:
				xmin = 681.1994
				xmax = 681.3894
				text = "they"
			intervals [1569]:
				xmin = 681.3894
				xmax = 681.4194
				text = "<unk>"
			intervals [1570]:
				xmin = 681.4194
				xmax = 681.6994
				text = "come"
			intervals [1571]:
				xmin = 681.6994
				xmax = 682.0194
				text = "back"
			intervals [1572]:
				xmin = 682.0194
				xmax = 682.1174
				text = ""
			intervals [1573]:
				xmin = 682.1174
				xmax = 682.9274
				text = "<unk>"
			intervals [1574]:
				xmin = 682.9274
				xmax = 684.3756
				text = ""
			intervals [1575]:
				xmin = 684.3756
				xmax = 684.5156
				text = "you"
			intervals [1576]:
				xmin = 684.5156
				xmax = 684.6556
				text = "know"
			intervals [1577]:
				xmin = 684.6556
				xmax = 684.8056
				text = "how"
			intervals [1578]:
				xmin = 684.8056
				xmax = 684.8756
				text = "i"
			intervals [1579]:
				xmin = 684.8756
				xmax = 685.1656
				text = "talk"
			intervals [1580]:
				xmin = 685.1656
				xmax = 685.3256
				text = "with"
			intervals [1581]:
				xmin = 685.3256
				xmax = 685.7356
				text = "y'all"
			intervals [1582]:
				xmin = 685.7356
				xmax = 686.3856
				text = "around"
			intervals [1583]:
				xmin = 686.3856
				xmax = 686.4256
				text = ""
			intervals [1584]:
				xmin = 686.4256
				xmax = 686.7256
				text = "so"
			intervals [1585]:
				xmin = 686.7256
				xmax = 686.7856
				text = "i"
			intervals [1586]:
				xmin = 686.7856
				xmax = 687.0156
				text = "don't"
			intervals [1587]:
				xmin = 687.0156
				xmax = 687.4056
				text = "know"
			intervals [1588]:
				xmin = 687.4056
				xmax = 688.5223
				text = ""
			intervals [1589]:
				xmin = 688.5223
				xmax = 689.0023
				text = "mm-mm"
			intervals [1590]:
				xmin = 689.0023
				xmax = 700.6113
				text = ""
			intervals [1591]:
				xmin = 700.6113
				xmax = 700.8513
				text = "<unk>"
			intervals [1592]:
				xmin = 700.8513
				xmax = 700.8813
				text = ""
			intervals [1593]:
				xmin = 700.8813
				xmax = 701.0913
				text = "well"
			intervals [1594]:
				xmin = 701.0913
				xmax = 701.3913
				text = "some"
			intervals [1595]:
				xmin = 701.3913
				xmax = 701.6813
				text = "people"
			intervals [1596]:
				xmin = 701.6813
				xmax = 701.9813
				text = "tell"
			intervals [1597]:
				xmin = 701.9813
				xmax = 702.4513
				text = "me"
			intervals [1598]:
				xmin = 702.4513
				xmax = 702.4813
				text = ""
			intervals [1599]:
				xmin = 702.4813
				xmax = 702.6813
				text = "when"
			intervals [1600]:
				xmin = 702.6813
				xmax = 702.8213
				text = "i"
			intervals [1601]:
				xmin = 702.8213
				xmax = 703.1613
				text = "talk"
			intervals [1602]:
				xmin = 703.1613
				xmax = 703.3013
				text = "that"
			intervals [1603]:
				xmin = 703.3013
				xmax = 703.4013
				text = "i"
			intervals [1604]:
				xmin = 703.4013
				xmax = 703.7113
				text = "sound"
			intervals [1605]:
				xmin = 703.7113
				xmax = 703.9013
				text = "like"
			intervals [1606]:
				xmin = 703.9013
				xmax = 704.0013
				text = "i'm"
			intervals [1607]:
				xmin = 704.0013
				xmax = 704.1813
				text = "from"
			intervals [1608]:
				xmin = 704.1813
				xmax = 704.4813
				text = "south"
			intervals [1609]:
				xmin = 704.4813
				xmax = 704.9813
				text = "carolina"
			intervals [1610]:
				xmin = 704.9813
				xmax = 705.3913
				text = "so"
			intervals [1611]:
				xmin = 705.3913
				xmax = 706.0773
				text = ""
			intervals [1612]:
				xmin = 706.0773
				xmax = 706.2273
				text = "i"
			intervals [1613]:
				xmin = 706.2273
				xmax = 706.4273
				text = "don't"
			intervals [1614]:
				xmin = 706.4273
				xmax = 706.6873
				text = "know"
			intervals [1615]:
				xmin = 706.6873
				xmax = 706.7673
				text = ""
			intervals [1616]:
				xmin = 706.7673
				xmax = 706.9273
				text = "i"
			intervals [1617]:
				xmin = 706.9273
				xmax = 707.0973
				text = "don't"
			intervals [1618]:
				xmin = 707.0973
				xmax = 707.2073
				text = "know"
			intervals [1619]:
				xmin = 707.2073
				xmax = 707.3373
				text = "what"
			intervals [1620]:
				xmin = 707.3373
				xmax = 707.4773
				text = "they"
			intervals [1621]:
				xmin = 707.4773
				xmax = 707.7973
				text = "saying"
			intervals [1622]:
				xmin = 707.7973
				xmax = 707.8873
				text = "when"
			intervals [1623]:
				xmin = 707.8873
				xmax = 707.9973
				text = "they"
			intervals [1624]:
				xmin = 707.9973
				xmax = 708.2473
				text = "say"
			intervals [1625]:
				xmin = 708.2473
				xmax = 708.3473
				text = "i"
			intervals [1626]:
				xmin = 708.3473
				xmax = 708.4073
				text = ""
			intervals [1627]:
				xmin = 708.4073
				xmax = 708.6373
				text = "sound"
			intervals [1628]:
				xmin = 708.6373
				xmax = 708.8073
				text = "like"
			intervals [1629]:
				xmin = 708.8073
				xmax = 708.9173
				text = "i'm"
			intervals [1630]:
				xmin = 708.9173
				xmax = 709.1273
				text = "from"
			intervals [1631]:
				xmin = 709.1273
				xmax = 709.2573
				text = "the"
			intervals [1632]:
				xmin = 709.2573
				xmax = 709.7473
				text = "south"
			intervals [1633]:
				xmin = 709.7473
				xmax = 713.0465
				text = ""
			intervals [1634]:
				xmin = 713.0465
				xmax = 713.4465
				text = "no"
			intervals [1635]:
				xmin = 713.4465
				xmax = 713.9546
				text = ""
			intervals [1636]:
				xmin = 713.9546
				xmax = 714.7446
				text = "<unk>"
			intervals [1637]:
				xmin = 714.7446
				xmax = 722.7152
				text = ""
			intervals [1638]:
				xmin = 722.7152
				xmax = 723.2452
				text = "three"
			intervals [1639]:
				xmin = 723.2452
				xmax = 724.8027
				text = ""
			intervals [1640]:
				xmin = 724.8027
				xmax = 725.4427
				text = "rdx"
			intervals [1641]:
				xmin = 725.4427
				xmax = 732.1379
				text = ""
			intervals [1642]:
				xmin = 732.1379
				xmax = 732.6379
				text = "uh"
			intervals [1643]:
				xmin = 732.6379
				xmax = 732.7479
				text = ""
			intervals [1644]:
				xmin = 732.7479
				xmax = 733.5179
				text = "from"
			intervals [1645]:
				xmin = 733.5179
				xmax = 735.3034
				text = ""
			intervals [1646]:
				xmin = 735.3034
				xmax = 735.8434
				text = "nineteen"
			intervals [1647]:
				xmin = 735.8434
				xmax = 736.1934
				text = "seventy"
			intervals [1648]:
				xmin = 736.1934
				xmax = 736.6534
				text = "seven"
			intervals [1649]:
				xmin = 736.6534
				xmax = 737.4634
				text = "until"
			intervals [1650]:
				xmin = 737.4634
				xmax = 738.7626
				text = ""
			intervals [1651]:
				xmin = 738.7626
				xmax = 740.1126
				text = "ninety"
			intervals [1652]:
				xmin = 740.1126
				xmax = 740.3529
				text = ""
			intervals [1653]:
				xmin = 740.3529
				xmax = 741.0929
				text = "six"
			intervals [1654]:
				xmin = 741.0929
				xmax = 742.0804
				text = ""
			intervals [1655]:
				xmin = 742.0804
				xmax = 742.3104
				text = "after"
			intervals [1656]:
				xmin = 742.3104
				xmax = 742.4104
				text = "i"
			intervals [1657]:
				xmin = 742.4104
				xmax = 742.9304
				text = "graduated"
			intervals [1658]:
				xmin = 742.9304
				xmax = 743.0704
				text = "from"
			intervals [1659]:
				xmin = 743.0704
				xmax = 743.2304
				text = "high"
			intervals [1660]:
				xmin = 743.2304
				xmax = 743.5304
				text = "school"
			intervals [1661]:
				xmin = 743.5304
				xmax = 743.8104
				text = "ninety"
			intervals [1662]:
				xmin = 743.8104
				xmax = 744.2204
				text = "five"
			intervals [1663]:
				xmin = 744.2204
				xmax = 744.2504
				text = ""
			intervals [1664]:
				xmin = 744.2504
				xmax = 744.3604
				text = "we"
			intervals [1665]:
				xmin = 744.3604
				xmax = 744.7004
				text = "moved"
			intervals [1666]:
				xmin = 744.7004
				xmax = 744.8104
				text = "to"
			intervals [1667]:
				xmin = 744.8104
				xmax = 745.2304
				text = "maryland"
			intervals [1668]:
				xmin = 745.2304
				xmax = 745.5304
				text = "ninety"
			intervals [1669]:
				xmin = 745.5304
				xmax = 746.1004
				text = "six"
			intervals [1670]:
				xmin = 746.1004
				xmax = 748.3006
				text = ""
			intervals [1671]:
				xmin = 748.3006
				xmax = 748.7906
				text = "mm-hm"
			intervals [1672]:
				xmin = 748.7906
				xmax = 751.3869
				text = ""
			intervals [1673]:
				xmin = 751.3869
				xmax = 751.5969
				text = "yeah"
			intervals [1674]:
				xmin = 751.5969
				xmax = 751.7169
				text = "we"
			intervals [1675]:
				xmin = 751.7169
				xmax = 751.9169
				text = "just"
			intervals [1676]:
				xmin = 751.9169
				xmax = 752.2269
				text = "moved"
			intervals [1677]:
				xmin = 752.2269
				xmax = 752.5369
				text = "back"
			intervals [1678]:
				xmin = 752.5369
				xmax = 752.6269
				text = "me"
			intervals [1679]:
				xmin = 752.6269
				xmax = 752.7369
				text = "and"
			intervals [1680]:
				xmin = 752.7369
				xmax = 752.8669
				text = "my"
			intervals [1681]:
				xmin = 752.8669
				xmax = 753.1569
				text = "husband"
			intervals [1682]:
				xmin = 753.1569
				xmax = 753.3269
				text = "just"
			intervals [1683]:
				xmin = 753.3269
				xmax = 753.5469
				text = "moved"
			intervals [1684]:
				xmin = 753.5469
				xmax = 753.7669
				text = "back"
			intervals [1685]:
				xmin = 753.7669
				xmax = 753.8969
				text = "in"
			intervals [1686]:
				xmin = 753.8969
				xmax = 754.6369
				text = "dc"
			intervals [1687]:
				xmin = 754.6369
				xmax = 754.7869
				text = "it"
			intervals [1688]:
				xmin = 754.7869
				xmax = 754.8669
				text = "s"
			intervals [1689]:
				xmin = 754.8669
				xmax = 755.1269
				text = "been"
			intervals [1690]:
				xmin = 755.1269
				xmax = 755.2569
				text = "a"
			intervals [1691]:
				xmin = 755.2569
				xmax = 755.4869
				text = "year"
			intervals [1692]:
				xmin = 755.4869
				xmax = 755.5669
				text = "and"
			intervals [1693]:
				xmin = 755.5669
				xmax = 755.6169
				text = "a"
			intervals [1694]:
				xmin = 755.6169
				xmax = 755.9269
				text = "half"
			intervals [1695]:
				xmin = 755.9269
				xmax = 756.3669
				text = "now"
			intervals [1696]:
				xmin = 756.3669
				xmax = 761.1248
				text = ""
			intervals [1697]:
				xmin = 761.1248
				xmax = 761.3348
				text = "uh"
			intervals [1698]:
				xmin = 761.3348
				xmax = 761.9348
				text = "no"
			intervals [1699]:
				xmin = 761.9348
				xmax = 762.5265
				text = ""
			intervals [1700]:
				xmin = 762.5265
				xmax = 762.7065
				text = "i'm"
			intervals [1701]:
				xmin = 762.7065
				xmax = 762.8965
				text = "go"
			intervals [1702]:
				xmin = 762.8965
				xmax = 763.0365
				text = "i'm"
			intervals [1703]:
				xmin = 763.0365
				xmax = 763.2665
				text = "moving"
			intervals [1704]:
				xmin = 763.2665
				xmax = 763.4765
				text = "back"
			intervals [1705]:
				xmin = 763.4765
				xmax = 763.5665
				text = "to"
			intervals [1706]:
				xmin = 763.5665
				xmax = 763.9665
				text = "maryland"
			intervals [1707]:
				xmin = 763.9665
				xmax = 766.4839
				text = ""
			intervals [1708]:
				xmin = 766.4839
				xmax = 766.8639
				text = "only"
			intervals [1709]:
				xmin = 766.8639
				xmax = 767.0339
				text = "thing"
			intervals [1710]:
				xmin = 767.0339
				xmax = 767.1339
				text = "i"
			intervals [1711]:
				xmin = 767.1339
				xmax = 767.3739
				text = "like"
			intervals [1712]:
				xmin = 767.3739
				xmax = 767.6139
				text = "now"
			intervals [1713]:
				xmin = 767.6139
				xmax = 767.6739
				text = "n-"
			intervals [1714]:
				xmin = 767.6739
				xmax = 767.8139
				text = "is"
			intervals [1715]:
				xmin = 767.8139
				xmax = 767.9139
				text = "the"
			intervals [1716]:
				xmin = 767.9139
				xmax = 768.2339
				text = "school"
			intervals [1717]:
				xmin = 768.2339
				xmax = 768.7439
				text = "system"
			intervals [1718]:
				xmin = 768.7439
				xmax = 769.9535
				text = ""
			intervals [1719]:
				xmin = 769.9535
				xmax = 770.0535
				text = "and"
			intervals [1720]:
				xmin = 770.0535
				xmax = 770.1935
				text = "that"
			intervals [1721]:
				xmin = 770.1935
				xmax = 770.2935
				text = "s"
			intervals [1722]:
				xmin = 770.2935
				xmax = 770.5035
				text = "it"
			intervals [1723]:
				xmin = 770.5035
				xmax = 771.1926
				text = ""
			intervals [1724]:
				xmin = 771.1926
				xmax = 771.7626
				text = "yes"
			intervals [1725]:
				xmin = 771.7626
				xmax = 781.5025
				text = ""
			intervals [1726]:
				xmin = 781.5025
				xmax = 781.6925
				text = "you're"
			intervals [1727]:
				xmin = 781.6925
				xmax = 782.1225
				text = "welcome"
			intervals [1728]:
				xmin = 782.1225
				xmax = 782.3999773242631
				text = ""
	item [2]:
		class = "IntervalTier"
		name = "DCB_se1_ag3_f_02 - phones"
		xmin = 0.0
		xmax = 782.3999773242631
		intervals: size = 4708
			intervals [1]:
				xmin = 0.0
				xmax = 6.9642
				text = ""
			intervals [2]:
				xmin = 6.9642
				xmax = 7.4042
				text = "AH1"
			intervals [3]:
				xmin = 7.4042
				xmax = 7.5942
				text = "M"
			intervals [4]:
				xmin = 7.5942
				xmax = 9.0159
				text = "sp"
			intervals [5]:
				xmin = 9.0159
				xmax = 9.0859
				text = "DH"
			intervals [6]:
				xmin = 9.0859
				xmax = 9.2159
				text = "EY1"
			intervals [7]:
				xmin = 9.2159
				xmax = 9.2959
				text = "T"
			intervals [8]:
				xmin = 9.2959
				xmax = 9.3459
				text = "R"
			intervals [9]:
				xmin = 9.3459
				xmax = 9.4459
				text = "AY1"
			intervals [10]:
				xmin = 9.4459
				xmax = 9.5259
				text = "N"
			intervals [11]:
				xmin = 9.5259
				xmax = 9.5859
				text = "AH0"
			intervals [12]:
				xmin = 9.5859
				xmax = 9.6359
				text = "R"
			intervals [13]:
				xmin = 9.6359
				xmax = 9.6959
				text = "IY0"
			intervals [14]:
				xmin = 9.6959
				xmax = 9.7759
				text = "V"
			intervals [15]:
				xmin = 9.7759
				xmax = 9.9559
				text = "AY1"
			intervals [16]:
				xmin = 9.9559
				xmax = 10.0359
				text = "T"
			intervals [17]:
				xmin = 10.0359
				xmax = 10.0759
				text = "AH0"
			intervals [18]:
				xmin = 10.0759
				xmax = 10.1459
				text = "L"
			intervals [19]:
				xmin = 10.1459
				xmax = 10.4959
				text = "AY2"
			intervals [20]:
				xmin = 10.4959
				xmax = 10.7659
				text = "Z"
			intervals [21]:
				xmin = 10.7659
				xmax = 11.1223
				text = ""
			intervals [22]:
				xmin = 11.1223
				xmax = 11.1523
				text = "sil"
			intervals [23]:
				xmin = 11.1523
				xmax = 11.2723
				text = "B"
			intervals [24]:
				xmin = 11.2723
				xmax = 11.3623
				text = "AH1"
			intervals [25]:
				xmin = 11.3623
				xmax = 11.5723
				text = "T"
			intervals [26]:
				xmin = 11.5723
				xmax = 12.5178
				text = ""
			intervals [27]:
				xmin = 12.5178
				xmax = 12.5678
				text = "sil"
			intervals [28]:
				xmin = 12.5678
				xmax = 12.6778
				text = "AY1"
			intervals [29]:
				xmin = 12.6778
				xmax = 12.7178
				text = "D"
			intervals [30]:
				xmin = 12.7178
				xmax = 12.8078
				text = "OW1"
			intervals [31]:
				xmin = 12.8078
				xmax = 12.8878
				text = "N"
			intervals [32]:
				xmin = 12.8878
				xmax = 13.0378
				text = "S"
			intervals [33]:
				xmin = 13.0378
				xmax = 13.5878
				text = "IY1"
			intervals [34]:
				xmin = 13.5878
				xmax = 14.1182
				text = ""
			intervals [35]:
				xmin = 14.1182
				xmax = 14.1582
				text = "sil"
			intervals [36]:
				xmin = 14.1582
				xmax = 14.2582
				text = "DH"
			intervals [37]:
				xmin = 14.2582
				xmax = 14.3282
				text = "AH0"
			intervals [38]:
				xmin = 14.3282
				xmax = 14.4182
				text = "R"
			intervals [39]:
				xmin = 14.4182
				xmax = 14.4882
				text = "IY1"
			intervals [40]:
				xmin = 14.4882
				xmax = 14.6282
				text = "L"
			intervals [41]:
				xmin = 14.6282
				xmax = 14.7982
				text = "CH"
			intervals [42]:
				xmin = 14.7982
				xmax = 15.0682
				text = "EY1"
			intervals [43]:
				xmin = 15.0682
				xmax = 15.2282
				text = "N"
			intervals [44]:
				xmin = 15.2282
				xmax = 15.4982
				text = "JH"
			intervals [45]:
				xmin = 15.4982
				xmax = 16.2332
				text = ""
			intervals [46]:
				xmin = 16.2332
				xmax = 16.6832
				text = "AH1"
			intervals [47]:
				xmin = 16.6832
				xmax = 16.8832
				text = "M"
			intervals [48]:
				xmin = 16.8832
				xmax = 16.9332
				text = "sp"
			intervals [49]:
				xmin = 16.9332
				xmax = 17.7505
				text = ""
			intervals [50]:
				xmin = 17.7505
				xmax = 17.9805
				text = "AY1"
			intervals [51]:
				xmin = 17.9805
				xmax = 18.0705
				text = "S"
			intervals [52]:
				xmin = 18.0705
				xmax = 18.5405
				text = "IY1"
			intervals [53]:
				xmin = 18.5405
				xmax = 18.5705
				text = "sp"
			intervals [54]:
				xmin = 18.5705
				xmax = 19.063
				text = ""
			intervals [55]:
				xmin = 19.063
				xmax = 19.153
				text = "DH"
			intervals [56]:
				xmin = 19.153
				xmax = 19.353
				text = "EY1"
			intervals [57]:
				xmin = 19.353
				xmax = 19.453
				text = "R"
			intervals [58]:
				xmin = 19.453
				xmax = 19.613
				text = "IY0"
			intervals [59]:
				xmin = 19.613
				xmax = 19.663
				text = "B"
			intervals [60]:
				xmin = 19.663
				xmax = 19.763
				text = "IH1"
			intervals [61]:
				xmin = 19.763
				xmax = 19.913
				text = "L"
			intervals [62]:
				xmin = 19.913
				xmax = 19.963
				text = "D"
			intervals [63]:
				xmin = 19.963
				xmax = 20.043
				text = "IH0"
			intervals [64]:
				xmin = 20.043
				xmax = 20.223
				text = "N"
			intervals [65]:
				xmin = 20.223
				xmax = 20.2749
				text = ""
			intervals [66]:
				xmin = 20.2749
				xmax = 20.3049
				text = "sil"
			intervals [67]:
				xmin = 20.3049
				xmax = 20.4449
				text = "HH"
			intervals [68]:
				xmin = 20.4449
				xmax = 20.7149
				text = "AW1"
			intervals [69]:
				xmin = 20.7149
				xmax = 20.7949
				text = "S"
			intervals [70]:
				xmin = 20.7949
				xmax = 20.8849
				text = "IH0"
			intervals [71]:
				xmin = 20.8849
				xmax = 21.1149
				text = "Z"
			intervals [72]:
				xmin = 21.1149
				xmax = 21.2249
				text = "T"
			intervals [73]:
				xmin = 21.2249
				xmax = 21.7549
				text = "AW1"
			intervals [74]:
				xmin = 21.7549
				xmax = 21.7849
				text = "N"
			intervals [75]:
				xmin = 21.7849
				xmax = 21.8149
				text = "HH"
			intervals [76]:
				xmin = 21.8149
				xmax = 21.8449
				text = "OW2"
			intervals [77]:
				xmin = 21.8449
				xmax = 21.8949
				text = "M"
			intervals [78]:
				xmin = 21.8949
				xmax = 22.0549
				text = "Z"
			intervals [79]:
				xmin = 22.0549
				xmax = 22.6248
				text = ""
			intervals [80]:
				xmin = 22.6248
				xmax = 22.6648
				text = "sil"
			intervals [81]:
				xmin = 22.6648
				xmax = 23.0048
				text = "AE1"
			intervals [82]:
				xmin = 23.0048
				xmax = 23.2248
				text = "N"
			intervals [83]:
				xmin = 23.2248
				xmax = 23.2748
				text = "D"
			intervals [84]:
				xmin = 23.2748
				xmax = 23.6748
				text = "AH1"
			intervals [85]:
				xmin = 23.6748
				xmax = 23.9048
				text = "M"
			intervals [86]:
				xmin = 23.9048
				xmax = 25.2794
				text = "sp"
			intervals [87]:
				xmin = 25.2794
				xmax = 25.3894
				text = "N"
			intervals [88]:
				xmin = 25.3894
				xmax = 25.6494
				text = "UW1"
			intervals [89]:
				xmin = 25.6494
				xmax = 25.8994
				text = "AA1"
			intervals [90]:
				xmin = 25.8994
				xmax = 26.0194
				text = "K"
			intervals [91]:
				xmin = 26.0194
				xmax = 26.0894
				text = "W"
			intervals [92]:
				xmin = 26.0894
				xmax = 26.1494
				text = "AH0"
			intervals [93]:
				xmin = 26.1494
				xmax = 26.2794
				text = "S"
			intervals [94]:
				xmin = 26.2794
				xmax = 26.3594
				text = "EH1"
			intervals [95]:
				xmin = 26.3594
				xmax = 26.5494
				text = "N"
			intervals [96]:
				xmin = 26.5494
				xmax = 26.6394
				text = "ER0"
			intervals [97]:
				xmin = 26.6394
				xmax = 26.7294
				text = "B"
			intervals [98]:
				xmin = 26.7294
				xmax = 26.9194
				text = "AH1"
			intervals [99]:
				xmin = 26.9194
				xmax = 27.0194
				text = "T"
			intervals [100]:
				xmin = 27.0194
				xmax = 27.739
				text = ""
			intervals [101]:
				xmin = 27.739
				xmax = 27.779
				text = "sil"
			intervals [102]:
				xmin = 27.779
				xmax = 27.839
				text = "DH"
			intervals [103]:
				xmin = 27.839
				xmax = 27.889
				text = "AH0"
			intervals [104]:
				xmin = 27.889
				xmax = 27.939
				text = "R"
			intervals [105]:
				xmin = 27.939
				xmax = 27.969
				text = "IY2"
			intervals [106]:
				xmin = 27.969
				xmax = 28.139
				text = "AE1"
			intervals [107]:
				xmin = 28.139
				xmax = 28.169
				text = "L"
			intervals [108]:
				xmin = 28.169
				xmax = 28.229
				text = "AH0"
			intervals [109]:
				xmin = 28.229
				xmax = 28.299
				text = "T"
			intervals [110]:
				xmin = 28.299
				xmax = 28.329
				text = "IY2"
			intervals [111]:
				xmin = 28.329
				xmax = 28.529
				text = "IH1"
			intervals [112]:
				xmin = 28.529
				xmax = 28.589
				text = "Z"
			intervals [113]:
				xmin = 28.589
				xmax = 28.649
				text = "DH"
			intervals [114]:
				xmin = 28.649
				xmax = 28.699
				text = "EY1"
			intervals [115]:
				xmin = 28.699
				xmax = 28.789
				text = "N"
			intervals [116]:
				xmin = 28.789
				xmax = 28.949
				text = "AA1"
			intervals [117]:
				xmin = 28.949
				xmax = 29.059
				text = "T"
			intervals [118]:
				xmin = 29.059
				xmax = 29.3322
				text = ""
			intervals [119]:
				xmin = 29.3322
				xmax = 29.4122
				text = "sil"
			intervals [120]:
				xmin = 29.4122
				xmax = 29.8122
				text = "AH1"
			intervals [121]:
				xmin = 29.8122
				xmax = 30.0622
				text = "M"
			intervals [122]:
				xmin = 30.0622
				xmax = 31.3304
				text = "sp"
			intervals [123]:
				xmin = 31.3304
				xmax = 31.4504
				text = "B"
			intervals [124]:
				xmin = 31.4504
				xmax = 31.5204
				text = "IH1"
			intervals [125]:
				xmin = 31.5204
				xmax = 31.6304
				text = "L"
			intervals [126]:
				xmin = 31.6304
				xmax = 31.6804
				text = "D"
			intervals [127]:
				xmin = 31.6804
				xmax = 31.7604
				text = "IH0"
			intervals [128]:
				xmin = 31.7604
				xmax = 31.8004
				text = "N"
			intervals [129]:
				xmin = 31.8004
				xmax = 31.9304
				text = "M"
			intervals [130]:
				xmin = 31.9304
				xmax = 32.1804
				text = "AO1"
			intervals [131]:
				xmin = 32.1804
				xmax = 32.2704
				text = "R"
			intervals [132]:
				xmin = 32.2704
				xmax = 32.3304
				text = "AH0"
			intervals [133]:
				xmin = 32.3304
				xmax = 32.4404
				text = "F"
			intervals [134]:
				xmin = 32.4404
				xmax = 32.5304
				text = "AO1"
			intervals [135]:
				xmin = 32.5304
				xmax = 32.5604
				text = "R"
			intervals [136]:
				xmin = 32.5604
				xmax = 32.5904
				text = "D"
			intervals [137]:
				xmin = 32.5904
				xmax = 32.6204
				text = "AH0"
			intervals [138]:
				xmin = 32.6204
				xmax = 32.6604
				text = "B"
			intervals [139]:
				xmin = 32.6604
				xmax = 32.7604
				text = "AH0"
			intervals [140]:
				xmin = 32.7604
				xmax = 32.7904
				text = "L"
			intervals [141]:
				xmin = 32.7904
				xmax = 32.8504
				text = "AH0"
			intervals [142]:
				xmin = 32.8504
				xmax = 32.9304
				text = "P"
			intervals [143]:
				xmin = 32.9304
				xmax = 33.0704
				text = "AA1"
			intervals [144]:
				xmin = 33.0704
				xmax = 33.1104
				text = "R"
			intervals [145]:
				xmin = 33.1104
				xmax = 33.1504
				text = "T"
			intervals [146]:
				xmin = 33.1504
				xmax = 33.1904
				text = "M"
			intervals [147]:
				xmin = 33.1904
				xmax = 33.2604
				text = "AH0"
			intervals [148]:
				xmin = 33.2604
				xmax = 33.3004
				text = "N"
			intervals [149]:
				xmin = 33.3004
				xmax = 33.3504
				text = "T"
			intervals [150]:
				xmin = 33.3504
				xmax = 33.4004
				text = "B"
			intervals [151]:
				xmin = 33.4004
				xmax = 33.4904
				text = "IH1"
			intervals [152]:
				xmin = 33.4904
				xmax = 33.6204
				text = "L"
			intervals [153]:
				xmin = 33.6204
				xmax = 33.6604
				text = "D"
			intervals [154]:
				xmin = 33.6604
				xmax = 33.6904
				text = "IH0"
			intervals [155]:
				xmin = 33.6904
				xmax = 33.7704
				text = "NG"
			intervals [156]:
				xmin = 33.7704
				xmax = 33.9804
				text = "Z"
			intervals [157]:
				xmin = 33.9804
				xmax = 34.0204
				text = "sp"
			intervals [158]:
				xmin = 34.0204
				xmax = 34.2004
				text = "F"
			intervals [159]:
				xmin = 34.2004
				xmax = 34.4004
				text = "AO1"
			intervals [160]:
				xmin = 34.4004
				xmax = 34.4504
				text = "R"
			intervals [161]:
				xmin = 34.4504
				xmax = 34.5704
				text = "L"
			intervals [162]:
				xmin = 34.5704
				xmax = 34.7204
				text = "OW1"
			intervals [163]:
				xmin = 34.7204
				xmax = 34.8404
				text = "IH1"
			intervals [164]:
				xmin = 34.8404
				xmax = 34.8904
				text = "N"
			intervals [165]:
				xmin = 34.8904
				xmax = 34.9704
				text = "K"
			intervals [166]:
				xmin = 34.9704
				xmax = 35.0204
				text = "AH2"
			intervals [167]:
				xmin = 35.0204
				xmax = 35.1104
				text = "M"
			intervals [168]:
				xmin = 35.1104
				xmax = 35.1904
				text = "F"
			intervals [169]:
				xmin = 35.1904
				xmax = 35.3804
				text = "AE1"
			intervals [170]:
				xmin = 35.3804
				xmax = 35.4604
				text = "M"
			intervals [171]:
				xmin = 35.4604
				xmax = 35.5304
				text = "L"
			intervals [172]:
				xmin = 35.5304
				xmax = 35.6204
				text = "IY0"
			intervals [173]:
				xmin = 35.6204
				xmax = 35.8604
				text = "Z"
			intervals [174]:
				xmin = 35.8604
				xmax = 36.7471
				text = ""
			intervals [175]:
				xmin = 36.7471
				xmax = 37.1771
				text = "AH1"
			intervals [176]:
				xmin = 37.1771
				xmax = 37.5971
				text = "M"
			intervals [177]:
				xmin = 37.5971
				xmax = 37.8145
				text = ""
			intervals [178]:
				xmin = 37.8145
				xmax = 37.8545
				text = "sil"
			intervals [179]:
				xmin = 37.8545
				xmax = 37.9745
				text = "spn"
			intervals [180]:
				xmin = 37.9745
				xmax = 40.0908
				text = ""
			intervals [181]:
				xmin = 40.0908
				xmax = 40.1508
				text = "sil"
			intervals [182]:
				xmin = 40.1508
				xmax = 40.2708
				text = "D"
			intervals [183]:
				xmin = 40.2708
				xmax = 40.4908
				text = "AW1"
			intervals [184]:
				xmin = 40.4908
				xmax = 40.6108
				text = "N"
			intervals [185]:
				xmin = 40.6108
				xmax = 40.7808
				text = "AO1"
			intervals [186]:
				xmin = 40.7808
				xmax = 40.8108
				text = "N"
			intervals [187]:
				xmin = 40.8108
				xmax = 40.9408
				text = "sp"
			intervals [188]:
				xmin = 40.9408
				xmax = 41.1008
				text = "EY1"
			intervals [189]:
				xmin = 41.1008
				xmax = 41.1308
				text = "TH"
			intervals [190]:
				xmin = 41.1308
				xmax = 41.1908
				text = "S"
			intervals [191]:
				xmin = 41.1908
				xmax = 41.3308
				text = "T"
			intervals [192]:
				xmin = 41.3308
				xmax = 41.4008
				text = "R"
			intervals [193]:
				xmin = 41.4008
				xmax = 41.5508
				text = "IY1"
			intervals [194]:
				xmin = 41.5508
				xmax = 41.6308
				text = "T"
			intervals [195]:
				xmin = 41.6308
				xmax = 41.8777
				text = ""
			intervals [196]:
				xmin = 41.8777
				xmax = 41.9977
				text = "IH1"
			intervals [197]:
				xmin = 41.9977
				xmax = 42.0777
				text = "T"
			intervals [198]:
				xmin = 42.0777
				xmax = 42.1277
				text = "Z"
			intervals [199]:
				xmin = 42.1277
				xmax = 42.1977
				text = "V"
			intervals [200]:
				xmin = 42.1977
				xmax = 42.2377
				text = "EH1"
			intervals [201]:
				xmin = 42.2377
				xmax = 42.3677
				text = "R"
			intervals [202]:
				xmin = 42.3677
				xmax = 42.4277
				text = "IY0"
			intervals [203]:
				xmin = 42.4277
				xmax = 42.5477
				text = "D"
			intervals [204]:
				xmin = 42.5477
				xmax = 42.6477
				text = "IH1"
			intervals [205]:
				xmin = 42.6477
				xmax = 42.7677
				text = "F"
			intervals [206]:
				xmin = 42.7677
				xmax = 42.8077
				text = "R"
			intervals [207]:
				xmin = 42.8077
				xmax = 42.8877
				text = "AH0"
			intervals [208]:
				xmin = 42.8877
				xmax = 42.9277
				text = "N"
			intervals [209]:
				xmin = 42.9277
				xmax = 42.9577
				text = "T"
			intervals [210]:
				xmin = 42.9577
				xmax = 43.0377
				text = "F"
			intervals [211]:
				xmin = 43.0377
				xmax = 43.0677
				text = "R"
			intervals [212]:
				xmin = 43.0677
				xmax = 43.0977
				text = "AH1"
			intervals [213]:
				xmin = 43.0977
				xmax = 43.1777
				text = "M"
			intervals [214]:
				xmin = 43.1777
				xmax = 43.2377
				text = "W"
			intervals [215]:
				xmin = 43.2377
				xmax = 43.2777
				text = "EH1"
			intervals [216]:
				xmin = 43.2777
				xmax = 43.3477
				text = "N"
			intervals [217]:
				xmin = 43.3477
				xmax = 43.4777
				text = "AY1"
			intervals [218]:
				xmin = 43.4777
				xmax = 43.5777
				text = "G"
			intervals [219]:
				xmin = 43.5777
				xmax = 43.6177
				text = "R"
			intervals [220]:
				xmin = 43.6177
				xmax = 43.7477
				text = "UW1"
			intervals [221]:
				xmin = 43.7477
				xmax = 43.8877
				text = "AH1"
			intervals [222]:
				xmin = 43.8877
				xmax = 43.9677
				text = "P"
			intervals [223]:
				xmin = 43.9677
				xmax = 44.3201
				text = ""
			intervals [224]:
				xmin = 44.3201
				xmax = 44.3601
				text = "sil"
			intervals [225]:
				xmin = 44.3601
				xmax = 44.5201
				text = "N"
			intervals [226]:
				xmin = 44.5201
				xmax = 44.7301
				text = "AW1"
			intervals [227]:
				xmin = 44.7301
				xmax = 44.7601
				text = "IH0"
			intervals [228]:
				xmin = 44.7601
				xmax = 44.8001
				text = "N"
			intervals [229]:
				xmin = 44.8001
				xmax = 44.8401
				text = "DH"
			intervals [230]:
				xmin = 44.8401
				xmax = 44.9501
				text = "IH1"
			intervals [231]:
				xmin = 44.9501
				xmax = 45.2001
				text = "S"
			intervals [232]:
				xmin = 45.2001
				xmax = 45.8817
				text = ""
			intervals [233]:
				xmin = 45.8817
				xmax = 45.9517
				text = "B"
			intervals [234]:
				xmin = 45.9517
				xmax = 46.0617
				text = "IH1"
			intervals [235]:
				xmin = 46.0617
				xmax = 46.1617
				text = "L"
			intervals [236]:
				xmin = 46.1617
				xmax = 46.2117
				text = "D"
			intervals [237]:
				xmin = 46.2117
				xmax = 46.2817
				text = "IH0"
			intervals [238]:
				xmin = 46.2817
				xmax = 46.3117
				text = "NG"
			intervals [239]:
				xmin = 46.3117
				xmax = 46.4117
				text = "Z"
			intervals [240]:
				xmin = 46.4117
				xmax = 46.4817
				text = "AE1"
			intervals [241]:
				xmin = 46.4817
				xmax = 46.5517
				text = "F"
			intervals [242]:
				xmin = 46.5517
				xmax = 46.6017
				text = "T"
			intervals [243]:
				xmin = 46.6017
				xmax = 46.6717
				text = "ER0"
			intervals [244]:
				xmin = 46.6717
				xmax = 46.7317
				text = "B"
			intervals [245]:
				xmin = 46.7317
				xmax = 46.8117
				text = "IH1"
			intervals [246]:
				xmin = 46.8117
				xmax = 46.9117
				text = "L"
			intervals [247]:
				xmin = 46.9117
				xmax = 46.9617
				text = "D"
			intervals [248]:
				xmin = 46.9617
				xmax = 46.9917
				text = "IH0"
			intervals [249]:
				xmin = 46.9917
				xmax = 47.0217
				text = "NG"
			intervals [250]:
				xmin = 47.0217
				xmax = 47.1617
				text = "Z"
			intervals [251]:
				xmin = 47.1617
				xmax = 47.2617
				text = "K"
			intervals [252]:
				xmin = 47.2617
				xmax = 47.2917
				text = "L"
			intervals [253]:
				xmin = 47.2917
				xmax = 47.5917
				text = "AH1"
			intervals [254]:
				xmin = 47.5917
				xmax = 47.6617
				text = "B"
			intervals [255]:
				xmin = 47.6617
				xmax = 47.8817
				text = "Z"
			intervals [256]:
				xmin = 47.8817
				xmax = 48.3438
				text = ""
			intervals [257]:
				xmin = 48.3438
				xmax = 48.7438
				text = "AH1"
			intervals [258]:
				xmin = 48.7438
				xmax = 49.0138
				text = "M"
			intervals [259]:
				xmin = 49.0138
				xmax = 49.1238
				text = "sp"
			intervals [260]:
				xmin = 49.1238
				xmax = 49.2638
				text = "N"
			intervals [261]:
				xmin = 49.2638
				xmax = 49.3938
				text = "UW1"
			intervals [262]:
				xmin = 49.3938
				xmax = 49.4638
				text = "B"
			intervals [263]:
				xmin = 49.4638
				xmax = 49.5438
				text = "IH1"
			intervals [264]:
				xmin = 49.5438
				xmax = 49.6038
				text = "L"
			intervals [265]:
				xmin = 49.6038
				xmax = 49.6338
				text = "D"
			intervals [266]:
				xmin = 49.6338
				xmax = 49.6638
				text = "IH0"
			intervals [267]:
				xmin = 49.6638
				xmax = 49.6938
				text = "NG"
			intervals [268]:
				xmin = 49.6938
				xmax = 49.7738
				text = "Z"
			intervals [269]:
				xmin = 49.7738
				xmax = 49.8338
				text = "DH"
			intervals [270]:
				xmin = 49.8338
				xmax = 49.8638
				text = "AE1"
			intervals [271]:
				xmin = 49.8638
				xmax = 49.9438
				text = "T"
			intervals [272]:
				xmin = 49.9438
				xmax = 49.9938
				text = "DH"
			intervals [273]:
				xmin = 49.9938
				xmax = 50.1038
				text = "EY1"
			intervals [274]:
				xmin = 50.1038
				xmax = 50.1938
				text = "B"
			intervals [275]:
				xmin = 50.1938
				xmax = 50.2738
				text = "IH1"
			intervals [276]:
				xmin = 50.2738
				xmax = 50.3438
				text = "L"
			intervals [277]:
				xmin = 50.3438
				xmax = 50.3938
				text = "D"
			intervals [278]:
				xmin = 50.3938
				xmax = 50.4238
				text = "IH0"
			intervals [279]:
				xmin = 50.4238
				xmax = 50.5138
				text = "N"
			intervals [280]:
				xmin = 50.5138
				xmax = 50.6438
				text = "AH1"
			intervals [281]:
				xmin = 50.6438
				xmax = 50.7238
				text = "P"
			intervals [282]:
				xmin = 50.7238
				xmax = 50.7538
				text = "W"
			intervals [283]:
				xmin = 50.7538
				xmax = 50.7938
				text = "IH1"
			intervals [284]:
				xmin = 50.7938
				xmax = 50.8238
				text = "DH"
			intervals [285]:
				xmin = 50.8238
				xmax = 50.9138
				text = "N"
			intervals [286]:
				xmin = 50.9138
				xmax = 51.0538
				text = "UW1"
			intervals [287]:
				xmin = 51.0538
				xmax = 51.1738
				text = "K"
			intervals [288]:
				xmin = 51.1738
				xmax = 51.3838
				text = "AA1"
			intervals [289]:
				xmin = 51.3838
				xmax = 51.4438
				text = "N"
			intervals [290]:
				xmin = 51.4438
				xmax = 51.5338
				text = "D"
			intervals [291]:
				xmin = 51.5338
				xmax = 51.8838
				text = "OW0"
			intervals [292]:
				xmin = 51.8838
				xmax = 52.0538
				text = "Z"
			intervals [293]:
				xmin = 52.0538
				xmax = 52.2538
				text = "AE1"
			intervals [294]:
				xmin = 52.2538
				xmax = 52.4138
				text = "N"
			intervals [295]:
				xmin = 52.4138
				xmax = 53.3598
				text = ""
			intervals [296]:
				xmin = 53.3598
				xmax = 53.8098
				text = "AH1"
			intervals [297]:
				xmin = 53.8098
				xmax = 54.1298
				text = "M"
			intervals [298]:
				xmin = 54.1298
				xmax = 54.5383
				text = "sp"
			intervals [299]:
				xmin = 54.5383
				xmax = 54.5983
				text = "IH1"
			intervals [300]:
				xmin = 54.5983
				xmax = 54.6583
				text = "T"
			intervals [301]:
				xmin = 54.6583
				xmax = 54.7083
				text = "Z"
			intervals [302]:
				xmin = 54.7083
				xmax = 54.7983
				text = "D"
			intervals [303]:
				xmin = 54.7983
				xmax = 54.8883
				text = "IH1"
			intervals [304]:
				xmin = 54.8883
				xmax = 54.9783
				text = "F"
			intervals [305]:
				xmin = 54.9783
				xmax = 55.0183
				text = "R"
			intervals [306]:
				xmin = 55.0183
				xmax = 55.0483
				text = "AH0"
			intervals [307]:
				xmin = 55.0483
				xmax = 55.0783
				text = "N"
			intervals [308]:
				xmin = 55.0783
				xmax = 55.1083
				text = "T"
			intervals [309]:
				xmin = 55.1083
				xmax = 55.1783
				text = "N"
			intervals [310]:
				xmin = 55.1783
				xmax = 55.5483
				text = "AW1"
			intervals [311]:
				xmin = 55.5483
				xmax = 55.6183
				text = "sp"
			intervals [312]:
				xmin = 55.6183
				xmax = 56.3327
				text = ""
			intervals [313]:
				xmin = 56.3327
				xmax = 56.5827
				text = "AH1"
			intervals [314]:
				xmin = 56.5827
				xmax = 56.6927
				text = "M"
			intervals [315]:
				xmin = 56.6927
				xmax = 56.8027
				text = "AY1"
			intervals [316]:
				xmin = 56.8027
				xmax = 56.8827
				text = "R"
			intervals [317]:
				xmin = 56.8827
				xmax = 56.9627
				text = "IY0"
			intervals [318]:
				xmin = 56.9627
				xmax = 57.0327
				text = "M"
			intervals [319]:
				xmin = 57.0327
				xmax = 57.0927
				text = "EH1"
			intervals [320]:
				xmin = 57.0927
				xmax = 57.1527
				text = "M"
			intervals [321]:
				xmin = 57.1527
				xmax = 57.2127
				text = "B"
			intervals [322]:
				xmin = 57.2127
				xmax = 57.2727
				text = "ER0"
			intervals [323]:
				xmin = 57.2727
				xmax = 57.3627
				text = "Y"
			intervals [324]:
				xmin = 57.3627
				xmax = 57.4427
				text = "UW1"
			intervals [325]:
				xmin = 57.4427
				xmax = 57.5127
				text = "W"
			intervals [326]:
				xmin = 57.5127
				xmax = 57.5427
				text = "UH1"
			intervals [327]:
				xmin = 57.5427
				xmax = 57.5727
				text = "D"
			intervals [328]:
				xmin = 57.5727
				xmax = 57.6027
				text = "AH0"
			intervals [329]:
				xmin = 57.6027
				xmax = 57.6327
				text = "N"
			intervals [330]:
				xmin = 57.6327
				xmax = 57.6627
				text = "T"
			intervals [331]:
				xmin = 57.6627
				xmax = 57.7427
				text = "S"
			intervals [332]:
				xmin = 57.7427
				xmax = 57.8127
				text = "IY1"
			intervals [333]:
				xmin = 57.8127
				xmax = 57.9027
				text = "AH0"
			intervals [334]:
				xmin = 57.9027
				xmax = 57.9727
				text = "W"
			intervals [335]:
				xmin = 57.9727
				xmax = 58.0727
				text = "AY1"
			intervals [336]:
				xmin = 58.0727
				xmax = 58.1327
				text = "T"
			intervals [337]:
				xmin = 58.1327
				xmax = 58.2427
				text = "P"
			intervals [338]:
				xmin = 58.2427
				xmax = 58.3127
				text = "ER1"
			intervals [339]:
				xmin = 58.3127
				xmax = 58.4227
				text = "S"
			intervals [340]:
				xmin = 58.4227
				xmax = 58.4727
				text = "AH0"
			intervals [341]:
				xmin = 58.4727
				xmax = 58.5327
				text = "N"
			intervals [342]:
				xmin = 58.5327
				xmax = 58.5827
				text = "AO1"
			intervals [343]:
				xmin = 58.5827
				xmax = 58.6427
				text = "N"
			intervals [344]:
				xmin = 58.6427
				xmax = 58.6727
				text = "DH"
			intervals [345]:
				xmin = 58.6727
				xmax = 58.7127
				text = "AH0"
			intervals [346]:
				xmin = 58.7127
				xmax = 58.7627
				text = "M"
			intervals [347]:
				xmin = 58.7627
				xmax = 58.8027
				text = "S"
			intervals [348]:
				xmin = 58.8027
				xmax = 58.9627
				text = "T"
			intervals [349]:
				xmin = 58.9627
				xmax = 59.0027
				text = "R"
			intervals [350]:
				xmin = 59.0027
				xmax = 59.1327
				text = "IY1"
			intervals [351]:
				xmin = 59.1327
				xmax = 59.1827
				text = "T"
			intervals [352]:
				xmin = 59.1827
				xmax = 59.3527
				text = "S"
			intervals [353]:
				xmin = 59.3527
				xmax = 59.3827
				text = "sp"
			intervals [354]:
				xmin = 59.3827
				xmax = 59.5227
				text = "N"
			intervals [355]:
				xmin = 59.5227
				xmax = 59.8427
				text = "AW1"
			intervals [356]:
				xmin = 59.8427
				xmax = 59.9227
				text = "DH"
			intervals [357]:
				xmin = 59.9227
				xmax = 60.0427
				text = "EY1"
			intervals [358]:
				xmin = 60.0427
				xmax = 60.1727
				text = "AA1"
			intervals [359]:
				xmin = 60.1727
				xmax = 60.2527
				text = "R"
			intervals [360]:
				xmin = 60.2527
				xmax = 60.2827
				text = "sp"
			intervals [361]:
				xmin = 60.2827
				xmax = 60.4127
				text = "EH1"
			intervals [362]:
				xmin = 60.4127
				xmax = 60.4627
				text = "V"
			intervals [363]:
				xmin = 60.4627
				xmax = 60.5127
				text = "R"
			intervals [364]:
				xmin = 60.5127
				xmax = 60.5927
				text = "IY0"
			intervals [365]:
				xmin = 60.5927
				xmax = 60.6627
				text = "W"
			intervals [366]:
				xmin = 60.6627
				xmax = 60.8327
				text = "EH2"
			intervals [367]:
				xmin = 60.8327
				xmax = 60.9927
				text = "R"
			intervals [368]:
				xmin = 60.9927
				xmax = 61.767
				text = ""
			intervals [369]:
				xmin = 61.767
				xmax = 62.197
				text = "AH1"
			intervals [370]:
				xmin = 62.197
				xmax = 62.507
				text = "M"
			intervals [371]:
				xmin = 62.507
				xmax = 62.7537
				text = "sp"
			intervals [372]:
				xmin = 62.7537
				xmax = 62.9037
				text = "spn"
			intervals [373]:
				xmin = 62.9037
				xmax = 63.0399
				text = ""
			intervals [374]:
				xmin = 63.0399
				xmax = 63.0799
				text = "sil"
			intervals [375]:
				xmin = 63.0799
				xmax = 63.2499
				text = "S"
			intervals [376]:
				xmin = 63.2499
				xmax = 63.4099
				text = "AW2"
			intervals [377]:
				xmin = 63.4099
				xmax = 63.5799
				text = "TH"
			intervals [378]:
				xmin = 63.5799
				xmax = 63.7899
				text = "IY1"
			intervals [379]:
				xmin = 63.7899
				xmax = 64.0099
				text = "S"
			intervals [380]:
				xmin = 64.0099
				xmax = 64.0999
				text = "T"
			intervals [381]:
				xmin = 64.0999
				xmax = 66.3204
				text = ""
			intervals [382]:
				xmin = 66.3204
				xmax = 66.4104
				text = "sil"
			intervals [383]:
				xmin = 66.4104
				xmax = 67.1004
				text = "M"
			intervals [384]:
				xmin = 67.1004
				xmax = 67.3811
				text = "sp"
			intervals [385]:
				xmin = 67.3811
				xmax = 67.4811
				text = "OW1"
			intervals [386]:
				xmin = 67.4811
				xmax = 67.5311
				text = "N"
			intervals [387]:
				xmin = 67.5311
				xmax = 67.5611
				text = "L"
			intervals [388]:
				xmin = 67.5611
				xmax = 67.6011
				text = "IY0"
			intervals [389]:
				xmin = 67.6011
				xmax = 67.6811
				text = "TH"
			intervals [390]:
				xmin = 67.6811
				xmax = 67.7311
				text = "IH1"
			intervals [391]:
				xmin = 67.7311
				xmax = 67.8411
				text = "NG"
			intervals [392]:
				xmin = 67.8411
				xmax = 67.9711
				text = "CH"
			intervals [393]:
				xmin = 67.9711
				xmax = 68.1911
				text = "EY1"
			intervals [394]:
				xmin = 68.1911
				xmax = 68.2311
				text = "N"
			intervals [395]:
				xmin = 68.2311
				xmax = 68.2811
				text = "JH"
			intervals [396]:
				xmin = 68.2811
				xmax = 68.3511
				text = "AH0"
			intervals [397]:
				xmin = 68.3511
				xmax = 68.4011
				text = "B"
			intervals [398]:
				xmin = 68.4011
				xmax = 68.4911
				text = "AW1"
			intervals [399]:
				xmin = 68.4911
				xmax = 68.5511
				text = "T"
			intervals [400]:
				xmin = 68.5511
				xmax = 68.6411
				text = "S"
			intervals [401]:
				xmin = 68.6411
				xmax = 68.8111
				text = "AW2"
			intervals [402]:
				xmin = 68.8111
				xmax = 68.9511
				text = "TH"
			intervals [403]:
				xmin = 68.9511
				xmax = 69.1011
				text = "IY1"
			intervals [404]:
				xmin = 69.1011
				xmax = 69.1711
				text = "S"
			intervals [405]:
				xmin = 69.1711
				xmax = 69.2111
				text = "T"
			intervals [406]:
				xmin = 69.2111
				xmax = 69.2411
				text = "sp"
			intervals [407]:
				xmin = 69.2411
				xmax = 69.7011
				text = "IH1"
			intervals [408]:
				xmin = 69.7011
				xmax = 69.8711
				text = "Z"
			intervals [409]:
				xmin = 69.8711
				xmax = 70.2967
				text = ""
			intervals [410]:
				xmin = 70.2967
				xmax = 70.6367
				text = "AH1"
			intervals [411]:
				xmin = 70.6367
				xmax = 70.9167
				text = "M"
			intervals [412]:
				xmin = 70.9167
				xmax = 71.0839
				text = "sp"
			intervals [413]:
				xmin = 71.0839
				xmax = 71.1739
				text = "DH"
			intervals [414]:
				xmin = 71.1739
				xmax = 71.2939
				text = "EY1"
			intervals [415]:
				xmin = 71.2939
				xmax = 71.3739
				text = "B"
			intervals [416]:
				xmin = 71.3739
				xmax = 71.4239
				text = "IH1"
			intervals [417]:
				xmin = 71.4239
				xmax = 71.5239
				text = "L"
			intervals [418]:
				xmin = 71.5239
				xmax = 71.5739
				text = "D"
			intervals [419]:
				xmin = 71.5739
				xmax = 71.6139
				text = "IH0"
			intervals [420]:
				xmin = 71.6139
				xmax = 71.6439
				text = "N"
			intervals [421]:
				xmin = 71.6439
				xmax = 71.7439
				text = "M"
			intervals [422]:
				xmin = 71.7439
				xmax = 71.8139
				text = "AO1"
			intervals [423]:
				xmin = 71.8139
				xmax = 71.8639
				text = "R"
			intervals [424]:
				xmin = 71.8639
				xmax = 71.9539
				text = "S"
			intervals [425]:
				xmin = 71.9539
				xmax = 72.0239
				text = "K"
			intervals [426]:
				xmin = 72.0239
				xmax = 72.3139
				text = "UW1"
			intervals [427]:
				xmin = 72.3139
				xmax = 72.3839
				text = "L"
			intervals [428]:
				xmin = 72.3839
				xmax = 72.6339
				text = "Z"
			intervals [429]:
				xmin = 72.6339
				xmax = 72.8307
				text = ""
			intervals [430]:
				xmin = 72.8307
				xmax = 72.8907
				text = "sil"
			intervals [431]:
				xmin = 72.8907
				xmax = 73.3107
				text = "AH1"
			intervals [432]:
				xmin = 73.3107
				xmax = 73.3907
				text = "DH"
			intervals [433]:
				xmin = 73.3907
				xmax = 73.4907
				text = "EY1"
			intervals [434]:
				xmin = 73.4907
				xmax = 73.6007
				text = "R"
			intervals [435]:
				xmin = 73.6007
				xmax = 73.7707
				text = "AH0"
			intervals [436]:
				xmin = 73.7707
				xmax = 73.8207
				text = "sp"
			intervals [437]:
				xmin = 73.8207
				xmax = 73.9207
				text = "T"
			intervals [438]:
				xmin = 73.9207
				xmax = 73.9507
				text = "R"
			intervals [439]:
				xmin = 73.9507
				xmax = 74.0707
				text = "AY1"
			intervals [440]:
				xmin = 74.0707
				xmax = 74.1207
				text = "N"
			intervals [441]:
				xmin = 74.1207
				xmax = 74.1707
				text = "AH0"
			intervals [442]:
				xmin = 74.1707
				xmax = 74.2307
				text = "R"
			intervals [443]:
				xmin = 74.2307
				xmax = 74.2707
				text = "IY0"
			intervals [444]:
				xmin = 74.2707
				xmax = 74.3407
				text = "V"
			intervals [445]:
				xmin = 74.3407
				xmax = 74.4507
				text = "AY1"
			intervals [446]:
				xmin = 74.4507
				xmax = 74.5107
				text = "T"
			intervals [447]:
				xmin = 74.5107
				xmax = 74.5507
				text = "AH0"
			intervals [448]:
				xmin = 74.5507
				xmax = 74.6507
				text = "L"
			intervals [449]:
				xmin = 74.6507
				xmax = 74.7507
				text = "AY2"
			intervals [450]:
				xmin = 74.7507
				xmax = 74.8307
				text = "Z"
			intervals [451]:
				xmin = 74.8307
				xmax = 74.9507
				text = "S"
			intervals [452]:
				xmin = 74.9507
				xmax = 75.0207
				text = "K"
			intervals [453]:
				xmin = 75.0207
				xmax = 75.1307
				text = "UW1"
			intervals [454]:
				xmin = 75.1307
				xmax = 75.2107
				text = "L"
			intervals [455]:
				xmin = 75.2107
				xmax = 75.3207
				text = "Z"
			intervals [456]:
				xmin = 75.3207
				xmax = 75.3907
				text = "L"
			intervals [457]:
				xmin = 75.3907
				xmax = 75.4807
				text = "AY1"
			intervals [458]:
				xmin = 75.4807
				xmax = 75.6007
				text = "K"
			intervals [459]:
				xmin = 75.6007
				xmax = 75.6407
				text = "B"
			intervals [460]:
				xmin = 75.6407
				xmax = 75.6707
				text = "AH0"
			intervals [461]:
				xmin = 75.6707
				xmax = 75.8407
				text = "L"
			intervals [462]:
				xmin = 75.8407
				xmax = 76.1407
				text = "UW1"
			intervals [463]:
				xmin = 76.1407
				xmax = 76.2107
				text = "sp"
			intervals [464]:
				xmin = 76.2107
				xmax = 77.0205
				text = ""
			intervals [465]:
				xmin = 77.0205
				xmax = 77.5305
				text = "AH1"
			intervals [466]:
				xmin = 77.5305
				xmax = 77.5605
				text = "M"
			intervals [467]:
				xmin = 77.5605
				xmax = 78.753
				text = "sp"
			intervals [468]:
				xmin = 78.753
				xmax = 78.823
				text = "B"
			intervals [469]:
				xmin = 78.823
				xmax = 78.983
				text = "AH1"
			intervals [470]:
				xmin = 78.983
				xmax = 79.123
				text = "T"
			intervals [471]:
				xmin = 79.123
				xmax = 79.2295
				text = ""
			intervals [472]:
				xmin = 79.2295
				xmax = 79.2795
				text = "sil"
			intervals [473]:
				xmin = 79.2795
				xmax = 79.3295
				text = "DH"
			intervals [474]:
				xmin = 79.3295
				xmax = 79.3795
				text = "AH0"
			intervals [475]:
				xmin = 79.3795
				xmax = 79.4595
				text = "K"
			intervals [476]:
				xmin = 79.4595
				xmax = 79.4995
				text = "R"
			intervals [477]:
				xmin = 79.4995
				xmax = 79.6595
				text = "AY1"
			intervals [478]:
				xmin = 79.6595
				xmax = 79.7195
				text = "M"
			intervals [479]:
				xmin = 79.7195
				xmax = 79.7995
				text = "S"
			intervals [480]:
				xmin = 79.7995
				xmax = 79.8595
				text = "T"
			intervals [481]:
				xmin = 79.8595
				xmax = 79.9695
				text = "IH1"
			intervals [482]:
				xmin = 79.9695
				xmax = 80.2595
				text = "L"
			intervals [483]:
				xmin = 80.2595
				xmax = 82.3018
				text = "sp"
			intervals [484]:
				xmin = 82.3018
				xmax = 82.4418
				text = "S"
			intervals [485]:
				xmin = 82.4418
				xmax = 82.4918
				text = "T"
			intervals [486]:
				xmin = 82.4918
				xmax = 82.6118
				text = "IH1"
			intervals [487]:
				xmin = 82.6118
				xmax = 82.7018
				text = "L"
			intervals [488]:
				xmin = 82.7018
				xmax = 82.7418
				text = "DH"
			intervals [489]:
				xmin = 82.7418
				xmax = 82.8118
				text = "AH0"
			intervals [490]:
				xmin = 82.8118
				xmax = 82.9018
				text = "S"
			intervals [491]:
				xmin = 82.9018
				xmax = 83.1618
				text = "EY1"
			intervals [492]:
				xmin = 83.1618
				xmax = 83.2418
				text = "M"
			intervals [493]:
				xmin = 83.2418
				xmax = 84.6533
				text = "sp"
			intervals [494]:
				xmin = 84.6533
				xmax = 84.8933
				text = "AH1"
			intervals [495]:
				xmin = 84.8933
				xmax = 85.1933
				text = "M"
			intervals [496]:
				xmin = 85.1933
				xmax = 86.0269
				text = "sp"
			intervals [497]:
				xmin = 86.0269
				xmax = 86.1769
				text = "AY1"
			intervals [498]:
				xmin = 86.1769
				xmax = 86.2469
				text = "TH"
			intervals [499]:
				xmin = 86.2469
				xmax = 86.2869
				text = "IH1"
			intervals [500]:
				xmin = 86.2869
				xmax = 86.3469
				text = "NG"
			intervals [501]:
				xmin = 86.3469
				xmax = 86.3769
				text = "K"
			intervals [502]:
				xmin = 86.3769
				xmax = 86.4169
				text = "DH"
			intervals [503]:
				xmin = 86.4169
				xmax = 86.4869
				text = "EY1"
			intervals [504]:
				xmin = 86.4869
				xmax = 86.5369
				text = "N"
			intervals [505]:
				xmin = 86.5369
				xmax = 86.6169
				text = "IY1"
			intervals [506]:
				xmin = 86.6169
				xmax = 86.6669
				text = "D"
			intervals [507]:
				xmin = 86.6669
				xmax = 86.6969
				text = "T"
			intervals [508]:
				xmin = 86.6969
				xmax = 86.7269
				text = "AH0"
			intervals [509]:
				xmin = 86.7269
				xmax = 86.8169
				text = "M"
			intervals [510]:
				xmin = 86.8169
				xmax = 86.9469
				text = "EY1"
			intervals [511]:
				xmin = 86.9469
				xmax = 86.9969
				text = "K"
			intervals [512]:
				xmin = 86.9969
				xmax = 87.1369
				text = "M"
			intervals [513]:
				xmin = 87.1369
				xmax = 87.4469
				text = "AO1"
			intervals [514]:
				xmin = 87.4469
				xmax = 87.6769
				text = "R"
			intervals [515]:
				xmin = 87.6769
				xmax = 88.8624
				text = ""
			intervals [516]:
				xmin = 88.8624
				xmax = 88.8924
				text = "sil"
			intervals [517]:
				xmin = 88.8924
				xmax = 89.7124
				text = "AH1"
			intervals [518]:
				xmin = 89.7124
				xmax = 89.7924
				text = "sp"
			intervals [519]:
				xmin = 89.7924
				xmax = 89.9124
				text = "B"
			intervals [520]:
				xmin = 89.9124
				xmax = 90.0724
				text = "OY1"
			intervals [521]:
				xmin = 90.0724
				xmax = 90.1124
				text = "Z"
			intervals [522]:
				xmin = 90.1124
				xmax = 90.1724
				text = "AH0"
			intervals [523]:
				xmin = 90.1724
				xmax = 90.2124
				text = "N"
			intervals [524]:
				xmin = 90.2124
				xmax = 90.2624
				text = "G"
			intervals [525]:
				xmin = 90.2624
				xmax = 90.3924
				text = "ER1"
			intervals [526]:
				xmin = 90.3924
				xmax = 90.4624
				text = "L"
			intervals [527]:
				xmin = 90.4624
				xmax = 90.5424
				text = "K"
			intervals [528]:
				xmin = 90.5424
				xmax = 90.5924
				text = "L"
			intervals [529]:
				xmin = 90.5924
				xmax = 90.7824
				text = "AH1"
			intervals [530]:
				xmin = 90.7824
				xmax = 90.8424
				text = "B"
			intervals [531]:
				xmin = 90.8424
				xmax = 90.8924
				text = "B"
			intervals [532]:
				xmin = 90.8924
				xmax = 90.9424
				text = "R"
			intervals [533]:
				xmin = 90.9424
				xmax = 91.0024
				text = "IH1"
			intervals [534]:
				xmin = 91.0024
				xmax = 91.1024
				text = "NG"
			intervals [535]:
				xmin = 91.1024
				xmax = 91.1624
				text = "B"
			intervals [536]:
				xmin = 91.1624
				xmax = 91.2424
				text = "AE1"
			intervals [537]:
				xmin = 91.2424
				xmax = 91.3024
				text = "K"
			intervals [538]:
				xmin = 91.3024
				xmax = 91.3524
				text = "DH"
			intervals [539]:
				xmin = 91.3524
				xmax = 91.4024
				text = "AH0"
			intervals [540]:
				xmin = 91.4024
				xmax = 91.5024
				text = "B"
			intervals [541]:
				xmin = 91.5024
				xmax = 91.6324
				text = "OY1"
			intervals [542]:
				xmin = 91.6324
				xmax = 91.7024
				text = "Z"
			intervals [543]:
				xmin = 91.7024
				xmax = 91.7424
				text = "AH0"
			intervals [544]:
				xmin = 91.7424
				xmax = 91.8024
				text = "N"
			intervals [545]:
				xmin = 91.8024
				xmax = 91.8524
				text = "G"
			intervals [546]:
				xmin = 91.8524
				xmax = 92.0224
				text = "ER1"
			intervals [547]:
				xmin = 92.0224
				xmax = 92.0824
				text = "L"
			intervals [548]:
				xmin = 92.0824
				xmax = 92.1724
				text = "K"
			intervals [549]:
				xmin = 92.1724
				xmax = 92.2124
				text = "L"
			intervals [550]:
				xmin = 92.2124
				xmax = 92.4224
				text = "AH1"
			intervals [551]:
				xmin = 92.4224
				xmax = 92.4624
				text = "B"
			intervals [552]:
				xmin = 92.4624
				xmax = 92.6124
				text = "Z"
			intervals [553]:
				xmin = 92.6124
				xmax = 92.8324
				text = "AE1"
			intervals [554]:
				xmin = 92.8324
				xmax = 92.9224
				text = "N"
			intervals [555]:
				xmin = 92.9224
				xmax = 93.0524
				text = "D"
			intervals [556]:
				xmin = 93.0524
				xmax = 95.7838
				text = ""
			intervals [557]:
				xmin = 95.7838
				xmax = 96.2138
				text = "AH1"
			intervals [558]:
				xmin = 96.2138
				xmax = 96.4338
				text = "M"
			intervals [559]:
				xmin = 96.4338
				xmax = 96.4638
				text = "sp"
			intervals [560]:
				xmin = 96.4638
				xmax = 96.6338
				text = "S"
			intervals [561]:
				xmin = 96.6338
				xmax = 96.7038
				text = "AH1"
			intervals [562]:
				xmin = 96.7038
				xmax = 96.7438
				text = "M"
			intervals [563]:
				xmin = 96.7438
				xmax = 96.7938
				text = "W"
			intervals [564]:
				xmin = 96.7938
				xmax = 96.8338
				text = "EH2"
			intervals [565]:
				xmin = 96.8338
				xmax = 96.8838
				text = "R"
			intervals [566]:
				xmin = 96.8838
				xmax = 96.9238
				text = "W"
			intervals [567]:
				xmin = 96.9238
				xmax = 96.9538
				text = "EH1"
			intervals [568]:
				xmin = 96.9538
				xmax = 96.9838
				text = "R"
			intervals [569]:
				xmin = 96.9838
				xmax = 97.0138
				text = "DH"
			intervals [570]:
				xmin = 97.0138
				xmax = 97.0538
				text = "AH0"
			intervals [571]:
				xmin = 97.0538
				xmax = 97.1238
				text = "K"
			intervals [572]:
				xmin = 97.1238
				xmax = 97.2238
				text = "IH1"
			intervals [573]:
				xmin = 97.2238
				xmax = 97.2738
				text = "D"
			intervals [574]:
				xmin = 97.2738
				xmax = 97.3338
				text = "Z"
			intervals [575]:
				xmin = 97.3338
				xmax = 97.3738
				text = "K"
			intervals [576]:
				xmin = 97.3738
				xmax = 97.5438
				text = "UH1"
			intervals [577]:
				xmin = 97.5438
				xmax = 97.6638
				text = "D"
			intervals [578]:
				xmin = 97.6638
				xmax = 97.7238
				text = "G"
			intervals [579]:
				xmin = 97.7238
				xmax = 97.8638
				text = "OW1"
			intervals [580]:
				xmin = 97.8638
				xmax = 97.8938
				text = "AH0"
			intervals [581]:
				xmin = 97.8938
				xmax = 97.9238
				text = "N"
			intervals [582]:
				xmin = 97.9238
				xmax = 98.0138
				text = "P"
			intervals [583]:
				xmin = 98.0138
				xmax = 98.0738
				text = "L"
			intervals [584]:
				xmin = 98.0738
				xmax = 98.2638
				text = "EY1"
			intervals [585]:
				xmin = 98.2638
				xmax = 98.3738
				text = "sp"
			intervals [586]:
				xmin = 98.3738
				xmax = 99.0406
				text = ""
			intervals [587]:
				xmin = 99.0406
				xmax = 99.4006
				text = "AH1"
			intervals [588]:
				xmin = 99.4006
				xmax = 99.6306
				text = "M"
			intervals [589]:
				xmin = 99.6306
				xmax = 99.7906
				text = "sp"
			intervals [590]:
				xmin = 99.7906
				xmax = 100.3214
				text = ""
			intervals [591]:
				xmin = 100.3214
				xmax = 100.4414
				text = "DH"
			intervals [592]:
				xmin = 100.4414
				xmax = 100.5014
				text = "EY1"
			intervals [593]:
				xmin = 100.5014
				xmax = 100.5514
				text = "N"
			intervals [594]:
				xmin = 100.5514
				xmax = 100.6314
				text = "IY1"
			intervals [595]:
				xmin = 100.6314
				xmax = 100.6714
				text = "D"
			intervals [596]:
				xmin = 100.6714
				xmax = 100.7014
				text = "T"
			intervals [597]:
				xmin = 100.7014
				xmax = 100.7714
				text = "AH0"
			intervals [598]:
				xmin = 100.7714
				xmax = 100.8414
				text = "B"
			intervals [599]:
				xmin = 100.8414
				xmax = 100.8914
				text = "R"
			intervals [600]:
				xmin = 100.8914
				xmax = 100.9514
				text = "IH1"
			intervals [601]:
				xmin = 100.9514
				xmax = 101.0414
				text = "NG"
			intervals [602]:
				xmin = 101.0414
				xmax = 101.1214
				text = "B"
			intervals [603]:
				xmin = 101.1214
				xmax = 101.2514
				text = "AE1"
			intervals [604]:
				xmin = 101.2514
				xmax = 101.2914
				text = "K"
			intervals [605]:
				xmin = 101.2914
				xmax = 101.3214
				text = "spn"
			intervals [606]:
				xmin = 101.3214
				xmax = 101.4214
				text = "EH2"
			intervals [607]:
				xmin = 101.4214
				xmax = 101.5414
				text = "JH"
			intervals [608]:
				xmin = 101.5414
				xmax = 101.6114
				text = "AH0"
			intervals [609]:
				xmin = 101.6114
				xmax = 101.7014
				text = "K"
			intervals [610]:
				xmin = 101.7014
				xmax = 101.7914
				text = "EY1"
			intervals [611]:
				xmin = 101.7914
				xmax = 101.8914
				text = "SH"
			intervals [612]:
				xmin = 101.8914
				xmax = 101.9214
				text = "AH0"
			intervals [613]:
				xmin = 101.9214
				xmax = 101.9514
				text = "N"
			intervals [614]:
				xmin = 101.9514
				xmax = 101.9814
				text = "AH0"
			intervals [615]:
				xmin = 101.9814
				xmax = 102.0114
				text = "L"
			intervals [616]:
				xmin = 102.0114
				xmax = 102.7014
				text = "sp"
			intervals [617]:
				xmin = 102.7014
				xmax = 102.7714
				text = "P"
			intervals [618]:
				xmin = 102.7714
				xmax = 102.8314
				text = "R"
			intervals [619]:
				xmin = 102.8314
				xmax = 102.8614
				text = "OW1"
			intervals [620]:
				xmin = 102.8614
				xmax = 102.9214
				text = "G"
			intervals [621]:
				xmin = 102.9214
				xmax = 103.0014
				text = "R"
			intervals [622]:
				xmin = 103.0014
				xmax = 103.1514
				text = "AE2"
			intervals [623]:
				xmin = 103.1514
				xmax = 103.1814
				text = "M"
			intervals [624]:
				xmin = 103.1814
				xmax = 103.2914
				text = "Z"
			intervals [625]:
				xmin = 103.2914
				xmax = 103.7389
				text = "sp"
			intervals [626]:
				xmin = 103.7389
				xmax = 103.8189
				text = "W"
			intervals [627]:
				xmin = 103.8189
				xmax = 103.8789
				text = "IH1"
			intervals [628]:
				xmin = 103.8789
				xmax = 103.9889
				text = "CH"
			intervals [629]:
				xmin = 103.9889
				xmax = 104.0189
				text = "sp"
			intervals [630]:
				xmin = 104.0189
				xmax = 104.2089
				text = "AY1"
			intervals [631]:
				xmin = 104.2089
				xmax = 104.3689
				text = "sp"
			intervals [632]:
				xmin = 104.3689
				xmax = 104.4289
				text = "TH"
			intervals [633]:
				xmin = 104.4289
				xmax = 104.4989
				text = "IH1"
			intervals [634]:
				xmin = 104.4989
				xmax = 104.6589
				text = "NG"
			intervals [635]:
				xmin = 104.6589
				xmax = 104.7089
				text = "K"
			intervals [636]:
				xmin = 104.7089
				xmax = 104.8433
				text = ""
			intervals [637]:
				xmin = 104.8433
				xmax = 104.8933
				text = "sil"
			intervals [638]:
				xmin = 104.8933
				xmax = 104.9933
				text = "D"
			intervals [639]:
				xmin = 104.9933
				xmax = 105.1133
				text = "IY1"
			intervals [640]:
				xmin = 105.1133
				xmax = 105.2033
				text = "S"
			intervals [641]:
				xmin = 105.2033
				xmax = 105.2933
				text = "IY1"
			intervals [642]:
				xmin = 105.2933
				xmax = 105.3933
				text = "S"
			intervals [643]:
				xmin = 105.3933
				xmax = 105.4633
				text = "K"
			intervals [644]:
				xmin = 105.4633
				xmax = 105.5933
				text = "UW1"
			intervals [645]:
				xmin = 105.5933
				xmax = 105.6533
				text = "L"
			intervals [646]:
				xmin = 105.6533
				xmax = 105.7233
				text = "Z"
			intervals [647]:
				xmin = 105.7233
				xmax = 105.7933
				text = "HH"
			intervals [648]:
				xmin = 105.7933
				xmax = 105.8533
				text = "AE1"
			intervals [649]:
				xmin = 105.8533
				xmax = 105.9933
				text = "Z"
			intervals [650]:
				xmin = 105.9933
				xmax = 106.0533
				text = "G"
			intervals [651]:
				xmin = 106.0533
				xmax = 106.1833
				text = "AA1"
			intervals [652]:
				xmin = 106.1833
				xmax = 106.2533
				text = "T"
			intervals [653]:
				xmin = 106.2533
				xmax = 106.2833
				text = "AH0"
			intervals [654]:
				xmin = 106.2833
				xmax = 106.3733
				text = "N"
			intervals [655]:
				xmin = 106.3733
				xmax = 106.4433
				text = "B"
			intervals [656]:
				xmin = 106.4433
				xmax = 106.5933
				text = "EH1"
			intervals [657]:
				xmin = 106.5933
				xmax = 106.6733
				text = "T"
			intervals [658]:
				xmin = 106.6733
				xmax = 106.7833
				text = "ER0"
			intervals [659]:
				xmin = 106.7833
				xmax = 106.8433
				text = "K"
			intervals [660]:
				xmin = 106.8433
				xmax = 106.8833
				text = "AA1"
			intervals [661]:
				xmin = 106.8833
				xmax = 106.9633
				text = "Z"
			intervals [662]:
				xmin = 106.9633
				xmax = 107.0033
				text = "W"
			intervals [663]:
				xmin = 107.0033
				xmax = 107.0333
				text = "EH1"
			intervals [664]:
				xmin = 107.0333
				xmax = 107.1033
				text = "N"
			intervals [665]:
				xmin = 107.1033
				xmax = 107.2133
				text = "AY1"
			intervals [666]:
				xmin = 107.2133
				xmax = 107.3033
				text = "W"
			intervals [667]:
				xmin = 107.3033
				xmax = 107.3333
				text = "EH1"
			intervals [668]:
				xmin = 107.3333
				xmax = 107.3633
				text = "N"
			intervals [669]:
				xmin = 107.3633
				xmax = 107.3933
				text = "T"
			intervals [670]:
				xmin = 107.3933
				xmax = 107.4233
				text = "T"
			intervals [671]:
				xmin = 107.4233
				xmax = 107.4533
				text = "AH0"
			intervals [672]:
				xmin = 107.4533
				xmax = 107.5533
				text = "S"
			intervals [673]:
				xmin = 107.5533
				xmax = 107.6233
				text = "K"
			intervals [674]:
				xmin = 107.6233
				xmax = 107.8533
				text = "UW1"
			intervals [675]:
				xmin = 107.8533
				xmax = 107.9733
				text = "L"
			intervals [676]:
				xmin = 107.9733
				xmax = 108.0933
				text = "Z"
			intervals [677]:
				xmin = 108.0933
				xmax = 108.1531
				text = ""
			intervals [678]:
				xmin = 108.1531
				xmax = 108.2431
				text = "Y"
			intervals [679]:
				xmin = 108.2431
				xmax = 108.3331
				text = "UW1"
			intervals [680]:
				xmin = 108.3331
				xmax = 108.3731
				text = "HH"
			intervals [681]:
				xmin = 108.3731
				xmax = 108.4531
				text = "AE1"
			intervals [682]:
				xmin = 108.4531
				xmax = 108.4831
				text = "D"
			intervals [683]:
				xmin = 108.4831
				xmax = 108.5131
				text = "T"
			intervals [684]:
				xmin = 108.5131
				xmax = 108.5631
				text = "AH0"
			intervals [685]:
				xmin = 108.5631
				xmax = 108.6231
				text = "L"
			intervals [686]:
				xmin = 108.6231
				xmax = 108.7731
				text = "ER1"
			intervals [687]:
				xmin = 108.7731
				xmax = 108.8131
				text = "N"
			intervals [688]:
				xmin = 108.8131
				xmax = 108.8431
				text = "AO1"
			intervals [689]:
				xmin = 108.8431
				xmax = 108.9231
				text = "N"
			intervals [690]:
				xmin = 108.9231
				xmax = 108.9631
				text = "Y"
			intervals [691]:
				xmin = 108.9631
				xmax = 109.0231
				text = "UH1"
			intervals [692]:
				xmin = 109.0231
				xmax = 109.0731
				text = "R"
			intervals [693]:
				xmin = 109.0731
				xmax = 109.3031
				text = "OW1"
			intervals [694]:
				xmin = 109.3031
				xmax = 109.4731
				text = "N"
			intervals [695]:
				xmin = 109.4731
				xmax = 109.5531
				text = "sp"
			intervals [696]:
				xmin = 109.5531
				xmax = 109.9692
				text = ""
			intervals [697]:
				xmin = 109.9692
				xmax = 110.1492
				text = "S"
			intervals [698]:
				xmin = 110.1492
				xmax = 110.2292
				text = "OW1"
			intervals [699]:
				xmin = 110.2292
				xmax = 110.3092
				text = "W"
			intervals [700]:
				xmin = 110.3092
				xmax = 110.3592
				text = "IH1"
			intervals [701]:
				xmin = 110.3592
				xmax = 110.3992
				text = "TH"
			intervals [702]:
				xmin = 110.3992
				xmax = 110.4592
				text = "DH"
			intervals [703]:
				xmin = 110.4592
				xmax = 110.5992
				text = "IY1"
			intervals [704]:
				xmin = 110.5992
				xmax = 110.6692
				text = "Z"
			intervals [705]:
				xmin = 110.6692
				xmax = 110.7492
				text = "N"
			intervals [706]:
				xmin = 110.7492
				xmax = 111.0692
				text = "UW1"
			intervals [707]:
				xmin = 111.0692
				xmax = 111.129
				text = ""
			intervals [708]:
				xmin = 111.129
				xmax = 111.209
				text = "sil"
			intervals [709]:
				xmin = 111.209
				xmax = 111.529
				text = "AH1"
			intervals [710]:
				xmin = 111.529
				xmax = 111.689
				text = "CH"
			intervals [711]:
				xmin = 111.689
				xmax = 111.759
				text = "AA1"
			intervals [712]:
				xmin = 111.759
				xmax = 111.849
				text = "R"
			intervals [713]:
				xmin = 111.849
				xmax = 111.899
				text = "T"
			intervals [714]:
				xmin = 111.899
				xmax = 111.939
				text = "ER0"
			intervals [715]:
				xmin = 111.939
				xmax = 111.969
				text = "D"
			intervals [716]:
				xmin = 111.969
				xmax = 112.079
				text = "S"
			intervals [717]:
				xmin = 112.079
				xmax = 112.139
				text = "K"
			intervals [718]:
				xmin = 112.139
				xmax = 112.409
				text = "UW1"
			intervals [719]:
				xmin = 112.409
				xmax = 112.489
				text = "L"
			intervals [720]:
				xmin = 112.489
				xmax = 112.619
				text = "Z"
			intervals [721]:
				xmin = 112.619
				xmax = 112.729
				text = "AY1"
			intervals [722]:
				xmin = 112.729
				xmax = 112.819
				text = "TH"
			intervals [723]:
				xmin = 112.819
				xmax = 112.859
				text = "IH1"
			intervals [724]:
				xmin = 112.859
				xmax = 112.929
				text = "NG"
			intervals [725]:
				xmin = 112.929
				xmax = 112.979
				text = "K"
			intervals [726]:
				xmin = 112.979
				xmax = 113.019
				text = "DH"
			intervals [727]:
				xmin = 113.019
				xmax = 113.109
				text = "EY1"
			intervals [728]:
				xmin = 113.109
				xmax = 113.189
				text = "D"
			intervals [729]:
				xmin = 113.189
				xmax = 113.469
				text = "UW1"
			intervals [730]:
				xmin = 113.469
				xmax = 113.499
				text = "IH0"
			intervals [731]:
				xmin = 113.499
				xmax = 113.529
				text = "N"
			intervals [732]:
				xmin = 113.529
				xmax = 113.559
				text = "sp"
			intervals [733]:
				xmin = 113.559
				xmax = 113.709
				text = "AH0"
			intervals [734]:
				xmin = 113.709
				xmax = 113.789
				text = "V"
			intervals [735]:
				xmin = 113.789
				xmax = 113.829
				text = "EH1"
			intervals [736]:
				xmin = 113.829
				xmax = 113.919
				text = "R"
			intervals [737]:
				xmin = 113.919
				xmax = 113.969
				text = "IY0"
			intervals [738]:
				xmin = 113.969
				xmax = 114.089
				text = "F"
			intervals [739]:
				xmin = 114.089
				xmax = 114.249
				text = "AY1"
			intervals [740]:
				xmin = 114.249
				xmax = 114.299
				text = "N"
			intervals [741]:
				xmin = 114.299
				xmax = 114.399
				text = "JH"
			intervals [742]:
				xmin = 114.399
				xmax = 114.739
				text = "AA1"
			intervals [743]:
				xmin = 114.739
				xmax = 114.799
				text = "B"
			intervals [744]:
				xmin = 114.799
				xmax = 114.9971
				text = ""
			intervals [745]:
				xmin = 114.9971
				xmax = 115.0471
				text = "sil"
			intervals [746]:
				xmin = 115.0471
				xmax = 115.1271
				text = "W"
			intervals [747]:
				xmin = 115.1271
				xmax = 115.1771
				text = "IH1"
			intervals [748]:
				xmin = 115.1771
				xmax = 115.2171
				text = "TH"
			intervals [749]:
				xmin = 115.2171
				xmax = 115.2571
				text = "DH"
			intervals [750]:
				xmin = 115.2571
				xmax = 115.2871
				text = "AH0"
			intervals [751]:
				xmin = 115.2871
				xmax = 115.3971
				text = "S"
			intervals [752]:
				xmin = 115.3971
				xmax = 115.4571
				text = "K"
			intervals [753]:
				xmin = 115.4571
				xmax = 115.5971
				text = "UW1"
			intervals [754]:
				xmin = 115.5971
				xmax = 115.7171
				text = "L"
			intervals [755]:
				xmin = 115.7171
				xmax = 115.7571
				text = "IH0"
			intervals [756]:
				xmin = 115.7571
				xmax = 115.9171
				text = "N"
			intervals [757]:
				xmin = 115.9171
				xmax = 116.5022
				text = ""
			intervals [758]:
				xmin = 116.5022
				xmax = 116.5322
				text = "sil"
			intervals [759]:
				xmin = 116.5322
				xmax = 116.6122
				text = "B"
			intervals [760]:
				xmin = 116.6122
				xmax = 116.7222
				text = "AH1"
			intervals [761]:
				xmin = 116.7222
				xmax = 116.8622
				text = "T"
			intervals [762]:
				xmin = 116.8622
				xmax = 116.8922
				text = "sp"
			intervals [763]:
				xmin = 116.8922
				xmax = 117.2422
				text = "AE1"
			intervals [764]:
				xmin = 117.2422
				xmax = 117.4622
				text = "Z"
			intervals [765]:
				xmin = 117.4622
				xmax = 117.7525
				text = ""
			intervals [766]:
				xmin = 117.7525
				xmax = 117.8825
				text = "AO1"
			intervals [767]:
				xmin = 117.8825
				xmax = 117.9925
				text = "L"
			intervals [768]:
				xmin = 117.9925
				xmax = 118.0425
				text = "IH0"
			intervals [769]:
				xmin = 118.0425
				xmax = 118.1125
				text = "N"
			intervals [770]:
				xmin = 118.1125
				xmax = 118.2825
				text = "AO1"
			intervals [771]:
				xmin = 118.2825
				xmax = 118.3725
				text = "L"
			intervals [772]:
				xmin = 118.3725
				xmax = 118.4325
				text = "AY1"
			intervals [773]:
				xmin = 118.4325
				xmax = 118.5325
				text = "TH"
			intervals [774]:
				xmin = 118.5325
				xmax = 118.5725
				text = "IH1"
			intervals [775]:
				xmin = 118.5725
				xmax = 118.6225
				text = "NG"
			intervals [776]:
				xmin = 118.6225
				xmax = 118.6725
				text = "K"
			intervals [777]:
				xmin = 118.6725
				xmax = 118.7125
				text = "DH"
			intervals [778]:
				xmin = 118.7125
				xmax = 118.8025
				text = "EY1"
			intervals [779]:
				xmin = 118.8025
				xmax = 118.8525
				text = "N"
			intervals [780]:
				xmin = 118.8525
				xmax = 118.9625
				text = "IY1"
			intervals [781]:
				xmin = 118.9625
				xmax = 118.9925
				text = "D"
			intervals [782]:
				xmin = 118.9925
				xmax = 119.0325
				text = "T"
			intervals [783]:
				xmin = 119.0325
				xmax = 119.2625
				text = "AH0"
			intervals [784]:
				xmin = 119.2625
				xmax = 119.4848
				text = "sp"
			intervals [785]:
				xmin = 119.4848
				xmax = 119.5748
				text = "R"
			intervals [786]:
				xmin = 119.5748
				xmax = 119.6148
				text = "IH1"
			intervals [787]:
				xmin = 119.6148
				xmax = 119.6648
				text = "L"
			intervals [788]:
				xmin = 119.6648
				xmax = 119.7448
				text = "IY0"
			intervals [789]:
				xmin = 119.7448
				xmax = 119.8648
				text = "F"
			intervals [790]:
				xmin = 119.8648
				xmax = 119.9648
				text = "OW1"
			intervals [791]:
				xmin = 119.9648
				xmax = 120.0448
				text = "K"
			intervals [792]:
				xmin = 120.0448
				xmax = 120.0848
				text = "IH0"
			intervals [793]:
				xmin = 120.0848
				xmax = 120.1848
				text = "S"
			intervals [794]:
				xmin = 120.1848
				xmax = 120.2148
				text = "sp"
			intervals [795]:
				xmin = 120.2148
				xmax = 120.6548
				text = "AO1"
			intervals [796]:
				xmin = 120.6548
				xmax = 120.7848
				text = "N"
			intervals [797]:
				xmin = 120.7848
				xmax = 121.2702
				text = ""
			intervals [798]:
				xmin = 121.2702
				xmax = 121.3202
				text = "sil"
			intervals [799]:
				xmin = 121.3202
				xmax = 121.4102
				text = "DH"
			intervals [800]:
				xmin = 121.4102
				xmax = 121.4702
				text = "IY0"
			intervals [801]:
				xmin = 121.4702
				xmax = 121.5002
				text = "sp"
			intervals [802]:
				xmin = 121.5002
				xmax = 121.5702
				text = "IH1"
			intervals [803]:
				xmin = 121.5702
				xmax = 121.6502
				text = "N"
			intervals [804]:
				xmin = 121.6502
				xmax = 121.7102
				text = "ER0"
			intervals [805]:
				xmin = 121.7102
				xmax = 121.8102
				text = "S"
			intervals [806]:
				xmin = 121.8102
				xmax = 121.8702
				text = "IH1"
			intervals [807]:
				xmin = 121.8702
				xmax = 121.9302
				text = "T"
			intervals [808]:
				xmin = 121.9302
				xmax = 122.0002
				text = "IY0"
			intervals [809]:
				xmin = 122.0002
				xmax = 122.0902
				text = "P"
			intervals [810]:
				xmin = 122.0902
				xmax = 122.2102
				text = "IY1"
			intervals [811]:
				xmin = 122.2102
				xmax = 122.2802
				text = "P"
			intervals [812]:
				xmin = 122.2802
				xmax = 122.3302
				text = "AH0"
			intervals [813]:
				xmin = 122.3302
				xmax = 122.5102
				text = "L"
			intervals [814]:
				xmin = 122.5102
				xmax = 122.7329
				text = ""
			intervals [815]:
				xmin = 122.7329
				xmax = 122.8029
				text = "sil"
			intervals [816]:
				xmin = 122.8029
				xmax = 122.8829
				text = "L"
			intervals [817]:
				xmin = 122.8829
				xmax = 123.0529
				text = "OW1"
			intervals [818]:
				xmin = 123.0529
				xmax = 123.1929
				text = "IH1"
			intervals [819]:
				xmin = 123.1929
				xmax = 123.2429
				text = "N"
			intervals [820]:
				xmin = 123.2429
				xmax = 123.3229
				text = "K"
			intervals [821]:
				xmin = 123.3229
				xmax = 123.3729
				text = "AH2"
			intervals [822]:
				xmin = 123.3729
				xmax = 123.4629
				text = "M"
			intervals [823]:
				xmin = 123.4629
				xmax = 123.5429
				text = "F"
			intervals [824]:
				xmin = 123.5429
				xmax = 123.7429
				text = "AE1"
			intervals [825]:
				xmin = 123.7429
				xmax = 123.8229
				text = "M"
			intervals [826]:
				xmin = 123.8229
				xmax = 123.8729
				text = "L"
			intervals [827]:
				xmin = 123.8729
				xmax = 123.9429
				text = "IY0"
			intervals [828]:
				xmin = 123.9429
				xmax = 124.1229
				text = "Z"
			intervals [829]:
				xmin = 124.1229
				xmax = 124.4361
				text = ""
			intervals [830]:
				xmin = 124.4361
				xmax = 124.5261
				text = "sil"
			intervals [831]:
				xmin = 124.5261
				xmax = 124.6361
				text = "F"
			intervals [832]:
				xmin = 124.6361
				xmax = 124.7661
				text = "AY1"
			intervals [833]:
				xmin = 124.7661
				xmax = 124.7961
				text = "N"
			intervals [834]:
				xmin = 124.7961
				xmax = 124.8261
				text = "D"
			intervals [835]:
				xmin = 124.8261
				xmax = 124.8961
				text = "AH0"
			intervals [836]:
				xmin = 124.8961
				xmax = 124.9961
				text = "W"
			intervals [837]:
				xmin = 124.9961
				xmax = 125.1461
				text = "EY1"
			intervals [838]:
				xmin = 125.1461
				xmax = 125.2461
				text = "W"
			intervals [839]:
				xmin = 125.2461
				xmax = 125.3961
				text = "EH1"
			intervals [840]:
				xmin = 125.3961
				xmax = 125.5761
				text = "R"
			intervals [841]:
				xmin = 125.5761
				xmax = 125.6061
				text = "sp"
			intervals [842]:
				xmin = 125.6061
				xmax = 125.6761
				text = "DH"
			intervals [843]:
				xmin = 125.6761
				xmax = 125.7661
				text = "EY1"
			intervals [844]:
				xmin = 125.7661
				xmax = 125.8561
				text = "K"
			intervals [845]:
				xmin = 125.8561
				xmax = 126.0061
				text = "AE1"
			intervals [846]:
				xmin = 126.0061
				xmax = 126.1961
				text = "N"
			intervals [847]:
				xmin = 126.1961
				xmax = 126.8066
				text = "sp"
			intervals [848]:
				xmin = 126.8066
				xmax = 126.9366
				text = "L"
			intervals [849]:
				xmin = 126.9366
				xmax = 127.1466
				text = "IH1"
			intervals [850]:
				xmin = 127.1466
				xmax = 127.2166
				text = "V"
			intervals [851]:
				xmin = 127.2166
				xmax = 127.2466
				text = "sp"
			intervals [852]:
				xmin = 127.2466
				xmax = 127.3766
				text = "AH0"
			intervals [853]:
				xmin = 127.3766
				xmax = 127.4866
				text = "F"
			intervals [854]:
				xmin = 127.4866
				xmax = 127.6366
				text = "AO1"
			intervals [855]:
				xmin = 127.6366
				xmax = 127.6666
				text = "R"
			intervals [856]:
				xmin = 127.6666
				xmax = 127.6966
				text = "D"
			intervals [857]:
				xmin = 127.6966
				xmax = 127.7566
				text = "AH0"
			intervals [858]:
				xmin = 127.7566
				xmax = 127.7966
				text = "B"
			intervals [859]:
				xmin = 127.7966
				xmax = 127.8366
				text = "AH0"
			intervals [860]:
				xmin = 127.8366
				xmax = 127.9966
				text = "L"
			intervals [861]:
				xmin = 127.9966
				xmax = 128.2766
				text = "AE1"
			intervals [862]:
				xmin = 128.2766
				xmax = 128.3566
				text = "N"
			intervals [863]:
				xmin = 128.3566
				xmax = 128.4866
				text = "F"
			intervals [864]:
				xmin = 128.4866
				xmax = 128.6566
				text = "AY1"
			intervals [865]:
				xmin = 128.6566
				xmax = 128.6966
				text = "N"
			intervals [866]:
				xmin = 128.6966
				xmax = 128.7466
				text = "D"
			intervals [867]:
				xmin = 128.7466
				xmax = 128.7866
				text = "B"
			intervals [868]:
				xmin = 128.7866
				xmax = 128.8466
				text = "EH1"
			intervals [869]:
				xmin = 128.8466
				xmax = 128.9066
				text = "T"
			intervals [870]:
				xmin = 128.9066
				xmax = 128.9666
				text = "ER0"
			intervals [871]:
				xmin = 128.9666
				xmax = 129.0666
				text = "JH"
			intervals [872]:
				xmin = 129.0666
				xmax = 129.3266
				text = "AA1"
			intervals [873]:
				xmin = 129.3266
				xmax = 129.4066
				text = "B"
			intervals [874]:
				xmin = 129.4066
				xmax = 129.5866
				text = "Z"
			intervals [875]:
				xmin = 129.5866
				xmax = 136.3965
				text = ""
			intervals [876]:
				xmin = 136.3965
				xmax = 136.4565
				text = "sil"
			intervals [877]:
				xmin = 136.4565
				xmax = 136.5065
				text = "DH"
			intervals [878]:
				xmin = 136.5065
				xmax = 136.5465
				text = "AH0"
			intervals [879]:
				xmin = 136.5465
				xmax = 136.6365
				text = "T"
			intervals [880]:
				xmin = 136.6365
				xmax = 136.7265
				text = "IY1"
			intervals [881]:
				xmin = 136.7265
				xmax = 136.7965
				text = "CH"
			intervals [882]:
				xmin = 136.7965
				xmax = 136.8365
				text = "ER0"
			intervals [883]:
				xmin = 136.8365
				xmax = 136.8665
				text = "Z"
			intervals [884]:
				xmin = 136.8665
				xmax = 136.9165
				text = "D"
			intervals [885]:
				xmin = 136.9165
				xmax = 137.0165
				text = "IH1"
			intervals [886]:
				xmin = 137.0165
				xmax = 137.0665
				text = "N"
			intervals [887]:
				xmin = 137.0665
				xmax = 137.0965
				text = "T"
			intervals [888]:
				xmin = 137.0965
				xmax = 137.1665
				text = "K"
			intervals [889]:
				xmin = 137.1665
				xmax = 137.3665
				text = "EH1"
			intervals [890]:
				xmin = 137.3665
				xmax = 137.4465
				text = "R"
			intervals [891]:
				xmin = 137.4465
				xmax = 137.4765
				text = "sp"
			intervals [892]:
				xmin = 137.4765
				xmax = 137.5565
				text = "Y"
			intervals [893]:
				xmin = 137.5565
				xmax = 137.6465
				text = "UW1"
			intervals [894]:
				xmin = 137.6465
				xmax = 137.7065
				text = "HH"
			intervals [895]:
				xmin = 137.7065
				xmax = 137.8065
				text = "AE1"
			intervals [896]:
				xmin = 137.8065
				xmax = 137.8365
				text = "D"
			intervals [897]:
				xmin = 137.8365
				xmax = 137.8765
				text = "T"
			intervals [898]:
				xmin = 137.8765
				xmax = 137.9865
				text = "AH0"
			intervals [899]:
				xmin = 137.9865
				xmax = 138.1365
				text = "sp"
			intervals [900]:
				xmin = 138.1365
				xmax = 138.6065
				text = "AH1"
			intervals [901]:
				xmin = 138.6065
				xmax = 139.1531
				text = "sp"
			intervals [902]:
				xmin = 139.1531
				xmax = 139.2231
				text = "B"
			intervals [903]:
				xmin = 139.2231
				xmax = 139.3131
				text = "EY1"
			intervals [904]:
				xmin = 139.3131
				xmax = 139.3631
				text = "S"
			intervals [905]:
				xmin = 139.3631
				xmax = 139.3931
				text = "IH0"
			intervals [906]:
				xmin = 139.3931
				xmax = 139.4231
				text = "K"
			intervals [907]:
				xmin = 139.4231
				xmax = 139.4731
				text = "L"
			intervals [908]:
				xmin = 139.4731
				xmax = 139.5331
				text = "IY0"
			intervals [909]:
				xmin = 139.5331
				xmax = 139.5831
				text = "L"
			intervals [910]:
				xmin = 139.5831
				xmax = 139.7231
				text = "ER1"
			intervals [911]:
				xmin = 139.7231
				xmax = 139.7631
				text = "N"
			intervals [912]:
				xmin = 139.7631
				xmax = 139.7931
				text = "AA1"
			intervals [913]:
				xmin = 139.7931
				xmax = 139.8231
				text = "N"
			intervals [914]:
				xmin = 139.8231
				xmax = 139.8631
				text = "Y"
			intervals [915]:
				xmin = 139.8631
				xmax = 139.9031
				text = "UH1"
			intervals [916]:
				xmin = 139.9031
				xmax = 139.9431
				text = "R"
			intervals [917]:
				xmin = 139.9431
				xmax = 140.1331
				text = "OW1"
			intervals [918]:
				xmin = 140.1331
				xmax = 140.3031
				text = "N"
			intervals [919]:
				xmin = 140.3031
				xmax = 140.6953
				text = "sp"
			intervals [920]:
				xmin = 140.6953
				xmax = 140.8053
				text = "L"
			intervals [921]:
				xmin = 140.8053
				xmax = 140.8753
				text = "AY1"
			intervals [922]:
				xmin = 140.8753
				xmax = 140.9753
				text = "K"
			intervals [923]:
				xmin = 140.9753
				xmax = 141.0653
				text = "AY1"
			intervals [924]:
				xmin = 141.0653
				xmax = 141.1353
				text = "W"
			intervals [925]:
				xmin = 141.1353
				xmax = 141.1653
				text = "AH0"
			intervals [926]:
				xmin = 141.1653
				xmax = 141.2153
				text = "Z"
			intervals [927]:
				xmin = 141.2153
				xmax = 141.2553
				text = "AH0"
			intervals [928]:
				xmin = 141.2553
				xmax = 141.3653
				text = "S"
			intervals [929]:
				xmin = 141.3653
				xmax = 141.4353
				text = "P"
			intervals [930]:
				xmin = 141.4353
				xmax = 141.5253
				text = "AO1"
			intervals [931]:
				xmin = 141.5253
				xmax = 141.5553
				text = "R"
			intervals [932]:
				xmin = 141.5553
				xmax = 141.5953
				text = "T"
			intervals [933]:
				xmin = 141.5953
				xmax = 141.6753
				text = "S"
			intervals [934]:
				xmin = 141.6753
				xmax = 141.7353
				text = "P"
			intervals [935]:
				xmin = 141.7353
				xmax = 141.7953
				text = "L"
			intervals [936]:
				xmin = 141.7953
				xmax = 141.9653
				text = "EY1"
			intervals [937]:
				xmin = 141.9653
				xmax = 142.0053
				text = "ER0"
			intervals [938]:
				xmin = 142.0053
				xmax = 142.0653
				text = "sp"
			intervals [939]:
				xmin = 142.0653
				xmax = 142.4443
				text = ""
			intervals [940]:
				xmin = 142.4443
				xmax = 142.5843
				text = "AE1"
			intervals [941]:
				xmin = 142.5843
				xmax = 142.6243
				text = "N"
			intervals [942]:
				xmin = 142.6243
				xmax = 142.6743
				text = "IH1"
			intervals [943]:
				xmin = 142.6743
				xmax = 142.7243
				text = "T"
			intervals [944]:
				xmin = 142.7243
				xmax = 142.7943
				text = "W"
			intervals [945]:
				xmin = 142.7943
				xmax = 142.8243
				text = "AH0"
			intervals [946]:
				xmin = 142.8243
				xmax = 142.8743
				text = "Z"
			intervals [947]:
				xmin = 142.8743
				xmax = 142.9643
				text = "D"
			intervals [948]:
				xmin = 142.9643
				xmax = 143.0543
				text = "IH1"
			intervals [949]:
				xmin = 143.0543
				xmax = 143.1043
				text = "F"
			intervals [950]:
				xmin = 143.1043
				xmax = 143.1343
				text = "R"
			intervals [951]:
				xmin = 143.1343
				xmax = 143.1643
				text = "AH0"
			intervals [952]:
				xmin = 143.1643
				xmax = 143.2043
				text = "N"
			intervals [953]:
				xmin = 143.2043
				xmax = 143.2743
				text = "S"
			intervals [954]:
				xmin = 143.2743
				xmax = 143.3143
				text = "B"
			intervals [955]:
				xmin = 143.3143
				xmax = 143.3743
				text = "IH0"
			intervals [956]:
				xmin = 143.3743
				xmax = 143.4543
				text = "T"
			intervals [957]:
				xmin = 143.4543
				xmax = 143.4843
				text = "W"
			intervals [958]:
				xmin = 143.4843
				xmax = 143.7343
				text = "IY1"
			intervals [959]:
				xmin = 143.7343
				xmax = 143.8343
				text = "N"
			intervals [960]:
				xmin = 143.8343
				xmax = 143.9343
				text = "B"
			intervals [961]:
				xmin = 143.9343
				xmax = 144.1343
				text = "OY1"
			intervals [962]:
				xmin = 144.1343
				xmax = 144.2043
				text = "Z"
			intervals [963]:
				xmin = 144.2043
				xmax = 144.2443
				text = "AE1"
			intervals [964]:
				xmin = 144.2443
				xmax = 144.3143
				text = "N"
			intervals [965]:
				xmin = 144.3143
				xmax = 144.3643
				text = "G"
			intervals [966]:
				xmin = 144.3643
				xmax = 144.5443
				text = "ER1"
			intervals [967]:
				xmin = 144.5443
				xmax = 144.7043
				text = "L"
			intervals [968]:
				xmin = 144.7043
				xmax = 144.8443
				text = "Z"
			intervals [969]:
				xmin = 144.8443
				xmax = 145.1674
				text = ""
			intervals [970]:
				xmin = 145.1674
				xmax = 145.2174
				text = "sil"
			intervals [971]:
				xmin = 145.2174
				xmax = 145.4174
				text = "AH1"
			intervals [972]:
				xmin = 145.4174
				xmax = 145.5174
				text = "B"
			intervals [973]:
				xmin = 145.5174
				xmax = 145.6074
				text = "AE1"
			intervals [974]:
				xmin = 145.6074
				xmax = 145.6374
				text = "S"
			intervals [975]:
				xmin = 145.6374
				xmax = 145.6674
				text = "K"
			intervals [976]:
				xmin = 145.6674
				xmax = 145.6974
				text = "AH0"
			intervals [977]:
				xmin = 145.6974
				xmax = 145.7274
				text = "T"
			intervals [978]:
				xmin = 145.7274
				xmax = 145.7674
				text = "B"
			intervals [979]:
				xmin = 145.7674
				xmax = 145.8374
				text = "AO2"
			intervals [980]:
				xmin = 145.8374
				xmax = 145.9174
				text = "L"
			intervals [981]:
				xmin = 145.9174
				xmax = 145.9974
				text = "T"
			intervals [982]:
				xmin = 145.9974
				xmax = 146.2374
				text = "IY1"
			intervals [983]:
				xmin = 146.2374
				xmax = 146.2774
				text = "M"
			intervals [984]:
				xmin = 146.2774
				xmax = 147.0103
				text = "sp"
			intervals [985]:
				xmin = 147.0103
				xmax = 147.1203
				text = "L"
			intervals [986]:
				xmin = 147.1203
				xmax = 147.1803
				text = "AY1"
			intervals [987]:
				xmin = 147.1803
				xmax = 147.2503
				text = "K"
			intervals [988]:
				xmin = 147.2503
				xmax = 147.3503
				text = "W"
			intervals [989]:
				xmin = 147.3503
				xmax = 147.4303
				text = "IY1"
			intervals [990]:
				xmin = 147.4303
				xmax = 147.5003
				text = "HH"
			intervals [991]:
				xmin = 147.5003
				xmax = 147.5703
				text = "AE1"
			intervals [992]:
				xmin = 147.5703
				xmax = 147.6003
				text = "D"
			intervals [993]:
				xmin = 147.6003
				xmax = 147.6303
				text = "T"
			intervals [994]:
				xmin = 147.6303
				xmax = 147.6903
				text = "AH0"
			intervals [995]:
				xmin = 147.6903
				xmax = 147.7903
				text = "W"
			intervals [996]:
				xmin = 147.7903
				xmax = 147.8403
				text = "ER1"
			intervals [997]:
				xmin = 147.8403
				xmax = 147.8803
				text = "K"
			intervals [998]:
				xmin = 147.8803
				xmax = 147.9703
				text = "F"
			intervals [999]:
				xmin = 147.9703
				xmax = 148.0003
				text = "AO1"
			intervals [1000]:
				xmin = 148.0003
				xmax = 148.0403
				text = "R"
			intervals [1001]:
				xmin = 148.0403
				xmax = 148.1703
				text = "AW1"
			intervals [1002]:
				xmin = 148.1703
				xmax = 148.2203
				text = "R"
			intervals [1003]:
				xmin = 148.2203
				xmax = 148.2803
				text = "G"
			intervals [1004]:
				xmin = 148.2803
				xmax = 148.3703
				text = "R"
			intervals [1005]:
				xmin = 148.3703
				xmax = 148.5203
				text = "EY1"
			intervals [1006]:
				xmin = 148.5203
				xmax = 148.6503
				text = "D"
			intervals [1007]:
				xmin = 148.6503
				xmax = 148.8703
				text = "Z"
			intervals [1008]:
				xmin = 148.8703
				xmax = 148.9077
				text = ""
			intervals [1009]:
				xmin = 148.9077
				xmax = 148.9377
				text = "sil"
			intervals [1010]:
				xmin = 148.9377
				xmax = 149.0177
				text = "DH"
			intervals [1011]:
				xmin = 149.0177
				xmax = 149.0477
				text = "EY1"
			intervals [1012]:
				xmin = 149.0477
				xmax = 149.1577
				text = "B"
			intervals [1013]:
				xmin = 149.1577
				xmax = 149.3377
				text = "OY1"
			intervals [1014]:
				xmin = 149.3377
				xmax = 149.3977
				text = "Z"
			intervals [1015]:
				xmin = 149.3977
				xmax = 149.4377
				text = "DH"
			intervals [1016]:
				xmin = 149.4377
				xmax = 149.5077
				text = "EY1"
			intervals [1017]:
				xmin = 149.5077
				xmax = 149.5777
				text = "D"
			intervals [1018]:
				xmin = 149.5777
				xmax = 149.7077
				text = "IH1"
			intervals [1019]:
				xmin = 149.7077
				xmax = 149.7677
				text = "D"
			intervals [1020]:
				xmin = 149.7677
				xmax = 149.8877
				text = "N"
			intervals [1021]:
				xmin = 149.8877
				xmax = 149.9177
				text = "T"
			intervals [1022]:
				xmin = 149.9177
				xmax = 150.2966
				text = "sp"
			intervals [1023]:
				xmin = 150.2966
				xmax = 150.3966
				text = "DH"
			intervals [1024]:
				xmin = 150.3966
				xmax = 150.4966
				text = "EY1"
			intervals [1025]:
				xmin = 150.4966
				xmax = 150.5366
				text = "W"
			intervals [1026]:
				xmin = 150.5366
				xmax = 150.5766
				text = "UH1"
			intervals [1027]:
				xmin = 150.5766
				xmax = 150.6066
				text = "D"
			intervals [1028]:
				xmin = 150.6066
				xmax = 150.6566
				text = "G"
			intervals [1029]:
				xmin = 150.6566
				xmax = 150.6966
				text = "IH1"
			intervals [1030]:
				xmin = 150.6966
				xmax = 150.7666
				text = "T"
			intervals [1031]:
				xmin = 150.7666
				xmax = 150.8166
				text = "DH"
			intervals [1032]:
				xmin = 150.8166
				xmax = 150.9066
				text = "EY1"
			intervals [1033]:
				xmin = 150.9066
				xmax = 150.9766
				text = "G"
			intervals [1034]:
				xmin = 150.9766
				xmax = 151.0566
				text = "R"
			intervals [1035]:
				xmin = 151.0566
				xmax = 151.1866
				text = "EY1"
			intervals [1036]:
				xmin = 151.1866
				xmax = 151.2266
				text = "D"
			intervals [1037]:
				xmin = 151.2266
				xmax = 151.3066
				text = "HH"
			intervals [1038]:
				xmin = 151.3066
				xmax = 151.3866
				text = "AE1"
			intervals [1039]:
				xmin = 151.3866
				xmax = 151.4366
				text = "N"
			intervals [1040]:
				xmin = 151.4366
				xmax = 151.4666
				text = "D"
			intervals [1041]:
				xmin = 151.4666
				xmax = 151.5266
				text = "IH0"
			intervals [1042]:
				xmin = 151.5266
				xmax = 151.5666
				text = "D"
			intervals [1043]:
				xmin = 151.5666
				xmax = 151.6966
				text = "T"
			intervals [1044]:
				xmin = 151.6966
				xmax = 151.8766
				text = "UW1"
			intervals [1045]:
				xmin = 151.8766
				xmax = 151.9466
				text = "sp"
			intervals [1046]:
				xmin = 151.9466
				xmax = 152.4644
				text = ""
			intervals [1047]:
				xmin = 152.4644
				xmax = 152.8944
				text = "AH1"
			intervals [1048]:
				xmin = 152.8944
				xmax = 153.2244
				text = "M"
			intervals [1049]:
				xmin = 153.2244
				xmax = 154.2624
				text = ""
			intervals [1050]:
				xmin = 154.2624
				xmax = 154.3024
				text = "sil"
			intervals [1051]:
				xmin = 154.3024
				xmax = 154.4124
				text = "W"
			intervals [1052]:
				xmin = 154.4124
				xmax = 154.4424
				text = "EH1"
			intervals [1053]:
				xmin = 154.4424
				xmax = 154.4924
				text = "N"
			intervals [1054]:
				xmin = 154.4924
				xmax = 154.5724
				text = "W"
			intervals [1055]:
				xmin = 154.5724
				xmax = 154.6424
				text = "IY1"
			intervals [1056]:
				xmin = 154.6424
				xmax = 154.6924
				text = "N"
			intervals [1057]:
				xmin = 154.6924
				xmax = 154.7824
				text = "IY1"
			intervals [1058]:
				xmin = 154.7824
				xmax = 154.8324
				text = "D"
			intervals [1059]:
				xmin = 154.8324
				xmax = 154.9224
				text = "IH0"
			intervals [1060]:
				xmin = 154.9224
				xmax = 154.9524
				text = "D"
			intervals [1061]:
				xmin = 154.9524
				xmax = 155.0224
				text = "HH"
			intervals [1062]:
				xmin = 155.0224
				xmax = 155.0824
				text = "EH1"
			intervals [1063]:
				xmin = 155.0824
				xmax = 155.2724
				text = "L"
			intervals [1064]:
				xmin = 155.2724
				xmax = 155.3724
				text = "P"
			intervals [1065]:
				xmin = 155.3724
				xmax = 155.4024
				text = "sp"
			intervals [1066]:
				xmin = 155.4024
				xmax = 155.4724
				text = "IH1"
			intervals [1067]:
				xmin = 155.4724
				xmax = 155.5524
				text = "T"
			intervals [1068]:
				xmin = 155.5524
				xmax = 155.6224
				text = "W"
			intervals [1069]:
				xmin = 155.6224
				xmax = 155.6524
				text = "AH0"
			intervals [1070]:
				xmin = 155.6524
				xmax = 155.7224
				text = "Z"
			intervals [1071]:
				xmin = 155.7224
				xmax = 155.7824
				text = "N"
			intervals [1072]:
				xmin = 155.7824
				xmax = 155.8524
				text = "OW1"
			intervals [1073]:
				xmin = 155.8524
				xmax = 155.9324
				text = "B"
			intervals [1074]:
				xmin = 155.9324
				xmax = 156.0224
				text = "AA2"
			intervals [1075]:
				xmin = 156.0224
				xmax = 156.0724
				text = "D"
			intervals [1076]:
				xmin = 156.0724
				xmax = 156.1424
				text = "IY2"
			intervals [1077]:
				xmin = 156.1424
				xmax = 156.1724
				text = "T"
			intervals [1078]:
				xmin = 156.1724
				xmax = 156.2224
				text = "IH0"
			intervals [1079]:
				xmin = 156.2224
				xmax = 156.2924
				text = "G"
			intervals [1080]:
				xmin = 156.2924
				xmax = 156.4224
				text = "OW1"
			intervals [1081]:
				xmin = 156.4224
				xmax = 156.5624
				text = "T"
			intervals [1082]:
				xmin = 156.5624
				xmax = 156.7124
				text = "UW1"
			intervals [1083]:
				xmin = 156.7124
				xmax = 156.8024
				text = "AY1"
			intervals [1084]:
				xmin = 156.8024
				xmax = 156.8524
				text = "HH"
			intervals [1085]:
				xmin = 156.8524
				xmax = 156.9024
				text = "AE1"
			intervals [1086]:
				xmin = 156.9024
				xmax = 156.9324
				text = "D"
			intervals [1087]:
				xmin = 156.9324
				xmax = 156.9624
				text = "T"
			intervals [1088]:
				xmin = 156.9624
				xmax = 157.0424
				text = "AH0"
			intervals [1089]:
				xmin = 157.0424
				xmax = 157.1024
				text = "L"
			intervals [1090]:
				xmin = 157.1024
				xmax = 157.3024
				text = "ER1"
			intervals [1091]:
				xmin = 157.3024
				xmax = 157.3324
				text = "N"
			intervals [1092]:
				xmin = 157.3324
				xmax = 157.4524
				text = "AO1"
			intervals [1093]:
				xmin = 157.4524
				xmax = 157.5024
				text = "N"
			intervals [1094]:
				xmin = 157.5024
				xmax = 157.5624
				text = "M"
			intervals [1095]:
				xmin = 157.5624
				xmax = 157.6524
				text = "AY1"
			intervals [1096]:
				xmin = 157.6524
				xmax = 157.9324
				text = "OW1"
			intervals [1097]:
				xmin = 157.9324
				xmax = 158.0224
				text = "N"
			intervals [1098]:
				xmin = 158.0224
				xmax = 158.1224
				text = "sp"
			intervals [1099]:
				xmin = 158.1224
				xmax = 158.7131
				text = ""
			intervals [1100]:
				xmin = 158.7131
				xmax = 159.1931
				text = "AH1"
			intervals [1101]:
				xmin = 159.1931
				xmax = 159.4231
				text = "M"
			intervals [1102]:
				xmin = 159.4231
				xmax = 162.4171
				text = "sp"
			intervals [1103]:
				xmin = 162.4171
				xmax = 162.5271
				text = "spn"
			intervals [1104]:
				xmin = 162.5271
				xmax = 162.7131
				text = ""
			intervals [1105]:
				xmin = 162.7131
				xmax = 162.7531
				text = "sil"
			intervals [1106]:
				xmin = 162.7531
				xmax = 162.9431
				text = "OW1"
			intervals [1107]:
				xmin = 162.9431
				xmax = 163.0231
				text = "N"
			intervals [1108]:
				xmin = 163.0231
				xmax = 163.0731
				text = "L"
			intervals [1109]:
				xmin = 163.0731
				xmax = 163.2731
				text = "IY0"
			intervals [1110]:
				xmin = 163.2731
				xmax = 163.3031
				text = "sp"
			intervals [1111]:
				xmin = 163.3031
				xmax = 163.4031
				text = "T"
			intervals [1112]:
				xmin = 163.4031
				xmax = 163.4731
				text = "IY1"
			intervals [1113]:
				xmin = 163.4731
				xmax = 163.5531
				text = "CH"
			intervals [1114]:
				xmin = 163.5531
				xmax = 163.6231
				text = "ER0"
			intervals [1115]:
				xmin = 163.6231
				xmax = 163.6731
				text = "HH"
			intervals [1116]:
				xmin = 163.6731
				xmax = 163.7931
				text = "UW1"
			intervals [1117]:
				xmin = 163.7931
				xmax = 163.8431
				text = "HH"
			intervals [1118]:
				xmin = 163.8431
				xmax = 163.9631
				text = "AE1"
			intervals [1119]:
				xmin = 163.9631
				xmax = 164.0331
				text = "D"
			intervals [1120]:
				xmin = 164.0331
				xmax = 164.0731
				text = "AH0"
			intervals [1121]:
				xmin = 164.0731
				xmax = 164.2931
				text = "IH1"
			intervals [1122]:
				xmin = 164.2931
				xmax = 164.3331
				text = "M"
			intervals [1123]:
				xmin = 164.3331
				xmax = 164.4031
				text = "P"
			intervals [1124]:
				xmin = 164.4031
				xmax = 164.5031
				text = "AE0"
			intervals [1125]:
				xmin = 164.5031
				xmax = 164.5931
				text = "K"
			intervals [1126]:
				xmin = 164.5931
				xmax = 164.6231
				text = "T"
			intervals [1127]:
				xmin = 164.6231
				xmax = 164.7831
				text = "AO1"
			intervals [1128]:
				xmin = 164.7831
				xmax = 164.8431
				text = "N"
			intervals [1129]:
				xmin = 164.8431
				xmax = 164.8931
				text = "M"
			intervals [1130]:
				xmin = 164.8931
				xmax = 165.2931
				text = "IY1"
			intervals [1131]:
				xmin = 165.2931
				xmax = 165.6745
				text = "sp"
			intervals [1132]:
				xmin = 165.6745
				xmax = 165.7845
				text = "W"
			intervals [1133]:
				xmin = 165.7845
				xmax = 165.8845
				text = "AH1"
			intervals [1134]:
				xmin = 165.8845
				xmax = 165.9145
				text = "Z"
			intervals [1135]:
				xmin = 165.9145
				xmax = 167.5445
				text = "TN"
			intervals [1136]:
				xmin = 167.5445
				xmax = 167.6345
				text = "HH"
			intervals [1137]:
				xmin = 167.6345
				xmax = 167.8645
				text = "AY1"
			intervals [1138]:
				xmin = 167.8645
				xmax = 168.5645
				text = "sp"
			intervals [1139]:
				xmin = 168.5645
				xmax = 168.6845
				text = "S"
			intervals [1140]:
				xmin = 168.6845
				xmax = 168.7445
				text = "K"
			intervals [1141]:
				xmin = 168.7445
				xmax = 169.0645
				text = "UW1"
			intervals [1142]:
				xmin = 169.0645
				xmax = 169.1745
				text = "L"
			intervals [1143]:
				xmin = 169.1745
				xmax = 169.5045
				text = "AH1"
			intervals [1144]:
				xmin = 169.5045
				xmax = 169.6845
				text = "M"
			intervals [1145]:
				xmin = 169.6845
				xmax = 169.7345
				text = "sp"
			intervals [1146]:
				xmin = 169.7345
				xmax = 170.2829
				text = ""
			intervals [1147]:
				xmin = 170.2829
				xmax = 170.4029
				text = "HH"
			intervals [1148]:
				xmin = 170.4029
				xmax = 170.4729
				text = "IY1"
			intervals [1149]:
				xmin = 170.4729
				xmax = 170.5329
				text = "W"
			intervals [1150]:
				xmin = 170.5329
				xmax = 170.5729
				text = "AH0"
			intervals [1151]:
				xmin = 170.5729
				xmax = 170.6329
				text = "Z"
			intervals [1152]:
				xmin = 170.6329
				xmax = 170.7229
				text = "AA1"
			intervals [1153]:
				xmin = 170.7229
				xmax = 170.7529
				text = "R"
			intervals [1154]:
				xmin = 170.7529
				xmax = 170.9629
				text = "AA1"
			intervals [1155]:
				xmin = 170.9629
				xmax = 170.9929
				text = "R"
			intervals [1156]:
				xmin = 170.9929
				xmax = 171.0929
				text = "OW1"
			intervals [1157]:
				xmin = 171.0929
				xmax = 171.2429
				text = "T"
			intervals [1158]:
				xmin = 171.2429
				xmax = 171.3329
				text = "IY1"
			intervals [1159]:
				xmin = 171.3329
				xmax = 171.4529
				text = "S"
			intervals [1160]:
				xmin = 171.4529
				xmax = 171.5329
				text = "IY1"
			intervals [1161]:
				xmin = 171.5329
				xmax = 171.5729
				text = "IH0"
			intervals [1162]:
				xmin = 171.5729
				xmax = 171.6229
				text = "N"
			intervals [1163]:
				xmin = 171.6229
				xmax = 171.6629
				text = "S"
			intervals [1164]:
				xmin = 171.6629
				xmax = 171.8029
				text = "T"
			intervals [1165]:
				xmin = 171.8029
				xmax = 171.8529
				text = "R"
			intervals [1166]:
				xmin = 171.8529
				xmax = 171.9229
				text = "AH1"
			intervals [1167]:
				xmin = 171.9229
				xmax = 172.0529
				text = "K"
			intervals [1168]:
				xmin = 172.0529
				xmax = 172.1129
				text = "T"
			intervals [1169]:
				xmin = 172.1129
				xmax = 172.2529
				text = "ER0"
			intervals [1170]:
				xmin = 172.2529
				xmax = 172.3938
				text = "sp"
			intervals [1171]:
				xmin = 172.3938
				xmax = 172.6238
				text = "AE1"
			intervals [1172]:
				xmin = 172.6238
				xmax = 172.8338
				text = "N"
			intervals [1173]:
				xmin = 172.8338
				xmax = 172.9138
				text = "D"
			intervals [1174]:
				xmin = 172.9138
				xmax = 173.0138
				text = "sp"
			intervals [1175]:
				xmin = 173.0138
				xmax = 173.6227
				text = ""
			intervals [1176]:
				xmin = 173.6227
				xmax = 174.0327
				text = "AH1"
			intervals [1177]:
				xmin = 174.0327
				xmax = 174.2427
				text = "M"
			intervals [1178]:
				xmin = 174.2427
				xmax = 174.9812
				text = "sp"
			intervals [1179]:
				xmin = 174.9812
				xmax = 175.0912
				text = "HH"
			intervals [1180]:
				xmin = 175.0912
				xmax = 175.1812
				text = "IY1"
			intervals [1181]:
				xmin = 175.1812
				xmax = 175.2412
				text = "W"
			intervals [1182]:
				xmin = 175.2412
				xmax = 175.3012
				text = "AH0"
			intervals [1183]:
				xmin = 175.3012
				xmax = 175.3512
				text = "Z"
			intervals [1184]:
				xmin = 175.3512
				xmax = 175.4212
				text = "V"
			intervals [1185]:
				xmin = 175.4212
				xmax = 175.4612
				text = "EH1"
			intervals [1186]:
				xmin = 175.4612
				xmax = 175.5812
				text = "R"
			intervals [1187]:
				xmin = 175.5812
				xmax = 175.6312
				text = "IY0"
			intervals [1188]:
				xmin = 175.6312
				xmax = 175.6912
				text = "D"
			intervals [1189]:
				xmin = 175.6912
				xmax = 175.7312
				text = "IY1"
			intervals [1190]:
				xmin = 175.7312
				xmax = 175.8412
				text = "W"
			intervals [1191]:
				xmin = 175.8412
				xmax = 175.9212
				text = "EH1"
			intervals [1192]:
				xmin = 175.9212
				xmax = 176.0412
				text = "L"
			intervals [1193]:
				xmin = 176.0412
				xmax = 176.0912
				text = "D"
			intervals [1194]:
				xmin = 176.0912
				xmax = 176.1612
				text = "IH1"
			intervals [1195]:
				xmin = 176.1612
				xmax = 176.2612
				text = "S"
			intervals [1196]:
				xmin = 176.2612
				xmax = 176.3012
				text = "AH0"
			intervals [1197]:
				xmin = 176.3012
				xmax = 176.3712
				text = "P"
			intervals [1198]:
				xmin = 176.3712
				xmax = 176.4012
				text = "L"
			intervals [1199]:
				xmin = 176.4012
				xmax = 176.4412
				text = "AH0"
			intervals [1200]:
				xmin = 176.4412
				xmax = 176.4712
				text = "N"
			intervals [1201]:
				xmin = 176.4712
				xmax = 176.5012
				text = "D"
			intervals [1202]:
				xmin = 176.5012
				xmax = 176.5512
				text = "HH"
			intervals [1203]:
				xmin = 176.5512
				xmax = 176.6412
				text = "IY1"
			intervals [1204]:
				xmin = 176.6412
				xmax = 176.7112
				text = "D"
			intervals [1205]:
				xmin = 176.7112
				xmax = 176.7812
				text = "IH1"
			intervals [1206]:
				xmin = 176.7812
				xmax = 176.8512
				text = "S"
			intervals [1207]:
				xmin = 176.8512
				xmax = 176.8912
				text = "AH0"
			intervals [1208]:
				xmin = 176.8912
				xmax = 176.9712
				text = "P"
			intervals [1209]:
				xmin = 176.9712
				xmax = 177.0012
				text = "L"
			intervals [1210]:
				xmin = 177.0012
				xmax = 177.0312
				text = "AH0"
			intervals [1211]:
				xmin = 177.0312
				xmax = 177.0612
				text = "N"
			intervals [1212]:
				xmin = 177.0612
				xmax = 177.0912
				text = "D"
			intervals [1213]:
				xmin = 177.0912
				xmax = 177.2612
				text = "AO1"
			intervals [1214]:
				xmin = 177.2612
				xmax = 177.3412
				text = "L"
			intervals [1215]:
				xmin = 177.3412
				xmax = 177.3712
				text = "HH"
			intervals [1216]:
				xmin = 177.3712
				xmax = 177.4112
				text = "IH1"
			intervals [1217]:
				xmin = 177.4112
				xmax = 177.4812
				text = "Z"
			intervals [1218]:
				xmin = 177.4812
				xmax = 177.6912
				text = "S"
			intervals [1219]:
				xmin = 177.6912
				xmax = 177.7212
				text = "sp"
			intervals [1220]:
				xmin = 177.7212
				xmax = 178.1812
				text = "AH1"
			intervals [1221]:
				xmin = 178.1812
				xmax = 179.143
				text = "sp"
			intervals [1222]:
				xmin = 179.143
				xmax = 179.233
				text = "K"
			intervals [1223]:
				xmin = 179.233
				xmax = 179.503
				text = "IH1"
			intervals [1224]:
				xmin = 179.503
				xmax = 179.563
				text = "D"
			intervals [1225]:
				xmin = 179.563
				xmax = 179.693
				text = "Z"
			intervals [1226]:
				xmin = 179.693
				xmax = 179.843
				text = "AE1"
			intervals [1227]:
				xmin = 179.843
				xmax = 180.223
				text = "N"
			intervals [1228]:
				xmin = 180.223
				xmax = 180.303
				text = "D"
			intervals [1229]:
				xmin = 180.303
				xmax = 180.8478
				text = ""
			intervals [1230]:
				xmin = 180.8478
				xmax = 180.8778
				text = "sil"
			intervals [1231]:
				xmin = 180.8778
				xmax = 180.9478
				text = "HH"
			intervals [1232]:
				xmin = 180.9478
				xmax = 181.0378
				text = "IY1"
			intervals [1233]:
				xmin = 181.0378
				xmax = 181.1378
				text = "T"
			intervals [1234]:
				xmin = 181.1378
				xmax = 181.1878
				text = "R"
			intervals [1235]:
				xmin = 181.1878
				xmax = 181.2178
				text = "IY1"
			intervals [1236]:
				xmin = 181.2178
				xmax = 181.2578
				text = "T"
			intervals [1237]:
				xmin = 181.2578
				xmax = 181.2978
				text = "IH0"
			intervals [1238]:
				xmin = 181.2978
				xmax = 181.3278
				text = "D"
			intervals [1239]:
				xmin = 181.3278
				xmax = 181.3578
				text = "EH1"
			intervals [1240]:
				xmin = 181.3578
				xmax = 181.4278
				text = "V"
			intervals [1241]:
				xmin = 181.4278
				xmax = 181.5378
				text = "R"
			intervals [1242]:
				xmin = 181.5378
				xmax = 181.8878
				text = "IY0"
			intervals [1243]:
				xmin = 181.8878
				xmax = 182.0536
				text = ""
			intervals [1244]:
				xmin = 182.0536
				xmax = 182.1136
				text = "sil"
			intervals [1245]:
				xmin = 182.1136
				xmax = 182.4136
				text = "AH1"
			intervals [1246]:
				xmin = 182.4136
				xmax = 182.5736
				text = "K"
			intervals [1247]:
				xmin = 182.5736
				xmax = 182.7536
				text = "IH1"
			intervals [1248]:
				xmin = 182.7536
				xmax = 182.8236
				text = "D"
			intervals [1249]:
				xmin = 182.8236
				xmax = 182.8836
				text = "L"
			intervals [1250]:
				xmin = 182.8836
				xmax = 182.9236
				text = "AY1"
			intervals [1251]:
				xmin = 182.9236
				xmax = 183.0236
				text = "K"
			intervals [1252]:
				xmin = 183.0236
				xmax = 183.0836
				text = "AH0"
			intervals [1253]:
				xmin = 183.0836
				xmax = 183.1736
				text = "K"
			intervals [1254]:
				xmin = 183.1736
				xmax = 183.2936
				text = "AH0"
			intervals [1255]:
				xmin = 183.2936
				xmax = 183.3636
				text = "D"
			intervals [1256]:
				xmin = 183.3636
				xmax = 183.4636
				text = "EH1"
			intervals [1257]:
				xmin = 183.4636
				xmax = 183.5236
				text = "T"
			intervals [1258]:
				xmin = 183.5236
				xmax = 183.5536
				text = "sp"
			intervals [1259]:
				xmin = 183.5536
				xmax = 183.6336
				text = "L"
			intervals [1260]:
				xmin = 183.6336
				xmax = 183.6736
				text = "AY1"
			intervals [1261]:
				xmin = 183.6736
				xmax = 183.7236
				text = "K"
			intervals [1262]:
				xmin = 183.7236
				xmax = 183.8036
				text = "W"
			intervals [1263]:
				xmin = 183.8036
				xmax = 183.8336
				text = "IY1"
			intervals [1264]:
				xmin = 183.8336
				xmax = 183.9336
				text = "W"
			intervals [1265]:
				xmin = 183.9336
				xmax = 183.9636
				text = "AH0"
			intervals [1266]:
				xmin = 183.9636
				xmax = 184.0236
				text = "Z"
			intervals [1267]:
				xmin = 184.0236
				xmax = 184.0636
				text = "HH"
			intervals [1268]:
				xmin = 184.0636
				xmax = 184.1036
				text = "IH1"
			intervals [1269]:
				xmin = 184.1036
				xmax = 184.2336
				text = "Z"
			intervals [1270]:
				xmin = 184.2336
				xmax = 184.3336
				text = "K"
			intervals [1271]:
				xmin = 184.3336
				xmax = 184.5536
				text = "IH1"
			intervals [1272]:
				xmin = 184.5536
				xmax = 184.6036
				text = "D"
			intervals [1273]:
				xmin = 184.6036
				xmax = 184.6336
				text = "Z"
			intervals [1274]:
				xmin = 184.6336
				xmax = 184.7236
				text = "S"
			intervals [1275]:
				xmin = 184.7236
				xmax = 185.0336
				text = "OW1"
			intervals [1276]:
				xmin = 185.0336
				xmax = 185.6859
				text = ""
			intervals [1277]:
				xmin = 185.6859
				xmax = 185.8059
				text = "HH"
			intervals [1278]:
				xmin = 185.8059
				xmax = 185.8959
				text = "IY1"
			intervals [1279]:
				xmin = 185.8959
				xmax = 185.9459
				text = "R"
			intervals [1280]:
				xmin = 185.9459
				xmax = 185.9759
				text = "IH1"
			intervals [1281]:
				xmin = 185.9759
				xmax = 186.0259
				text = "L"
			intervals [1282]:
				xmin = 186.0259
				xmax = 186.1059
				text = "IY0"
			intervals [1283]:
				xmin = 186.1059
				xmax = 186.1859
				text = "HH"
			intervals [1284]:
				xmin = 186.1859
				xmax = 186.2459
				text = "AE1"
			intervals [1285]:
				xmin = 186.2459
				xmax = 186.3059
				text = "D"
			intervals [1286]:
				xmin = 186.3059
				xmax = 186.3359
				text = "EY1"
			intervals [1287]:
				xmin = 186.3359
				xmax = 186.4959
				text = "IH1"
			intervals [1288]:
				xmin = 186.4959
				xmax = 186.5359
				text = "M"
			intervals [1289]:
				xmin = 186.5359
				xmax = 186.5959
				text = "P"
			intervals [1290]:
				xmin = 186.5959
				xmax = 186.6959
				text = "AE0"
			intervals [1291]:
				xmin = 186.6959
				xmax = 186.7959
				text = "K"
			intervals [1292]:
				xmin = 186.7959
				xmax = 186.8559
				text = "T"
			intervals [1293]:
				xmin = 186.8559
				xmax = 186.9859
				text = "AO1"
			intervals [1294]:
				xmin = 186.9859
				xmax = 187.0259
				text = "N"
			intervals [1295]:
				xmin = 187.0259
				xmax = 187.0859
				text = "M"
			intervals [1296]:
				xmin = 187.0859
				xmax = 187.3259
				text = "IY1"
			intervals [1297]:
				xmin = 187.3259
				xmax = 188.4209
				text = "sp"
			intervals [1298]:
				xmin = 188.4209
				xmax = 188.5409
				text = "S"
			intervals [1299]:
				xmin = 188.5409
				xmax = 188.7809
				text = "OW1"
			intervals [1300]:
				xmin = 188.7809
				xmax = 189.412
				text = "sp"
			intervals [1301]:
				xmin = 189.412
				xmax = 189.532
				text = "DH"
			intervals [1302]:
				xmin = 189.532
				xmax = 189.582
				text = "AH0"
			intervals [1303]:
				xmin = 189.582
				xmax = 189.632
				text = "T"
			intervals [1304]:
				xmin = 189.632
				xmax = 189.732
				text = "Z"
			intervals [1305]:
				xmin = 189.732
				xmax = 189.792
				text = "IH1"
			intervals [1306]:
				xmin = 189.792
				xmax = 189.992
				text = "T"
			intervals [1307]:
				xmin = 189.992
				xmax = 200.0579
				text = ""
			intervals [1308]:
				xmin = 200.0579
				xmax = 200.1079
				text = "sil"
			intervals [1309]:
				xmin = 200.1079
				xmax = 200.2079
				text = "AY1"
			intervals [1310]:
				xmin = 200.2079
				xmax = 200.2479
				text = "M"
			intervals [1311]:
				xmin = 200.2479
				xmax = 200.3479
				text = "AH0"
			intervals [1312]:
				xmin = 200.3479
				xmax = 200.4279
				text = "M"
			intervals [1313]:
				xmin = 200.4279
				xmax = 200.5579
				text = "EY1"
			intervals [1314]:
				xmin = 200.5579
				xmax = 200.6679
				text = "L"
			intervals [1315]:
				xmin = 200.6679
				xmax = 200.7179
				text = "HH"
			intervals [1316]:
				xmin = 200.7179
				xmax = 200.7779
				text = "AE1"
			intervals [1317]:
				xmin = 200.7779
				xmax = 200.8079
				text = "N"
			intervals [1318]:
				xmin = 200.8079
				xmax = 200.8379
				text = "D"
			intervals [1319]:
				xmin = 200.8379
				xmax = 200.8679
				text = "L"
			intervals [1320]:
				xmin = 200.8679
				xmax = 200.9179
				text = "ER0"
			intervals [1321]:
				xmin = 200.9179
				xmax = 201.0179
				text = "AH0"
			intervals [1322]:
				xmin = 201.0179
				xmax = 201.1279
				text = "S"
			intervals [1323]:
				xmin = 201.1279
				xmax = 201.1979
				text = "IH1"
			intervals [1324]:
				xmin = 201.1979
				xmax = 201.3279
				text = "S"
			intervals [1325]:
				xmin = 201.3279
				xmax = 201.3879
				text = "T"
			intervals [1326]:
				xmin = 201.3879
				xmax = 201.4179
				text = "AH0"
			intervals [1327]:
				xmin = 201.4179
				xmax = 201.5579
				text = "N"
			intervals [1328]:
				xmin = 201.5579
				xmax = 201.6379
				text = "T"
			intervals [1329]:
				xmin = 201.6379
				xmax = 201.9824
				text = ""
			intervals [1330]:
				xmin = 201.9824
				xmax = 202.0224
				text = "sil"
			intervals [1331]:
				xmin = 202.0224
				xmax = 202.2124
				text = "AE1"
			intervals [1332]:
				xmin = 202.2124
				xmax = 202.2824
				text = "T"
			intervals [1333]:
				xmin = 202.2824
				xmax = 202.943
				text = ""
			intervals [1334]:
				xmin = 202.943
				xmax = 202.993
				text = "sil"
			intervals [1335]:
				xmin = 202.993
				xmax = 203.153
				text = "DH"
			intervals [1336]:
				xmin = 203.153
				xmax = 203.223
				text = "IY0"
			intervals [1337]:
				xmin = 203.223
				xmax = 203.303
				text = "Y"
			intervals [1338]:
				xmin = 203.303
				xmax = 203.333
				text = "UW0"
			intervals [1339]:
				xmin = 203.333
				xmax = 203.383
				text = "N"
			intervals [1340]:
				xmin = 203.383
				xmax = 203.493
				text = "AY1"
			intervals [1341]:
				xmin = 203.493
				xmax = 203.523
				text = "T"
			intervals [1342]:
				xmin = 203.523
				xmax = 203.553
				text = "AH0"
			intervals [1343]:
				xmin = 203.553
				xmax = 203.583
				text = "D"
			intervals [1344]:
				xmin = 203.583
				xmax = 203.633
				text = "S"
			intervals [1345]:
				xmin = 203.633
				xmax = 203.713
				text = "T"
			intervals [1346]:
				xmin = 203.713
				xmax = 203.763
				text = "EY1"
			intervals [1347]:
				xmin = 203.763
				xmax = 203.813
				text = "T"
			intervals [1348]:
				xmin = 203.813
				xmax = 203.883
				text = "S"
			intervals [1349]:
				xmin = 203.883
				xmax = 203.953
				text = "P"
			intervals [1350]:
				xmin = 203.953
				xmax = 204.063
				text = "OW1"
			intervals [1351]:
				xmin = 204.063
				xmax = 204.133
				text = "S"
			intervals [1352]:
				xmin = 204.133
				xmax = 204.173
				text = "T"
			intervals [1353]:
				xmin = 204.173
				xmax = 204.203
				text = "AH0"
			intervals [1354]:
				xmin = 204.203
				xmax = 204.243
				text = "L"
			intervals [1355]:
				xmin = 204.243
				xmax = 204.373
				text = "S"
			intervals [1356]:
				xmin = 204.373
				xmax = 204.553
				text = "ER1"
			intervals [1357]:
				xmin = 204.553
				xmax = 204.603
				text = "V"
			intervals [1358]:
				xmin = 204.603
				xmax = 204.663
				text = "IH0"
			intervals [1359]:
				xmin = 204.663
				xmax = 204.953
				text = "S"
			intervals [1360]:
				xmin = 204.953
				xmax = 205.5087
				text = ""
			intervals [1361]:
				xmin = 205.5087
				xmax = 205.6387
				text = "K"
			intervals [1362]:
				xmin = 205.6387
				xmax = 205.7987
				text = "ER1"
			intervals [1363]:
				xmin = 205.7987
				xmax = 205.8287
				text = "AH0"
			intervals [1364]:
				xmin = 205.8287
				xmax = 205.8587
				text = "N"
			intervals [1365]:
				xmin = 205.8587
				xmax = 205.8887
				text = "T"
			intervals [1366]:
				xmin = 205.8887
				xmax = 205.9387
				text = "L"
			intervals [1367]:
				xmin = 205.9387
				xmax = 206.3587
				text = "IY0"
			intervals [1368]:
				xmin = 206.3587
				xmax = 206.4502
				text = ""
			intervals [1369]:
				xmin = 206.4502
				xmax = 206.7602
				text = "AH1"
			intervals [1370]:
				xmin = 206.7602
				xmax = 206.9102
				text = "M"
			intervals [1371]:
				xmin = 206.9102
				xmax = 206.9802
				text = "G"
			intervals [1372]:
				xmin = 206.9802
				xmax = 207.0402
				text = "IH1"
			intervals [1373]:
				xmin = 207.0402
				xmax = 207.0902
				text = "T"
			intervals [1374]:
				xmin = 207.0902
				xmax = 207.1202
				text = "IH0"
			intervals [1375]:
				xmin = 207.1202
				xmax = 207.1702
				text = "N"
			intervals [1376]:
				xmin = 207.1702
				xmax = 207.2402
				text = "M"
			intervals [1377]:
				xmin = 207.2402
				xmax = 207.4802
				text = "AY1"
			intervals [1378]:
				xmin = 207.4802
				xmax = 207.9534
				text = "sp"
			intervals [1379]:
				xmin = 207.9534
				xmax = 208.0034
				text = "D"
			intervals [1380]:
				xmin = 208.0034
				xmax = 208.0634
				text = "IH0"
			intervals [1381]:
				xmin = 208.0634
				xmax = 208.1634
				text = "G"
			intervals [1382]:
				xmin = 208.1634
				xmax = 208.2534
				text = "R"
			intervals [1383]:
				xmin = 208.2534
				xmax = 208.4734
				text = "IY1"
			intervals [1384]:
				xmin = 208.4734
				xmax = 208.5934
				text = "B"
			intervals [1385]:
				xmin = 208.5934
				xmax = 208.6934
				text = "AE1"
			intervals [1386]:
				xmin = 208.6934
				xmax = 208.8234
				text = "CH"
			intervals [1387]:
				xmin = 208.8234
				xmax = 208.8634
				text = "AH0"
			intervals [1388]:
				xmin = 208.8634
				xmax = 208.8934
				text = "L"
			intervals [1389]:
				xmin = 208.8934
				xmax = 208.9634
				text = "ER0"
			intervals [1390]:
				xmin = 208.9634
				xmax = 209.0934
				text = "Z"
			intervals [1391]:
				xmin = 209.0934
				xmax = 209.1634
				text = "D"
			intervals [1392]:
				xmin = 209.1634
				xmax = 209.2434
				text = "IH0"
			intervals [1393]:
				xmin = 209.2434
				xmax = 209.3334
				text = "G"
			intervals [1394]:
				xmin = 209.3334
				xmax = 209.4534
				text = "R"
			intervals [1395]:
				xmin = 209.4534
				xmax = 209.7334
				text = "IY1"
			intervals [1396]:
				xmin = 209.7334
				xmax = 209.7734
				text = "sp"
			intervals [1397]:
				xmin = 209.7734
				xmax = 210.2242
				text = ""
			intervals [1398]:
				xmin = 210.2242
				xmax = 210.3342
				text = "IH1"
			intervals [1399]:
				xmin = 210.3342
				xmax = 210.4242
				text = "N"
			intervals [1400]:
				xmin = 210.4242
				xmax = 210.4942
				text = "B"
			intervals [1401]:
				xmin = 210.4942
				xmax = 210.5642
				text = "IH1"
			intervals [1402]:
				xmin = 210.5642
				xmax = 210.6942
				text = "Z"
			intervals [1403]:
				xmin = 210.6942
				xmax = 210.7242
				text = "N"
			intervals [1404]:
				xmin = 210.7242
				xmax = 210.7842
				text = "IH0"
			intervals [1405]:
				xmin = 210.7842
				xmax = 210.8742
				text = "S"
			intervals [1406]:
				xmin = 210.8742
				xmax = 210.9042
				text = "AE0"
			intervals [1407]:
				xmin = 210.9042
				xmax = 210.9342
				text = "D"
			intervals [1408]:
				xmin = 210.9342
				xmax = 210.9842
				text = "M"
			intervals [1409]:
				xmin = 210.9842
				xmax = 211.0142
				text = "IH2"
			intervals [1410]:
				xmin = 211.0142
				xmax = 211.0442
				text = "N"
			intervals [1411]:
				xmin = 211.0442
				xmax = 211.1042
				text = "IH0"
			intervals [1412]:
				xmin = 211.1042
				xmax = 211.1542
				text = "S"
			intervals [1413]:
				xmin = 211.1542
				xmax = 211.2242
				text = "T"
			intervals [1414]:
				xmin = 211.2242
				xmax = 211.2642
				text = "R"
			intervals [1415]:
				xmin = 211.2642
				xmax = 211.3242
				text = "EY1"
			intervals [1416]:
				xmin = 211.3242
				xmax = 211.4142
				text = "SH"
			intervals [1417]:
				xmin = 211.4142
				xmax = 211.4442
				text = "AH0"
			intervals [1418]:
				xmin = 211.4442
				xmax = 211.4742
				text = "N"
			intervals [1419]:
				xmin = 211.4742
				xmax = 211.5042
				text = "W"
			intervals [1420]:
				xmin = 211.5042
				xmax = 211.5342
				text = "IH0"
			intervals [1421]:
				xmin = 211.5342
				xmax = 211.5642
				text = "DH"
			intervals [1422]:
				xmin = 211.5642
				xmax = 211.6242
				text = "AH0"
			intervals [1423]:
				xmin = 211.6242
				xmax = 211.6942
				text = "M"
			intervals [1424]:
				xmin = 211.6942
				xmax = 211.8442
				text = "AY1"
			intervals [1425]:
				xmin = 211.8442
				xmax = 211.8742
				text = "N"
			intervals [1426]:
				xmin = 211.8742
				xmax = 211.9042
				text = "ER0"
			intervals [1427]:
				xmin = 211.9042
				xmax = 211.9342
				text = "IH1"
			intervals [1428]:
				xmin = 211.9342
				xmax = 212.1442
				text = "N"
			intervals [1429]:
				xmin = 212.1442
				xmax = 212.2642
				text = "sp"
			intervals [1430]:
				xmin = 212.2642
				xmax = 212.4242
				text = "EY1"
			intervals [1431]:
				xmin = 212.4242
				xmax = 212.5342
				text = "CH"
			intervals [1432]:
				xmin = 212.5342
				xmax = 212.7642
				text = "AA1"
			intervals [1433]:
				xmin = 212.7642
				xmax = 212.7942
				text = "R"
			intervals [1434]:
				xmin = 212.7942
				xmax = 212.8742
				text = "HH"
			intervals [1435]:
				xmin = 212.8742
				xmax = 212.9642
				text = "OW1"
			intervals [1436]:
				xmin = 212.9642
				xmax = 212.9942
				text = "P"
			intervals [1437]:
				xmin = 212.9942
				xmax = 213.0842
				text = "F"
			intervals [1438]:
				xmin = 213.0842
				xmax = 213.1142
				text = "AH0"
			intervals [1439]:
				xmin = 213.1142
				xmax = 213.1542
				text = "L"
			intervals [1440]:
				xmin = 213.1542
				xmax = 213.2942
				text = "IY0"
			intervals [1441]:
				xmin = 213.2942
				xmax = 213.4142
				text = "AY1"
			intervals [1442]:
				xmin = 213.4142
				xmax = 213.4942
				text = "K"
			intervals [1443]:
				xmin = 213.4942
				xmax = 213.5342
				text = "UH1"
			intervals [1444]:
				xmin = 213.5342
				xmax = 213.6142
				text = "D"
			intervals [1445]:
				xmin = 213.6142
				xmax = 213.7142
				text = ""
			intervals [1446]:
				xmin = 213.7142
				xmax = 213.8042
				text = "K"
			intervals [1447]:
				xmin = 213.8042
				xmax = 213.8342
				text = "AH0"
			intervals [1448]:
				xmin = 213.8342
				xmax = 213.9042
				text = "N"
			intervals [1449]:
				xmin = 213.9042
				xmax = 214.0242
				text = "T"
			intervals [1450]:
				xmin = 214.0242
				xmax = 214.0842
				text = "IH1"
			intervals [1451]:
				xmin = 214.0842
				xmax = 214.1742
				text = "N"
			intervals [1452]:
				xmin = 214.1742
				xmax = 214.2542
				text = "Y"
			intervals [1453]:
				xmin = 214.2542
				xmax = 214.2942
				text = "UW0"
			intervals [1454]:
				xmin = 214.2942
				xmax = 214.3942
				text = "T"
			intervals [1455]:
				xmin = 214.3942
				xmax = 214.4442
				text = "UW1"
			intervals [1456]:
				xmin = 214.4442
				xmax = 214.5042
				text = "G"
			intervals [1457]:
				xmin = 214.5042
				xmax = 214.5742
				text = "IH1"
			intervals [1458]:
				xmin = 214.5742
				xmax = 214.6142
				text = "T"
			intervals [1459]:
				xmin = 214.6142
				xmax = 214.7042
				text = "M"
			intervals [1460]:
				xmin = 214.7042
				xmax = 214.8042
				text = "AY1"
			intervals [1461]:
				xmin = 214.8042
				xmax = 214.8942
				text = "M"
			intervals [1462]:
				xmin = 214.8942
				xmax = 215.0242
				text = "AE1"
			intervals [1463]:
				xmin = 215.0242
				xmax = 215.1442
				text = "S"
			intervals [1464]:
				xmin = 215.1442
				xmax = 215.2142
				text = "T"
			intervals [1465]:
				xmin = 215.2142
				xmax = 215.3542
				text = "ER0"
			intervals [1466]:
				xmin = 215.3542
				xmax = 215.5642
				text = "S"
			intervals [1467]:
				xmin = 215.5642
				xmax = 218.0028
				text = ""
			intervals [1468]:
				xmin = 218.0028
				xmax = 218.0528
				text = "sil"
			intervals [1469]:
				xmin = 218.0528
				xmax = 218.1728
				text = "B"
			intervals [1470]:
				xmin = 218.1728
				xmax = 218.2528
				text = "IH1"
			intervals [1471]:
				xmin = 218.2528
				xmax = 218.3528
				text = "Z"
			intervals [1472]:
				xmin = 218.3528
				xmax = 218.3828
				text = "N"
			intervals [1473]:
				xmin = 218.3828
				xmax = 218.4428
				text = "IH0"
			intervals [1474]:
				xmin = 218.4428
				xmax = 218.5428
				text = "S"
			intervals [1475]:
				xmin = 218.5428
				xmax = 218.5728
				text = "AE0"
			intervals [1476]:
				xmin = 218.5728
				xmax = 218.6028
				text = "D"
			intervals [1477]:
				xmin = 218.6028
				xmax = 218.6628
				text = "M"
			intervals [1478]:
				xmin = 218.6628
				xmax = 218.6928
				text = "IH2"
			intervals [1479]:
				xmin = 218.6928
				xmax = 218.7228
				text = "N"
			intervals [1480]:
				xmin = 218.7228
				xmax = 218.7828
				text = "IH0"
			intervals [1481]:
				xmin = 218.7828
				xmax = 218.8228
				text = "S"
			intervals [1482]:
				xmin = 218.8228
				xmax = 218.9128
				text = "T"
			intervals [1483]:
				xmin = 218.9128
				xmax = 218.9628
				text = "R"
			intervals [1484]:
				xmin = 218.9628
				xmax = 219.0428
				text = "EY1"
			intervals [1485]:
				xmin = 219.0428
				xmax = 219.1628
				text = "SH"
			intervals [1486]:
				xmin = 219.1628
				xmax = 219.2228
				text = "AH0"
			intervals [1487]:
				xmin = 219.2228
				xmax = 219.3228
				text = "N"
			intervals [1488]:
				xmin = 219.3228
				xmax = 219.3728
				text = "W"
			intervals [1489]:
				xmin = 219.3728
				xmax = 219.4328
				text = "IH0"
			intervals [1490]:
				xmin = 219.4328
				xmax = 219.4628
				text = "DH"
			intervals [1491]:
				xmin = 219.4628
				xmax = 219.5128
				text = "AH0"
			intervals [1492]:
				xmin = 219.5128
				xmax = 219.5928
				text = "M"
			intervals [1493]:
				xmin = 219.5928
				xmax = 219.7428
				text = "AY1"
			intervals [1494]:
				xmin = 219.7428
				xmax = 219.8128
				text = "N"
			intervals [1495]:
				xmin = 219.8128
				xmax = 219.8728
				text = "ER0"
			intervals [1496]:
				xmin = 219.8728
				xmax = 219.9028
				text = "sp"
			intervals [1497]:
				xmin = 219.9028
				xmax = 220.0728
				text = "EY1"
			intervals [1498]:
				xmin = 220.0728
				xmax = 220.1928
				text = "CH"
			intervals [1499]:
				xmin = 220.1928
				xmax = 220.2928
				text = "AA1"
			intervals [1500]:
				xmin = 220.2928
				xmax = 220.5228
				text = "R"
			intervals [1501]:
				xmin = 220.5228
				xmax = 232.0736
				text = ""
			intervals [1502]:
				xmin = 232.0736
				xmax = 232.1236
				text = "sil"
			intervals [1503]:
				xmin = 232.1236
				xmax = 232.2336
				text = "K"
			intervals [1504]:
				xmin = 232.2336
				xmax = 232.3236
				text = "IY1"
			intervals [1505]:
				xmin = 232.3236
				xmax = 232.3736
				text = "P"
			intervals [1506]:
				xmin = 232.3736
				xmax = 232.4136
				text = "DH"
			intervals [1507]:
				xmin = 232.4136
				xmax = 232.4436
				text = "AH0"
			intervals [1508]:
				xmin = 232.4436
				xmax = 232.5236
				text = "M"
			intervals [1509]:
				xmin = 232.5236
				xmax = 232.6836
				text = "AE1"
			intervals [1510]:
				xmin = 232.6836
				xmax = 232.7636
				text = "K"
			intervals [1511]:
				xmin = 232.7636
				xmax = 232.8236
				text = "T"
			intervals [1512]:
				xmin = 232.8236
				xmax = 232.8636
				text = "IH0"
			intervals [1513]:
				xmin = 232.8636
				xmax = 233.0336
				text = "V"
			intervals [1514]:
				xmin = 233.0336
				xmax = 233.0836
				text = "sp"
			intervals [1515]:
				xmin = 233.0836
				xmax = 233.5008
				text = ""
			intervals [1516]:
				xmin = 233.5008
				xmax = 233.6508
				text = "AY1"
			intervals [1517]:
				xmin = 233.6508
				xmax = 233.7308
				text = "T"
			intervals [1518]:
				xmin = 233.7308
				xmax = 233.7708
				text = "R"
			intervals [1519]:
				xmin = 233.7708
				xmax = 233.8408
				text = "AY1"
			intervals [1520]:
				xmin = 233.8408
				xmax = 233.8908
				text = "T"
			intervals [1521]:
				xmin = 233.8908
				xmax = 233.9408
				text = "IH0"
			intervals [1522]:
				xmin = 233.9408
				xmax = 234.0508
				text = "K"
			intervals [1523]:
				xmin = 234.0508
				xmax = 234.1208
				text = "IY1"
			intervals [1524]:
				xmin = 234.1208
				xmax = 234.1708
				text = "P"
			intervals [1525]:
				xmin = 234.1708
				xmax = 234.2408
				text = "AH0"
			intervals [1526]:
				xmin = 234.2408
				xmax = 234.3308
				text = "M"
			intervals [1527]:
				xmin = 234.3308
				xmax = 234.4108
				text = "IH0"
			intervals [1528]:
				xmin = 234.4108
				xmax = 234.4808
				text = "N"
			intervals [1529]:
				xmin = 234.4808
				xmax = 234.5908
				text = "S"
			intervals [1530]:
				xmin = 234.5908
				xmax = 234.6908
				text = "P"
			intervals [1531]:
				xmin = 234.6908
				xmax = 234.8508
				text = "AO1"
			intervals [1532]:
				xmin = 234.8508
				xmax = 234.9108
				text = "R"
			intervals [1533]:
				xmin = 234.9108
				xmax = 234.9708
				text = "T"
			intervals [1534]:
				xmin = 234.9708
				xmax = 235.1608
				text = "S"
			intervals [1535]:
				xmin = 235.1608
				xmax = 235.7185
				text = ""
			intervals [1536]:
				xmin = 235.7185
				xmax = 236.3285
				text = "AH1"
			intervals [1537]:
				xmin = 236.3285
				xmax = 236.4485
				text = "M"
			intervals [1538]:
				xmin = 236.4485
				xmax = 237.867
				text = "sp"
			intervals [1539]:
				xmin = 237.867
				xmax = 237.927
				text = "DH"
			intervals [1540]:
				xmin = 237.927
				xmax = 238.047
				text = "EY1"
			intervals [1541]:
				xmin = 238.047
				xmax = 238.077
				text = "L"
			intervals [1542]:
				xmin = 238.077
				xmax = 238.167
				text = "AH1"
			intervals [1543]:
				xmin = 238.167
				xmax = 238.217
				text = "V"
			intervals [1544]:
				xmin = 238.217
				xmax = 238.247
				text = "T"
			intervals [1545]:
				xmin = 238.247
				xmax = 238.297
				text = "AH0"
			intervals [1546]:
				xmin = 238.297
				xmax = 238.347
				text = "S"
			intervals [1547]:
				xmin = 238.347
				xmax = 238.417
				text = "T"
			intervals [1548]:
				xmin = 238.417
				xmax = 238.457
				text = "EY1"
			intervals [1549]:
				xmin = 238.457
				xmax = 238.497
				text = "IH1"
			intervals [1550]:
				xmin = 238.497
				xmax = 238.537
				text = "N"
			intervals [1551]:
				xmin = 238.537
				xmax = 238.567
				text = "DH"
			intervals [1552]:
				xmin = 238.567
				xmax = 238.597
				text = "AH1"
			intervals [1553]:
				xmin = 238.597
				xmax = 238.647
				text = "HH"
			intervals [1554]:
				xmin = 238.647
				xmax = 238.717
				text = "AW1"
			intervals [1555]:
				xmin = 238.717
				xmax = 238.827
				text = "S"
			intervals [1556]:
				xmin = 238.827
				xmax = 238.857
				text = "AH0"
			intervals [1557]:
				xmin = 238.857
				xmax = 238.887
				text = "N"
			intervals [1558]:
				xmin = 238.887
				xmax = 238.957
				text = "P"
			intervals [1559]:
				xmin = 238.957
				xmax = 238.997
				text = "L"
			intervals [1560]:
				xmin = 238.997
				xmax = 239.077
				text = "EY1"
			intervals [1561]:
				xmin = 239.077
				xmax = 239.117
				text = "DH"
			intervals [1562]:
				xmin = 239.117
				xmax = 239.167
				text = "IY0"
			intervals [1563]:
				xmin = 239.167
				xmax = 239.257
				text = "G"
			intervals [1564]:
				xmin = 239.257
				xmax = 239.547
				text = "EY1"
			intervals [1565]:
				xmin = 239.547
				xmax = 239.637
				text = "M"
			intervals [1566]:
				xmin = 239.637
				xmax = 239.707
				text = "B"
			intervals [1567]:
				xmin = 239.707
				xmax = 239.817
				text = "AH1"
			intervals [1568]:
				xmin = 239.817
				xmax = 239.977
				text = "T"
			intervals [1569]:
				xmin = 239.977
				xmax = 240.3076
				text = ""
			intervals [1570]:
				xmin = 240.3076
				xmax = 240.3676
				text = "sil"
			intervals [1571]:
				xmin = 240.3676
				xmax = 240.4276
				text = "W"
			intervals [1572]:
				xmin = 240.4276
				xmax = 240.4876
				text = "IY1"
			intervals [1573]:
				xmin = 240.4876
				xmax = 240.5576
				text = "HH"
			intervals [1574]:
				xmin = 240.5576
				xmax = 240.6276
				text = "AE1"
			intervals [1575]:
				xmin = 240.6276
				xmax = 240.7176
				text = "V"
			intervals [1576]:
				xmin = 240.7176
				xmax = 240.7776
				text = "T"
			intervals [1577]:
				xmin = 240.7776
				xmax = 240.9076
				text = "AH0"
			intervals [1578]:
				xmin = 240.9076
				xmax = 240.9476
				text = "sp"
			intervals [1579]:
				xmin = 240.9476
				xmax = 241.1776
				text = "IH1"
			intervals [1580]:
				xmin = 241.1776
				xmax = 241.2076
				text = "T"
			intervals [1581]:
				xmin = 241.2076
				xmax = 241.3476
				text = "ER0"
			intervals [1582]:
				xmin = 241.3476
				xmax = 241.4076
				text = "EY2"
			intervals [1583]:
				xmin = 241.4076
				xmax = 241.4376
				text = "T"
			intervals [1584]:
				xmin = 241.4376
				xmax = 241.4976
				text = "W"
			intervals [1585]:
				xmin = 241.4976
				xmax = 241.5276
				text = "IH1"
			intervals [1586]:
				xmin = 241.5276
				xmax = 241.5576
				text = "DH"
			intervals [1587]:
				xmin = 241.5576
				xmax = 241.5976
				text = "sp"
			intervals [1588]:
				xmin = 241.5976
				xmax = 241.6576
				text = "DH"
			intervals [1589]:
				xmin = 241.6576
				xmax = 241.7576
				text = "EH1"
			intervals [1590]:
				xmin = 241.7576
				xmax = 241.9676
				text = "M"
			intervals [1591]:
				xmin = 241.9676
				xmax = 241.9976
				text = "sp"
			intervals [1592]:
				xmin = 241.9976
				xmax = 242.2776
				text = "DH"
			intervals [1593]:
				xmin = 242.2776
				xmax = 242.3976
				text = "AE1"
			intervals [1594]:
				xmin = 242.3976
				xmax = 242.7276
				text = "T"
			intervals [1595]:
				xmin = 242.7276
				xmax = 242.8646
				text = ""
			intervals [1596]:
				xmin = 242.8646
				xmax = 242.9446
				text = "sil"
			intervals [1597]:
				xmin = 242.9446
				xmax = 243.0046
				text = "DH"
			intervals [1598]:
				xmin = 243.0046
				xmax = 243.1046
				text = "EY1"
			intervals [1599]:
				xmin = 243.1046
				xmax = 243.1746
				text = "N"
			intervals [1600]:
				xmin = 243.1746
				xmax = 243.2946
				text = "IY1"
			intervals [1601]:
				xmin = 243.2946
				xmax = 243.3646
				text = "D"
			intervals [1602]:
				xmin = 243.3646
				xmax = 243.4646
				text = "T"
			intervals [1603]:
				xmin = 243.4646
				xmax = 243.5346
				text = "AH0"
			intervals [1604]:
				xmin = 243.5346
				xmax = 243.6046
				text = "R"
			intervals [1605]:
				xmin = 243.6046
				xmax = 243.9646
				text = "IY1"
			intervals [1606]:
				xmin = 243.9646
				xmax = 244.0846
				text = "D"
			intervals [1607]:
				xmin = 244.0846
				xmax = 245.1417
				text = ""
			intervals [1608]:
				xmin = 245.1417
				xmax = 245.2517
				text = "AE1"
			intervals [1609]:
				xmin = 245.2517
				xmax = 245.3617
				text = "N"
			intervals [1610]:
				xmin = 245.3617
				xmax = 245.4417
				text = "W"
			intervals [1611]:
				xmin = 245.4417
				xmax = 245.5117
				text = "AH1"
			intervals [1612]:
				xmin = 245.5117
				xmax = 245.5817
				text = "N"
			intervals [1613]:
				xmin = 245.5817
				xmax = 245.6517
				text = "TH"
			intervals [1614]:
				xmin = 245.6517
				xmax = 245.7317
				text = "IH1"
			intervals [1615]:
				xmin = 245.7317
				xmax = 245.9117
				text = "NG"
			intervals [1616]:
				xmin = 245.9117
				xmax = 246.0617
				text = "AY1"
			intervals [1617]:
				xmin = 246.0617
				xmax = 246.0917
				text = "sp"
			intervals [1618]:
				xmin = 246.0917
				xmax = 246.3017
				text = "D"
			intervals [1619]:
				xmin = 246.3017
				xmax = 246.4217
				text = "OW1"
			intervals [1620]:
				xmin = 246.4217
				xmax = 246.5117
				text = "N"
			intervals [1621]:
				xmin = 246.5117
				xmax = 246.5517
				text = "T"
			intervals [1622]:
				xmin = 246.5517
				xmax = 246.6817
				text = "L"
			intervals [1623]:
				xmin = 246.6817
				xmax = 246.7417
				text = "AY1"
			intervals [1624]:
				xmin = 246.7417
				xmax = 246.8517
				text = "K"
			intervals [1625]:
				xmin = 246.8517
				xmax = 246.9117
				text = "AH0"
			intervals [1626]:
				xmin = 246.9117
				xmax = 246.9617
				text = "B"
			intervals [1627]:
				xmin = 246.9617
				xmax = 247.0317
				text = "AW1"
			intervals [1628]:
				xmin = 247.0317
				xmax = 247.1317
				text = "T"
			intervals [1629]:
				xmin = 247.1317
				xmax = 247.1617
				text = "sp"
			intervals [1630]:
				xmin = 247.1617
				xmax = 247.2017
				text = "DH"
			intervals [1631]:
				xmin = 247.2017
				xmax = 247.2517
				text = "AH0"
			intervals [1632]:
				xmin = 247.2517
				xmax = 247.3317
				text = "P"
			intervals [1633]:
				xmin = 247.3317
				xmax = 247.4317
				text = "AH1"
			intervals [1634]:
				xmin = 247.4317
				xmax = 247.4617
				text = "B"
			intervals [1635]:
				xmin = 247.4617
				xmax = 247.4917
				text = "L"
			intervals [1636]:
				xmin = 247.4917
				xmax = 247.5317
				text = "IH0"
			intervals [1637]:
				xmin = 247.5317
				xmax = 247.5617
				text = "K"
			intervals [1638]:
				xmin = 247.5617
				xmax = 247.6817
				text = "S"
			intervals [1639]:
				xmin = 247.6817
				xmax = 247.7517
				text = "K"
			intervals [1640]:
				xmin = 247.7517
				xmax = 248.0217
				text = "UW1"
			intervals [1641]:
				xmin = 248.0217
				xmax = 248.1317
				text = "L"
			intervals [1642]:
				xmin = 248.1317
				xmax = 248.3317
				text = "Z"
			intervals [1643]:
				xmin = 248.3317
				xmax = 249.4421
				text = ""
			intervals [1644]:
				xmin = 249.4421
				xmax = 249.7721
				text = "AH1"
			intervals [1645]:
				xmin = 249.7721
				xmax = 249.9421
				text = "M"
			intervals [1646]:
				xmin = 249.9421
				xmax = 250.0121
				text = "sp"
			intervals [1647]:
				xmin = 250.0121
				xmax = 250.1121
				text = "IH1"
			intervals [1648]:
				xmin = 250.1121
				xmax = 250.2121
				text = "Z"
			intervals [1649]:
				xmin = 250.2121
				xmax = 250.2721
				text = "DH"
			intervals [1650]:
				xmin = 250.2721
				xmax = 250.3121
				text = "AE1"
			intervals [1651]:
				xmin = 250.3121
				xmax = 250.3921
				text = "T"
			intervals [1652]:
				xmin = 250.3921
				xmax = 250.4521
				text = "DH"
			intervals [1653]:
				xmin = 250.4521
				xmax = 250.5521
				text = "EY1"
			intervals [1654]:
				xmin = 250.5521
				xmax = 250.6821
				text = "T"
			intervals [1655]:
				xmin = 250.6821
				xmax = 250.7621
				text = "UH1"
			intervals [1656]:
				xmin = 250.7621
				xmax = 250.8421
				text = "K"
			intervals [1657]:
				xmin = 250.8421
				xmax = 250.9821
				text = "AW1"
			intervals [1658]:
				xmin = 250.9821
				xmax = 251.0921
				text = "T"
			intervals [1659]:
				xmin = 251.0921
				xmax = 251.1321
				text = "sp"
			intervals [1660]:
				xmin = 251.1321
				xmax = 251.3321
				text = "F"
			intervals [1661]:
				xmin = 251.3321
				xmax = 251.5421
				text = "AA1"
			intervals [1662]:
				xmin = 251.5421
				xmax = 251.5921
				text = "N"
			intervals [1663]:
				xmin = 251.5921
				xmax = 251.6821
				text = "IH0"
			intervals [1664]:
				xmin = 251.6821
				xmax = 251.7821
				text = "K"
			intervals [1665]:
				xmin = 251.7821
				xmax = 251.9421
				text = "S"
			intervals [1666]:
				xmin = 251.9421
				xmax = 252.7226
				text = ""
			intervals [1667]:
				xmin = 252.7226
				xmax = 252.9326
				text = "F"
			intervals [1668]:
				xmin = 252.9326
				xmax = 253.1126
				text = "AA1"
			intervals [1669]:
				xmin = 253.1126
				xmax = 253.1626
				text = "N"
			intervals [1670]:
				xmin = 253.1626
				xmax = 253.2226
				text = "IH0"
			intervals [1671]:
				xmin = 253.2226
				xmax = 253.3026
				text = "K"
			intervals [1672]:
				xmin = 253.3026
				xmax = 253.4026
				text = "S"
			intervals [1673]:
				xmin = 253.4026
				xmax = 253.4326
				text = "sp"
			intervals [1674]:
				xmin = 253.4326
				xmax = 253.9326
				text = "AE1"
			intervals [1675]:
				xmin = 253.9326
				xmax = 254.1326
				text = "N"
			intervals [1676]:
				xmin = 254.1326
				xmax = 254.1726
				text = "D"
			intervals [1677]:
				xmin = 254.1726
				xmax = 254.3846
				text = "sp"
			intervals [1678]:
				xmin = 254.3846
				xmax = 254.5546
				text = "HH"
			intervals [1679]:
				xmin = 254.5546
				xmax = 254.6946
				text = "AE1"
			intervals [1680]:
				xmin = 254.6946
				xmax = 254.7546
				text = "N"
			intervals [1681]:
				xmin = 254.7546
				xmax = 254.8046
				text = "D"
			intervals [1682]:
				xmin = 254.8046
				xmax = 254.8646
				text = "R"
			intervals [1683]:
				xmin = 254.8646
				xmax = 254.9846
				text = "AY2"
			intervals [1684]:
				xmin = 254.9846
				xmax = 255.0446
				text = "T"
			intervals [1685]:
				xmin = 255.0446
				xmax = 255.0846
				text = "IH0"
			intervals [1686]:
				xmin = 255.0846
				xmax = 255.2546
				text = "N"
			intervals [1687]:
				xmin = 255.2546
				xmax = 255.4346
				text = "sp"
			intervals [1688]:
				xmin = 255.4346
				xmax = 256.1573
				text = ""
			intervals [1689]:
				xmin = 256.1573
				xmax = 256.4073
				text = "AY1"
			intervals [1690]:
				xmin = 256.4073
				xmax = 256.5573
				text = "TH"
			intervals [1691]:
				xmin = 256.5573
				xmax = 256.6173
				text = "IH1"
			intervals [1692]:
				xmin = 256.6173
				xmax = 256.7773
				text = "NG"
			intervals [1693]:
				xmin = 256.7773
				xmax = 256.8673
				text = "K"
			intervals [1694]:
				xmin = 256.8673
				xmax = 257.4026
				text = ""
			intervals [1695]:
				xmin = 257.4026
				xmax = 257.5326
				text = "F"
			intervals [1696]:
				xmin = 257.5326
				xmax = 257.7026
				text = "AA1"
			intervals [1697]:
				xmin = 257.7026
				xmax = 257.7526
				text = "N"
			intervals [1698]:
				xmin = 257.7526
				xmax = 257.8126
				text = "IH0"
			intervals [1699]:
				xmin = 257.8126
				xmax = 257.8626
				text = "K"
			intervals [1700]:
				xmin = 257.8626
				xmax = 257.8926
				text = "S"
			intervals [1701]:
				xmin = 257.8926
				xmax = 257.9826
				text = "SH"
			intervals [1702]:
				xmin = 257.9826
				xmax = 258.0126
				text = "UH1"
			intervals [1703]:
				xmin = 258.0126
				xmax = 258.0426
				text = "D"
			intervals [1704]:
				xmin = 258.0426
				xmax = 258.1526
				text = "S"
			intervals [1705]:
				xmin = 258.1526
				xmax = 258.1926
				text = "T"
			intervals [1706]:
				xmin = 258.1926
				xmax = 258.2926
				text = "IH1"
			intervals [1707]:
				xmin = 258.2926
				xmax = 258.4126
				text = "L"
			intervals [1708]:
				xmin = 258.4126
				xmax = 258.5026
				text = "B"
			intervals [1709]:
				xmin = 258.5026
				xmax = 258.5826
				text = "IY1"
			intervals [1710]:
				xmin = 258.5826
				xmax = 258.6526
				text = "IH0"
			intervals [1711]:
				xmin = 258.6526
				xmax = 258.6826
				text = "N"
			intervals [1712]:
				xmin = 258.6826
				xmax = 258.7126
				text = "DH"
			intervals [1713]:
				xmin = 258.7126
				xmax = 258.7726
				text = "AH0"
			intervals [1714]:
				xmin = 258.7726
				xmax = 258.8626
				text = "S"
			intervals [1715]:
				xmin = 258.8626
				xmax = 258.9226
				text = "K"
			intervals [1716]:
				xmin = 258.9226
				xmax = 259.0526
				text = "UW1"
			intervals [1717]:
				xmin = 259.0526
				xmax = 259.3526
				text = "L"
			intervals [1718]:
				xmin = 259.3526
				xmax = 259.4326
				text = "sp"
			intervals [1719]:
				xmin = 259.4326
				xmax = 259.4926
				text = "K"
			intervals [1720]:
				xmin = 259.4926
				xmax = 259.5526
				text = "AA1"
			intervals [1721]:
				xmin = 259.5526
				xmax = 259.6226
				text = "Z"
			intervals [1722]:
				xmin = 259.6226
				xmax = 259.6826
				text = "DH"
			intervals [1723]:
				xmin = 259.6826
				xmax = 259.7126
				text = "AE1"
			intervals [1724]:
				xmin = 259.7126
				xmax = 259.7726
				text = "T"
			intervals [1725]:
				xmin = 259.7726
				xmax = 259.8126
				text = "S"
			intervals [1726]:
				xmin = 259.8126
				xmax = 259.8726
				text = "HH"
			intervals [1727]:
				xmin = 259.8726
				xmax = 260.0226
				text = "AW1"
			intervals [1728]:
				xmin = 260.0226
				xmax = 260.1926
				text = "AY1"
			intervals [1729]:
				xmin = 260.1926
				xmax = 260.2626
				text = "L"
			intervals [1730]:
				xmin = 260.2626
				xmax = 260.4026
				text = "ER1"
			intervals [1731]:
				xmin = 260.4026
				xmax = 260.4326
				text = "N"
			intervals [1732]:
				xmin = 260.4326
				xmax = 260.4626
				text = "D"
			intervals [1733]:
				xmin = 260.4626
				xmax = 260.5626
				text = "HH"
			intervals [1734]:
				xmin = 260.5626
				xmax = 260.6326
				text = "AW1"
			intervals [1735]:
				xmin = 260.6326
				xmax = 260.6826
				text = "T"
			intervals [1736]:
				xmin = 260.6826
				xmax = 260.7426
				text = "AH0"
			intervals [1737]:
				xmin = 260.7426
				xmax = 260.8326
				text = "R"
			intervals [1738]:
				xmin = 260.8326
				xmax = 261.0926
				text = "IY1"
			intervals [1739]:
				xmin = 261.0926
				xmax = 261.1726
				text = "D"
			intervals [1740]:
				xmin = 261.1726
				xmax = 261.4026
				text = ""
			intervals [1741]:
				xmin = 261.4026
				xmax = 261.4326
				text = "sil"
			intervals [1742]:
				xmin = 261.4326
				xmax = 261.5226
				text = "DH"
			intervals [1743]:
				xmin = 261.5226
				xmax = 261.5726
				text = "AE1"
			intervals [1744]:
				xmin = 261.5726
				xmax = 261.6426
				text = "T"
			intervals [1745]:
				xmin = 261.6426
				xmax = 261.7326
				text = "Z"
			intervals [1746]:
				xmin = 261.7326
				xmax = 261.8326
				text = "W"
			intervals [1747]:
				xmin = 261.8326
				xmax = 261.9026
				text = "AY1"
			intervals [1748]:
				xmin = 261.9026
				xmax = 262.0126
				text = "Y"
			intervals [1749]:
				xmin = 262.0126
				xmax = 262.1926
				text = "UW1"
			intervals [1750]:
				xmin = 262.1926
				xmax = 262.4586
				text = "sp"
			intervals [1751]:
				xmin = 262.4586
				xmax = 262.5086
				text = "W"
			intervals [1752]:
				xmin = 262.5086
				xmax = 262.5986
				text = "IY1"
			intervals [1753]:
				xmin = 262.5986
				xmax = 262.6786
				text = "HH"
			intervals [1754]:
				xmin = 262.6786
				xmax = 262.8186
				text = "AE1"
			intervals [1755]:
				xmin = 262.8186
				xmax = 262.8786
				text = "V"
			intervals [1756]:
				xmin = 262.8786
				xmax = 262.9786
				text = "S"
			intervals [1757]:
				xmin = 262.9786
				xmax = 263.0386
				text = "OW1"
			intervals [1758]:
				xmin = 263.0386
				xmax = 263.0986
				text = "M"
			intervals [1759]:
				xmin = 263.0986
				xmax = 263.1286
				text = "EH1"
			intervals [1760]:
				xmin = 263.1286
				xmax = 263.1686
				text = "N"
			intervals [1761]:
				xmin = 263.1686
				xmax = 263.2286
				text = "IY0"
			intervals [1762]:
				xmin = 263.2286
				xmax = 263.3586
				text = "K"
			intervals [1763]:
				xmin = 263.3586
				xmax = 263.4986
				text = "IH1"
			intervals [1764]:
				xmin = 263.4986
				xmax = 263.5486
				text = "D"
			intervals [1765]:
				xmin = 263.5486
				xmax = 263.6086
				text = "Z"
			intervals [1766]:
				xmin = 263.6086
				xmax = 263.6486
				text = "HH"
			intervals [1767]:
				xmin = 263.6486
				xmax = 263.7286
				text = "UW1"
			intervals [1768]:
				xmin = 263.7286
				xmax = 263.8086
				text = "G"
			intervals [1769]:
				xmin = 263.8086
				xmax = 263.8586
				text = "R"
			intervals [1770]:
				xmin = 263.8586
				xmax = 263.9486
				text = "OW1"
			intervals [1771]:
				xmin = 263.9486
				xmax = 264.0086
				text = "IH0"
			intervals [1772]:
				xmin = 264.0086
				xmax = 264.0486
				text = "N"
			intervals [1773]:
				xmin = 264.0486
				xmax = 264.1186
				text = "AH1"
			intervals [1774]:
				xmin = 264.1186
				xmax = 264.1886
				text = "P"
			intervals [1775]:
				xmin = 264.1886
				xmax = 264.2386
				text = "IH0"
			intervals [1776]:
				xmin = 264.2386
				xmax = 264.2686
				text = "N"
			intervals [1777]:
				xmin = 264.2686
				xmax = 264.3086
				text = "DH"
			intervals [1778]:
				xmin = 264.3086
				xmax = 264.3486
				text = "IY0"
			intervals [1779]:
				xmin = 264.3486
				xmax = 264.4086
				text = "IH1"
			intervals [1780]:
				xmin = 264.4086
				xmax = 264.4686
				text = "N"
			intervals [1781]:
				xmin = 264.4686
				xmax = 264.5486
				text = "ER0"
			intervals [1782]:
				xmin = 264.5486
				xmax = 264.6586
				text = "S"
			intervals [1783]:
				xmin = 264.6586
				xmax = 264.6886
				text = "IH1"
			intervals [1784]:
				xmin = 264.6886
				xmax = 264.7686
				text = "T"
			intervals [1785]:
				xmin = 264.7686
				xmax = 264.9686
				text = "IY0"
			intervals [1786]:
				xmin = 264.9686
				xmax = 265.0386
				text = "sp"
			intervals [1787]:
				xmin = 265.0386
				xmax = 265.1086
				text = "DH"
			intervals [1788]:
				xmin = 265.1086
				xmax = 265.1686
				text = "AE1"
			intervals [1789]:
				xmin = 265.1686
				xmax = 265.2286
				text = "T"
			intervals [1790]:
				xmin = 265.2286
				xmax = 265.2586
				text = "sp"
			intervals [1791]:
				xmin = 265.2586
				xmax = 265.4986
				text = "D"
			intervals [1792]:
				xmin = 265.4986
				xmax = 265.6086
				text = "OW1"
			intervals [1793]:
				xmin = 265.6086
				xmax = 265.6686
				text = "N"
			intervals [1794]:
				xmin = 265.6686
				xmax = 265.6986
				text = "T"
			intervals [1795]:
				xmin = 265.6986
				xmax = 265.7486
				text = "N"
			intervals [1796]:
				xmin = 265.7486
				xmax = 265.8086
				text = "OW1"
			intervals [1797]:
				xmin = 265.8086
				xmax = 265.8586
				text = "HH"
			intervals [1798]:
				xmin = 265.8586
				xmax = 265.9086
				text = "AW1"
			intervals [1799]:
				xmin = 265.9086
				xmax = 265.9486
				text = "T"
			intervals [1800]:
				xmin = 265.9486
				xmax = 266.0186
				text = "AH0"
			intervals [1801]:
				xmin = 266.0186
				xmax = 266.0786
				text = "R"
			intervals [1802]:
				xmin = 266.0786
				xmax = 266.1886
				text = "IY1"
			intervals [1803]:
				xmin = 266.1886
				xmax = 266.2386
				text = "D"
			intervals [1804]:
				xmin = 266.2386
				xmax = 266.2786
				text = "K"
			intervals [1805]:
				xmin = 266.2786
				xmax = 266.3086
				text = "AA1"
			intervals [1806]:
				xmin = 266.3086
				xmax = 266.3386
				text = "Z"
			intervals [1807]:
				xmin = 266.3386
				xmax = 266.3786
				text = "DH"
			intervals [1808]:
				xmin = 266.3786
				xmax = 266.4586
				text = "EY1"
			intervals [1809]:
				xmin = 266.4586
				xmax = 266.5186
				text = "D"
			intervals [1810]:
				xmin = 266.5186
				xmax = 266.5786
				text = "OW1"
			intervals [1811]:
				xmin = 266.5786
				xmax = 266.6486
				text = "N"
			intervals [1812]:
				xmin = 266.6486
				xmax = 266.6986
				text = "N"
			intervals [1813]:
				xmin = 266.6986
				xmax = 266.7286
				text = "OW1"
			intervals [1814]:
				xmin = 266.7286
				xmax = 266.7786
				text = "HH"
			intervals [1815]:
				xmin = 266.7786
				xmax = 266.8386
				text = "AW1"
			intervals [1816]:
				xmin = 266.8386
				xmax = 266.8886
				text = "T"
			intervals [1817]:
				xmin = 266.8886
				xmax = 266.9586
				text = "AH0"
			intervals [1818]:
				xmin = 266.9586
				xmax = 267.0086
				text = "B"
			intervals [1819]:
				xmin = 267.0086
				xmax = 267.0686
				text = "R"
			intervals [1820]:
				xmin = 267.0686
				xmax = 267.1086
				text = "EY1"
			intervals [1821]:
				xmin = 267.1086
				xmax = 267.1386
				text = "K"
			intervals [1822]:
				xmin = 267.1386
				xmax = 267.5413
				text = "sp"
			intervals [1823]:
				xmin = 267.5413
				xmax = 267.6313
				text = "B"
			intervals [1824]:
				xmin = 267.6313
				xmax = 267.7013
				text = "R"
			intervals [1825]:
				xmin = 267.7013
				xmax = 267.7413
				text = "EY1"
			intervals [1826]:
				xmin = 267.7413
				xmax = 267.7813
				text = "K"
			intervals [1827]:
				xmin = 267.7813
				xmax = 267.8213
				text = "sp"
			intervals [1828]:
				xmin = 267.8213
				xmax = 267.8713
				text = "DH"
			intervals [1829]:
				xmin = 267.8713
				xmax = 267.9513
				text = "EY1"
			intervals [1830]:
				xmin = 267.9513
				xmax = 268.0413
				text = "W"
			intervals [1831]:
				xmin = 268.0413
				xmax = 268.1413
				text = "ER1"
			intervals [1832]:
				xmin = 268.1413
				xmax = 268.2013
				text = "D"
			intervals [1833]:
				xmin = 268.2013
				xmax = 268.2613
				text = "Z"
			intervals [1834]:
				xmin = 268.2613
				xmax = 268.3413
				text = "D"
			intervals [1835]:
				xmin = 268.3413
				xmax = 268.5313
				text = "AW1"
			intervals [1836]:
				xmin = 268.5313
				xmax = 268.6213
				text = "N"
			intervals [1837]:
				xmin = 268.6213
				xmax = 269.4342
				text = ""
			intervals [1838]:
				xmin = 269.4342
				xmax = 269.5042
				text = "sil"
			intervals [1839]:
				xmin = 269.5042
				xmax = 269.5642
				text = "V"
			intervals [1840]:
				xmin = 269.5642
				xmax = 269.6542
				text = "ER1"
			intervals [1841]:
				xmin = 269.6542
				xmax = 269.7842
				text = "S"
			intervals [1842]:
				xmin = 269.7842
				xmax = 269.8742
				text = "AH0"
			intervals [1843]:
				xmin = 269.8742
				xmax = 269.9942
				text = "Z"
			intervals [1844]:
				xmin = 269.9942
				xmax = 270.0742
				text = "W"
			intervals [1845]:
				xmin = 270.0742
				xmax = 270.1042
				text = "EH1"
			intervals [1846]:
				xmin = 270.1042
				xmax = 270.1542
				text = "N"
			intervals [1847]:
				xmin = 270.1542
				xmax = 270.2142
				text = "W"
			intervals [1848]:
				xmin = 270.2142
				xmax = 270.3142
				text = "IY1"
			intervals [1849]:
				xmin = 270.3142
				xmax = 270.3742
				text = "HH"
			intervals [1850]:
				xmin = 270.3742
				xmax = 270.4542
				text = "AE1"
			intervals [1851]:
				xmin = 270.4542
				xmax = 270.5042
				text = "D"
			intervals [1852]:
				xmin = 270.5042
				xmax = 270.6442
				text = "F"
			intervals [1853]:
				xmin = 270.6442
				xmax = 270.8242
				text = "AA1"
			intervals [1854]:
				xmin = 270.8242
				xmax = 270.8742
				text = "N"
			intervals [1855]:
				xmin = 270.8742
				xmax = 270.9242
				text = "IH0"
			intervals [1856]:
				xmin = 270.9242
				xmax = 271.0042
				text = "K"
			intervals [1857]:
				xmin = 271.0042
				xmax = 271.0642
				text = "S"
			intervals [1858]:
				xmin = 271.0642
				xmax = 271.1342
				text = "IH1"
			intervals [1859]:
				xmin = 271.1342
				xmax = 271.1742
				text = "N"
			intervals [1860]:
				xmin = 271.1742
				xmax = 271.2242
				text = "DH"
			intervals [1861]:
				xmin = 271.2242
				xmax = 271.2742
				text = "AH0"
			intervals [1862]:
				xmin = 271.2742
				xmax = 271.3442
				text = "S"
			intervals [1863]:
				xmin = 271.3442
				xmax = 271.4042
				text = "K"
			intervals [1864]:
				xmin = 271.4042
				xmax = 271.5242
				text = "UW1"
			intervals [1865]:
				xmin = 271.5242
				xmax = 271.6042
				text = "L"
			intervals [1866]:
				xmin = 271.6042
				xmax = 271.7142
				text = "S"
			intervals [1867]:
				xmin = 271.7142
				xmax = 271.8042
				text = "IH1"
			intervals [1868]:
				xmin = 271.8042
				xmax = 271.9042
				text = "S"
			intervals [1869]:
				xmin = 271.9042
				xmax = 271.9642
				text = "T"
			intervals [1870]:
				xmin = 271.9642
				xmax = 272.0042
				text = "AH0"
			intervals [1871]:
				xmin = 272.0042
				xmax = 272.0342
				text = "M"
			intervals [1872]:
				xmin = 272.0342
				xmax = 272.0942
				text = "sp"
			intervals [1873]:
				xmin = 272.0942
				xmax = 272.3471
				text = ""
			intervals [1874]:
				xmin = 272.3471
				xmax = 272.4371
				text = "DH"
			intervals [1875]:
				xmin = 272.4371
				xmax = 272.5771
				text = "EY1"
			intervals [1876]:
				xmin = 272.5771
				xmax = 272.6871
				text = "T"
			intervals [1877]:
				xmin = 272.6871
				xmax = 272.7771
				text = "AO1"
			intervals [1878]:
				xmin = 272.7771
				xmax = 272.8071
				text = "T"
			intervals [1879]:
				xmin = 272.8071
				xmax = 272.8471
				text = "DH"
			intervals [1880]:
				xmin = 272.8471
				xmax = 272.8771
				text = "AH0"
			intervals [1881]:
				xmin = 272.8771
				xmax = 273.0071
				text = "K"
			intervals [1882]:
				xmin = 273.0071
				xmax = 273.1471
				text = "IH1"
			intervals [1883]:
				xmin = 273.1471
				xmax = 273.2071
				text = "D"
			intervals [1884]:
				xmin = 273.2071
				xmax = 273.3171
				text = "Z"
			intervals [1885]:
				xmin = 273.3171
				xmax = 273.3471
				text = "sp"
			intervals [1886]:
				xmin = 273.3471
				xmax = 273.5671
				text = "HH"
			intervals [1887]:
				xmin = 273.5671
				xmax = 273.7471
				text = "AW1"
			intervals [1888]:
				xmin = 273.7471
				xmax = 273.8771
				text = "T"
			intervals [1889]:
				xmin = 273.8771
				xmax = 273.9171
				text = "UW1"
			intervals [1890]:
				xmin = 273.9171
				xmax = 273.9771
				text = "B"
			intervals [1891]:
				xmin = 273.9771
				xmax = 274.0271
				text = "R"
			intervals [1892]:
				xmin = 274.0271
				xmax = 274.0771
				text = "EY1"
			intervals [1893]:
				xmin = 274.0771
				xmax = 274.1371
				text = "K"
			intervals [1894]:
				xmin = 274.1371
				xmax = 274.1771
				text = "DH"
			intervals [1895]:
				xmin = 274.1771
				xmax = 274.2171
				text = "AH0"
			intervals [1896]:
				xmin = 274.2171
				xmax = 274.3071
				text = "W"
			intervals [1897]:
				xmin = 274.3071
				xmax = 274.4671
				text = "ER1"
			intervals [1898]:
				xmin = 274.4671
				xmax = 274.5271
				text = "D"
			intervals [1899]:
				xmin = 274.5271
				xmax = 274.5971
				text = "D"
			intervals [1900]:
				xmin = 274.5971
				xmax = 274.7171
				text = "AW1"
			intervals [1901]:
				xmin = 274.7171
				xmax = 274.7471
				text = "N"
			intervals [1902]:
				xmin = 274.7471
				xmax = 274.7771
				text = "B"
			intervals [1903]:
				xmin = 274.7771
				xmax = 274.8071
				text = "IH0"
			intervals [1904]:
				xmin = 274.8071
				xmax = 274.8471
				text = "F"
			intervals [1905]:
				xmin = 274.8471
				xmax = 274.8771
				text = "AO1"
			intervals [1906]:
				xmin = 274.8771
				xmax = 274.9071
				text = "R"
			intervals [1907]:
				xmin = 274.9071
				xmax = 274.9571
				text = "DH"
			intervals [1908]:
				xmin = 274.9571
				xmax = 275.0471
				text = "EY1"
			intervals [1909]:
				xmin = 275.0471
				xmax = 275.0771
				text = "sp"
			intervals [1910]:
				xmin = 275.0771
				xmax = 275.1071
				text = "S"
			intervals [1911]:
				xmin = 275.1071
				xmax = 275.1371
				text = "IY1"
			intervals [1912]:
				xmin = 275.1371
				xmax = 275.1871
				text = "sp"
			intervals [1913]:
				xmin = 275.1871
				xmax = 275.3271
				text = "K"
			intervals [1914]:
				xmin = 275.3271
				xmax = 275.3671
				text = "AE1"
			intervals [1915]:
				xmin = 275.3671
				xmax = 275.4971
				text = "N"
			intervals [1916]:
				xmin = 275.4971
				xmax = 275.5471
				text = "N"
			intervals [1917]:
				xmin = 275.5471
				xmax = 275.7071
				text = "OW1"
			intervals [1918]:
				xmin = 275.7071
				xmax = 275.7571
				text = "DH"
			intervals [1919]:
				xmin = 275.7571
				xmax = 275.8271
				text = "AH0"
			intervals [1920]:
				xmin = 275.8271
				xmax = 275.8971
				text = "W"
			intervals [1921]:
				xmin = 275.8971
				xmax = 276.1071
				text = "ER1"
			intervals [1922]:
				xmin = 276.1071
				xmax = 276.1371
				text = "D"
			intervals [1923]:
				xmin = 276.1371
				xmax = 276.1671
				text = "AH0"
			intervals [1924]:
				xmin = 276.1671
				xmax = 276.1971
				text = "N"
			intervals [1925]:
				xmin = 276.1971
				xmax = 276.2471
				text = "L"
			intervals [1926]:
				xmin = 276.2471
				xmax = 276.3571
				text = "ER1"
			intervals [1927]:
				xmin = 276.3571
				xmax = 276.3871
				text = "N"
			intervals [1928]:
				xmin = 276.3871
				xmax = 276.4271
				text = "HH"
			intervals [1929]:
				xmin = 276.4271
				xmax = 276.4771
				text = "AW1"
			intervals [1930]:
				xmin = 276.4771
				xmax = 276.5371
				text = "T"
			intervals [1931]:
				xmin = 276.5371
				xmax = 276.5871
				text = "AH0"
			intervals [1932]:
				xmin = 276.5871
				xmax = 276.6771
				text = "R"
			intervals [1933]:
				xmin = 276.6771
				xmax = 276.8171
				text = "IY1"
			intervals [1934]:
				xmin = 276.8171
				xmax = 276.8971
				text = "D"
			intervals [1935]:
				xmin = 276.8971
				xmax = 276.9471
				text = "B"
			intervals [1936]:
				xmin = 276.9471
				xmax = 277.0871
				text = "EH1"
			intervals [1937]:
				xmin = 277.0871
				xmax = 277.1571
				text = "T"
			intervals [1938]:
				xmin = 277.1571
				xmax = 277.2471
				text = "ER0"
			intervals [1939]:
				xmin = 277.2471
				xmax = 277.3171
				text = "sp"
			intervals [1940]:
				xmin = 277.3171
				xmax = 278.2249
				text = ""
			intervals [1941]:
				xmin = 278.2249
				xmax = 278.6449
				text = "AH1"
			intervals [1942]:
				xmin = 278.6449
				xmax = 278.8749
				text = "M"
			intervals [1943]:
				xmin = 278.8749
				xmax = 279.1108
				text = "sp"
			intervals [1944]:
				xmin = 279.1108
				xmax = 279.2708
				text = "AO1"
			intervals [1945]:
				xmin = 279.2708
				xmax = 279.3508
				text = "L"
			intervals [1946]:
				xmin = 279.3508
				xmax = 279.4408
				text = "S"
			intervals [1947]:
				xmin = 279.4408
				xmax = 279.5008
				text = "OW0"
			intervals [1948]:
				xmin = 279.5008
				xmax = 279.5908
				text = "M"
			intervals [1949]:
				xmin = 279.5908
				xmax = 279.6508
				text = "IY1"
			intervals [1950]:
				xmin = 279.6508
				xmax = 279.6908
				text = "AH0"
			intervals [1951]:
				xmin = 279.6908
				xmax = 279.7208
				text = "N"
			intervals [1952]:
				xmin = 279.7208
				xmax = 279.7808
				text = "M"
			intervals [1953]:
				xmin = 279.7808
				xmax = 279.8608
				text = "AY1"
			intervals [1954]:
				xmin = 279.8608
				xmax = 279.9108
				text = "HH"
			intervals [1955]:
				xmin = 279.9108
				xmax = 280.0308
				text = "AH1"
			intervals [1956]:
				xmin = 280.0308
				xmax = 280.1308
				text = "Z"
			intervals [1957]:
				xmin = 280.1308
				xmax = 280.1608
				text = "B"
			intervals [1958]:
				xmin = 280.1608
				xmax = 280.3908
				text = "AH0"
			intervals [1959]:
				xmin = 280.3908
				xmax = 280.4208
				text = "N"
			intervals [1960]:
				xmin = 280.4208
				xmax = 280.4908
				text = "D"
			intervals [1961]:
				xmin = 280.4908
				xmax = 280.940
				text = ""
			intervals [1962]:
				xmin = 280.940
				xmax = 280.980
				text = "sil"
			intervals [1963]:
				xmin = 280.980
				xmax = 281.030
				text = "W"
			intervals [1964]:
				xmin = 281.030
				xmax = 281.060
				text = "EH1"
			intervals [1965]:
				xmin = 281.060
				xmax = 281.090
				text = "N"
			intervals [1966]:
				xmin = 281.090
				xmax = 281.130
				text = "DH"
			intervals [1967]:
				xmin = 281.130
				xmax = 281.230
				text = "EY1"
			intervals [1968]:
				xmin = 281.230
				xmax = 281.290
				text = "W"
			intervals [1969]:
				xmin = 281.290
				xmax = 281.320
				text = "AH0"
			intervals [1970]:
				xmin = 281.320
				xmax = 281.400
				text = "Z"
			intervals [1971]:
				xmin = 281.400
				xmax = 281.460
				text = "G"
			intervals [1972]:
				xmin = 281.460
				xmax = 281.510
				text = "R"
			intervals [1973]:
				xmin = 281.510
				xmax = 281.650
				text = "OW1"
			intervals [1974]:
				xmin = 281.650
				xmax = 281.710
				text = "IH0"
			intervals [1975]:
				xmin = 281.710
				xmax = 281.780
				text = "N"
			intervals [1976]:
				xmin = 281.780
				xmax = 281.980
				text = "AH1"
			intervals [1977]:
				xmin = 281.980
				xmax = 282.080
				text = "P"
			intervals [1978]:
				xmin = 282.080
				xmax = 282.120
				text = "sp"
			intervals [1979]:
				xmin = 282.120
				xmax = 282.240
				text = "W"
			intervals [1980]:
				xmin = 282.240
				xmax = 282.320
				text = "IY1"
			intervals [1981]:
				xmin = 282.320
				xmax = 282.430
				text = "AO1"
			intervals [1982]:
				xmin = 282.430
				xmax = 282.520
				text = "L"
			intervals [1983]:
				xmin = 282.520
				xmax = 282.580
				text = "W"
			intervals [1984]:
				xmin = 282.580
				xmax = 282.620
				text = "IY0"
			intervals [1985]:
				xmin = 282.620
				xmax = 282.720
				text = "Z"
			intervals [1986]:
				xmin = 282.720
				xmax = 282.780
				text = "R"
			intervals [1987]:
				xmin = 282.780
				xmax = 282.930
				text = "EH1"
			intervals [1988]:
				xmin = 282.930
				xmax = 282.980
				text = "D"
			intervals [1989]:
				xmin = 282.980
				xmax = 283.100
				text = "T"
			intervals [1990]:
				xmin = 283.100
				xmax = 283.220
				text = "UW1"
			intervals [1991]:
				xmin = 283.220
				xmax = 283.270
				text = "DH"
			intervals [1992]:
				xmin = 283.270
				xmax = 283.320
				text = "EH1"
			intervals [1993]:
				xmin = 283.320
				xmax = 283.510
				text = "M"
			intervals [1994]:
				xmin = 283.510
				xmax = 283.590
				text = "sp"
			intervals [1995]:
				xmin = 283.590
				xmax = 283.7627
				text = ""
			intervals [1996]:
				xmin = 283.7627
				xmax = 284.1727
				text = "AH1"
			intervals [1997]:
				xmin = 284.1727
				xmax = 284.3427
				text = "M"
			intervals [1998]:
				xmin = 284.3427
				xmax = 285.2079
				text = "sp"
			intervals [1999]:
				xmin = 285.2079
				xmax = 285.4279
				text = "AE1"
			intervals [2000]:
				xmin = 285.4279
				xmax = 285.5479
				text = "N"
			intervals [2001]:
				xmin = 285.5479
				xmax = 285.5779
				text = "D"
			intervals [2002]:
				xmin = 285.5779
				xmax = 285.6179
				text = "DH"
			intervals [2003]:
				xmin = 285.6179
				xmax = 285.6979
				text = "EY1"
			intervals [2004]:
				xmin = 285.6979
				xmax = 285.7879
				text = "HH"
			intervals [2005]:
				xmin = 285.7879
				xmax = 285.8879
				text = "AE1"
			intervals [2006]:
				xmin = 285.8879
				xmax = 285.9779
				text = "V"
			intervals [2007]:
				xmin = 285.9779
				xmax = 286.0179
				text = "sp"
			intervals [2008]:
				xmin = 286.0179
				xmax = 286.1979
				text = "AH1"
			intervals [2009]:
				xmin = 286.1979
				xmax = 286.2979
				text = "DH"
			intervals [2010]:
				xmin = 286.2979
				xmax = 286.4579
				text = "ER0"
			intervals [2011]:
				xmin = 286.4579
				xmax = 286.6079
				text = "sp"
			intervals [2012]:
				xmin = 286.6079
				xmax = 286.7079
				text = "P"
			intervals [2013]:
				xmin = 286.7079
				xmax = 286.8179
				text = "IY1"
			intervals [2014]:
				xmin = 286.8179
				xmax = 286.8879
				text = "P"
			intervals [2015]:
				xmin = 286.8879
				xmax = 286.9279
				text = "AH0"
			intervals [2016]:
				xmin = 286.9279
				xmax = 287.0179
				text = "L"
			intervals [2017]:
				xmin = 287.0179
				xmax = 287.0679
				text = "IH1"
			intervals [2018]:
				xmin = 287.0679
				xmax = 287.1179
				text = "N"
			intervals [2019]:
				xmin = 287.1179
				xmax = 287.1579
				text = "DH"
			intervals [2020]:
				xmin = 287.1579
				xmax = 287.2679
				text = "EY1"
			intervals [2021]:
				xmin = 287.2679
				xmax = 287.3679
				text = "L"
			intervals [2022]:
				xmin = 287.3679
				xmax = 287.5679
				text = "AY1"
			intervals [2023]:
				xmin = 287.5679
				xmax = 287.6079
				text = "V"
			intervals [2024]:
				xmin = 287.6079
				xmax = 287.7179
				text = "Z"
			intervals [2025]:
				xmin = 287.7179
				xmax = 287.7479
				text = "sp"
			intervals [2026]:
				xmin = 287.7479
				xmax = 287.7979
				text = "DH"
			intervals [2027]:
				xmin = 287.7979
				xmax = 287.9379
				text = "AE1"
			intervals [2028]:
				xmin = 287.9379
				xmax = 288.1079
				text = "T"
			intervals [2029]:
				xmin = 288.1079
				xmax = 288.7944
				text = ""
			intervals [2030]:
				xmin = 288.7944
				xmax = 288.8244
				text = "sil"
			intervals [2031]:
				xmin = 288.8244
				xmax = 288.9344
				text = "HH"
			intervals [2032]:
				xmin = 288.9344
				xmax = 289.0544
				text = "AE1"
			intervals [2033]:
				xmin = 289.0544
				xmax = 289.1044
				text = "D"
			intervals [2034]:
				xmin = 289.1044
				xmax = 289.1344
				text = "AH0"
			intervals [2035]:
				xmin = 289.1344
				xmax = 289.2944
				text = "IH1"
			intervals [2036]:
				xmin = 289.2944
				xmax = 289.3344
				text = "M"
			intervals [2037]:
				xmin = 289.3344
				xmax = 289.4044
				text = "P"
			intervals [2038]:
				xmin = 289.4044
				xmax = 289.4944
				text = "AE0"
			intervals [2039]:
				xmin = 289.4944
				xmax = 289.5944
				text = "K"
			intervals [2040]:
				xmin = 289.5944
				xmax = 289.6344
				text = "T"
			intervals [2041]:
				xmin = 289.6344
				xmax = 289.7144
				text = "AO1"
			intervals [2042]:
				xmin = 289.7144
				xmax = 289.7844
				text = "N"
			intervals [2043]:
				xmin = 289.7844
				xmax = 289.8244
				text = "AH0"
			intervals [2044]:
				xmin = 289.8244
				xmax = 289.8744
				text = "M"
			intervals [2045]:
				xmin = 289.8744
				xmax = 290.0244
				text = "T"
			intervals [2046]:
				xmin = 290.0244
				xmax = 290.1344
				text = "UW1"
			intervals [2047]:
				xmin = 290.1344
				xmax = 290.2144
				text = "L"
			intervals [2048]:
				xmin = 290.2144
				xmax = 290.2744
				text = "AY1"
			intervals [2049]:
				xmin = 290.2744
				xmax = 290.3144
				text = "K"
			intervals [2050]:
				xmin = 290.3144
				xmax = 290.3844
				text = "M"
			intervals [2051]:
				xmin = 290.3844
				xmax = 290.4544
				text = "AY1"
			intervals [2052]:
				xmin = 290.4544
				xmax = 290.5244
				text = "HH"
			intervals [2053]:
				xmin = 290.5244
				xmax = 290.6144
				text = "AH1"
			intervals [2054]:
				xmin = 290.6144
				xmax = 290.6744
				text = "Z"
			intervals [2055]:
				xmin = 290.6744
				xmax = 290.7044
				text = "B"
			intervals [2056]:
				xmin = 290.7044
				xmax = 290.7744
				text = "AH0"
			intervals [2057]:
				xmin = 290.7744
				xmax = 290.8044
				text = "N"
			intervals [2058]:
				xmin = 290.8044
				xmax = 290.8344
				text = "D"
			intervals [2059]:
				xmin = 290.8344
				xmax = 290.9244
				text = "F"
			intervals [2060]:
				xmin = 290.9244
				xmax = 291.1344
				text = "AA1"
			intervals [2061]:
				xmin = 291.1344
				xmax = 291.2144
				text = "DH"
			intervals [2062]:
				xmin = 291.2144
				xmax = 291.2744
				text = "ER0"
			intervals [2063]:
				xmin = 291.2744
				xmax = 291.3744
				text = "HH"
			intervals [2064]:
				xmin = 291.3744
				xmax = 291.4844
				text = "IY1"
			intervals [2065]:
				xmin = 291.4844
				xmax = 291.5144
				text = "sp"
			intervals [2066]:
				xmin = 291.5144
				xmax = 291.5944
				text = "W"
			intervals [2067]:
				xmin = 291.5944
				xmax = 291.6244
				text = "AH0"
			intervals [2068]:
				xmin = 291.6244
				xmax = 291.7344
				text = "Z"
			intervals [2069]:
				xmin = 291.7344
				xmax = 291.8044
				text = "R"
			intervals [2070]:
				xmin = 291.8044
				xmax = 291.8444
				text = "IY1"
			intervals [2071]:
				xmin = 291.8444
				xmax = 291.9744
				text = "L"
			intervals [2072]:
				xmin = 291.9744
				xmax = 292.0844
				text = "S"
			intervals [2073]:
				xmin = 292.0844
				xmax = 292.1844
				text = "M"
			intervals [2074]:
				xmin = 292.1844
				xmax = 292.3544
				text = "AA1"
			intervals [2075]:
				xmin = 292.3544
				xmax = 292.4144
				text = "R"
			intervals [2076]:
				xmin = 292.4144
				xmax = 292.4544
				text = "T"
			intervals [2077]:
				xmin = 292.4544
				xmax = 292.9368
				text = ""
			intervals [2078]:
				xmin = 292.9368
				xmax = 293.3868
				text = "AH1"
			intervals [2079]:
				xmin = 293.3868
				xmax = 293.4868
				text = "M"
			intervals [2080]:
				xmin = 293.4868
				xmax = 294.7867
				text = "sp"
			intervals [2081]:
				xmin = 294.7867
				xmax = 294.8867
				text = "spn"
			intervals [2082]:
				xmin = 294.8867
				xmax = 295.1024
				text = ""
			intervals [2083]:
				xmin = 295.1024
				xmax = 295.1724
				text = "sil"
			intervals [2084]:
				xmin = 295.1724
				xmax = 295.2424
				text = "HH"
			intervals [2085]:
				xmin = 295.2424
				xmax = 295.3224
				text = "IH1"
			intervals [2086]:
				xmin = 295.3224
				xmax = 295.4524
				text = "Z"
			intervals [2087]:
				xmin = 295.4524
				xmax = 295.5124
				text = "B"
			intervals [2088]:
				xmin = 295.5124
				xmax = 295.5524
				text = "R"
			intervals [2089]:
				xmin = 295.5524
				xmax = 295.6824
				text = "AH1"
			intervals [2090]:
				xmin = 295.6824
				xmax = 295.7624
				text = "DH"
			intervals [2091]:
				xmin = 295.7624
				xmax = 295.8624
				text = "ER0"
			intervals [2092]:
				xmin = 295.8624
				xmax = 296.2524
				text = "Z"
			intervals [2093]:
				xmin = 296.2524
				xmax = 296.8577
				text = ""
			intervals [2094]:
				xmin = 296.8577
				xmax = 297.0477
				text = "M"
			intervals [2095]:
				xmin = 297.0477
				xmax = 297.3477
				text = "AY1"
			intervals [2096]:
				xmin = 297.3477
				xmax = 297.7677
				text = "AH1"
			intervals [2097]:
				xmin = 297.7677
				xmax = 297.9677
				text = "S"
			intervals [2098]:
				xmin = 297.9677
				xmax = 298.0777
				text = "IH1"
			intervals [2099]:
				xmin = 298.0777
				xmax = 298.1977
				text = "S"
			intervals [2100]:
				xmin = 298.1977
				xmax = 298.2677
				text = "T"
			intervals [2101]:
				xmin = 298.2677
				xmax = 298.4277
				text = "ER0"
			intervals [2102]:
				xmin = 298.4277
				xmax = 298.6277
				text = "Z"
			intervals [2103]:
				xmin = 298.6277
				xmax = 299.6717
				text = ""
			intervals [2104]:
				xmin = 299.6717
				xmax = 300.1417
				text = "AH1"
			intervals [2105]:
				xmin = 300.1417
				xmax = 300.3017
				text = "M"
			intervals [2106]:
				xmin = 300.3017
				xmax = 302.149
				text = "sp"
			intervals [2107]:
				xmin = 302.149
				xmax = 302.349
				text = "AE1"
			intervals [2108]:
				xmin = 302.349
				xmax = 302.619
				text = "N"
			intervals [2109]:
				xmin = 302.619
				xmax = 302.699
				text = "D"
			intervals [2110]:
				xmin = 302.699
				xmax = 302.8653
				text = ""
			intervals [2111]:
				xmin = 302.8653
				xmax = 302.9553
				text = "sil"
			intervals [2112]:
				xmin = 302.9553
				xmax = 302.9953
				text = "Y"
			intervals [2113]:
				xmin = 302.9953
				xmax = 303.0853
				text = "UW1"
			intervals [2114]:
				xmin = 303.0853
				xmax = 303.1453
				text = "N"
			intervals [2115]:
				xmin = 303.1453
				xmax = 303.4753
				text = "OW1"
			intervals [2116]:
				xmin = 303.4753
				xmax = 303.6253
				text = "sp"
			intervals [2117]:
				xmin = 303.6253
				xmax = 304.407
				text = ""
			intervals [2118]:
				xmin = 304.407
				xmax = 304.527
				text = "M"
			intervals [2119]:
				xmin = 304.527
				xmax = 304.617
				text = "AY1"
			intervals [2120]:
				xmin = 304.617
				xmax = 304.687
				text = "K"
			intervals [2121]:
				xmin = 304.687
				xmax = 304.797
				text = "IH1"
			intervals [2122]:
				xmin = 304.797
				xmax = 304.847
				text = "D"
			intervals [2123]:
				xmin = 304.847
				xmax = 304.877
				text = "Z"
			intervals [2124]:
				xmin = 304.877
				xmax = 304.907
				text = "W"
			intervals [2125]:
				xmin = 304.907
				xmax = 304.937
				text = "AH0"
			intervals [2126]:
				xmin = 304.937
				xmax = 304.967
				text = "Z"
			intervals [2127]:
				xmin = 304.967
				xmax = 305.047
				text = "JH"
			intervals [2128]:
				xmin = 305.047
				xmax = 305.107
				text = "IH0"
			intervals [2129]:
				xmin = 305.107
				xmax = 305.167
				text = "S"
			intervals [2130]:
				xmin = 305.167
				xmax = 305.247
				text = "V"
			intervals [2131]:
				xmin = 305.247
				xmax = 305.287
				text = "EH1"
			intervals [2132]:
				xmin = 305.287
				xmax = 305.397
				text = "R"
			intervals [2133]:
				xmin = 305.397
				xmax = 305.507
				text = "IY0"
			intervals [2134]:
				xmin = 305.507
				xmax = 305.707
				text = "ER1"
			intervals [2135]:
				xmin = 305.707
				xmax = 305.787
				text = "L"
			intervals [2136]:
				xmin = 305.787
				xmax = 305.907
				text = "IY0"
			intervals [2137]:
				xmin = 305.907
				xmax = 306.027
				text = "AE1"
			intervals [2138]:
				xmin = 306.027
				xmax = 306.087
				text = "T"
			intervals [2139]:
				xmin = 306.087
				xmax = 306.177
				text = "L"
			intervals [2140]:
				xmin = 306.177
				xmax = 306.307
				text = "ER1"
			intervals [2141]:
				xmin = 306.307
				xmax = 306.347
				text = "N"
			intervals [2142]:
				xmin = 306.347
				xmax = 306.387
				text = "IH0"
			intervals [2143]:
				xmin = 306.387
				xmax = 306.427
				text = "N"
			intervals [2144]:
				xmin = 306.427
				xmax = 306.477
				text = "HH"
			intervals [2145]:
				xmin = 306.477
				xmax = 306.547
				text = "AW1"
			intervals [2146]:
				xmin = 306.547
				xmax = 306.617
				text = "T"
			intervals [2147]:
				xmin = 306.617
				xmax = 306.657
				text = "IH0"
			intervals [2148]:
				xmin = 306.657
				xmax = 306.757
				text = "Y"
			intervals [2149]:
				xmin = 306.757
				xmax = 306.837
				text = "UW1"
			intervals [2150]:
				xmin = 306.837
				xmax = 306.897
				text = "Z"
			intervals [2151]:
				xmin = 306.897
				xmax = 306.927
				text = "DH"
			intervals [2152]:
				xmin = 306.927
				xmax = 306.957
				text = "AH0"
			intervals [2153]:
				xmin = 306.957
				xmax = 307.017
				text = "K"
			intervals [2154]:
				xmin = 307.017
				xmax = 307.047
				text = "AH0"
			intervals [2155]:
				xmin = 307.047
				xmax = 307.077
				text = "M"
			intervals [2156]:
				xmin = 307.077
				xmax = 307.167
				text = "P"
			intervals [2157]:
				xmin = 307.167
				xmax = 307.217
				text = "Y"
			intervals [2158]:
				xmin = 307.217
				xmax = 307.277
				text = "UW1"
			intervals [2159]:
				xmin = 307.277
				xmax = 307.347
				text = "T"
			intervals [2160]:
				xmin = 307.347
				xmax = 307.377
				text = "ER0"
			intervals [2161]:
				xmin = 307.377
				xmax = 307.407
				text = "AH0"
			intervals [2162]:
				xmin = 307.407
				xmax = 307.467
				text = "N"
			intervals [2163]:
				xmin = 307.467
				xmax = 307.527
				text = "S"
			intervals [2164]:
				xmin = 307.527
				xmax = 307.577
				text = "T"
			intervals [2165]:
				xmin = 307.577
				xmax = 307.637
				text = "AH1"
			intervals [2166]:
				xmin = 307.637
				xmax = 307.727
				text = "F"
			intervals [2167]:
				xmin = 307.727
				xmax = 307.777
				text = "L"
			intervals [2168]:
				xmin = 307.777
				xmax = 307.827
				text = "AY1"
			intervals [2169]:
				xmin = 307.827
				xmax = 307.917
				text = "K"
			intervals [2170]:
				xmin = 307.917
				xmax = 307.967
				text = "DH"
			intervals [2171]:
				xmin = 307.967
				xmax = 308.027
				text = "AE1"
			intervals [2172]:
				xmin = 308.027
				xmax = 308.097
				text = "T"
			intervals [2173]:
				xmin = 308.097
				xmax = 308.137
				text = "K"
			intervals [2174]:
				xmin = 308.137
				xmax = 308.167
				text = "AA1"
			intervals [2175]:
				xmin = 308.167
				xmax = 308.207
				text = "Z"
			intervals [2176]:
				xmin = 308.207
				xmax = 308.247
				text = "DH"
			intervals [2177]:
				xmin = 308.247
				xmax = 308.317
				text = "EY1"
			intervals [2178]:
				xmin = 308.317
				xmax = 308.367
				text = "HH"
			intervals [2179]:
				xmin = 308.367
				xmax = 308.457
				text = "AE1"
			intervals [2180]:
				xmin = 308.457
				xmax = 308.497
				text = "D"
			intervals [2181]:
				xmin = 308.497
				xmax = 308.597
				text = "F"
			intervals [2182]:
				xmin = 308.597
				xmax = 308.737
				text = "AE1"
			intervals [2183]:
				xmin = 308.737
				xmax = 308.767
				text = "M"
			intervals [2184]:
				xmin = 308.767
				xmax = 308.797
				text = "L"
			intervals [2185]:
				xmin = 308.797
				xmax = 308.867
				text = "IY0"
			intervals [2186]:
				xmin = 308.867
				xmax = 308.947
				text = "M"
			intervals [2187]:
				xmin = 308.947
				xmax = 309.037
				text = "EH1"
			intervals [2188]:
				xmin = 309.037
				xmax = 309.067
				text = "M"
			intervals [2189]:
				xmin = 309.067
				xmax = 309.107
				text = "B"
			intervals [2190]:
				xmin = 309.107
				xmax = 309.147
				text = "ER0"
			intervals [2191]:
				xmin = 309.147
				xmax = 309.227
				text = "Z"
			intervals [2192]:
				xmin = 309.227
				xmax = 309.267
				text = "HH"
			intervals [2193]:
				xmin = 309.267
				xmax = 309.337
				text = "UW1"
			intervals [2194]:
				xmin = 309.337
				xmax = 309.457
				text = "SH"
			intervals [2195]:
				xmin = 309.457
				xmax = 309.617
				text = "OW1"
			intervals [2196]:
				xmin = 309.617
				xmax = 309.667
				text = "D"
			intervals [2197]:
				xmin = 309.667
				xmax = 309.717
				text = "AH0"
			intervals [2198]:
				xmin = 309.717
				xmax = 309.767
				text = "M"
			intervals [2199]:
				xmin = 309.767
				xmax = 309.817
				text = "HH"
			intervals [2200]:
				xmin = 309.817
				xmax = 309.987
				text = "AW1"
			intervals [2201]:
				xmin = 309.987
				xmax = 310.017
				text = "sp"
			intervals [2202]:
				xmin = 310.017
				xmax = 310.137
				text = "T"
			intervals [2203]:
				xmin = 310.137
				xmax = 310.307
				text = "UW1"
			intervals [2204]:
				xmin = 310.307
				xmax = 310.417
				text = "S"
			intervals [2205]:
				xmin = 310.417
				xmax = 310.667
				text = "OW1"
			intervals [2206]:
				xmin = 310.667
				xmax = 312.1856
				text = ""
			intervals [2207]:
				xmin = 312.1856
				xmax = 312.2256
				text = "sil"
			intervals [2208]:
				xmin = 312.2256
				xmax = 312.3456
				text = "DH"
			intervals [2209]:
				xmin = 312.3456
				xmax = 312.4056
				text = "AE1"
			intervals [2210]:
				xmin = 312.4056
				xmax = 312.4556
				text = "T"
			intervals [2211]:
				xmin = 312.4556
				xmax = 312.5556
				text = "Z"
			intervals [2212]:
				xmin = 312.5556
				xmax = 312.6456
				text = "W"
			intervals [2213]:
				xmin = 312.6456
				xmax = 312.7156
				text = "AH1"
			intervals [2214]:
				xmin = 312.7156
				xmax = 312.7756
				text = "N"
			intervals [2215]:
				xmin = 312.7756
				xmax = 312.8756
				text = "W"
			intervals [2216]:
				xmin = 312.8756
				xmax = 312.9956
				text = "EY1"
			intervals [2217]:
				xmin = 312.9956
				xmax = 313.0656
				text = "Y"
			intervals [2218]:
				xmin = 313.0656
				xmax = 313.1256
				text = "UW1"
			intervals [2219]:
				xmin = 313.1256
				xmax = 313.1756
				text = "K"
			intervals [2220]:
				xmin = 313.1756
				xmax = 313.2056
				text = "UH1"
			intervals [2221]:
				xmin = 313.2056
				xmax = 313.3456
				text = "D"
			intervals [2222]:
				xmin = 313.3456
				xmax = 313.4456
				text = "sp"
			intervals [2223]:
				xmin = 313.4456
				xmax = 313.5256
				text = "Y"
			intervals [2224]:
				xmin = 313.5256
				xmax = 313.6056
				text = "UW1"
			intervals [2225]:
				xmin = 313.6056
				xmax = 313.6656
				text = "N"
			intervals [2226]:
				xmin = 313.6656
				xmax = 313.9456
				text = "OW1"
			intervals [2227]:
				xmin = 313.9456
				xmax = 314.0356
				text = "sp"
			intervals [2228]:
				xmin = 314.0356
				xmax = 314.2097
				text = ""
			intervals [2229]:
				xmin = 314.2097
				xmax = 314.3297
				text = "T"
			intervals [2230]:
				xmin = 314.3297
				xmax = 314.4297
				text = "IY1"
			intervals [2231]:
				xmin = 314.4297
				xmax = 314.5597
				text = "CH"
			intervals [2232]:
				xmin = 314.5597
				xmax = 314.5897
				text = "EH1"
			intervals [2233]:
				xmin = 314.5897
				xmax = 314.8697
				text = "M"
			intervals [2234]:
				xmin = 314.8697
				xmax = 315.9405
				text = ""
			intervals [2235]:
				xmin = 315.9405
				xmax = 316.0005
				text = "sil"
			intervals [2236]:
				xmin = 316.0005
				xmax = 316.1305
				text = "HH"
			intervals [2237]:
				xmin = 316.1305
				xmax = 316.2005
				text = "AW1"
			intervals [2238]:
				xmin = 316.2005
				xmax = 316.2705
				text = "T"
			intervals [2239]:
				xmin = 316.2705
				xmax = 316.3405
				text = "AH0"
			intervals [2240]:
				xmin = 316.3405
				xmax = 316.4105
				text = "B"
			intervals [2241]:
				xmin = 316.4105
				xmax = 316.5305
				text = "IY1"
			intervals [2242]:
				xmin = 316.5305
				xmax = 316.5605
				text = "R"
			intervals [2243]:
				xmin = 316.5605
				xmax = 316.6205
				text = "IY0"
			intervals [2244]:
				xmin = 316.6205
				xmax = 316.7105
				text = "S"
			intervals [2245]:
				xmin = 316.7105
				xmax = 316.7805
				text = "P"
			intervals [2246]:
				xmin = 316.7805
				xmax = 316.9105
				text = "AA1"
			intervals [2247]:
				xmin = 316.9105
				xmax = 316.9705
				text = "N"
			intervals [2248]:
				xmin = 316.9705
				xmax = 317.0405
				text = "S"
			intervals [2249]:
				xmin = 317.0405
				xmax = 317.0905
				text = "AH0"
			intervals [2250]:
				xmin = 317.0905
				xmax = 317.1405
				text = "B"
			intervals [2251]:
				xmin = 317.1405
				xmax = 317.1905
				text = "AH0"
			intervals [2252]:
				xmin = 317.1905
				xmax = 317.3005
				text = "L"
			intervals [2253]:
				xmin = 317.3005
				xmax = 317.4505
				text = "AH0"
			intervals [2254]:
				xmin = 317.4505
				xmax = 317.6805
				text = "N"
			intervals [2255]:
				xmin = 317.6805
				xmax = 318.0357
				text = ""
			intervals [2256]:
				xmin = 318.0357
				xmax = 318.1457
				text = "Y"
			intervals [2257]:
				xmin = 318.1457
				xmax = 318.2057
				text = "UW1"
			intervals [2258]:
				xmin = 318.2057
				xmax = 318.2557
				text = "N"
			intervals [2259]:
				xmin = 318.2557
				xmax = 318.4957
				text = "OW1"
			intervals [2260]:
				xmin = 318.4957
				xmax = 318.5857
				text = "HH"
			intervals [2261]:
				xmin = 318.5857
				xmax = 318.6657
				text = "AW1"
			intervals [2262]:
				xmin = 318.6657
				xmax = 318.7357
				text = "T"
			intervals [2263]:
				xmin = 318.7357
				xmax = 318.8257
				text = "AH0"
			intervals [2264]:
				xmin = 318.8257
				xmax = 318.9457
				text = "S"
			intervals [2265]:
				xmin = 318.9457
				xmax = 319.0157
				text = "T"
			intervals [2266]:
				xmin = 319.0157
				xmax = 319.1157
				text = "AH1"
			intervals [2267]:
				xmin = 319.1157
				xmax = 319.2057
				text = "D"
			intervals [2268]:
				xmin = 319.2057
				xmax = 319.5757
				text = "IY0"
			intervals [2269]:
				xmin = 319.5757
				xmax = 320.5651
				text = ""
			intervals [2270]:
				xmin = 320.5651
				xmax = 320.6251
				text = "sil"
			intervals [2271]:
				xmin = 320.6251
				xmax = 320.6851
				text = "B"
			intervals [2272]:
				xmin = 320.6851
				xmax = 320.8051
				text = "AH1"
			intervals [2273]:
				xmin = 320.8051
				xmax = 320.9351
				text = "T"
			intervals [2274]:
				xmin = 320.9351
				xmax = 320.9751
				text = "DH"
			intervals [2275]:
				xmin = 320.9751
				xmax = 321.0651
				text = "EY1"
			intervals [2276]:
				xmin = 321.0651
				xmax = 321.1151
				text = "G"
			intervals [2277]:
				xmin = 321.1151
				xmax = 321.1951
				text = "AA1"
			intervals [2278]:
				xmin = 321.1951
				xmax = 321.2451
				text = "T"
			intervals [2279]:
				xmin = 321.2451
				xmax = 321.3051
				text = "AH0"
			intervals [2280]:
				xmin = 321.3051
				xmax = 321.3751
				text = "W"
			intervals [2281]:
				xmin = 321.3751
				xmax = 321.4051
				text = "AA1"
			intervals [2282]:
				xmin = 321.4051
				xmax = 321.4351
				text = "N"
			intervals [2283]:
				xmin = 321.4351
				xmax = 321.4651
				text = "T"
			intervals [2284]:
				xmin = 321.4651
				xmax = 321.4951
				text = "IH0"
			intervals [2285]:
				xmin = 321.4951
				xmax = 321.5251
				text = "T"
			intervals [2286]:
				xmin = 321.5251
				xmax = 321.5951
				text = "F"
			intervals [2287]:
				xmin = 321.5951
				xmax = 321.6351
				text = "R"
			intervals [2288]:
				xmin = 321.6351
				xmax = 321.6651
				text = "ER0"
			intervals [2289]:
				xmin = 321.6651
				xmax = 321.6951
				text = "TH"
			intervals [2290]:
				xmin = 321.6951
				xmax = 321.7551
				text = "EY1"
			intervals [2291]:
				xmin = 321.7551
				xmax = 321.8751
				text = "S"
			intervals [2292]:
				xmin = 321.8751
				xmax = 321.9251
				text = "EH0"
			intervals [2293]:
				xmin = 321.9251
				xmax = 321.9851
				text = "L"
			intervals [2294]:
				xmin = 321.9851
				xmax = 322.1151
				text = "F"
			intervals [2295]:
				xmin = 322.1151
				xmax = 322.2451
				text = "T"
			intervals [2296]:
				xmin = 322.2451
				xmax = 322.4451
				text = "UW1"
			intervals [2297]:
				xmin = 322.4451
				xmax = 322.5351
				text = "AE1"
			intervals [2298]:
				xmin = 322.5351
				xmax = 322.6151
				text = "N"
			intervals [2299]:
				xmin = 322.6151
				xmax = 322.6751
				text = "Y"
			intervals [2300]:
				xmin = 322.6751
				xmax = 322.8051
				text = "UW1"
			intervals [2301]:
				xmin = 322.8051
				xmax = 323.0385
				text = "sp"
			intervals [2302]:
				xmin = 323.0385
				xmax = 323.1685
				text = "B"
			intervals [2303]:
				xmin = 323.1685
				xmax = 323.2585
				text = "IY1"
			intervals [2304]:
				xmin = 323.2585
				xmax = 323.3085
				text = "IH0"
			intervals [2305]:
				xmin = 323.3085
				xmax = 323.3585
				text = "N"
			intervals [2306]:
				xmin = 323.3585
				xmax = 323.4285
				text = "AH0"
			intervals [2307]:
				xmin = 323.4285
				xmax = 323.5185
				text = "P"
			intervals [2308]:
				xmin = 323.5185
				xmax = 323.5785
				text = "EH1"
			intervals [2309]:
				xmin = 323.5785
				xmax = 323.6685
				text = "R"
			intervals [2310]:
				xmin = 323.6685
				xmax = 323.6985
				text = "AH0"
			intervals [2311]:
				xmin = 323.6985
				xmax = 323.7285
				text = "N"
			intervals [2312]:
				xmin = 323.7285
				xmax = 323.7585
				text = "T"
			intervals [2313]:
				xmin = 323.7585
				xmax = 323.7985
				text = "Y"
			intervals [2314]:
				xmin = 323.7985
				xmax = 323.8585
				text = "UW1"
			intervals [2315]:
				xmin = 323.8585
				xmax = 323.8985
				text = "HH"
			intervals [2316]:
				xmin = 323.8985
				xmax = 323.9485
				text = "AE1"
			intervals [2317]:
				xmin = 323.9485
				xmax = 323.9985
				text = "V"
			intervals [2318]:
				xmin = 323.9985
				xmax = 324.0585
				text = "T"
			intervals [2319]:
				xmin = 324.0585
				xmax = 324.1085
				text = "AH0"
			intervals [2320]:
				xmin = 324.1085
				xmax = 324.1885
				text = "W"
			intervals [2321]:
				xmin = 324.1885
				xmax = 324.2385
				text = "AA1"
			intervals [2322]:
				xmin = 324.2385
				xmax = 324.2685
				text = "N"
			intervals [2323]:
				xmin = 324.2685
				xmax = 324.2985
				text = "T"
			intervals [2324]:
				xmin = 324.2985
				xmax = 324.3485
				text = "DH"
			intervals [2325]:
				xmin = 324.3485
				xmax = 324.3885
				text = "AE1"
			intervals [2326]:
				xmin = 324.3885
				xmax = 324.4685
				text = "T"
			intervals [2327]:
				xmin = 324.4685
				xmax = 324.5085
				text = "F"
			intervals [2328]:
				xmin = 324.5085
				xmax = 324.5385
				text = "R"
			intervals [2329]:
				xmin = 324.5385
				xmax = 324.5885
				text = "ER0"
			intervals [2330]:
				xmin = 324.5885
				xmax = 324.6685
				text = "Y"
			intervals [2331]:
				xmin = 324.6685
				xmax = 324.6985
				text = "AO1"
			intervals [2332]:
				xmin = 324.6985
				xmax = 324.7285
				text = "R"
			intervals [2333]:
				xmin = 324.7285
				xmax = 324.8385
				text = "K"
			intervals [2334]:
				xmin = 324.8385
				xmax = 324.9685
				text = "IH1"
			intervals [2335]:
				xmin = 324.9685
				xmax = 325.0185
				text = "D"
			intervals [2336]:
				xmin = 325.0185
				xmax = 325.1485
				text = "Z"
			intervals [2337]:
				xmin = 325.1485
				xmax = 325.2485
				text = "T"
			intervals [2338]:
				xmin = 325.2485
				xmax = 325.4285
				text = "UW1"
			intervals [2339]:
				xmin = 325.4285
				xmax = 325.5085
				text = "sp"
			intervals [2340]:
				xmin = 325.5085
				xmax = 336.969
				text = ""
			intervals [2341]:
				xmin = 336.969
				xmax = 337.229
				text = "M"
			intervals [2342]:
				xmin = 337.229
				xmax = 337.499
				text = "AY1"
			intervals [2343]:
				xmin = 337.499
				xmax = 337.569
				text = "sp"
			intervals [2344]:
				xmin = 337.569
				xmax = 337.709
				text = "F"
			intervals [2345]:
				xmin = 337.709
				xmax = 337.949
				text = "ER1"
			intervals [2346]:
				xmin = 337.949
				xmax = 338.059
				text = "S"
			intervals [2347]:
				xmin = 338.059
				xmax = 338.109
				text = "T"
			intervals [2348]:
				xmin = 338.109
				xmax = 338.139
				text = "sp"
			intervals [2349]:
				xmin = 338.139
				xmax = 338.299
				text = "JH"
			intervals [2350]:
				xmin = 338.299
				xmax = 338.729
				text = "AA1"
			intervals [2351]:
				xmin = 338.729
				xmax = 338.929
				text = "B"
			intervals [2352]:
				xmin = 338.929
				xmax = 339.4589
				text = ""
			intervals [2353]:
				xmin = 339.4589
				xmax = 339.5789
				text = "sil"
			intervals [2354]:
				xmin = 339.5789
				xmax = 339.7089
				text = "HH"
			intervals [2355]:
				xmin = 339.7089
				xmax = 340.0889
				text = "M"
			intervals [2356]:
				xmin = 340.0889
				xmax = 344.397
				text = "sp"
			intervals [2357]:
				xmin = 344.397
				xmax = 344.437
				text = "W"
			intervals [2358]:
				xmin = 344.437
				xmax = 344.467
				text = "AH1"
			intervals [2359]:
				xmin = 344.467
				xmax = 344.497
				text = "T"
			intervals [2360]:
				xmin = 344.497
				xmax = 344.527
				text = "sp"
			intervals [2361]:
				xmin = 344.527
				xmax = 344.567
				text = "W"
			intervals [2362]:
				xmin = 344.567
				xmax = 344.597
				text = "AH0"
			intervals [2363]:
				xmin = 344.597
				xmax = 344.637
				text = "Z"
			intervals [2364]:
				xmin = 344.637
				xmax = 344.677
				text = "M"
			intervals [2365]:
				xmin = 344.677
				xmax = 344.767
				text = "AY1"
			intervals [2366]:
				xmin = 344.767
				xmax = 344.807
				text = "sp"
			intervals [2367]:
				xmin = 344.807
				xmax = 344.897
				text = "F"
			intervals [2368]:
				xmin = 344.897
				xmax = 345.047
				text = "ER1"
			intervals [2369]:
				xmin = 345.047
				xmax = 345.097
				text = "S"
			intervals [2370]:
				xmin = 345.097
				xmax = 345.147
				text = "T"
			intervals [2371]:
				xmin = 345.147
				xmax = 345.237
				text = "JH"
			intervals [2372]:
				xmin = 345.237
				xmax = 345.497
				text = "AA1"
			intervals [2373]:
				xmin = 345.497
				xmax = 345.557
				text = "B"
			intervals [2374]:
				xmin = 345.557
				xmax = 345.597
				text = "sp"
			intervals [2375]:
				xmin = 345.597
				xmax = 348.4986
				text = ""
			intervals [2376]:
				xmin = 348.4986
				xmax = 348.5986
				text = "AY1"
			intervals [2377]:
				xmin = 348.5986
				xmax = 348.6586
				text = "sp"
			intervals [2378]:
				xmin = 348.6586
				xmax = 348.7086
				text = "TH"
			intervals [2379]:
				xmin = 348.7086
				xmax = 348.7686
				text = "IH1"
			intervals [2380]:
				xmin = 348.7686
				xmax = 348.8186
				text = "NG"
			intervals [2381]:
				xmin = 348.8186
				xmax = 348.8586
				text = "K"
			intervals [2382]:
				xmin = 348.8586
				xmax = 348.8886
				text = "IH0"
			intervals [2383]:
				xmin = 348.8886
				xmax = 348.9186
				text = "T"
			intervals [2384]:
				xmin = 348.9186
				xmax = 348.9686
				text = "W"
			intervals [2385]:
				xmin = 348.9686
				xmax = 349.0086
				text = "AH0"
			intervals [2386]:
				xmin = 349.0086
				xmax = 349.1186
				text = "Z"
			intervals [2387]:
				xmin = 349.1186
				xmax = 349.5086
				text = "AH0"
			intervals [2388]:
				xmin = 349.5086
				xmax = 349.8387
				text = ""
			intervals [2389]:
				xmin = 349.8387
				xmax = 349.8987
				text = "sil"
			intervals [2390]:
				xmin = 349.8987
				xmax = 350.0387
				text = "AY1"
			intervals [2391]:
				xmin = 350.0387
				xmax = 350.0887
				text = "D"
			intervals [2392]:
				xmin = 350.0887
				xmax = 350.3487
				text = "AH1"
			intervals [2393]:
				xmin = 350.3487
				xmax = 351.7317
				text = ""
			intervals [2394]:
				xmin = 351.7317
				xmax = 351.9517
				text = "IH1"
			intervals [2395]:
				xmin = 351.9517
				xmax = 352.0017
				text = "N"
			intervals [2396]:
				xmin = 352.0017
				xmax = 352.0817
				text = "HH"
			intervals [2397]:
				xmin = 352.0817
				xmax = 352.2317
				text = "AY1"
			intervals [2398]:
				xmin = 352.2317
				xmax = 352.3417
				text = "S"
			intervals [2399]:
				xmin = 352.3417
				xmax = 352.4217
				text = "K"
			intervals [2400]:
				xmin = 352.4217
				xmax = 352.6717
				text = "UW1"
			intervals [2401]:
				xmin = 352.6717
				xmax = 352.8817
				text = "L"
			intervals [2402]:
				xmin = 352.8817
				xmax = 353.1437
				text = "sp"
			intervals [2403]:
				xmin = 353.1437
				xmax = 353.2537
				text = "M"
			intervals [2404]:
				xmin = 353.2537
				xmax = 353.4537
				text = "AY1"
			intervals [2405]:
				xmin = 353.4537
				xmax = 353.5637
				text = "L"
			intervals [2406]:
				xmin = 353.5637
				xmax = 353.7937
				text = "AE1"
			intervals [2407]:
				xmin = 353.7937
				xmax = 353.8937
				text = "S"
			intervals [2408]:
				xmin = 353.8937
				xmax = 353.9537
				text = "Y"
			intervals [2409]:
				xmin = 353.9537
				xmax = 353.9937
				text = "IH1"
			intervals [2410]:
				xmin = 353.9937
				xmax = 354.0237
				text = "R"
			intervals [2411]:
				xmin = 354.0237
				xmax = 354.0537
				text = "AH0"
			intervals [2412]:
				xmin = 354.0537
				xmax = 354.0837
				text = "V"
			intervals [2413]:
				xmin = 354.0837
				xmax = 354.1437
				text = "HH"
			intervals [2414]:
				xmin = 354.1437
				xmax = 354.2737
				text = "AY1"
			intervals [2415]:
				xmin = 354.2737
				xmax = 354.3837
				text = "S"
			intervals [2416]:
				xmin = 354.3837
				xmax = 354.4437
				text = "K"
			intervals [2417]:
				xmin = 354.4437
				xmax = 354.5537
				text = "UW1"
			intervals [2418]:
				xmin = 354.5537
				xmax = 354.5837
				text = "L"
			intervals [2419]:
				xmin = 354.5837
				xmax = 354.6137
				text = "K"
			intervals [2420]:
				xmin = 354.6137
				xmax = 354.6437
				text = "AA1"
			intervals [2421]:
				xmin = 354.6437
				xmax = 354.7037
				text = "Z"
			intervals [2422]:
				xmin = 354.7037
				xmax = 354.7737
				text = "AY1"
			intervals [2423]:
				xmin = 354.7737
				xmax = 354.8337
				text = "HH"
			intervals [2424]:
				xmin = 354.8337
				xmax = 354.9037
				text = "AE1"
			intervals [2425]:
				xmin = 354.9037
				xmax = 354.9437
				text = "D"
			intervals [2426]:
				xmin = 354.9437
				xmax = 354.9937
				text = "AH0"
			intervals [2427]:
				xmin = 354.9937
				xmax = 355.1137
				text = "HH"
			intervals [2428]:
				xmin = 355.1137
				xmax = 355.2137
				text = "AE1"
			intervals [2429]:
				xmin = 355.2137
				xmax = 355.3337
				text = "F"
			intervals [2430]:
				xmin = 355.3337
				xmax = 355.3937
				text = "D"
			intervals [2431]:
				xmin = 355.3937
				xmax = 355.4937
				text = "EY1"
			intervals [2432]:
				xmin = 355.4937
				xmax = 355.6237
				text = "S"
			intervals [2433]:
				xmin = 355.6237
				xmax = 355.6937
				text = "K"
			intervals [2434]:
				xmin = 355.6937
				xmax = 355.8537
				text = "EH1"
			intervals [2435]:
				xmin = 355.8537
				xmax = 355.9737
				text = "JH"
			intervals [2436]:
				xmin = 355.9737
				xmax = 356.0337
				text = "UW0"
			intervals [2437]:
				xmin = 356.0337
				xmax = 356.0637
				text = "L"
			intervals [2438]:
				xmin = 356.0637
				xmax = 356.1237
				text = "sp"
			intervals [2439]:
				xmin = 356.1237
				xmax = 356.5302
				text = ""
			intervals [2440]:
				xmin = 356.5302
				xmax = 356.6802
				text = "M"
			intervals [2441]:
				xmin = 356.6802
				xmax = 356.7702
				text = "IY1"
			intervals [2442]:
				xmin = 356.7702
				xmax = 356.8102
				text = "AE1"
			intervals [2443]:
				xmin = 356.8102
				xmax = 356.8502
				text = "N"
			intervals [2444]:
				xmin = 356.8502
				xmax = 356.9102
				text = "M"
			intervals [2445]:
				xmin = 356.9102
				xmax = 357.0502
				text = "AY1"
			intervals [2446]:
				xmin = 357.0502
				xmax = 357.2002
				text = "S"
			intervals [2447]:
				xmin = 357.2002
				xmax = 357.2502
				text = "IH1"
			intervals [2448]:
				xmin = 357.2502
				xmax = 357.3202
				text = "S"
			intervals [2449]:
				xmin = 357.3202
				xmax = 357.3802
				text = "T"
			intervals [2450]:
				xmin = 357.3802
				xmax = 357.4302
				text = "ER0"
			intervals [2451]:
				xmin = 357.4302
				xmax = 357.5202
				text = "W"
			intervals [2452]:
				xmin = 357.5202
				xmax = 357.5802
				text = "ER1"
			intervals [2453]:
				xmin = 357.5802
				xmax = 357.6802
				text = "K"
			intervals [2454]:
				xmin = 357.6802
				xmax = 357.7202
				text = "AE1"
			intervals [2455]:
				xmin = 357.7202
				xmax = 357.8102
				text = "T"
			intervals [2456]:
				xmin = 357.8102
				xmax = 357.8702
				text = "DH"
			intervals [2457]:
				xmin = 357.8702
				xmax = 357.9402
				text = "IH1"
			intervals [2458]:
				xmin = 357.9402
				xmax = 358.0202
				text = "S"
			intervals [2459]:
				xmin = 358.0202
				xmax = 358.1302
				text = "sp"
			intervals [2460]:
				xmin = 358.1302
				xmax = 358.2002
				text = "P"
			intervals [2461]:
				xmin = 358.2002
				xmax = 358.3002
				text = "IY1"
			intervals [2462]:
				xmin = 358.3002
				xmax = 358.4102
				text = "N"
			intervals [2463]:
				xmin = 358.4102
				xmax = 358.4402
				text = "AH2"
			intervals [2464]:
				xmin = 358.4402
				xmax = 358.5102
				text = "T"
			intervals [2465]:
				xmin = 358.5102
				xmax = 358.6302
				text = "F"
			intervals [2466]:
				xmin = 358.6302
				xmax = 358.7502
				text = "AE1"
			intervals [2467]:
				xmin = 358.7502
				xmax = 358.8102
				text = "K"
			intervals [2468]:
				xmin = 358.8102
				xmax = 358.8702
				text = "T"
			intervals [2469]:
				xmin = 358.8702
				xmax = 358.9302
				text = "ER0"
			intervals [2470]:
				xmin = 358.9302
				xmax = 359.0002
				text = "IY0"
			intervals [2471]:
				xmin = 359.0002
				xmax = 359.1502
				text = "AO1"
			intervals [2472]:
				xmin = 359.1502
				xmax = 359.1802
				text = "L"
			intervals [2473]:
				xmin = 359.1802
				xmax = 359.2102
				text = "DH"
			intervals [2474]:
				xmin = 359.2102
				xmax = 359.2402
				text = "AH0"
			intervals [2475]:
				xmin = 359.2402
				xmax = 359.3002
				text = "W"
			intervals [2476]:
				xmin = 359.3002
				xmax = 359.3502
				text = "EY1"
			intervals [2477]:
				xmin = 359.3502
				xmax = 359.5202
				text = "AW1"
			intervals [2478]:
				xmin = 359.5202
				xmax = 359.5702
				text = "T"
			intervals [2479]:
				xmin = 359.5702
				xmax = 359.7102
				text = "L"
			intervals [2480]:
				xmin = 359.7102
				xmax = 359.8002
				text = "AO1"
			intervals [2481]:
				xmin = 359.8002
				xmax = 359.9502
				text = "R"
			intervals [2482]:
				xmin = 359.9502
				xmax = 360.0402
				text = "AH0"
			intervals [2483]:
				xmin = 360.0402
				xmax = 360.1702
				text = "L"
			intervals [2484]:
				xmin = 360.1702
				xmax = 360.8544
				text = ""
			intervals [2485]:
				xmin = 360.8544
				xmax = 360.8944
				text = "sil"
			intervals [2486]:
				xmin = 360.8944
				xmax = 361.5344
				text = "AE1"
			intervals [2487]:
				xmin = 361.5344
				xmax = 361.6444
				text = "N"
			intervals [2488]:
				xmin = 361.6444
				xmax = 361.6844
				text = "D"
			intervals [2489]:
				xmin = 361.6844
				xmax = 361.7444
				text = "sp"
			intervals [2490]:
				xmin = 361.7444
				xmax = 362.0522
				text = ""
			intervals [2491]:
				xmin = 362.0522
				xmax = 362.2022
				text = "AY1"
			intervals [2492]:
				xmin = 362.2022
				xmax = 362.3522
				text = "K"
			intervals [2493]:
				xmin = 362.3522
				xmax = 362.3822
				text = "W"
			intervals [2494]:
				xmin = 362.3822
				xmax = 362.4322
				text = "IH1"
			intervals [2495]:
				xmin = 362.4322
				xmax = 362.5822
				text = "T"
			intervals [2496]:
				xmin = 362.5822
				xmax = 363.8502
				text = ""
			intervals [2497]:
				xmin = 363.8502
				xmax = 363.8902
				text = "sil"
			intervals [2498]:
				xmin = 363.8902
				xmax = 364.0002
				text = "L"
			intervals [2499]:
				xmin = 364.0002
				xmax = 364.1202
				text = "AY1"
			intervals [2500]:
				xmin = 364.1202
				xmax = 364.2602
				text = "K"
			intervals [2501]:
				xmin = 364.2602
				xmax = 365.056
				text = ""
			intervals [2502]:
				xmin = 365.056
				xmax = 365.186
				text = "IH1"
			intervals [2503]:
				xmin = 365.186
				xmax = 365.236
				text = "N"
			intervals [2504]:
				xmin = 365.236
				xmax = 365.366
				text = "T"
			intervals [2505]:
				xmin = 365.366
				xmax = 365.436
				text = "UW1"
			intervals [2506]:
				xmin = 365.436
				xmax = 365.496
				text = "W"
			intervals [2507]:
				xmin = 365.496
				xmax = 365.626
				text = "IY1"
			intervals [2508]:
				xmin = 365.626
				xmax = 365.736
				text = "K"
			intervals [2509]:
				xmin = 365.736
				xmax = 365.856
				text = "S"
			intervals [2510]:
				xmin = 365.856
				xmax = 365.906
				text = "K"
			intervals [2511]:
				xmin = 365.906
				xmax = 365.936
				text = "AA1"
			intervals [2512]:
				xmin = 365.936
				xmax = 366.006
				text = "Z"
			intervals [2513]:
				xmin = 366.006
				xmax = 366.076
				text = "AY1"
			intervals [2514]:
				xmin = 366.076
				xmax = 366.166
				text = "D"
			intervals [2515]:
				xmin = 366.166
				xmax = 366.266
				text = "IH1"
			intervals [2516]:
				xmin = 366.266
				xmax = 366.366
				text = "D"
			intervals [2517]:
				xmin = 366.366
				xmax = 366.466
				text = "AY1"
			intervals [2518]:
				xmin = 366.466
				xmax = 366.586
				text = "K"
			intervals [2519]:
				xmin = 366.586
				xmax = 366.676
				text = "UH1"
			intervals [2520]:
				xmin = 366.676
				xmax = 366.706
				text = "D"
			intervals [2521]:
				xmin = 366.706
				xmax = 366.736
				text = "AH0"
			intervals [2522]:
				xmin = 366.736
				xmax = 366.766
				text = "N"
			intervals [2523]:
				xmin = 366.766
				xmax = 366.796
				text = "T"
			intervals [2524]:
				xmin = 366.796
				xmax = 366.846
				text = "D"
			intervals [2525]:
				xmin = 366.846
				xmax = 366.946
				text = "UW1"
			intervals [2526]:
				xmin = 366.946
				xmax = 367.026
				text = "DH"
			intervals [2527]:
				xmin = 367.026
				xmax = 367.136
				text = "AE1"
			intervals [2528]:
				xmin = 367.136
				xmax = 367.236
				text = "T"
			intervals [2529]:
				xmin = 367.236
				xmax = 367.286
				text = "AE1"
			intervals [2530]:
				xmin = 367.286
				xmax = 367.366
				text = "N"
			intervals [2531]:
				xmin = 367.366
				xmax = 367.446
				text = "S"
			intervals [2532]:
				xmin = 367.446
				xmax = 367.526
				text = "P"
			intervals [2533]:
				xmin = 367.526
				xmax = 367.596
				text = "AO1"
			intervals [2534]:
				xmin = 367.596
				xmax = 367.626
				text = "R"
			intervals [2535]:
				xmin = 367.626
				xmax = 367.656
				text = "T"
			intervals [2536]:
				xmin = 367.656
				xmax = 367.726
				text = "S"
			intervals [2537]:
				xmin = 367.726
				xmax = 367.756
				text = "AE1"
			intervals [2538]:
				xmin = 367.756
				xmax = 367.816
				text = "T"
			intervals [2539]:
				xmin = 367.816
				xmax = 367.856
				text = "DH"
			intervals [2540]:
				xmin = 367.856
				xmax = 367.886
				text = "AH0"
			intervals [2541]:
				xmin = 367.886
				xmax = 367.996
				text = "T"
			intervals [2542]:
				xmin = 367.996
				xmax = 368.126
				text = "EY1"
			intervals [2543]:
				xmin = 368.126
				xmax = 368.246
				text = "S"
			intervals [2544]:
				xmin = 368.246
				xmax = 368.386
				text = "EY1"
			intervals [2545]:
				xmin = 368.386
				xmax = 368.456
				text = "M"
			intervals [2546]:
				xmin = 368.456
				xmax = 368.566
				text = "T"
			intervals [2547]:
				xmin = 368.566
				xmax = 368.716
				text = "AY1"
			intervals [2548]:
				xmin = 368.716
				xmax = 368.776
				text = "M"
			intervals [2549]:
				xmin = 368.776
				xmax = 368.806
				text = "AH0"
			intervals [2550]:
				xmin = 368.806
				xmax = 368.836
				text = "N"
			intervals [2551]:
				xmin = 368.836
				xmax = 368.906
				text = "T"
			intervals [2552]:
				xmin = 368.906
				xmax = 368.946
				text = "R"
			intervals [2553]:
				xmin = 368.946
				xmax = 368.996
				text = "AY1"
			intervals [2554]:
				xmin = 368.996
				xmax = 369.046
				text = "T"
			intervals [2555]:
				xmin = 369.046
				xmax = 369.106
				text = "AH0"
			intervals [2556]:
				xmin = 369.106
				xmax = 369.166
				text = "G"
			intervals [2557]:
				xmin = 369.166
				xmax = 369.196
				text = "OW1"
			intervals [2558]:
				xmin = 369.196
				xmax = 369.236
				text = "T"
			intervals [2559]:
				xmin = 369.236
				xmax = 369.276
				text = "AH0"
			intervals [2560]:
				xmin = 369.276
				xmax = 369.366
				text = "S"
			intervals [2561]:
				xmin = 369.366
				xmax = 369.436
				text = "K"
			intervals [2562]:
				xmin = 369.436
				xmax = 369.656
				text = "UW1"
			intervals [2563]:
				xmin = 369.656
				xmax = 369.716
				text = "L"
			intervals [2564]:
				xmin = 369.716
				xmax = 369.786
				text = "sp"
			intervals [2565]:
				xmin = 369.786
				xmax = 370.9061
				text = ""
			intervals [2566]:
				xmin = 370.9061
				xmax = 370.9661
				text = "K"
			intervals [2567]:
				xmin = 370.9661
				xmax = 371.0161
				text = "AA1"
			intervals [2568]:
				xmin = 371.0161
				xmax = 371.0761
				text = "Z"
			intervals [2569]:
				xmin = 371.0761
				xmax = 371.1261
				text = "IH0"
			intervals [2570]:
				xmin = 371.1261
				xmax = 371.1561
				text = "T"
			intervals [2571]:
				xmin = 371.1561
				xmax = 371.2361
				text = "W"
			intervals [2572]:
				xmin = 371.2361
				xmax = 371.2661
				text = "AH0"
			intervals [2573]:
				xmin = 371.2661
				xmax = 371.3061
				text = "Z"
			intervals [2574]:
				xmin = 371.3061
				xmax = 371.3761
				text = "AH0"
			intervals [2575]:
				xmin = 371.3761
				xmax = 371.4861
				text = "N"
			intervals [2576]:
				xmin = 371.4861
				xmax = 371.6261
				text = "AY1"
			intervals [2577]:
				xmin = 371.6261
				xmax = 371.6961
				text = "T"
			intervals [2578]:
				xmin = 371.6961
				xmax = 371.7261
				text = "sp"
			intervals [2579]:
				xmin = 371.7261
				xmax = 371.8361
				text = "JH"
			intervals [2580]:
				xmin = 371.8361
				xmax = 372.1161
				text = "AA1"
			intervals [2581]:
				xmin = 372.1161
				xmax = 372.1861
				text = "B"
			intervals [2582]:
				xmin = 372.1861
				xmax = 372.3261
				text = "S"
			intervals [2583]:
				xmin = 372.3261
				xmax = 372.6361
				text = "OW1"
			intervals [2584]:
				xmin = 372.6361
				xmax = 372.6861
				text = "sp"
			intervals [2585]:
				xmin = 372.6861
				xmax = 373.1469
				text = ""
			intervals [2586]:
				xmin = 373.1469
				xmax = 373.2469
				text = "IH1"
			intervals [2587]:
				xmin = 373.2469
				xmax = 373.2769
				text = "T"
			intervals [2588]:
				xmin = 373.2769
				xmax = 373.3069
				text = "D"
			intervals [2589]:
				xmin = 373.3069
				xmax = 373.3869
				text = "IH1"
			intervals [2590]:
				xmin = 373.3869
				xmax = 373.4269
				text = "N"
			intervals [2591]:
				xmin = 373.4269
				xmax = 373.4569
				text = "T"
			intervals [2592]:
				xmin = 373.4569
				xmax = 373.5469
				text = "L"
			intervals [2593]:
				xmin = 373.5469
				xmax = 373.7169
				text = "AE1"
			intervals [2594]:
				xmin = 373.7169
				xmax = 373.7869
				text = "S"
			intervals [2595]:
				xmin = 373.7869
				xmax = 373.8469
				text = "T"
			intervals [2596]:
				xmin = 373.8469
				xmax = 373.9169
				text = "L"
			intervals [2597]:
				xmin = 373.9169
				xmax = 374.1469
				text = "AO1"
			intervals [2598]:
				xmin = 374.1469
				xmax = 374.2469
				text = "NG"
			intervals [2599]:
				xmin = 374.2469
				xmax = 376.2772
				text = "sp"
			intervals [2600]:
				xmin = 376.2772
				xmax = 376.4672
				text = "AE1"
			intervals [2601]:
				xmin = 376.4672
				xmax = 376.5472
				text = "T"
			intervals [2602]:
				xmin = 376.5472
				xmax = 376.6172
				text = "AO1"
			intervals [2603]:
				xmin = 376.6172
				xmax = 376.9972
				text = "L"
			intervals [2604]:
				xmin = 376.9972
				xmax = 381.479
				text = ""
			intervals [2605]:
				xmin = 381.479
				xmax = 381.599
				text = "sil"
			intervals [2606]:
				xmin = 381.599
				xmax = 381.639
				text = "AH0"
			intervals [2607]:
				xmin = 381.639
				xmax = 381.669
				text = "N"
			intervals [2608]:
				xmin = 381.669
				xmax = 381.699
				text = "D"
			intervals [2609]:
				xmin = 381.699
				xmax = 381.739
				text = "DH"
			intervals [2610]:
				xmin = 381.739
				xmax = 382.039
				text = "EH1"
			intervals [2611]:
				xmin = 382.039
				xmax = 382.069
				text = "N"
			intervals [2612]:
				xmin = 382.069
				xmax = 382.119
				text = "AE1"
			intervals [2613]:
				xmin = 382.119
				xmax = 382.229
				text = "Z"
			intervals [2614]:
				xmin = 382.229
				xmax = 382.349
				text = "AY1"
			intervals [2615]:
				xmin = 382.349
				xmax = 382.439
				text = "G"
			intervals [2616]:
				xmin = 382.439
				xmax = 382.609
				text = "AA1"
			intervals [2617]:
				xmin = 382.609
				xmax = 382.709
				text = "T"
			intervals [2618]:
				xmin = 382.709
				xmax = 382.739
				text = "sp"
			intervals [2619]:
				xmin = 382.739
				xmax = 382.939
				text = "AW1"
			intervals [2620]:
				xmin = 382.939
				xmax = 383.049
				text = "T"
			intervals [2621]:
				xmin = 383.049
				xmax = 383.079
				text = "sp"
			intervals [2622]:
				xmin = 383.079
				xmax = 383.249
				text = "AH1"
			intervals [2623]:
				xmin = 383.249
				xmax = 383.569
				text = "V"
			intervals [2624]:
				xmin = 383.569
				xmax = 383.7758
				text = ""
			intervals [2625]:
				xmin = 383.7758
				xmax = 383.8158
				text = "sil"
			intervals [2626]:
				xmin = 383.8158
				xmax = 383.9258
				text = "HH"
			intervals [2627]:
				xmin = 383.9258
				xmax = 384.0958
				text = "AY1"
			intervals [2628]:
				xmin = 384.0958
				xmax = 384.2058
				text = "S"
			intervals [2629]:
				xmin = 384.2058
				xmax = 384.2958
				text = "K"
			intervals [2630]:
				xmin = 384.2958
				xmax = 384.6258
				text = "UW1"
			intervals [2631]:
				xmin = 384.6258
				xmax = 384.7658
				text = "L"
			intervals [2632]:
				xmin = 384.7658
				xmax = 385.4401
				text = ""
			intervals [2633]:
				xmin = 385.4401
				xmax = 385.6401
				text = "AY1"
			intervals [2634]:
				xmin = 385.6401
				xmax = 385.7101
				text = "W"
			intervals [2635]:
				xmin = 385.7101
				xmax = 385.7401
				text = "EH1"
			intervals [2636]:
				xmin = 385.7401
				xmax = 385.7701
				text = "N"
			intervals [2637]:
				xmin = 385.7701
				xmax = 385.8001
				text = "T"
			intervals [2638]:
				xmin = 385.8001
				xmax = 385.8401
				text = "T"
			intervals [2639]:
				xmin = 385.8401
				xmax = 385.9201
				text = "AH0"
			intervals [2640]:
				xmin = 385.9201
				xmax = 386.0101
				text = "K"
			intervals [2641]:
				xmin = 386.0101
				xmax = 386.1801
				text = "AA1"
			intervals [2642]:
				xmin = 386.1801
				xmax = 386.2301
				text = "L"
			intervals [2643]:
				xmin = 386.2301
				xmax = 386.2801
				text = "IH0"
			intervals [2644]:
				xmin = 386.2801
				xmax = 386.3701
				text = "JH"
			intervals [2645]:
				xmin = 386.3701
				xmax = 386.4701
				text = "F"
			intervals [2646]:
				xmin = 386.4701
				xmax = 386.5501
				text = "AO1"
			intervals [2647]:
				xmin = 386.5501
				xmax = 386.5801
				text = "R"
			intervals [2648]:
				xmin = 386.5801
				xmax = 386.6301
				text = "AH0"
			intervals [2649]:
				xmin = 386.6301
				xmax = 386.6601
				text = "L"
			intervals [2650]:
				xmin = 386.6601
				xmax = 386.7001
				text = "IH1"
			intervals [2651]:
				xmin = 386.7001
				xmax = 386.7901
				text = "T"
			intervals [2652]:
				xmin = 386.7901
				xmax = 386.8201
				text = "AH0"
			intervals [2653]:
				xmin = 386.8201
				xmax = 386.8801
				text = "L"
			intervals [2654]:
				xmin = 386.8801
				xmax = 386.9501
				text = "W"
			intervals [2655]:
				xmin = 386.9501
				xmax = 387.2401
				text = "AY1"
			intervals [2656]:
				xmin = 387.2401
				xmax = 387.3701
				text = "L"
			intervals [2657]:
				xmin = 387.3701
				xmax = 388.7641
				text = ""
			intervals [2658]:
				xmin = 388.7641
				xmax = 388.8041
				text = "sil"
			intervals [2659]:
				xmin = 388.8041
				xmax = 389.1741
				text = "AE1"
			intervals [2660]:
				xmin = 389.1741
				xmax = 389.2941
				text = "N"
			intervals [2661]:
				xmin = 389.2941
				xmax = 389.3741
				text = "D"
			intervals [2662]:
				xmin = 389.3741
				xmax = 390.7812
				text = "sp"
			intervals [2663]:
				xmin = 390.7812
				xmax = 390.8212
				text = "W"
			intervals [2664]:
				xmin = 390.8212
				xmax = 390.8612
				text = "EH1"
			intervals [2665]:
				xmin = 390.8612
				xmax = 390.9112
				text = "N"
			intervals [2666]:
				xmin = 390.9112
				xmax = 390.9812
				text = "AY1"
			intervals [2667]:
				xmin = 390.9812
				xmax = 391.0412
				text = "G"
			intervals [2668]:
				xmin = 391.0412
				xmax = 391.1012
				text = "AA1"
			intervals [2669]:
				xmin = 391.1012
				xmax = 391.1612
				text = "T"
			intervals [2670]:
				xmin = 391.1612
				xmax = 391.2012
				text = "T"
			intervals [2671]:
				xmin = 391.2012
				xmax = 391.2312
				text = "AH0"
			intervals [2672]:
				xmin = 391.2312
				xmax = 391.3312
				text = "K"
			intervals [2673]:
				xmin = 391.3312
				xmax = 391.5012
				text = "AA1"
			intervals [2674]:
				xmin = 391.5012
				xmax = 391.5612
				text = "L"
			intervals [2675]:
				xmin = 391.5612
				xmax = 391.6712
				text = "IH0"
			intervals [2676]:
				xmin = 391.6712
				xmax = 391.7912
				text = "JH"
			intervals [2677]:
				xmin = 391.7912
				xmax = 391.8712
				text = "K"
			intervals [2678]:
				xmin = 391.8712
				xmax = 391.9112
				text = "AA1"
			intervals [2679]:
				xmin = 391.9112
				xmax = 391.9612
				text = "Z"
			intervals [2680]:
				xmin = 391.9612
				xmax = 392.0512
				text = "AY1"
			intervals [2681]:
				xmin = 392.0512
				xmax = 392.1312
				text = "D"
			intervals [2682]:
				xmin = 392.1312
				xmax = 392.1712
				text = "IH1"
			intervals [2683]:
				xmin = 392.1712
				xmax = 392.2412
				text = "N"
			intervals [2684]:
				xmin = 392.2412
				xmax = 392.3012
				text = "T"
			intervals [2685]:
				xmin = 392.3012
				xmax = 392.3712
				text = "HH"
			intervals [2686]:
				xmin = 392.3712
				xmax = 392.4712
				text = "AE1"
			intervals [2687]:
				xmin = 392.4712
				xmax = 392.5012
				text = "V"
			intervals [2688]:
				xmin = 392.5012
				xmax = 392.5412
				text = "DH"
			intervals [2689]:
				xmin = 392.5412
				xmax = 392.6212
				text = "AH0"
			intervals [2690]:
				xmin = 392.6212
				xmax = 392.7412
				text = "F"
			intervals [2691]:
				xmin = 392.7412
				xmax = 392.8312
				text = "R"
			intervals [2692]:
				xmin = 392.8312
				xmax = 392.9312
				text = "IY1"
			intervals [2693]:
				xmin = 392.9312
				xmax = 393.0212
				text = "D"
			intervals [2694]:
				xmin = 393.0212
				xmax = 393.0812
				text = "AH0"
			intervals [2695]:
				xmin = 393.0812
				xmax = 393.1512
				text = "M"
			intervals [2696]:
				xmin = 393.1512
				xmax = 393.2112
				text = "DH"
			intervals [2697]:
				xmin = 393.2112
				xmax = 393.2712
				text = "AE1"
			intervals [2698]:
				xmin = 393.2712
				xmax = 393.3412
				text = "T"
			intervals [2699]:
				xmin = 393.3412
				xmax = 393.5912
				text = "AY1"
			intervals [2700]:
				xmin = 393.5912
				xmax = 393.6912
				text = "sp"
			intervals [2701]:
				xmin = 393.6912
				xmax = 393.7612
				text = "D"
			intervals [2702]:
				xmin = 393.7612
				xmax = 393.8212
				text = "IH1"
			intervals [2703]:
				xmin = 393.8212
				xmax = 393.9112
				text = "N"
			intervals [2704]:
				xmin = 393.9112
				xmax = 393.9812
				text = "T"
			intervals [2705]:
				xmin = 393.9812
				xmax = 394.0712
				text = "HH"
			intervals [2706]:
				xmin = 394.0712
				xmax = 394.3312
				text = "AE1"
			intervals [2707]:
				xmin = 394.3312
				xmax = 394.5412
				text = "V"
			intervals [2708]:
				xmin = 394.5412
				xmax = 394.6768
				text = ""
			intervals [2709]:
				xmin = 394.6768
				xmax = 394.7468
				text = "sil"
			intervals [2710]:
				xmin = 394.7468
				xmax = 394.8268
				text = "W"
			intervals [2711]:
				xmin = 394.8268
				xmax = 394.9068
				text = "AY1"
			intervals [2712]:
				xmin = 394.9068
				xmax = 394.9368
				text = "L"
			intervals [2713]:
				xmin = 394.9368
				xmax = 395.0068
				text = "AY1"
			intervals [2714]:
				xmin = 395.0068
				xmax = 395.0568
				text = "W"
			intervals [2715]:
				xmin = 395.0568
				xmax = 395.1068
				text = "AH0"
			intervals [2716]:
				xmin = 395.1068
				xmax = 395.1468
				text = "Z"
			intervals [2717]:
				xmin = 395.1468
				xmax = 395.2268
				text = "IH0"
			intervals [2718]:
				xmin = 395.2268
				xmax = 395.2768
				text = "N"
			intervals [2719]:
				xmin = 395.2768
				xmax = 395.3968
				text = "S"
			intervals [2720]:
				xmin = 395.3968
				xmax = 395.4568
				text = "K"
			intervals [2721]:
				xmin = 395.4568
				xmax = 395.7868
				text = "UW1"
			intervals [2722]:
				xmin = 395.7868
				xmax = 395.8368
				text = "L"
			intervals [2723]:
				xmin = 395.8368
				xmax = 395.9168
				text = "sp"
			intervals [2724]:
				xmin = 395.9168
				xmax = 396.772
				text = ""
			intervals [2725]:
				xmin = 396.772
				xmax = 396.872
				text = "P"
			intervals [2726]:
				xmin = 396.872
				xmax = 396.992
				text = "AA1"
			intervals [2727]:
				xmin = 396.992
				xmax = 397.032
				text = "R"
			intervals [2728]:
				xmin = 397.032
				xmax = 397.072
				text = "T"
			intervals [2729]:
				xmin = 397.072
				xmax = 397.122
				text = "IY0"
			intervals [2730]:
				xmin = 397.122
				xmax = 397.202
				text = "W"
			intervals [2731]:
				xmin = 397.202
				xmax = 397.262
				text = "AH0"
			intervals [2732]:
				xmin = 397.262
				xmax = 397.322
				text = "Z"
			intervals [2733]:
				xmin = 397.322
				xmax = 397.372
				text = "L"
			intervals [2734]:
				xmin = 397.372
				xmax = 397.442
				text = "AY1"
			intervals [2735]:
				xmin = 397.442
				xmax = 397.582
				text = "K"
			intervals [2736]:
				xmin = 397.582
				xmax = 397.922
				text = "AH0"
			intervals [2737]:
				xmin = 397.922
				xmax = 398.0647
				text = ""
			intervals [2738]:
				xmin = 398.0647
				xmax = 398.0947
				text = "sil"
			intervals [2739]:
				xmin = 398.0947
				xmax = 398.4647
				text = "AH1"
			intervals [2740]:
				xmin = 398.4647
				xmax = 398.5247
				text = "sp"
			intervals [2741]:
				xmin = 398.5247
				xmax = 398.6221
				text = ""
			intervals [2742]:
				xmin = 398.6221
				xmax = 398.6921
				text = "K"
			intervals [2743]:
				xmin = 398.6921
				xmax = 398.8421
				text = "AA1"
			intervals [2744]:
				xmin = 398.8421
				xmax = 398.8821
				text = "L"
			intervals [2745]:
				xmin = 398.8821
				xmax = 398.9121
				text = "IH0"
			intervals [2746]:
				xmin = 398.9121
				xmax = 398.9521
				text = "JH"
			intervals [2747]:
				xmin = 398.9521
				xmax = 398.9821
				text = "W"
			intervals [2748]:
				xmin = 398.9821
				xmax = 399.0121
				text = "AH0"
			intervals [2749]:
				xmin = 399.0121
				xmax = 399.1121
				text = "Z"
			intervals [2750]:
				xmin = 399.1121
				xmax = 399.1721
				text = "L"
			intervals [2751]:
				xmin = 399.1721
				xmax = 399.2221
				text = "AY1"
			intervals [2752]:
				xmin = 399.2221
				xmax = 399.3321
				text = "K"
			intervals [2753]:
				xmin = 399.3321
				xmax = 399.3821
				text = "AH0"
			intervals [2754]:
				xmin = 399.3821
				xmax = 399.5021
				text = "P"
			intervals [2755]:
				xmin = 399.5021
				xmax = 399.6121
				text = "AA1"
			intervals [2756]:
				xmin = 399.6121
				xmax = 399.6421
				text = "R"
			intervals [2757]:
				xmin = 399.6421
				xmax = 399.7021
				text = "T"
			intervals [2758]:
				xmin = 399.7021
				xmax = 399.7621
				text = "IY0"
			intervals [2759]:
				xmin = 399.7621
				xmax = 399.8121
				text = "IH0"
			intervals [2760]:
				xmin = 399.8121
				xmax = 399.8621
				text = "N"
			intervals [2761]:
				xmin = 399.8621
				xmax = 399.8921
				text = "G"
			intervals [2762]:
				xmin = 399.8921
				xmax = 399.9821
				text = "R"
			intervals [2763]:
				xmin = 399.9821
				xmax = 400.0921
				text = "AW1"
			intervals [2764]:
				xmin = 400.0921
				xmax = 400.1421
				text = "N"
			intervals [2765]:
				xmin = 400.1421
				xmax = 400.1721
				text = "D"
			intervals [2766]:
				xmin = 400.1721
				xmax = 400.2821
				text = "F"
			intervals [2767]:
				xmin = 400.2821
				xmax = 400.4021
				text = "AO1"
			intervals [2768]:
				xmin = 400.4021
				xmax = 400.4521
				text = "R"
			intervals [2769]:
				xmin = 400.4521
				xmax = 400.5221
				text = "M"
			intervals [2770]:
				xmin = 400.5221
				xmax = 400.7921
				text = "IY1"
			intervals [2771]:
				xmin = 400.7921
				xmax = 402.1754
				text = ""
			intervals [2772]:
				xmin = 402.1754
				xmax = 402.3954
				text = "S"
			intervals [2773]:
				xmin = 402.3954
				xmax = 402.7754
				text = "OW1"
			intervals [2774]:
				xmin = 402.7754
				xmax = 402.8654
				text = "sp"
			intervals [2775]:
				xmin = 402.8654
				xmax = 403.3528
				text = ""
			intervals [2776]:
				xmin = 403.3528
				xmax = 403.5728
				text = "AY1"
			intervals [2777]:
				xmin = 403.5728
				xmax = 403.7128
				text = "L"
			intervals [2778]:
				xmin = 403.7128
				xmax = 403.8128
				text = "EH1"
			intervals [2779]:
				xmin = 403.8128
				xmax = 403.9728
				text = "F"
			intervals [2780]:
				xmin = 403.9728
				xmax = 404.0028
				text = "T"
			intervals [2781]:
				xmin = 404.0028
				xmax = 404.0628
				text = "DH"
			intervals [2782]:
				xmin = 404.0628
				xmax = 404.2728
				text = "AE1"
			intervals [2783]:
				xmin = 404.2728
				xmax = 404.3728
				text = "T"
			intervals [2784]:
				xmin = 404.3728
				xmax = 405.3175
				text = ""
			intervals [2785]:
				xmin = 405.3175
				xmax = 405.3875
				text = "sil"
			intervals [2786]:
				xmin = 405.3875
				xmax = 405.4675
				text = "DH"
			intervals [2787]:
				xmin = 405.4675
				xmax = 405.5075
				text = "EH1"
			intervals [2788]:
				xmin = 405.5075
				xmax = 405.5775
				text = "N"
			intervals [2789]:
				xmin = 405.5775
				xmax = 405.6775
				text = "AY1"
			intervals [2790]:
				xmin = 405.6775
				xmax = 405.7475
				text = "W"
			intervals [2791]:
				xmin = 405.7475
				xmax = 405.7875
				text = "EH1"
			intervals [2792]:
				xmin = 405.7875
				xmax = 405.8175
				text = "N"
			intervals [2793]:
				xmin = 405.8175
				xmax = 405.8675
				text = "T"
			intervals [2794]:
				xmin = 405.8675
				xmax = 405.8975
				text = "T"
			intervals [2795]:
				xmin = 405.8975
				xmax = 405.9775
				text = "IH0"
			intervals [2796]:
				xmin = 405.9775
				xmax = 406.0475
				text = "HH"
			intervals [2797]:
				xmin = 406.0475
				xmax = 406.1575
				text = "EH1"
			intervals [2798]:
				xmin = 406.1575
				xmax = 406.2175
				text = "R"
			intervals [2799]:
				xmin = 406.2175
				xmax = 406.3275
				text = "S"
			intervals [2800]:
				xmin = 406.3275
				xmax = 406.3975
				text = "K"
			intervals [2801]:
				xmin = 406.3975
				xmax = 406.7275
				text = "UW1"
			intervals [2802]:
				xmin = 406.7275
				xmax = 406.8375
				text = "L"
			intervals [2803]:
				xmin = 406.8375
				xmax = 407.5821
				text = ""
			intervals [2804]:
				xmin = 407.5821
				xmax = 407.6221
				text = "sil"
			intervals [2805]:
				xmin = 407.6221
				xmax = 407.7421
				text = "HH"
			intervals [2806]:
				xmin = 407.7421
				xmax = 407.8321
				text = "AE1"
			intervals [2807]:
				xmin = 407.8321
				xmax = 407.8621
				text = "D"
			intervals [2808]:
				xmin = 407.8621
				xmax = 407.8921
				text = "T"
			intervals [2809]:
				xmin = 407.8921
				xmax = 407.9421
				text = "AH0"
			intervals [2810]:
				xmin = 407.9421
				xmax = 408.0321
				text = "D"
			intervals [2811]:
				xmin = 408.0321
				xmax = 408.0921
				text = "R"
			intervals [2812]:
				xmin = 408.0921
				xmax = 408.1621
				text = "AA1"
			intervals [2813]:
				xmin = 408.1621
				xmax = 408.2721
				text = "P"
			intervals [2814]:
				xmin = 408.2721
				xmax = 408.3521
				text = "AW1"
			intervals [2815]:
				xmin = 408.3521
				xmax = 408.4221
				text = "T"
			intervals [2816]:
				xmin = 408.4221
				xmax = 408.4721
				text = "AH0"
			intervals [2817]:
				xmin = 408.4721
				xmax = 408.5021
				text = "V"
			intervals [2818]:
				xmin = 408.5021
				xmax = 408.5721
				text = "HH"
			intervals [2819]:
				xmin = 408.5721
				xmax = 408.7121
				text = "EH1"
			intervals [2820]:
				xmin = 408.7121
				xmax = 408.7521
				text = "R"
			intervals [2821]:
				xmin = 408.7521
				xmax = 408.8721
				text = "S"
			intervals [2822]:
				xmin = 408.8721
				xmax = 408.9421
				text = "K"
			intervals [2823]:
				xmin = 408.9421
				xmax = 409.2321
				text = "UW1"
			intervals [2824]:
				xmin = 409.2321
				xmax = 409.4321
				text = "L"
			intervals [2825]:
				xmin = 409.4321
				xmax = 409.5121
				text = "sp"
			intervals [2826]:
				xmin = 409.5121
				xmax = 409.6021
				text = "K"
			intervals [2827]:
				xmin = 409.6021
				xmax = 409.6321
				text = "AA1"
			intervals [2828]:
				xmin = 409.6321
				xmax = 409.6821
				text = "Z"
			intervals [2829]:
				xmin = 409.6821
				xmax = 409.7821
				text = "AY1"
			intervals [2830]:
				xmin = 409.7821
				xmax = 409.8721
				text = "HH"
			intervals [2831]:
				xmin = 409.8721
				xmax = 410.1321
				text = "AE1"
			intervals [2832]:
				xmin = 410.1321
				xmax = 410.3021
				text = "D"
			intervals [2833]:
				xmin = 410.3021
				xmax = 410.3321
				text = "sp"
			intervals [2834]:
				xmin = 410.3321
				xmax = 410.4321
				text = "G"
			intervals [2835]:
				xmin = 410.4321
				xmax = 410.5221
				text = "AA1"
			intervals [2836]:
				xmin = 410.5221
				xmax = 410.6121
				text = "T"
			intervals [2837]:
				xmin = 410.6121
				xmax = 410.6821
				text = "P"
			intervals [2838]:
				xmin = 410.6821
				xmax = 410.7221
				text = "R"
			intervals [2839]:
				xmin = 410.7221
				xmax = 410.7721
				text = "EH1"
			intervals [2840]:
				xmin = 410.7721
				xmax = 410.8221
				text = "G"
			intervals [2841]:
				xmin = 410.8221
				xmax = 410.8521
				text = "N"
			intervals [2842]:
				xmin = 410.8521
				xmax = 410.8821
				text = "AH0"
			intervals [2843]:
				xmin = 410.8821
				xmax = 410.9121
				text = "N"
			intervals [2844]:
				xmin = 410.9121
				xmax = 410.9421
				text = "T"
			intervals [2845]:
				xmin = 410.9421
				xmax = 410.9721
				text = "W"
			intervals [2846]:
				xmin = 410.9721
				xmax = 411.0121
				text = "IH0"
			intervals [2847]:
				xmin = 411.0121
				xmax = 411.0421
				text = "DH"
			intervals [2848]:
				xmin = 411.0421
				xmax = 411.0921
				text = "M"
			intervals [2849]:
				xmin = 411.0921
				xmax = 411.1921
				text = "AY1"
			intervals [2850]:
				xmin = 411.1921
				xmax = 411.3821
				text = "T"
			intervals [2851]:
				xmin = 411.3821
				xmax = 411.4421
				text = "W"
			intervals [2852]:
				xmin = 411.4421
				xmax = 411.5721
				text = "IH1"
			intervals [2853]:
				xmin = 411.5721
				xmax = 411.8721
				text = "N"
			intervals [2854]:
				xmin = 411.8721
				xmax = 412.0321
				text = "Z"
			intervals [2855]:
				xmin = 412.0321
				xmax = 413.2489
				text = "sp"
			intervals [2856]:
				xmin = 413.2489
				xmax = 413.3389
				text = "DH"
			intervals [2857]:
				xmin = 413.3389
				xmax = 413.4289
				text = "EH1"
			intervals [2858]:
				xmin = 413.4289
				xmax = 413.4789
				text = "N"
			intervals [2859]:
				xmin = 413.4789
				xmax = 413.5789
				text = "AY1"
			intervals [2860]:
				xmin = 413.5789
				xmax = 413.6689
				text = "W"
			intervals [2861]:
				xmin = 413.6689
				xmax = 413.7389
				text = "EH1"
			intervals [2862]:
				xmin = 413.7389
				xmax = 413.7889
				text = "N"
			intervals [2863]:
				xmin = 413.7889
				xmax = 413.8789
				text = "T"
			intervals [2864]:
				xmin = 413.8789
				xmax = 413.9389
				text = "B"
			intervals [2865]:
				xmin = 413.9389
				xmax = 414.0589
				text = "AE1"
			intervals [2866]:
				xmin = 414.0589
				xmax = 414.1189
				text = "K"
			intervals [2867]:
				xmin = 414.1189
				xmax = 414.1689
				text = "T"
			intervals [2868]:
				xmin = 414.1689
				xmax = 414.2089
				text = "IH0"
			intervals [2869]:
				xmin = 414.2089
				xmax = 414.2689
				text = "G"
			intervals [2870]:
				xmin = 414.2689
				xmax = 414.3189
				text = "IH1"
			intervals [2871]:
				xmin = 414.3189
				xmax = 414.3589
				text = "T"
			intervals [2872]:
				xmin = 414.3589
				xmax = 414.4189
				text = "M"
			intervals [2873]:
				xmin = 414.4189
				xmax = 414.5089
				text = "AY1"
			intervals [2874]:
				xmin = 414.5089
				xmax = 414.6189
				text = "L"
			intervals [2875]:
				xmin = 414.6189
				xmax = 414.7189
				text = "AY1"
			intervals [2876]:
				xmin = 414.7189
				xmax = 414.8389
				text = "S"
			intervals [2877]:
				xmin = 414.8389
				xmax = 414.8889
				text = "AH0"
			intervals [2878]:
				xmin = 414.8889
				xmax = 414.9389
				text = "N"
			intervals [2879]:
				xmin = 414.9389
				xmax = 414.9689
				text = "S"
			intervals [2880]:
				xmin = 414.9689
				xmax = 415.0689
				text = "S"
			intervals [2881]:
				xmin = 415.0689
				xmax = 415.1589
				text = "OW1"
			intervals [2882]:
				xmin = 415.1589
				xmax = 415.2289
				text = "AY1"
			intervals [2883]:
				xmin = 415.2289
				xmax = 415.3189
				text = "M"
			intervals [2884]:
				xmin = 415.3189
				xmax = 415.4389
				text = "K"
			intervals [2885]:
				xmin = 415.4389
				xmax = 415.5389
				text = "ER1"
			intervals [2886]:
				xmin = 415.5389
				xmax = 415.5689
				text = "AH0"
			intervals [2887]:
				xmin = 415.5689
				xmax = 415.5989
				text = "N"
			intervals [2888]:
				xmin = 415.5989
				xmax = 415.6289
				text = "T"
			intervals [2889]:
				xmin = 415.6289
				xmax = 415.6589
				text = "L"
			intervals [2890]:
				xmin = 415.6589
				xmax = 415.7589
				text = "IY0"
			intervals [2891]:
				xmin = 415.7589
				xmax = 415.8389
				text = "L"
			intervals [2892]:
				xmin = 415.8389
				xmax = 415.9389
				text = "AY1"
			intervals [2893]:
				xmin = 415.9389
				xmax = 416.0589
				text = "S"
			intervals [2894]:
				xmin = 416.0589
				xmax = 416.0989
				text = "AH0"
			intervals [2895]:
				xmin = 416.0989
				xmax = 416.1389
				text = "N"
			intervals [2896]:
				xmin = 416.1389
				xmax = 416.1689
				text = "S"
			intervals [2897]:
				xmin = 416.1689
				xmax = 416.1989
				text = "T"
			intervals [2898]:
				xmin = 416.1989
				xmax = 416.2789
				text = "EH1"
			intervals [2899]:
				xmin = 416.2789
				xmax = 416.3689
				text = "Z"
			intervals [2900]:
				xmin = 416.3689
				xmax = 416.4189
				text = "AH0"
			intervals [2901]:
				xmin = 416.4189
				xmax = 416.5189
				text = "HH"
			intervals [2902]:
				xmin = 416.5189
				xmax = 416.5689
				text = "EH1"
			intervals [2903]:
				xmin = 416.5689
				xmax = 416.6289
				text = "R"
			intervals [2904]:
				xmin = 416.6289
				xmax = 416.6989
				text = "S"
			intervals [2905]:
				xmin = 416.6989
				xmax = 416.7789
				text = "T"
			intervals [2906]:
				xmin = 416.7789
				xmax = 416.9589
				text = "AY1"
			intervals [2907]:
				xmin = 416.9589
				xmax = 417.0389
				text = "L"
			intervals [2908]:
				xmin = 417.0389
				xmax = 417.1289
				text = "IH0"
			intervals [2909]:
				xmin = 417.1289
				xmax = 417.2189
				text = "S"
			intervals [2910]:
				xmin = 417.2189
				xmax = 417.3089
				text = "T"
			intervals [2911]:
				xmin = 417.3089
				xmax = 418.2821
				text = ""
			intervals [2912]:
				xmin = 418.2821
				xmax = 418.4921
				text = "AE1"
			intervals [2913]:
				xmin = 418.4921
				xmax = 418.6221
				text = "Z"
			intervals [2914]:
				xmin = 418.6221
				xmax = 418.6921
				text = "W"
			intervals [2915]:
				xmin = 418.6921
				xmax = 418.9221
				text = "EH1"
			intervals [2916]:
				xmin = 418.9221
				xmax = 419.0421
				text = "L"
			intervals [2917]:
				xmin = 419.0421
				xmax = 419.0821
				text = "sp"
			intervals [2918]:
				xmin = 419.0821
				xmax = 419.2521
				text = "AE1"
			intervals [2919]:
				xmin = 419.2521
				xmax = 419.3521
				text = "Z"
			intervals [2920]:
				xmin = 419.3521
				xmax = 419.5621
				text = "AH0"
			intervals [2921]:
				xmin = 419.5621
				xmax = 419.5921
				text = "sp"
			intervals [2922]:
				xmin = 419.5921
				xmax = 419.7221
				text = "L"
			intervals [2923]:
				xmin = 419.7221
				xmax = 419.8221
				text = "AY1"
			intervals [2924]:
				xmin = 419.8221
				xmax = 419.9221
				text = "S"
			intervals [2925]:
				xmin = 419.9221
				xmax = 419.9521
				text = "AH0"
			intervals [2926]:
				xmin = 419.9521
				xmax = 420.0021
				text = "N"
			intervals [2927]:
				xmin = 420.0021
				xmax = 420.0521
				text = "S"
			intervals [2928]:
				xmin = 420.0521
				xmax = 420.0821
				text = "T"
			intervals [2929]:
				xmin = 420.0821
				xmax = 420.1421
				text = "D"
			intervals [2930]:
				xmin = 420.1421
				xmax = 420.2721
				text = "EY1"
			intervals [2931]:
				xmin = 420.2721
				xmax = 420.4021
				text = "K"
			intervals [2932]:
				xmin = 420.4021
				xmax = 420.5521
				text = "EH2"
			intervals [2933]:
				xmin = 420.5521
				xmax = 420.7121
				text = "R"
			intervals [2934]:
				xmin = 420.7121
				xmax = 420.9143
				text = ""
			intervals [2935]:
				xmin = 420.9143
				xmax = 420.9843
				text = "P"
			intervals [2936]:
				xmin = 420.9843
				xmax = 421.0243
				text = "R"
			intervals [2937]:
				xmin = 421.0243
				xmax = 421.0543
				text = "AH0"
			intervals [2938]:
				xmin = 421.0543
				xmax = 421.1243
				text = "V"
			intervals [2939]:
				xmin = 421.1243
				xmax = 421.3143
				text = "AY1"
			intervals [2940]:
				xmin = 421.3143
				xmax = 421.3643
				text = "D"
			intervals [2941]:
				xmin = 421.3643
				xmax = 421.4643
				text = "ER0"
			intervals [2942]:
				xmin = 421.4643
				xmax = 421.5643
				text = "sp"
			intervals [2943]:
				xmin = 421.5643
				xmax = 421.9461
				text = ""
			intervals [2944]:
				xmin = 421.9461
				xmax = 422.0561
				text = "K"
			intervals [2945]:
				xmin = 422.0561
				xmax = 422.1061
				text = "AA1"
			intervals [2946]:
				xmin = 422.1061
				xmax = 422.1761
				text = "Z"
			intervals [2947]:
				xmin = 422.1761
				xmax = 422.2361
				text = "IH0"
			intervals [2948]:
				xmin = 422.2361
				xmax = 422.3661
				text = "V"
			intervals [2949]:
				xmin = 422.3661
				xmax = 422.4261
				text = "EH1"
			intervals [2950]:
				xmin = 422.4261
				xmax = 422.4761
				text = "N"
			intervals [2951]:
				xmin = 422.4761
				xmax = 422.5961
				text = "SH"
			intervals [2952]:
				xmin = 422.5961
				xmax = 422.6261
				text = "AH0"
			intervals [2953]:
				xmin = 422.6261
				xmax = 422.6561
				text = "L"
			intervals [2954]:
				xmin = 422.6561
				xmax = 422.7261
				text = "IY0"
			intervals [2955]:
				xmin = 422.7261
				xmax = 422.8561
				text = "AY1"
			intervals [2956]:
				xmin = 422.8561
				xmax = 422.9461
				text = "W"
			intervals [2957]:
				xmin = 422.9461
				xmax = 422.9761
				text = "AA1"
			intervals [2958]:
				xmin = 422.9761
				xmax = 423.0161
				text = "N"
			intervals [2959]:
				xmin = 423.0161
				xmax = 423.0961
				text = "AH0"
			intervals [2960]:
				xmin = 423.0961
				xmax = 423.2461
				text = "OW1"
			intervals [2961]:
				xmin = 423.2461
				xmax = 423.3061
				text = "P"
			intervals [2962]:
				xmin = 423.3061
				xmax = 423.3561
				text = "AH0"
			intervals [2963]:
				xmin = 423.3561
				xmax = 423.4261
				text = "N"
			intervals [2964]:
				xmin = 423.4261
				xmax = 423.4861
				text = "M"
			intervals [2965]:
				xmin = 423.4861
				xmax = 423.7661
				text = "AY1"
			intervals [2966]:
				xmin = 423.7661
				xmax = 423.9061
				text = "sp"
			intervals [2967]:
				xmin = 423.9061
				xmax = 424.1261
				text = "S"
			intervals [2968]:
				xmin = 424.1261
				xmax = 424.1861
				text = "AH0"
			intervals [2969]:
				xmin = 424.1861
				xmax = 424.2761
				text = "L"
			intervals [2970]:
				xmin = 424.2761
				xmax = 424.6261
				text = "AA1"
			intervals [2971]:
				xmin = 424.6261
				xmax = 424.7761
				text = "N"
			intervals [2972]:
				xmin = 424.7761
				xmax = 425.7287
				text = ""
			intervals [2973]:
				xmin = 425.7287
				xmax = 425.8087
				text = "sil"
			intervals [2974]:
				xmin = 425.8087
				xmax = 425.9987
				text = "S"
			intervals [2975]:
				xmin = 425.9987
				xmax = 426.0687
				text = "L"
			intervals [2976]:
				xmin = 426.0687
				xmax = 426.3587
				text = "AE1"
			intervals [2977]:
				xmin = 426.3587
				xmax = 426.4787
				text = "SH"
			intervals [2978]:
				xmin = 426.4787
				xmax = 426.6487
				text = "D"
			intervals [2979]:
				xmin = 426.6487
				xmax = 426.7787
				text = "EY1"
			intervals [2980]:
				xmin = 426.7787
				xmax = 426.8987
				text = "K"
			intervals [2981]:
				xmin = 426.8987
				xmax = 426.9387
				text = "EH2"
			intervals [2982]:
				xmin = 426.9387
				xmax = 426.9987
				text = "R"
			intervals [2983]:
				xmin = 426.9987
				xmax = 427.1387
				text = "S"
			intervals [2984]:
				xmin = 427.1387
				xmax = 427.2287
				text = "EH1"
			intervals [2985]:
				xmin = 427.2287
				xmax = 427.3287
				text = "N"
			intervals [2986]:
				xmin = 427.3287
				xmax = 427.3987
				text = "ER0"
			intervals [2987]:
				xmin = 427.3987
				xmax = 428.2753
				text = "sp"
			intervals [2988]:
				xmin = 428.2753
				xmax = 428.4253
				text = "S"
			intervals [2989]:
				xmin = 428.4253
				xmax = 428.5653
				text = "OW1"
			intervals [2990]:
				xmin = 428.5653
				xmax = 428.6453
				text = "DH"
			intervals [2991]:
				xmin = 428.6453
				xmax = 428.7053
				text = "AE1"
			intervals [2992]:
				xmin = 428.7053
				xmax = 428.7653
				text = "T"
			intervals [2993]:
				xmin = 428.7653
				xmax = 428.8353
				text = "Z"
			intervals [2994]:
				xmin = 428.8353
				xmax = 428.9153
				text = "W"
			intervals [2995]:
				xmin = 428.9153
				xmax = 428.9653
				text = "AY1"
			intervals [2996]:
				xmin = 428.9653
				xmax = 429.0153
				text = "AY1"
			intervals [2997]:
				xmin = 429.0153
				xmax = 429.0853
				text = "W"
			intervals [2998]:
				xmin = 429.0853
				xmax = 429.1353
				text = "EH1"
			intervals [2999]:
				xmin = 429.1353
				xmax = 429.1653
				text = "N"
			intervals [3000]:
				xmin = 429.1653
				xmax = 429.2353
				text = "T"
			intervals [3001]:
				xmin = 429.2353
				xmax = 429.3053
				text = "B"
			intervals [3002]:
				xmin = 429.3053
				xmax = 429.4553
				text = "AE1"
			intervals [3003]:
				xmin = 429.4553
				xmax = 429.5553
				text = "K"
			intervals [3004]:
				xmin = 429.5553
				xmax = 429.5953
				text = "T"
			intervals [3005]:
				xmin = 429.5953
				xmax = 429.6553
				text = "AH0"
			intervals [3006]:
				xmin = 429.6553
				xmax = 429.7353
				text = "S"
			intervals [3007]:
				xmin = 429.7353
				xmax = 429.8053
				text = "K"
			intervals [3008]:
				xmin = 429.8053
				xmax = 429.9353
				text = "UW1"
			intervals [3009]:
				xmin = 429.9353
				xmax = 430.0153
				text = "L"
			intervals [3010]:
				xmin = 430.0153
				xmax = 430.0553
				text = "T"
			intervals [3011]:
				xmin = 430.0553
				xmax = 430.1253
				text = "IH0"
			intervals [3012]:
				xmin = 430.1253
				xmax = 430.1853
				text = "G"
			intervals [3013]:
				xmin = 430.1853
				xmax = 430.2553
				text = "IH1"
			intervals [3014]:
				xmin = 430.2553
				xmax = 430.2953
				text = "T"
			intervals [3015]:
				xmin = 430.2953
				xmax = 430.3753
				text = "M"
			intervals [3016]:
				xmin = 430.3753
				xmax = 430.4353
				text = "AY1"
			intervals [3017]:
				xmin = 430.4353
				xmax = 430.5153
				text = "D"
			intervals [3018]:
				xmin = 430.5153
				xmax = 430.6053
				text = "IH0"
			intervals [3019]:
				xmin = 430.6053
				xmax = 430.6853
				text = "G"
			intervals [3020]:
				xmin = 430.6853
				xmax = 430.7553
				text = "R"
			intervals [3021]:
				xmin = 430.7553
				xmax = 431.0353
				text = "IY1"
			intervals [3022]:
				xmin = 431.0353
				xmax = 431.0753
				text = "sp"
			intervals [3023]:
				xmin = 431.0753
				xmax = 431.1853
				text = "IH1"
			intervals [3024]:
				xmin = 431.1853
				xmax = 431.2353
				text = "N"
			intervals [3025]:
				xmin = 431.2353
				xmax = 431.3453
				text = "B"
			intervals [3026]:
				xmin = 431.3453
				xmax = 431.3953
				text = "IH1"
			intervals [3027]:
				xmin = 431.3953
				xmax = 431.5253
				text = "Z"
			intervals [3028]:
				xmin = 431.5253
				xmax = 431.5653
				text = "N"
			intervals [3029]:
				xmin = 431.5653
				xmax = 431.6353
				text = "AH0"
			intervals [3030]:
				xmin = 431.6353
				xmax = 431.7253
				text = "S"
			intervals [3031]:
				xmin = 431.7253
				xmax = 431.8153
				text = "M"
			intervals [3032]:
				xmin = 431.8153
				xmax = 431.8753
				text = "AE1"
			intervals [3033]:
				xmin = 431.8753
				xmax = 431.9353
				text = "N"
			intervals [3034]:
				xmin = 431.9353
				xmax = 431.9653
				text = "AH0"
			intervals [3035]:
				xmin = 431.9653
				xmax = 432.0553
				text = "JH"
			intervals [3036]:
				xmin = 432.0553
				xmax = 432.1153
				text = "M"
			intervals [3037]:
				xmin = 432.1153
				xmax = 432.1553
				text = "AH0"
			intervals [3038]:
				xmin = 432.1553
				xmax = 432.2353
				text = "N"
			intervals [3039]:
				xmin = 432.2353
				xmax = 432.3153
				text = "T"
			intervals [3040]:
				xmin = 432.3153
				xmax = 433.421
				text = ""
			intervals [3041]:
				xmin = 433.421
				xmax = 433.471
				text = "sil"
			intervals [3042]:
				xmin = 433.471
				xmax = 433.541
				text = "AE1"
			intervals [3043]:
				xmin = 433.541
				xmax = 433.581
				text = "N"
			intervals [3044]:
				xmin = 433.581
				xmax = 433.611
				text = "sp"
			intervals [3045]:
				xmin = 433.611
				xmax = 433.791
				text = "EY1"
			intervals [3046]:
				xmin = 433.791
				xmax = 433.921
				text = "CH"
			intervals [3047]:
				xmin = 433.921
				xmax = 434.191
				text = "AA1"
			intervals [3048]:
				xmin = 434.191
				xmax = 434.401
				text = "R"
			intervals [3049]:
				xmin = 434.401
				xmax = 449.2312
				text = ""
			intervals [3050]:
				xmin = 449.2312
				xmax = 449.3012
				text = "sil"
			intervals [3051]:
				xmin = 449.3012
				xmax = 449.4112
				text = "N"
			intervals [3052]:
				xmin = 449.4112
				xmax = 449.4812
				text = "AH1"
			intervals [3053]:
				xmin = 449.4812
				xmax = 449.5512
				text = "TH"
			intervals [3054]:
				xmin = 449.5512
				xmax = 449.5812
				text = "IH0"
			intervals [3055]:
				xmin = 449.5812
				xmax = 449.6512
				text = "N"
			intervals [3056]:
				xmin = 449.6512
				xmax = 449.6912
				text = "B"
			intervals [3057]:
				xmin = 449.6912
				xmax = 449.7312
				text = "AH1"
			intervals [3058]:
				xmin = 449.7312
				xmax = 449.8512
				text = "T"
			intervals [3059]:
				xmin = 449.8512
				xmax = 449.9612
				text = "T"
			intervals [3060]:
				xmin = 449.9612
				xmax = 450.0212
				text = "UW1"
			intervals [3061]:
				xmin = 450.0212
				xmax = 450.0912
				text = "P"
			intervals [3062]:
				xmin = 450.0912
				xmax = 450.1512
				text = "ER0"
			intervals [3063]:
				xmin = 450.1512
				xmax = 450.2712
				text = "T"
			intervals [3064]:
				xmin = 450.2712
				xmax = 450.3412
				text = "EH1"
			intervals [3065]:
				xmin = 450.3412
				xmax = 450.4012
				text = "K"
			intervals [3066]:
				xmin = 450.4012
				xmax = 450.4312
				text = "T"
			intervals [3067]:
				xmin = 450.4312
				xmax = 450.4912
				text = "M"
			intervals [3068]:
				xmin = 450.4912
				xmax = 450.5612
				text = "AY2"
			intervals [3069]:
				xmin = 450.5612
				xmax = 450.6912
				text = "S"
			intervals [3070]:
				xmin = 450.6912
				xmax = 450.7712
				text = "EH1"
			intervals [3071]:
				xmin = 450.7712
				xmax = 450.9112
				text = "L"
			intervals [3072]:
				xmin = 450.9112
				xmax = 451.0912
				text = "F"
			intervals [3073]:
				xmin = 451.0912
				xmax = 455.8832
				text = ""
			intervals [3074]:
				xmin = 455.8832
				xmax = 455.9532
				text = "sil"
			intervals [3075]:
				xmin = 455.9532
				xmax = 455.9832
				text = "EH1"
			intervals [3076]:
				xmin = 455.9832
				xmax = 456.0232
				text = "V"
			intervals [3077]:
				xmin = 456.0232
				xmax = 456.0832
				text = "R"
			intervals [3078]:
				xmin = 456.0832
				xmax = 456.1732
				text = "IY0"
			intervals [3079]:
				xmin = 456.1732
				xmax = 456.2532
				text = "W"
			intervals [3080]:
				xmin = 456.2532
				xmax = 456.3132
				text = "EH2"
			intervals [3081]:
				xmin = 456.3132
				xmax = 456.3532
				text = "R"
			intervals [3082]:
				xmin = 456.3532
				xmax = 456.4232
				text = "AY1"
			intervals [3083]:
				xmin = 456.4232
				xmax = 456.4832
				text = "L"
			intervals [3084]:
				xmin = 456.4832
				xmax = 456.5432
				text = "UH1"
			intervals [3085]:
				xmin = 456.5432
				xmax = 456.6132
				text = "K"
			intervals [3086]:
				xmin = 456.6132
				xmax = 456.6632
				text = "T"
			intervals [3087]:
				xmin = 456.6632
				xmax = 456.8132
				text = "ER0"
			intervals [3088]:
				xmin = 456.8132
				xmax = 456.9032
				text = "AW1"
			intervals [3089]:
				xmin = 456.9032
				xmax = 456.9332
				text = "N"
			intervals [3090]:
				xmin = 456.9332
				xmax = 456.9632
				text = "D"
			intervals [3091]:
				xmin = 456.9632
				xmax = 457.1232
				text = "AY1"
			intervals [3092]:
				xmin = 457.1232
				xmax = 457.2032
				text = "HH"
			intervals [3093]:
				xmin = 457.2032
				xmax = 457.2932
				text = "AE1"
			intervals [3094]:
				xmin = 457.2932
				xmax = 457.3232
				text = "D"
			intervals [3095]:
				xmin = 457.3232
				xmax = 457.3532
				text = "T"
			intervals [3096]:
				xmin = 457.3532
				xmax = 457.4032
				text = "AH0"
			intervals [3097]:
				xmin = 457.4032
				xmax = 457.5232
				text = "F"
			intervals [3098]:
				xmin = 457.5232
				xmax = 457.6132
				text = "AY1"
			intervals [3099]:
				xmin = 457.6132
				xmax = 457.7132
				text = "T"
			intervals [3100]:
				xmin = 457.7132
				xmax = 458.8944
				text = "sp"
			intervals [3101]:
				xmin = 458.8944
				xmax = 458.9944
				text = "S"
			intervals [3102]:
				xmin = 458.9944
				xmax = 459.0444
				text = "OW1"
			intervals [3103]:
				xmin = 459.0444
				xmax = 459.1844
				text = "AY1"
			intervals [3104]:
				xmin = 459.1844
				xmax = 459.2744
				text = "L"
			intervals [3105]:
				xmin = 459.2744
				xmax = 459.5244
				text = "ER1"
			intervals [3106]:
				xmin = 459.5244
				xmax = 459.5544
				text = "N"
			intervals [3107]:
				xmin = 459.5544
				xmax = 459.5844
				text = "D"
			intervals [3108]:
				xmin = 459.5844
				xmax = 459.6544
				text = "HH"
			intervals [3109]:
				xmin = 459.6544
				xmax = 459.9744
				text = "AW1"
			intervals [3110]:
				xmin = 459.9744
				xmax = 460.0444
				text = "sp"
			intervals [3111]:
				xmin = 460.0444
				xmax = 460.1144
				text = "T"
			intervals [3112]:
				xmin = 460.1144
				xmax = 460.1644
				text = "AH0"
			intervals [3113]:
				xmin = 460.1644
				xmax = 460.2144
				text = "P"
			intervals [3114]:
				xmin = 460.2144
				xmax = 460.2544
				text = "ER0"
			intervals [3115]:
				xmin = 460.2544
				xmax = 460.3644
				text = "T"
			intervals [3116]:
				xmin = 460.3644
				xmax = 460.4544
				text = "EH1"
			intervals [3117]:
				xmin = 460.4544
				xmax = 460.4844
				text = "K"
			intervals [3118]:
				xmin = 460.4844
				xmax = 460.5144
				text = "T"
			intervals [3119]:
				xmin = 460.5144
				xmax = 460.5944
				text = "M"
			intervals [3120]:
				xmin = 460.5944
				xmax = 460.6744
				text = "AY2"
			intervals [3121]:
				xmin = 460.6744
				xmax = 460.8044
				text = "S"
			intervals [3122]:
				xmin = 460.8044
				xmax = 460.8944
				text = "EH1"
			intervals [3123]:
				xmin = 460.8944
				xmax = 461.0244
				text = "L"
			intervals [3124]:
				xmin = 461.0244
				xmax = 461.1744
				text = "F"
			intervals [3125]:
				xmin = 461.1744
				xmax = 461.5791
				text = ""
			intervals [3126]:
				xmin = 461.5791
				xmax = 461.6291
				text = "sil"
			intervals [3127]:
				xmin = 461.6291
				xmax = 461.8991
				text = "AE1"
			intervals [3128]:
				xmin = 461.8991
				xmax = 461.9891
				text = "N"
			intervals [3129]:
				xmin = 461.9891
				xmax = 462.0691
				text = "D"
			intervals [3130]:
				xmin = 462.0691
				xmax = 462.2491
				text = "AY1"
			intervals [3131]:
				xmin = 462.2491
				xmax = 462.3491
				text = "L"
			intervals [3132]:
				xmin = 462.3491
				xmax = 462.6991
				text = "ER1"
			intervals [3133]:
				xmin = 462.6991
				xmax = 462.7391
				text = "N"
			intervals [3134]:
				xmin = 462.7391
				xmax = 463.0091
				text = "D"
			intervals [3135]:
				xmin = 463.0091
				xmax = 463.0591
				text = "sp"
			intervals [3136]:
				xmin = 463.0591
				xmax = 463.1391
				text = "DH"
			intervals [3137]:
				xmin = 463.1391
				xmax = 463.3391
				text = "AE1"
			intervals [3138]:
				xmin = 463.3391
				xmax = 463.4691
				text = "T"
			intervals [3139]:
				xmin = 463.4691
				xmax = 463.5992
				text = ""
			intervals [3140]:
				xmin = 463.5992
				xmax = 463.7292
				text = "IH1"
			intervals [3141]:
				xmin = 463.7292
				xmax = 463.7892
				text = "F"
			intervals [3142]:
				xmin = 463.7892
				xmax = 463.8592
				text = "Y"
			intervals [3143]:
				xmin = 463.8592
				xmax = 463.9192
				text = "UW1"
			intervals [3144]:
				xmin = 463.9192
				xmax = 463.9792
				text = "W"
			intervals [3145]:
				xmin = 463.9792
				xmax = 464.0292
				text = "AA1"
			intervals [3146]:
				xmin = 464.0292
				xmax = 464.0792
				text = "N"
			intervals [3147]:
				xmin = 464.0792
				xmax = 464.1192
				text = "AH0"
			intervals [3148]:
				xmin = 464.1192
				xmax = 464.2292
				text = "S"
			intervals [3149]:
				xmin = 464.2292
				xmax = 464.2592
				text = "AH0"
			intervals [3150]:
				xmin = 464.2592
				xmax = 464.2892
				text = "K"
			intervals [3151]:
				xmin = 464.2892
				xmax = 464.4492
				text = "S"
			intervals [3152]:
				xmin = 464.4492
				xmax = 464.7292
				text = "IY1"
			intervals [3153]:
				xmin = 464.7292
				xmax = 464.7592
				text = "D"
			intervals [3154]:
				xmin = 464.7592
				xmax = 464.7892
				text = "AE1"
			intervals [3155]:
				xmin = 464.7892
				xmax = 464.8792
				text = "N"
			intervals [3156]:
				xmin = 464.8792
				xmax = 464.9192
				text = "G"
			intervals [3157]:
				xmin = 464.9192
				xmax = 464.9592
				text = "IH1"
			intervals [3158]:
				xmin = 464.9592
				xmax = 465.0192
				text = "T"
			intervals [3159]:
				xmin = 465.0192
				xmax = 465.1392
				text = "AW1"
			intervals [3160]:
				xmin = 465.1392
				xmax = 465.2592
				text = "T"
			intervals [3161]:
				xmin = 465.2592
				xmax = 465.3292
				text = "DH"
			intervals [3162]:
				xmin = 465.3292
				xmax = 465.4092
				text = "AH0"
			intervals [3163]:
				xmin = 465.4092
				xmax = 465.4892
				text = "G"
			intervals [3164]:
				xmin = 465.4892
				xmax = 465.5892
				text = "EH1"
			intervals [3165]:
				xmin = 465.5892
				xmax = 465.6592
				text = "T"
			intervals [3166]:
				xmin = 465.6592
				xmax = 465.8192
				text = "OW0"
			intervals [3167]:
				xmin = 465.8192
				xmax = 465.9192
				text = "Y"
			intervals [3168]:
				xmin = 465.9192
				xmax = 465.9492
				text = "UW1"
			intervals [3169]:
				xmin = 465.9492
				xmax = 466.0192
				text = "G"
			intervals [3170]:
				xmin = 466.0192
				xmax = 466.1092
				text = "AA1"
			intervals [3171]:
				xmin = 466.1092
				xmax = 466.1592
				text = "T"
			intervals [3172]:
				xmin = 466.1592
				xmax = 466.2392
				text = "AH0"
			intervals [3173]:
				xmin = 466.2392
				xmax = 466.3192
				text = "W"
			intervals [3174]:
				xmin = 466.3192
				xmax = 466.3792
				text = "ER1"
			intervals [3175]:
				xmin = 466.3792
				xmax = 466.4092
				text = "K"
			intervals [3176]:
				xmin = 466.4092
				xmax = 466.4692
				text = "HH"
			intervals [3177]:
				xmin = 466.4692
				xmax = 466.6592
				text = "AA1"
			intervals [3178]:
				xmin = 466.6592
				xmax = 466.6892
				text = "R"
			intervals [3179]:
				xmin = 466.6892
				xmax = 466.7192
				text = "D"
			intervals [3180]:
				xmin = 466.7192
				xmax = 466.8592
				text = "F"
			intervals [3181]:
				xmin = 466.8592
				xmax = 467.0792
				text = "AO1"
			intervals [3182]:
				xmin = 467.0792
				xmax = 467.1092
				text = "R"
			intervals [3183]:
				xmin = 467.1092
				xmax = 467.1392
				text = "IH0"
			intervals [3184]:
				xmin = 467.1392
				xmax = 467.1692
				text = "T"
			intervals [3185]:
				xmin = 467.1692
				xmax = 467.698
				text = ""
			intervals [3186]:
				xmin = 467.698
				xmax = 467.888
				text = "S"
			intervals [3187]:
				xmin = 467.888
				xmax = 468.128
				text = "OW1"
			intervals [3188]:
				xmin = 468.128
				xmax = 468.158
				text = "sp"
			intervals [3189]:
				xmin = 468.158
				xmax = 468.278
				text = "DH"
			intervals [3190]:
				xmin = 468.278
				xmax = 468.318
				text = "AE1"
			intervals [3191]:
				xmin = 468.318
				xmax = 468.378
				text = "T"
			intervals [3192]:
				xmin = 468.378
				xmax = 468.448
				text = "Z"
			intervals [3193]:
				xmin = 468.448
				xmax = 468.478
				text = "W"
			intervals [3194]:
				xmin = 468.478
				xmax = 468.508
				text = "AH1"
			intervals [3195]:
				xmin = 468.508
				xmax = 468.558
				text = "T"
			intervals [3196]:
				xmin = 468.558
				xmax = 468.628
				text = "AY1"
			intervals [3197]:
				xmin = 468.628
				xmax = 468.718
				text = "D"
			intervals [3198]:
				xmin = 468.718
				xmax = 468.968
				text = "IH1"
			intervals [3199]:
				xmin = 468.968
				xmax = 469.048
				text = "D"
			intervals [3200]:
				xmin = 469.048
				xmax = 477.4249
				text = "sp"
			intervals [3201]:
				xmin = 477.4249
				xmax = 477.5749
				text = "JH"
			intervals [3202]:
				xmin = 477.5749
				xmax = 477.6949
				text = "AO1"
			intervals [3203]:
				xmin = 477.6949
				xmax = 477.7549
				text = "R"
			intervals [3204]:
				xmin = 477.7549
				xmax = 477.8149
				text = "JH"
			intervals [3205]:
				xmin = 477.8149
				xmax = 477.9049
				text = "T"
			intervals [3206]:
				xmin = 477.9049
				xmax = 478.1149
				text = "AW2"
			intervals [3207]:
				xmin = 478.1149
				xmax = 478.2049
				text = "N"
			intervals [3208]:
				xmin = 478.2049
				xmax = 480.8049
				text = ""
			intervals [3209]:
				xmin = 480.8049
				xmax = 480.8649
				text = "sil"
			intervals [3210]:
				xmin = 480.8649
				xmax = 480.9849
				text = "JH"
			intervals [3211]:
				xmin = 480.9849
				xmax = 481.0949
				text = "AO1"
			intervals [3212]:
				xmin = 481.0949
				xmax = 481.1649
				text = "R"
			intervals [3213]:
				xmin = 481.1649
				xmax = 481.2249
				text = "JH"
			intervals [3214]:
				xmin = 481.2249
				xmax = 481.2949
				text = "T"
			intervals [3215]:
				xmin = 481.2949
				xmax = 481.3249
				text = "AW2"
			intervals [3216]:
				xmin = 481.3249
				xmax = 481.6749
				text = "N"
			intervals [3217]:
				xmin = 481.6749
				xmax = 482.6115
				text = ""
			intervals [3218]:
				xmin = 482.6115
				xmax = 482.8415
				text = "sil"
			intervals [3219]:
				xmin = 482.8415
				xmax = 483.1215
				text = "M"
			intervals [3220]:
				xmin = 483.1215
				xmax = 483.1515
				text = "HH"
			intervals [3221]:
				xmin = 483.1515
				xmax = 483.2115
				text = "M"
			intervals [3222]:
				xmin = 483.2115
				xmax = 483.5011
				text = "sp"
			intervals [3223]:
				xmin = 483.5011
				xmax = 483.6111
				text = "AY1"
			intervals [3224]:
				xmin = 483.6111
				xmax = 483.7011
				text = "TH"
			intervals [3225]:
				xmin = 483.7011
				xmax = 483.7411
				text = "IH1"
			intervals [3226]:
				xmin = 483.7411
				xmax = 483.7711
				text = "NG"
			intervals [3227]:
				xmin = 483.7711
				xmax = 483.8011
				text = "K"
			intervals [3228]:
				xmin = 483.8011
				xmax = 483.8311
				text = "IH1"
			intervals [3229]:
				xmin = 483.8311
				xmax = 483.8611
				text = "T"
			intervals [3230]:
				xmin = 483.8611
				xmax = 483.9011
				text = "Z"
			intervals [3231]:
				xmin = 483.9011
				xmax = 484.0211
				text = "JH"
			intervals [3232]:
				xmin = 484.0211
				xmax = 484.1111
				text = "AO1"
			intervals [3233]:
				xmin = 484.1111
				xmax = 484.1711
				text = "R"
			intervals [3234]:
				xmin = 484.1711
				xmax = 484.2411
				text = "JH"
			intervals [3235]:
				xmin = 484.2411
				xmax = 484.3211
				text = "T"
			intervals [3236]:
				xmin = 484.3211
				xmax = 484.4311
				text = "AW2"
			intervals [3237]:
				xmin = 484.4311
				xmax = 484.4911
				text = "N"
			intervals [3238]:
				xmin = 484.4911
				xmax = 484.5911
				text = "S"
			intervals [3239]:
				xmin = 484.5911
				xmax = 484.6411
				text = "IH1"
			intervals [3240]:
				xmin = 484.6411
				xmax = 484.7111
				text = "K"
			intervals [3241]:
				xmin = 484.7111
				xmax = 484.7711
				text = "S"
			intervals [3242]:
				xmin = 484.7711
				xmax = 484.8611
				text = "T"
			intervals [3243]:
				xmin = 484.8611
				xmax = 484.9911
				text = "IY1"
			intervals [3244]:
				xmin = 484.9911
				xmax = 485.2011
				text = "N"
			intervals [3245]:
				xmin = 485.2011
				xmax = 485.2711
				text = "sp"
			intervals [3246]:
				xmin = 485.2711
				xmax = 485.3311
				text = "ER0"
			intervals [3247]:
				xmin = 485.3311
				xmax = 485.4111
				text = "S"
			intervals [3248]:
				xmin = 485.4111
				xmax = 485.4411
				text = "AH1"
			intervals [3249]:
				xmin = 485.4411
				xmax = 485.4711
				text = "M"
			intervals [3250]:
				xmin = 485.4711
				xmax = 485.5011
				text = "TH"
			intervals [3251]:
				xmin = 485.5011
				xmax = 485.5311
				text = "IH0"
			intervals [3252]:
				xmin = 485.5311
				xmax = 485.5611
				text = "N"
			intervals [3253]:
				xmin = 485.5611
				xmax = 485.6211
				text = "L"
			intervals [3254]:
				xmin = 485.6211
				xmax = 485.6811
				text = "AY1"
			intervals [3255]:
				xmin = 485.6811
				xmax = 485.7311
				text = "K"
			intervals [3256]:
				xmin = 485.7311
				xmax = 485.7611
				text = "sp"
			intervals [3257]:
				xmin = 485.7611
				xmax = 485.8311
				text = "DH"
			intervals [3258]:
				xmin = 485.8311
				xmax = 485.8911
				text = "AH0"
			intervals [3259]:
				xmin = 485.8911
				xmax = 486.0111
				text = "T"
			intervals [3260]:
				xmin = 486.0111
				xmax = 490.9113
				text = ""
			intervals [3261]:
				xmin = 490.9113
				xmax = 490.9613
				text = "sil"
			intervals [3262]:
				xmin = 490.9613
				xmax = 491.1413
				text = "AY1"
			intervals [3263]:
				xmin = 491.1413
				xmax = 491.1913
				text = "EY1"
			intervals [3264]:
				xmin = 491.1913
				xmax = 491.2413
				text = "N"
			intervals [3265]:
				xmin = 491.2413
				xmax = 491.2713
				text = "T"
			intervals [3266]:
				xmin = 491.2713
				xmax = 491.3313
				text = "IY1"
			intervals [3267]:
				xmin = 491.3313
				xmax = 491.3613
				text = "V"
			intervals [3268]:
				xmin = 491.3613
				xmax = 491.3913
				text = "IH0"
			intervals [3269]:
				xmin = 491.3913
				xmax = 491.4213
				text = "N"
			intervals [3270]:
				xmin = 491.4213
				xmax = 491.4613
				text = "G"
			intervals [3271]:
				xmin = 491.4613
				xmax = 491.5713
				text = "AH1"
			intervals [3272]:
				xmin = 491.5713
				xmax = 491.6013
				text = "N"
			intervals [3273]:
				xmin = 491.6013
				xmax = 491.6413
				text = "AH0"
			intervals [3274]:
				xmin = 491.6413
				xmax = 491.7213
				text = "L"
			intervals [3275]:
				xmin = 491.7213
				xmax = 492.0713
				text = "AY1"
			intervals [3276]:
				xmin = 492.0713
				xmax = 492.2791
				text = ""
			intervals [3277]:
				xmin = 492.2791
				xmax = 492.4691
				text = "AY1"
			intervals [3278]:
				xmin = 492.4691
				xmax = 492.5591
				text = "V"
			intervals [3279]:
				xmin = 492.5591
				xmax = 492.6191
				text = "IH1"
			intervals [3280]:
				xmin = 492.6191
				xmax = 492.6691
				text = "Z"
			intervals [3281]:
				xmin = 492.6691
				xmax = 492.7191
				text = "AH0"
			intervals [3282]:
				xmin = 492.7191
				xmax = 492.7691
				text = "T"
			intervals [3283]:
				xmin = 492.7691
				xmax = 492.8191
				text = "AH0"
			intervals [3284]:
				xmin = 492.8191
				xmax = 492.8491
				text = "D"
			intervals [3285]:
				xmin = 492.8491
				xmax = 492.8991
				text = "N"
			intervals [3286]:
				xmin = 492.8991
				xmax = 493.0291
				text = "AE1"
			intervals [3287]:
				xmin = 493.0291
				xmax = 493.1291
				text = "SH"
			intervals [3288]:
				xmin = 493.1291
				xmax = 493.1591
				text = "N"
			intervals [3289]:
				xmin = 493.1591
				xmax = 493.1891
				text = "AH0"
			intervals [3290]:
				xmin = 493.1891
				xmax = 493.2191
				text = "L"
			intervals [3291]:
				xmin = 493.2191
				xmax = 493.2491
				text = "M"
			intervals [3292]:
				xmin = 493.2491
				xmax = 493.4091
				text = "AO1"
			intervals [3293]:
				xmin = 493.4091
				xmax = 493.5391
				text = "L"
			intervals [3294]:
				xmin = 493.5391
				xmax = 493.6191
				text = "W"
			intervals [3295]:
				xmin = 493.6191
				xmax = 493.6891
				text = "AH1"
			intervals [3296]:
				xmin = 493.6891
				xmax = 493.7691
				text = "N"
			intervals [3297]:
				xmin = 493.7691
				xmax = 493.8891
				text = "T"
			intervals [3298]:
				xmin = 493.8891
				xmax = 494.1891
				text = "AY1"
			intervals [3299]:
				xmin = 494.1891
				xmax = 494.3091
				text = "M"
			intervals [3300]:
				xmin = 494.3091
				xmax = 494.3891
				text = "AE1"
			intervals [3301]:
				xmin = 494.3891
				xmax = 494.4791
				text = "N"
			intervals [3302]:
				xmin = 494.4791
				xmax = 494.5191
				text = "DH"
			intervals [3303]:
				xmin = 494.5191
				xmax = 494.5991
				text = "AE1"
			intervals [3304]:
				xmin = 494.5991
				xmax = 494.6891
				text = "T"
			intervals [3305]:
				xmin = 494.6891
				xmax = 494.7791
				text = "W"
			intervals [3306]:
				xmin = 494.7791
				xmax = 494.8391
				text = "AH1"
			intervals [3307]:
				xmin = 494.8391
				xmax = 494.9091
				text = "Z"
			intervals [3308]:
				xmin = 494.9091
				xmax = 494.9491
				text = "W"
			intervals [3309]:
				xmin = 494.9491
				xmax = 494.9991
				text = "EH1"
			intervals [3310]:
				xmin = 494.9991
				xmax = 495.0491
				text = "N"
			intervals [3311]:
				xmin = 495.0491
				xmax = 495.1691
				text = "AY1"
			intervals [3312]:
				xmin = 495.1691
				xmax = 495.2391
				text = "W"
			intervals [3313]:
				xmin = 495.2391
				xmax = 495.2691
				text = "AH0"
			intervals [3314]:
				xmin = 495.2691
				xmax = 495.3091
				text = "Z"
			intervals [3315]:
				xmin = 495.3091
				xmax = 495.3691
				text = "IH0"
			intervals [3316]:
				xmin = 495.3691
				xmax = 495.4291
				text = "N"
			intervals [3317]:
				xmin = 495.4291
				xmax = 495.5291
				text = "S"
			intervals [3318]:
				xmin = 495.5291
				xmax = 495.5891
				text = "K"
			intervals [3319]:
				xmin = 495.5891
				xmax = 495.6791
				text = "UW1"
			intervals [3320]:
				xmin = 495.6791
				xmax = 495.9091
				text = "L"
			intervals [3321]:
				xmin = 495.9091
				xmax = 507.6892
				text = "sp"
			intervals [3322]:
				xmin = 507.6892
				xmax = 507.8492
				text = "M"
			intervals [3323]:
				xmin = 507.8492
				xmax = 507.9892
				text = "AY1"
			intervals [3324]:
				xmin = 507.9892
				xmax = 508.0692
				text = "B"
			intervals [3325]:
				xmin = 508.0692
				xmax = 508.1092
				text = "R"
			intervals [3326]:
				xmin = 508.1092
				xmax = 508.1892
				text = "AH1"
			intervals [3327]:
				xmin = 508.1892
				xmax = 508.2392
				text = "DH"
			intervals [3328]:
				xmin = 508.2392
				xmax = 508.2992
				text = "ER0"
			intervals [3329]:
				xmin = 508.2992
				xmax = 508.3792
				text = "B"
			intervals [3330]:
				xmin = 508.3792
				xmax = 508.5092
				text = "AE1"
			intervals [3331]:
				xmin = 508.5092
				xmax = 508.5992
				text = "K"
			intervals [3332]:
				xmin = 508.5992
				xmax = 508.6792
				text = "Y"
			intervals [3333]:
				xmin = 508.6792
				xmax = 508.9692
				text = "AA2"
			intervals [3334]:
				xmin = 508.9692
				xmax = 509.0292
				text = "R"
			intervals [3335]:
				xmin = 509.0292
				xmax = 509.0692
				text = "D"
			intervals [3336]:
				xmin = 509.0692
				xmax = 510.6669
				text = ""
			intervals [3337]:
				xmin = 510.6669
				xmax = 510.6969
				text = "sil"
			intervals [3338]:
				xmin = 510.6969
				xmax = 511.4869
				text = "spn"
			intervals [3339]:
				xmin = 511.4869
				xmax = 513.1607
				text = ""
			intervals [3340]:
				xmin = 513.1607
				xmax = 513.1907
				text = "sil"
			intervals [3341]:
				xmin = 513.1907
				xmax = 513.4107
				text = "Y"
			intervals [3342]:
				xmin = 513.4107
				xmax = 513.6007
				text = "AH1"
			intervals [3343]:
				xmin = 513.6007
				xmax = 513.6707
				text = "P"
			intervals [3344]:
				xmin = 513.6707
				xmax = 514.315
				text = ""
			intervals [3345]:
				xmin = 514.315
				xmax = 514.385
				text = "W"
			intervals [3346]:
				xmin = 514.385
				xmax = 514.435
				text = "EH1"
			intervals [3347]:
				xmin = 514.435
				xmax = 514.495
				text = "L"
			intervals [3348]:
				xmin = 514.495
				xmax = 514.555
				text = "S"
			intervals [3349]:
				xmin = 514.555
				xmax = 514.625
				text = "AH1"
			intervals [3350]:
				xmin = 514.625
				xmax = 514.705
				text = "M"
			intervals [3351]:
				xmin = 514.705
				xmax = 514.795
				text = "T"
			intervals [3352]:
				xmin = 514.795
				xmax = 515.015
				text = "AY2"
			intervals [3353]:
				xmin = 515.015
				xmax = 515.045
				text = "M"
			intervals [3354]:
				xmin = 515.045
				xmax = 515.125
				text = "Z"
			intervals [3355]:
				xmin = 515.125
				xmax = 515.195
				text = "W"
			intervals [3356]:
				xmin = 515.195
				xmax = 515.245
				text = "IY1"
			intervals [3357]:
				xmin = 515.245
				xmax = 515.295
				text = "K"
			intervals [3358]:
				xmin = 515.295
				xmax = 515.335
				text = "AH0"
			intervals [3359]:
				xmin = 515.335
				xmax = 515.365
				text = "N"
			intervals [3360]:
				xmin = 515.365
				xmax = 515.425
				text = "L"
			intervals [3361]:
				xmin = 515.425
				xmax = 515.465
				text = "UH1"
			intervals [3362]:
				xmin = 515.465
				xmax = 515.545
				text = "K"
			intervals [3363]:
				xmin = 515.545
				xmax = 515.625
				text = "AW1"
			intervals [3364]:
				xmin = 515.625
				xmax = 515.685
				text = "T"
			intervals [3365]:
				xmin = 515.685
				xmax = 515.825
				text = "AW1"
			intervals [3366]:
				xmin = 515.825
				xmax = 515.875
				text = "R"
			intervals [3367]:
				xmin = 515.875
				xmax = 515.955
				text = "W"
			intervals [3368]:
				xmin = 515.955
				xmax = 516.015
				text = "IH1"
			intervals [3369]:
				xmin = 516.015
				xmax = 516.085
				text = "N"
			intervals [3370]:
				xmin = 516.085
				xmax = 516.155
				text = "D"
			intervals [3371]:
				xmin = 516.155
				xmax = 516.325
				text = "OW0"
			intervals [3372]:
				xmin = 516.325
				xmax = 516.465
				text = "AE1"
			intervals [3373]:
				xmin = 516.465
				xmax = 516.635
				text = "N"
			intervals [3374]:
				xmin = 516.635
				xmax = 516.695
				text = "D"
			intervals [3375]:
				xmin = 516.695
				xmax = 516.774
				text = ""
			intervals [3376]:
				xmin = 516.774
				xmax = 516.874
				text = "sil"
			intervals [3377]:
				xmin = 516.874
				xmax = 517.074
				text = "S"
			intervals [3378]:
				xmin = 517.074
				xmax = 517.244
				text = "IY1"
			intervals [3379]:
				xmin = 517.244
				xmax = 517.294
				text = "IH1"
			intervals [3380]:
				xmin = 517.294
				xmax = 517.404
				text = "T"
			intervals [3381]:
				xmin = 517.404
				xmax = 519.3785
				text = ""
			intervals [3382]:
				xmin = 519.3785
				xmax = 519.5585
				text = "AO1"
			intervals [3383]:
				xmin = 519.5585
				xmax = 519.6185
				text = "R"
			intervals [3384]:
				xmin = 519.6185
				xmax = 519.6985
				text = "S"
			intervals [3385]:
				xmin = 519.6985
				xmax = 519.7385
				text = "AH1"
			intervals [3386]:
				xmin = 519.7385
				xmax = 519.8085
				text = "M"
			intervals [3387]:
				xmin = 519.8085
				xmax = 519.8985
				text = "T"
			intervals [3388]:
				xmin = 519.8985
				xmax = 519.9985
				text = "AY2"
			intervals [3389]:
				xmin = 519.9985
				xmax = 520.0285
				text = "M"
			intervals [3390]:
				xmin = 520.0285
				xmax = 520.0585
				text = "W"
			intervals [3391]:
				xmin = 520.0585
				xmax = 520.1085
				text = "IY1"
			intervals [3392]:
				xmin = 520.1085
				xmax = 520.1785
				text = "G"
			intervals [3393]:
				xmin = 520.1785
				xmax = 520.2385
				text = "OW1"
			intervals [3394]:
				xmin = 520.2385
				xmax = 520.2785
				text = "T"
			intervals [3395]:
				xmin = 520.2785
				xmax = 520.3385
				text = "AH0"
			intervals [3396]:
				xmin = 520.3385
				xmax = 520.4185
				text = "K"
			intervals [3397]:
				xmin = 520.4185
				xmax = 520.5585
				text = "AO1"
			intervals [3398]:
				xmin = 520.5585
				xmax = 520.6885
				text = "S"
			intervals [3399]:
				xmin = 520.6885
				xmax = 520.7485
				text = "K"
			intervals [3400]:
				xmin = 520.7485
				xmax = 520.7985
				text = "AH0"
			intervals [3401]:
				xmin = 520.7985
				xmax = 520.8885
				text = "P"
			intervals [3402]:
				xmin = 520.8885
				xmax = 521.1085
				text = "AA1"
			intervals [3403]:
				xmin = 521.1085
				xmax = 521.1485
				text = "R"
			intervals [3404]:
				xmin = 521.1485
				xmax = 521.1985
				text = "K"
			intervals [3405]:
				xmin = 521.1985
				xmax = 522.9396
				text = ""
			intervals [3406]:
				xmin = 522.9396
				xmax = 522.9896
				text = "sil"
			intervals [3407]:
				xmin = 522.9896
				xmax = 523.0896
				text = "AO1"
			intervals [3408]:
				xmin = 523.0896
				xmax = 523.1496
				text = "R"
			intervals [3409]:
				xmin = 523.1496
				xmax = 523.2396
				text = "S"
			intervals [3410]:
				xmin = 523.2396
				xmax = 523.2896
				text = "AH1"
			intervals [3411]:
				xmin = 523.2896
				xmax = 523.3796
				text = "M"
			intervals [3412]:
				xmin = 523.3796
				xmax = 523.4896
				text = "T"
			intervals [3413]:
				xmin = 523.4896
				xmax = 523.5996
				text = "AY2"
			intervals [3414]:
				xmin = 523.5996
				xmax = 523.6296
				text = "M"
			intervals [3415]:
				xmin = 523.6296
				xmax = 523.6596
				text = "Z"
			intervals [3416]:
				xmin = 523.6596
				xmax = 523.6996
				text = "Y"
			intervals [3417]:
				xmin = 523.6996
				xmax = 523.7396
				text = "UW1"
			intervals [3418]:
				xmin = 523.7396
				xmax = 523.7796
				text = "K"
			intervals [3419]:
				xmin = 523.7796
				xmax = 523.8096
				text = "UH1"
			intervals [3420]:
				xmin = 523.8096
				xmax = 523.8396
				text = "D"
			intervals [3421]:
				xmin = 523.8396
				xmax = 523.9296
				text = "S"
			intervals [3422]:
				xmin = 523.9296
				xmax = 523.9896
				text = "IH1"
			intervals [3423]:
				xmin = 523.9896
				xmax = 524.0496
				text = "T"
			intervals [3424]:
				xmin = 524.0496
				xmax = 524.1296
				text = "AO1"
			intervals [3425]:
				xmin = 524.1296
				xmax = 524.1796
				text = "N"
			intervals [3426]:
				xmin = 524.1796
				xmax = 524.2996
				text = "T"
			intervals [3427]:
				xmin = 524.2996
				xmax = 524.3596
				text = "UW1"
			intervals [3428]:
				xmin = 524.3596
				xmax = 524.4096
				text = "N"
			intervals [3429]:
				xmin = 524.4096
				xmax = 524.5196
				text = "AY1"
			intervals [3430]:
				xmin = 524.5196
				xmax = 524.5496
				text = "N"
			intervals [3431]:
				xmin = 524.5496
				xmax = 524.5796
				text = "T"
			intervals [3432]:
				xmin = 524.5796
				xmax = 524.6296
				text = "IY0"
			intervals [3433]:
				xmin = 524.6296
				xmax = 524.7096
				text = "F"
			intervals [3434]:
				xmin = 524.7096
				xmax = 525.0396
				text = "AY1"
			intervals [3435]:
				xmin = 525.0396
				xmax = 525.2396
				text = "V"
			intervals [3436]:
				xmin = 525.2396
				xmax = 525.7853
				text = ""
			intervals [3437]:
				xmin = 525.7853
				xmax = 525.8853
				text = "sil"
			intervals [3438]:
				xmin = 525.8853
				xmax = 525.9353
				text = "AH0"
			intervals [3439]:
				xmin = 525.9353
				xmax = 525.9653
				text = "N"
			intervals [3440]:
				xmin = 525.9653
				xmax = 526.0453
				text = "L"
			intervals [3441]:
				xmin = 526.0453
				xmax = 526.1153
				text = "UH1"
			intervals [3442]:
				xmin = 526.1153
				xmax = 526.1953
				text = "K"
			intervals [3443]:
				xmin = 526.1953
				xmax = 526.3353
				text = "AE1"
			intervals [3444]:
				xmin = 526.3353
				xmax = 526.3953
				text = "T"
			intervals [3445]:
				xmin = 526.3953
				xmax = 526.4353
				text = "IH1"
			intervals [3446]:
				xmin = 526.4353
				xmax = 526.5653
				text = "T"
			intervals [3447]:
				xmin = 526.5653
				xmax = 534.7775
				text = ""
			intervals [3448]:
				xmin = 534.7775
				xmax = 534.8475
				text = "sil"
			intervals [3449]:
				xmin = 534.8475
				xmax = 534.9375
				text = "M"
			intervals [3450]:
				xmin = 534.9375
				xmax = 535.0175
				text = "AY1"
			intervals [3451]:
				xmin = 535.0175
				xmax = 535.0675
				text = "HH"
			intervals [3452]:
				xmin = 535.0675
				xmax = 535.1875
				text = "AH1"
			intervals [3453]:
				xmin = 535.1875
				xmax = 535.2875
				text = "Z"
			intervals [3454]:
				xmin = 535.2875
				xmax = 535.3175
				text = "B"
			intervals [3455]:
				xmin = 535.3175
				xmax = 535.3775
				text = "AH0"
			intervals [3456]:
				xmin = 535.3775
				xmax = 535.4175
				text = "N"
			intervals [3457]:
				xmin = 535.4175
				xmax = 535.4775
				text = "D"
			intervals [3458]:
				xmin = 535.4775
				xmax = 535.6675
				text = "sp"
			intervals [3459]:
				xmin = 535.6675
				xmax = 535.7675
				text = "M"
			intervals [3460]:
				xmin = 535.7675
				xmax = 535.8675
				text = "AY1"
			intervals [3461]:
				xmin = 535.8675
				xmax = 535.8975
				text = "sp"
			intervals [3462]:
				xmin = 535.8975
				xmax = 535.9775
				text = "F"
			intervals [3463]:
				xmin = 535.9775
				xmax = 536.1575
				text = "AE1"
			intervals [3464]:
				xmin = 536.1575
				xmax = 536.2175
				text = "M"
			intervals [3465]:
				xmin = 536.2175
				xmax = 536.2775
				text = "L"
			intervals [3466]:
				xmin = 536.2775
				xmax = 536.3375
				text = "IY0"
			intervals [3467]:
				xmin = 536.3375
				xmax = 536.3775
				text = "DH"
			intervals [3468]:
				xmin = 536.3775
				xmax = 536.4275
				text = "AE1"
			intervals [3469]:
				xmin = 536.4275
				xmax = 536.4875
				text = "T"
			intervals [3470]:
				xmin = 536.4875
				xmax = 536.6075
				text = "S"
			intervals [3471]:
				xmin = 536.6075
				xmax = 536.6575
				text = "IH1"
			intervals [3472]:
				xmin = 536.6575
				xmax = 536.8175
				text = "T"
			intervals [3473]:
				xmin = 536.8175
				xmax = 541.7741
				text = ""
			intervals [3474]:
				xmin = 541.7741
				xmax = 541.8241
				text = "sil"
			intervals [3475]:
				xmin = 541.8241
				xmax = 541.9541
				text = "Y"
			intervals [3476]:
				xmin = 541.9541
				xmax = 542.0941
				text = "EH1"
			intervals [3477]:
				xmin = 542.0941
				xmax = 542.2441
				text = "S"
			intervals [3478]:
				xmin = 542.2441
				xmax = 542.3041
				text = "B"
			intervals [3479]:
				xmin = 542.3041
				xmax = 542.3641
				text = "AH1"
			intervals [3480]:
				xmin = 542.3641
				xmax = 542.3941
				text = "T"
			intervals [3481]:
				xmin = 542.3941
				xmax = 542.5741
				text = "AO1"
			intervals [3482]:
				xmin = 542.5741
				xmax = 542.6741
				text = "L"
			intervals [3483]:
				xmin = 542.6741
				xmax = 542.7341
				text = "AH1"
			intervals [3484]:
				xmin = 542.7341
				xmax = 542.8341
				text = "S"
			intervals [3485]:
				xmin = 542.8341
				xmax = 542.9541
				text = "W"
			intervals [3486]:
				xmin = 542.9541
				xmax = 543.1341
				text = "ER1"
			intervals [3487]:
				xmin = 543.1341
				xmax = 543.1841
				text = "K"
			intervals [3488]:
				xmin = 543.1841
				xmax = 543.9833
				text = ""
			intervals [3489]:
				xmin = 543.9833
				xmax = 544.0233
				text = "sil"
			intervals [3490]:
				xmin = 544.0233
				xmax = 544.1633
				text = "AY1"
			intervals [3491]:
				xmin = 544.1633
				xmax = 544.2833
				text = "HH"
			intervals [3492]:
				xmin = 544.2833
				xmax = 544.3633
				text = "AE1"
			intervals [3493]:
				xmin = 544.3633
				xmax = 544.4533
				text = "V"
			intervals [3494]:
				xmin = 544.4533
				xmax = 544.5733
				text = "AH0"
			intervals [3495]:
				xmin = 544.5733
				xmax = 544.7793
				text = "sp"
			intervals [3496]:
				xmin = 544.7793
				xmax = 545.1193
				text = "AH1"
			intervals [3497]:
				xmin = 545.1193
				xmax = 545.3793
				text = "F"
			intervals [3498]:
				xmin = 545.3793
				xmax = 545.4493
				text = "R"
			intervals [3499]:
				xmin = 545.4493
				xmax = 545.5193
				text = "EH1"
			intervals [3500]:
				xmin = 545.5193
				xmax = 545.5493
				text = "N"
			intervals [3501]:
				xmin = 545.5493
				xmax = 545.5793
				text = "D"
			intervals [3502]:
				xmin = 545.5793
				xmax = 545.6893
				text = "SH"
			intervals [3503]:
				xmin = 545.6893
				xmax = 545.7593
				text = "IY1"
			intervals [3504]:
				xmin = 545.7593
				xmax = 545.8393
				text = "Z"
			intervals [3505]:
				xmin = 545.8393
				xmax = 545.9093
				text = "AH0"
			intervals [3506]:
				xmin = 545.9093
				xmax = 545.9793
				text = "P"
			intervals [3507]:
				xmin = 545.9793
				xmax = 546.0693
				text = "AH0"
			intervals [3508]:
				xmin = 546.0693
				xmax = 546.1493
				text = "L"
			intervals [3509]:
				xmin = 546.1493
				xmax = 546.2193
				text = "IY1"
			intervals [3510]:
				xmin = 546.2193
				xmax = 546.3193
				text = "S"
			intervals [3511]:
				xmin = 546.3193
				xmax = 546.4493
				text = "AO1"
			intervals [3512]:
				xmin = 546.4493
				xmax = 546.5093
				text = "F"
			intervals [3513]:
				xmin = 546.5093
				xmax = 546.5393
				text = "AH0"
			intervals [3514]:
				xmin = 546.5393
				xmax = 546.6193
				text = "S"
			intervals [3515]:
				xmin = 546.6193
[truncated: 246,039 more chars]
