# Supplementary material for: Considering Performance in the Automated and Manual Coding of Sociolinguistic Variables: Lessons From Variable (ING)
Source: Front Artif Intell. 2021 Apr 29;4:648543. doi: 10.3389/frai.2021.648543 (PMC8117961; doi:10.3389/frai.2021.648543)
Supplement: Supplementary file 6 [file Data_Sheet_6.ZIP › CORAAL_VARAligned_as_TextGrids_p2/DCB_se1_ag2_f_01_1.TextGrid]

File type = "ooTextFile"
Object class = "TextGrid"

xmin = 0.0
xmax = 2774.299977324263
tiers? <exists>
size = 4
item []:
	item [1]:
		class = "IntervalTier"
		name = "DCB_se1_ag2_f_01 - words"
		xmin = 0.0
		xmax = 2774.299977324263
		intervals: size = 6436
			intervals [1]:
				xmin = 0.0
				xmax = 5.955
				text = ""
			intervals [2]:
				xmin = 5.955
				xmax = 6.165
				text = "that"
			intervals [3]:
				xmin = 6.165
				xmax = 6.225
				text = "s"
			intervals [4]:
				xmin = 6.225
				xmax = 6.585
				text = "me"
			intervals [5]:
				xmin = 6.585
				xmax = 9.5467
				text = ""
			intervals [6]:
				xmin = 9.5467
				xmax = 9.7867
				text = "june"
			intervals [7]:
				xmin = 9.7867
				xmax = 10.0667
				text = "twenty"
			intervals [8]:
				xmin = 10.0667
				xmax = 10.6667
				text = "six"
			intervals [9]:
				xmin = 10.6667
				xmax = 12.1219
				text = ""
			intervals [10]:
				xmin = 12.1219
				xmax = 12.4619
				text = "nineteen"
			intervals [11]:
				xmin = 12.4619
				xmax = 12.6619
				text = "eighty"
			intervals [12]:
				xmin = 12.6619
				xmax = 12.9419
				text = "seven"
			intervals [13]:
				xmin = 12.9419
				xmax = 17.8718
				text = ""
			intervals [14]:
				xmin = 17.8718
				xmax = 18.2818
				text = "washington"
			intervals [15]:
				xmin = 18.2818
				xmax = 18.5618
				text = "dc"
			intervals [16]:
				xmin = 18.5618
				xmax = 20.4979
				text = ""
			intervals [17]:
				xmin = 20.4979
				xmax = 20.5579
				text = "i'm"
			intervals [18]:
				xmin = 20.5579
				xmax = 20.7079
				text = "from"
			intervals [19]:
				xmin = 20.7079
				xmax = 20.9679
				text = ""
			intervals [20]:
				xmin = 20.9679
				xmax = 21.4479
				text = "uptown"
			intervals [21]:
				xmin = 21.4479
				xmax = 25.4061
				text = ""
			intervals [22]:
				xmin = 25.4061
				xmax = 25.6761
				text = "it"
			intervals [23]:
				xmin = 25.6761
				xmax = 25.8461
				text = "s"
			intervals [24]:
				xmin = 25.8461
				xmax = 26.4131
				text = ""
			intervals [25]:
				xmin = 26.4131
				xmax = 26.7931
				text = "w"
			intervals [26]:
				xmin = 26.7931
				xmax = 27.128
				text = ""
			intervals [27]:
				xmin = 27.128
				xmax = 27.308
				text = "i"
			intervals [28]:
				xmin = 27.308
				xmax = 30.6913
				text = ""
			intervals [29]:
				xmin = 30.6913
				xmax = 30.8513
				text = "so"
			intervals [30]:
				xmin = 30.8513
				xmax = 31.5413
				text = "uptown"
			intervals [31]:
				xmin = 31.5413
				xmax = 32.2513
				text = "is"
			intervals [32]:
				xmin = 32.2513
				xmax = 32.3368
				text = ""
			intervals [33]:
				xmin = 32.3368
				xmax = 32.4368
				text = "do"
			intervals [34]:
				xmin = 32.4368
				xmax = 32.6068
				text = "you"
			intervals [35]:
				xmin = 32.6068
				xmax = 32.9168
				text = "know"
			intervals [36]:
				xmin = 32.9168
				xmax = 33.6568
				text = "where"
			intervals [37]:
				xmin = 33.6568
				xmax = 34.0204
				text = ""
			intervals [38]:
				xmin = 34.0204
				xmax = 34.1404
				text = "the"
			intervals [39]:
				xmin = 34.1404
				xmax = 34.4904
				text = "convention"
			intervals [40]:
				xmin = 34.4904
				xmax = 34.8004
				text = "center"
			intervals [41]:
				xmin = 34.8004
				xmax = 34.8304
				text = ""
			intervals [42]:
				xmin = 34.8304
				xmax = 35.1104
				text = "is"
			intervals [43]:
				xmin = 35.1104
				xmax = 36.0412
				text = ""
			intervals [44]:
				xmin = 36.0412
				xmax = 36.6012
				text = "uptown"
			intervals [45]:
				xmin = 36.6012
				xmax = 36.7412
				text = "is"
			intervals [46]:
				xmin = 36.7412
				xmax = 36.8912
				text = "from"
			intervals [47]:
				xmin = 36.8912
				xmax = 36.9612
				text = "the"
			intervals [48]:
				xmin = 36.9612
				xmax = 37.4912
				text = "convention"
			intervals [49]:
				xmin = 37.4912
				xmax = 37.8612
				text = "center"
			intervals [50]:
				xmin = 37.8612
				xmax = 37.9312
				text = ""
			intervals [51]:
				xmin = 37.9312
				xmax = 38.1912
				text = "up"
			intervals [52]:
				xmin = 38.1912
				xmax = 39.4192
				text = ""
			intervals [53]:
				xmin = 39.4192
				xmax = 39.5992
				text = "up"
			intervals [54]:
				xmin = 39.5992
				xmax = 39.8992
				text = "georgia"
			intervals [55]:
				xmin = 39.8992
				xmax = 40.1992
				text = "avenue"
			intervals [56]:
				xmin = 40.1992
				xmax = 42.0362
				text = ""
			intervals [57]:
				xmin = 42.0362
				xmax = 42.0962
				text = "and"
			intervals [58]:
				xmin = 42.0962
				xmax = 42.2062
				text = "it"
			intervals [59]:
				xmin = 42.2062
				xmax = 42.6762
				text = "stops"
			intervals [60]:
				xmin = 42.6762
				xmax = 43.5909
				text = ""
			intervals [61]:
				xmin = 43.5909
				xmax = 43.8109
				text = "goes"
			intervals [62]:
				xmin = 43.8109
				xmax = 44.1209
				text = "past"
			intervals [63]:
				xmin = 44.1209
				xmax = 44.8709
				text = "howard"
			intervals [64]:
				xmin = 44.8709
				xmax = 45.4639
				text = ""
			intervals [65]:
				xmin = 45.4639
				xmax = 46.2539
				text = "past"
			intervals [66]:
				xmin = 46.2539
				xmax = 46.3439
				text = "uh"
			intervals [67]:
				xmin = 46.3439
				xmax = 46.4839
				text = "it"
			intervals [68]:
				xmin = 46.4839
				xmax = 46.7939
				text = "stops"
			intervals [69]:
				xmin = 46.7939
				xmax = 46.8639
				text = "at"
			intervals [70]:
				xmin = 46.8639
				xmax = 47.0639
				text = "silv-"
			intervals [71]:
				xmin = 47.0639
				xmax = 47.1039
				text = ""
			intervals [72]:
				xmin = 47.1039
				xmax = 47.1939
				text = "the"
			intervals [73]:
				xmin = 47.1939
				xmax = 47.3839
				text = "s"
			intervals [74]:
				xmin = 47.3839
				xmax = 47.5139
				text = ""
			intervals [75]:
				xmin = 47.5139
				xmax = 47.8139
				text = "silver"
			intervals [76]:
				xmin = 47.8139
				xmax = 48.0739
				text = "spring"
			intervals [77]:
				xmin = 48.0739
				xmax = 48.2639
				text = "line"
			intervals [78]:
				xmin = 48.2639
				xmax = 52.6341
				text = ""
			intervals [79]:
				xmin = 52.6341
				xmax = 52.8141
				text = "yeah"
			intervals [80]:
				xmin = 52.8141
				xmax = 52.9441
				text = "all"
			intervals [81]:
				xmin = 52.9441
				xmax = 53.0341
				text = "that"
			intervals [82]:
				xmin = 53.0341
				xmax = 53.1141
				text = "s"
			intervals [83]:
				xmin = 53.1141
				xmax = 53.5541
				text = "uptown"
			intervals [84]:
				xmin = 53.5541
				xmax = 58.2962
				text = ""
			intervals [85]:
				xmin = 58.2962
				xmax = 58.6362
				text = "majority"
			intervals [86]:
				xmin = 58.6362
				xmax = 58.7062
				text = "of"
			intervals [87]:
				xmin = 58.7062
				xmax = 58.7962
				text = "my"
			intervals [88]:
				xmin = 58.7962
				xmax = 58.8262
				text = ""
			intervals [89]:
				xmin = 58.8262
				xmax = 58.9562
				text = "life"
			intervals [90]:
				xmin = 58.9562
				xmax = 59.0162
				text = ""
			intervals [91]:
				xmin = 59.0162
				xmax = 59.1462
				text = "yeah"
			intervals [92]:
				xmin = 59.1462
				xmax = 60.3944
				text = ""
			intervals [93]:
				xmin = 60.3944
				xmax = 60.4844
				text = "i"
			intervals [94]:
				xmin = 60.4844
				xmax = 60.6144
				text = "lived"
			intervals [95]:
				xmin = 60.6144
				xmax = 60.6744
				text = "in"
			intervals [96]:
				xmin = 60.6744
				xmax = 61.0244
				text = "maryland"
			intervals [97]:
				xmin = 61.0244
				xmax = 61.0644
				text = ""
			intervals [98]:
				xmin = 61.0644
				xmax = 61.2344
				text = "too"
			intervals [99]:
				xmin = 61.2344
				xmax = 62.7986
				text = ""
			intervals [100]:
				xmin = 62.7986
				xmax = 63.3786
				text = "in"
			intervals [101]:
				xmin = 63.3786
				xmax = 63.4186
				text = ""
			intervals [102]:
				xmin = 63.4186
				xmax = 63.8486
				text = "forestville"
			intervals [103]:
				xmin = 63.8486
				xmax = 64.1005
				text = ""
			intervals [104]:
				xmin = 64.1005
				xmax = 64.4405
				text = "district"
			intervals [105]:
				xmin = 64.4405
				xmax = 64.7905
				text = "heights"
			intervals [106]:
				xmin = 64.7905
				xmax = 72.8802
				text = ""
			intervals [107]:
				xmin = 72.8802
				xmax = 73.3002
				text = "majority"
			intervals [108]:
				xmin = 73.3002
				xmax = 73.4002
				text = "in"
			intervals [109]:
				xmin = 73.4002
				xmax = 73.4602
				text = "a"
			intervals [110]:
				xmin = 73.4602
				xmax = 73.7102
				text = "city"
			intervals [111]:
				xmin = 73.7102
				xmax = 74.2864
				text = ""
			intervals [112]:
				xmin = 74.2864
				xmax = 74.3664
				text = "i"
			intervals [113]:
				xmin = 74.3664
				xmax = 74.5464
				text = "did"
			intervals [114]:
				xmin = 74.5464
				xmax = 74.8364
				text = "go"
			intervals [115]:
				xmin = 74.8364
				xmax = 74.8964
				text = ""
			intervals [116]:
				xmin = 74.8964
				xmax = 75.2664
				text = "to"
			intervals [117]:
				xmin = 75.2664
				xmax = 76.0221
				text = ""
			intervals [118]:
				xmin = 76.0221
				xmax = 76.0721
				text = "a"
			intervals [119]:
				xmin = 76.0721
				xmax = 76.3121
				text = "couple"
			intervals [120]:
				xmin = 76.3121
				xmax = 76.6721
				text = "maryland"
			intervals [121]:
				xmin = 76.6721
				xmax = 77.0221
				text = "schools"
			intervals [122]:
				xmin = 77.0221
				xmax = 77.0521
				text = ""
			intervals [123]:
				xmin = 77.0521
				xmax = 77.1821
				text = "though"
			intervals [124]:
				xmin = 77.1821
				xmax = 79.9734
				text = ""
			intervals [125]:
				xmin = 79.9734
				xmax = 80.1834
				text = "mm-hm"
			intervals [126]:
				xmin = 80.1834
				xmax = 83.6197
				text = ""
			intervals [127]:
				xmin = 83.6197
				xmax = 84.3397
				text = "<unk>"
			intervals [128]:
				xmin = 84.3397
				xmax = 84.5097
				text = "i"
			intervals [129]:
				xmin = 84.5097
				xmax = 84.7897
				text = "am"
			intervals [130]:
				xmin = 84.7897
				xmax = 87.1688
				text = ""
			intervals [131]:
				xmin = 87.1688
				xmax = 87.6388
				text = "volunteer"
			intervals [132]:
				xmin = 87.6388
				xmax = 87.6888
				text = ""
			intervals [133]:
				xmin = 87.6888
				xmax = 88.1488
				text = "coordinator"
			intervals [134]:
				xmin = 88.1488
				xmax = 88.2688
				text = ""
			intervals [135]:
				xmin = 88.2688
				xmax = 88.3488
				text = "for"
			intervals [136]:
				xmin = 88.3488
				xmax = 88.3788
				text = ""
			intervals [137]:
				xmin = 88.3788
				xmax = 88.5088
				text = "the"
			intervals [138]:
				xmin = 88.5088
				xmax = 89.4488
				text = "rdx"
			intervals [139]:
				xmin = 89.4488
				xmax = 89.4788
				text = ""
			intervals [140]:
				xmin = 89.4788
				xmax = 89.7288
				text = "greater"
			intervals [141]:
				xmin = 89.7288
				xmax = 90.2888
				text = "washington"
			intervals [142]:
				xmin = 90.2888
				xmax = 97.2035
				text = ""
			intervals [143]:
				xmin = 97.2035
				xmax = 97.2635
				text = "my"
			intervals [144]:
				xmin = 97.2635
				xmax = 97.4435
				text = "mom"
			intervals [145]:
				xmin = 97.4435
				xmax = 97.5535
				text = "was"
			intervals [146]:
				xmin = 97.5535
				xmax = 97.7235
				text = "born"
			intervals [147]:
				xmin = 97.7235
				xmax = 98.0335
				text = "here"
			intervals [148]:
				xmin = 98.0335
				xmax = 99.2997
				text = ""
			intervals [149]:
				xmin = 99.2997
				xmax = 99.5197
				text = "he"
			intervals [150]:
				xmin = 99.5197
				xmax = 99.7697
				text = "was"
			intervals [151]:
				xmin = 99.7697
				xmax = 99.8097
				text = ""
			intervals [152]:
				xmin = 99.8097
				xmax = 100.0397
				text = "born"
			intervals [153]:
				xmin = 100.0397
				xmax = 100.2697
				text = "in"
			intervals [154]:
				xmin = 100.2697
				xmax = 100.5497
				text = ""
			intervals [155]:
				xmin = 100.5497
				xmax = 100.7697
				text = "south"
			intervals [156]:
				xmin = 100.7697
				xmax = 101.1297
				text = "carolina"
			intervals [157]:
				xmin = 101.1297
				xmax = 102.7433
				text = ""
			intervals [158]:
				xmin = 102.7433
				xmax = 102.8533
				text = "yeah"
			intervals [159]:
				xmin = 102.8533
				xmax = 105.4302
				text = ""
			intervals [160]:
				xmin = 105.4302
				xmax = 105.5802
				text = "<unk>"
			intervals [161]:
				xmin = 105.5802
				xmax = 105.6502
				text = ""
			intervals [162]:
				xmin = 105.6502
				xmax = 105.9602
				text = "she"
			intervals [163]:
				xmin = 105.9602
				xmax = 106.3002
				text = "s"
			intervals [164]:
				xmin = 106.3002
				xmax = 106.3302
				text = ""
			intervals [165]:
				xmin = 106.3302
				xmax = 107.0702
				text = "deceased"
			intervals [166]:
				xmin = 107.0702
				xmax = 109.9309
				text = ""
			intervals [167]:
				xmin = 109.9309
				xmax = 110.0109
				text = "it"
			intervals [168]:
				xmin = 110.0109
				xmax = 110.0409
				text = "s"
			intervals [169]:
				xmin = 110.0409
				xmax = 110.1209
				text = ""
			intervals [170]:
				xmin = 110.1209
				xmax = 110.2609
				text = "okay"
			intervals [171]:
				xmin = 110.2609
				xmax = 110.4009
				text = ""
			intervals [172]:
				xmin = 110.4009
				xmax = 110.5009
				text = "her"
			intervals [173]:
				xmin = 110.5009
				xmax = 110.7209
				text = "birthday"
			intervals [174]:
				xmin = 110.7209
				xmax = 110.8409
				text = "was"
			intervals [175]:
				xmin = 110.8409
				xmax = 111.1009
				text = "yesterday"
			intervals [176]:
				xmin = 111.1009
				xmax = 114.9028
				text = ""
			intervals [177]:
				xmin = 114.9028
				xmax = 115.0328
				text = "he"
			intervals [178]:
				xmin = 115.0328
				xmax = 115.1928
				text = "lives"
			intervals [179]:
				xmin = 115.1928
				xmax = 115.3228
				text = "in"
			intervals [180]:
				xmin = 115.3228
				xmax = 115.5828
				text = "atlanta"
			intervals [181]:
				xmin = 115.5828
				xmax = 118.1938
				text = ""
			intervals [182]:
				xmin = 118.1938
				xmax = 118.2538
				text = "h"
			intervals [183]:
				xmin = 118.2538
				xmax = 118.3838
				text = ""
			intervals [184]:
				xmin = 118.3838
				xmax = 118.5938
				text = "he"
			intervals [185]:
				xmin = 118.5938
				xmax = 118.9538
				text = "teaches"
			intervals [186]:
				xmin = 118.9538
				xmax = 119.7238
				text = "basketball"
			intervals [187]:
				xmin = 119.7238
				xmax = 121.3647
				text = ""
			intervals [188]:
				xmin = 121.3647
				xmax = 121.4647
				text = "at"
			intervals [189]:
				xmin = 121.4647
				xmax = 121.8447
				text = "elementary"
			intervals [190]:
				xmin = 121.8447
				xmax = 122.2147
				text = "school"
			intervals [191]:
				xmin = 122.2147
				xmax = 137.143
				text = ""
			intervals [192]:
				xmin = 137.143
				xmax = 137.303
				text = "okay"
			intervals [193]:
				xmin = 137.303
				xmax = 139.8682
				text = ""
			intervals [194]:
				xmin = 139.8682
				xmax = 140.0382
				text = "no"
			intervals [195]:
				xmin = 140.0382
				xmax = 141.2415
				text = ""
			intervals [196]:
				xmin = 141.2415
				xmax = 141.3315
				text = "i"
			intervals [197]:
				xmin = 141.3315
				xmax = 141.4415
				text = "live"
			intervals [198]:
				xmin = 141.4415
				xmax = 141.6015
				text = "down"
			intervals [199]:
				xmin = 141.6015
				xmax = 141.6615
				text = "the"
			intervals [200]:
				xmin = 141.6615
				xmax = 141.9215
				text = "street"
			intervals [201]:
				xmin = 141.9215
				xmax = 142.0115
				text = ""
			intervals [202]:
				xmin = 142.0115
				xmax = 142.1515
				text = "<unk>"
			intervals [203]:
				xmin = 142.1515
				xmax = 143.1957
				text = ""
			intervals [204]:
				xmin = 143.1957
				xmax = 143.3357
				text = "so"
			intervals [205]:
				xmin = 143.3357
				xmax = 143.4357
				text = "like"
			intervals [206]:
				xmin = 143.4357
				xmax = 143.5657
				text = ""
			intervals [207]:
				xmin = 143.5657
				xmax = 143.8157
				text = "five"
			intervals [208]:
				xmin = 143.8157
				xmax = 144.0557
				text = "minutes"
			intervals [209]:
				xmin = 144.0557
				xmax = 144.2857
				text = "away"
			intervals [210]:
				xmin = 144.2857
				xmax = 145.6659
				text = ""
			intervals [211]:
				xmin = 145.6659
				xmax = 146.2859
				text = "southeast"
			intervals [212]:
				xmin = 146.2859
				xmax = 147.1867
				text = ""
			intervals [213]:
				xmin = 147.1867
				xmax = 147.5267
				text = "mm-hm"
			intervals [214]:
				xmin = 147.5267
				xmax = 149.6711
				text = ""
			intervals [215]:
				xmin = 149.6711
				xmax = 149.7811
				text = "<unk>"
			intervals [216]:
				xmin = 149.7811
				xmax = 151.290
				text = ""
			intervals [217]:
				xmin = 151.290
				xmax = 151.810
				text = "<unk>"
			intervals [218]:
				xmin = 151.810
				xmax = 151.850
				text = ""
			intervals [219]:
				xmin = 151.850
				xmax = 151.930
				text = "i"
			intervals [220]:
				xmin = 151.930
				xmax = 152.140
				text = "don't"
			intervals [221]:
				xmin = 152.140
				xmax = 152.350
				text = "think"
			intervals [222]:
				xmin = 152.350
				xmax = 152.750
				text = "so"
			intervals [223]:
				xmin = 152.750
				xmax = 152.810
				text = ""
			intervals [224]:
				xmin = 152.810
				xmax = 152.990
				text = "i"
			intervals [225]:
				xmin = 152.990
				xmax = 153.030
				text = ""
			intervals [226]:
				xmin = 153.030
				xmax = 153.750
				text = "well"
			intervals [227]:
				xmin = 153.750
				xmax = 154.4541
				text = ""
			intervals [228]:
				xmin = 154.4541
				xmax = 155.1041
				text = "probably"
			intervals [229]:
				xmin = 155.1041
				xmax = 155.6441
				text = "uh"
			intervals [230]:
				xmin = 155.6441
				xmax = 157.917
				text = ""
			intervals [231]:
				xmin = 157.917
				xmax = 158.137
				text = "simple"
			intervals [232]:
				xmin = 158.137
				xmax = 158.167
				text = ""
			intervals [233]:
				xmin = 158.167
				xmax = 158.447
				text = "city"
			intervals [234]:
				xmin = 158.447
				xmax = 160.3359
				text = ""
			intervals [235]:
				xmin = 160.3359
				xmax = 160.5759
				text = "now"
			intervals [236]:
				xmin = 160.5759
				xmax = 160.8459
				text = "i'm"
			intervals [237]:
				xmin = 160.8459
				xmax = 161.2059
				text = "not"
			intervals [238]:
				xmin = 161.2059
				xmax = 161.2559
				text = ""
			intervals [239]:
				xmin = 161.2559
				xmax = 161.4459
				text = "from"
			intervals [240]:
				xmin = 161.4459
				xmax = 162.0159
				text = "southeast"
			intervals [241]:
				xmin = 162.0159
				xmax = 164.0727
				text = ""
			intervals [242]:
				xmin = 164.0727
				xmax = 164.2127
				text = "mm"
			intervals [243]:
				xmin = 164.2127
				xmax = 164.3227
				text = ""
			intervals [244]:
				xmin = 164.3227
				xmax = 164.6027
				text = "okay"
			intervals [245]:
				xmin = 164.6027
				xmax = 165.8294
				text = ""
			intervals [246]:
				xmin = 165.8294
				xmax = 165.9194
				text = "but"
			intervals [247]:
				xmin = 165.9194
				xmax = 166.1494
				text = "yeah"
			intervals [248]:
				xmin = 166.1494
				xmax = 170.2944
				text = ""
			intervals [249]:
				xmin = 170.2944
				xmax = 170.5844
				text = "cause"
			intervals [250]:
				xmin = 170.5844
				xmax = 170.6944
				text = "it"
			intervals [251]:
				xmin = 170.6944
				xmax = 170.7544
				text = "s"
			intervals [252]:
				xmin = 170.7544
				xmax = 171.0144
				text = "just"
			intervals [253]:
				xmin = 171.0144
				xmax = 171.0544
				text = ""
			intervals [254]:
				xmin = 171.0544
				xmax = 171.1844
				text = "it"
			intervals [255]:
				xmin = 171.1844
				xmax = 171.3144
				text = "s"
			intervals [256]:
				xmin = 171.3144
				xmax = 171.7244
				text = "different"
			intervals [257]:
				xmin = 171.7244
				xmax = 172.0082
				text = ""
			intervals [258]:
				xmin = 172.0082
				xmax = 172.1182
				text = "it"
			intervals [259]:
				xmin = 172.1182
				xmax = 172.1582
				text = "s"
			intervals [260]:
				xmin = 172.1582
				xmax = 172.7682
				text = "different"
			intervals [261]:
				xmin = 172.7682
				xmax = 172.9406
				text = ""
			intervals [262]:
				xmin = 172.9406
				xmax = 173.1406
				text = "since"
			intervals [263]:
				xmin = 173.1406
				xmax = 173.2206
				text = "i"
			intervals [264]:
				xmin = 173.2206
				xmax = 173.6006
				text = "moved"
			intervals [265]:
				xmin = 173.6006
				xmax = 173.7167
				text = ""
			intervals [266]:
				xmin = 173.7167
				xmax = 174.0867
				text = "over"
			intervals [267]:
				xmin = 174.0867
				xmax = 174.2667
				text = "here"
			intervals [268]:
				xmin = 174.2667
				xmax = 174.3267
				text = "it"
			intervals [269]:
				xmin = 174.3267
				xmax = 174.3667
				text = "s"
			intervals [270]:
				xmin = 174.3667
				xmax = 174.4967
				text = "so"
			intervals [271]:
				xmin = 174.4967
				xmax = 175.0067
				text = "different"
			intervals [272]:
				xmin = 175.0067
				xmax = 175.1667
				text = "than"
			intervals [273]:
				xmin = 175.1667
				xmax = 175.3867
				text = "living"
			intervals [274]:
				xmin = 175.3867
				xmax = 175.7167
				text = "uptown"
			intervals [275]:
				xmin = 175.7167
				xmax = 178.3627
				text = ""
			intervals [276]:
				xmin = 178.3627
				xmax = 178.4827
				text = "the"
			intervals [277]:
				xmin = 178.4827
				xmax = 178.6127
				text = ""
			intervals [278]:
				xmin = 178.6127
				xmax = 179.2227
				text = "the"
			intervals [279]:
				xmin = 179.2227
				xmax = 179.4427
				text = "the"
			intervals [280]:
				xmin = 179.4427
				xmax = 179.6718
				text = ""
			intervals [281]:
				xmin = 179.6718
				xmax = 179.8218
				text = "the"
			intervals [282]:
				xmin = 179.8218
				xmax = 180.4518
				text = "people"
			intervals [283]:
				xmin = 180.4518
				xmax = 181.3012
				text = ""
			intervals [284]:
				xmin = 181.3012
				xmax = 182.1812
				text = "the"
			intervals [285]:
				xmin = 182.1812
				xmax = 183.3629
				text = ""
			intervals [286]:
				xmin = 183.3629
				xmax = 184.1129
				text = "neighborhood"
			intervals [287]:
				xmin = 184.1129
				xmax = 184.5729
				text = "like"
			intervals [288]:
				xmin = 184.5729
				xmax = 184.8886
				text = ""
			intervals [289]:
				xmin = 184.8886
				xmax = 185.2286
				text = "all"
			intervals [290]:
				xmin = 185.2286
				xmax = 185.2886
				text = "of"
			intervals [291]:
				xmin = 185.2886
				xmax = 185.5786
				text = "that"
			intervals [292]:
				xmin = 185.5786
				xmax = 187.506
				text = ""
			intervals [293]:
				xmin = 187.506
				xmax = 187.716
				text = "it"
			intervals [294]:
				xmin = 187.716
				xmax = 187.746
				text = "s"
			intervals [295]:
				xmin = 187.746
				xmax = 187.806
				text = "it"
			intervals [296]:
				xmin = 187.806
				xmax = 188.096
				text = "s"
			intervals [297]:
				xmin = 188.096
				xmax = 188.236
				text = "it"
			intervals [298]:
				xmin = 188.236
				xmax = 188.646
				text = "s"
			intervals [299]:
				xmin = 188.646
				xmax = 188.826
				text = "it"
			intervals [300]:
				xmin = 188.826
				xmax = 188.866
				text = "s"
			intervals [301]:
				xmin = 188.866
				xmax = 189.096
				text = "more"
			intervals [302]:
				xmin = 189.096
				xmax = 189.866
				text = "apartments"
			intervals [303]:
				xmin = 189.866
				xmax = 189.9458
				text = ""
			intervals [304]:
				xmin = 189.9458
				xmax = 190.1458
				text = "on"
			intervals [305]:
				xmin = 190.1458
				xmax = 190.5958
				text = "this"
			intervals [306]:
				xmin = 190.5958
				xmax = 190.9415
				text = ""
			intervals [307]:
				xmin = 190.9415
				xmax = 191.1815
				text = "s"
			intervals [308]:
				xmin = 191.1815
				xmax = 191.2715
				text = "on"
			intervals [309]:
				xmin = 191.2715
				xmax = 191.3915
				text = "this"
			intervals [310]:
				xmin = 191.3915
				xmax = 191.6015
				text = "side"
			intervals [311]:
				xmin = 191.6015
				xmax = 191.6815
				text = "of"
			intervals [312]:
				xmin = 191.6815
				xmax = 191.9715
				text = "town"
			intervals [313]:
				xmin = 191.9715
				xmax = 192.4113
				text = ""
			intervals [314]:
				xmin = 192.4113
				xmax = 193.4613
				text = "versus"
			intervals [315]:
				xmin = 193.4613
				xmax = 194.3794
				text = ""
			intervals [316]:
				xmin = 194.3794
				xmax = 194.5794
				text = "uh"
			intervals [317]:
				xmin = 194.5794
				xmax = 194.9094
				text = "actual"
			intervals [318]:
				xmin = 194.9094
				xmax = 195.4494
				text = "houses"
			intervals [319]:
				xmin = 195.4494
				xmax = 195.6894
				text = "like"
			intervals [320]:
				xmin = 195.6894
				xmax = 195.7394
				text = ""
			intervals [321]:
				xmin = 195.7394
				xmax = 195.9694
				text = "uh"
			intervals [322]:
				xmin = 195.9694
				xmax = 196.7294
				text = "townhouses"
			intervals [323]:
				xmin = 196.7294
				xmax = 197.4373
				text = ""
			intervals [324]:
				xmin = 197.4373
				xmax = 197.7573
				text = "or"
			intervals [325]:
				xmin = 197.7573
				xmax = 197.9663
				text = ""
			intervals [326]:
				xmin = 197.9663
				xmax = 198.0663
				text = "what"
			intervals [327]:
				xmin = 198.0663
				xmax = 198.1263
				text = "do"
			intervals [328]:
				xmin = 198.1263
				xmax = 198.1863
				text = "you"
			intervals [329]:
				xmin = 198.1863
				xmax = 198.3563
				text = "call"
			intervals [330]:
				xmin = 198.3563
				xmax = 198.5563
				text = "them"
			intervals [331]:
				xmin = 198.5563
				xmax = 198.7232
				text = ""
			intervals [332]:
				xmin = 198.7232
				xmax = 198.8632
				text = "row"
			intervals [333]:
				xmin = 198.8632
				xmax = 199.3832
				text = "homes"
			intervals [334]:
				xmin = 199.3832
				xmax = 199.9507
				text = ""
			intervals [335]:
				xmin = 199.9507
				xmax = 200.4607
				text = "uptown"
			intervals [336]:
				xmin = 200.4607
				xmax = 201.4532
				text = ""
			intervals [337]:
				xmin = 201.4532
				xmax = 201.7832
				text = "mm-hm"
			intervals [338]:
				xmin = 201.7832
				xmax = 203.1358
				text = ""
			intervals [339]:
				xmin = 203.1358
				xmax = 203.4558
				text = "mm-hm"
			intervals [340]:
				xmin = 203.4558
				xmax = 207.1337
				text = ""
			intervals [341]:
				xmin = 207.1337
				xmax = 207.2037
				text = "they"
			intervals [342]:
				xmin = 207.2037
				xmax = 207.2637
				text = ""
			intervals [343]:
				xmin = 207.2637
				xmax = 207.7137
				text = "ratchet"
			intervals [344]:
				xmin = 207.7137
				xmax = 210.1215
				text = ""
			intervals [345]:
				xmin = 210.1215
				xmax = 210.2815
				text = "it"
			intervals [346]:
				xmin = 210.2815
				xmax = 210.7315
				text = "s"
			intervals [347]:
				xmin = 210.7315
				xmax = 210.8015
				text = "it"
			intervals [348]:
				xmin = 210.8015
				xmax = 210.8515
				text = ""
			intervals [349]:
				xmin = 210.8515
				xmax = 210.8815
				text = "s"
			intervals [350]:
				xmin = 210.8815
				xmax = 211.0115
				text = ""
			intervals [351]:
				xmin = 211.0115
				xmax = 211.1315
				text = "it"
			intervals [352]:
				xmin = 211.1315
				xmax = 211.1715
				text = "s"
			intervals [353]:
				xmin = 211.1715
				xmax = 211.2015
				text = ""
			intervals [354]:
				xmin = 211.2015
				xmax = 211.7815
				text = "always"
			intervals [355]:
				xmin = 211.7815
				xmax = 213.1152
				text = ""
			intervals [356]:
				xmin = 213.1152
				xmax = 213.6852
				text = "yeah"
			intervals [357]:
				xmin = 213.6852
				xmax = 213.7752
				text = "it"
			intervals [358]:
				xmin = 213.7752
				xmax = 213.9652
				text = "s"
			intervals [359]:
				xmin = 213.9652
				xmax = 214.0052
				text = ""
			intervals [360]:
				xmin = 214.0052
				xmax = 214.1752
				text = "it"
			intervals [361]:
				xmin = 214.1752
				xmax = 214.2552
				text = "s"
			intervals [362]:
				xmin = 214.2552
				xmax = 214.6852
				text = "always"
			intervals [363]:
				xmin = 214.6852
				xmax = 214.7152
				text = ""
			intervals [364]:
				xmin = 214.7152
				xmax = 214.9152
				text = "i"
			intervals [365]:
				xmin = 214.9152
				xmax = 216.3157
				text = ""
			intervals [366]:
				xmin = 216.3157
				xmax = 216.4057
				text = "it"
			intervals [367]:
				xmin = 216.4057
				xmax = 216.4357
				text = "s"
			intervals [368]:
				xmin = 216.4357
				xmax = 217.1557
				text = "sirens"
			intervals [369]:
				xmin = 217.1557
				xmax = 217.2257
				text = ""
			intervals [370]:
				xmin = 217.2257
				xmax = 217.3557
				text = "it"
			intervals [371]:
				xmin = 217.3557
				xmax = 217.6457
				text = "s"
			intervals [372]:
				xmin = 217.6457
				xmax = 217.8532
				text = ""
			intervals [373]:
				xmin = 217.8532
				xmax = 218.5132
				text = "people"
			intervals [374]:
				xmin = 218.5132
				xmax = 218.828
				text = ""
			intervals [375]:
				xmin = 218.828
				xmax = 219.208
				text = "out"
			intervals [376]:
				xmin = 219.208
				xmax = 219.238
				text = ""
			intervals [377]:
				xmin = 219.238
				xmax = 219.788
				text = "all"
			intervals [378]:
				xmin = 219.788
				xmax = 220.148
				text = "hours"
			intervals [379]:
				xmin = 220.148
				xmax = 220.208
				text = "of"
			intervals [380]:
				xmin = 220.208
				xmax = 220.268
				text = "the"
			intervals [381]:
				xmin = 220.268
				xmax = 220.588
				text = "night"
			intervals [382]:
				xmin = 220.588
				xmax = 223.1214
				text = ""
			intervals [383]:
				xmin = 223.1214
				xmax = 223.2314
				text = "it"
			intervals [384]:
				xmin = 223.2314
				xmax = 223.2814
				text = "s"
			intervals [385]:
				xmin = 223.2814
				xmax = 223.6214
				text = "just"
			intervals [386]:
				xmin = 223.6214
				xmax = 224.2063
				text = ""
			intervals [387]:
				xmin = 224.2063
				xmax = 224.6863
				text = "confusion"
			intervals [388]:
				xmin = 224.6863
				xmax = 224.8063
				text = ""
			intervals [389]:
				xmin = 224.8063
				xmax = 224.9263
				text = "but"
			intervals [390]:
				xmin = 224.9263
				xmax = 225.0263
				text = "it"
			intervals [391]:
				xmin = 225.0263
				xmax = 225.1463
				text = "it"
			intervals [392]:
				xmin = 225.1463
				xmax = 225.2063
				text = "it"
			intervals [393]:
				xmin = 225.2063
				xmax = 225.4163
				text = "w"
			intervals [394]:
				xmin = 225.4163
				xmax = 225.5063
				text = "it"
			intervals [395]:
				xmin = 225.5063
				xmax = 225.6663
				text = "used"
			intervals [396]:
				xmin = 225.6663
				xmax = 225.7363
				text = "to"
			intervals [397]:
				xmin = 225.7363
				xmax = 225.8463
				text = "be"
			intervals [398]:
				xmin = 225.8463
				xmax = 226.3563
				text = "worse"
			intervals [399]:
				xmin = 226.3563
				xmax = 226.6263
				text = ""
			intervals [400]:
				xmin = 226.6263
				xmax = 226.9063
				text = "around"
			intervals [401]:
				xmin = 226.9063
				xmax = 226.9363
				text = ""
			intervals [402]:
				xmin = 226.9363
				xmax = 227.1363
				text = "here"
			intervals [403]:
				xmin = 227.1363
				xmax = 227.9296
				text = ""
			intervals [404]:
				xmin = 227.9296
				xmax = 228.0496
				text = "i"
			intervals [405]:
				xmin = 228.0496
				xmax = 228.2096
				text = "know"
			intervals [406]:
				xmin = 228.2096
				xmax = 228.3996
				text = "that"
			intervals [407]:
				xmin = 228.3996
				xmax = 228.7297
				text = ""
			intervals [408]:
				xmin = 228.7297
				xmax = 228.9297
				text = "but"
			intervals [409]:
				xmin = 228.9297
				xmax = 229.0097
				text = "it"
			intervals [410]:
				xmin = 229.0097
				xmax = 229.0497
				text = "s"
			intervals [411]:
				xmin = 229.0497
				xmax = 229.2397
				text = "getting"
			intervals [412]:
				xmin = 229.2397
				xmax = 229.5097
				text = "better"
			intervals [413]:
				xmin = 229.5097
				xmax = 229.5897
				text = ""
			intervals [414]:
				xmin = 229.5897
				xmax = 229.8097
				text = "but"
			intervals [415]:
				xmin = 229.8097
				xmax = 230.0806
				text = ""
			intervals [416]:
				xmin = 230.0806
				xmax = 230.2006
				text = "it"
			intervals [417]:
				xmin = 230.2006
				xmax = 230.2406
				text = "s"
			intervals [418]:
				xmin = 230.2406
				xmax = 230.4106
				text = "just"
			intervals [419]:
				xmin = 230.4106
				xmax = 230.7506
				text = "different"
			intervals [420]:
				xmin = 230.7506
				xmax = 230.8106
				text = "it"
			intervals [421]:
				xmin = 230.8106
				xmax = 230.8606
				text = "s"
			intervals [422]:
				xmin = 230.8606
				xmax = 230.9606
				text = "an"
			intervals [423]:
				xmin = 230.9606
				xmax = 231.4406
				text = "adjustment"
			intervals [424]:
				xmin = 231.4406
				xmax = 234.0129
				text = ""
			intervals [425]:
				xmin = 234.0129
				xmax = 234.2129
				text = "since"
			intervals [426]:
				xmin = 234.2129
				xmax = 234.5829
				text = "january"
			intervals [427]:
				xmin = 234.5829
				xmax = 235.6917
				text = ""
			intervals [428]:
				xmin = 235.6917
				xmax = 235.9617
				text = "mm-hm"
			intervals [429]:
				xmin = 235.9617
				xmax = 237.1032
				text = ""
			intervals [430]:
				xmin = 237.1032
				xmax = 237.3632
				text = "uptown"
			intervals [431]:
				xmin = 237.3632
				xmax = 237.6632
				text = "mm-hm"
			intervals [432]:
				xmin = 237.6632
				xmax = 242.5503
				text = ""
			intervals [433]:
				xmin = 242.5503
				xmax = 242.7803
				text = "uh"
			intervals [434]:
				xmin = 242.7803
				xmax = 243.1907
				text = ""
			intervals [435]:
				xmin = 243.1907
				xmax = 243.5507
				text = "majority"
			intervals [436]:
				xmin = 243.5507
				xmax = 243.6207
				text = "of"
			intervals [437]:
				xmin = 243.6207
				xmax = 243.7407
				text = "my"
			intervals [438]:
				xmin = 243.7407
				xmax = 243.8207
				text = ""
			intervals [439]:
				xmin = 243.8207
				xmax = 243.9407
				text = "life"
			intervals [440]:
				xmin = 243.9407
				xmax = 244.0307
				text = ""
			intervals [441]:
				xmin = 244.0307
				xmax = 244.4207
				text = "excluding"
			intervals [442]:
				xmin = 244.4207
				xmax = 244.5307
				text = "the"
			intervals [443]:
				xmin = 244.5307
				xmax = 244.7707
				text = "years"
			intervals [444]:
				xmin = 244.7707
				xmax = 244.9007
				text = "that"
			intervals [445]:
				xmin = 244.9007
				xmax = 245.0207
				text = "i"
			intervals [446]:
				xmin = 245.0207
				xmax = 245.2107
				text = "was"
			intervals [447]:
				xmin = 245.2107
				xmax = 245.3107
				text = ""
			intervals [448]:
				xmin = 245.3107
				xmax = 245.8407
				text = "in"
			intervals [449]:
				xmin = 245.8407
				xmax = 246.6124
				text = ""
			intervals [450]:
				xmin = 246.6124
				xmax = 246.7224
				text = "in"
			intervals [451]:
				xmin = 246.7224
				xmax = 247.0024
				text = "district"
			intervals [452]:
				xmin = 247.0024
				xmax = 247.1624
				text = "heights"
			intervals [453]:
				xmin = 247.1624
				xmax = 249.519
				text = ""
			intervals [454]:
				xmin = 249.519
				xmax = 249.959
				text = "yeah"
			intervals [455]:
				xmin = 249.959
				xmax = 255.0229
				text = ""
			intervals [456]:
				xmin = 255.0229
				xmax = 255.4529
				text = "okay"
			intervals [457]:
				xmin = 255.4529
				xmax = 260.995
				text = ""
			intervals [458]:
				xmin = 260.995
				xmax = 261.215
				text = "no"
			intervals [459]:
				xmin = 261.215
				xmax = 261.275
				text = "it"
			intervals [460]:
				xmin = 261.275
				xmax = 261.505
				text = "s"
			intervals [461]:
				xmin = 261.505
				xmax = 261.665
				text = "not"
			intervals [462]:
				xmin = 261.665
				xmax = 264.135
				text = ""
			intervals [463]:
				xmin = 264.135
				xmax = 264.505
				text = "mm-hm"
			intervals [464]:
				xmin = 264.505
				xmax = 269.1832
				text = ""
			intervals [465]:
				xmin = 269.1832
				xmax = 269.3532
				text = "<unk>"
			intervals [466]:
				xmin = 269.3532
				xmax = 270.1384
				text = ""
			intervals [467]:
				xmin = 270.1384
				xmax = 270.5984
				text = "everybody"
			intervals [468]:
				xmin = 270.5984
				xmax = 270.9584
				text = "uptown"
			intervals [469]:
				xmin = 270.9584
				xmax = 271.1184
				text = "rode"
			intervals [470]:
				xmin = 271.1184
				xmax = 271.6384
				text = "bikes"
			intervals [471]:
				xmin = 271.6384
				xmax = 272.4148
				text = ""
			intervals [472]:
				xmin = 272.4148
				xmax = 272.5548
				text = "that"
			intervals [473]:
				xmin = 272.5548
				xmax = 272.5848
				text = "s"
			intervals [474]:
				xmin = 272.5848
				xmax = 272.6848
				text = "how"
			intervals [475]:
				xmin = 272.6848
				xmax = 272.7848
				text = "we"
			intervals [476]:
				xmin = 272.7848
				xmax = 272.9148
				text = "got"
			intervals [477]:
				xmin = 272.9148
				xmax = 273.1748
				text = "around"
			intervals [478]:
				xmin = 273.1748
				xmax = 274.4413
				text = ""
			intervals [479]:
				xmin = 274.4413
				xmax = 275.0713
				text = "um"
			intervals [480]:
				xmin = 275.0713
				xmax = 276.1267
				text = ""
			intervals [481]:
				xmin = 276.1267
				xmax = 276.3667
				text = "all"
			intervals [482]:
				xmin = 276.3667
				xmax = 276.4267
				text = "of"
			intervals [483]:
				xmin = 276.4267
				xmax = 276.6167
				text = "my"
			intervals [484]:
				xmin = 276.6167
				xmax = 276.6767
				text = ""
			intervals [485]:
				xmin = 276.6767
				xmax = 276.8067
				text = "f"
			intervals [486]:
				xmin = 276.8067
				xmax = 277.2584
				text = ""
			intervals [487]:
				xmin = 277.2584
				xmax = 277.3384
				text = "i'm"
			intervals [488]:
				xmin = 277.3384
				xmax = 277.5784
				text = "sorry"
			intervals [489]:
				xmin = 277.5784
				xmax = 277.6792
				text = ""
			intervals [490]:
				xmin = 277.6792
				xmax = 277.8192
				text = "all"
			intervals [491]:
				xmin = 277.8192
				xmax = 277.8792
				text = "of"
			intervals [492]:
				xmin = 277.8792
				xmax = 278.0092
				text = "my"
			intervals [493]:
				xmin = 278.0092
				xmax = 278.6892
				text = "friends"
			intervals [494]:
				xmin = 278.6892
				xmax = 279.1475
				text = ""
			intervals [495]:
				xmin = 279.1475
				xmax = 279.2875
				text = "live"
			intervals [496]:
				xmin = 279.2875
				xmax = 279.3775
				text = "on"
			intervals [497]:
				xmin = 279.3775
				xmax = 279.4675
				text = "the"
			intervals [498]:
				xmin = 279.4675
				xmax = 279.6875
				text = "same"
			intervals [499]:
				xmin = 279.6875
				xmax = 279.9175
				text = "street"
			intervals [500]:
				xmin = 279.9175
				xmax = 279.9975
				text = "i"
			intervals [501]:
				xmin = 279.9975
				xmax = 280.1675
				text = "lived"
			intervals [502]:
				xmin = 280.1675
				xmax = 280.2575
				text = "on"
			intervals [503]:
				xmin = 280.2575
				xmax = 280.4875
				text = "seventh"
			intervals [504]:
				xmin = 280.4875
				xmax = 280.8075
				text = "street"
			intervals [505]:
				xmin = 280.8075
				xmax = 281.2371
				text = ""
			intervals [506]:
				xmin = 281.2371
				xmax = 281.6871
				text = "seventh"
			intervals [507]:
				xmin = 281.6871
				xmax = 282.0971
				text = "and"
			intervals [508]:
				xmin = 282.0971
				xmax = 282.6471
				text = "rdx"
			intervals [509]:
				xmin = 282.6471
				xmax = 283.8099
				text = ""
			intervals [510]:
				xmin = 283.8099
				xmax = 283.9699
				text = "that"
			intervals [511]:
				xmin = 283.9699
				xmax = 284.0699
				text = "s"
			intervals [512]:
				xmin = 284.0699
				xmax = 284.2799
				text = "a"
			intervals [513]:
				xmin = 284.2799
				xmax = 284.6646
				text = ""
			intervals [514]:
				xmin = 284.6646
				xmax = 285.0146
				text = "strip"
			intervals [515]:
				xmin = 285.0146
				xmax = 285.8541
				text = ""
			intervals [516]:
				xmin = 285.8541
				xmax = 286.1241
				text = "too"
			intervals [517]:
				xmin = 286.1241
				xmax = 286.2659
				text = ""
			intervals [518]:
				xmin = 286.2659
				xmax = 286.3259
				text = "it"
			intervals [519]:
				xmin = 286.3259
				xmax = 286.4959
				text = "used"
			intervals [520]:
				xmin = 286.4959
				xmax = 286.5559
				text = "to"
			intervals [521]:
				xmin = 286.5559
				xmax = 286.6759
				text = "be"
			intervals [522]:
				xmin = 286.6759
				xmax = 286.8359
				text = "real"
			intervals [523]:
				xmin = 286.8359
				xmax = 287.1059
				text = "bad"
			intervals [524]:
				xmin = 287.1059
				xmax = 287.1659
				text = ""
			intervals [525]:
				xmin = 287.1659
				xmax = 287.2659
				text = "but"
			intervals [526]:
				xmin = 287.2659
				xmax = 287.3859
				text = "it"
			intervals [527]:
				xmin = 287.3859
				xmax = 287.4459
				text = "s"
			intervals [528]:
				xmin = 287.4459
				xmax = 287.6259
				text = "not"
			intervals [529]:
				xmin = 287.6259
				xmax = 289.8694
				text = ""
			intervals [530]:
				xmin = 289.8694
				xmax = 290.1894
				text = "rdx"
			intervals [531]:
				xmin = 290.1894
				xmax = 290.2194
				text = ""
			intervals [532]:
				xmin = 290.2194
				xmax = 290.4494
				text = "avenue"
			intervals [533]:
				xmin = 290.4494
				xmax = 291.3173
				text = ""
			intervals [534]:
				xmin = 291.3173
				xmax = 291.3973
				text = "it"
			intervals [535]:
				xmin = 291.3973
				xmax = 291.4773
				text = "s"
			intervals [536]:
				xmin = 291.4773
				xmax = 291.6273
				text = "close"
			intervals [537]:
				xmin = 291.6273
				xmax = 291.6873
				text = "to"
			intervals [538]:
				xmin = 291.6873
				xmax = 291.9573
				text = "rdx"
			intervals [539]:
				xmin = 291.9573
				xmax = 291.9873
				text = ""
			intervals [540]:
				xmin = 291.9873
				xmax = 292.3473
				text = "avenue"
			intervals [541]:
				xmin = 292.3473
				xmax = 292.9667
				text = ""
			intervals [542]:
				xmin = 292.9667
				xmax = 293.6967
				text = "um"
			intervals [543]:
				xmin = 293.6967
				xmax = 296.1105
				text = ""
			intervals [544]:
				xmin = 296.1105
				xmax = 296.9805
				text = "either"
			intervals [545]:
				xmin = 296.9805
				xmax = 297.214
				text = ""
			intervals [546]:
				xmin = 297.214
				xmax = 297.444
				text = "either"
			intervals [547]:
				xmin = 297.444
				xmax = 297.554
				text = "i"
			intervals [548]:
				xmin = 297.554
				xmax = 297.724
				text = "was"
			intervals [549]:
				xmin = 297.724
				xmax = 297.924
				text = "up"
			intervals [550]:
				xmin = 297.924
				xmax = 298.314
				text = "top"
			intervals [551]:
				xmin = 298.314
				xmax = 298.454
				text = "on"
			intervals [552]:
				xmin = 298.454
				xmax = 298.834
				text = "seventh"
			intervals [553]:
				xmin = 298.834
				xmax = 298.894
				text = "and"
			intervals [554]:
				xmin = 298.894
				xmax = 299.434
				text = "rdx"
			intervals [555]:
				xmin = 299.434
				xmax = 299.8263
				text = ""
			intervals [556]:
				xmin = 299.8263
				xmax = 300.0063
				text = "all"
			intervals [557]:
				xmin = 300.0063
				xmax = 300.0763
				text = "the"
			intervals [558]:
				xmin = 300.0763
				xmax = 300.4663
				text = "neighborhood"
			intervals [559]:
				xmin = 300.4663
				xmax = 300.8863
				text = "kids"
			intervals [560]:
				xmin = 300.8863
				xmax = 301.0063
				text = "or"
			intervals [561]:
				xmin = 301.0063
				xmax = 301.0863
				text = "i"
			intervals [562]:
				xmin = 301.0863
				xmax = 301.2163
				text = "was"
			intervals [563]:
				xmin = 301.2163
				xmax = 301.4863
				text = "down"
			intervals [564]:
				xmin = 301.4863
				xmax = 302.0363
				text = "bottom"
			intervals [565]:
				xmin = 302.0363
				xmax = 303.1533
				text = ""
			intervals [566]:
				xmin = 303.1533
				xmax = 303.2833
				text = "uh"
			intervals [567]:
				xmin = 303.2833
				xmax = 303.4833
				text = "at"
			intervals [568]:
				xmin = 303.4833
				xmax = 303.6133
				text = ""
			intervals [569]:
				xmin = 303.6133
				xmax = 303.6933
				text = "the"
			intervals [570]:
				xmin = 303.6933
				xmax = 304.2233
				text = "playground"
			intervals [571]:
				xmin = 304.2233
				xmax = 304.4679
				text = ""
			intervals [572]:
				xmin = 304.4679
				xmax = 304.5479
				text = "at"
			intervals [573]:
				xmin = 304.5479
				xmax = 304.6179
				text = "the"
			intervals [574]:
				xmin = 304.6179
				xmax = 304.9679
				text = "elementary"
			intervals [575]:
				xmin = 304.9679
				xmax = 305.1779
				text = "school"
			intervals [576]:
				xmin = 305.1779
				xmax = 305.2079
				text = ""
			intervals [577]:
				xmin = 305.2079
				xmax = 305.8879
				text = "rdx"
			intervals [578]:
				xmin = 305.8879
				xmax = 308.9312
				text = ""
			intervals [579]:
				xmin = 308.9312
				xmax = 309.1412
				text = "yeah"
			intervals [580]:
				xmin = 309.1412
				xmax = 309.2212
				text = "it"
			intervals [581]:
				xmin = 309.2212
				xmax = 309.2512
				text = "s"
			intervals [582]:
				xmin = 309.2512
				xmax = 309.4412
				text = "not"
			intervals [583]:
				xmin = 309.4412
				xmax = 309.5212
				text = "it"
			intervals [584]:
				xmin = 309.5212
				xmax = 309.5512
				text = "s"
			intervals [585]:
				xmin = 309.5512
				xmax = 309.7112
				text = "not"
			intervals [586]:
				xmin = 309.7112
				xmax = 309.8712
				text = "far"
			intervals [587]:
				xmin = 309.8712
				xmax = 309.9612
				text = "at"
			intervals [588]:
				xmin = 309.9612
				xmax = 310.1012
				text = "all"
			intervals [589]:
				xmin = 310.1012
				xmax = 310.1712
				text = "i"
			intervals [590]:
				xmin = 310.1712
				xmax = 310.3012
				text = "could"
			intervals [591]:
				xmin = 310.3012
				xmax = 310.5612
				text = "walk"
			intervals [592]:
				xmin = 310.5612
				xmax = 310.6412
				text = "to"
			intervals [593]:
				xmin = 310.6412
				xmax = 311.4812
				text = "rdx"
			intervals [594]:
				xmin = 311.4812
				xmax = 311.9985
				text = ""
			intervals [595]:
				xmin = 311.9985
				xmax = 312.1085
				text = "from"
			intervals [596]:
				xmin = 312.1085
				xmax = 312.2585
				text = "my"
			intervals [597]:
				xmin = 312.2585
				xmax = 312.3485
				text = "old"
			intervals [598]:
				xmin = 312.3485
				xmax = 312.5685
				text = "house"
			intervals [599]:
				xmin = 312.5685
				xmax = 314.2473
				text = ""
			intervals [600]:
				xmin = 314.2473
				xmax = 314.4673
				text = "oh"
			intervals [601]:
				xmin = 314.4673
				xmax = 314.8673
				text = "yeah"
			intervals [602]:
				xmin = 314.8673
				xmax = 315.1817
				text = ""
			intervals [603]:
				xmin = 315.1817
				xmax = 315.4217
				text = "yup"
			intervals [604]:
				xmin = 315.4217
				xmax = 317.8195
				text = ""
			intervals [605]:
				xmin = 317.8195
				xmax = 318.2095
				text = "yeah"
			intervals [606]:
				xmin = 318.2095
				xmax = 319.7415
				text = ""
			intervals [607]:
				xmin = 319.7415
				xmax = 319.8315
				text = "right"
			intervals [608]:
				xmin = 319.8315
				xmax = 319.8815
				text = ""
			intervals [609]:
				xmin = 319.8815
				xmax = 320.0515
				text = "there"
			intervals [610]:
				xmin = 320.0515
				xmax = 320.8964
				text = ""
			intervals [611]:
				xmin = 320.8964
				xmax = 321.5164
				text = "mm"
			intervals [612]:
				xmin = 321.5164
				xmax = 322.9672
				text = ""
			intervals [613]:
				xmin = 322.9672
				xmax = 323.2472
				text = "mostly"
			intervals [614]:
				xmin = 323.2472
				xmax = 323.5472
				text = "everybody"
			intervals [615]:
				xmin = 323.5472
				xmax = 323.6472
				text = ""
			intervals [616]:
				xmin = 323.6472
				xmax = 323.7472
				text = "rode"
			intervals [617]:
				xmin = 323.7472
				xmax = 323.7972
				text = ""
			intervals [618]:
				xmin = 323.7972
				xmax = 324.2572
				text = "bikes"
			intervals [619]:
				xmin = 324.2572
				xmax = 325.1314
				text = ""
			intervals [620]:
				xmin = 325.1314
				xmax = 325.2214
				text = "i"
			intervals [621]:
				xmin = 325.2214
				xmax = 325.6614
				text = "did"
			intervals [622]:
				xmin = 325.6614
				xmax = 326.1523
				text = ""
			intervals [623]:
				xmin = 326.1523
				xmax = 326.2523
				text = "i"
			intervals [624]:
				xmin = 326.2523
				xmax = 326.4623
				text = "rode"
			intervals [625]:
				xmin = 326.4623
				xmax = 326.9123
				text = "bikes"
			intervals [626]:
				xmin = 326.9123
				xmax = 326.9423
				text = ""
			intervals [627]:
				xmin = 326.9423
				xmax = 327.5123
				text = "um"
			intervals [628]:
				xmin = 327.5123
				xmax = 329.7616
				text = ""
			intervals [629]:
				xmin = 329.7616
				xmax = 329.8716
				text = "<unk>"
			intervals [630]:
				xmin = 329.8716
				xmax = 330.6882
				text = ""
			intervals [631]:
				xmin = 330.6882
				xmax = 331.0282
				text = "ever"
			intervals [632]:
				xmin = 331.0282
				xmax = 331.5982
				text = "everybody"
			intervals [633]:
				xmin = 331.5982
				xmax = 331.8682
				text = "around"
			intervals [634]:
				xmin = 331.8682
				xmax = 332.2982
				text = "there"
			intervals [635]:
				xmin = 332.2982
				xmax = 332.4382
				text = "were"
			intervals [636]:
				xmin = 332.4382
				xmax = 332.8282
				text = "friend"
			intervals [637]:
				xmin = 332.8282
				xmax = 333.0245
				text = ""
			intervals [638]:
				xmin = 333.0245
				xmax = 333.2545
				text = "i'm"
			intervals [639]:
				xmin = 333.2545
				xmax = 333.4545
				text = "still"
			intervals [640]:
				xmin = 333.4545
				xmax = 333.7445
				text = "friends"
			intervals [641]:
				xmin = 333.7445
				xmax = 333.8345
				text = "with"
			intervals [642]:
				xmin = 333.8345
				xmax = 333.8945
				text = "a"
			intervals [643]:
				xmin = 333.8945
				xmax = 334.0145
				text = "lot"
			intervals [644]:
				xmin = 334.0145
				xmax = 334.0745
				text = "of"
			intervals [645]:
				xmin = 334.0745
				xmax = 334.2945
				text = "people"
			intervals [646]:
				xmin = 334.2945
				xmax = 334.6745
				text = "i'm"
			intervals [647]:
				xmin = 334.6745
				xmax = 334.8772
				text = ""
			intervals [648]:
				xmin = 334.8772
				xmax = 334.9672
				text = "i"
			intervals [649]:
				xmin = 334.9672
				xmax = 335.1272
				text = "used"
			intervals [650]:
				xmin = 335.1272
				xmax = 335.1872
				text = "to"
			intervals [651]:
				xmin = 335.1872
				xmax = 335.3272
				text = "be"
			intervals [652]:
				xmin = 335.3272
				xmax = 335.5672
				text = "friends"
			intervals [653]:
				xmin = 335.5672
				xmax = 335.5972
				text = ""
			intervals [654]:
				xmin = 335.5972
				xmax = 335.7472
				text = "with"
			intervals [655]:
				xmin = 335.7472
				xmax = 335.9072
				text = "too"
			intervals [656]:
				xmin = 335.9072
				xmax = 339.5088
				text = ""
			intervals [657]:
				xmin = 339.5088
				xmax = 339.7888
				text = "no"
			intervals [658]:
				xmin = 339.7888
				xmax = 340.2888
				text = ""
			intervals [659]:
				xmin = 340.2888
				xmax = 340.5588
				text = "i"
			intervals [660]:
				xmin = 340.5588
				xmax = 340.6988
				text = "have"
			intervals [661]:
				xmin = 340.6988
				xmax = 340.9395
				text = ""
			intervals [662]:
				xmin = 340.9395
				xmax = 341.1795
				text = "two"
			intervals [663]:
				xmin = 341.1795
				xmax = 341.4395
				text = "older"
			intervals [664]:
				xmin = 341.4395
				xmax = 342.1895
				text = "siblings"
			intervals [665]:
				xmin = 342.1895
				xmax = 342.2395
				text = ""
			intervals [666]:
				xmin = 342.2395
				xmax = 342.4095
				text = "and"
			intervals [667]:
				xmin = 342.4095
				xmax = 342.5995
				text = "one"
			intervals [668]:
				xmin = 342.5995
				xmax = 342.8495
				text = "younger"
			intervals [669]:
				xmin = 342.8495
				xmax = 343.0595
				text = "one"
			intervals [670]:
				xmin = 343.0595
				xmax = 345.6429
				text = ""
			intervals [671]:
				xmin = 345.6429
				xmax = 345.8729
				text = "no"
			intervals [672]:
				xmin = 345.8729
				xmax = 345.9929
				text = "we"
			intervals [673]:
				xmin = 345.9929
				xmax = 346.2029
				text = "did"
			intervals [674]:
				xmin = 346.2029
				xmax = 346.2329
				text = ""
			intervals [675]:
				xmin = 346.2329
				xmax = 346.3929
				text = "we"
			intervals [676]:
				xmin = 346.3929
				xmax = 346.5229
				text = "didn't"
			intervals [677]:
				xmin = 346.5229
				xmax = 346.6129
				text = "grow"
			intervals [678]:
				xmin = 346.6129
				xmax = 346.7029
				text = "up"
			intervals [679]:
				xmin = 346.7029
				xmax = 346.9529
				text = "together"
			intervals [680]:
				xmin = 346.9529
				xmax = 347.0829
				text = "me"
			intervals [681]:
				xmin = 347.0829
				xmax = 347.1429
				text = "and"
			intervals [682]:
				xmin = 347.1429
				xmax = 347.2629
				text = "my"
			intervals [683]:
				xmin = 347.2629
				xmax = 347.4829
				text = "brother"
			intervals [684]:
				xmin = 347.4829
				xmax = 347.7729
				text = "did"
			intervals [685]:
				xmin = 347.7729
				xmax = 349.883
				text = ""
			intervals [686]:
				xmin = 349.883
				xmax = 350.343
				text = "mm-hm"
			intervals [687]:
				xmin = 350.343
				xmax = 351.0877
				text = ""
			intervals [688]:
				xmin = 351.0877
				xmax = 351.1877
				text = "my"
			intervals [689]:
				xmin = 351.1877
				xmax = 351.4277
				text = "younger"
			intervals [690]:
				xmin = 351.4277
				xmax = 351.7677
				text = "brother"
			intervals [691]:
				xmin = 351.7677
				xmax = 353.7172
				text = ""
			intervals [692]:
				xmin = 353.7172
				xmax = 353.8572
				text = "he"
			intervals [693]:
				xmin = 353.8572
				xmax = 353.9172
				text = "s"
			intervals [694]:
				xmin = 353.9172
				xmax = 354.1172
				text = "twenty"
			intervals [695]:
				xmin = 354.1172
				xmax = 354.4372
				text = "five"
			intervals [696]:
				xmin = 354.4372
				xmax = 355.9207
				text = ""
			intervals [697]:
				xmin = 355.9207
				xmax = 356.2507
				text = "three"
			intervals [698]:
				xmin = 356.2507
				xmax = 356.3807
				text = "year"
			intervals [699]:
				xmin = 356.3807
				xmax = 356.7036
				text = ""
			intervals [700]:
				xmin = 356.7036
				xmax = 357.0636
				text = "mm-hm"
			intervals [701]:
				xmin = 357.0636
				xmax = 358.6874
				text = ""
			intervals [702]:
				xmin = 358.6874
				xmax = 358.8474
				text = "yeah"
			intervals [703]:
				xmin = 358.8474
				xmax = 359.1174
				text = "we"
			intervals [704]:
				xmin = 359.1174
				xmax = 359.1474
				text = ""
			intervals [705]:
				xmin = 359.1474
				xmax = 359.4474
				text = "we"
			intervals [706]:
				xmin = 359.4474
				xmax = 359.6974
				text = "played"
			intervals [707]:
				xmin = 359.6974
				xmax = 360.0874
				text = "together"
			intervals [708]:
				xmin = 360.0874
				xmax = 360.2074
				text = "we"
			intervals [709]:
				xmin = 360.2074
				xmax = 360.4374
				text = "kind"
			intervals [710]:
				xmin = 360.4374
				xmax = 360.6174
				text = "of"
			intervals [711]:
				xmin = 360.6174
				xmax = 360.7879
				text = ""
			intervals [712]:
				xmin = 360.7879
				xmax = 361.2179
				text = "had"
			intervals [713]:
				xmin = 361.2179
				xmax = 361.2479
				text = ""
			intervals [714]:
				xmin = 361.2479
				xmax = 361.4079
				text = "the"
			intervals [715]:
				xmin = 361.4079
				xmax = 361.6379
				text = "older"
			intervals [716]:
				xmin = 361.6379
				xmax = 361.7479
				text = "we"
			intervals [717]:
				xmin = 361.7479
				xmax = 362.0279
				text = "got"
			intervals [718]:
				xmin = 362.0279
				xmax = 362.1279
				text = "the"
			intervals [719]:
				xmin = 362.1279
				xmax = 362.8479
				text = "more"
			intervals [720]:
				xmin = 362.8479
				xmax = 363.356
				text = ""
			intervals [721]:
				xmin = 363.356
				xmax = 363.546
				text = "our"
			intervals [722]:
				xmin = 363.546
				xmax = 363.716
				text = "group"
			intervals [723]:
				xmin = 363.716
				xmax = 363.786
				text = "of"
			intervals [724]:
				xmin = 363.786
				xmax = 364.406
				text = "friends"
			intervals [725]:
				xmin = 364.406
				xmax = 364.436
				text = ""
			intervals [726]:
				xmin = 364.436
				xmax = 364.716
				text = "like"
			intervals [727]:
				xmin = 364.716
				xmax = 365.0437
				text = ""
			intervals [728]:
				xmin = 365.0437
				xmax = 365.4837
				text = "dispersed"
			intervals [729]:
				xmin = 365.4837
				xmax = 365.7837
				text = "like"
			intervals [730]:
				xmin = 365.7837
				xmax = 365.8937
				text = "it"
			intervals [731]:
				xmin = 365.8937
				xmax = 366.3337
				text = "wasn't"
			intervals [732]:
				xmin = 366.3337
				xmax = 367.657
				text = ""
			intervals [733]:
				xmin = 367.657
				xmax = 368.107
				text = "younger"
			intervals [734]:
				xmin = 368.107
				xmax = 368.167
				text = ""
			intervals [735]:
				xmin = 368.167
				xmax = 368.337
				text = "yeah"
			intervals [736]:
				xmin = 368.337
				xmax = 368.487
				text = "we"
			intervals [737]:
				xmin = 368.487
				xmax = 368.597
				text = "had"
			intervals [738]:
				xmin = 368.597
				xmax = 368.677
				text = "the"
			intervals [739]:
				xmin = 368.677
				xmax = 368.867
				text = "same"
			intervals [740]:
				xmin = 368.867
				xmax = 369.377
				text = "friends"
			intervals [741]:
				xmin = 369.377
				xmax = 369.7551
				text = ""
			intervals [742]:
				xmin = 369.7551
				xmax = 370.0851
				text = "but"
			intervals [743]:
				xmin = 370.0851
				xmax = 370.2041
				text = ""
			intervals [744]:
				xmin = 370.2041
				xmax = 370.3341
				text = "we"
			intervals [745]:
				xmin = 370.3341
				xmax = 370.5441
				text = "still"
			intervals [746]:
				xmin = 370.5441
				xmax = 370.6741
				text = "have"
			intervals [747]:
				xmin = 370.6741
				xmax = 370.7541
				text = "the"
			intervals [748]:
				xmin = 370.7541
				xmax = 370.9441
				text = "same"
			intervals [749]:
				xmin = 370.9441
				xmax = 371.1841
				text = "friends"
			intervals [750]:
				xmin = 371.1841
				xmax = 371.4641
				text = "now"
			intervals [751]:
				xmin = 371.4641
				xmax = 371.7655
				text = ""
			intervals [752]:
				xmin = 371.7655
				xmax = 371.8855
				text = "but"
			intervals [753]:
				xmin = 371.8855
				xmax = 372.1255
				text = "he"
			intervals [754]:
				xmin = 372.1255
				xmax = 372.1555
				text = ""
			intervals [755]:
				xmin = 372.1555
				xmax = 372.2955
				text = "we"
			intervals [756]:
				xmin = 372.2955
				xmax = 372.4355
				text = "just"
			intervals [757]:
				xmin = 372.4355
				xmax = 372.6055
				text = "went"
			intervals [758]:
				xmin = 372.6055
				xmax = 372.7555
				text = "in"
			intervals [759]:
				xmin = 372.7555
				xmax = 373.0155
				text = "two"
			intervals [760]:
				xmin = 373.0155
				xmax = 373.2555
				text = "different"
			intervals [761]:
				xmin = 373.2555
				xmax = 373.6955
				text = "paths"
			intervals [762]:
				xmin = 373.6955
				xmax = 379.1019
				text = ""
			intervals [763]:
				xmin = 379.1019
				xmax = 379.3019
				text = "we"
			intervals [764]:
				xmin = 379.3019
				xmax = 379.6119
				text = "walked"
			intervals [765]:
				xmin = 379.6119
				xmax = 380.5319
				text = "around"
			intervals [766]:
				xmin = 380.5319
				xmax = 380.6719
				text = "we"
			intervals [767]:
				xmin = 380.6719
				xmax = 380.8119
				text = "did"
			intervals [768]:
				xmin = 380.8119
				xmax = 380.8419
				text = "a"
			intervals [769]:
				xmin = 380.8419
				xmax = 381.0019
				text = "lot"
			intervals [770]:
				xmin = 381.0019
				xmax = 381.0619
				text = "of"
			intervals [771]:
				xmin = 381.0619
				xmax = 381.3419
				text = "walking"
			intervals [772]:
				xmin = 381.3419
				xmax = 381.3719
				text = ""
			intervals [773]:
				xmin = 381.3719
				xmax = 381.5519
				text = "i"
			intervals [774]:
				xmin = 381.5519
				xmax = 381.9119
				text = "w"
			intervals [775]:
				xmin = 381.9119
				xmax = 381.9419
				text = "i"
			intervals [776]:
				xmin = 381.9419
				xmax = 382.2119
				text = "remember"
			intervals [777]:
				xmin = 382.2119
				xmax = 382.2719
				text = "a"
			intervals [778]:
				xmin = 382.2719
				xmax = 382.4319
				text = "lot"
			intervals [779]:
				xmin = 382.4319
				xmax = 382.5019
				text = "of"
			intervals [780]:
				xmin = 382.5019
				xmax = 382.9119
				text = "walking"
			intervals [781]:
				xmin = 382.9119
				xmax = 383.0266
				text = ""
			intervals [782]:
				xmin = 383.0266
				xmax = 383.4966
				text = "uptown"
			intervals [783]:
				xmin = 383.4966
				xmax = 383.9217
				text = ""
			intervals [784]:
				xmin = 383.9217
				xmax = 384.0617
				text = "and"
			intervals [785]:
				xmin = 384.0617
				xmax = 384.3117
				text = "riding"
			intervals [786]:
				xmin = 384.3117
				xmax = 384.8017
				text = "bikes"
			intervals [787]:
				xmin = 384.8017
				xmax = 384.9882
				text = ""
			intervals [788]:
				xmin = 384.9882
				xmax = 385.0982
				text = "and"
			intervals [789]:
				xmin = 385.0982
				xmax = 385.6482
				text = "just"
			intervals [790]:
				xmin = 385.6482
				xmax = 385.865
				text = ""
			intervals [791]:
				xmin = 385.865
				xmax = 386.355
				text = "chilling"
			intervals [792]:
				xmin = 386.355
				xmax = 386.405
				text = ""
			intervals [793]:
				xmin = 386.405
				xmax = 386.785
				text = "on"
			intervals [794]:
				xmin = 386.785
				xmax = 386.815
				text = ""
			intervals [795]:
				xmin = 386.815
				xmax = 386.995
				text = "my"
			intervals [796]:
				xmin = 386.995
				xmax = 387.195
				text = "friend"
			intervals [797]:
				xmin = 387.195
				xmax = 387.255
				text = "s"
			intervals [798]:
				xmin = 387.255
				xmax = 387.745
				text = "porch"
			intervals [799]:
				xmin = 387.745
				xmax = 391.586
				text = ""
			intervals [800]:
				xmin = 391.586
				xmax = 391.776
				text = "okay"
			intervals [801]:
				xmin = 391.776
				xmax = 392.3926
				text = ""
			intervals [802]:
				xmin = 392.3926
				xmax = 392.7826
				text = "<unk>"
			intervals [803]:
				xmin = 392.7826
				xmax = 397.1794
				text = ""
			intervals [804]:
				xmin = 397.1794
				xmax = 397.2494
				text = "we"
			intervals [805]:
				xmin = 397.2494
				xmax = 397.3994
				text = "did"
			intervals [806]:
				xmin = 397.3994
				xmax = 397.5894
				text = "a"
			intervals [807]:
				xmin = 397.5894
				xmax = 397.7894
				text = "lot"
			intervals [808]:
				xmin = 397.7894
				xmax = 397.8794
				text = "of"
			intervals [809]:
				xmin = 397.8794
				xmax = 398.4194
				text = "walking"
			intervals [810]:
				xmin = 398.4194
				xmax = 398.7233
				text = ""
			intervals [811]:
				xmin = 398.7233
				xmax = 399.2133
				text = "mm-hm"
			intervals [812]:
				xmin = 399.2133
				xmax = 400.7833
				text = ""
			intervals [813]:
				xmin = 400.7833
				xmax = 401.0133
				text = "around"
			intervals [814]:
				xmin = 401.0133
				xmax = 401.0733
				text = "the"
			intervals [815]:
				xmin = 401.0733
				xmax = 401.4733
				text = "neighborhood"
			intervals [816]:
				xmin = 401.4733
				xmax = 402.241
				text = ""
			intervals [817]:
				xmin = 402.241
				xmax = 402.501
				text = "cause"
			intervals [818]:
				xmin = 402.501
				xmax = 402.991
				text = "uptown"
			intervals [819]:
				xmin = 402.991
				xmax = 403.111
				text = "is"
			intervals [820]:
				xmin = 403.111
				xmax = 403.171
				text = ""
			intervals [821]:
				xmin = 403.171
				xmax = 403.501
				text = "different"
			intervals [822]:
				xmin = 403.501
				xmax = 404.001
				text = "neighborhoods"
			intervals [823]:
				xmin = 404.001
				xmax = 404.161
				text = "too"
			intervals [824]:
				xmin = 404.161
				xmax = 406.1057
				text = ""
			intervals [825]:
				xmin = 406.1057
				xmax = 407.0257
				text = "um"
			intervals [826]:
				xmin = 407.0257
				xmax = 407.7605
				text = ""
			intervals [827]:
				xmin = 407.7605
				xmax = 407.9205
				text = "<unk>"
			intervals [828]:
				xmin = 407.9205
				xmax = 412.3059
				text = ""
			intervals [829]:
				xmin = 412.3059
				xmax = 412.4659
				text = "that"
			intervals [830]:
				xmin = 412.4659
				xmax = 412.5559
				text = "s"
			intervals [831]:
				xmin = 412.5559
				xmax = 413.0659
				text = "down"
			intervals [832]:
				xmin = 413.0659
				xmax = 414.0806
				text = ""
			intervals [833]:
				xmin = 414.0806
				xmax = 414.3406
				text = "t"
			intervals [834]:
				xmin = 414.3406
				xmax = 415.0406
				text = "mob"
			intervals [835]:
				xmin = 415.0406
				xmax = 415.1006
				text = ""
			intervals [836]:
				xmin = 415.1006
				xmax = 415.8506
				text = "um"
			intervals [837]:
				xmin = 415.8506
				xmax = 416.1508
				text = ""
			intervals [838]:
				xmin = 416.1508
				xmax = 416.4108
				text = "fifty"
			intervals [839]:
				xmin = 416.4108
				xmax = 416.6208
				text = "two"
			intervals [840]:
				xmin = 416.6208
				xmax = 416.6508
				text = ""
			intervals [841]:
				xmin = 416.6508
				xmax = 417.3008
				text = "hundred"
			intervals [842]:
				xmin = 417.3008
				xmax = 418.2254
				text = ""
			intervals [843]:
				xmin = 418.2254
				xmax = 418.3454
				text = "it"
			intervals [844]:
				xmin = 418.3454
				xmax = 418.4654
				text = "s"
			intervals [845]:
				xmin = 418.4654
				xmax = 418.7154
				text = "it"
			intervals [846]:
				xmin = 418.7154
				xmax = 418.8054
				text = "s"
			intervals [847]:
				xmin = 418.8054
				xmax = 418.9054
				text = "in"
			intervals [848]:
				xmin = 418.9054
				xmax = 418.9754
				text = "the"
			intervals [849]:
				xmin = 418.9754
				xmax = 419.2654
				text = "same"
			intervals [850]:
				xmin = 419.2654
				xmax = 419.5254
				text = "area"
			intervals [851]:
				xmin = 419.5254
				xmax = 419.6254
				text = "as"
			intervals [852]:
				xmin = 419.6254
				xmax = 419.7554
				text = "t"
			intervals [853]:
				xmin = 419.7554
				xmax = 420.0454
				text = "mob"
			intervals [854]:
				xmin = 420.0454
				xmax = 421.6333
				text = ""
			intervals [855]:
				xmin = 421.6333
				xmax = 421.7933
				text = "these"
			intervals [856]:
				xmin = 421.7933
				xmax = 421.9233
				text = "aren't"
			intervals [857]:
				xmin = 421.9233
				xmax = 422.3733
				text = "neighborhood"
			intervals [858]:
				xmin = 422.3733
				xmax = 422.6522
				text = ""
			intervals [859]:
				xmin = 422.6522
				xmax = 422.8722
				text = "it"
			intervals [860]:
				xmin = 422.8722
				xmax = 422.9322
				text = "s"
			intervals [861]:
				xmin = 422.9322
				xmax = 423.4622
				text = ""
			intervals [862]:
				xmin = 423.4622
				xmax = 423.8622
				text = "different"
			intervals [863]:
				xmin = 423.8622
				xmax = 423.9922
				text = "n-"
			intervals [864]:
				xmin = 423.9922
				xmax = 424.0895
				text = ""
			intervals [865]:
				xmin = 424.0895
				xmax = 424.6295
				text = "neighborhoods"
			intervals [866]:
				xmin = 424.6295
				xmax = 424.8695
				text = "within"
			intervals [867]:
				xmin = 424.8695
				xmax = 424.9095
				text = "a"
			intervals [868]:
				xmin = 424.9095
				xmax = 425.2795
				text = "neighborhood"
			intervals [869]:
				xmin = 425.2795
				xmax = 425.5095
				text = "but"
			intervals [870]:
				xmin = 425.5095
				xmax = 425.5595
				text = "a"
			intervals [871]:
				xmin = 425.5595
				xmax = 425.8895
				text = "this"
			intervals [872]:
				xmin = 425.8895
				xmax = 426.0195
				text = ""
			intervals [873]:
				xmin = 426.0195
				xmax = 426.4295
				text = "neighborhood"
			intervals [874]:
				xmin = 426.4295
				xmax = 426.6595
				text = "is"
			intervals [875]:
				xmin = 426.6595
				xmax = 426.6895
				text = ""
			intervals [876]:
				xmin = 426.6895
				xmax = 426.8795
				text = "all"
			intervals [877]:
				xmin = 426.8795
				xmax = 427.2395
				text = "together"
			intervals [878]:
				xmin = 427.2395
				xmax = 427.6812
				text = ""
			intervals [879]:
				xmin = 427.6812
				xmax = 427.9212
				text = "so"
			intervals [880]:
				xmin = 427.9212
				xmax = 428.0512
				text = "it"
			intervals [881]:
				xmin = 428.0512
				xmax = 428.0912
				text = "s"
			intervals [882]:
				xmin = 428.0912
				xmax = 429.0851
				text = ""
			intervals [883]:
				xmin = 429.0851
				xmax = 429.5051
				text = "yeah"
			intervals [884]:
				xmin = 429.5051
				xmax = 429.7137
				text = ""
			intervals [885]:
				xmin = 429.7137
				xmax = 430.1637
				text = "exactly"
			intervals [886]:
				xmin = 430.1637
				xmax = 432.9814
				text = ""
			intervals [887]:
				xmin = 432.9814
				xmax = 433.6714
				text = "mm-hm"
			intervals [888]:
				xmin = 433.6714
				xmax = 434.2355
				text = ""
			intervals [889]:
				xmin = 434.2355
				xmax = 435.0155
				text = "crt"
			intervals [890]:
				xmin = 435.0155
				xmax = 435.1304
				text = ""
			intervals [891]:
				xmin = 435.1304
				xmax = 435.2504
				text = "that"
			intervals [892]:
				xmin = 435.2504
				xmax = 435.3204
				text = "s"
			intervals [893]:
				xmin = 435.3204
				xmax = 435.6904
				text = "crittenden"
			intervals [894]:
				xmin = 435.6904
				xmax = 436.1004
				text = "street"
			intervals [895]:
				xmin = 436.1004
				xmax = 436.6457
				text = ""
			intervals [896]:
				xmin = 436.6457
				xmax = 437.1957
				text = "uh"
			intervals [897]:
				xmin = 437.1957
				xmax = 438.5763
				text = ""
			intervals [898]:
				xmin = 438.5763
				xmax = 438.8663
				text = "fourth"
			intervals [899]:
				xmin = 438.8663
				xmax = 438.9363
				text = "and"
			intervals [900]:
				xmin = 438.9363
				xmax = 439.7163
				text = "delafield"
			intervals [901]:
				xmin = 439.7163
				xmax = 440.4799
				text = ""
			intervals [902]:
				xmin = 440.4799
				xmax = 440.9299
				text = "and"
			intervals [903]:
				xmin = 440.9299
				xmax = 443.2475
				text = ""
			intervals [904]:
				xmin = 443.2475
				xmax = 443.3875
				text = "that"
			intervals [905]:
				xmin = 443.3875
				xmax = 443.4475
				text = "s"
			intervals [906]:
				xmin = 443.4475
				xmax = 443.7175
				text = "uptown"
			intervals [907]:
				xmin = 443.7175
				xmax = 443.9175
				text = "too"
			intervals [908]:
				xmin = 443.9175
				xmax = 454.2002
				text = ""
			intervals [909]:
				xmin = 454.2002
				xmax = 454.4902
				text = "<unk>"
			intervals [910]:
				xmin = 454.4902
				xmax = 454.8402
				text = "yeah"
			intervals [911]:
				xmin = 454.8402
				xmax = 455.3002
				text = "sometime"
			intervals [912]:
				xmin = 455.3002
				xmax = 455.3302
				text = ""
			intervals [913]:
				xmin = 455.3302
				xmax = 455.5002
				text = "well"
			intervals [914]:
				xmin = 455.5002
				xmax = 455.5302
				text = ""
			intervals [915]:
				xmin = 455.5302
				xmax = 455.7302
				text = "it"
			intervals [916]:
				xmin = 455.7302
				xmax = 455.7602
				text = ""
			intervals [917]:
				xmin = 455.7602
				xmax = 455.9602
				text = "it"
			intervals [918]:
				xmin = 455.9602
				xmax = 456.1902
				text = "didn't"
			intervals [919]:
				xmin = 456.1902
				xmax = 456.3302
				text = "used"
			intervals [920]:
				xmin = 456.3302
				xmax = 456.4002
				text = "to"
			intervals [921]:
				xmin = 456.4002
				xmax = 456.5202
				text = "be"
			intervals [922]:
				xmin = 456.5202
				xmax = 456.7202
				text = "like"
			intervals [923]:
				xmin = 456.7202
				xmax = 456.8902
				text = "that"
			intervals [924]:
				xmin = 456.8902
				xmax = 457.0912
				text = ""
			intervals [925]:
				xmin = 457.0912
				xmax = 457.5212
				text = "but"
			intervals [926]:
				xmin = 457.5212
				xmax = 457.6955
				text = ""
			intervals [927]:
				xmin = 457.6955
				xmax = 458.1155
				text = "like"
			intervals [928]:
				xmin = 458.1155
				xmax = 458.2255
				text = ""
			intervals [929]:
				xmin = 458.2255
				xmax = 458.2755
				text = "i"
			intervals [930]:
				xmin = 458.2755
				xmax = 458.3555
				text = "m"
			intervals [931]:
				xmin = 458.3555
				xmax = 458.4055
				text = "a"
			intervals [932]:
				xmin = 458.4055
				xmax = 458.5855
				text = "say"
			intervals [933]:
				xmin = 458.5855
				xmax = 458.8455
				text = "about"
			intervals [934]:
				xmin = 458.8455
				xmax = 458.8955
				text = ""
			intervals [935]:
				xmin = 458.8955
				xmax = 459.3455
				text = "five"
			intervals [936]:
				xmin = 459.3455
				xmax = 459.5755
				text = "six"
			intervals [937]:
				xmin = 459.5755
				xmax = 459.8055
				text = "years"
			intervals [938]:
				xmin = 459.8055
				xmax = 460.3155
				text = "ago"
			intervals [939]:
				xmin = 460.3155
				xmax = 461.092
				text = ""
			intervals [940]:
				xmin = 461.092
				xmax = 461.232
				text = "it"
			intervals [941]:
				xmin = 461.232
				xmax = 461.452
				text = "got"
			intervals [942]:
				xmin = 461.452
				xmax = 461.792
				text = "really"
			intervals [943]:
				xmin = 461.792
				xmax = 461.852
				text = ""
			intervals [944]:
				xmin = 461.852
				xmax = 461.922
				text = "v"
			intervals [945]:
				xmin = 461.922
				xmax = 462.052
				text = ""
			intervals [946]:
				xmin = 462.052
				xmax = 462.392
				text = "really"
			intervals [947]:
				xmin = 462.392
				xmax = 462.452
				text = ""
			intervals [948]:
				xmin = 462.452
				xmax = 462.912
				text = "violent"
			intervals [949]:
				xmin = 462.912
				xmax = 462.942
				text = ""
			intervals [950]:
				xmin = 462.942
				xmax = 463.072
				text = "up"
			intervals [951]:
				xmin = 463.072
				xmax = 463.142
				text = ""
			intervals [952]:
				xmin = 463.142
				xmax = 463.762
				text = "there"
			intervals [953]:
				xmin = 463.762
				xmax = 464.2766
				text = ""
			intervals [954]:
				xmin = 464.2766
				xmax = 464.9366
				text = "and"
			intervals [955]:
				xmin = 464.9366
				xmax = 465.3355
				text = ""
			intervals [956]:
				xmin = 465.3355
				xmax = 465.6755
				text = "like"
			intervals [957]:
				xmin = 465.6755
				xmax = 465.8955
				text = ""
			intervals [958]:
				xmin = 465.8955
				xmax = 466.2555
				text = "from"
			intervals [959]:
				xmin = 466.2555
				xmax = 466.5612
				text = ""
			intervals [960]:
				xmin = 466.5612
				xmax = 467.2812
				text = "crt"
			intervals [961]:
				xmin = 467.2812
				xmax = 467.3612
				text = ""
			intervals [962]:
				xmin = 467.3612
				xmax = 467.8212
				text = "up"
			intervals [963]:
				xmin = 467.8212
				xmax = 468.9406
				text = ""
			intervals [964]:
				xmin = 468.9406
				xmax = 469.3906
				text = "everybody"
			intervals [965]:
				xmin = 469.3906
				xmax = 469.5806
				text = "was"
			intervals [966]:
				xmin = 469.5806
				xmax = 470.0306
				text = "together"
			intervals [967]:
				xmin = 470.0306
				xmax = 470.2106
				text = "but"
			intervals [968]:
				xmin = 470.2106
				xmax = 470.7406
				text = "crt"
			intervals [969]:
				xmin = 470.7406
				xmax = 470.7906
				text = ""
			intervals [970]:
				xmin = 470.7906
				xmax = 471.3306
				text = "down"
			intervals [971]:
				xmin = 471.3306
				xmax = 471.9893
				text = ""
			intervals [972]:
				xmin = 471.9893
				xmax = 472.3693
				text = "everybody"
			intervals [973]:
				xmin = 472.3693
				xmax = 472.5193
				text = "was"
			intervals [974]:
				xmin = 472.5193
				xmax = 472.9493
				text = "together"
			intervals [975]:
				xmin = 472.9493
				xmax = 473.1614
				text = ""
			intervals [976]:
				xmin = 473.1614
				xmax = 473.2814
				text = "they"
			intervals [977]:
				xmin = 473.2814
				xmax = 473.3414
				text = "were"
			intervals [978]:
				xmin = 473.3414
				xmax = 473.6014
				text = "kind"
			intervals [979]:
				xmin = 473.6014
				xmax = 473.7714
				text = "of"
			intervals [980]:
				xmin = 473.7714
				xmax = 473.8714
				text = "they"
			intervals [981]:
				xmin = 473.8714
				xmax = 473.9414
				text = "were"
			intervals [982]:
				xmin = 473.9414
				xmax = 474.1414
				text = "kind"
			intervals [983]:
				xmin = 474.1414
				xmax = 474.2014
				text = "of"
			intervals [984]:
				xmin = 474.2014
				xmax = 474.3814
				text = "like"
			intervals [985]:
				xmin = 474.3814
				xmax = 474.4314
				text = ""
			intervals [986]:
				xmin = 474.4314
				xmax = 474.9414
				text = "beefing"
			intervals [987]:
				xmin = 474.9414
				xmax = 476.232
				text = ""
			intervals [988]:
				xmin = 476.232
				xmax = 476.592
				text = "and"
			intervals [989]:
				xmin = 476.592
				xmax = 477.152
				text = "from"
			intervals [990]:
				xmin = 477.152
				xmax = 477.3923
				text = ""
			intervals [991]:
				xmin = 477.3923
				xmax = 477.6123
				text = "one"
			intervals [992]:
				xmin = 477.6123
				xmax = 477.7923
				text = "side"
			intervals [993]:
				xmin = 477.7923
				xmax = 477.8523
				text = "of"
			intervals [994]:
				xmin = 477.8523
				xmax = 478.1123
				text = "georgia"
			intervals [995]:
				xmin = 478.1123
				xmax = 478.6723
				text = "avenue"
			intervals [996]:
				xmin = 478.6723
				xmax = 479.1481
				text = ""
			intervals [997]:
				xmin = 479.1481
				xmax = 479.2881
				text = "to"
			intervals [998]:
				xmin = 479.2881
				xmax = 479.3781
				text = "the"
			intervals [999]:
				xmin = 479.3781
				xmax = 479.5981
				text = "other"
			intervals [1000]:
				xmin = 479.5981
				xmax = 479.8081
				text = "side"
			intervals [1001]:
				xmin = 479.8081
				xmax = 479.8781
				text = "of"
			intervals [1002]:
				xmin = 479.8781
				xmax = 480.0881
				text = "georgia"
			intervals [1003]:
				xmin = 480.0881
				xmax = 480.4081
				text = "avenue"
			intervals [1004]:
				xmin = 480.4081
				xmax = 480.5381
				text = "they"
			intervals [1005]:
				xmin = 480.5381
				xmax = 480.6581
				text = "were"
			intervals [1006]:
				xmin = 480.6581
				xmax = 480.9981
				text = "beefing"
			intervals [1007]:
				xmin = 480.9981
				xmax = 481.1981
				text = "too"
			intervals [1008]:
				xmin = 481.1981
				xmax = 488.3922
				text = ""
			intervals [1009]:
				xmin = 488.3922
				xmax = 488.5222
				text = "i"
			intervals [1010]:
				xmin = 488.5222
				xmax = 488.7522
				text = "think"
			intervals [1011]:
				xmin = 488.7522
				xmax = 488.8222
				text = "it"
			intervals [1012]:
				xmin = 488.8222
				xmax = 489.1422
				text = "was"
			intervals [1013]:
				xmin = 489.1422
				xmax = 490.5803
				text = ""
			intervals [1014]:
				xmin = 490.5803
				xmax = 490.6903
				text = "i"
			intervals [1015]:
				xmin = 490.6903
				xmax = 490.8903
				text = "think"
			intervals [1016]:
				xmin = 490.8903
				xmax = 491.1603
				text = "drugs"
			intervals [1017]:
				xmin = 491.1603
				xmax = 491.2903
				text = "had"
			intervals [1018]:
				xmin = 491.2903
				xmax = 491.3203
				text = "a"
			intervals [1019]:
				xmin = 491.3203
				xmax = 491.4803
				text = "lot"
			intervals [1020]:
				xmin = 491.4803
				xmax = 491.5503
				text = "to"
			intervals [1021]:
				xmin = 491.5503
				xmax = 491.6803
				text = "do"
			intervals [1022]:
				xmin = 491.6803
				xmax = 491.8203
				text = "with"
			intervals [1023]:
				xmin = 491.8203
				xmax = 491.9703
				text = "it"
			intervals [1024]:
				xmin = 491.9703
				xmax = 492.0503
				text = "it"
			intervals [1025]:
				xmin = 492.0503
				xmax = 492.2903
				text = "was"
			intervals [1026]:
				xmin = 492.2903
				xmax = 492.8803
				text = "drugs"
			intervals [1027]:
				xmin = 492.8803
				xmax = 492.9803
				text = "it"
			intervals [1028]:
				xmin = 492.9803
				xmax = 493.4703
				text = "was"
			intervals [1029]:
				xmin = 493.4703
				xmax = 493.5085
				text = ""
			intervals [1030]:
				xmin = 493.5085
				xmax = 493.9385
				text = "uh"
			intervals [1031]:
				xmin = 493.9385
				xmax = 494.3646
				text = ""
			intervals [1032]:
				xmin = 494.3646
				xmax = 494.5246
				text = "just"
			intervals [1033]:
				xmin = 494.5246
				xmax = 494.7746
				text = "people"
			intervals [1034]:
				xmin = 494.7746
				xmax = 494.9546
				text = "not"
			intervals [1035]:
				xmin = 494.9546
				xmax = 495.2046
				text = "liking"
			intervals [1036]:
				xmin = 495.2046
				xmax = 495.3746
				text = "each"
			intervals [1037]:
				xmin = 495.3746
				xmax = 495.6146
				text = "other"
			intervals [1038]:
				xmin = 495.6146
				xmax = 497.076
				text = ""
			intervals [1039]:
				xmin = 497.076
				xmax = 497.166
				text = "it"
			intervals [1040]:
				xmin = 497.166
				xmax = 497.336
				text = "was"
			intervals [1041]:
				xmin = 497.336
				xmax = 497.386
				text = "a"
			intervals [1042]:
				xmin = 497.386
				xmax = 497.586
				text = "lot"
			intervals [1043]:
				xmin = 497.586
				xmax = 497.796
				text = "of"
			intervals [1044]:
				xmin = 497.796
				xmax = 498.1339
				text = ""
			intervals [1045]:
				xmin = 498.1339
				xmax = 498.2239
				text = "it"
			intervals [1046]:
				xmin = 498.2239
				xmax = 498.3339
				text = "was"
			intervals [1047]:
				xmin = 498.3339
				xmax = 498.3739
				text = "a"
			intervals [1048]:
				xmin = 498.3739
				xmax = 498.5139
				text = "lot"
			intervals [1049]:
				xmin = 498.5139
				xmax = 498.5839
				text = "of"
			intervals [1050]:
				xmin = 498.5839
				xmax = 498.7339
				text = "hood"
			intervals [1051]:
				xmin = 498.7339
				xmax = 499.0239
				text = "beef"
			intervals [1052]:
				xmin = 499.0239
				xmax = 511.4582
				text = ""
			intervals [1053]:
				xmin = 511.4582
				xmax = 511.8682
				text = "mm-hm"
			intervals [1054]:
				xmin = 511.8682
				xmax = 513.5152
				text = ""
			intervals [1055]:
				xmin = 513.5152
				xmax = 513.7952
				text = "mm-hm"
			intervals [1056]:
				xmin = 513.7952
				xmax = 521.8695
				text = ""
			intervals [1057]:
				xmin = 521.8695
				xmax = 522.0995
				text = "yeah"
			intervals [1058]:
				xmin = 522.0995
				xmax = 522.1395
				text = ""
			intervals [1059]:
				xmin = 522.1395
				xmax = 522.4095
				text = "cause"
			intervals [1060]:
				xmin = 522.4095
				xmax = 522.6995
				text = "most"
			intervals [1061]:
				xmin = 522.6995
				xmax = 522.7595
				text = "of"
			intervals [1062]:
				xmin = 522.7595
				xmax = 522.8095
				text = "m-"
			intervals [1063]:
				xmin = 522.8095
				xmax = 522.8895
				text = ""
			intervals [1064]:
				xmin = 522.8895
				xmax = 523.4695
				text = "honestly"
			intervals [1065]:
				xmin = 523.4695
				xmax = 523.8995
				text = "most"
			intervals [1066]:
				xmin = 523.8995
				xmax = 523.9995
				text = "of"
			intervals [1067]:
				xmin = 523.9995
				xmax = 524.1395
				text = "m-"
			intervals [1068]:
				xmin = 524.1395
				xmax = 524.2851
				text = ""
			intervals [1069]:
				xmin = 524.2851
				xmax = 524.5251
				text = "m-"
			intervals [1070]:
				xmin = 524.5251
				xmax = 524.5951
				text = ""
			intervals [1071]:
				xmin = 524.5951
				xmax = 524.6951
				text = "the"
			intervals [1072]:
				xmin = 524.6951
				xmax = 525.2351
				text = "neighborhood"
			intervals [1073]:
				xmin = 525.2351
				xmax = 525.7751
				text = "people"
			intervals [1074]:
				xmin = 525.7751
				xmax = 526.6345
				text = ""
			intervals [1075]:
				xmin = 526.6345
				xmax = 526.9245
				text = "i'm"
			intervals [1076]:
				xmin = 526.9245
				xmax = 526.9645
				text = ""
			intervals [1077]:
				xmin = 526.9645
				xmax = 527.2645
				text = "i'm"
			intervals [1078]:
				xmin = 527.2645
				xmax = 527.3845
				text = ""
			intervals [1079]:
				xmin = 527.3845
				xmax = 527.7345
				text = "still"
			intervals [1080]:
				xmin = 527.7345
				xmax = 528.0145
				text = "friends"
			intervals [1081]:
				xmin = 528.0145
				xmax = 528.1145
				text = "with"
			intervals [1082]:
				xmin = 528.1145
				xmax = 528.1745
				text = "a"
			intervals [1083]:
				xmin = 528.1745
				xmax = 528.3745
				text = "lot"
			intervals [1084]:
				xmin = 528.3745
				xmax = 528.4645
				text = "of"
			intervals [1085]:
				xmin = 528.4645
				xmax = 528.5445
				text = "the"
			intervals [1086]:
				xmin = 528.5445
				xmax = 528.5745
				text = ""
			intervals [1087]:
				xmin = 528.5745
				xmax = 529.1245
				text = "girls"
			intervals [1088]:
				xmin = 529.1245
				xmax = 529.3375
				text = ""
			intervals [1089]:
				xmin = 529.3375
				xmax = 529.6675
				text = "but"
			intervals [1090]:
				xmin = 529.6675
				xmax = 529.9275
				text = "most"
			intervals [1091]:
				xmin = 529.9275
				xmax = 529.9975
				text = "of"
			intervals [1092]:
				xmin = 529.9975
				xmax = 530.1475
				text = "the"
			intervals [1093]:
				xmin = 530.1475
				xmax = 530.8275
				text = "guys"
			intervals [1094]:
				xmin = 530.8275
				xmax = 530.9375
				text = ""
			intervals [1095]:
				xmin = 530.9375
				xmax = 531.1175
				text = "are"
			intervals [1096]:
				xmin = 531.1175
				xmax = 531.1475
				text = ""
			intervals [1097]:
				xmin = 531.1475
				xmax = 531.4675
				text = "either"
			intervals [1098]:
				xmin = 531.4675
				xmax = 531.7069
				text = ""
			intervals [1099]:
				xmin = 531.7069
				xmax = 532.0469
				text = "dead"
			intervals [1100]:
				xmin = 532.0469
				xmax = 532.1669
				text = "or"
			intervals [1101]:
				xmin = 532.1669
				xmax = 532.1969
				text = ""
			intervals [1102]:
				xmin = 532.1969
				xmax = 532.2769
				text = "in"
			intervals [1103]:
				xmin = 532.2769
				xmax = 532.6269
				text = "jail"
			intervals [1104]:
				xmin = 532.6269
				xmax = 534.3983
				text = ""
			intervals [1105]:
				xmin = 534.3983
				xmax = 534.6383
				text = "because"
			intervals [1106]:
				xmin = 534.6383
				xmax = 534.7183
				text = "of"
			intervals [1107]:
				xmin = 534.7183
				xmax = 534.9083
				text = "what"
			intervals [1108]:
				xmin = 534.9083
				xmax = 534.9583
				text = "s"
			intervals [1109]:
				xmin = 534.9583
				xmax = 535.2483
				text = "going"
			intervals [1110]:
				xmin = 535.2483
				xmax = 535.3083
				text = "on"
			intervals [1111]:
				xmin = 535.3083
				xmax = 535.3883
				text = "and"
			intervals [1112]:
				xmin = 535.3883
				xmax = 535.5183
				text = "my"
			intervals [1113]:
				xmin = 535.5183
				xmax = 535.7283
				text = "brother"
			intervals [1114]:
				xmin = 535.7283
				xmax = 536.0683
				text = "included"
			intervals [1115]:
				xmin = 536.0683
				xmax = 536.1883
				text = "my"
			intervals [1116]:
				xmin = 536.1883
				xmax = 536.5783
				text = "brother"
			intervals [1117]:
				xmin = 536.5783
				xmax = 536.6083
				text = ""
			intervals [1118]:
				xmin = 536.6083
				xmax = 536.6883
				text = "he"
			intervals [1119]:
				xmin = 536.6883
				xmax = 536.8383
				text = "got"
			intervals [1120]:
				xmin = 536.8383
				xmax = 536.8983
				text = "in"
			intervals [1121]:
				xmin = 536.8983
				xmax = 536.9783
				text = "a"
			intervals [1122]:
				xmin = 536.9783
				xmax = 537.1383
				text = "lot"
			intervals [1123]:
				xmin = 537.1383
				xmax = 537.1983
				text = "of"
			intervals [1124]:
				xmin = 537.1983
				xmax = 537.6783
				text = "trouble"
			intervals [1125]:
				xmin = 537.6783
				xmax = 538.3593
				text = ""
			intervals [1126]:
				xmin = 538.3593
				xmax = 538.5493
				text = "being"
			intervals [1127]:
				xmin = 538.5493
				xmax = 539.0693
				text = "uptown"
			intervals [1128]:
				xmin = 539.0693
				xmax = 540.590
				text = ""
			intervals [1129]:
				xmin = 540.590
				xmax = 540.680
				text = "he"
			intervals [1130]:
				xmin = 540.680
				xmax = 540.820
				text = "went"
			intervals [1131]:
				xmin = 540.820
				xmax = 540.880
				text = "to"
			intervals [1132]:
				xmin = 540.880
				xmax = 541.050
				text = "jail"
			intervals [1133]:
				xmin = 541.050
				xmax = 541.090
				text = "a"
			intervals [1134]:
				xmin = 541.090
				xmax = 541.320
				text = "couple"
			intervals [1135]:
				xmin = 541.320
				xmax = 541.390
				text = "of"
			intervals [1136]:
				xmin = 541.390
				xmax = 541.870
				text = "times"
			intervals [1137]:
				xmin = 541.870
				xmax = 543.6521
				text = ""
			intervals [1138]:
				xmin = 543.6521
				xmax = 544.0521
				text = "so"
			intervals [1139]:
				xmin = 544.0521
				xmax = 548.4675
				text = ""
			intervals [1140]:
				xmin = 548.4675
				xmax = 548.6775
				text = "yeah"
			intervals [1141]:
				xmin = 548.6775
				xmax = 548.8275
				text = "one"
			intervals [1142]:
				xmin = 548.8275
				xmax = 548.8875
				text = "of"
			intervals [1143]:
				xmin = 548.8875
				xmax = 549.0175
				text = "my"
			intervals [1144]:
				xmin = 549.0175
				xmax = 549.2775
				text = "friend"
			intervals [1145]:
				xmin = 549.2775
				xmax = 549.3975
				text = "my"
			intervals [1146]:
				xmin = 549.3975
				xmax = 549.5575
				text = "friend"
			intervals [1147]:
				xmin = 549.5575
				xmax = 550.1875
				text = "rdx"
			intervals [1148]:
				xmin = 550.1875
				xmax = 550.2175
				text = ""
			intervals [1149]:
				xmin = 550.2175
				xmax = 550.3575
				text = "he"
			intervals [1150]:
				xmin = 550.3575
				xmax = 550.6075
				text = "was"
			intervals [1151]:
				xmin = 550.6075
				xmax = 550.6375
				text = ""
			intervals [1152]:
				xmin = 550.6375
				xmax = 551.1575
				text = "murdered"
			intervals [1153]:
				xmin = 551.1575
				xmax = 551.5601
				text = ""
			intervals [1154]:
				xmin = 551.5601
				xmax = 551.7001
				text = "like"
			intervals [1155]:
				xmin = 551.7001
				xmax = 551.7401
				text = ""
			intervals [1156]:
				xmin = 551.7401
				xmax = 551.9501
				text = "three"
			intervals [1157]:
				xmin = 551.9501
				xmax = 552.0101
				text = "or"
			intervals [1158]:
				xmin = 552.0101
				xmax = 552.1901
				text = "four"
			intervals [1159]:
				xmin = 552.1901
				xmax = 552.4001
				text = "years"
			intervals [1160]:
				xmin = 552.4001
				xmax = 552.6901
				text = "ago"
			intervals [1161]:
				xmin = 552.6901
				xmax = 552.7201
				text = ""
			intervals [1162]:
				xmin = 552.7201
				xmax = 552.7801
				text = "he"
			intervals [1163]:
				xmin = 552.7801
				xmax = 552.9401
				text = "got"
			intervals [1164]:
				xmin = 552.9401
				xmax = 553.5401
				text = "stabbed"
			intervals [1165]:
				xmin = 553.5401
				xmax = 554.1276
				text = ""
			intervals [1166]:
				xmin = 554.1276
				xmax = 554.6476
				text = "um"
			intervals [1167]:
				xmin = 554.6476
				xmax = 554.7276
				text = ""
			intervals [1168]:
				xmin = 554.7276
				xmax = 554.8876
				text = "my"
			intervals [1169]:
				xmin = 554.8876
				xmax = 555.1776
				text = "brother"
			intervals [1170]:
				xmin = 555.1776
				xmax = 555.3476
				text = "s"
			intervals [1171]:
				xmin = 555.3476
				xmax = 555.4197
				text = ""
			intervals [1172]:
				xmin = 555.4197
				xmax = 555.7797
				text = "best"
			intervals [1173]:
				xmin = 555.7797
				xmax = 556.2297
				text = "friend"
			intervals [1174]:
				xmin = 556.2297
				xmax = 556.3997
				text = "he"
			intervals [1175]:
				xmin = 556.3997
				xmax = 556.8597
				text = "was"
			intervals [1176]:
				xmin = 556.8597
				xmax = 557.2724
				text = ""
			intervals [1177]:
				xmin = 557.2724
				xmax = 557.6824
				text = "killed"
			intervals [1178]:
				xmin = 557.6824
				xmax = 557.8424
				text = "on"
			intervals [1179]:
				xmin = 557.8424
				xmax = 557.8724
				text = ""
			intervals [1180]:
				xmin = 557.8724
				xmax = 558.2424
				text = "mother"
			intervals [1181]:
				xmin = 558.2424
				xmax = 558.2924
				text = "s"
			intervals [1182]:
				xmin = 558.2924
				xmax = 558.6324
				text = "day"
			intervals [1183]:
				xmin = 558.6324
				xmax = 560.1539
				text = ""
			intervals [1184]:
				xmin = 560.1539
				xmax = 560.6739
				text = "uh"
			intervals [1185]:
				xmin = 560.6739
				xmax = 560.7339
				text = ""
			intervals [1186]:
				xmin = 560.7339
				xmax = 560.9539
				text = "three"
			intervals [1187]:
				xmin = 560.9539
				xmax = 561.1439
				text = "years"
			intervals [1188]:
				xmin = 561.1439
				xmax = 561.3739
				text = "ago"
			intervals [1189]:
				xmin = 561.3739
				xmax = 561.819
				text = ""
			intervals [1190]:
				xmin = 561.819
				xmax = 562.249
				text = "mm-hm"
			intervals [1191]:
				xmin = 562.249
				xmax = 563.9538
				text = ""
			intervals [1192]:
				xmin = 563.9538
				xmax = 564.0838
				text = "<unk>"
			intervals [1193]:
				xmin = 564.0838
				xmax = 564.5587
				text = ""
			intervals [1194]:
				xmin = 564.5587
				xmax = 564.9287
				text = "somebody"
			intervals [1195]:
				xmin = 564.9287
				xmax = 565.2687
				text = "just"
			intervals [1196]:
				xmin = 565.2687
				xmax = 565.4787
				text = "got"
			intervals [1197]:
				xmin = 565.4787
				xmax = 565.5487
				text = ""
			intervals [1198]:
				xmin = 565.5487
				xmax = 565.6087
				text = "k"
			intervals [1199]:
				xmin = 565.6087
				xmax = 565.8187
				text = ""
			intervals [1200]:
				xmin = 565.8187
				xmax = 565.8787
				text = "k"
			intervals [1201]:
				xmin = 565.8787
				xmax = 566.2544
				text = ""
			intervals [1202]:
				xmin = 566.2544
				xmax = 566.3944
				text = "a"
			intervals [1203]:
				xmin = 566.3944
				xmax = 566.6244
				text = "friend"
			intervals [1204]:
				xmin = 566.6244
				xmax = 566.6944
				text = "of"
			intervals [1205]:
				xmin = 566.6944
				xmax = 567.0944
				text = "mine"
			intervals [1206]:
				xmin = 567.0944
				xmax = 567.9502
				text = ""
			intervals [1207]:
				xmin = 567.9502
				xmax = 568.3902
				text = "uh"
			intervals [1208]:
				xmin = 568.3902
				xmax = 568.4702
				text = ""
			intervals [1209]:
				xmin = 568.4702
				xmax = 568.5702
				text = "rdx"
			intervals [1210]:
				xmin = 568.5702
				xmax = 569.1202
				text = ""
			intervals [1211]:
				xmin = 569.1202
				xmax = 569.2502
				text = "he"
			intervals [1212]:
				xmin = 569.2502
				xmax = 569.4402
				text = "got"
			intervals [1213]:
				xmin = 569.4402
				xmax = 570.7502
				text = "killed"
			intervals [1214]:
				xmin = 570.7502
				xmax = 571.0128
				text = ""
			intervals [1215]:
				xmin = 571.0128
				xmax = 571.1528
				text = "in"
			intervals [1216]:
				xmin = 571.1528
				xmax = 571.1928
				text = ""
			intervals [1217]:
				xmin = 571.1928
				xmax = 571.8528
				text = "february"
			intervals [1218]:
				xmin = 571.8528
				xmax = 572.1348
				text = ""
			intervals [1219]:
				xmin = 572.1348
				xmax = 572.2848
				text = "right"
			intervals [1220]:
				xmin = 572.2848
				xmax = 572.3848
				text = "on"
			intervals [1221]:
				xmin = 572.3848
				xmax = 573.1748
				text = "rdx"
			intervals [1222]:
				xmin = 573.1748
				xmax = 582.5333
				text = ""
			intervals [1223]:
				xmin = 582.5333
				xmax = 582.8333
				text = "prestige"
			intervals [1224]:
				xmin = 582.8333
				xmax = 582.8933
				text = "and"
			intervals [1225]:
				xmin = 582.8933
				xmax = 583.1633
				text = "that"
			intervals [1226]:
				xmin = 583.1633
				xmax = 592.6054
				text = ""
			intervals [1227]:
				xmin = 592.6054
				xmax = 592.7754
				text = "it"
			intervals [1228]:
				xmin = 592.7754
				xmax = 592.8254
				text = "s"
			intervals [1229]:
				xmin = 592.8254
				xmax = 592.8554
				text = ""
			intervals [1230]:
				xmin = 592.8554
				xmax = 593.1954
				text = "actually"
			intervals [1231]:
				xmin = 593.1954
				xmax = 593.2254
				text = ""
			intervals [1232]:
				xmin = 593.2254
				xmax = 593.6054
				text = "worse"
			intervals [1233]:
				xmin = 593.6054
				xmax = 593.6354
				text = ""
			intervals [1234]:
				xmin = 593.6354
				xmax = 593.8254
				text = "in"
			intervals [1235]:
				xmin = 593.8254
				xmax = 594.4754
				text = "southeast"
			intervals [1236]:
				xmin = 594.4754
				xmax = 595.1598
				text = ""
			intervals [1237]:
				xmin = 595.1598
				xmax = 595.2698
				text = "it"
			intervals [1238]:
				xmin = 595.2698
				xmax = 595.3198
				text = "s"
			intervals [1239]:
				xmin = 595.3198
				xmax = 595.3498
				text = ""
			intervals [1240]:
				xmin = 595.3498
				xmax = 595.7198
				text = "worse"
			intervals [1241]:
				xmin = 595.7198
				xmax = 596.3483
				text = ""
			intervals [1242]:
				xmin = 596.3483
				xmax = 597.0783
				text = "um"
			intervals [1243]:
				xmin = 597.0783
				xmax = 597.4992
				text = ""
			intervals [1244]:
				xmin = 597.4992
				xmax = 597.6292
				text = "it"
			intervals [1245]:
				xmin = 597.6292
				xmax = 597.7092
				text = "s"
			intervals [1246]:
				xmin = 597.7092
				xmax = 598.0892
				text = "not"
			intervals [1247]:
				xmin = 598.0892
				xmax = 598.4797
				text = ""
			intervals [1248]:
				xmin = 598.4797
				xmax = 598.5797
				text = "it"
			intervals [1249]:
				xmin = 598.5797
				xmax = 598.6397
				text = "s"
			intervals [1250]:
				xmin = 598.6397
				xmax = 598.9197
				text = "not"
			intervals [1251]:
				xmin = 598.9197
				xmax = 598.9497
				text = ""
			intervals [1252]:
				xmin = 598.9497
				xmax = 599.2897
				text = "ordin-"
			intervals [1253]:
				xmin = 599.2897
				xmax = 599.3297
				text = ""
			intervals [1254]:
				xmin = 599.3297
				xmax = 599.4997
				text = "it"
			intervals [1255]:
				xmin = 599.4997
				xmax = 599.5397
				text = "s"
			intervals [1256]:
				xmin = 599.5397
				xmax = 599.7797
				text = "not"
			intervals [1257]:
				xmin = 599.7797
				xmax = 599.8097
				text = ""
			intervals [1258]:
				xmin = 599.8097
				xmax = 599.9997
				text = "out"
			intervals [1259]:
				xmin = 599.9997
				xmax = 600.0897
				text = "of"
			intervals [1260]:
				xmin = 600.0897
				xmax = 600.1697
				text = "the"
			intervals [1261]:
				xmin = 600.1697
				xmax = 600.5397
				text = "ordinary"
			intervals [1262]:
				xmin = 600.5397
				xmax = 600.6297
				text = "to"
			intervals [1263]:
				xmin = 600.6297
				xmax = 600.8297
				text = "hear"
			intervals [1264]:
				xmin = 600.8297
				xmax = 601.3397
				text = "somebody"
			intervals [1265]:
				xmin = 601.3397
				xmax = 601.4334
				text = ""
			intervals [1266]:
				xmin = 601.4334
				xmax = 601.6134
				text = "getting"
			intervals [1267]:
				xmin = 601.6134
				xmax = 601.8334
				text = "killed"
			intervals [1268]:
				xmin = 601.8334
				xmax = 602.0834
				text = "around"
			intervals [1269]:
				xmin = 602.0834
				xmax = 602.2714
				text = ""
			intervals [1270]:
				xmin = 602.2714
				xmax = 602.5914
				text = "here"
			intervals [1271]:
				xmin = 602.5914
				xmax = 602.7727
				text = ""
			intervals [1272]:
				xmin = 602.7727
				xmax = 603.0327
				text = "around"
			intervals [1273]:
				xmin = 603.0327
				xmax = 603.2327
				text = "these"
			intervals [1274]:
				xmin = 603.2327
				xmax = 603.6327
				text = "parts"
			intervals [1275]:
				xmin = 603.6327
				xmax = 603.9427
				text = "but"
			intervals [1276]:
				xmin = 603.9427
				xmax = 604.6466
				text = ""
			intervals [1277]:
				xmin = 604.6466
				xmax = 604.7566
				text = "when"
			intervals [1278]:
				xmin = 604.7566
				xmax = 604.8166
				text = "you"
			intervals [1279]:
				xmin = 604.8166
				xmax = 604.9066
				text = "hear"
			intervals [1280]:
				xmin = 604.9066
				xmax = 604.9366
				text = ""
			intervals [1281]:
				xmin = 604.9366
				xmax = 605.1466
				text = "about"
			intervals [1282]:
				xmin = 605.1466
				xmax = 605.4566
				text = "uptown"
			intervals [1283]:
				xmin = 605.4566
				xmax = 605.5166
				text = "it"
			intervals [1284]:
				xmin = 605.5166
				xmax = 605.5566
				text = "s"
			intervals [1285]:
				xmin = 605.5566
				xmax = 605.7166
				text = "like"
			intervals [1286]:
				xmin = 605.7166
				xmax = 605.8066
				text = "oh"
			intervals [1287]:
				xmin = 605.8066
				xmax = 605.9466
				text = ""
			intervals [1288]:
				xmin = 605.9466
				xmax = 606.0866
				text = "my"
			intervals [1289]:
				xmin = 606.0866
				xmax = 606.1166
				text = ""
			intervals [1290]:
				xmin = 606.1166
				xmax = 606.3466
				text = "god"
			intervals [1291]:
				xmin = 606.3466
				xmax = 606.5166
				text = "can't"
			intervals [1292]:
				xmin = 606.5166
				xmax = 606.7666
				text = "believe"
			intervals [1293]:
				xmin = 606.7666
				xmax = 606.9666
				text = "such"
			intervals [1294]:
				xmin = 606.9666
				xmax = 607.0666
				text = "and"
			intervals [1295]:
				xmin = 607.0666
				xmax = 607.3166
				text = "such"
			intervals [1296]:
				xmin = 607.3166
				xmax = 607.4766
				text = "got"
			intervals [1297]:
				xmin = 607.4766
				xmax = 607.5166
				text = ""
			intervals [1298]:
				xmin = 607.5166
				xmax = 607.9966
				text = "killed"
			intervals [1299]:
				xmin = 607.9966
				xmax = 608.4649
				text = ""
			intervals [1300]:
				xmin = 608.4649
				xmax = 608.8749
				text = "because"
			intervals [1301]:
				xmin = 608.8749
				xmax = 608.9949
				text = "it"
			intervals [1302]:
				xmin = 608.9949
				xmax = 609.0649
				text = "s"
			intervals [1303]:
				xmin = 609.0649
				xmax = 609.4949
				text = "like"
			intervals [1304]:
				xmin = 609.4949
				xmax = 611.5232
				text = ""
			intervals [1305]:
				xmin = 611.5232
				xmax = 611.6332
				text = "i"
			intervals [1306]:
				xmin = 611.6332
				xmax = 611.8232
				text = "guess"
			intervals [1307]:
				xmin = 611.8232
				xmax = 612.1832
				text = "uptown"
			intervals [1308]:
				xmin = 612.1832
				xmax = 612.2132
				text = "s"
			intervals [1309]:
				xmin = 612.2132
				xmax = 612.4132
				text = "set"
			intervals [1310]:
				xmin = 612.4132
				xmax = 612.6132
				text = "in"
			intervals [1311]:
				xmin = 612.6132
				xmax = 612.6832
				text = ""
			intervals [1312]:
				xmin = 612.6832
				xmax = 612.8532
				text = "in"
			intervals [1313]:
				xmin = 612.8532
				xmax = 613.2032
				text = "this"
			intervals [1314]:
				xmin = 613.2032
				xmax = 613.547
				text = ""
			intervals [1315]:
				xmin = 613.547
				xmax = 613.657
				text = "on"
			intervals [1316]:
				xmin = 613.657
				xmax = 613.817
				text = "this"
			intervals [1317]:
				xmin = 613.817
				xmax = 614.287
				text = "pedestal"
			intervals [1318]:
				xmin = 614.287
				xmax = 615.0347
				text = ""
			intervals [1319]:
				xmin = 615.0347
				xmax = 615.1347
				text = "on"
			intervals [1320]:
				xmin = 615.1347
				xmax = 615.2247
				text = "a"
			intervals [1321]:
				xmin = 615.2247
				xmax = 616.0947
				text = "standard"
			intervals [1322]:
				xmin = 616.0947
				xmax = 616.4842
				text = ""
			intervals [1323]:
				xmin = 616.4842
				xmax = 616.8842
				text = "like"
			intervals [1324]:
				xmin = 616.8842
				xmax = 617.4507
				text = ""
			intervals [1325]:
				xmin = 617.4507
				xmax = 617.5807
				text = "they"
			intervals [1326]:
				xmin = 617.5807
				xmax = 617.9107
				text = "got"
			intervals [1327]:
				xmin = 617.9107
				xmax = 618.245
				text = ""
			intervals [1328]:
				xmin = 618.245
				xmax = 618.405
				text = "the"
			intervals [1329]:
				xmin = 618.405
				xmax = 618.655
				text = "best"
			intervals [1330]:
				xmin = 618.655
				xmax = 618.715
				text = "of"
			intervals [1331]:
				xmin = 618.715
				xmax = 618.785
				text = "the"
			intervals [1332]:
				xmin = 618.785
				xmax = 619.105
				text = "best"
			intervals [1333]:
				xmin = 619.105
				xmax = 619.775
				text = "things"
			intervals [1334]:
				xmin = 619.775
				xmax = 620.145
				text = "or"
			intervals [1335]:
				xmin = 620.145
				xmax = 621.042
				text = ""
			intervals [1336]:
				xmin = 621.042
				xmax = 621.212
				text = "this"
			intervals [1337]:
				xmin = 621.212
				xmax = 621.352
				text = "that"
			intervals [1338]:
				xmin = 621.352
				xmax = 621.412
				text = "and"
			intervals [1339]:
				xmin = 621.412
				xmax = 621.502
				text = "the"
			intervals [1340]:
				xmin = 621.502
				xmax = 621.772
				text = "third"
			intervals [1341]:
				xmin = 621.772
				xmax = 621.882
				text = "but"
			intervals [1342]:
				xmin = 621.882
				xmax = 622.032
				text = "it"
			intervals [1343]:
				xmin = 622.032
				xmax = 622.062
				text = ""
			intervals [1344]:
				xmin = 622.062
				xmax = 622.152
				text = "s"
			intervals [1345]:
				xmin = 622.152
				xmax = 622.662
				text = "still"
			intervals [1346]:
				xmin = 622.662
				xmax = 623.1346
				text = ""
			intervals [1347]:
				xmin = 623.1346
				xmax = 623.2646
				text = "when"
			intervals [1348]:
				xmin = 623.2646
				xmax = 623.3246
				text = "it"
			intervals [1349]:
				xmin = 623.3246
				xmax = 623.4346
				text = "all"
			intervals [1350]:
				xmin = 623.4346
				xmax = 623.6546
				text = "boils"
			intervals [1351]:
				xmin = 623.6546
				xmax = 623.8346
				text = "down"
			intervals [1352]:
				xmin = 623.8346
				xmax = 623.8646
				text = ""
			intervals [1353]:
				xmin = 623.8646
				xmax = 624.1146
				text = "to"
			intervals [1354]:
				xmin = 624.1146
				xmax = 624.1446
				text = ""
			intervals [1355]:
				xmin = 624.1446
				xmax = 624.2046
				text = "it"
			intervals [1356]:
				xmin = 624.2046
				xmax = 624.7577
				text = ""
			intervals [1357]:
				xmin = 624.7577
				xmax = 624.9677
				text = "people"
			intervals [1358]:
				xmin = 624.9677
				xmax = 625.1177
				text = "getting"
			intervals [1359]:
				xmin = 625.1177
				xmax = 625.2977
				text = "hurt"
			intervals [1360]:
				xmin = 625.2977
				xmax = 625.5377
				text = "people"
			intervals [1361]:
				xmin = 625.5377
				xmax = 625.7277
				text = "losing"
			intervals [1362]:
				xmin = 625.7277
				xmax = 625.8377
				text = "their"
			intervals [1363]:
				xmin = 625.8377
				xmax = 626.1977
				text = "lives"
			intervals [1364]:
				xmin = 626.1977
				xmax = 636.3229
				text = ""
			intervals [1365]:
				xmin = 636.3229
				xmax = 636.8729
				text = "oh"
			intervals [1366]:
				xmin = 636.8729
				xmax = 658.9117
				text = ""
			intervals [1367]:
				xmin = 658.9117
				xmax = 659.0117
				text = "i"
			intervals [1368]:
				xmin = 659.0117
				xmax = 659.2117
				text = "think"
			intervals [1369]:
				xmin = 659.2117
				xmax = 659.3217
				text = "it"
			intervals [1370]:
				xmin = 659.3217
				xmax = 659.3517
				text = "s"
			intervals [1371]:
				xmin = 659.3517
				xmax = 659.9617
				text = "safe"
			intervals [1372]:
				xmin = 659.9617
				xmax = 659.9917
				text = ""
			intervals [1373]:
				xmin = 659.9917
				xmax = 660.5017
				text = "um"
			intervals [1374]:
				xmin = 660.5017
				xmax = 661.498
				text = ""
			intervals [1375]:
				xmin = 661.498
				xmax = 661.598
				text = "it"
			intervals [1376]:
				xmin = 661.598
				xmax = 661.628
				text = "s"
			intervals [1377]:
				xmin = 661.628
				xmax = 661.848
				text = "gotten"
			intervals [1378]:
				xmin = 661.848
				xmax = 661.878
				text = "a"
			intervals [1379]:
				xmin = 661.878
				xmax = 662.138
				text = "lot"
			intervals [1380]:
				xmin = 662.138
				xmax = 662.168
				text = ""
			intervals [1381]:
				xmin = 662.168
				xmax = 662.618
				text = "safer"
			intervals [1382]:
				xmin = 662.618
				xmax = 665.3425
				text = ""
			intervals [1383]:
				xmin = 665.3425
				xmax = 665.5025
				text = "<unk>"
			intervals [1384]:
				xmin = 665.5025
				xmax = 665.6287
				text = ""
			intervals [1385]:
				xmin = 665.6287
				xmax = 666.9987
				text = "because"
			intervals [1386]:
				xmin = 666.9987
				xmax = 667.0587
				text = ""
			intervals [1387]:
				xmin = 667.0587
				xmax = 667.2687
				text = "a"
			intervals [1388]:
				xmin = 667.2687
				xmax = 667.5087
				text = "lot"
			intervals [1389]:
				xmin = 667.5087
				xmax = 667.5787
				text = "of"
			intervals [1390]:
				xmin = 667.5787
				xmax = 667.6387
				text = ""
			intervals [1391]:
				xmin = 667.6387
				xmax = 668.3987
				text = "people"
			intervals [1392]:
				xmin = 668.3987
				xmax = 669.1916
				text = ""
			intervals [1393]:
				xmin = 669.1916
				xmax = 669.9616
				text = "honestly"
			intervals [1394]:
				xmin = 669.9616
				xmax = 671.1958
				text = ""
			intervals [1395]:
				xmin = 671.1958
				xmax = 671.2458
				text = "i"
			intervals [1396]:
				xmin = 671.2458
				xmax = 671.4458
				text = "think"
			intervals [1397]:
				xmin = 671.4458
				xmax = 671.7158
				text = "people"
			intervals [1398]:
				xmin = 671.7158
				xmax = 671.7658
				text = "are"
			intervals [1399]:
				xmin = 671.7658
				xmax = 671.9958
				text = "getting"
			intervals [1400]:
				xmin = 671.9958
				xmax = 672.3558
				text = "older"
			intervals [1401]:
				xmin = 672.3558
				xmax = 674.0298
				text = ""
			intervals [1402]:
				xmin = 674.0298
				xmax = 674.4298
				text = "and"
			intervals [1403]:
				xmin = 674.4298
				xmax = 675.0298
				text = "from"
			intervals [1404]:
				xmin = 675.0298
				xmax = 675.2035
				text = ""
			intervals [1405]:
				xmin = 675.2035
				xmax = 675.4035
				text = "when"
			intervals [1406]:
				xmin = 675.4035
				xmax = 675.5535
				text = "i"
			intervals [1407]:
				xmin = 675.5535
				xmax = 675.9035
				text = "probably"
			intervals [1408]:
				xmin = 675.9035
				xmax = 675.9435
				text = ""
			intervals [1409]:
				xmin = 675.9435
				xmax = 676.0735
				text = "was"
			intervals [1410]:
				xmin = 676.0735
				xmax = 676.2235
				text = "in"
			intervals [1411]:
				xmin = 676.2235
				xmax = 676.4735
				text = "middle"
			intervals [1412]:
				xmin = 676.4735
				xmax = 676.6935
				text = "school"
			intervals [1413]:
				xmin = 676.6935
				xmax = 676.7235
				text = "or"
			intervals [1414]:
				xmin = 676.7235
				xmax = 676.9835
				text = "high"
			intervals [1415]:
				xmin = 676.9835
				xmax = 677.0135
				text = ""
			intervals [1416]:
				xmin = 677.0135
				xmax = 677.5235
				text = "school"
			intervals [1417]:
				xmin = 677.5235
				xmax = 678.5118
				text = ""
			intervals [1418]:
				xmin = 678.5118
				xmax = 678.5718
				text = "it"
			intervals [1419]:
				xmin = 678.5718
				xmax = 678.8718
				text = "weren't"
			intervals [1420]:
				xmin = 678.8718
				xmax = 678.9718
				text = ""
			intervals [1421]:
				xmin = 678.9718
				xmax = 679.1118
				text = "it"
			intervals [1422]:
				xmin = 679.1118
				xmax = 679.5118
				text = "wasn't"
			intervals [1423]:
				xmin = 679.5118
				xmax = 680.0994
				text = ""
			intervals [1424]:
				xmin = 680.0994
				xmax = 680.2594
				text = "that"
			intervals [1425]:
				xmin = 680.2594
				xmax = 680.4094
				text = "many"
			intervals [1426]:
				xmin = 680.4094
				xmax = 680.8294
				text = "people"
			intervals [1427]:
				xmin = 680.8294
				xmax = 680.8594
				text = ""
			intervals [1428]:
				xmin = 680.8594
				xmax = 681.0194
				text = "going"
			intervals [1429]:
				xmin = 681.0194
				xmax = 681.0794
				text = "to"
			intervals [1430]:
				xmin = 681.0794
				xmax = 681.6594
				text = "college"
			intervals [1431]:
				xmin = 681.6594
				xmax = 682.0689
				text = ""
			intervals [1432]:
				xmin = 682.0689
				xmax = 682.1889
				text = "now"
			intervals [1433]:
				xmin = 682.1889
				xmax = 682.2689
				text = "and"
			intervals [1434]:
				xmin = 682.2689
				xmax = 682.3289
				text = "i"
			intervals [1435]:
				xmin = 682.3289
				xmax = 682.5089
				text = "see"
			intervals [1436]:
				xmin = 682.5089
				xmax = 682.5389
				text = "a"
			intervals [1437]:
				xmin = 682.5389
				xmax = 682.6889
				text = "lot"
			intervals [1438]:
				xmin = 682.6889
				xmax = 682.7689
				text = "of"
			intervals [1439]:
				xmin = 682.7689
				xmax = 683.1566
				text = ""
			intervals [1440]:
				xmin = 683.1566
				xmax = 683.6766
				text = "people"
			intervals [1441]:
				xmin = 683.6766
				xmax = 683.7166
				text = ""
			intervals [1442]:
				xmin = 683.7166
				xmax = 684.2966
				text = "actually"
			intervals [1443]:
				xmin = 684.2966
				xmax = 684.9899
				text = ""
			intervals [1444]:
				xmin = 684.9899
				xmax = 685.3599
				text = "caring"
			intervals [1445]:
				xmin = 685.3599
				xmax = 685.7699
				text = "about"
			intervals [1446]:
				xmin = 685.7699
				xmax = 685.880
				text = ""
			intervals [1447]:
				xmin = 685.880
				xmax = 686.510
				text = "themselves"
			intervals [1448]:
				xmin = 686.510
				xmax = 686.630
				text = "and"
			intervals [1449]:
				xmin = 686.630
				xmax = 686.780
				text = "their"
			intervals [1450]:
				xmin = 686.780
				xmax = 687.260
				text = "lives"
			intervals [1451]:
				xmin = 687.260
				xmax = 687.470
				text = "and"
			intervals [1452]:
				xmin = 687.470
				xmax = 687.6324
				text = ""
			intervals [1453]:
				xmin = 687.6324
				xmax = 687.7424
				text = "what"
			intervals [1454]:
				xmin = 687.7424
				xmax = 687.9024
				text = "they're"
			intervals [1455]:
				xmin = 687.9024
				xmax = 688.0424
				text = "going"
			intervals [1456]:
				xmin = 688.0424
				xmax = 688.1224
				text = "to"
			intervals [1457]:
				xmin = 688.1224
				xmax = 688.1924
				text = ""
			intervals [1458]:
				xmin = 688.1924
				xmax = 688.4424
				text = "do"
			intervals [1459]:
				xmin = 688.4424
				xmax = 690.5962
				text = ""
			intervals [1460]:
				xmin = 690.5962
				xmax = 691.0462
				text = "opposed"
			intervals [1461]:
				xmin = 691.0462
				xmax = 691.1462
				text = "to"
			intervals [1462]:
				xmin = 691.1462
				xmax = 691.3562
				text = "back"
			intervals [1463]:
				xmin = 691.3562
				xmax = 691.6262
				text = "then"
			intervals [1464]:
				xmin = 691.6262
				xmax = 711.311
				text = ""
			intervals [1465]:
				xmin = 711.311
				xmax = 711.431
				text = "the"
			intervals [1466]:
				xmin = 711.431
				xmax = 711.721
				text = "city"
			intervals [1467]:
				xmin = 711.721
				xmax = 711.831
				text = "has"
			intervals [1468]:
				xmin = 711.831
				xmax = 712.411
				text = "changed"
			intervals [1469]:
				xmin = 712.411
				xmax = 713.2031
				text = ""
			intervals [1470]:
				xmin = 713.2031
				xmax = 713.5031
				text = "like"
			intervals [1471]:
				xmin = 713.5031
				xmax = 713.5331
				text = ""
			intervals [1472]:
				xmin = 713.5331
				xmax = 714.0231
				text = "especially"
			intervals [1473]:
				xmin = 714.0231
				xmax = 714.0531
				text = ""
			intervals [1474]:
				xmin = 714.0531
				xmax = 714.5931
				text = "physically"
			intervals [1475]:
				xmin = 714.5931
				xmax = 714.8131
				text = "like"
			intervals [1476]:
				xmin = 714.8131
				xmax = 714.9331
				text = "it"
			intervals [1477]:
				xmin = 714.9331
				xmax = 714.9631
				text = "s"
			intervals [1478]:
				xmin = 714.9631
				xmax = 715.1631
				text = "so"
			intervals [1479]:
				xmin = 715.1631
				xmax = 715.5731
				text = "many"
			intervals [1480]:
				xmin = 715.5731
				xmax = 716.8812
				text = ""
			intervals [1481]:
				xmin = 716.8812
				xmax = 717.0512
				text = "my"
			intervals [1482]:
				xmin = 717.0512
				xmax = 717.6012
				text = "dad"
			intervals [1483]:
				xmin = 717.6012
				xmax = 717.7212
				text = "my"
			intervals [1484]:
				xmin = 717.7212
				xmax = 717.9812
				text = "dad"
			intervals [1485]:
				xmin = 717.9812
				xmax = 718.2512
				text = "comes"
			intervals [1486]:
				xmin = 718.2512
				xmax = 718.3512
				text = "up"
			intervals [1487]:
				xmin = 718.3512
				xmax = 718.5512
				text = "here"
			intervals [1488]:
				xmin = 718.5512
				xmax = 718.8412
				text = "once"
			intervals [1489]:
				xmin = 718.8412
				xmax = 718.8812
				text = "a"
			intervals [1490]:
				xmin = 718.8812
				xmax = 719.1612
				text = "year"
			intervals [1491]:
				xmin = 719.1612
				xmax = 719.3712
				text = "but"
			intervals [1492]:
				xmin = 719.3712
				xmax = 719.6112
				text = "every"
			intervals [1493]:
				xmin = 719.6112
				xmax = 719.8312
				text = "time"
			intervals [1494]:
				xmin = 719.8312
				xmax = 719.9512
				text = "he"
			intervals [1495]:
				xmin = 719.9512
				xmax = 720.5712
				text = "comes"
			intervals [1496]:
				xmin = 720.5712
				xmax = 720.6712
				text = ""
			intervals [1497]:
				xmin = 720.6712
				xmax = 720.7812
				text = "he"
			intervals [1498]:
				xmin = 720.7812
				xmax = 720.8612
				text = "s"
			intervals [1499]:
				xmin = 720.8612
				xmax = 720.9612
				text = "like"
			intervals [1500]:
				xmin = 720.9612
				xmax = 721.0512
				text = "oh"
			intervals [1501]:
				xmin = 721.0512
				xmax = 721.2212
				text = "my"
			intervals [1502]:
				xmin = 721.2212
				xmax = 721.4612
				text = "god"
			intervals [1503]:
				xmin = 721.4612
				xmax = 721.5612
				text = "it"
			intervals [1504]:
				xmin = 721.5612
				xmax = 721.7812
				text = "looks"
			intervals [1505]:
				xmin = 721.7812
				xmax = 721.9412
				text = "so"
			intervals [1506]:
				xmin = 721.9412
				xmax = 722.3812
				text = "different"
			intervals [1507]:
				xmin = 722.3812
				xmax = 727.4137
				text = ""
			intervals [1508]:
				xmin = 727.4137
				xmax = 727.4737
				text = "<unk>"
			intervals [1509]:
				xmin = 727.4737
				xmax = 727.5337
				text = "a"
			intervals [1510]:
				xmin = 727.5337
				xmax = 727.6537
				text = "lot"
			intervals [1511]:
				xmin = 727.6537
				xmax = 727.7137
				text = "of"
			intervals [1512]:
				xmin = 727.7137
				xmax = 727.8937
				text = "people"
			intervals [1513]:
				xmin = 727.8937
				xmax = 727.9237
				text = "are"
			intervals [1514]:
				xmin = 727.9237
				xmax = 728.1537
				text = "moving"
			intervals [1515]:
				xmin = 728.1537
				xmax = 728.3237
				text = "away"
			intervals [1516]:
				xmin = 728.3237
				xmax = 730.1595
				text = ""
			intervals [1517]:
				xmin = 730.1595
				xmax = 730.4695
				text = "mm-hm"
			intervals [1518]:
				xmin = 730.4695
				xmax = 734.7007
				text = ""
			intervals [1519]:
				xmin = 734.7007
				xmax = 735.1307
				text = "yeah"
			intervals [1520]:
				xmin = 735.1307
				xmax = 735.2507
				text = ""
			intervals [1521]:
				xmin = 735.2507
				xmax = 735.3707
				text = "it"
			intervals [1522]:
				xmin = 735.3707
				xmax = 735.6607
				text = "is"
			intervals [1523]:
				xmin = 735.6607
				xmax = 736.1544
				text = ""
			intervals [1524]:
				xmin = 736.1544
				xmax = 736.2744
				text = "it"
			intervals [1525]:
				xmin = 736.2744
				xmax = 736.7244
				text = "is"
			intervals [1526]:
				xmin = 736.7244
				xmax = 738.3892
				text = ""
			intervals [1527]:
				xmin = 738.3892
				xmax = 738.5192
				text = "they"
			intervals [1528]:
				xmin = 738.5192
				xmax = 738.9992
				text = "are"
			intervals [1529]:
				xmin = 738.9992
				xmax = 739.3975
				text = ""
			intervals [1530]:
				xmin = 739.3975
				xmax = 739.6575
				text = "but"
			intervals [1531]:
				xmin = 739.6575
				xmax = 740.1875
				text = "then"
			intervals [1532]:
				xmin = 740.1875
				xmax = 740.3742
				text = ""
			intervals [1533]:
				xmin = 740.3742
				xmax = 740.9042
				text = "okay"
			intervals [1534]:
				xmin = 740.9042
				xmax = 741.4749
				text = ""
			intervals [1535]:
				xmin = 741.4749
				xmax = 741.5149
				text = "a"
			intervals [1536]:
				xmin = 741.5149
				xmax = 741.6349
				text = "lot"
			intervals [1537]:
				xmin = 741.6349
				xmax = 741.6949
				text = "of"
			intervals [1538]:
				xmin = 741.6949
				xmax = 741.8849
				text = "people"
			intervals [1539]:
				xmin = 741.8849
				xmax = 741.9449
				text = "are"
			intervals [1540]:
				xmin = 741.9449
				xmax = 742.1449
				text = "going"
			intervals [1541]:
				xmin = 742.1449
				xmax = 742.2049
				text = "to"
			intervals [1542]:
				xmin = 742.2049
				xmax = 742.7349
				text = "maryland"
			intervals [1543]:
				xmin = 742.7349
				xmax = 743.0908
				text = ""
			intervals [1544]:
				xmin = 743.0908
				xmax = 743.3008
				text = "but"
			intervals [1545]:
				xmin = 743.3008
				xmax = 743.3308
				text = ""
			intervals [1546]:
				xmin = 743.3308
				xmax = 743.7308
				text = "maryland"
			intervals [1547]:
				xmin = 743.7308
				xmax = 743.9008
				text = "don't"
			intervals [1548]:
				xmin = 743.9008
				xmax = 743.9308
				text = ""
			intervals [1549]:
				xmin = 743.9308
				xmax = 744.1608
				text = "really"
			intervals [1550]:
				xmin = 744.1608
				xmax = 744.1908
				text = ""
			intervals [1551]:
				xmin = 744.1908
				xmax = 744.4008
				text = "want"
			intervals [1552]:
				xmin = 744.4008
				xmax = 744.8134
				text = ""
			intervals [1553]:
				xmin = 744.8134
				xmax = 744.9934
				text = "all"
			intervals [1554]:
				xmin = 744.9934
				xmax = 745.4534
				text = "this"
			intervals [1555]:
				xmin = 745.4534
				xmax = 745.6702
				text = ""
			intervals [1556]:
				xmin = 745.6702
				xmax = 746.3302
				text = "foolishness"
			intervals [1557]:
				xmin = 746.3302
				xmax = 746.6002
				text = "going"
			intervals [1558]:
				xmin = 746.6002
				xmax = 746.7702
				text = "on"
			intervals [1559]:
				xmin = 746.7702
				xmax = 746.8702
				text = "in"
			intervals [1560]:
				xmin = 746.8702
				xmax = 747.0302
				text = "their"
			intervals [1561]:
				xmin = 747.0302
				xmax = 747.2502
				text = "city"
			intervals [1562]:
				xmin = 747.2502
				xmax = 747.5402
				text = "either"
			intervals [1563]:
				xmin = 747.5402
				xmax = 751.2335
				text = ""
			intervals [1564]:
				xmin = 751.2335
				xmax = 751.9235
				text = "mm-hm"
			intervals [1565]:
				xmin = 751.9235
				xmax = 761.1611
				text = ""
			intervals [1566]:
				xmin = 761.1611
				xmax = 761.7811
				text = "mm-hm"
			intervals [1567]:
				xmin = 761.7811
				xmax = 762.678
				text = ""
			intervals [1568]:
				xmin = 762.678
				xmax = 763.348
				text = "mm-hm"
			intervals [1569]:
				xmin = 763.348
				xmax = 776.6984
				text = ""
			intervals [1570]:
				xmin = 776.6984
				xmax = 777.2584
				text = "mm-hm"
			intervals [1571]:
				xmin = 777.2584
				xmax = 778.6462
				text = ""
			intervals [1572]:
				xmin = 778.6462
				xmax = 778.7862
				text = "it"
			intervals [1573]:
				xmin = 778.7862
				xmax = 778.9362
				text = "s"
			intervals [1574]:
				xmin = 778.9362
				xmax = 779.3062
				text = "real"
			intervals [1575]:
				xmin = 779.3062
				xmax = 779.6562
				text = ""
			intervals [1576]:
				xmin = 779.6562
				xmax = 779.7662
				text = "it"
			intervals [1577]:
				xmin = 779.7662
				xmax = 780.1562
				text = "is"
			intervals [1578]:
				xmin = 780.1562
				xmax = 780.1862
				text = ""
			intervals [1579]:
				xmin = 780.1862
				xmax = 780.3362
				text = "it"
			intervals [1580]:
				xmin = 780.3362
				xmax = 780.3662
				text = "s"
			intervals [1581]:
				xmin = 780.3662
				xmax = 780.7762
				text = "scary"
			intervals [1582]:
				xmin = 780.7762
				xmax = 781.0362
				text = ""
			intervals [1583]:
				xmin = 781.0362
				xmax = 781.0662
				text = "i"
			intervals [1584]:
				xmin = 781.0662
				xmax = 781.542
				text = ""
			intervals [1585]:
				xmin = 781.542
				xmax = 781.772
				text = "it"
			intervals [1586]:
				xmin = 781.772
				xmax = 781.802
				text = ""
			intervals [1587]:
				xmin = 781.802
				xmax = 781.892
				text = "it"
			intervals [1588]:
				xmin = 781.892
				xmax = 782.012
				text = "really"
			intervals [1589]:
				xmin = 782.012
				xmax = 782.042
				text = ""
			intervals [1590]:
				xmin = 782.042
				xmax = 782.312
				text = "really"
			intervals [1591]:
				xmin = 782.312
				xmax = 782.602
				text = "really"
			intervals [1592]:
				xmin = 782.602
				xmax = 782.912
				text = "really"
			intervals [1593]:
				xmin = 782.912
				xmax = 783.032
				text = ""
			intervals [1594]:
				xmin = 783.032
				xmax = 783.442
				text = "bothered"
			intervals [1595]:
				xmin = 783.442
				xmax = 783.692
				text = "me"
			intervals [1596]:
				xmin = 783.692
				xmax = 783.802
				text = "at"
			intervals [1597]:
				xmin = 783.802
				xmax = 784.392
				text = "first"
			intervals [1598]:
				xmin = 784.392
				xmax = 785.3414
				text = ""
			intervals [1599]:
				xmin = 785.3414
				xmax = 786.3314
				text = "because"
			intervals [1600]:
				xmin = 786.3314
				xmax = 788.0082
				text = ""
			intervals [1601]:
				xmin = 788.0082
				xmax = 788.1582
				text = "it"
			intervals [1602]:
				xmin = 788.1582
				xmax = 788.3582
				text = "is"
			intervals [1603]:
				xmin = 788.3582
				xmax = 788.6182
				text = "still"
			intervals [1604]:
				xmin = 788.6182
				xmax = 788.6582
				text = "a"
			intervals [1605]:
				xmin = 788.6582
				xmax = 788.8182
				text = "lot"
			intervals [1606]:
				xmin = 788.8182
				xmax = 788.9182
				text = "of"
			intervals [1607]:
				xmin = 788.9182
				xmax = 789.1482
				text = "good"
			intervals [1608]:
				xmin = 789.1482
				xmax = 789.6182
				text = "people"
			intervals [1609]:
				xmin = 789.6182
				xmax = 789.6482
				text = ""
			intervals [1610]:
				xmin = 789.6482
				xmax = 790.0682
				text = "here"
			intervals [1611]:
				xmin = 790.0682
				xmax = 790.3644
				text = ""
			intervals [1612]:
				xmin = 790.3644
				xmax = 790.7744
				text = "but"
			intervals [1613]:
				xmin = 790.7744
				xmax = 793.1414
				text = ""
			intervals [1614]:
				xmin = 793.1414
				xmax = 793.3014
				text = "you're"
			intervals [1615]:
				xmin = 793.3014
				xmax = 794.0814
				text = "soliciting"
			intervals [1616]:
				xmin = 794.0814
				xmax = 794.1314
				text = ""
			intervals [1617]:
				xmin = 794.1314
				xmax = 794.9814
				text = "people"
			intervals [1618]:
				xmin = 794.9814
				xmax = 795.5238
				text = ""
			intervals [1619]:
				xmin = 795.5238
				xmax = 795.9438
				text = "with"
			intervals [1620]:
				xmin = 795.9438
				xmax = 796.5865
				text = ""
			intervals [1621]:
				xmin = 796.5865
				xmax = 796.8165
				text = "higher"
			intervals [1622]:
				xmin = 796.8165
				xmax = 797.4065
				text = "education"
			intervals [1623]:
				xmin = 797.4065
				xmax = 799.0613
				text = ""
			intervals [1624]:
				xmin = 799.0613
				xmax = 799.3813
				text = "better"
			intervals [1625]:
				xmin = 799.3813
				xmax = 799.6504
				text = ""
			intervals [1626]:
				xmin = 799.6504
				xmax = 800.1904
				text = "background"
			intervals [1627]:
				xmin = 800.1904
				xmax = 800.2204
				text = ""
			intervals [1628]:
				xmin = 800.2204
				xmax = 800.4104
				text = "not"
			intervals [1629]:
				xmin = 800.4104
				xmax = 800.4904
				text = ""
			intervals [1630]:
				xmin = 800.4904
				xmax = 800.7804
				text = "better"
			intervals [1631]:
				xmin = 800.7804
				xmax = 800.8104
				text = ""
			intervals [1632]:
				xmin = 800.8104
				xmax = 800.9604
				text = "but"
			intervals [1633]:
				xmin = 800.9604
				xmax = 801.0304
				text = "a"
			intervals [1634]:
				xmin = 801.0304
				xmax = 801.5904
				text = "different"
			intervals [1635]:
				xmin = 801.5904
				xmax = 801.7785
				text = ""
			intervals [1636]:
				xmin = 801.7785
				xmax = 802.0985
				text = "background"
			intervals [1637]:
				xmin = 802.0985
				xmax = 802.2185
				text = "it"
			intervals [1638]:
				xmin = 802.2185
				xmax = 802.2985
				text = "s"
			intervals [1639]:
				xmin = 802.2985
				xmax = 802.3285
				text = ""
			intervals [1640]:
				xmin = 802.3285
				xmax = 802.4685
				text = "it"
			intervals [1641]:
				xmin = 802.4685
				xmax = 802.5585
				text = "s"
			intervals [1642]:
				xmin = 802.5585
				xmax = 802.9185
				text = "getting"
			intervals [1643]:
				xmin = 802.9185
				xmax = 802.9585
				text = ""
			intervals [1644]:
				xmin = 802.9585
				xmax = 803.1385
				text = "too"
			intervals [1645]:
				xmin = 803.1385
				xmax = 803.5485
				text = "expensive"
			intervals [1646]:
				xmin = 803.5485
				xmax = 803.6885
				text = "to"
			intervals [1647]:
				xmin = 803.6885
				xmax = 803.8385
				text = "live"
			intervals [1648]:
				xmin = 803.8385
				xmax = 803.9285
				text = "in"
			intervals [1649]:
				xmin = 803.9285
				xmax = 804.0285
				text = "the"
			intervals [1650]:
				xmin = 804.0285
				xmax = 804.2785
				text = "city"
			intervals [1651]:
				xmin = 804.2785
				xmax = 805.4372
				text = ""
			intervals [1652]:
				xmin = 805.4372
				xmax = 805.5572
				text = "it"
			intervals [1653]:
				xmin = 805.5572
				xmax = 805.6072
				text = "s"
			intervals [1654]:
				xmin = 805.6072
				xmax = 805.7572
				text = "so"
			intervals [1655]:
				xmin = 805.7572
				xmax = 806.3872
				text = "expensive"
			intervals [1656]:
				xmin = 806.3872
				xmax = 806.5849
				text = ""
			intervals [1657]:
				xmin = 806.5849
				xmax = 806.8449
				text = "even"
			intervals [1658]:
				xmin = 806.8449
				xmax = 806.9949
				text = "on"
			intervals [1659]:
				xmin = 806.9949
				xmax = 807.0249
				text = ""
			intervals [1660]:
				xmin = 807.0249
				xmax = 807.3049
				text = "this"
			intervals [1661]:
				xmin = 807.3049
				xmax = 807.6849
				text = "end"
			intervals [1662]:
				xmin = 807.6849
				xmax = 807.8077
				text = ""
			intervals [1663]:
				xmin = 807.8077
				xmax = 807.9377
				text = "it"
			intervals [1664]:
				xmin = 807.9377
				xmax = 807.9677
				text = "s"
			intervals [1665]:
				xmin = 807.9677
				xmax = 808.4277
				text = "still"
			intervals [1666]:
				xmin = 808.4277
				xmax = 808.4577
				text = ""
			intervals [1667]:
				xmin = 808.4577
				xmax = 808.6877
				text = "very"
			intervals [1668]:
				xmin = 808.6877
				xmax = 808.8777
				text = "very"
			intervals [1669]:
				xmin = 808.8777
				xmax = 809.1477
				text = "expens-"
			intervals [1670]:
				xmin = 809.1477
				xmax = 809.2477
				text = "i"
			intervals [1671]:
				xmin = 809.2477
				xmax = 809.4877
				text = "wanted"
			intervals [1672]:
				xmin = 809.4877
				xmax = 809.6677
				text = "to"
			intervals [1673]:
				xmin = 809.6677
				xmax = 809.9662
				text = ""
			intervals [1674]:
				xmin = 809.9662
				xmax = 810.2762
				text = "actually"
			intervals [1675]:
				xmin = 810.2762
				xmax = 810.6062
				text = "move"
			intervals [1676]:
				xmin = 810.6062
				xmax = 810.6362
				text = ""
			intervals [1677]:
				xmin = 810.6362
				xmax = 810.6962
				text = "u"
			intervals [1678]:
				xmin = 810.6962
				xmax = 810.8362
				text = ""
			intervals [1679]:
				xmin = 810.8362
				xmax = 811.0462
				text = "back"
			intervals [1680]:
				xmin = 811.0462
				xmax = 811.2762
				text = "uptown"
			intervals [1681]:
				xmin = 811.2762
				xmax = 811.3662
				text = "but"
			intervals [1682]:
				xmin = 811.3662
				xmax = 811.4162
				text = "i"
			intervals [1683]:
				xmin = 811.4162
				xmax = 811.6262
				text = "can't"
			intervals [1684]:
				xmin = 811.6262
				xmax = 811.6762
				text = ""
			intervals [1685]:
				xmin = 811.6762
				xmax = 811.9162
				text = "afford"
			intervals [1686]:
				xmin = 811.9162
				xmax = 812.0662
				text = "it"
			intervals [1687]:
				xmin = 812.0662
				xmax = 812.322
				text = ""
			intervals [1688]:
				xmin = 812.322
				xmax = 812.352
				text = "i"
			intervals [1689]:
				xmin = 812.352
				xmax = 812.492
				text = "can't"
			intervals [1690]:
				xmin = 812.492
				xmax = 812.742
				text = "afford"
			intervals [1691]:
				xmin = 812.742
				xmax = 812.822
				text = "to"
			intervals [1692]:
				xmin = 812.822
				xmax = 812.962
				text = "move"
			intervals [1693]:
				xmin = 812.962
				xmax = 813.192
				text = "uptown"
			intervals [1694]:
				xmin = 813.192
				xmax = 814.4052
				text = ""
			intervals [1695]:
				xmin = 814.4052
				xmax = 814.5352
				text = "and"
			intervals [1696]:
				xmin = 814.5352
				xmax = 814.6252
				text = "it"
			intervals [1697]:
				xmin = 814.6252
				xmax = 814.6952
				text = "s"
			intervals [1698]:
				xmin = 814.6952
				xmax = 814.9152
				text = "funny"
			intervals [1699]:
				xmin = 814.9152
				xmax = 815.0552
				text = "that"
			intervals [1700]:
				xmin = 815.0552
				xmax = 815.1552
				text = "you"
			intervals [1701]:
				xmin = 815.1552
				xmax = 815.5752
				text = "say"
			intervals [1702]:
				xmin = 815.5752
				xmax = 815.7842
				text = ""
			intervals [1703]:
				xmin = 815.7842
				xmax = 816.1642
				text = "like"
			intervals [1704]:
				xmin = 816.1642
				xmax = 816.3687
				text = ""
			intervals [1705]:
				xmin = 816.3687
				xmax = 816.5587
				text = "you"
			intervals [1706]:
				xmin = 816.5587
				xmax = 816.9187
				text = "notice"
			intervals [1707]:
				xmin = 816.9187
				xmax = 816.9987
				text = "the"
			intervals [1708]:
				xmin = 816.9987
				xmax = 817.2587
				text = "diff-"
			intervals [1709]:
				xmin = 817.2587
				xmax = 817.2887
				text = ""
			intervals [1710]:
				xmin = 817.2887
				xmax = 817.5287
				text = "like"
			intervals [1711]:
				xmin = 817.5287
				xmax = 817.5787
				text = ""
			intervals [1712]:
				xmin = 817.5787
				xmax = 817.7587
				text = "with"
			intervals [1713]:
				xmin = 817.7587
				xmax = 817.9687
				text = "this"
			intervals [1714]:
				xmin = 817.9687
				xmax = 818.2787
				text = "club"
			intervals [1715]:
				xmin = 818.2787
				xmax = 818.7046
				text = ""
			intervals [1716]:
				xmin = 818.7046
				xmax = 818.9446
				text = "this"
			intervals [1717]:
				xmin = 818.9446
				xmax = 819.2946
				text = "club"
			intervals [1718]:
				xmin = 819.2946
				xmax = 819.4446
				text = "and"
			intervals [1719]:
				xmin = 819.4446
				xmax = 819.6546
				text = "this"
			intervals [1720]:
				xmin = 819.6546
				xmax = 819.8746
				text = "club"
			intervals [1721]:
				xmin = 819.8746
				xmax = 819.9846
				text = "s"
			intervals [1722]:
				xmin = 819.9846
				xmax = 820.8246
				text = "kids"
			intervals [1723]:
				xmin = 820.8246
				xmax = 821.409
				text = ""
			intervals [1724]:
				xmin = 821.409
				xmax = 821.529
				text = "are"
			intervals [1725]:
				xmin = 821.529
				xmax = 821.729
				text = "so"
			intervals [1726]:
				xmin = 821.729
				xmax = 822.099
				text = "different"
			intervals [1727]:
				xmin = 822.099
				xmax = 822.449
				text = "from"
			intervals [1728]:
				xmin = 822.449
				xmax = 823.0777
				text = ""
			intervals [1729]:
				xmin = 823.0777
				xmax = 823.4177
				text = "clubhouse"
			intervals [1730]:
				xmin = 823.4177
				xmax = 823.7077
				text = "six"
			intervals [1731]:
				xmin = 823.7077
				xmax = 823.7377
				text = ""
			intervals [1732]:
				xmin = 823.7377
				xmax = 823.8877
				text = "and"
			intervals [1733]:
				xmin = 823.8877
				xmax = 824.0277
				text = "their"
			intervals [1734]:
				xmin = 824.0277
				xmax = 824.0577
				text = ""
			intervals [1735]:
				xmin = 824.0577
				xmax = 824.5277
				text = "kids"
			intervals [1736]:
				xmin = 824.5277
				xmax = 824.8491
				text = ""
			intervals [1737]:
				xmin = 824.8491
				xmax = 825.1391
				text = "and"
			intervals [1738]:
				xmin = 825.1391
				xmax = 825.6891
				text = "fbr"
			intervals [1739]:
				xmin = 825.6891
				xmax = 825.7191
				text = ""
			intervals [1740]:
				xmin = 825.7191
				xmax = 825.9191
				text = "and"
			intervals [1741]:
				xmin = 825.9191
				xmax = 826.0991
				text = "their"
			intervals [1742]:
				xmin = 826.0991
				xmax = 826.5391
				text = "kids"
			intervals [1743]:
				xmin = 826.5391
				xmax = 827.0733
				text = ""
			intervals [1744]:
				xmin = 827.0733
				xmax = 827.1633
				text = "it"
			intervals [1745]:
				xmin = 827.1633
				xmax = 827.1933
				text = "s"
			intervals [1746]:
				xmin = 827.1933
				xmax = 827.3233
				text = "so"
			intervals [1747]:
				xmin = 827.3233
				xmax = 827.7233
				text = "different"
			intervals [1748]:
				xmin = 827.7233
				xmax = 828.0441
				text = ""
			intervals [1749]:
				xmin = 828.0441
				xmax = 828.2741
				text = "and"
			intervals [1750]:
				xmin = 828.2741
				xmax = 828.3141
				text = "i"
			intervals [1751]:
				xmin = 828.3141
				xmax = 828.7341
				text = "it"
			intervals [1752]:
				xmin = 828.7341
				xmax = 828.7641
				text = ""
			intervals [1753]:
				xmin = 828.7641
				xmax = 829.0841
				text = "depends"
			intervals [1754]:
				xmin = 829.0841
				xmax = 829.1541
				text = "on"
			intervals [1755]:
				xmin = 829.1541
				xmax = 829.2341
				text = "the"
			intervals [1756]:
				xmin = 829.2341
				xmax = 829.5341
				text = "area"
			intervals [1757]:
				xmin = 829.5341
				xmax = 840.799
				text = ""
			intervals [1758]:
				xmin = 840.799
				xmax = 841.239
				text = "mm-hm"
			intervals [1759]:
				xmin = 841.239
				xmax = 847.7524
				text = ""
			intervals [1760]:
				xmin = 847.7524
				xmax = 848.0824
				text = "yeah"
			intervals [1761]:
				xmin = 848.0824
				xmax = 861.5922
				text = ""
			intervals [1762]:
				xmin = 861.5922
				xmax = 862.1322
				text = "mm-hm"
			intervals [1763]:
				xmin = 862.1322
				xmax = 864.1022
				text = ""
			intervals [1764]:
				xmin = 864.1022
				xmax = 864.4222
				text = "right"
			intervals [1765]:
				xmin = 864.4222
				xmax = 872.1039
				text = ""
			intervals [1766]:
				xmin = 872.1039
				xmax = 872.2639
				text = "it"
			intervals [1767]:
				xmin = 872.2639
				xmax = 872.7539
				text = "hasn't"
			intervals [1768]:
				xmin = 872.7539
				xmax = 882.6433
				text = ""
			intervals [1769]:
				xmin = 882.6433
				xmax = 883.1433
				text = "mm-hm"
			intervals [1770]:
				xmin = 883.1433
				xmax = 884.2086
				text = ""
			intervals [1771]:
				xmin = 884.2086
				xmax = 884.3086
				text = "i"
			intervals [1772]:
				xmin = 884.3086
				xmax = 884.7786
				text = "noticed"
			intervals [1773]:
				xmin = 884.7786
				xmax = 884.9486
				text = "that"
			intervals [1774]:
				xmin = 884.9486
				xmax = 885.0086
				text = "too"
			intervals [1775]:
				xmin = 885.0086
				xmax = 891.4657
				text = ""
			intervals [1776]:
				xmin = 891.4657
				xmax = 891.5557
				text = "<unk>"
			intervals [1777]:
				xmin = 891.5557
				xmax = 891.6057
				text = ""
			intervals [1778]:
				xmin = 891.6057
				xmax = 891.7557
				text = "hey"
			intervals [1779]:
				xmin = 891.7557
				xmax = 891.7857
				text = ""
			intervals [1780]:
				xmin = 891.7857
				xmax = 891.8557
				text = "yeah"
			intervals [1781]:
				xmin = 891.8557
				xmax = 892.1651
				text = ""
			intervals [1782]:
				xmin = 892.1651
				xmax = 892.3151
				text = "god"
			intervals [1783]:
				xmin = 892.3151
				xmax = 892.4951
				text = "willing"
			intervals [1784]:
				xmin = 892.4951
				xmax = 894.0818
				text = ""
			intervals [1785]:
				xmin = 894.0818
				xmax = 894.2418
				text = "<unk>"
			intervals [1786]:
				xmin = 894.2418
				xmax = 897.1193
				text = ""
			intervals [1787]:
				xmin = 897.1193
				xmax = 897.2393
				text = "<unk>"
			intervals [1788]:
				xmin = 897.2393
				xmax = 897.3393
				text = "i"
			intervals [1789]:
				xmin = 897.3393
				xmax = 897.5093
				text = "went"
			intervals [1790]:
				xmin = 897.5093
				xmax = 897.6093
				text = "to"
			intervals [1791]:
				xmin = 897.6093
				xmax = 898.1193
				text = "rdx"
			intervals [1792]:
				xmin = 898.1193
				xmax = 899.2785
				text = ""
			intervals [1793]:
				xmin = 899.2785
				xmax = 899.6485
				text = "and"
			intervals [1794]:
				xmin = 899.6485
				xmax = 899.7685
				text = "to"
			intervals [1795]:
				xmin = 899.7685
				xmax = 900.3685
				text = "rdx"
			intervals [1796]:
				xmin = 900.3685
				xmax = 901.0561
				text = ""
			intervals [1797]:
				xmin = 901.0561
				xmax = 901.4061
				text = "so"
			intervals [1798]:
				xmin = 901.4061
				xmax = 901.8655
				text = ""
			intervals [1799]:
				xmin = 901.8655
				xmax = 902.7555
				text = "<unk>"
			intervals [1800]:
				xmin = 902.7555
				xmax = 908.6101
				text = ""
			intervals [1801]:
				xmin = 908.6101
				xmax = 909.1501
				text = "so"
			intervals [1802]:
				xmin = 909.1501
				xmax = 909.2801
				text = ""
			intervals [1803]:
				xmin = 909.2801
				xmax = 909.4501
				text = "this"
			intervals [1804]:
				xmin = 909.4501
				xmax = 909.5601
				text = "is"
			intervals [1805]:
				xmin = 909.5601
				xmax = 909.7601
				text = "how"
			intervals [1806]:
				xmin = 909.7601
				xmax = 909.8201
				text = "it"
			intervals [1807]:
				xmin = 909.8201
				xmax = 910.0301
				text = "went"
			intervals [1808]:
				xmin = 910.0301
				xmax = 910.1026
				text = ""
			intervals [1809]:
				xmin = 910.1026
				xmax = 910.2526
				text = "i"
			intervals [1810]:
				xmin = 910.2526
				xmax = 910.6826
				text = "went"
			intervals [1811]:
				xmin = 910.6826
				xmax = 910.8247
				text = ""
			intervals [1812]:
				xmin = 910.8247
				xmax = 911.0247
				text = "i"
			intervals [1813]:
				xmin = 911.0247
				xmax = 911.3047
				text = "went"
			intervals [1814]:
				xmin = 911.3047
				xmax = 911.3347
				text = ""
			intervals [1815]:
				xmin = 911.3347
				xmax = 911.5547
				text = "to"
			intervals [1816]:
				xmin = 911.5547
				xmax = 911.5847
				text = ""
			intervals [1817]:
				xmin = 911.5847
				xmax = 912.0847
				text = "rdx-"
			intervals [1818]:
				xmin = 912.0847
				xmax = 912.3734
				text = ""
			intervals [1819]:
				xmin = 912.3734
				xmax = 912.4334
				text = "i"
			intervals [1820]:
				xmin = 912.4334
				xmax = 912.5734
				text = "went"
			intervals [1821]:
				xmin = 912.5734
				xmax = 912.6334
				text = "to"
			intervals [1822]:
				xmin = 912.6334
				xmax = 912.6634
				text = ""
			intervals [1823]:
				xmin = 912.6634
				xmax = 913.7234
				text = "rdx"
			intervals [1824]:
				xmin = 913.7234
				xmax = 913.7742
				text = ""
			intervals [1825]:
				xmin = 913.7742
				xmax = 913.8942
				text = "though"
			intervals [1826]:
				xmin = 913.8942
				xmax = 914.1542
				text = "both"
			intervals [1827]:
				xmin = 914.1542
				xmax = 914.2242
				text = "of"
			intervals [1828]:
				xmin = 914.2242
				xmax = 914.4542
				text = "those"
			intervals [1829]:
				xmin = 914.4542
				xmax = 914.7642
				text = "were"
			intervals [1830]:
				xmin = 914.7642
				xmax = 915.2169
				text = ""
			intervals [1831]:
				xmin = 915.2169
				xmax = 915.7869
				text = "um"
			intervals [1832]:
				xmin = 915.7869
				xmax = 916.1813
				text = ""
			intervals [1833]:
				xmin = 916.1813
				xmax = 917.0913
				text = "southeast"
			intervals [1834]:
				xmin = 917.0913
				xmax = 918.1893
				text = ""
			intervals [1835]:
				xmin = 918.1893
				xmax = 918.5093
				text = "elementary"
			intervals [1836]:
				xmin = 918.5093
				xmax = 918.9193
				text = "schools"
			intervals [1837]:
				xmin = 918.9193
				xmax = 919.8485
				text = ""
			intervals [1838]:
				xmin = 919.8485
				xmax = 919.9485
				text = "i"
			intervals [1839]:
				xmin = 919.9485
				xmax = 920.1685
				text = "went"
			intervals [1840]:
				xmin = 920.1685
				xmax = 920.3685
				text = "to"
			intervals [1841]:
				xmin = 920.3685
				xmax = 920.7185
				text = "rdx"
			intervals [1842]:
				xmin = 920.7185
				xmax = 921.4685
				text = ""
			intervals [1843]:
				xmin = 921.4685
				xmax = 921.5985
				text = "and"
			intervals [1844]:
				xmin = 921.5985
				xmax = 921.8985
				text = "then"
			intervals [1845]:
				xmin = 921.8985
				xmax = 921.9285
				text = ""
			intervals [1846]:
				xmin = 921.9285
				xmax = 922.0285
				text = "i"
			intervals [1847]:
				xmin = 922.0285
				xmax = 922.5285
				text = "moved"
			intervals [1848]:
				xmin = 922.5285
				xmax = 923.0167
				text = ""
			intervals [1849]:
				xmin = 923.0167
				xmax = 923.1467
				text = "and"
			intervals [1850]:
				xmin = 923.1467
				xmax = 923.3267
				text = "went"
			intervals [1851]:
				xmin = 923.3267
				xmax = 923.4167
				text = ""
			intervals [1852]:
				xmin = 923.4167
				xmax = 923.5567
				text = "to"
			intervals [1853]:
				xmin = 923.5567
				xmax = 924.2467
				text = "rdx"
			intervals [1854]:
				xmin = 924.2467
				xmax = 924.2767
				text = ""
			intervals [1855]:
				xmin = 924.2767
				xmax = 924.3367
				text = "in"
			intervals [1856]:
				xmin = 924.3367
				xmax = 924.7467
				text = "maryland"
			intervals [1857]:
				xmin = 924.7467
				xmax = 928.5499
				text = ""
			intervals [1858]:
				xmin = 928.5499
				xmax = 928.6899
				text = "that"
			intervals [1859]:
				xmin = 928.6899
				xmax = 928.8299
				text = "s"
			intervals [1860]:
				xmin = 928.8299
				xmax = 929.135
				text = ""
			intervals [1861]:
				xmin = 929.135
				xmax = 929.185
				text = "i"
			intervals [1862]:
				xmin = 929.185
				xmax = 929.225
				text = ""
			intervals [1863]:
				xmin = 929.225
				xmax = 929.315
				text = "don't"
			intervals [1864]:
				xmin = 929.315
				xmax = 929.355
				text = ""
			intervals [1865]:
				xmin = 929.355
				xmax = 929.415
				text = "know"
			intervals [1866]:
				xmin = 929.415
				xmax = 930.7572
				text = ""
			intervals [1867]:
				xmin = 930.7572
				xmax = 930.8572
				text = "no"
			intervals [1868]:
				xmin = 930.8572
				xmax = 930.9172
				text = "no"
			intervals [1869]:
				xmin = 930.9172
				xmax = 930.9772
				text = "no"
			intervals [1870]:
				xmin = 930.9772
				xmax = 931.3172
				text = ""
			intervals [1871]:
				xmin = 931.3172
				xmax = 931.3872
				text = "no"
			intervals [1872]:
				xmin = 931.3872
				xmax = 931.5172
				text = "my"
			intervals [1873]:
				xmin = 931.5172
				xmax = 931.7372
				text = "mom"
			intervals [1874]:
				xmin = 931.7372
				xmax = 931.8572
				text = "did"
			intervals [1875]:
				xmin = 931.8572
				xmax = 932.0372
				text = "that"
			intervals [1876]:
				xmin = 932.0372
				xmax = 932.1823
				text = ""
			intervals [1877]:
				xmin = 932.1823
				xmax = 932.3623
				text = "my"
			intervals [1878]:
				xmin = 932.3623
				xmax = 932.6823
				text = "mom"
			intervals [1879]:
				xmin = 932.6823
				xmax = 932.7823
				text = "did"
			intervals [1880]:
				xmin = 932.7823
				xmax = 932.8723
				text = "that"
			intervals [1881]:
				xmin = 932.8723
				xmax = 933.2801
				text = ""
			intervals [1882]:
				xmin = 933.2801
				xmax = 933.6901
				text = "mm-hm"
			intervals [1883]:
				xmin = 933.6901
				xmax = 934.2449
				text = ""
			intervals [1884]:
				xmin = 934.2449
				xmax = 934.7649
				text = "um"
			intervals [1885]:
				xmin = 934.7649
				xmax = 935.684
				text = ""
			intervals [1886]:
				xmin = 935.684
				xmax = 935.734
				text = "i"
			intervals [1887]:
				xmin = 935.734
				xmax = 935.874
				text = "think"
			intervals [1888]:
				xmin = 935.874
				xmax = 935.934
				text = "it"
			intervals [1889]:
				xmin = 935.934
				xmax = 936.064
				text = "was"
			intervals [1890]:
				xmin = 936.064
				xmax = 936.214
				text = "like"
			intervals [1891]:
				xmin = 936.214
				xmax = 936.244
				text = ""
			intervals [1892]:
				xmin = 936.244
				xmax = 936.474
				text = "more"
			intervals [1893]:
				xmin = 936.474
				xmax = 936.954
				text = "convenient"
			intervals [1894]:
				xmin = 936.954
				xmax = 937.114
				text = "for"
			intervals [1895]:
				xmin = 937.114
				xmax = 937.144
				text = ""
			intervals [1896]:
				xmin = 937.144
				xmax = 937.394
				text = "whoever"
			intervals [1897]:
				xmin = 937.394
				xmax = 937.564
				text = "was"
			intervals [1898]:
				xmin = 937.564
				xmax = 937.684
				text = "going"
			intervals [1899]:
				xmin = 937.684
				xmax = 937.744
				text = "to"
			intervals [1900]:
				xmin = 937.744
				xmax = 937.884
				text = "pick"
			intervals [1901]:
				xmin = 937.884
				xmax = 938.034
				text = "me"
			intervals [1902]:
				xmin = 938.034
				xmax = 938.154
				text = "up"
			intervals [1903]:
				xmin = 938.154
				xmax = 938.6486
				text = ""
			intervals [1904]:
				xmin = 938.6486
				xmax = 938.7986
				text = "or"
			intervals [1905]:
				xmin = 938.7986
				xmax = 938.8886
				text = ""
			intervals [1906]:
				xmin = 938.8886
				xmax = 939.1986
				text = "whatever"
			intervals [1907]:
				xmin = 939.1986
				xmax = 939.3386
				text = ""
			intervals [1908]:
				xmin = 939.3386
				xmax = 939.6486
				text = "but"
			intervals [1909]:
				xmin = 939.6486
				xmax = 940.0413
				text = ""
			intervals [1910]:
				xmin = 940.0413
				xmax = 940.4913
				text = "um"
			intervals [1911]:
				xmin = 940.4913
				xmax = 941.1604
				text = ""
			intervals [1912]:
				xmin = 941.1604
				xmax = 941.2904
				text = "and"
			intervals [1913]:
				xmin = 941.2904
				xmax = 941.4004
				text = "then"
			intervals [1914]:
				xmin = 941.4004
				xmax = 941.4704
				text = "i"
			intervals [1915]:
				xmin = 941.4704
				xmax = 941.6204
				text = "went"
			intervals [1916]:
				xmin = 941.6204
				xmax = 941.6904
				text = "to"
			intervals [1917]:
				xmin = 941.6904
				xmax = 941.8004
				text = "go"
			intervals [1918]:
				xmin = 941.8004
				xmax = 941.9904
				text = "live"
			intervals [1919]:
				xmin = 941.9904
				xmax = 942.1404
				text = "with"
			intervals [1920]:
				xmin = 942.1404
				xmax = 942.3104
				text = "my"
			intervals [1921]:
				xmin = 942.3104
				xmax = 942.4603
				text = ""
			intervals [1922]:
				xmin = 942.4603
				xmax = 942.8603
				text = "aunt"
			intervals [1923]:
				xmin = 942.8603
				xmax = 944.6177
				text = ""
			intervals [1924]:
				xmin = 944.6177
				xmax = 944.9977
				text = "in"
			intervals [1925]:
				xmin = 944.9977
				xmax = 945.4877
				text = "um"
			intervals [1926]:
				xmin = 945.4877
				xmax = 947.1431
				text = ""
			intervals [1927]:
				xmin = 947.1431
				xmax = 947.1931
				text = "i"
			intervals [1928]:
				xmin = 947.1931
				xmax = 947.3231
				text = "went"
			intervals [1929]:
				xmin = 947.3231
				xmax = 947.4031
				text = "to"
			intervals [1930]:
				xmin = 947.4031
				xmax = 947.5431
				text = ""
			intervals [1931]:
				xmin = 947.5431
				xmax = 948.2031
				text = "rdx"
			intervals [1932]:
				xmin = 948.2031
				xmax = 948.2731
				text = "and"
			intervals [1933]:
				xmin = 948.2731
				xmax = 948.3231
				text = "i"
			intervals [1934]:
				xmin = 948.3231
				xmax = 948.5731
				text = "went"
			intervals [1935]:
				xmin = 948.5731
				xmax = 948.6031
				text = ""
			intervals [1936]:
				xmin = 948.6031
				xmax = 949.0231
				text = "to"
			intervals [1937]:
				xmin = 949.0231
				xmax = 949.5111
				text = ""
			intervals [1938]:
				xmin = 949.5111
				xmax = 950.1511
				text = "rdx"
			intervals [1939]:
				xmin = 950.1511
				xmax = 952.8596
				text = ""
			intervals [1940]:
				xmin = 952.8596
				xmax = 953.3496
				text = "so"
			intervals [1941]:
				xmin = 953.3496
				xmax = 953.4096
				text = ""
			intervals [1942]:
				xmin = 953.4096
				xmax = 953.5996
				text = "it"
			intervals [1943]:
				xmin = 953.5996
				xmax = 953.7996
				text = "was"
			intervals [1944]:
				xmin = 953.7996
				xmax = 954.0196
				text = "very"
			intervals [1945]:
				xmin = 954.0196
				xmax = 954.3896
				text = "very"
			intervals [1946]:
				xmin = 954.3896
				xmax = 954.5696
				text = ""
			intervals [1947]:
				xmin = 954.5696
				xmax = 954.8896
				text = "different"
			intervals [1948]:
				xmin = 954.8896
				xmax = 954.9796
				text = "i'm"
			intervals [1949]:
				xmin = 954.9796
				xmax = 955.2496
				text = "sorry"
			intervals [1950]:
				xmin = 955.2496
				xmax = 955.4428
				text = ""
			intervals [1951]:
				xmin = 955.4428
				xmax = 955.5528
				text = "it"
			intervals [1952]:
				xmin = 955.5528
				xmax = 955.5828
				text = ""
			intervals [1953]:
				xmin = 955.5828
				xmax = 955.7228
				text = "was"
			intervals [1954]:
				xmin = 955.7228
				xmax = 955.7928
				text = ""
			intervals [1955]:
				xmin = 955.7928
				xmax = 956.3928
				text = "different"
			intervals [1956]:
				xmin = 956.3928
				xmax = 956.8603
				text = ""
			intervals [1957]:
				xmin = 956.8603
				xmax = 956.9803
				text = "it"
			intervals [1958]:
				xmin = 956.9803
				xmax = 957.0903
				text = "was"
			intervals [1959]:
				xmin = 957.0903
				xmax = 957.2403
				text = "like"
			intervals [1960]:
				xmin = 957.2403
				xmax = 957.2803
				text = "a"
			intervals [1961]:
				xmin = 957.2803
				xmax = 957.5703
				text = "culture"
			intervals [1962]:
				xmin = 957.5703
				xmax = 957.8103
				text = "shock"
			intervals [1963]:
				xmin = 957.8103
				xmax = 957.9303
				text = ""
			intervals [1964]:
				xmin = 957.9303
				xmax = 958.5203
				text = "because"
			intervals [1965]:
				xmin = 958.5203
				xmax = 959.0063
				text = ""
			intervals [1966]:
				xmin = 959.0063
				xmax = 959.0763
				text = "i'm"
			intervals [1967]:
				xmin = 959.0763
				xmax = 959.2963
				text = "from"
			intervals [1968]:
				xmin = 959.2963
				xmax = 959.3863
				text = "the"
			intervals [1969]:
				xmin = 959.3863
				xmax = 959.7363
				text = "city"
			intervals [1970]:
				xmin = 959.7363
				xmax = 959.8733
				text = ""
			intervals [1971]:
				xmin = 959.8733
				xmax = 960.2333
				text = "but"
			intervals [1972]:
				xmin = 960.2333
				xmax = 961.1923
				text = ""
			intervals [1973]:
				xmin = 961.1923
				xmax = 961.2323
				text = "i"
			intervals [1974]:
				xmin = 961.2323
				xmax = 961.4623
				text = "went"
			intervals [1975]:
				xmin = 961.4623
				xmax = 961.5723
				text = "to"
			intervals [1976]:
				xmin = 961.5723
				xmax = 961.9423
				text = "maryland"
			intervals [1977]:
				xmin = 961.9423
				xmax = 962.0223
				text = "and"
			intervals [1978]:
				xmin = 962.0223
				xmax = 962.0923
				text = "i"
			intervals [1979]:
				xmin = 962.0923
				xmax = 962.2723
				text = "got"
			intervals [1980]:
				xmin = 962.2723
				xmax = 962.6723
				text = "accustomed"
			intervals [1981]:
				xmin = 962.6723
				xmax = 962.8423
				text = "to"
			intervals [1982]:
				xmin = 962.8423
				xmax = 962.8723
				text = ""
			intervals [1983]:
				xmin = 962.8723
				xmax = 962.9323
				text = "the"
			intervals [1984]:
				xmin = 962.9323
				xmax = 962.9623
				text = ""
			intervals [1985]:
				xmin = 962.9623
				xmax = 963.3123
				text = "maryland"
			intervals [1986]:
				xmin = 963.3123
				xmax = 963.8923
				text = "lifestyle"
			intervals [1987]:
				xmin = 963.8923
				xmax = 964.136
				text = ""
			intervals [1988]:
				xmin = 964.136
				xmax = 964.256
				text = "then"
			intervals [1989]:
				xmin = 964.256
				xmax = 964.326
				text = "i"
			intervals [1990]:
				xmin = 964.326
				xmax = 964.576
				text = "came"
			intervals [1991]:
				xmin = 964.576
				xmax = 965.016
				text = "back"
			intervals [1992]:
				xmin = 965.016
				xmax = 965.176
				text = "to"
			intervals [1993]:
				xmin = 965.176
				xmax = 965.286
				text = "the"
			intervals [1994]:
				xmin = 965.286
				xmax = 965.766
				text = "city"
			intervals [1995]:
				xmin = 965.766
				xmax = 970.7087
				text = ""
			intervals [1996]:
				xmin = 970.7087
				xmax = 970.7987
				text = "it"
			intervals [1997]:
				xmin = 970.7987
				xmax = 971.2287
				text = "is"
			intervals [1998]:
				xmin = 971.2287
				xmax = 971.3687
				text = "but"
			intervals [1999]:
				xmin = 971.3687
				xmax = 971.4587
				text = "it"
			intervals [2000]:
				xmin = 971.4587
				xmax = 971.5087
				text = "s"
			intervals [2001]:
				xmin = 971.5087
				xmax = 971.6987
				text = "so"
			intervals [2002]:
				xmin = 971.6987
				xmax = 972.3287
				text = "different"
			intervals [2003]:
				xmin = 972.3287
				xmax = 972.7346
				text = ""
			intervals [2004]:
				xmin = 972.7346
				xmax = 972.9746
				text = "like"
			intervals [2005]:
				xmin = 972.9746
				xmax = 973.1046
				text = "they"
			intervals [2006]:
				xmin = 973.1046
				xmax = 973.2746
				text = "get"
			intervals [2007]:
				xmin = 973.2746
				xmax = 973.4146
				text = "they"
			intervals [2008]:
				xmin = 973.4146
				xmax = 973.4746
				text = "c"
			intervals [2009]:
				xmin = 973.4746
				xmax = 974.583
				text = ""
			intervals [2010]:
				xmin = 974.583
				xmax = 974.723
				text = "me"
			intervals [2011]:
				xmin = 974.723
				xmax = 974.793
				text = "and"
			intervals [2012]:
				xmin = 974.793
				xmax = 974.953
				text = "my"
			intervals [2013]:
				xmin = 974.953
				xmax = 975.523
				text = "friends"
			intervals [2014]:
				xmin = 975.523
				xmax = 975.7473
				text = ""
			intervals [2015]:
				xmin = 975.7473
				xmax = 975.8373
				text = "me"
			intervals [2016]:
				xmin = 975.8373
				xmax = 975.8973
				text = "and"
			intervals [2017]:
				xmin = 975.8973
				xmax = 975.9573
				text = "the"
			intervals [2018]:
				xmin = 975.9573
				xmax = 976.2173
				text = "people"
			intervals [2019]:
				xmin = 976.2173
				xmax = 976.3173
				text = "i"
			intervals [2020]:
				xmin = 976.3173
				xmax = 976.4573
				text = "grew"
			intervals [2021]:
				xmin = 976.4573
				xmax = 976.5673
				text = "up"
			intervals [2022]:
				xmin = 976.5673
				xmax = 977.0473
				text = "around"
			intervals [2023]:
				xmin = 977.0473
				xmax = 977.0773
				text = ""
			intervals [2024]:
				xmin = 977.0773
				xmax = 977.1773
				text = "we"
			intervals [2025]:
				xmin = 977.1773
				xmax = 977.4573
				text = "call"
			intervals [2026]:
				xmin = 977.4573
				xmax = 977.6873
				text = "mary"
			intervals [2027]:
				xmin = 977.6873
				xmax = 978.4294
				text = ""
			intervals [2028]:
				xmin = 978.4294
				xmax = 978.8094
				text = "guys"
			intervals [2029]:
				xmin = 978.8094
				xmax = 978.9194
				text = "from"
			intervals [2030]:
				xmin = 978.9194
				xmax = 979.2794
				text = "maryland"
			intervals [2031]:
				xmin = 979.2794
				xmax = 979.3094
				text = ""
			intervals [2032]:
				xmin = 979.3094
				xmax = 979.6294
				text = "maryland"
			intervals [2033]:
				xmin = 979.6294
				xmax = 980.0794
				text = "mikes"
			intervals [2034]:
				xmin = 980.0794
				xmax = 980.8943
				text = ""
			intervals [2035]:
				xmin = 980.8943
				xmax = 981.0043
				text = "cause"
			intervals [2036]:
				xmin = 981.0043
				xmax = 981.1143
				text = "they"
			intervals [2037]:
				xmin = 981.1143
				xmax = 981.1943
				text = ""
			intervals [2038]:
				xmin = 981.1943
				xmax = 981.9143
				text = "green"
			intervals [2039]:
				xmin = 981.9143
				xmax = 982.2443
				text = "and"
			intervals [2040]:
				xmin = 982.2443
				xmax = 982.3343
				text = ""
			intervals [2041]:
				xmin = 982.3343
				xmax = 982.4743
				text = "you"
			intervals [2042]:
				xmin = 982.4743
				xmax = 982.6143
				text = "know"
			intervals [2043]:
				xmin = 982.6143
				xmax = 982.9445
				text = ""
			intervals [2044]:
				xmin = 982.9445
				xmax = 983.0645
				text = "they"
			intervals [2045]:
				xmin = 983.0645
				xmax = 983.1545
				text = "just"
			intervals [2046]:
				xmin = 983.1545
				xmax = 983.3445
				text = "have"
			intervals [2047]:
				xmin = 983.3445
				xmax = 983.4245
				text = "a"
			intervals [2048]:
				xmin = 983.4245
				xmax = 983.8845
				text = "certain"
			intervals [2049]:
				xmin = 983.8845
				xmax = 985.2523
				text = ""
			intervals [2050]:
				xmin = 985.2523
				xmax = 985.6423
				text = "swag"
			intervals [2051]:
				xmin = 985.6423
				xmax = 985.7223
				text = "to"
			intervals [2052]:
				xmin = 985.7223
				xmax = 985.9523
				text = "them"
			intervals [2053]:
				xmin = 985.9523
				xmax = 986.8198
				text = ""
			intervals [2054]:
				xmin = 986.8198
				xmax = 987.0198
				text = "but"
			intervals [2055]:
				xmin = 987.0198
				xmax = 987.1898
				text = "it"
			intervals [2056]:
				xmin = 987.1898
				xmax = 987.3698
				text = "was"
			intervals [2057]:
				xmin = 987.3698
				xmax = 987.7598
				text = "different"
			intervals [2058]:
				xmin = 987.7598
				xmax = 988.6198
				text = "because"
			intervals [2059]:
				xmin = 988.6198
				xmax = 990.3185
				text = ""
			intervals [2060]:
				xmin = 990.3185
				xmax = 990.4485
				text = "when"
			intervals [2061]:
				xmin = 990.4485
				xmax = 990.5285
				text = "i"
			intervals [2062]:
				xmin = 990.5285
				xmax = 990.7685
				text = "got"
			intervals [2063]:
				xmin = 990.7685
				xmax = 990.8985
				text = "to"
			intervals [2064]:
				xmin = 990.8985
				xmax = 991.5285
				text = "eastern"
			intervals [2065]:
				xmin = 991.5285
				xmax = 991.5785
				text = ""
			intervals [2066]:
				xmin = 991.5785
				xmax = 991.7485
				text = "it"
			intervals [2067]:
				xmin = 991.7485
				xmax = 992.4085
				text = "was"
			intervals [2068]:
				xmin = 992.4085
				xmax = 992.4889
				text = ""
			intervals [2069]:
				xmin = 992.4889
				xmax = 992.9989
				text = "just"
			intervals [2070]:
				xmin = 992.9989
				xmax = 993.0289
				text = ""
			intervals [2071]:
				xmin = 993.0289
				xmax = 993.3389
				text = "really"
			intervals [2072]:
				xmin = 993.3389
				xmax = 993.3689
				text = ""
			intervals [2073]:
				xmin = 993.3689
				xmax = 993.8389
				text = "really"
			intervals [2074]:
				xmin = 993.8389
				xmax = 994.5925
				text = ""
			intervals [2075]:
				xmin = 994.5925
				xmax = 995.4725
				text = "ghetto"
			intervals [2076]:
				xmin = 995.4725
				xmax = 995.5025
				text = ""
			intervals [2077]:
				xmin = 995.5025
				xmax = 995.7125
				text = "and"
			intervals [2078]:
				xmin = 995.7125
				xmax = 996.197
				text = ""
			intervals [2079]:
				xmin = 996.197
				xmax = 996.407
				text = "for"
			intervals [2080]:
				xmin = 996.407
				xmax = 996.577
				text = "it"
			intervals [2081]:
				xmin = 996.577
				xmax = 996.717
				text = "to"
			intervals [2082]:
				xmin = 996.717
				xmax = 996.857
				text = "be"
			intervals [2083]:
				xmin = 996.857
				xmax = 996.987
				text = "the"
			intervals [2084]:
				xmin = 996.987
				xmax = 997.367
				text = "pride"
			intervals [2085]:
				xmin = 997.367
				xmax = 997.427
				text = "of"
			intervals [2086]:
				xmin = 997.427
				xmax = 997.767
				text = "capitol"
			intervals [2087]:
				xmin = 997.767
				xmax = 997.917
				text = "hill"
			intervals [2088]:
				xmin = 997.917
				xmax = 997.977
				text = "it"
			intervals [2089]:
				xmin = 997.977
				xmax = 998.107
				text = "was"
			intervals [2090]:
				xmin = 998.107
				xmax = 998.327
				text = "not"
			intervals [2091]:
				xmin = 998.327
				xmax = 998.397
				text = "the"
			intervals [2092]:
				xmin = 998.397
				xmax = 998.427
				text = ""
			intervals [2093]:
				xmin = 998.427
				xmax = 998.647
				text = "pride"
			intervals [2094]:
				xmin = 998.647
				xmax = 998.717
				text = "of"
			intervals [2095]:
				xmin = 998.717
				xmax = 999.147
				text = "capitol"
			intervals [2096]:
				xmin = 999.147
				xmax = 999.187
				text = ""
			intervals [2097]:
				xmin = 999.187
				xmax = 999.287
				text = "hill"
			intervals [2098]:
				xmin = 999.287
				xmax = 1000.9318
				text = ""
			intervals [2099]:
				xmin = 1000.9318
				xmax = 1001.3918
				text = "now"
			intervals [2100]:
				xmin = 1001.3918
				xmax = 1001.4418
				text = ""
			intervals [2101]:
				xmin = 1001.4418
				xmax = 1001.5418
				text = "i"
			intervals [2102]:
				xmin = 1001.5418
				xmax = 1001.8818
				text = "came"
			intervals [2103]:
				xmin = 1001.8818
				xmax = 1002.2118
				text = "in"
			intervals [2104]:
				xmin = 1002.2118
				xmax = 1002.3715
				text = ""
			intervals [2105]:
				xmin = 1002.3715
				xmax = 1002.5615
				text = "and"
			intervals [2106]:
				xmin = 1002.5615
				xmax = 1002.6215
				text = "i"
			intervals [2107]:
				xmin = 1002.6215
				xmax = 1002.8015
				text = "f"
			intervals [2108]:
				xmin = 1002.8015
				xmax = 1003.2142
				text = ""
			intervals [2109]:
				xmin = 1003.2142
				xmax = 1003.3942
				text = "i"
			intervals [2110]:
				xmin = 1003.3942
				xmax = 1003.6742
				text = "really"
			intervals [2111]:
				xmin = 1003.6742
				xmax = 1004.1342
				text = "felt"
			intervals [2112]:
				xmin = 1004.1342
				xmax = 1004.4375
				text = ""
			intervals [2113]:
				xmin = 1004.4375
				xmax = 1004.6475
				text = "like"
			intervals [2114]:
				xmin = 1004.6475
				xmax = 1004.7175
				text = "i"
			intervals [2115]:
				xmin = 1004.7175
				xmax = 1004.8775
				text = "was"
			intervals [2116]:
				xmin = 1004.8775
				xmax = 1004.9575
				text = "the"
			intervals [2117]:
				xmin = 1004.9575
				xmax = 1005.5475
				text = "smartest"
			intervals [2118]:
				xmin = 1005.5475
				xmax = 1006.0175
				text = "person"
			intervals [2119]:
				xmin = 1006.0175
				xmax = 1006.1275
				text = "at"
			intervals [2120]:
				xmin = 1006.1275
				xmax = 1006.4675
				text = "school"
			intervals [2121]:
				xmin = 1006.4675
				xmax = 1007.1475
				text = "because"
			intervals [2122]:
				xmin = 1007.1475
				xmax = 1008.1138
				text = ""
			intervals [2123]:
				xmin = 1008.1138
				xmax = 1008.5838
				text = "they"
			intervals [2124]:
				xmin = 1008.5838
				xmax = 1009.1569
				text = ""
			intervals [2125]:
				xmin = 1009.1569
				xmax = 1009.4969
				text = "didn't"
			intervals [2126]:
				xmin = 1009.4969
				xmax = 1009.8969
				text = "learn"
			intervals [2127]:
				xmin = 1009.8969
				xmax = 1009.9269
				text = ""
			intervals [2128]:
				xmin = 1009.9269
				xmax = 1010.2769
				text = "half"
			intervals [2129]:
				xmin = 1010.2769
				xmax = 1010.3369
				text = "of"
			intervals [2130]:
				xmin = 1010.3369
				xmax = 1010.4869
				text = "what"
			intervals [2131]:
				xmin = 1010.4869
				xmax = 1010.5969
				text = "i"
			intervals [2132]:
				xmin = 1010.5969
				xmax = 1010.9369
				text = "already"
			intervals [2133]:
				xmin = 1010.9369
				xmax = 1010.9669
				text = ""
			intervals [2134]:
				xmin = 1010.9669
				xmax = 1011.4269
				text = "knew"
			intervals [2135]:
				xmin = 1011.4269
				xmax = 1012.1141
				text = ""
			intervals [2136]:
				xmin = 1012.1141
				xmax = 1012.3841
				text = "yet"
			intervals [2137]:
				xmin = 1012.3841
				xmax = 1014.1055
				text = ""
			intervals [2138]:
				xmin = 1014.1055
				xmax = 1014.2455
				text = "<unk>"
			intervals [2139]:
				xmin = 1014.2455
				xmax = 1014.5296
				text = ""
			intervals [2140]:
				xmin = 1014.5296
				xmax = 1014.7096
				text = "and"
			intervals [2141]:
				xmin = 1014.7096
				xmax = 1014.9296
				text = "w"
			intervals [2142]:
				xmin = 1014.9296
				xmax = 1015.0554
				text = ""
			intervals [2143]:
				xmin = 1015.0554
				xmax = 1015.1954
				text = "the"
			intervals [2144]:
				xmin = 1015.1954
				xmax = 1015.5254
				text = "reason"
			intervals [2145]:
				xmin = 1015.5254
				xmax = 1015.6354
				text = "i"
			intervals [2146]:
				xmin = 1015.6354
				xmax = 1015.9254
				text = "went"
			intervals [2147]:
				xmin = 1015.9254
				xmax = 1016.0354
				text = ""
			intervals [2148]:
				xmin = 1016.0354
				xmax = 1016.7154
				text = "i"
			intervals [2149]:
				xmin = 1016.7154
				xmax = 1016.7454
				text = "uh"
			intervals [2150]:
				xmin = 1016.7454
				xmax = 1016.8739
				text = ""
			intervals [2151]:
				xmin = 1016.8739
				xmax = 1017.0939
				text = "had"
			intervals [2152]:
				xmin = 1017.0939
				xmax = 1017.4139
				text = ""
			intervals [2153]:
				xmin = 1017.4139
				xmax = 1017.9039
				text = "rdx"
			intervals [2154]:
				xmin = 1017.9039
				xmax = 1018.0639
				text = "which"
			intervals [2155]:
				xmin = 1018.0639
				xmax = 1018.1639
				text = "is"
			intervals [2156]:
				xmin = 1018.1639
				xmax = 1018.5239
				text = "uptown"
			intervals [2157]:
				xmin = 1018.5239
				xmax = 1019.0168
				text = ""
			intervals [2158]:
				xmin = 1019.0168
				xmax = 1019.0768
				text = "i"
			intervals [2159]:
				xmin = 1019.0768
				xmax = 1019.1668
				text = "had"
			intervals [2160]:
				xmin = 1019.1668
				xmax = 1019.2468
				text = "to"
			intervals [2161]:
				xmin = 1019.2468
				xmax = 1019.3368
				text = "go"
			intervals [2162]:
				xmin = 1019.3368
				xmax = 1019.4968
				text = "to"
			intervals [2163]:
				xmin = 1019.4968
				xmax = 1019.8768
				text = "rdx"
			intervals [2164]:
				xmin = 1019.8768
				xmax = 1020.5168
				text = "because"
			intervals [2165]:
				xmin = 1020.5168
				xmax = 1020.6771
				text = ""
			intervals [2166]:
				xmin = 1020.6771
				xmax = 1020.7371
				text = "a"
			intervals [2167]:
				xmin = 1020.7371
				xmax = 1021.1371
				text = "credit"
			intervals [2168]:
				xmin = 1021.1371
				xmax = 1021.2371
				text = "of"
			intervals [2169]:
				xmin = 1021.2371
				xmax = 1021.5171
				text = "mine"
			intervals [2170]:
				xmin = 1021.5171
				xmax = 1021.6971
				text = "in"
			intervals [2171]:
				xmin = 1021.6971
				xmax = 1021.7271
				text = ""
			intervals [2172]:
				xmin = 1021.7271
				xmax = 1022.1571
				text = "maryland"
			intervals [2173]:
				xmin = 1022.1571
				xmax = 1022.3871
				text = "didn't"
			intervals [2174]:
				xmin = 1022.3871
				xmax = 1022.7171
				text = "count"
			intervals [2175]:
				xmin = 1022.7171
				xmax = 1022.9643
				text = ""
			intervals [2176]:
				xmin = 1022.9643
				xmax = 1023.1343
				text = "in"
			intervals [2177]:
				xmin = 1023.1343
				xmax = 1023.5643
				text = "dc"
			intervals [2178]:
				xmin = 1023.5643
				xmax = 1023.6143
				text = ""
			intervals [2179]:
				xmin = 1023.6143
				xmax = 1023.7543
				text = "so"
			intervals [2180]:
				xmin = 1023.7543
				xmax = 1023.7843
				text = "i"
			intervals [2181]:
				xmin = 1023.7843
				xmax = 1023.8743
				text = "had"
			intervals [2182]:
				xmin = 1023.8743
				xmax = 1023.9343
				text = "to"
			intervals [2183]:
				xmin = 1023.9343
				xmax = 1024.0743
				text = "take"
			intervals [2184]:
				xmin = 1024.0743
				xmax = 1024.1043
				text = "n-"
			intervals [2185]:
				xmin = 1024.1043
				xmax = 1024.2343
				text = ""
			intervals [2186]:
				xmin = 1024.2343
				xmax = 1024.4143
				text = "a"
			intervals [2187]:
				xmin = 1024.4143
				xmax = 1024.6043
				text = "night"
			intervals [2188]:
				xmin = 1024.6043
				xmax = 1024.7843
				text = "school"
			intervals [2189]:
				xmin = 1024.7843
				xmax = 1025.2243
				text = "class"
			intervals [2190]:
				xmin = 1025.2243
				xmax = 1027.7669
				text = ""
			intervals [2191]:
				xmin = 1027.7669
				xmax = 1027.9669
				text = "so"
			intervals [2192]:
				xmin = 1027.9669
				xmax = 1028.2169
				text = "but"
			intervals [2193]:
				xmin = 1028.2169
				xmax = 1028.2769
				text = ""
			intervals [2194]:
				xmin = 1028.2769
				xmax = 1028.3969
				text = "yeah"
			intervals [2195]:
				xmin = 1028.3969
				xmax = 1028.5269
				text = "that"
			intervals [2196]:
				xmin = 1028.5269
				xmax = 1028.5669
				text = "s"
			intervals [2197]:
				xmin = 1028.5669
				xmax = 1028.6469
				text = "why"
			intervals [2198]:
				xmin = 1028.6469
				xmax = 1028.6969
				text = "i"
			intervals [2199]:
				xmin = 1028.6969
				xmax = 1028.7269
				text = ""
			intervals [2200]:
				xmin = 1028.7269
				xmax = 1028.8469
				text = "said"
			intervals [2201]:
				xmin = 1028.8469
				xmax = 1028.8769
				text = ""
			intervals [2202]:
				xmin = 1028.8769
				xmax = 1029.0069
				text = "that"
			intervals [2203]:
				xmin = 1029.0069
				xmax = 1029.3284
				text = ""
			intervals [2204]:
				xmin = 1029.3284
				xmax = 1029.4784
				text = "and"
			intervals [2205]:
				xmin = 1029.4784
				xmax = 1029.5784
				text = "when"
			intervals [2206]:
				xmin = 1029.5784
				xmax = 1029.6384
				text = "i"
			intervals [2207]:
				xmin = 1029.6384
				xmax = 1029.7684
				text = "got"
			intervals [2208]:
				xmin = 1029.7684
				xmax = 1029.8284
				text = "to"
			intervals [2209]:
				xmin = 1029.8284
				xmax = 1030.1984
				text = "eastern"
			intervals [2210]:
				xmin = 1030.1984
				xmax = 1030.2884
				text = "it"
			intervals [2211]:
				xmin = 1030.2884
				xmax = 1030.5484
				text = "was"
			intervals [2212]:
				xmin = 1030.5484
				xmax = 1030.6024
				text = ""
			intervals [2213]:
				xmin = 1030.6024
				xmax = 1031.0324
				text = "drinking"
			intervals [2214]:
				xmin = 1031.0324
				xmax = 1031.1124
				text = "it"
			intervals [2215]:
				xmin = 1031.1124
				xmax = 1031.2224
				text = "was"
			intervals [2216]:
				xmin = 1031.2224
				xmax = 1031.8624
				text = "smoking"
			intervals [2217]:
				xmin = 1031.8624
				xmax = 1031.8924
				text = ""
			intervals [2218]:
				xmin = 1031.8924
				xmax = 1032.0724
				text = "i"
			intervals [2219]:
				xmin = 1032.0724
				xmax = 1032.1624
				text = ""
			intervals [2220]:
				xmin = 1032.1624
				xmax = 1032.3424
				text = "could"
			intervals [2221]:
				xmin = 1032.3424
				xmax = 1032.6424
				text = "not"
			intervals [2222]:
				xmin = 1032.6424
				xmax = 1032.8024
				text = ""
			intervals [2223]:
				xmin = 1032.8024
				xmax = 1033.1324
				text = "believe"
			intervals [2224]:
				xmin = 1033.1324
				xmax = 1033.2524
				text = "where"
			intervals [2225]:
				xmin = 1033.2524
				xmax = 1033.3124
				text = "i"
			intervals [2226]:
				xmin = 1033.3124
				xmax = 1033.4524
				text = "was"
			intervals [2227]:
				xmin = 1033.4524
				xmax = 1033.5224
				text = "i"
			intervals [2228]:
				xmin = 1033.5224
				xmax = 1033.6424
				text = "was"
			intervals [2229]:
				xmin = 1033.6424
				xmax = 1033.8024
				text = "like"
			intervals [2230]:
				xmin = 1033.8024
				xmax = 1033.8524
				text = ""
			intervals [2231]:
				xmin = 1033.8524
				xmax = 1034.1124
				text = "oh"
			intervals [2232]:
				xmin = 1034.1124
				xmax = 1034.3024
				text = "my"
			intervals [2233]:
				xmin = 1034.3024
				xmax = 1034.3324
				text = ""
			intervals [2234]:
				xmin = 1034.3324
				xmax = 1034.6724
				text = "god"
			intervals [2235]:
				xmin = 1034.6724
				xmax = 1034.7424
				text = ""
			intervals [2236]:
				xmin = 1034.7424
				xmax = 1034.9824
				text = "ma"
			intervals [2237]:
				xmin = 1034.9824
				xmax = 1035.1524
				text = "you"
			intervals [2238]:
				xmin = 1035.1524
				xmax = 1035.3024
				text = "need"
			intervals [2239]:
				xmin = 1035.3024
				xmax = 1035.3624
				text = "to"
			intervals [2240]:
				xmin = 1035.3624
				xmax = 1035.3924
				text = ""
			intervals [2241]:
				xmin = 1035.3924
				xmax = 1035.5424
				text = "get"
			intervals [2242]:
				xmin = 1035.5424
				xmax = 1035.6724
				text = "me"
			intervals [2243]:
				xmin = 1035.6724
				xmax = 1035.8024
				text = "out"
			intervals [2244]:
				xmin = 1035.8024
				xmax = 1035.9524
				text = "of"
			intervals [2245]:
				xmin = 1035.9524
				xmax = 1036.1024
				text = "this"
			intervals [2246]:
				xmin = 1036.1024
				xmax = 1036.3724
				text = "school"
			intervals [2247]:
				xmin = 1036.3724
				xmax = 1036.7106
				text = ""
			intervals [2248]:
				xmin = 1036.7106
				xmax = 1036.8606
				text = "but"
			intervals [2249]:
				xmin = 1036.8606
				xmax = 1036.9706
				text = "i"
			intervals [2250]:
				xmin = 1036.9706
				xmax = 1037.1706
				text = "got"
			intervals [2251]:
				xmin = 1037.1706
				xmax = 1037.3506
				text = "used"
			intervals [2252]:
				xmin = 1037.3506
				xmax = 1037.4706
				text = "to"
			intervals [2253]:
				xmin = 1037.4706
				xmax = 1037.6006
				text = "it"
			intervals [2254]:
				xmin = 1037.6006
				xmax = 1038.262
				text = ""
			intervals [2255]:
				xmin = 1038.262
				xmax = 1038.322
				text = "<unk>"
			intervals [2256]:
				xmin = 1038.322
				xmax = 1038.372
				text = "i"
			intervals [2257]:
				xmin = 1038.372
				xmax = 1038.512
				text = "got"
			intervals [2258]:
				xmin = 1038.512
				xmax = 1038.662
				text = "used"
			intervals [2259]:
				xmin = 1038.662
				xmax = 1038.822
				text = "to"
			intervals [2260]:
				xmin = 1038.822
				xmax = 1038.852
				text = ""
			intervals [2261]:
				xmin = 1038.852
				xmax = 1038.932
				text = "it"
			intervals [2262]:
				xmin = 1038.932
				xmax = 1045.1617
				text = ""
			intervals [2263]:
				xmin = 1045.1617
				xmax = 1045.3117
				text = "i'm"
			intervals [2264]:
				xmin = 1045.3117
				xmax = 1045.4717
				text = "trying"
			intervals [2265]:
				xmin = 1045.4717
				xmax = 1045.5617
				text = "to"
			intervals [2266]:
				xmin = 1045.5617
				xmax = 1045.6917
				text = "think"
			intervals [2267]:
				xmin = 1045.6917
				xmax = 1045.7517
				text = "of"
			intervals [2268]:
				xmin = 1045.7517
				xmax = 1045.8917
				text = "that"
			intervals [2269]:
				xmin = 1045.8917
				xmax = 1046.3317
				text = "movie"
			intervals [2270]:
				xmin = 1046.3317
				xmax = 1046.3617
				text = ""
			intervals [2271]:
				xmin = 1046.3617
				xmax = 1046.4617
				text = "i"
			intervals [2272]:
				xmin = 1046.4617
				xmax = 1046.4917
				text = ""
			intervals [2273]:
				xmin = 1046.4917
				xmax = 1046.6817
				text = "not"
			intervals [2274]:
				xmin = 1046.6817
				xmax = 1046.7617
				text = "the"
			intervals [2275]:
				xmin = 1046.7617
				xmax = 1047.4017
				text = "substitute"
			intervals [2276]:
				xmin = 1047.4017
				xmax = 1047.6652
				text = ""
			intervals [2277]:
				xmin = 1047.6652
				xmax = 1047.7252
				text = "it"
			intervals [2278]:
				xmin = 1047.7252
				xmax = 1048.1252
				text = "was"
			intervals [2279]:
				xmin = 1048.1252
				xmax = 1048.3488
				text = ""
			intervals [2280]:
				xmin = 1048.3488
				xmax = 1048.8288
				text = "uh"
			intervals [2281]:
				xmin = 1048.8288
				xmax = 1050.6542
				text = ""
			intervals [2282]:
				xmin = 1050.6542
				xmax = 1050.8142
				text = "one"
			intervals [2283]:
				xmin = 1050.8142
				xmax = 1050.9842
				text = "eight"
			intervals [2284]:
				xmin = 1050.9842
				xmax = 1051.2642
				text = "seven"
			intervals [2285]:
				xmin = 1051.2642
				xmax = 1051.5542
				text = "too"
			intervals [2286]:
				xmin = 1051.5542
				xmax = 1051.8361
				text = ""
			intervals [2287]:
				xmin = 1051.8361
				xmax = 1052.1261
				text = "and"
			intervals [2288]:
				xmin = 1052.1261
				xmax = 1052.5661
				text = "uh"
			intervals [2289]:
				xmin = 1052.5661
				xmax = 1054.0335
				text = ""
			intervals [2290]:
				xmin = 1054.0335
				xmax = 1054.4835
				text = "dangerous"
			intervals [2291]:
				xmin = 1054.4835
				xmax = 1054.7835
				text = "minds"
			intervals [2292]:
				xmin = 1054.7835
				xmax = 1054.8635
				text = "too"
			intervals [2293]:
				xmin = 1054.8635
				xmax = 1056.2135
				text = "<unk>"
			intervals [2294]:
				xmin = 1056.2135
				xmax = 1056.5901
				text = ""
			intervals [2295]:
				xmin = 1056.5901
				xmax = 1056.9401
				text = "no"
			intervals [2296]:
				xmin = 1056.9401
				xmax = 1057.3301
				text = "lean"
			intervals [2297]:
				xmin = 1057.3301
				xmax = 1057.4301
				text = "on"
			intervals [2298]:
				xmin = 1057.4301
				xmax = 1057.6401
				text = "me"
			intervals [2299]:
				xmin = 1057.6401
				xmax = 1058.1406
				text = ""
			intervals [2300]:
				xmin = 1058.1406
				xmax = 1058.2906
				text = "it"
			intervals [2301]:
				xmin = 1058.2906
				xmax = 1058.4806
				text = "was"
			intervals [2302]:
				xmin = 1058.4806
				xmax = 1058.6606
				text = "just"
			intervals [2303]:
				xmin = 1058.6606
				xmax = 1058.8306
				text = "like"
			intervals [2304]:
				xmin = 1058.8306
				xmax = 1059.1406
				text = "that"
			intervals [2305]:
				xmin = 1059.1406
				xmax = 1059.4171
				text = ""
			intervals [2306]:
				xmin = 1059.4171
				xmax = 1059.7171
				text = "like"
			intervals [2307]:
				xmin = 1059.7171
				xmax = 1059.8313
				text = ""
			intervals [2308]:
				xmin = 1059.8313
				xmax = 1060.5413
				text = "books"
			intervals [2309]:
				xmin = 1060.5413
				xmax = 1060.6298
				text = ""
			intervals [2310]:
				xmin = 1060.6298
				xmax = 1060.7198
				text = "it"
			intervals [2311]:
				xmin = 1060.7198
				xmax = 1060.9298
				text = "w"
			intervals [2312]:
				xmin = 1060.9298
				xmax = 1060.9998
				text = "they"
			intervals [2313]:
				xmin = 1060.9998
				xmax = 1061.1798
				text = "had"
			intervals [2314]:
				xmin = 1061.1798
				xmax = 1061.4098
				text = "no"
			intervals [2315]:
				xmin = 1061.4098
				xmax = 1061.7998
				text = "books"
			intervals [2316]:
				xmin = 1061.7998
				xmax = 1061.8898
				text = "they"
			intervals [2317]:
				xmin = 1061.8898
				xmax = 1061.9498
				text = "h"
			intervals [2318]:
				xmin = 1061.9498
				xmax = 1062.0198
				text = "they"
			intervals [2319]:
				xmin = 1062.0198
				xmax = 1062.3198
				text = "didn't"
			intervals [2320]:
				xmin = 1062.3198
				xmax = 1062.5198
				text = "have"
			intervals [2321]:
				xmin = 1062.5198
				xmax = 1062.5598
				text = ""
			intervals [2322]:
				xmin = 1062.5598
				xmax = 1063.1398
				text = "anything"
			intervals [2323]:
				xmin = 1063.1398
				xmax = 1063.1998
				text = ""
			intervals [2324]:
				xmin = 1063.1998
				xmax = 1063.3298
				text = "and"
			intervals [2325]:
				xmin = 1063.3298
				xmax = 1063.4398
				text = "it"
			intervals [2326]:
				xmin = 1063.4398
				xmax = 1063.5798
				text = "was"
			intervals [2327]:
				xmin = 1063.5798
				xmax = 1063.9398
				text = "just"
			intervals [2328]:
				xmin = 1063.9398
				xmax = 1064.1898
				text = "like"
			intervals [2329]:
				xmin = 1064.1898
				xmax = 1064.2398
				text = ""
			intervals [2330]:
				xmin = 1064.2398
				xmax = 1064.9298
				text = "geesh"
			intervals [2331]:
				xmin = 1064.9298
				xmax = 1065.2424
				text = ""
			intervals [2332]:
				xmin = 1065.2424
				xmax = 1065.4024
				text = "it"
			intervals [2333]:
				xmin = 1065.4024
				xmax = 1065.5724
				text = "was"
			intervals [2334]:
				xmin = 1065.5724
				xmax = 1065.8024
				text = "no"
			intervals [2335]:
				xmin = 1065.8024
				xmax = 1066.8024
				text = "teachers"
			intervals [2336]:
				xmin = 1066.8024
				xmax = 1067.6926
				text = ""
			intervals [2337]:
				xmin = 1067.6926
				xmax = 1067.8826
				text = "it"
			intervals [2338]:
				xmin = 1067.8826
				xmax = 1068.0826
				text = "was"
			intervals [2339]:
				xmin = 1068.0826
				xmax = 1068.1926
				text = "no"
			intervals [2340]:
				xmin = 1068.1926
				xmax = 1068.2826
				text = ""
			intervals [2341]:
				xmin = 1068.2826
				xmax = 1068.4926
				text = "you"
			intervals [2342]:
				xmin = 1068.4926
				xmax = 1068.6626
				text = "know"
			intervals [2343]:
				xmin = 1068.6626
				xmax = 1068.8126
				text = ""
			intervals [2344]:
				xmin = 1068.8126
				xmax = 1068.9226
				text = "cause"
			intervals [2345]:
				xmin = 1068.9226
				xmax = 1069.0126
				text = "you"
			intervals [2346]:
				xmin = 1069.0126
				xmax = 1069.1626
				text = "have"
			intervals [2347]:
				xmin = 1069.1626
				xmax = 1069.6026
				text = "teachers"
			intervals [2348]:
				xmin = 1069.6026
				xmax = 1069.7326
				text = "and"
			intervals [2349]:
				xmin = 1069.7326
				xmax = 1069.8126
				text = "you"
			intervals [2350]:
				xmin = 1069.8126
				xmax = 1069.9226
				text = "have"
			intervals [2351]:
				xmin = 1069.9226
				xmax = 1069.9526
				text = ""
			intervals [2352]:
				xmin = 1069.9526
				xmax = 1070.7226
				text = "educators"
			intervals [2353]:
				xmin = 1070.7226
				xmax = 1071.3923
				text = ""
			intervals [2354]:
				xmin = 1071.3923
				xmax = 1071.7623
				text = "teachers"
			intervals [2355]:
				xmin = 1071.7623
				xmax = 1072.0423
				text = "came"
			intervals [2356]:
				xmin = 1072.0423
				xmax = 1072.1023
				text = "to"
			intervals [2357]:
				xmin = 1072.1023
				xmax = 1072.2523
				text = "get"
			intervals [2358]:
				xmin = 1072.2523
				xmax = 1072.6323
				text = "paid"
			intervals [2359]:
				xmin = 1072.6323
				xmax = 1074.0495
				text = ""
			intervals [2360]:
				xmin = 1074.0495
				xmax = 1074.1895
				text = "and"
			intervals [2361]:
				xmin = 1074.1895
				xmax = 1074.2295
				text = "i"
			intervals [2362]:
				xmin = 1074.2295
				xmax = 1074.4895
				text = "remember"
			intervals [2363]:
				xmin = 1074.4895
				xmax = 1074.7795
				text = "one"
			intervals [2364]:
				xmin = 1074.7795
				xmax = 1074.8495
				text = ""
			intervals [2365]:
				xmin = 1074.8495
				xmax = 1075.1695
				text = "one"
			intervals [2366]:
				xmin = 1075.1695
				xmax = 1075.2295
				text = "of"
			intervals [2367]:
				xmin = 1075.2295
				xmax = 1075.3495
				text = "my"
			intervals [2368]:
				xmin = 1075.3495
				xmax = 1075.6295
				text = "english"
			intervals [2369]:
				xmin = 1075.6295
				xmax = 1075.8995
				text = "teachers"
			intervals [2370]:
				xmin = 1075.8995
				xmax = 1076.0495
				text = "she"
			intervals [2371]:
				xmin = 1076.0495
				xmax = 1076.2095
				text = "was"
			intervals [2372]:
				xmin = 1076.2095
				xmax = 1076.5095
				text = "like"
			intervals [2373]:
				xmin = 1076.5095
				xmax = 1077.123
				text = ""
			intervals [2374]:
				xmin = 1077.123
				xmax = 1077.243
				text = "i"
			intervals [2375]:
				xmin = 1077.243
				xmax = 1077.383
				text = "don't"
			intervals [2376]:
				xmin = 1077.383
				xmax = 1077.513
				text = "care"
			intervals [2377]:
				xmin = 1077.513
				xmax = 1077.653
				text = "what"
			intervals [2378]:
				xmin = 1077.653
				xmax = 1077.823
				text = "y'all"
			intervals [2379]:
				xmin = 1077.823
				xmax = 1077.943
				text = "do"
			intervals [2380]:
				xmin = 1077.943
				xmax = 1078.073
				text = "cause"
			intervals [2381]:
				xmin = 1078.073
				xmax = 1078.173
				text = "i'm"
			intervals [2382]:
				xmin = 1078.173
				xmax = 1078.393
				text = "still"
			intervals [2383]:
				xmin = 1078.393
				xmax = 1078.533
				text = "gonna"
			intervals [2384]:
				xmin = 1078.533
				xmax = 1078.623
				text = "get"
			intervals [2385]:
				xmin = 1078.623
				xmax = 1078.853
				text = "paid"
			intervals [2386]:
				xmin = 1078.853
				xmax = 1079.445
				text = ""
			intervals [2387]:
				xmin = 1079.445
				xmax = 1079.745
				text = "so"
			intervals [2388]:
				xmin = 1079.745
				xmax = 1079.965
				text = "either"
			intervals [2389]:
				xmin = 1079.965
				xmax = 1080.155
				text = "y'all"
			intervals [2390]:
				xmin = 1080.155
				xmax = 1080.315
				text = "gonna"
			intervals [2391]:
				xmin = 1080.315
				xmax = 1080.765
				text = "learn"
			intervals [2392]:
				xmin = 1080.765
				xmax = 1080.815
				text = "or"
			intervals [2393]:
				xmin = 1080.815
				xmax = 1080.965
				text = "y'all"
			intervals [2394]:
				xmin = 1080.965
				xmax = 1081.115
				text = "not"
			intervals [2395]:
				xmin = 1081.115
				xmax = 1081.245
				text = "gonna"
			intervals [2396]:
				xmin = 1081.245
				xmax = 1081.445
				text = "learn"
			intervals [2397]:
				xmin = 1081.445
				xmax = 1084.5782
				text = ""
			intervals [2398]:
				xmin = 1084.5782
				xmax = 1084.7982
				text = "this"
			intervals [2399]:
				xmin = 1084.7982
				xmax = 1084.9882
				text = "is"
			intervals [2400]:
				xmin = 1084.9882
				xmax = 1085.4782
				text = "important"
			intervals [2401]:
				xmin = 1085.4782
				xmax = 1085.8475
				text = ""
			intervals [2402]:
				xmin = 1085.8475
				xmax = 1086.0075
				text = "but"
			intervals [2403]:
				xmin = 1086.0075
				xmax = 1086.2875
				text = "people"
			intervals [2404]:
				xmin = 1086.2875
				xmax = 1086.5975
				text = "really"
			intervals [2405]:
				xmin = 1086.5975
				xmax = 1088.940
				text = ""
			intervals [2406]:
				xmin = 1088.940
				xmax = 1089.080
				text = "i"
			intervals [2407]:
				xmin = 1089.080
				xmax = 1089.220
				text = "got"
			intervals [2408]:
				xmin = 1089.220
				xmax = 1089.870
				text = "introduced"
			intervals [2409]:
				xmin = 1089.870
				xmax = 1090.280
				text = "to"
			intervals [2410]:
				xmin = 1090.280
				xmax = 1091.5818
				text = ""
			intervals [2411]:
				xmin = 1091.5818
				xmax = 1091.9218
				text = "well"
			intervals [2412]:
				xmin = 1091.9218
				xmax = 1092.2225
				text = ""
			intervals [2413]:
				xmin = 1092.2225
				xmax = 1092.3225
				text = "i"
			intervals [2414]:
				xmin = 1092.3225
				xmax = 1092.4525
				text = "knew"
			intervals [2415]:
				xmin = 1092.4525
				xmax = 1092.5725
				text = "the"
			intervals [2416]:
				xmin = 1092.5725
				xmax = 1093.0125
				text = "uptown"
			intervals [2417]:
				xmin = 1093.0125
				xmax = 1093.2325
				text = "girl"
			intervals [2418]:
				xmin = 1093.2325
				xmax = 1093.6025
				text = "gangs"
			intervals [2419]:
				xmin = 1093.6025
				xmax = 1093.8825
				text = "but"
			intervals [2420]:
				xmin = 1093.8825
				xmax = 1094.191
				text = ""
			intervals [2421]:
				xmin = 1094.191
				xmax = 1094.341
				text = "it"
			intervals [2422]:
				xmin = 1094.341
				xmax = 1094.521
				text = "was"
			intervals [2423]:
				xmin = 1094.521
				xmax = 1094.681
				text = "a"
			intervals [2424]:
				xmin = 1094.681
				xmax = 1094.971
				text = "lot"
			intervals [2425]:
				xmin = 1094.971
				xmax = 1095.001
				text = ""
			intervals [2426]:
				xmin = 1095.001
				xmax = 1095.111
				text = "it"
			intervals [2427]:
				xmin = 1095.111
				xmax = 1095.401
				text = "was"
			intervals [2428]:
				xmin = 1095.401
				xmax = 1095.431
				text = ""
			intervals [2429]:
				xmin = 1095.431
				xmax = 1095.671
				text = "girl"
			intervals [2430]:
				xmin = 1095.671
				xmax = 1096.001
				text = "gangs"
			intervals [2431]:
				xmin = 1096.001
				xmax = 1096.131
				text = "from"
			intervals [2432]:
				xmin = 1096.131
				xmax = 1096.161
				text = ""
			intervals [2433]:
				xmin = 1096.161
				xmax = 1096.401
				text = "all"
			intervals [2434]:
				xmin = 1096.401
				xmax = 1096.611
				text = "over"
			intervals [2435]:
				xmin = 1096.611
				xmax = 1096.721
				text = "the"
			intervals [2436]:
				xmin = 1096.721
				xmax = 1097.061
				text = "city"
			intervals [2437]:
				xmin = 1097.061
				xmax = 1097.151
				text = "in"
			intervals [2438]:
				xmin = 1097.151
				xmax = 1097.181
				text = ""
			intervals [2439]:
				xmin = 1097.181
				xmax = 1097.651
				text = "eastern"
			intervals [2440]:
				xmin = 1097.651
				xmax = 1097.7066
				text = ""
			intervals [2441]:
				xmin = 1097.7066
				xmax = 1097.8866
				text = "cause"
			intervals [2442]:
				xmin = 1097.8866
				xmax = 1098.1366
				text = "people"
			intervals [2443]:
				xmin = 1098.1366
				xmax = 1098.3266
				text = "from"
			intervals [2444]:
				xmin = 1098.3266
				xmax = 1098.3866
				text = ""
			intervals [2445]:
				xmin = 1098.3866
				xmax = 1098.4566
				text = "y-"
			intervals [2446]:
				xmin = 1098.4566
				xmax = 1098.6516
				text = ""
			intervals [2447]:
				xmin = 1098.6516
				xmax = 1098.8816
				text = "all"
			intervals [2448]:
				xmin = 1098.8816
				xmax = 1098.9516
				text = "of"
			intervals [2449]:
				xmin = 1098.9516
				xmax = 1098.9916
				text = ""
			intervals [2450]:
				xmin = 1098.9916
				xmax = 1099.0816
				text = "the"
			intervals [2451]:
				xmin = 1099.0816
				xmax = 1099.2616
				text = "city"
			intervals [2452]:
				xmin = 1099.2616
				xmax = 1099.2916
				text = ""
			intervals [2453]:
				xmin = 1099.2916
				xmax = 1099.4316
				text = "went"
			intervals [2454]:
				xmin = 1099.4316
				xmax = 1099.4916
				text = "to"
			intervals [2455]:
				xmin = 1099.4916
				xmax = 1099.8516
				text = "eastern"
			intervals [2456]:
				xmin = 1099.8516
				xmax = 1100.3313
				text = ""
			intervals [2457]:
				xmin = 1100.3313
				xmax = 1100.5113
				text = "from"
			intervals [2458]:
				xmin = 1100.5113
				xmax = 1100.5413
				text = ""
			intervals [2459]:
				xmin = 1100.5413
				xmax = 1101.0613
				text = "uptown"
			intervals [2460]:
				xmin = 1101.0613
				xmax = 1101.3113
				text = "and"
			intervals [2461]:
				xmin = 1101.3113
				xmax = 1101.3413
				text = ""
			intervals [2462]:
				xmin = 1101.3413
				xmax = 1101.8413
				text = "um"
			intervals [2463]:
				xmin = 1101.8413
				xmax = 1103.4504
				text = ""
			intervals [2464]:
				xmin = 1103.4504
				xmax = 1103.6204
				text = "s"
			intervals [2465]:
				xmin = 1103.6204
				xmax = 1103.7004
				text = ""
			intervals [2466]:
				xmin = 1103.7004
				xmax = 1103.8204
				text = "the"
			intervals [2467]:
				xmin = 1103.8204
				xmax = 1104.0304
				text = "south"
			intervals [2468]:
				xmin = 1104.0304
				xmax = 1104.3604
				text = "side"
			intervals [2469]:
				xmin = 1104.3604
				xmax = 1105.0104
				text = "northeast"
			intervals [2470]:
				xmin = 1105.0104
				xmax = 1105.4044
				text = ""
			intervals [2471]:
				xmin = 1105.4044
				xmax = 1105.5744
				text = "and"
			intervals [2472]:
				xmin = 1105.5744
				xmax = 1106.1044
				text = "southwest"
			intervals [2473]:
				xmin = 1106.1044
				xmax = 1109.9323
				text = ""
			intervals [2474]:
				xmin = 1109.9323
				xmax = 1110.2923
				text = "uptown"
			intervals [2475]:
				xmin = 1110.2923
				xmax = 1110.3923
				text = "is"
			intervals [2476]:
				xmin = 1110.3923
				xmax = 1110.9423
				text = "northwest"
			intervals [2477]:
				xmin = 1110.9423
				xmax = 1113.0638
				text = ""
			intervals [2478]:
				xmin = 1113.0638
				xmax = 1113.9238
				text = "northeast"
			intervals [2479]:
				xmin = 1113.9238
				xmax = 1113.9938
				text = ""
			intervals [2480]:
				xmin = 1113.9938
				xmax = 1114.6138
				text = "northeast"
			intervals [2481]:
				xmin = 1114.6138
				xmax = 1115.1638
				text = "is"
			intervals [2482]:
				xmin = 1115.1638
				xmax = 1115.4038
				text = "like"
			intervals [2483]:
				xmin = 1115.4038
				xmax = 1115.5711
				text = ""
			intervals [2484]:
				xmin = 1115.5711
				xmax = 1116.0711
				text = "um"
			intervals [2485]:
				xmin = 1116.0711
				xmax = 1117.0622
				text = ""
			intervals [2486]:
				xmin = 1117.0622
				xmax = 1117.2022
				text = "this"
			intervals [2487]:
				xmin = 1117.2022
				xmax = 1117.3222
				text = "is"
			intervals [2488]:
				xmin = 1117.3222
				xmax = 1117.6422
				text = "considered"
			intervals [2489]:
				xmin = 1117.6422
				xmax = 1118.1522
				text = "northeast"
			intervals [2490]:
				xmin = 1118.1522
				xmax = 1118.8122
				text = "northeast"
			intervals [2491]:
				xmin = 1118.8122
				xmax = 1119.9522
				text = "trinidad"
			intervals [2492]:
				xmin = 1119.9522
				xmax = 1120.5322
				text = "uh"
			intervals [2493]:
				xmin = 1120.5322
				xmax = 1121.6422
				text = "brookland"
			intervals [2494]:
				xmin = 1121.6422
				xmax = 1122.0186
				text = ""
			intervals [2495]:
				xmin = 1122.0186
				xmax = 1122.2286
				text = "all"
			intervals [2496]:
				xmin = 1122.2286
				xmax = 1122.3986
				text = "that"
			intervals [2497]:
				xmin = 1122.3986
				xmax = 1122.4586
				text = "s"
			intervals [2498]:
				xmin = 1122.4586
				xmax = 1123.0286
				text = "northeast"
			intervals [2499]:
				xmin = 1123.0286
				xmax = 1123.7186
				text = "southwest"
			intervals [2500]:
				xmin = 1123.7186
				xmax = 1123.9886
				text = "is"
			intervals [2501]:
				xmin = 1123.9886
				xmax = 1124.0186
				text = ""
			intervals [2502]:
				xmin = 1124.0186
				xmax = 1124.2886
				text = "like"
			intervals [2503]:
				xmin = 1124.2886
				xmax = 1124.3286
				text = ""
			intervals [2504]:
				xmin = 1124.3286
				xmax = 1124.6186
				text = "down"
			intervals [2505]:
				xmin = 1124.6186
				xmax = 1125.0786
				text = "by"
			intervals [2506]:
				xmin = 1125.0786
				xmax = 1125.9015
				text = ""
			intervals [2507]:
				xmin = 1125.9015
				xmax = 1126.0615
				text = "the"
			intervals [2508]:
				xmin = 1126.0615
				xmax = 1126.3815
				text = "nat"
			intervals [2509]:
				xmin = 1126.3815
				xmax = 1126.9515
				text = "stadium"
			intervals [2510]:
				xmin = 1126.9515
				xmax = 1127.547
				text = ""
			intervals [2511]:
				xmin = 1127.547
				xmax = 1127.687
				text = "and"
			intervals [2512]:
				xmin = 1127.687
				xmax = 1127.847
				text = "all"
			intervals [2513]:
				xmin = 1127.847
				xmax = 1127.917
				text = "of"
			intervals [2514]:
				xmin = 1127.917
				xmax = 1128.087
				text = "that"
			intervals [2515]:
				xmin = 1128.087
				xmax = 1130.9397
				text = ""
			intervals [2516]:
				xmin = 1130.9397
				xmax = 1131.2997
				text = "across"
			intervals [2517]:
				xmin = 1131.2997
				xmax = 1131.3597
				text = "the"
			intervals [2518]:
				xmin = 1131.3597
				xmax = 1131.3897
				text = ""
			intervals [2519]:
				xmin = 1131.3897
				xmax = 1131.6397
				text = "river"
			intervals [2520]:
				xmin = 1131.6397
				xmax = 1132.3402
				text = ""
			intervals [2521]:
				xmin = 1132.3402
				xmax = 1132.4602
				text = "like"
			intervals [2522]:
				xmin = 1132.4602
				xmax = 1132.5002
				text = ""
			intervals [2523]:
				xmin = 1132.5002
				xmax = 1132.7502
				text = "by"
			intervals [2524]:
				xmin = 1132.7502
				xmax = 1132.7802
				text = ""
			intervals [2525]:
				xmin = 1132.7802
				xmax = 1132.9302
				text = "um"
			intervals [2526]:
				xmin = 1132.9302
				xmax = 1134.4816
				text = ""
			intervals [2527]:
				xmin = 1134.4816
				xmax = 1134.7716
				text = "third"
			intervals [2528]:
				xmin = 1134.7716
				xmax = 1135.0016
				text = "world"
			intervals [2529]:
				xmin = 1135.0016
				xmax = 1135.0616
				text = "and"
			intervals [2530]:
				xmin = 1135.0616
				xmax = 1135.1316
				text = "all"
			intervals [2531]:
				xmin = 1135.1316
				xmax = 1135.5716
				text = ""
			intervals [2532]:
				xmin = 1135.5716
				xmax = 1135.7016
				text = "that"
			intervals [2533]:
				xmin = 1135.7016
				xmax = 1137.1484
				text = ""
			intervals [2534]:
				xmin = 1137.1484
				xmax = 1137.4284
				text = "thir-"
			intervals [2535]:
				xmin = 1137.4284
				xmax = 1137.6501
				text = ""
			intervals [2536]:
				xmin = 1137.6501
				xmax = 1137.9301
				text = "third"
			intervals [2537]:
				xmin = 1137.9301
				xmax = 1138.1601
				text = "world"
			intervals [2538]:
				xmin = 1138.1601
				xmax = 1138.2701
				text = "s"
			intervals [2539]:
				xmin = 1138.2701
				xmax = 1138.3701
				text = ""
			intervals [2540]:
				xmin = 1138.3701
				xmax = 1138.6101
				text = "third"
			intervals [2541]:
				xmin = 1138.6101
				xmax = 1138.9901
				text = "street"
			intervals [2542]:
				xmin = 1138.9901
				xmax = 1140.1877
				text = ""
			intervals [2543]:
				xmin = 1140.1877
				xmax = 1140.2877
				text = "it"
			intervals [2544]:
				xmin = 1140.2877
				xmax = 1140.3977
				text = "s"
			intervals [2545]:
				xmin = 1140.3977
				xmax = 1140.6577
				text = "really"
			intervals [2546]:
				xmin = 1140.6577
				xmax = 1140.9677
				text = ""
			intervals [2547]:
				xmin = 1140.9677
				xmax = 1141.1977
				text = "barry"
			intervals [2548]:
				xmin = 1141.1977
				xmax = 1142.1477
				text = "farms"
			intervals [2549]:
				xmin = 1142.1477
				xmax = 1142.1977
				text = ""
			intervals [2550]:
				xmin = 1142.1977
				xmax = 1142.2577
				text = "you"
			intervals [2551]:
				xmin = 1142.2577
				xmax = 1142.3477
				text = "heard"
			intervals [2552]:
				xmin = 1142.3477
				xmax = 1142.4077
				text = "of"
			intervals [2553]:
				xmin = 1142.4077
				xmax = 1142.5577
				text = "barry"
			intervals [2554]:
				xmin = 1142.5577
				xmax = 1142.8777
				text = "farms"
			intervals [2555]:
				xmin = 1142.8777
				xmax = 1143.7377
				text = "mlk"
			intervals [2556]:
				xmin = 1143.7377
				xmax = 1145.1819
				text = ""
			intervals [2557]:
				xmin = 1145.1819
				xmax = 1145.7519
				text = "which"
			intervals [2558]:
				xmin = 1145.7519
				xmax = 1145.7919
				text = ""
			intervals [2559]:
				xmin = 1145.7919
				xmax = 1145.9019
				text = "i"
			intervals [2560]:
				xmin = 1145.9019
				xmax = 1146.2119
				text = "think"
			intervals [2561]:
				xmin = 1146.2119
				xmax = 1146.4519
				text = "that"
			intervals [2562]:
				xmin = 1146.4519
				xmax = 1146.5219
				text = "s"
			intervals [2563]:
				xmin = 1146.5219
				xmax = 1146.7119
				text = "gonna"
			intervals [2564]:
				xmin = 1146.7119
				xmax = 1146.8519
				text = "be"
			intervals [2565]:
				xmin = 1146.8519
				xmax = 1147.0819
				text = "the"
			intervals [2566]:
				xmin = 1147.0819
				xmax = 1147.9019
				text = "last"
			intervals [2567]:
				xmin = 1147.9019
				xmax = 1148.833
				text = ""
			intervals [2568]:
				xmin = 1148.833
				xmax = 1149.093
				text = "to"
			intervals [2569]:
				xmin = 1149.093
				xmax = 1149.123
				text = ""
			intervals [2570]:
				xmin = 1149.123
				xmax = 1149.523
				text = "get"
			intervals [2571]:
				xmin = 1149.523
				xmax = 1149.7299
				text = ""
			intervals [2572]:
				xmin = 1149.7299
				xmax = 1149.8099
				text = "a"
			intervals [2573]:
				xmin = 1149.8099
				xmax = 1150.5399
				text = "makeover"
			intervals [2574]:
				xmin = 1150.5399
				xmax = 1151.1838
				text = ""
			intervals [2575]:
				xmin = 1151.1838
				xmax = 1151.2938
				text = "but"
			intervals [2576]:
				xmin = 1151.2938
				xmax = 1151.3238
				text = "i"
			intervals [2577]:
				xmin = 1151.3238
				xmax = 1151.4838
				text = "think"
			intervals [2578]:
				xmin = 1151.4838
				xmax = 1151.5838
				text = "that"
			intervals [2579]:
				xmin = 1151.5838
				xmax = 1151.6338
				text = "s"
			intervals [2580]:
				xmin = 1151.6338
				xmax = 1151.7538
				text = "going"
			intervals [2581]:
				xmin = 1151.7538
				xmax = 1151.8438
				text = "to"
			intervals [2582]:
				xmin = 1151.8438
				xmax = 1151.9038
				text = "be"
			intervals [2583]:
				xmin = 1151.9038
				xmax = 1151.9638
				text = "the"
			intervals [2584]:
				xmin = 1151.9638
				xmax = 1152.2338
				text = "biggest"
			intervals [2585]:
				xmin = 1152.2338
				xmax = 1152.5738
				text = "makeover"
			intervals [2586]:
				xmin = 1152.5738
				xmax = 1153.041
				text = ""
			intervals [2587]:
				xmin = 1153.041
				xmax = 1153.131
				text = "i'm"
			intervals [2588]:
				xmin = 1153.131
				xmax = 1153.271
				text = "gonna"
			intervals [2589]:
				xmin = 1153.271
				xmax = 1153.351
				text = "be"
			intervals [2590]:
				xmin = 1153.351
				xmax = 1153.571
				text = "sad"
			intervals [2591]:
				xmin = 1153.571
				xmax = 1153.631
				text = "to"
			intervals [2592]:
				xmin = 1153.631
				xmax = 1153.661
				text = ""
			intervals [2593]:
				xmin = 1153.661
				xmax = 1153.761
				text = "see"
			intervals [2594]:
				xmin = 1153.761
				xmax = 1153.791
				text = ""
			intervals [2595]:
				xmin = 1153.791
				xmax = 1153.951
				text = "that"
			intervals [2596]:
				xmin = 1153.951
				xmax = 1154.031
				text = ""
			intervals [2597]:
				xmin = 1154.031
				xmax = 1154.201
				text = "one"
			intervals [2598]:
				xmin = 1154.201
				xmax = 1157.0467
				text = ""
			intervals [2599]:
				xmin = 1157.0467
				xmax = 1157.5867
				text = "because"
			intervals [2600]:
				xmin = 1157.5867
				xmax = 1157.6367
				text = "i"
			intervals [2601]:
				xmin = 1157.6367
				xmax = 1157.9767
				text = "know"
			intervals [2602]:
				xmin = 1157.9767
				xmax = 1158.1467
				text = ""
			intervals [2603]:
				xmin = 1158.1467
				xmax = 1158.5867
				text = "that"
			intervals [2604]:
				xmin = 1158.5867
				xmax = 1160.2114
				text = ""
			intervals [2605]:
				xmin = 1160.2114
				xmax = 1160.3414
				text = "it"
			intervals [2606]:
				xmin = 1160.3414
				xmax = 1160.4014
				text = "s"
			intervals [2607]:
				xmin = 1160.4014
				xmax = 1160.5314
				text = "not"
			intervals [2608]:
				xmin = 1160.5314
				xmax = 1160.6614
				text = "gonna"
			intervals [2609]:
				xmin = 1160.6614
				xmax = 1160.7614
				text = "be"
			intervals [2610]:
				xmin = 1160.7614
				xmax = 1160.8714
				text = "that"
			intervals [2611]:
				xmin = 1160.8714
				xmax = 1161.0214
				text = "many"
			intervals [2612]:
				xmin = 1161.0214
				xmax = 1161.0514
				text = ""
			intervals [2613]:
				xmin = 1161.0514
				xmax = 1161.2614
				text = "black"
			intervals [2614]:
				xmin = 1161.2614
				xmax = 1161.5214
				text = "people"
			intervals [2615]:
				xmin = 1161.5214
				xmax = 1161.5814
				text = "in"
			intervals [2616]:
				xmin = 1161.5814
				xmax = 1161.6714
				text = "the"
			intervals [2617]:
				xmin = 1161.6714
				xmax = 1161.9714
				text = "city"
			intervals [2618]:
				xmin = 1161.9714
				xmax = 1165.6145
				text = ""
			intervals [2619]:
				xmin = 1165.6145
				xmax = 1165.9645
				text = "yeah"
			intervals [2620]:
				xmin = 1165.9645
				xmax = 1166.0845
				text = "it"
			intervals [2621]:
				xmin = 1166.0845
				xmax = 1166.1645
				text = "s"
			intervals [2622]:
				xmin = 1166.1645
				xmax = 1166.2645
				text = "not"
			intervals [2623]:
				xmin = 1166.2645
				xmax = 1166.3845
				text = "gonna"
			intervals [2624]:
				xmin = 1166.3845
				xmax = 1166.4445
				text = "be"
			intervals [2625]:
				xmin = 1166.4445
				xmax = 1166.7845
				text = "chocolate"
			intervals [2626]:
				xmin = 1166.7845
				xmax = 1166.9445
				text = "city"
			intervals [2627]:
				xmin = 1166.9445
				xmax = 1167.1245
				text = "anymore"
			intervals [2628]:
				xmin = 1167.1245
				xmax = 1167.1845
				text = ""
			intervals [2629]:
				xmin = 1167.1845
				xmax = 1167.3845
				text = "don't"
			intervals [2630]:
				xmin = 1167.3845
				xmax = 1167.6345
				text = "nobody"
			intervals [2631]:
				xmin = 1167.6345
				xmax = 1167.7845
				text = "even"
			intervals [2632]:
				xmin = 1167.7845
				xmax = 1167.9545
				text = "call"
			intervals [2633]:
				xmin = 1167.9545
				xmax = 1168.0145
				text = "it"
			intervals [2634]:
				xmin = 1168.0145
				xmax = 1168.3045
				text = "chocolate"
			intervals [2635]:
				xmin = 1168.3045
				xmax = 1168.5345
				text = "city"
			intervals [2636]:
				xmin = 1168.5345
				xmax = 1168.9845
				text = "anymore"
			intervals [2637]:
				xmin = 1168.9845
				xmax = 1169.9382
				text = ""
			intervals [2638]:
				xmin = 1169.9382
				xmax = 1170.2282
				text = "yeah"
			intervals [2639]:
				xmin = 1170.2282
				xmax = 1170.3382
				text = ""
			intervals [2640]:
				xmin = 1170.3382
				xmax = 1170.5482
				text = "oh"
			intervals [2641]:
				xmin = 1170.5482
				xmax = 1170.6782
				text = "it"
			intervals [2642]:
				xmin = 1170.6782
				xmax = 1170.7382
				text = "s"
			intervals [2643]:
				xmin = 1170.7382
				xmax = 1170.9182
				text = "bigger"
			intervals [2644]:
				xmin = 1170.9182
				xmax = 1171.0982
				text = "than"
			intervals [2645]:
				xmin = 1171.0982
				xmax = 1171.4982
				text = "swirl"
			intervals [2646]:
				xmin = 1171.4982
				xmax = 1171.9938
				text = ""
			intervals [2647]:
				xmin = 1171.9938
				xmax = 1172.0738
				text = "we"
			intervals [2648]:
				xmin = 1172.0738
				xmax = 1172.2638
				text = "got"
			intervals [2649]:
				xmin = 1172.2638
				xmax = 1172.2938
				text = "a"
			intervals [2650]:
				xmin = 1172.2938
				xmax = 1172.5038
				text = "little"
			intervals [2651]:
				xmin = 1172.5038
				xmax = 1172.6838
				text = "shr-"
			intervals [2652]:
				xmin = 1172.6838
				xmax = 1173.2483
				text = ""
			intervals [2653]:
				xmin = 1173.2483
				xmax = 1173.7183
				text = "pinstripe"
			intervals [2654]:
				xmin = 1173.7183
				xmax = 1175.2459
				text = ""
			intervals [2655]:
				xmin = 1175.2459
				xmax = 1175.9859
				text = "mm-hm"
			intervals [2656]:
				xmin = 1175.9859
				xmax = 1177.081
				text = ""
			intervals [2657]:
				xmin = 1177.081
				xmax = 1177.421
				text = "yeah"
			intervals [2658]:
				xmin = 1177.421
				xmax = 1180.1401
				text = ""
			intervals [2659]:
				xmin = 1180.1401
				xmax = 1180.2701
				text = "but"
			intervals [2660]:
				xmin = 1180.2701
				xmax = 1180.4801
				text = "the"
			intervals [2661]:
				xmin = 1180.4801
				xmax = 1180.7801
				text = "little"
			intervals [2662]:
				xmin = 1180.7801
				xmax = 1180.9601
				text = "bit"
			intervals [2663]:
				xmin = 1180.9601
				xmax = 1181.1501
				text = "of"
			intervals [2664]:
				xmin = 1181.1501
				xmax = 1181.2701
				text = "the"
			intervals [2665]:
				xmin = 1181.2701
				xmax = 1181.7001
				text = "little"
			intervals [2666]:
				xmin = 1181.7001
				xmax = 1181.7901
				text = "bit"
			intervals [2667]:
				xmin = 1181.7901
				xmax = 1181.8501
				text = "of"
			intervals [2668]:
				xmin = 1181.8501
				xmax = 1182.3286
				text = ""
			intervals [2669]:
				xmin = 1182.3286
				xmax = 1182.4786
				text = "the"
			intervals [2670]:
				xmin = 1182.4786
				xmax = 1183.5007
				text = ""
			intervals [2671]:
				xmin = 1183.5007
				xmax = 1183.5307
				text = "uh"
			intervals [2672]:
				xmin = 1183.5307
				xmax = 1183.5907
				text = "uh"
			intervals [2673]:
				xmin = 1183.5907
				xmax = 1183.7585
				text = ""
			intervals [2674]:
				xmin = 1183.7585
				xmax = 1183.8385
				text = "you"
			intervals [2675]:
				xmin = 1183.8385
				xmax = 1183.9685
				text = "got"
			intervals [2676]:
				xmin = 1183.9685
				xmax = 1184.0285
				text = "to"
			intervals [2677]:
				xmin = 1184.0285
				xmax = 1184.1885
				text = "pay"
			intervals [2678]:
				xmin = 1184.1885
				xmax = 1184.4985
				text = "extra"
			intervals [2679]:
				xmin = 1184.4985
				xmax = 1184.5985
				text = "for"
			intervals [2680]:
				xmin = 1184.5985
				xmax = 1185.8885
				text = "<unk>"
			intervals [2681]:
				xmin = 1185.8885
				xmax = 1187.4888
				text = ""
			intervals [2682]:
				xmin = 1187.4888
				xmax = 1187.9588
				text = "okay"
			intervals [2683]:
				xmin = 1187.9588
				xmax = 1191.0982
				text = ""
			intervals [2684]:
				xmin = 1191.0982
				xmax = 1191.2482
				text = "it"
			intervals [2685]:
				xmin = 1191.2482
				xmax = 1191.3682
				text = "was"
			intervals [2686]:
				xmin = 1191.3682
				xmax = 1191.5382
				text = "so"
			intervals [2687]:
				xmin = 1191.5382
				xmax = 1191.7182
				text = "many"
			intervals [2688]:
				xmin = 1191.7182
				xmax = 1191.9082
				text = "girl"
			intervals [2689]:
				xmin = 1191.9082
				xmax = 1192.2082
				text = "gangs"
			intervals [2690]:
				xmin = 1192.2082
				xmax = 1192.2782
				text = "at"
			intervals [2691]:
				xmin = 1192.2782
				xmax = 1192.5182
				text = "eastern"
			intervals [2692]:
				xmin = 1192.5182
				xmax = 1193.5034
				text = ""
			intervals [2693]:
				xmin = 1193.5034
				xmax = 1193.6034
				text = "and"
			intervals [2694]:
				xmin = 1193.6034
				xmax = 1193.6734
				text = "i"
			intervals [2695]:
				xmin = 1193.6734
				xmax = 1193.8334
				text = "was"
			intervals [2696]:
				xmin = 1193.8334
				xmax = 1194.0134
				text = "cool"
			intervals [2697]:
				xmin = 1194.0134
				xmax = 1194.1234
				text = "with"
			intervals [2698]:
				xmin = 1194.1234
				xmax = 1194.3134
				text = "all"
			intervals [2699]:
				xmin = 1194.3134
				xmax = 1194.4034
				text = "of"
			intervals [2700]:
				xmin = 1194.4034
				xmax = 1194.4834
				text = "'em"
			intervals [2701]:
				xmin = 1194.4834
				xmax = 1194.6734
				text = "though"
			intervals [2702]:
				xmin = 1194.6734
				xmax = 1195.2965
				text = ""
			intervals [2703]:
				xmin = 1195.2965
				xmax = 1195.4065
				text = "i"
			intervals [2704]:
				xmin = 1195.4065
				xmax = 1195.6465
				text = "didn't"
			intervals [2705]:
				xmin = 1195.6465
				xmax = 1195.745
				text = ""
			intervals [2706]:
				xmin = 1195.745
				xmax = 1195.855
				text = "i"
			intervals [2707]:
				xmin = 1195.855
				xmax = 1196.065
				text = "didn't"
			intervals [2708]:
				xmin = 1196.065
				xmax = 1196.235
				text = "run"
			intervals [2709]:
				xmin = 1196.235
				xmax = 1196.335
				text = "with"
			intervals [2710]:
				xmin = 1196.335
				xmax = 1196.365
				text = "a"
			intervals [2711]:
				xmin = 1196.365
				xmax = 1196.425
				text = ""
			intervals [2712]:
				xmin = 1196.425
				xmax = 1196.735
				text = "clique"
			intervals [2713]:
				xmin = 1196.735
				xmax = 1196.855
				text = "at"
			intervals [2714]:
				xmin = 1196.855
				xmax = 1197.085
				text = "all"
			intervals [2715]:
				xmin = 1197.085
				xmax = 1197.6599
				text = ""
			intervals [2716]:
				xmin = 1197.6599
				xmax = 1197.7399
				text = "i"
			intervals [2717]:
				xmin = 1197.7399
				xmax = 1198.0699
				text = "never"
			intervals [2718]:
				xmin = 1198.0699
				xmax = 1199.5101
				text = ""
			intervals [2719]:
				xmin = 1199.5101
				xmax = 1199.7601
				text = "yeah"
			intervals [2720]:
				xmin = 1199.7601
				xmax = 1199.8901
				text = "and"
			intervals [2721]:
				xmin = 1199.8901
				xmax = 1199.9301
				text = "i"
			intervals [2722]:
				xmin = 1199.9301
				xmax = 1200.1901
				text = "and"
			intervals [2723]:
				xmin = 1200.1901
				xmax = 1200.2601
				text = "i"
			intervals [2724]:
				xmin = 1200.2601
				xmax = 1200.4501
				text = "think"
			intervals [2725]:
				xmin = 1200.4501
				xmax = 1200.6101
				text = "that"
			intervals [2726]:
				xmin = 1200.6101
				xmax = 1200.9401
				text = "that"
			intervals [2727]:
				xmin = 1200.9401
				xmax = 1200.9701
				text = ""
			intervals [2728]:
				xmin = 1200.9701
				xmax = 1201.1801
				text = "s"
			intervals [2729]:
				xmin = 1201.1801
				xmax = 1201.3044
				text = ""
			intervals [2730]:
				xmin = 1201.3044
				xmax = 1201.5744
				text = "like"
			intervals [2731]:
				xmin = 1201.5744
				xmax = 1202.1944
				text = "now"
			intervals [2732]:
				xmin = 1202.1944
				xmax = 1202.2344
				text = ""
			intervals [2733]:
				xmin = 1202.2344
				xmax = 1202.4344
				text = "that"
			intervals [2734]:
				xmin = 1202.4344
				xmax = 1202.4944
				text = "s"
			intervals [2735]:
				xmin = 1202.4944
				xmax = 1202.7944
				text = "how"
			intervals [2736]:
				xmin = 1202.7944
				xmax = 1202.8944
				text = "i"
			intervals [2737]:
				xmin = 1202.8944
				xmax = 1203.1444
				text = "know"
			intervals [2738]:
				xmin = 1203.1444
				xmax = 1203.3144
				text = "so"
			intervals [2739]:
				xmin = 1203.3144
				xmax = 1203.5044
				text = "many"
			intervals [2740]:
				xmin = 1203.5044
				xmax = 1203.5444
				text = ""
			intervals [2741]:
				xmin = 1203.5444
				xmax = 1203.9044
				text = "people"
			intervals [2742]:
				xmin = 1203.9044
				xmax = 1205.7954
				text = ""
			intervals [2743]:
				xmin = 1205.7954
				xmax = 1205.8954
				text = "it"
			intervals [2744]:
				xmin = 1205.8954
				xmax = 1206.0854
				text = "was"
			intervals [2745]:
				xmin = 1206.0854
				xmax = 1206.3654
				text = "most"
			intervals [2746]:
				xmin = 1206.3654
				xmax = 1206.7454
				text = "wanted"
			intervals [2747]:
				xmin = 1206.7454
				xmax = 1206.8254
				text = "it"
			intervals [2748]:
				xmin = 1206.8254
				xmax = 1206.9854
				text = "was"
			intervals [2749]:
				xmin = 1206.9854
				xmax = 1207.0154
				text = ""
			intervals [2750]:
				xmin = 1207.0154
				xmax = 1207.9054
				text = "ybs"
			intervals [2751]:
				xmin = 1207.9054
				xmax = 1208.0454
				text = "it"
			intervals [2752]:
				xmin = 1208.0454
				xmax = 1208.4754
				text = "was"
			intervals [2753]:
				xmin = 1208.4754
				xmax = 1209.1154
				text = "um"
			intervals [2754]:
				xmin = 1209.1154
				xmax = 1209.7795
				text = ""
			intervals [2755]:
				xmin = 1209.7795
				xmax = 1209.9195
				text = "<unk>"
			intervals [2756]:
				xmin = 1209.9195
				xmax = 1210.7266
				text = ""
			intervals [2757]:
				xmin = 1210.7266
				xmax = 1211.0466
				text = "uh"
			intervals [2758]:
				xmin = 1211.0466
				xmax = 1211.1766
				text = ""
			intervals [2759]:
				xmin = 1211.1766
				xmax = 1211.3466
				text = "who"
			intervals [2760]:
				xmin = 1211.3466
				xmax = 1211.9166
				text = "else"
			intervals [2761]:
				xmin = 1211.9166
				xmax = 1212.7794
				text = ""
			intervals [2762]:
				xmin = 1212.7794
				xmax = 1213.0294
				text = "yellow"
			intervals [2763]:
				xmin = 1213.0294
				xmax = 1213.4194
				text = "brick"
			intervals [2764]:
				xmin = 1213.4194
				xmax = 1213.9103
				text = ""
			intervals [2765]:
				xmin = 1213.9103
				xmax = 1214.0303
				text = "it"
			intervals [2766]:
				xmin = 1214.0303
				xmax = 1214.2403
				text = "was"
			intervals [2767]:
				xmin = 1214.2403
				xmax = 1214.4303
				text = "so"
			intervals [2768]:
				xmin = 1214.4303
				xmax = 1214.8503
				text = "many"
			intervals [2769]:
				xmin = 1214.8503
				xmax = 1214.9072
				text = ""
			intervals [2770]:
				xmin = 1214.9072
				xmax = 1215.2572
				text = "so"
			intervals [2771]:
				xmin = 1215.2572
				xmax = 1215.5272
				text = "many"
			intervals [2772]:
				xmin = 1215.5272
				xmax = 1215.7672
				text = "girl"
			intervals [2773]:
				xmin = 1215.7672
				xmax = 1216.3272
				text = "gangs"
			intervals [2774]:
				xmin = 1216.3272
				xmax = 1217.1709
				text = ""
			intervals [2775]:
				xmin = 1217.1709
				xmax = 1217.3909
				text = "s"
			intervals [2776]:
				xmin = 1217.3909
				xmax = 1229.2302
				text = ""
			intervals [2777]:
				xmin = 1229.2302
				xmax = 1229.4102
				text = "i"
			intervals [2778]:
				xmin = 1229.4102
				xmax = 1229.6102
				text = "think"
			intervals [2779]:
				xmin = 1229.6102
				xmax = 1231.2023
				text = ""
			intervals [2780]:
				xmin = 1231.2023
				xmax = 1231.3623
				text = "some"
			intervals [2781]:
				xmin = 1231.3623
				xmax = 1231.4223
				text = "of"
			intervals [2782]:
				xmin = 1231.4223
				xmax = 1231.4823
				text = "'em"
			intervals [2783]:
				xmin = 1231.4823
				xmax = 1231.6523
				text = "they"
			intervals [2784]:
				xmin = 1231.6523
				xmax = 1231.7923
				text = "were"
			intervals [2785]:
				xmin = 1231.7923
				xmax = 1231.8823
				text = "f"
			intervals [2786]:
				xmin = 1231.8823
				xmax = 1231.9123
				text = ""
			intervals [2787]:
				xmin = 1231.9123
				xmax = 1232.1823
				text = "they"
			intervals [2788]:
				xmin = 1232.1823
				xmax = 1232.3323
				text = "used"
			intervals [2789]:
				xmin = 1232.3323
				xmax = 1232.4523
				text = "to"
			intervals [2790]:
				xmin = 1232.4523
				xmax = 1232.9323
				text = "fight"
			intervals [2791]:
				xmin = 1232.9323
				xmax = 1233.0123
				text = ""
			intervals [2792]:
				xmin = 1233.0123
				xmax = 1233.6223
				text = "but"
			intervals [2793]:
				xmin = 1233.6223
				xmax = 1233.9644
				text = ""
			intervals [2794]:
				xmin = 1233.9644
				xmax = 1234.3544
				text = "most"
			intervals [2795]:
				xmin = 1234.3544
				xmax = 1234.5344
				text = "like"
			intervals [2796]:
				xmin = 1234.5344
				xmax = 1234.6044
				text = "m-"
			intervals [2797]:
				xmin = 1234.6044
				xmax = 1234.6544
				text = ""
			intervals [2798]:
				xmin = 1234.6544
				xmax = 1234.7744
				text = "i"
			intervals [2799]:
				xmin = 1234.7744
				xmax = 1234.9544
				text = "know"
			intervals [2800]:
				xmin = 1234.9544
				xmax = 1235.3444
				text = "most"
			intervals [2801]:
				xmin = 1235.3444
				xmax = 1235.5844
				text = "w"
			intervals [2802]:
				xmin = 1235.5844
				xmax = 1235.6144
				text = ""
			intervals [2803]:
				xmin = 1235.6144
				xmax = 1236.1044
				text = "most"
			intervals [2804]:
				xmin = 1236.1044
				xmax = 1236.2244
				text = "of"
			intervals [2805]:
				xmin = 1236.2244
				xmax = 1236.3244
				text = "the"
			intervals [2806]:
				xmin = 1236.3244
				xmax = 1236.7344
				text = "most"
			intervals [2807]:
				xmin = 1236.7344
				xmax = 1237.0044
				text = "wanted"
			intervals [2808]:
				xmin = 1237.0044
				xmax = 1237.3844
				text = "hunnies"
			intervals [2809]:
				xmin = 1237.3844
				xmax = 1237.4944
				text = "were"
			intervals [2810]:
				xmin = 1237.4944
				xmax = 1237.9944
				text = "related"
			intervals [2811]:
				xmin = 1237.9944
				xmax = 1238.4519
				text = ""
			intervals [2812]:
				xmin = 1238.4519
				xmax = 1238.5919
				text = "they"
			intervals [2813]:
				xmin = 1238.5919
				xmax = 1238.7119
				text = "were"
			intervals [2814]:
				xmin = 1238.7119
				xmax = 1239.0026
				text = ""
			intervals [2815]:
				xmin = 1239.0026
				xmax = 1239.2826
				text = "related"
			intervals [2816]:
				xmin = 1239.2826
				xmax = 1240.2272
				text = ""
			intervals [2817]:
				xmin = 1240.2272
				xmax = 1240.6472
				text = "mm-hm"
			intervals [2818]:
				xmin = 1240.6472
				xmax = 1256.0718
				text = ""
			intervals [2819]:
				xmin = 1256.0718
				xmax = 1256.2718
				text = "<unk>"
			intervals [2820]:
				xmin = 1256.2718
				xmax = 1256.6061
				text = ""
			intervals [2821]:
				xmin = 1256.6061
				xmax = 1256.6461
				text = "i"
			intervals [2822]:
				xmin = 1256.6461
				xmax = 1256.8761
				text = "don't"
			intervals [2823]:
				xmin = 1256.8761
				xmax = 1257.0861
				text = "know"
			intervals [2824]:
				xmin = 1257.0861
				xmax = 1258.2035
				text = ""
			intervals [2825]:
				xmin = 1258.2035
				xmax = 1258.2735
				text = "i"
			intervals [2826]:
				xmin = 1258.2735
				xmax = 1258.4535
				text = "was"
			intervals [2827]:
				xmin = 1258.4535
				xmax = 1258.5935
				text = ""
			intervals [2828]:
				xmin = 1258.5935
				xmax = 1258.6735
				text = "i"
			intervals [2829]:
				xmin = 1258.6735
				xmax = 1258.9335
				text = "was"
			intervals [2830]:
				xmin = 1258.9335
				xmax = 1259.1335
				text = "never"
			intervals [2831]:
				xmin = 1259.1335
				xmax = 1259.4935
				text = "scared"
			intervals [2832]:
				xmin = 1259.4935
				xmax = 1259.5235
				text = ""
			intervals [2833]:
				xmin = 1259.5235
				xmax = 1259.7635
				text = "only"
			intervals [2834]:
				xmin = 1259.7635
				xmax = 1259.8735
				text = "when"
			intervals [2835]:
				xmin = 1259.8735
				xmax = 1260.0735
				text = "they"
			intervals [2836]:
				xmin = 1260.0735
				xmax = 1260.2835
				text = "said"
			intervals [2837]:
				xmin = 1260.2835
				xmax = 1260.3735
				text = "the"
			intervals [2838]:
				xmin = 1260.3735
				xmax = 1260.7035
				text = "sniper"
			intervals [2839]:
				xmin = 1260.7035
				xmax = 1261.1135
				text = "was"
			intervals [2840]:
				xmin = 1261.1135
				xmax = 1261.3825
				text = ""
			intervals [2841]:
				xmin = 1261.3825
				xmax = 1261.4625
				text = "r-"
			intervals [2842]:
				xmin = 1261.4625
				xmax = 1261.7025
				text = ""
			intervals [2843]:
				xmin = 1261.7025
				xmax = 1261.9525
				text = "riding"
			intervals [2844]:
				xmin = 1261.9525
				xmax = 1262.1825
				text = "around"
			intervals [2845]:
				xmin = 1262.1825
				xmax = 1262.3525
				text = "out"
			intervals [2846]:
				xmin = 1262.3525
				xmax = 1262.3825
				text = ""
			intervals [2847]:
				xmin = 1262.3825
				xmax = 1262.8425
				text = "eastern"
			intervals [2848]:
				xmin = 1262.8425
				xmax = 1263.1515
				text = ""
			intervals [2849]:
				xmin = 1263.1515
				xmax = 1263.2715
				text = "that"
			intervals [2850]:
				xmin = 1263.2715
				xmax = 1263.6615
				text = "s"
			intervals [2851]:
				xmin = 1263.6615
				xmax = 1263.7215
				text = "it"
			intervals [2852]:
				xmin = 1263.7215
				xmax = 1265.6136
				text = ""
			intervals [2853]:
				xmin = 1265.6136
				xmax = 1265.7436
				text = "that"
			intervals [2854]:
				xmin = 1265.7436
				xmax = 1265.7836
				text = "s"
			intervals [2855]:
				xmin = 1265.7836
				xmax = 1265.8836
				text = "when"
			intervals [2856]:
				xmin = 1265.8836
				xmax = 1265.9636
				text = "i"
			intervals [2857]:
				xmin = 1265.9636
				xmax = 1266.1136
				text = "got"
			intervals [2858]:
				xmin = 1266.1136
				xmax = 1266.1736
				text = "to"
			intervals [2859]:
				xmin = 1266.1736
				xmax = 1266.4436
				text = "eastern"
			intervals [2860]:
				xmin = 1266.4436
				xmax = 1266.7636
				text = "yep"
			intervals [2861]:
				xmin = 1266.7636
				xmax = 1268.3037
				text = ""
			intervals [2862]:
				xmin = 1268.3037
				xmax = 1268.4737
				text = "that"
			intervals [2863]:
				xmin = 1268.4737
				xmax = 1268.5237
				text = "s"
			intervals [2864]:
				xmin = 1268.5237
				xmax = 1268.7937
				text = "it"
			intervals [2865]:
				xmin = 1268.7937
				xmax = 1272.1801
				text = ""
			intervals [2866]:
				xmin = 1272.1801
				xmax = 1272.4501
				text = "for"
			intervals [2867]:
				xmin = 1272.4501
				xmax = 1272.7601
				text = "real"
			intervals [2868]:
				xmin = 1272.7601
				xmax = 1276.6341
				text = ""
			intervals [2869]:
				xmin = 1276.6341
				xmax = 1277.1741
				text = "<unk>"
			intervals [2870]:
				xmin = 1277.1741
				xmax = 1281.204
				text = ""
			intervals [2871]:
				xmin = 1281.204
				xmax = 1281.714
				text = "oh"
			intervals [2872]:
				xmin = 1281.714
				xmax = 1282.024
				text = "yeah"
			intervals [2873]:
				xmin = 1282.024
				xmax = 1282.124
				text = "yeah"
			intervals [2874]:
				xmin = 1282.124
				xmax = 1282.204
				text = "yeah"
			intervals [2875]:
				xmin = 1282.204
				xmax = 1282.604
				text = "somebody"
			intervals [2876]:
				xmin = 1282.604
				xmax = 1282.694
				text = "did"
			intervals [2877]:
				xmin = 1282.694
				xmax = 1282.944
				text = "they"
			intervals [2878]:
				xmin = 1282.944
				xmax = 1283.178
				text = ""
			intervals [2879]:
				xmin = 1283.178
				xmax = 1283.278
				text = "uh"
			intervals [2880]:
				xmin = 1283.278
				xmax = 1286.2879
				text = ""
			intervals [2881]:
				xmin = 1286.2879
				xmax = 1286.4179
				text = "i"
			intervals [2882]:
				xmin = 1286.4179
				xmax = 1286.5579
				text = "don't"
			intervals [2883]:
				xmin = 1286.5579
				xmax = 1286.6979
				text = "know"
			intervals [2884]:
				xmin = 1286.6979
				xmax = 1287.0679
				text = "virginia"
			intervals [2885]:
				xmin = 1287.0679
				xmax = 1287.0979
				text = ""
			intervals [2886]:
				xmin = 1287.0979
				xmax = 1287.3379
				text = "like"
			intervals [2887]:
				xmin = 1287.3379
				xmax = 1287.3679
				text = ""
			intervals [2888]:
				xmin = 1287.3679
				xmax = 1287.5879
				text = "that"
			intervals [2889]:
				xmin = 1287.5879
				xmax = 1287.983
				text = ""
			intervals [2890]:
				xmin = 1287.983
				xmax = 1288.063
				text = "<unk>"
			intervals [2891]:
				xmin = 1288.063
				xmax = 1289.8645
				text = ""
			intervals [2892]:
				xmin = 1289.8645
				xmax = 1290.3345
				text = "<unk>"
			intervals [2893]:
				xmin = 1290.3345
				xmax = 1294.6958
				text = ""
			intervals [2894]:
				xmin = 1294.6958
				xmax = 1294.8758
				text = "right"
			intervals [2895]:
				xmin = 1294.8758
				xmax = 1295.1258
				text = "across"
			intervals [2896]:
				xmin = 1295.1258
				xmax = 1295.2158
				text = "the"
			intervals [2897]:
				xmin = 1295.2158
				xmax = 1295.4158
				text = "brid-"
			intervals [2898]:
				xmin = 1295.4158
				xmax = 1295.5658
				text = "it"
			intervals [2899]:
				xmin = 1295.5658
				xmax = 1295.8458
				text = "is"
			intervals [2900]:
				xmin = 1295.8458
				xmax = 1296.3008
				text = ""
			intervals [2901]:
				xmin = 1296.3008
				xmax = 1296.5108
				text = "but"
			intervals [2902]:
				xmin = 1296.5108
				xmax = 1296.6508
				text = "it"
			intervals [2903]:
				xmin = 1296.6508
				xmax = 1296.8802
				text = ""
			intervals [2904]:
				xmin = 1296.8802
				xmax = 1297.5302
				text = "even"
			intervals [2905]:
				xmin = 1297.5302
				xmax = 1297.7002
				text = ""
			intervals [2906]:
				xmin = 1297.7002
				xmax = 1297.8602
				text = "it"
			intervals [2907]:
				xmin = 1297.8602
				xmax = 1298.0502
				text = "s"
			intervals [2908]:
				xmin = 1298.0502
				xmax = 1298.4879
				text = ""
			intervals [2909]:
				xmin = 1298.4879
				xmax = 1298.5679
				text = "you"
			intervals [2910]:
				xmin = 1298.5679
				xmax = 1299.0179
				text = "got"
			intervals [2911]:
				xmin = 1299.0179
				xmax = 1300.770
				text = ""
			intervals [2912]:
				xmin = 1300.770
				xmax = 1300.890
				text = "i"
			intervals [2913]:
				xmin = 1300.890
				xmax = 1301.230
				text = "guess"
			intervals [2914]:
				xmin = 1301.230
				xmax = 1301.420
				text = ""
			intervals [2915]:
				xmin = 1301.420
				xmax = 1301.910
				text = "wherever"
			intervals [2916]:
				xmin = 1301.910
				xmax = 1302.110
				text = "you're"
			intervals [2917]:
				xmin = 1302.110
				xmax = 1302.570
				text = "from"
			intervals [2918]:
				xmin = 1302.570
				xmax = 1302.7484
				text = ""
			intervals [2919]:
				xmin = 1302.7484
				xmax = 1302.9984
				text = "in"
			intervals [2920]:
				xmin = 1302.9984
				xmax = 1303.0784
				text = "a"
			intervals [2921]:
				xmin = 1303.0784
				xmax = 1303.7184
				text = "five"
			intervals [2922]:
				xmin = 1303.7184
				xmax = 1303.8284
				text = "to"
			intervals [2923]:
				xmin = 1303.8284
				xmax = 1304.0884
				text = "ten"
			intervals [2924]:
				xmin = 1304.0884
				xmax = 1304.3184
				text = "mile"
			intervals [2925]:
				xmin = 1304.3184
				xmax = 1304.9284
				text = "radius"
			intervals [2926]:
				xmin = 1304.9284
				xmax = 1305.0177
				text = ""
			intervals [2927]:
				xmin = 1305.0177
				xmax = 1305.2877
				text = "that"
			intervals [2928]:
				xmin = 1305.2877
				xmax = 1305.3177
				text = ""
			intervals [2929]:
				xmin = 1305.3177
				xmax = 1305.5177
				text = "s"
			intervals [2930]:
				xmin = 1305.5177
				xmax = 1305.8177
				text = "what"
			intervals [2931]:
				xmin = 1305.8177
				xmax = 1305.9077
				text = ""
			intervals [2932]:
				xmin = 1305.9077
				xmax = 1306.3277
				text = "people"
			intervals [2933]:
				xmin = 1306.3277
				xmax = 1306.3677
				text = ""
			intervals [2934]:
				xmin = 1306.3677
				xmax = 1306.8277
				text = "conform"
			intervals [2935]:
				xmin = 1306.8277
				xmax = 1307.2077
				text = "to"
			intervals [2936]:
				xmin = 1307.2077
				xmax = 1307.2677
				text = ""
			intervals [2937]:
				xmin = 1307.2677
				xmax = 1307.6077
				text = "and"
			intervals [2938]:
				xmin = 1307.6077
				xmax = 1307.6377
				text = ""
			intervals [2939]:
				xmin = 1307.6377
				xmax = 1308.1777
				text = "identify"
			intervals [2940]:
				xmin = 1308.1777
				xmax = 1308.4277
				text = "with"
			intervals [2941]:
				xmin = 1308.4277
				xmax = 1308.8764
				text = ""
			intervals [2942]:
				xmin = 1308.8764
				xmax = 1309.2364
				text = "like"
			intervals [2943]:
				xmin = 1309.2364
				xmax = 1309.7478
				text = ""
			intervals [2944]:
				xmin = 1309.7478
				xmax = 1309.8778
				text = "n-"
			intervals [2945]:
				xmin = 1309.8778
				xmax = 1310.2078
				text = "even"
			intervals [2946]:
				xmin = 1310.2078
				xmax = 1310.3678
				text = "now"
			intervals [2947]:
				xmin = 1310.3678
				xmax = 1310.5178
				text = "like"
			intervals [2948]:
				xmin = 1310.5178
				xmax = 1310.5778
				text = "you"
			intervals [2949]:
				xmin = 1310.5778
				xmax = 1310.9678
				text = "said"
			intervals [2950]:
				xmin = 1310.9678
				xmax = 1311.0278
				text = "it"
			intervals [2951]:
				xmin = 1311.0278
				xmax = 1311.1278
				text = "it"
			intervals [2952]:
				xmin = 1311.1278
				xmax = 1311.1878
				text = ""
			intervals [2953]:
				xmin = 1311.1878
				xmax = 1311.3278
				text = "it"
			intervals [2954]:
				xmin = 1311.3278
				xmax = 1311.3678
				text = "s"
			intervals [2955]:
				xmin = 1311.3678
				xmax = 1311.4478
				text = "the"
			intervals [2956]:
				xmin = 1311.4478
				xmax = 1311.7178
				text = "ninth"
			intervals [2957]:
				xmin = 1311.7178
				xmax = 1311.8278
				text = ""
			intervals [2958]:
				xmin = 1311.8278
				xmax = 1312.0978
				text = "some"
			intervals [2959]:
				xmin = 1312.0978
				xmax = 1312.1878
				text = "of"
			intervals [2960]:
				xmin = 1312.1878
				xmax = 1312.5078
				text = "maryland"
			intervals [2961]:
				xmin = 1312.5078
				xmax = 1312.6078
				text = "is"
			intervals [2962]:
				xmin = 1312.6078
				xmax = 1312.8278
				text = "the"
			intervals [2963]:
				xmin = 1312.8278
				xmax = 1312.8678
				text = ""
			intervals [2964]:
				xmin = 1312.8678
				xmax = 1312.9878
				text = "the"
			intervals [2965]:
				xmin = 1312.9878
				xmax = 1313.0178
				text = ""
			intervals [2966]:
				xmin = 1313.0178
				xmax = 1313.5178
				text = "outskirts"
			intervals [2967]:
				xmin = 1313.5178
				xmax = 1313.5778
				text = "of"
			intervals [2968]:
				xmin = 1313.5778
				xmax = 1314.0678
				text = "dc"
			intervals [2969]:
				xmin = 1314.0678
				xmax = 1314.2478
				text = "some"
			intervals [2970]:
				xmin = 1314.2478
				xmax = 1314.3078
				text = "of"
			intervals [2971]:
				xmin = 1314.3078
				xmax = 1314.6778
				text = "maryland"
			intervals [2972]:
				xmin = 1314.6778
				xmax = 1314.8178
				text = "is"
			intervals [2973]:
				xmin = 1314.8178
				xmax = 1314.8778
				text = "the"
			intervals [2974]:
				xmin = 1314.8778
				xmax = 1315.1478
				text = "ninth"
			intervals [2975]:
				xmin = 1315.1478
				xmax = 1315.3278
				text = "ward"
			intervals [2976]:
				xmin = 1315.3278
				xmax = 1315.5578
				text = "right"
			intervals [2977]:
				xmin = 1315.5578
				xmax = 1315.9542
				text = ""
			intervals [2978]:
				xmin = 1315.9542
				xmax = 1316.3342
				text = "but"
			intervals [2979]:
				xmin = 1316.3342
				xmax = 1316.4142
				text = ""
			intervals [2980]:
				xmin = 1316.4142
				xmax = 1316.6042
				text = "if"
			intervals [2981]:
				xmin = 1316.6042
				xmax = 1316.7042
				text = "you"
			intervals [2982]:
				xmin = 1316.7042
				xmax = 1316.8942
				text = "go"
			intervals [2983]:
				xmin = 1316.8942
				xmax = 1317.1442
				text = "down"
			intervals [2984]:
				xmin = 1317.1442
				xmax = 1317.4342
				text = "in"
			intervals [2985]:
				xmin = 1317.4342
				xmax = 1317.4642
				text = ""
			intervals [2986]:
				xmin = 1317.4642
				xmax = 1318.0642
				text = "waldorf"
			intervals [2987]:
				xmin = 1318.0642
				xmax = 1318.1742
				text = "and"
			intervals [2988]:
				xmin = 1318.1742
				xmax = 1318.4942
				text = "bryans"
			intervals [2989]:
				xmin = 1318.4942
				xmax = 1318.7342
				text = "road"
			intervals [2990]:
				xmin = 1318.7342
				xmax = 1318.8042
				text = "it"
			intervals [2991]:
				xmin = 1318.8042
				xmax = 1318.8642
				text = "s"
			intervals [2992]:
				xmin = 1318.8642
				xmax = 1319.1842
				text = "totally"
			intervals [2993]:
				xmin = 1319.1842
				xmax = 1319.6542
				text = "different"
			intervals [2994]:
				xmin = 1319.6542
				xmax = 1319.9549
				text = ""
			intervals [2995]:
				xmin = 1319.9549
				xmax = 1320.0349
				text = "it"
			intervals [2996]:
				xmin = 1320.0349
				xmax = 1320.0849
				text = "s"
			intervals [2997]:
				xmin = 1320.0849
				xmax = 1320.3549
				text = "totally"
			intervals [2998]:
				xmin = 1320.3549
				xmax = 1320.8049
				text = "different"
			intervals [2999]:
				xmin = 1320.8049
				xmax = 1320.8349
				text = ""
			intervals [3000]:
				xmin = 1320.8349
				xmax = 1321.0049
				text = "just"
			intervals [3001]:
				xmin = 1321.0049
				xmax = 1321.1549
				text = "like"
			intervals [3002]:
				xmin = 1321.1549
				xmax = 1321.4149
				text = "in"
			intervals [3003]:
				xmin = 1321.4149
				xmax = 1321.7283
				text = ""
			intervals [3004]:
				xmin = 1321.7283
				xmax = 1322.2683
				text = "arlington"
			intervals [3005]:
				xmin = 1322.2683
				xmax = 1322.3283
				text = "and"
			intervals [3006]:
				xmin = 1322.3283
				xmax = 1322.9283
				text = "alexandria"
			intervals [3007]:
				xmin = 1322.9283
				xmax = 1323.0083
				text = "it"
			intervals [3008]:
				xmin = 1323.0083
				xmax = 1323.0583
				text = "s"
			intervals [3009]:
				xmin = 1323.0583
				xmax = 1323.3683
				text = "totally"
			intervals [3010]:
				xmin = 1323.3683
				xmax = 1323.7283
				text = "different"
			intervals [3011]:
				xmin = 1323.7283
				xmax = 1338.4987
				text = ""
			intervals [3012]:
				xmin = 1338.4987
				xmax = 1338.6287
				text = "i"
			intervals [3013]:
				xmin = 1338.6287
				xmax = 1338.8287
				text = "don't"
			intervals [3014]:
				xmin = 1338.8287
				xmax = 1339.0987
				text = "i"
			intervals [3015]:
				xmin = 1339.0987
				xmax = 1339.6487
				text = "don't"
			intervals [3016]:
				xmin = 1339.6487
				xmax = 1339.6887
				text = "i"
			intervals [3017]:
				xmin = 1339.6887
				xmax = 1339.9287
				text = "don't"
			intervals [3018]:
				xmin = 1339.9287
				xmax = 1340.4087
				text = "identify"
			intervals [3019]:
				xmin = 1340.4087
				xmax = 1340.5587
				text = "with"
			intervals [3020]:
				xmin = 1340.5587
				xmax = 1340.9687
				text = "dmv"
			intervals [3021]:
				xmin = 1340.9687
				xmax = 1341.2138
				text = ""
			intervals [3022]:
				xmin = 1341.2138
				xmax = 1341.3238
				text = "i'm"
			intervals [3023]:
				xmin = 1341.3238
				xmax = 1341.4638
				text = "not"
			intervals [3024]:
				xmin = 1341.4638
				xmax = 1341.5838
				text = "from"
			intervals [3025]:
				xmin = 1341.5838
				xmax = 1341.6738
				text = "the"
			intervals [3026]:
				xmin = 1341.6738
				xmax = 1342.0138
				text = "dmv"
			intervals [3027]:
				xmin = 1342.0138
				xmax = 1342.9911
				text = ""
			intervals [3028]:
				xmin = 1342.9911
				xmax = 1343.1111
				text = "i'm"
			intervals [3029]:
				xmin = 1343.1111
				xmax = 1343.2511
				text = "from"
			intervals [3030]:
				xmin = 1343.2511
				xmax = 1343.5711
				text = "dc"
			intervals [3031]:
				xmin = 1343.5711
				xmax = 1343.8311
				text = "<unk>"
			intervals [3032]:
				xmin = 1343.8311
				xmax = 1345.5541
				text = ""
			intervals [3033]:
				xmin = 1345.5541
				xmax = 1345.8341
				text = "yeah"
			intervals [3034]:
				xmin = 1345.8341
				xmax = 1348.6762
				text = ""
			intervals [3035]:
				xmin = 1348.6762
				xmax = 1349.1262
				text = "right"
			intervals [3036]:
				xmin = 1349.1262
				xmax = 1349.1762
				text = ""
			intervals [3037]:
				xmin = 1349.1762
				xmax = 1349.3962
				text = "right"
			intervals [3038]:
				xmin = 1349.3962
				xmax = 1350.5762
				text = "<unk>"
			intervals [3039]:
				xmin = 1350.5762
				xmax = 1352.6311
				text = ""
			intervals [3040]:
				xmin = 1352.6311
				xmax = 1353.0311
				text = "maryland"
			intervals [3041]:
				xmin = 1353.0311
				xmax = 1353.0611
				text = "or"
			intervals [3042]:
				xmin = 1353.0611
				xmax = 1353.3911
				text = "virginia"
			intervals [3043]:
				xmin = 1353.3911
				xmax = 1354.149
				text = ""
			intervals [3044]:
				xmin = 1354.149
				xmax = 1354.259
				text = "cause"
			intervals [3045]:
				xmin = 1354.259
				xmax = 1354.349
				text = "they"
			intervals [3046]:
				xmin = 1354.349
				xmax = 1354.549
				text = "always"
			intervals [3047]:
				xmin = 1354.549
				xmax = 1354.649
				text = "say"
			intervals [3048]:
				xmin = 1354.649
				xmax = 1354.999
				text = "dmv"
			intervals [3049]:
				xmin = 1354.999
				xmax = 1357.4014
				text = ""
			intervals [3050]:
				xmin = 1357.4014
				xmax = 1357.8114
				text = "mm-mm"
			intervals [3051]:
				xmin = 1357.8114
				xmax = 1358.5902
				text = ""
			intervals [3052]:
				xmin = 1358.5902
				xmax = 1358.8702
				text = "mm-mm"
			intervals [3053]:
				xmin = 1358.8702
				xmax = 1368.4962
				text = ""
			intervals [3054]:
				xmin = 1368.4962
				xmax = 1369.0362
				text = "tougher"
			intervals [3055]:
				xmin = 1369.0362
				xmax = 1369.741
				text = ""
			intervals [3056]:
				xmin = 1369.741
				xmax = 1370.011
				text = "uh"
			intervals [3057]:
				xmin = 1370.011
				xmax = 1370.401
				text = "no"
			intervals [3058]:
				xmin = 1370.401
				xmax = 1370.7919
				text = ""
			intervals [3059]:
				xmin = 1370.7919
				xmax = 1370.9019
				text = "it"
			intervals [3060]:
				xmin = 1370.9019
				xmax = 1371.1619
				text = "just"
			intervals [3061]:
				xmin = 1371.1619
				xmax = 1371.2819
				text = ""
			intervals [3062]:
				xmin = 1371.2819
				xmax = 1371.4919
				text = "like"
			intervals [3063]:
				xmin = 1371.4919
				xmax = 1372.6312
				text = ""
			intervals [3064]:
				xmin = 1372.6312
				xmax = 1372.8012
				text = "some"
			intervals [3065]:
				xmin = 1372.8012
				xmax = 1373.4515
				text = ""
			intervals [3066]:
				xmin = 1373.4515
				xmax = 1373.7915
				text = "yeah"
			intervals [3067]:
				xmin = 1373.7915
				xmax = 1386.7108
				text = ""
			intervals [3068]:
				xmin = 1386.7108
				xmax = 1386.8508
				text = "<unk>"
			intervals [3069]:
				xmin = 1386.8508
				xmax = 1386.9408
				text = "no"
			intervals [3070]:
				xmin = 1386.9408
				xmax = 1387.0108
				text = "i"
			intervals [3071]:
				xmin = 1387.0108
				xmax = 1387.1108
				text = "just"
			intervals [3072]:
				xmin = 1387.1108
				xmax = 1387.2708
				text = "went"
			intervals [3073]:
				xmin = 1387.2708
				xmax = 1387.3408
				text = "to"
			intervals [3074]:
				xmin = 1387.3408
				xmax = 1387.4108
				text = "the"
			intervals [3075]:
				xmin = 1387.4108
				xmax = 1387.6208
				text = "night"
			intervals [3076]:
				xmin = 1387.6208
				xmax = 1387.9208
				text = "school"
			intervals [3077]:
				xmin = 1387.9208
				xmax = 1389.4161
				text = ""
			intervals [3078]:
				xmin = 1389.4161
				xmax = 1389.7261
				text = "right"
			intervals [3079]:
				xmin = 1389.7261
				xmax = 1392.2646
				text = ""
			intervals [3080]:
				xmin = 1392.2646
				xmax = 1392.3746
				text = "i"
			intervals [3081]:
				xmin = 1392.3746
				xmax = 1392.4246
				text = "d"
			intervals [3082]:
				xmin = 1392.4246
				xmax = 1392.6846
				text = "rather"
			intervals [3083]:
				xmin = 1392.6846
				xmax = 1392.8746
				text = "had"
			intervals [3084]:
				xmin = 1392.8746
				xmax = 1393.1146
				text = "went"
			intervals [3085]:
				xmin = 1393.1146
				xmax = 1393.3946
				text = "to"
			intervals [3086]:
				xmin = 1393.3946
				xmax = 1393.4246
				text = ""
			intervals [3087]:
				xmin = 1393.4246
				xmax = 1393.8546
				text = "roos"
			intervals [3088]:
				xmin = 1393.8546
				xmax = 1394.0746
				text = "during"
			intervals [3089]:
				xmin = 1394.0746
				xmax = 1394.1646
				text = "the"
			intervals [3090]:
				xmin = 1394.1646
				xmax = 1394.4846
				text = "day"
			intervals [3091]:
				xmin = 1394.4846
				xmax = 1395.6205
				text = ""
			intervals [3092]:
				xmin = 1395.6205
				xmax = 1395.8505
				text = "only"
			intervals [3093]:
				xmin = 1395.8505
				xmax = 1396.0905
				text = "because"
			intervals [3094]:
				xmin = 1396.0905
				xmax = 1396.1705
				text = "it"
			intervals [3095]:
				xmin = 1396.1705
				xmax = 1396.3905
				text = "was"
			intervals [3096]:
				xmin = 1396.3905
				xmax = 1396.5705
				text = "like"
			intervals [3097]:
				xmin = 1396.5705
				xmax = 1396.7505
				text = "down"
			intervals [3098]:
				xmin = 1396.7505
				xmax = 1396.8205
				text = "the"
			intervals [3099]:
				xmin = 1396.8205
				xmax = 1396.9905
				text = "street"
			intervals [3100]:
				xmin = 1396.9905
				xmax = 1397.1005
				text = "from"
			intervals [3101]:
				xmin = 1397.1005
				xmax = 1397.1705
				text = "my"
			intervals [3102]:
				xmin = 1397.1705
				xmax = 1397.5005
				text = "house"
			intervals [3103]:
				xmin = 1397.5005
				xmax = 1398.5266
				text = ""
			intervals [3104]:
				xmin = 1398.5266
				xmax = 1398.7066
				text = "and"
			intervals [3105]:
				xmin = 1398.7066
				xmax = 1398.7966
				text = "all"
			intervals [3106]:
				xmin = 1398.7966
				xmax = 1398.9466
				text = "my"
			intervals [3107]:
				xmin = 1398.9466
				xmax = 1399.1766
				text = "friends"
			intervals [3108]:
				xmin = 1399.1766
				xmax = 1399.3066
				text = "went"
			intervals [3109]:
				xmin = 1399.3066
				xmax = 1399.5766
				text = "there"
			intervals [3110]:
				xmin = 1399.5766
				xmax = 1399.9098
				text = ""
			intervals [3111]:
				xmin = 1399.9098
				xmax = 1399.9998
				text = "all"
			intervals [3112]:
				xmin = 1399.9998
				xmax = 1400.0898
				text = "my"
			intervals [3113]:
				xmin = 1400.0898
				xmax = 1400.3798
				text = "neighborhood"
			intervals [3114]:
				xmin = 1400.3798
				xmax = 1400.7098
				text = "friends"
			intervals [3115]:
				xmin = 1400.7098
				xmax = 1400.8298
				text = "went"
			intervals [3116]:
				xmin = 1400.8298
				xmax = 1400.8998
				text = "to"
			intervals [3117]:
				xmin = 1400.8998
				xmax = 1401.2998
				text = "roos"
			intervals [3118]:
				xmin = 1401.2998
				xmax = 1402.2828
				text = ""
			intervals [3119]:
				xmin = 1402.2828
				xmax = 1402.5928
				text = "mm-hm"
			intervals [3120]:
				xmin = 1402.5928
				xmax = 1402.7728
				text = "my"
			intervals [3121]:
				xmin = 1402.7728
				xmax = 1403.0728
				text = "brother"
			intervals [3122]:
				xmin = 1403.0728
				xmax = 1403.2428
				text = "went"
			intervals [3123]:
				xmin = 1403.2428
				xmax = 1403.3728
				text = "to"
			intervals [3124]:
				xmin = 1403.3728
				xmax = 1404.1428
				text = "roosevelt"
			intervals [3125]:
				xmin = 1404.1428
				xmax = 1404.3369
				text = ""
			intervals [3126]:
				xmin = 1404.3369
				xmax = 1404.4169
				text = "and"
			intervals [3127]:
				xmin = 1404.4169
				xmax = 1405.1569
				text = "macfarland"
			intervals [3128]:
				xmin = 1405.1569
				xmax = 1405.2569
				text = "and"
			intervals [3129]:
				xmin = 1405.2569
				xmax = 1405.4269
				text = "all"
			intervals [3130]:
				xmin = 1405.4269
				xmax = 1405.4569
				text = ""
			intervals [3131]:
				xmin = 1405.4569
				xmax = 1405.5169
				text = "of"
			intervals [3132]:
				xmin = 1405.5169
				xmax = 1405.7169
				text = "that"
			intervals [3133]:
				xmin = 1405.7169
				xmax = 1405.8589
				text = ""
			intervals [3134]:
				xmin = 1405.8589
				xmax = 1405.9489
				text = "well"
			intervals [3135]:
				xmin = 1405.9489
				xmax = 1405.9789
				text = ""
			intervals [3136]:
				xmin = 1405.9789
				xmax = 1406.1089
				text = "i"
			intervals [3137]:
				xmin = 1406.1089
				xmax = 1406.3558
				text = ""
			intervals [3138]:
				xmin = 1406.3558
				xmax = 1406.8158
				text = "macfarland"
			intervals [3139]:
				xmin = 1406.8158
				xmax = 1407.1058
				text = "closed"
			intervals [3140]:
				xmin = 1407.1058
				xmax = 1407.2158
				text = "now"
			intervals [3141]:
				xmin = 1407.2158
				xmax = 1407.2458
				text = ""
			intervals [3142]:
				xmin = 1407.2458
				xmax = 1407.2758
				text = "i"
			intervals [3143]:
				xmin = 1407.2758
				xmax = 1407.4458
				text = ""
			intervals [3144]:
				xmin = 1407.4458
				xmax = 1407.7058
				text = "think"
			intervals [3145]:
				xmin = 1407.7058
				xmax = 1408.2535
				text = ""
			intervals [3146]:
				xmin = 1408.2535
				xmax = 1408.6835
				text = "yeah"
			intervals [3147]:
				xmin = 1408.6835
				xmax = 1413.868
				text = ""
			intervals [3148]:
				xmin = 1413.868
				xmax = 1414.748
				text = "oh"
			intervals [3149]:
				xmin = 1414.748
				xmax = 1416.860
				text = ""
			intervals [3150]:
				xmin = 1416.860
				xmax = 1416.990
				text = "yeah"
			intervals [3151]:
				xmin = 1416.990
				xmax = 1417.070
				text = "they"
			intervals [3152]:
				xmin = 1417.070
				xmax = 1417.250
				text = "closed"
			intervals [3153]:
				xmin = 1417.250
				xmax = 1417.330
				text = "now"
			intervals [3154]:
				xmin = 1417.330
				xmax = 1423.6546
				text = ""
			intervals [3155]:
				xmin = 1423.6546
				xmax = 1423.9546
				text = "oh"
			intervals [3156]:
				xmin = 1423.9546
				xmax = 1423.9846
				text = ""
			intervals [3157]:
				xmin = 1423.9846
				xmax = 1424.3046
				text = "okay"
			intervals [3158]:
				xmin = 1424.3046
				xmax = 1426.1107
				text = ""
			intervals [3159]:
				xmin = 1426.1107
				xmax = 1426.6807
				text = "mm-hm"
			intervals [3160]:
				xmin = 1426.6807
				xmax = 1433.2426
				text = ""
			intervals [3161]:
				xmin = 1433.2426
				xmax = 1433.3526
				text = "<unk>"
			intervals [3162]:
				xmin = 1433.3526
				xmax = 1433.5207
				text = ""
			intervals [3163]:
				xmin = 1433.5207
				xmax = 1434.1707
				text = "because"
			intervals [3164]:
				xmin = 1434.1707
				xmax = 1434.7007
				text = "for"
			intervals [3165]:
				xmin = 1434.7007
				xmax = 1435.0707
				text = "like"
			intervals [3166]:
				xmin = 1435.0707
				xmax = 1435.2907
				text = ""
			intervals [3167]:
				xmin = 1435.2907
				xmax = 1435.4807
				text = "a"
			intervals [3168]:
				xmin = 1435.4807
				xmax = 1435.7607
				text = "good"
			intervals [3169]:
				xmin = 1435.7607
				xmax = 1436.1407
				text = "six"
			intervals [3170]:
				xmin = 1436.1407
				xmax = 1436.7307
				text = "months"
			intervals [3171]:
				xmin = 1436.7307
				xmax = 1437.6817
				text = ""
			intervals [3172]:
				xmin = 1437.6817
				xmax = 1437.8017
				text = "we"
			intervals [3173]:
				xmin = 1437.8017
				xmax = 1437.9117
				text = "were"
			intervals [3174]:
				xmin = 1437.9117
				xmax = 1438.3917
				text = "living"
			intervals [3175]:
				xmin = 1438.3917
				xmax = 1438.4317
				text = ""
			intervals [3176]:
				xmin = 1438.4317
				xmax = 1438.6217
				text = "in"
			intervals [3177]:
				xmin = 1438.6217
				xmax = 1439.2417
				text = "northeast"
			intervals [3178]:
				xmin = 1439.2417
				xmax = 1442.9287
				text = ""
			intervals [3179]:
				xmin = 1442.9287
				xmax = 1443.3087
				text = "we"
			intervals [3180]:
				xmin = 1443.3087
				xmax = 1443.3387
				text = ""
			intervals [3181]:
				xmin = 1443.3387
				xmax = 1443.5587
				text = "we"
			intervals [3182]:
				xmin = 1443.5587
				xmax = 1443.6487
				text = ""
			intervals [3183]:
				xmin = 1443.6487
				xmax = 1444.2087
				text = "were"
			intervals [3184]:
				xmin = 1444.2087
				xmax = 1444.2687
				text = ""
			intervals [3185]:
				xmin = 1444.2687
				xmax = 1445.1387
				text = "on"
			intervals [3186]:
				xmin = 1445.1387
				xmax = 1446.1282
				text = ""
			intervals [3187]:
				xmin = 1446.1282
				xmax = 1447.1082
				text = "rdx"
			intervals [3188]:
				xmin = 1447.1082
				xmax = 1448.5936
				text = ""
			intervals [3189]:
				xmin = 1448.5936
				xmax = 1448.6536
				text = "we"
			intervals [3190]:
				xmin = 1448.6536
				xmax = 1448.7036
				text = ""
			intervals [3191]:
				xmin = 1448.7036
				xmax = 1448.8036
				text = "were"
			intervals [3192]:
				xmin = 1448.8036
				xmax = 1448.8636
				text = "on"
			intervals [3193]:
				xmin = 1448.8636
				xmax = 1448.9136
				text = ""
			intervals [3194]:
				xmin = 1448.9136
				xmax = 1449.9136
				text = "rdx"
			intervals [3195]:
				xmin = 1449.9136
				xmax = 1449.9636
				text = ""
			intervals [3196]:
				xmin = 1449.9636
				xmax = 1450.1036
				text = "that"
			intervals [3197]:
				xmin = 1450.1036
				xmax = 1450.1636
				text = "s"
			intervals [3198]:
				xmin = 1450.1636
				xmax = 1450.3236
				text = "uptown"
			intervals [3199]:
				xmin = 1450.3236
				xmax = 1450.4536
				text = "off"
			intervals [3200]:
				xmin = 1450.4536
				xmax = 1450.8036
				text = "missouri"
			intervals [3201]:
				xmin = 1450.8036
				xmax = 1451.0236
				text = "avenue"
			intervals [3202]:
				xmin = 1451.0236
				xmax = 1451.6009
				text = ""
			intervals [3203]:
				xmin = 1451.6009
				xmax = 1451.8109
				text = "and"
			intervals [3204]:
				xmin = 1451.8109
				xmax = 1451.9709
				text = "then"
			intervals [3205]:
				xmin = 1451.9709
				xmax = 1452.0509
				text = "we"
			intervals [3206]:
				xmin = 1452.0509
				xmax = 1452.5709
				text = "moved"
			intervals [3207]:
				xmin = 1452.5709
				xmax = 1452.8409
				text = ""
			intervals [3208]:
				xmin = 1452.8409
				xmax = 1453.3409
				text = "to"
			intervals [3209]:
				xmin = 1453.3409
				xmax = 1454.5419
				text = ""
			intervals [3210]:
				xmin = 1454.5419
				xmax = 1454.9119
				text = "northeast"
			intervals [3211]:
				xmin = 1454.9119
				xmax = 1455.1019
				text = "cause"
			intervals [3212]:
				xmin = 1455.1019
				xmax = 1455.2219
				text = ""
			intervals [3213]:
				xmin = 1455.2219
				xmax = 1455.3719
				text = "my"
			intervals [3214]:
				xmin = 1455.3719
				xmax = 1455.5719
				text = "mom"
			intervals [3215]:
				xmin = 1455.5719
				xmax = 1455.6019
				text = ""
			intervals [3216]:
				xmin = 1455.6019
				xmax = 1455.7019
				text = "got"
			intervals [3217]:
				xmin = 1455.7019
				xmax = 1455.7619
				text = "a"
			intervals [3218]:
				xmin = 1455.7619
				xmax = 1456.0024
				text = ""
			intervals [3219]:
				xmin = 1456.0024
				xmax = 1456.2524
				text = "three"
			intervals [3220]:
				xmin = 1456.2524
				xmax = 1456.5624
				text = "bedroom"
			intervals [3221]:
				xmin = 1456.5624
				xmax = 1456.7424
				text = "instead"
			intervals [3222]:
				xmin = 1456.7424
				xmax = 1456.8024
				text = "of"
			intervals [3223]:
				xmin = 1456.8024
				xmax = 1456.8324
				text = "a"
			intervals [3224]:
				xmin = 1456.8324
				xmax = 1457.0924
				text = ""
			intervals [3225]:
				xmin = 1457.0924
				xmax = 1457.2424
				text = "two"
			intervals [3226]:
				xmin = 1457.2424
				xmax = 1457.5824
				text = "bedroom"
			intervals [3227]:
				xmin = 1457.5824
				xmax = 1457.6724
				text = "that"
			intervals [3228]:
				xmin = 1457.6724
				xmax = 1457.8024
				text = "she"
			intervals [3229]:
				xmin = 1457.8024
				xmax = 1458.1624
				text = "originally"
			intervals [3230]:
				xmin = 1458.1624
				xmax = 1458.4724
				text = "had"
			intervals [3231]:
				xmin = 1458.4724
				xmax = 1459.4609
				text = ""
			intervals [3232]:
				xmin = 1459.4609
				xmax = 1459.9509
				text = "uptown"
			intervals [3233]:
				xmin = 1459.9509
				xmax = 1460.6717
				text = ""
			intervals [3234]:
				xmin = 1460.6717
				xmax = 1460.8117
				text = "but"
			intervals [3235]:
				xmin = 1460.8117
				xmax = 1460.9617
				text = "then"
			intervals [3236]:
				xmin = 1460.9617
				xmax = 1461.0717
				text = "she"
			intervals [3237]:
				xmin = 1461.0717
				xmax = 1461.1917
				text = "did"
			intervals [3238]:
				xmin = 1461.1917
				xmax = 1461.3617
				text = "not"
			intervals [3239]:
				xmin = 1461.3617
				xmax = 1461.6017
				text = "like"
			intervals [3240]:
				xmin = 1461.6017
				xmax = 1461.8517
				text = "it"
			intervals [3241]:
				xmin = 1461.8517
				xmax = 1462.1197
				text = ""
			intervals [3242]:
				xmin = 1462.1197
				xmax = 1462.2697
				text = "the"
			intervals [3243]:
				xmin = 1462.2697
				xmax = 1462.7897
				text = "landlord"
			intervals [3244]:
				xmin = 1462.7897
				xmax = 1462.9497
				text = "was"
			intervals [3245]:
				xmin = 1462.9497
				xmax = 1463.1097
				text = "on"
			intervals [3246]:
				xmin = 1463.1097
				xmax = 1463.2897
				text = "some"
			intervals [3247]:
				xmin = 1463.2897
				xmax = 1463.3497
				text = ""
			intervals [3248]:
				xmin = 1463.3497
				xmax = 1463.8297
				text = "shady"
			intervals [3249]:
				xmin = 1463.8297
				xmax = 1464.1397
				text = "stuff"
			intervals [3250]:
				xmin = 1464.1397
				xmax = 1464.2327
				text = ""
			intervals [3251]:
				xmin = 1464.2327
				xmax = 1464.3827
				text = "so"
			intervals [3252]:
				xmin = 1464.3827
				xmax = 1464.4627
				text = "we"
			intervals [3253]:
				xmin = 1464.4627
				xmax = 1464.6727
				text = "moved"
			intervals [3254]:
				xmin = 1464.6727
				xmax = 1464.9553
				text = ""
			intervals [3255]:
				xmin = 1464.9553
				xmax = 1465.2353
				text = "back"
			intervals [3256]:
				xmin = 1465.2353
				xmax = 1465.5453
				text = "uptown"
			intervals [3257]:
				xmin = 1465.5453
				xmax = 1465.5753
				text = ""
			intervals [3258]:
				xmin = 1465.5753
				xmax = 1465.6753
				text = "to"
			intervals [3259]:
				xmin = 1465.6753
				xmax = 1465.9053
				text = "seventh"
			intervals [3260]:
				xmin = 1465.9053
				xmax = 1466.1953
				text = "street"
			intervals [3261]:
				xmin = 1466.1953
				xmax = 1469.1293
				text = ""
			intervals [3262]:
				xmin = 1469.1293
				xmax = 1469.3293
				text = "right"
			intervals [3263]:
				xmin = 1469.3293
				xmax = 1469.9502
				text = ""
			intervals [3264]:
				xmin = 1469.9502
				xmax = 1470.0902
				text = "and"
			intervals [3265]:
				xmin = 1470.0902
				xmax = 1470.2202
				text = "my"
			intervals [3266]:
				xmin = 1470.2202
				xmax = 1470.5102
				text = "brother"
			intervals [3267]:
				xmin = 1470.5102
				xmax = 1470.6702
				text = "was"
			intervals [3268]:
				xmin = 1470.6702
				xmax = 1470.9002
				text = "in"
			intervals [3269]:
				xmin = 1470.9002
				xmax = 1471.1398
				text = ""
			intervals [3270]:
				xmin = 1471.1398
				xmax = 1471.5298
				text = "uh"
			intervals [3271]:
				xmin = 1471.5298
				xmax = 1471.8273
				text = ""
			intervals [3272]:
				xmin = 1471.8273
				xmax = 1471.9573
				text = "he"
			intervals [3273]:
				xmin = 1471.9573
				xmax = 1472.2073
				text = "was"
			intervals [3274]:
				xmin = 1472.2073
				xmax = 1472.2573
				text = ""
			intervals [3275]:
				xmin = 1472.2573
				xmax = 1472.4573
				text = "at"
			intervals [3276]:
				xmin = 1472.4573
				xmax = 1472.5473
				text = "the"
			intervals [3277]:
				xmin = 1472.5473
				xmax = 1472.7973
				text = "time"
			intervals [3278]:
				xmin = 1472.7973
				xmax = 1472.8973
				text = "he"
			intervals [3279]:
				xmin = 1472.8973
				xmax = 1473.0573
				text = "was"
			intervals [3280]:
				xmin = 1473.0573
				xmax = 1473.3673
				text = "in"
			intervals [3281]:
				xmin = 1473.3673
				xmax = 1473.651
				text = ""
			intervals [3282]:
				xmin = 1473.651
				xmax = 1473.861
				text = "middle"
			intervals [3283]:
				xmin = 1473.861
				xmax = 1474.221
				text = "school"
			intervals [3284]:
				xmin = 1474.221
				xmax = 1474.2913
				text = ""
			intervals [3285]:
				xmin = 1474.2913
				xmax = 1474.3813
				text = "he"
			intervals [3286]:
				xmin = 1474.3813
				xmax = 1474.4713
				text = "was"
			intervals [3287]:
				xmin = 1474.4713
				xmax = 1474.6213
				text = "about"
			intervals [3288]:
				xmin = 1474.6213
				xmax = 1474.6813
				text = "to"
			intervals [3289]:
				xmin = 1474.6813
				xmax = 1474.7813
				text = "be"
			intervals [3290]:
				xmin = 1474.7813
				xmax = 1474.8513
				text = "in"
			intervals [3291]:
				xmin = 1474.8513
				xmax = 1475.0213
				text = "middle"
			intervals [3292]:
				xmin = 1475.0213
				xmax = 1475.2813
				text = "school"
			intervals [3293]:
				xmin = 1475.2813
				xmax = 1480.4205
				text = ""
			intervals [3294]:
				xmin = 1480.4205
				xmax = 1480.6705
				text = "right"
			intervals [3295]:
				xmin = 1480.6705
				xmax = 1481.7038
				text = ""
			intervals [3296]:
				xmin = 1481.7038
				xmax = 1481.9038
				text = "cause"
			intervals [3297]:
				xmin = 1481.9038
				xmax = 1482.0738
				text = "he"
			intervals [3298]:
				xmin = 1482.0738
				xmax = 1482.2238
				text = "went"
			intervals [3299]:
				xmin = 1482.2238
				xmax = 1482.3138
				text = "he"
			intervals [3300]:
				xmin = 1482.3138
				xmax = 1482.4038
				text = ""
			intervals [3301]:
				xmin = 1482.4038
				xmax = 1482.5538
				text = "went"
			intervals [3302]:
				xmin = 1482.5538
				xmax = 1482.6938
				text = "to"
			intervals [3303]:
				xmin = 1482.6938
				xmax = 1482.7238
				text = ""
			intervals [3304]:
				xmin = 1482.7238
				xmax = 1482.8538
				text = "he"
			intervals [3305]:
				xmin = 1482.8538
				xmax = 1482.9938
				text = "went"
			intervals [3306]:
				xmin = 1482.9938
				xmax = 1483.0738
				text = "to"
			intervals [3307]:
				xmin = 1483.0738
				xmax = 1484.1238
				text = "rdx-"
			intervals [3308]:
				xmin = 1484.1238
				xmax = 1485.0587
				text = ""
			intervals [3309]:
				xmin = 1485.0587
				xmax = 1485.2187
				text = "he"
			intervals [3310]:
				xmin = 1485.2187
				xmax = 1485.3687
				text = "went"
			intervals [3311]:
				xmin = 1485.3687
				xmax = 1485.4587
				text = "to"
			intervals [3312]:
				xmin = 1485.4587
				xmax = 1486.0487
				text = "rdx"
			intervals [3313]:
				xmin = 1486.0487
				xmax = 1487.9919
				text = ""
			intervals [3314]:
				xmin = 1487.9919
				xmax = 1488.1719
				text = "so"
			intervals [3315]:
				xmin = 1488.1719
				xmax = 1488.4519
				text = "he"
			intervals [3316]:
				xmin = 1488.4519
				xmax = 1488.7619
				text = "is"
			intervals [3317]:
				xmin = 1488.7619
				xmax = 1489.4551
				text = ""
			intervals [3318]:
				xmin = 1489.4551
				xmax = 1489.5951
				text = "he"
			intervals [3319]:
				xmin = 1489.5951
				xmax = 1489.7951
				text = "all"
			intervals [3320]:
				xmin = 1489.7951
				xmax = 1489.8951
				text = "the"
			intervals [3321]:
				xmin = 1489.8951
				xmax = 1490.0451
				text = "way"
			intervals [3322]:
				xmin = 1490.0451
				xmax = 1490.7045
				text = ""
			intervals [3323]:
				xmin = 1490.7045
				xmax = 1490.9245
				text = "all"
			intervals [3324]:
				xmin = 1490.9245
				xmax = 1490.9545
				text = ""
			intervals [3325]:
				xmin = 1490.9545
				xmax = 1491.5245
				text = "yes"
			intervals [3326]:
				xmin = 1491.5245
				xmax = 1492.2741
				text = ""
			intervals [3327]:
				xmin = 1492.2741
				xmax = 1492.4041
				text = "he"
			intervals [3328]:
				xmin = 1492.4041
				xmax = 1492.5541
				text = "has"
			intervals [3329]:
				xmin = 1492.5541
				xmax = 1492.6741
				text = "that"
			intervals [3330]:
				xmin = 1492.6741
				xmax = 1493.2241
				text = "tattooed"
			intervals [3331]:
				xmin = 1493.2241
				xmax = 1493.4441
				text = "on"
			intervals [3332]:
				xmin = 1493.4441
				xmax = 1493.9041
				text = "his"
			intervals [3333]:
				xmin = 1493.9041
				xmax = 1494.8871
				text = ""
			intervals [3334]:
				xmin = 1494.8871
				xmax = 1494.9871
				text = "on"
			intervals [3335]:
				xmin = 1494.9871
				xmax = 1495.1371
				text = "his"
			intervals [3336]:
				xmin = 1495.1371
				xmax = 1495.5271
				text = "ass"
			intervals [3337]:
				xmin = 1495.5271
				xmax = 1496.2931
				text = ""
			intervals [3338]:
				xmin = 1496.2931
				xmax = 1496.6431
				text = "uptown"
			intervals [3339]:
				xmin = 1496.6431
				xmax = 1496.7431
				text = "he"
			intervals [3340]:
				xmin = 1496.7431
				xmax = 1497.0231
				text = "got"
			intervals [3341]:
				xmin = 1497.0231
				xmax = 1497.2716
				text = ""
			intervals [3342]:
				xmin = 1497.2716
				xmax = 1497.3316
				text = "up"
			intervals [3343]:
				xmin = 1497.3316
				xmax = 1497.8016
				text = ""
			intervals [3344]:
				xmin = 1497.8016
				xmax = 1498.1516
				text = "town"
			intervals [3345]:
				xmin = 1498.1516
				xmax = 1499.9803
				text = ""
			intervals [3346]:
				xmin = 1499.9803
				xmax = 1500.1803
				text = "no"
			intervals [3347]:
				xmin = 1500.1803
				xmax = 1500.2103
				text = ""
			intervals [3348]:
				xmin = 1500.2103
				xmax = 1500.3303
				text = "that"
			intervals [3349]:
				xmin = 1500.3303
				xmax = 1500.3803
				text = "s"
			intervals [3350]:
				xmin = 1500.3803
				xmax = 1500.4803
				text = "not"
			intervals [3351]:
				xmin = 1500.4803
				xmax = 1500.5103
				text = ""
			intervals [3352]:
				xmin = 1500.5103
				xmax = 1500.6903
				text = "cute"
			intervals [3353]:
				xmin = 1500.6903
				xmax = 1502.7722
				text = ""
			intervals [3354]:
				xmin = 1502.7722
				xmax = 1502.8622
				text = "mm"
			intervals [3355]:
				xmin = 1502.8622
				xmax = 1504.2191
				text = ""
			intervals [3356]:
				xmin = 1504.2191
				xmax = 1504.3591
				text = "he"
			intervals [3357]:
				xmin = 1504.3591
				xmax = 1504.6191
				text = "do"
			intervals [3358]:
				xmin = 1504.6191
				xmax = 1509.1726
				text = ""
			intervals [3359]:
				xmin = 1509.1726
				xmax = 1509.2526
				text = "he"
			intervals [3360]:
				xmin = 1509.2526
				xmax = 1509.6826
				text = "was"
			intervals [3361]:
				xmin = 1509.6826
				xmax = 1511.7932
				text = ""
			intervals [3362]:
				xmin = 1511.7932
				xmax = 1511.9232
				text = "he"
			intervals [3363]:
				xmin = 1511.9232
				xmax = 1512.2332
				text = "still"
			intervals [3364]:
				xmin = 1512.2332
				xmax = 1512.3832
				text = "he"
			intervals [3365]:
				xmin = 1512.3832
				xmax = 1512.4532
				text = "i"
			intervals [3366]:
				xmin = 1512.4532
				xmax = 1512.6032
				text = "mean"
			intervals [3367]:
				xmin = 1512.6032
				xmax = 1512.7232
				text = "he"
			intervals [3368]:
				xmin = 1512.7232
				xmax = 1513.0832
				text = "still"
			intervals [3369]:
				xmin = 1513.0832
				xmax = 1513.2132
				text = "aff-"
			intervals [3370]:
				xmin = 1513.2132
				xmax = 1513.8232
				text = "affiliated"
			intervals [3371]:
				xmin = 1513.8232
				xmax = 1516.1947
				text = ""
			intervals [3372]:
				xmin = 1516.1947
				xmax = 1516.3247
				text = "he"
			intervals [3373]:
				xmin = 1516.3247
				xmax = 1516.7747
				text = "still"
			intervals [3374]:
				xmin = 1516.7747
				xmax = 1516.8047
				text = ""
			intervals [3375]:
				xmin = 1516.8047
				xmax = 1517.1547
				text = "<unk>"
			intervals [3376]:
				xmin = 1517.1547
				xmax = 1517.3647
				text = ""
			intervals [3377]:
				xmin = 1517.3647
				xmax = 1517.5047
				text = "get"
			intervals [3378]:
				xmin = 1517.5047
				xmax = 1517.5647
				text = "in"
			intervals [3379]:
				xmin = 1517.5647
				xmax = 1517.8147
				text = "trouble"
			intervals [3380]:
				xmin = 1517.8147
				xmax = 1517.9047
				text = "with"
			intervals [3381]:
				xmin = 1517.9047
				xmax = 1518.0747
				text = "them"
			intervals [3382]:
				xmin = 1518.0747
				xmax = 1519.0689
				text = ""
			intervals [3383]:
				xmin = 1519.0689
				xmax = 1519.1689
				text = "at"
			intervals [3384]:
				xmin = 1519.1689
				xmax = 1519.3989
				text = "twenty"
			intervals [3385]:
				xmin = 1519.3989
				xmax = 1519.6289
				text = "five"
			intervals [3386]:
				xmin = 1519.6289
				xmax = 1525.946
				text = ""
			intervals [3387]:
				xmin = 1525.946
				xmax = 1526.126
				text = "<unk>"
			intervals [3388]:
				xmin = 1526.126
				xmax = 1526.276
				text = "i"
			intervals [3389]:
				xmin = 1526.276
				xmax = 1526.676
				text = "think"
			intervals [3390]:
				xmin = 1526.676
				xmax = 1526.846
				text = "if"
			intervals [3391]:
				xmin = 1526.846
				xmax = 1527.086
				text = "you've"
			intervals [3392]:
				xmin = 1527.086
				xmax = 1527.226
				text = "been"
			intervals [3393]:
				xmin = 1527.226
				xmax = 1527.336
				text = "to"
			intervals [3394]:
				xmin = 1527.336
				xmax = 1527.636
				text = "jail"
			intervals [3395]:
				xmin = 1527.636
				xmax = 1527.856
				text = "enough"
			intervals [3396]:
				xmin = 1527.856
				xmax = 1528.196
				text = "times"
			intervals [3397]:
				xmin = 1528.196
				xmax = 1528.326
				text = "you"
			intervals [3398]:
				xmin = 1528.326
				xmax = 1528.446
				text = "would"
			intervals [3399]:
				xmin = 1528.446
				xmax = 1528.886
				text = "think"
			intervals [3400]:
				xmin = 1528.886
				xmax = 1529.076
				text = "that"
			intervals [3401]:
				xmin = 1529.076
				xmax = 1529.206
				text = "you"
			intervals [3402]:
				xmin = 1529.206
				xmax = 1529.316
				text = "would"
			intervals [3403]:
				xmin = 1529.316
				xmax = 1529.516
				text = "get"
			intervals [3404]:
				xmin = 1529.516
				xmax = 1529.806
				text = "it"
			intervals [3405]:
				xmin = 1529.806
				xmax = 1530.7895
				text = ""
			intervals [3406]:
				xmin = 1530.7895
				xmax = 1530.9995
				text = "but"
			intervals [3407]:
				xmin = 1530.9995
				xmax = 1531.1295
				text = "not"
			intervals [3408]:
				xmin = 1531.1295
				xmax = 1531.2095
				text = "my"
			intervals [3409]:
				xmin = 1531.2095
				xmax = 1531.2395
				text = ""
			intervals [3410]:
				xmin = 1531.2395
				xmax = 1531.3895
				text = "my"
			intervals [3411]:
				xmin = 1531.3895
				xmax = 1531.5895
				text = "brother"
			intervals [3412]:
				xmin = 1531.5895
				xmax = 1531.6195
				text = ""
			intervals [3413]:
				xmin = 1531.6195
				xmax = 1531.6995
				text = "s"
			intervals [3414]:
				xmin = 1531.6995
				xmax = 1531.8995
				text = "very"
			intervals [3415]:
				xmin = 1531.8995
				xmax = 1532.0695
				text = "hard"
			intervals [3416]:
				xmin = 1532.0695
				xmax = 1532.4695
				text = "headed"
			intervals [3417]:
				xmin = 1532.4695
				xmax = 1541.7132
				text = ""
			intervals [3418]:
				xmin = 1541.7132
				xmax = 1542.0332
				text = "yeah"
			intervals [3419]:
				xmin = 1542.0332
				xmax = 1549.263
				text = ""
			intervals [3420]:
				xmin = 1549.263
				xmax = 1549.773
				text = "yeah"
			intervals [3421]:
				xmin = 1549.773
				xmax = 1549.9037
				text = ""
			intervals [3422]:
				xmin = 1549.9037
				xmax = 1550.0437
				text = "my"
			intervals [3423]:
				xmin = 1550.0437
				xmax = 1550.2937
				text = "brother"
			intervals [3424]:
				xmin = 1550.2937
				xmax = 1550.5237
				text = "is"
			intervals [3425]:
				xmin = 1550.5237
				xmax = 1550.6437
				text = "a"
			intervals [3426]:
				xmin = 1550.6437
				xmax = 1550.6737
				text = ""
			intervals [3427]:
				xmin = 1550.6737
				xmax = 1550.8737
				text = "hood"
			intervals [3428]:
				xmin = 1550.8737
				xmax = 1551.2737
				text = "ninja"
			intervals [3429]:
				xmin = 1551.2737
				xmax = 1554.1937
				text = ""
			intervals [3430]:
				xmin = 1554.1937
				xmax = 1554.2837
				text = "i"
			intervals [3431]:
				xmin = 1554.2837
				xmax = 1554.4337
				text = "don't"
			intervals [3432]:
				xmin = 1554.4337
				xmax = 1554.5437
				text = "say"
			intervals [3433]:
				xmin = 1554.5437
				xmax = 1554.6737
				text = "the"
			intervals [3434]:
				xmin = 1554.6737
				xmax = 1554.7537
				text = "n"
			intervals [3435]:
				xmin = 1554.7537
				xmax = 1554.7837
				text = ""
			intervals [3436]:
				xmin = 1554.7837
				xmax = 1555.0437
				text = "word"
			intervals [3437]:
				xmin = 1555.0437
				xmax = 1555.5574
				text = ""
			intervals [3438]:
				xmin = 1555.5574
				xmax = 1555.7574
				text = "alright"
			intervals [3439]:
				xmin = 1555.7574
				xmax = 1558.046
				text = ""
			intervals [3440]:
				xmin = 1558.046
				xmax = 1558.166
				text = "so"
			intervals [3441]:
				xmin = 1558.166
				xmax = 1558.256
				text = "i"
			intervals [3442]:
				xmin = 1558.256
				xmax = 1558.716
				text = "substitute"
			intervals [3443]:
				xmin = 1558.716
				xmax = 1558.776
				text = "it"
			intervals [3444]:
				xmin = 1558.776
				xmax = 1558.916
				text = "with"
			intervals [3445]:
				xmin = 1558.916
				xmax = 1559.286
				text = "ninja"
			intervals [3446]:
				xmin = 1559.286
				xmax = 1564.4455
				text = ""
			intervals [3447]:
				xmin = 1564.4455
				xmax = 1564.5855
				text = "that"
			intervals [3448]:
				xmin = 1564.5855
				xmax = 1564.6955
				text = "s"
			intervals [3449]:
				xmin = 1564.6955
				xmax = 1564.9655
				text = "fine"
			intervals [3450]:
				xmin = 1564.9655
				xmax = 1565.6251
				text = ""
			intervals [3451]:
				xmin = 1565.6251
				xmax = 1565.7851
				text = "take"
			intervals [3452]:
				xmin = 1565.7851
				xmax = 1565.8951
				text = "it"
			intervals [3453]:
				xmin = 1565.8951
				xmax = 1565.9851
				text = "and"
			intervals [3454]:
				xmin = 1565.9851
				xmax = 1566.1651
				text = "run"
			intervals [3455]:
				xmin = 1566.1651
				xmax = 1566.2851
				text = "with"
			intervals [3456]:
				xmin = 1566.2851
				xmax = 1566.4351
				text = "it"
			intervals [3457]:
				xmin = 1566.4351
				xmax = 1567.7865
				text = ""
			intervals [3458]:
				xmin = 1567.7865
				xmax = 1568.5465
				text = "<unk>"
			intervals [3459]:
				xmin = 1568.5465
				xmax = 1573.4455
				text = ""
			intervals [3460]:
				xmin = 1573.4455
				xmax = 1573.8255
				text = "well"
			intervals [3461]:
				xmin = 1573.8255
				xmax = 1574.4947
				text = ""
			intervals [3462]:
				xmin = 1574.4947
				xmax = 1574.7947
				text = "first"
			intervals [3463]:
				xmin = 1574.7947
				xmax = 1574.8247
				text = "i"
			intervals [3464]:
				xmin = 1574.8247
				xmax = 1575.2147
				text = "went"
			intervals [3465]:
				xmin = 1575.2147
				xmax = 1575.4593
				text = ""
			intervals [3466]:
				xmin = 1575.4593
				xmax = 1575.5593
				text = "i"
			intervals [3467]:
				xmin = 1575.5593
				xmax = 1575.7293
				text = "was"
			intervals [3468]:
				xmin = 1575.7293
				xmax = 1576.0993
				text = "online"
			intervals [3469]:
				xmin = 1576.0993
				xmax = 1576.1693
				text = ""
			intervals [3470]:
				xmin = 1576.1693
				xmax = 1576.7193
				text = "university"
			intervals [3471]:
				xmin = 1576.7193
				xmax = 1576.7793
				text = "of"
			intervals [3472]:
				xmin = 1576.7793
				xmax = 1577.1093
				text = "phoenix"
			intervals [3473]:
				xmin = 1577.1093
				xmax = 1577.2993
				text = "cause"
			intervals [3474]:
				xmin = 1577.2993
				xmax = 1577.4993
				text = "after"
			intervals [3475]:
				xmin = 1577.4993
				xmax = 1577.6693
				text = "high"
			intervals [3476]:
				xmin = 1577.6693
				xmax = 1577.8893
				text = "school"
			intervals [3477]:
				xmin = 1577.8893
				xmax = 1577.9293
				text = "i"
			intervals [3478]:
				xmin = 1577.9293
				xmax = 1578.2693
				text = "didn't"
			intervals [3479]:
				xmin = 1578.2693
				xmax = 1578.5393
				text = "i"
			intervals [3480]:
				xmin = 1578.5393
				xmax = 1578.7893
				text = "was"
			intervals [3481]:
				xmin = 1578.7893
				xmax = 1579.0193
				text = "so"
			intervals [3482]:
				xmin = 1579.0193
				xmax = 1579.2693
				text = "turned"
			intervals [3483]:
				xmin = 1579.2693
				xmax = 1579.5993
				text = "off"
			intervals [3484]:
				xmin = 1579.5993
				xmax = 1579.7093
				text = "of"
			intervals [3485]:
				xmin = 1579.7093
				xmax = 1580.1893
				text = "school"
			intervals [3486]:
				xmin = 1580.1893
				xmax = 1580.5694
				text = ""
			intervals [3487]:
				xmin = 1580.5694
				xmax = 1580.8294
				text = "i"
			intervals [3488]:
				xmin = 1580.8294
				xmax = 1581.0038
				text = ""
			intervals [3489]:
				xmin = 1581.0038
				xmax = 1581.4938
				text = "didn't"
			intervals [3490]:
				xmin = 1581.4938
				xmax = 1581.6638
				text = "go"
			intervals [3491]:
				xmin = 1581.6638
				xmax = 1581.8738
				text = "back"
			intervals [3492]:
				xmin = 1581.8738
				xmax = 1581.9438
				text = "to"
			intervals [3493]:
				xmin = 1581.9438
				xmax = 1582.1838
				text = "school"
			intervals [3494]:
				xmin = 1582.1838
				xmax = 1582.3438
				text = "for"
			intervals [3495]:
				xmin = 1582.3438
				xmax = 1582.5338
				text = "like"
			intervals [3496]:
				xmin = 1582.5338
				xmax = 1582.5738
				text = ""
			intervals [3497]:
				xmin = 1582.5738
				xmax = 1582.8338
				text = "two"
			intervals [3498]:
				xmin = 1582.8338
				xmax = 1582.9038
				text = "to"
			intervals [3499]:
				xmin = 1582.9038
				xmax = 1583.1538
				text = "three"
			intervals [3500]:
				xmin = 1583.1538
				xmax = 1583.1938
				text = ""
			intervals [3501]:
				xmin = 1583.1938
				xmax = 1583.4938
				text = "years"
			intervals [3502]:
				xmin = 1583.4938
				xmax = 1584.9812
				text = ""
			intervals [3503]:
				xmin = 1584.9812
				xmax = 1585.4012
				text = "so"
			intervals [3504]:
				xmin = 1585.4012
				xmax = 1585.4312
				text = ""
			intervals [3505]:
				xmin = 1585.4312
				xmax = 1585.5612
				text = "i"
			intervals [3506]:
				xmin = 1585.5612
				xmax = 1585.8112
				text = "was"
			intervals [3507]:
				xmin = 1585.8112
				xmax = 1585.9712
				text = "a"
			intervals [3508]:
				xmin = 1585.9712
				xmax = 1586.0012
				text = ""
			intervals [3509]:
				xmin = 1586.0012
				xmax = 1586.4012
				text = "late"
			intervals [3510]:
				xmin = 1586.4012
				xmax = 1587.1544
				text = ""
			intervals [3511]:
				xmin = 1587.1544
				xmax = 1587.4244
				text = "first"
			intervals [3512]:
				xmin = 1587.4244
				xmax = 1587.6244
				text = "time"
			intervals [3513]:
				xmin = 1587.6244
				xmax = 1587.9644
				text = "college"
			intervals [3514]:
				xmin = 1587.9644
				xmax = 1588.2744
				text = "student"
			intervals [3515]:
				xmin = 1588.2744
				xmax = 1589.4903
				text = ""
			intervals [3516]:
				xmin = 1589.4903
				xmax = 1589.8403
				text = "but"
			intervals [3517]:
				xmin = 1589.8403
				xmax = 1589.9003
				text = "i"
			intervals [3518]:
				xmin = 1589.9003
				xmax = 1590.4103
				text = "didn't"
			intervals [3519]:
				xmin = 1590.4103
				xmax = 1590.4403
				text = ""
			intervals [3520]:
				xmin = 1590.4403
				xmax = 1590.5803
				text = "my"
			intervals [3521]:
				xmin = 1590.5803
				xmax = 1590.8103
				text = "mom"
			intervals [3522]:
				xmin = 1590.8103
				xmax = 1590.9203
				text = "was"
			intervals [3523]:
				xmin = 1590.9203
				xmax = 1591.4103
				text = "sick"
			intervals [3524]:
				xmin = 1591.4103
				xmax = 1591.5003
				text = "so"
			intervals [3525]:
				xmin = 1591.5003
				xmax = 1591.5303
				text = "i"
			intervals [3526]:
				xmin = 1591.5303
				xmax = 1591.6703
				text = "didn't"
			intervals [3527]:
				xmin = 1591.6703
				xmax = 1591.7903
				text = "want"
			intervals [3528]:
				xmin = 1591.7903
				xmax = 1591.8503
				text = "to"
			intervals [3529]:
				xmin = 1591.8503
				xmax = 1592.0003
				text = "go"
			intervals [3530]:
				xmin = 1592.0003
				xmax = 1592.3603
				text = "away"
			intervals [3531]:
				xmin = 1592.3603
				xmax = 1593.6983
				text = ""
			intervals [3532]:
				xmin = 1593.6983
				xmax = 1593.8383
				text = "so"
			intervals [3533]:
				xmin = 1593.8383
				xmax = 1593.8783
				text = "i"
			intervals [3534]:
				xmin = 1593.8783
				xmax = 1594.0683
				text = "went"
			intervals [3535]:
				xmin = 1594.0683
				xmax = 1594.2483
				text = "to"
			intervals [3536]:
				xmin = 1594.2483
				xmax = 1594.2783
				text = ""
			intervals [3537]:
				xmin = 1594.2783
				xmax = 1594.7683
				text = "rdx"
			intervals [3538]:
				xmin = 1594.7683
				xmax = 1597.7242
				text = ""
			intervals [3539]:
				xmin = 1597.7242
				xmax = 1597.8042
				text = "it"
			intervals [3540]:
				xmin = 1597.8042
				xmax = 1597.9642
				text = "was"
			intervals [3541]:
				xmin = 1597.9642
				xmax = 1598.2542
				text = "fun"
			intervals [3542]:
				xmin = 1598.2542
				xmax = 1599.0788
				text = ""
			intervals [3543]:
				xmin = 1599.0788
				xmax = 1599.2188
				text = "it"
			intervals [3544]:
				xmin = 1599.2188
				xmax = 1599.4388
				text = "was"
			intervals [3545]:
				xmin = 1599.4388
				xmax = 1599.7188
				text = ""
			intervals [3546]:
				xmin = 1599.7188
				xmax = 1600.0088
				text = "then"
			intervals [3547]:
				xmin = 1600.0088
				xmax = 1600.3788
				text = "that"
			intervals [3548]:
				xmin = 1600.3788
				xmax = 1600.4088
				text = ""
			intervals [3549]:
				xmin = 1600.4088
				xmax = 1600.5588
				text = "it"
			intervals [3550]:
				xmin = 1600.5588
				xmax = 1600.7288
				text = "was"
			intervals [3551]:
				xmin = 1600.7288
				xmax = 1601.4288
				text = "like"
			intervals [3552]:
				xmin = 1601.4288
				xmax = 1602.0278
				text = ""
			intervals [3553]:
				xmin = 1602.0278
				xmax = 1602.1178
				text = "<unk>"
			intervals [3554]:
				xmin = 1602.1178
				xmax = 1602.1478
				text = ""
			intervals [3555]:
				xmin = 1602.1478
				xmax = 1602.2578
				text = "the"
			intervals [3556]:
				xmin = 1602.2578
				xmax = 1602.8178
				text = "thirteenth"
			intervals [3557]:
				xmin = 1602.8178
				xmax = 1603.2978
				text = "grade"
			intervals [3558]:
				xmin = 1603.2978
				xmax = 1604.4285
				text = ""
			intervals [3559]:
				xmin = 1604.4285
				xmax = 1604.7785
				text = "because"
			intervals [3560]:
				xmin = 1604.7785
				xmax = 1605.2185
				text = "everybody"
			intervals [3561]:
				xmin = 1605.2185
				xmax = 1605.3585
				text = ""
			intervals [3562]:
				xmin = 1605.3585
				xmax = 1605.4085
				text = "i"
			intervals [3563]:
				xmin = 1605.4085
				xmax = 1605.6885
				text = "knew"
			intervals [3564]:
				xmin = 1605.6885
				xmax = 1605.8885
				text = "from"
			intervals [3565]:
				xmin = 1605.8885
				xmax = 1605.9385
				text = ""
			intervals [3566]:
				xmin = 1605.9385
				xmax = 1606.2585
				text = "all"
			intervals [3567]:
				xmin = 1606.2585
				xmax = 1606.3885
				text = "over"
			intervals [3568]:
				xmin = 1606.3885
				xmax = 1606.4685
				text = "the"
			intervals [3569]:
				xmin = 1606.4685
				xmax = 1607.1885
				text = "place"
			intervals [3570]:
				xmin = 1607.1885
				xmax = 1607.686
				text = ""
			intervals [3571]:
				xmin = 1607.686
				xmax = 1607.836
				text = "that"
			intervals [3572]:
				xmin = 1607.836
				xmax = 1608.106
				text = "wanted"
			intervals [3573]:
				xmin = 1608.106
				xmax = 1608.256
				text = "to"
			intervals [3574]:
				xmin = 1608.256
				xmax = 1608.536
				text = "better"
			intervals [3575]:
				xmin = 1608.536
				xmax = 1609.126
				text = "themselves"
			intervals [3576]:
				xmin = 1609.126
				xmax = 1609.256
				text = "they"
			intervals [3577]:
				xmin = 1609.256
				xmax = 1609.416
				text = "went"
			intervals [3578]:
				xmin = 1609.416
				xmax = 1609.446
				text = ""
			intervals [3579]:
				xmin = 1609.446
				xmax = 1609.906
				text = "rdx"
			intervals [3580]:
				xmin = 1609.906
				xmax = 1616.3734
				text = ""
			intervals [3581]:
				xmin = 1616.3734
				xmax = 1616.5734
				text = "yeah"
			intervals [3582]:
				xmin = 1616.5734
				xmax = 1617.1034
				text = "uptown"
			intervals [3583]:
				xmin = 1617.1034
				xmax = 1617.326
				text = ""
			intervals [3584]:
				xmin = 1617.326
				xmax = 1617.696
				text = "mm-hm"
			intervals [3585]:
				xmin = 1617.696
				xmax = 1622.5827
				text = ""
			intervals [3586]:
				xmin = 1622.5827
				xmax = 1622.9427
				text = "mm-hm"
			intervals [3587]:
				xmin = 1622.9427
				xmax = 1623.6769
				text = ""
			intervals [3588]:
				xmin = 1623.6769
				xmax = 1623.7869
				text = "have"
			intervals [3589]:
				xmin = 1623.7869
				xmax = 1623.9369
				text = "you"
			intervals [3590]:
				xmin = 1623.9369
				xmax = 1624.1469
				text = "have"
			intervals [3591]:
				xmin = 1624.1469
				xmax = 1624.3069
				text = "you"
			intervals [3592]:
				xmin = 1624.3069
				xmax = 1624.4769
				text = "ever"
			intervals [3593]:
				xmin = 1624.4769
				xmax = 1624.7569
				text = "seen"
			intervals [3594]:
				xmin = 1624.7569
				xmax = 1624.8969
				text = "the"
			intervals [3595]:
				xmin = 1624.8969
				xmax = 1625.1369
				text = "old"
			intervals [3596]:
				xmin = 1625.1369
				xmax = 1625.2669
				text = "wood"
			intervals [3597]:
				xmin = 1625.2669
				xmax = 1625.3369
				text = ""
			intervals [3598]:
				xmin = 1625.3369
				xmax = 1625.4569
				text = "you"
			intervals [3599]:
				xmin = 1625.4569
				xmax = 1625.6769
				text = "saw"
			intervals [3600]:
				xmin = 1625.6769
				xmax = 1625.8069
				text = "the"
			intervals [3601]:
				xmin = 1625.8069
				xmax = 1626.0169
				text = "old"
			intervals [3602]:
				xmin = 1626.0169
				xmax = 1626.4669
				text = "woodson"
			intervals [3603]:
				xmin = 1626.4669
				xmax = 1626.8325
				text = ""
			intervals [3604]:
				xmin = 1626.8325
				xmax = 1626.9425
				text = "it"
			intervals [3605]:
				xmin = 1626.9425
				xmax = 1627.2625
				text = "remind"
			intervals [3606]:
				xmin = 1627.2625
				xmax = 1627.3225
				text = "me"
			intervals [3607]:
				xmin = 1627.3225
				xmax = 1627.4525
				text = ""
			intervals [3608]:
				xmin = 1627.4525
				xmax = 1627.6725
				text = "me"
			intervals [3609]:
				xmin = 1627.6725
				xmax = 1627.7025
				text = ""
			intervals [3610]:
				xmin = 1627.7025
				xmax = 1627.7925
				text = "of"
			intervals [3611]:
				xmin = 1627.7925
				xmax = 1627.8225
				text = ""
			intervals [3612]:
				xmin = 1627.8225
				xmax = 1627.9625
				text = "the"
			intervals [3613]:
				xmin = 1627.9625
				xmax = 1628.1525
				text = "old"
			intervals [3614]:
				xmin = 1628.1525
				xmax = 1628.1825
				text = ""
			intervals [3615]:
				xmin = 1628.1825
				xmax = 1628.5225
				text = "woodson"
			intervals [3616]:
				xmin = 1628.5225
				xmax = 1628.6825
				text = "high"
			intervals [3617]:
				xmin = 1628.6825
				xmax = 1628.9525
				text = "school"
			intervals [3618]:
				xmin = 1628.9525
				xmax = 1631.7473
				text = ""
			intervals [3619]:
				xmin = 1631.7473
				xmax = 1632.2473
				text = "yeah"
			intervals [3620]:
				xmin = 1632.2473
				xmax = 1632.3073
				text = "it"
			intervals [3621]:
				xmin = 1632.3073
				xmax = 1632.4473
				text = "looked"
			intervals [3622]:
				xmin = 1632.4473
				xmax = 1632.6773
				text = "like"
			intervals [3623]:
				xmin = 1632.6773
				xmax = 1632.9473
				text = "a"
			intervals [3624]:
				xmin = 1632.9473
				xmax = 1633.0373
				text = ""
			intervals [3625]:
				xmin = 1633.0373
				xmax = 1633.2073
				text = "a"
			intervals [3626]:
				xmin = 1633.2073
				xmax = 1633.5073
				text = "jail"
			intervals [3627]:
				xmin = 1633.5073
				xmax = 1633.6673
				text = "they"
			intervals [3628]:
				xmin = 1633.6673
				xmax = 1633.9073
				text = "called"
			intervals [3629]:
				xmin = 1633.9073
				xmax = 1634.0073
				text = "it"
			intervals [3630]:
				xmin = 1634.0073
				xmax = 1634.0473
				text = ""
			intervals [3631]:
				xmin = 1634.0473
				xmax = 1634.1373
				text = "a"
			intervals [3632]:
				xmin = 1634.1373
				xmax = 1634.4473
				text = "jail"
			intervals [3633]:
				xmin = 1634.4473
				xmax = 1634.7752
				text = ""
			intervals [3634]:
				xmin = 1634.7752
				xmax = 1634.8952
				text = "but"
			intervals [3635]:
				xmin = 1634.8952
				xmax = 1635.0252
				text = "it"
			intervals [3636]:
				xmin = 1635.0252
				xmax = 1635.1852
				text = "looked"
			intervals [3637]:
				xmin = 1635.1852
				xmax = 1635.3652
				text = "like"
			intervals [3638]:
				xmin = 1635.3652
				xmax = 1635.4452
				text = ""
			intervals [3639]:
				xmin = 1635.4452
				xmax = 1635.6752
				text = "uh"
			intervals [3640]:
				xmin = 1635.6752
				xmax = 1635.7052
				text = ""
			intervals [3641]:
				xmin = 1635.7052
				xmax = 1635.7652
				text = "it"
			intervals [3642]:
				xmin = 1635.7652
				xmax = 1635.9652
				text = ""
			intervals [3643]:
				xmin = 1635.9652
				xmax = 1636.1352
				text = "looked"
			intervals [3644]:
				xmin = 1636.1352
				xmax = 1636.2252
				text = ""
			intervals [3645]:
				xmin = 1636.2252
				xmax = 1636.3452
				text = "like"
			intervals [3646]:
				xmin = 1636.3452
				xmax = 1636.4052
				text = ""
			intervals [3647]:
				xmin = 1636.4052
				xmax = 1636.6652
				text = "that"
			intervals [3648]:
				xmin = 1636.6652
				xmax = 1637.1214
				text = ""
			intervals [3649]:
				xmin = 1637.1214
				xmax = 1637.2414
				text = "but"
			intervals [3650]:
				xmin = 1637.2414
				xmax = 1637.4414
				text = "yeah"
			intervals [3651]:
				xmin = 1637.4414
				xmax = 1637.5914
				text = "that"
			intervals [3652]:
				xmin = 1637.5914
				xmax = 1637.8114
				text = "was"
			intervals [3653]:
				xmin = 1637.8114
				xmax = 1637.8614
				text = ""
			intervals [3654]:
				xmin = 1637.8614
				xmax = 1637.9714
				text = "it"
			intervals [3655]:
				xmin = 1637.9714
				xmax = 1638.1814
				text = "was"
			intervals [3656]:
				xmin = 1638.1814
				xmax = 1638.5614
				text = "fun"
			intervals [3657]:
				xmin = 1638.5614
				xmax = 1638.6714
				text = ""
			intervals [3658]:
				xmin = 1638.6714
				xmax = 1638.8114
				text = "it"
			intervals [3659]:
				xmin = 1638.8114
				xmax = 1639.6814
				text = "was"
			intervals [3660]:
				xmin = 1639.6814
				xmax = 1641.1846
				text = ""
			intervals [3661]:
				xmin = 1641.1846
				xmax = 1641.7646
				text = "um"
			intervals [3662]:
				xmin = 1641.7646
				xmax = 1642.1995
				text = ""
			intervals [3663]:
				xmin = 1642.1995
				xmax = 1642.4695
				text = "even"
			intervals [3664]:
				xmin = 1642.4695
				xmax = 1642.6895
				text = "going"
			intervals [3665]:
				xmin = 1642.6895
				xmax = 1642.8195
				text = "on"
			intervals [3666]:
				xmin = 1642.8195
				xmax = 1642.8995
				text = "the"
			intervals [3667]:
				xmin = 1642.8995
				xmax = 1643.3295
				text = "train"
			intervals [3668]:
				xmin = 1643.3295
				xmax = 1643.5195
				text = "riding"
			intervals [3669]:
				xmin = 1643.5195
				xmax = 1643.5995
				text = "the"
			intervals [3670]:
				xmin = 1643.5995
				xmax = 1643.8895
				text = "train"
			intervals [3671]:
				xmin = 1643.8895
				xmax = 1643.9295
				text = ""
			intervals [3672]:
				xmin = 1643.9295
				xmax = 1644.1595
				text = "up"
			intervals [3673]:
				xmin = 1644.1595
				xmax = 1644.5595
				text = "there"
			intervals [3674]:
				xmin = 1644.5595
				xmax = 1645.2094
				text = ""
			intervals [3675]:
				xmin = 1645.2094
				xmax = 1645.4194
				text = "it"
			intervals [3676]:
				xmin = 1645.4194
				xmax = 1645.6794
				text = "was"
			intervals [3677]:
				xmin = 1645.6794
				xmax = 1646.0394
				text = "like"
			intervals [3678]:
				xmin = 1646.0394
				xmax = 1646.1494
				text = ""
			intervals [3679]:
				xmin = 1646.1494
				xmax = 1646.6294
				text = "okay"
			intervals [3680]:
				xmin = 1646.6294
				xmax = 1646.9149
				text = ""
			intervals [3681]:
				xmin = 1646.9149
				xmax = 1647.0849
				text = "you"
			intervals [3682]:
				xmin = 1647.0849
				xmax = 1647.2049
				text = "can"
			intervals [3683]:
				xmin = 1647.2049
				xmax = 1647.3949
				text = "tell"
			intervals [3684]:
				xmin = 1647.3949
				xmax = 1647.4649
				text = "we"
			intervals [3685]:
				xmin = 1647.4649
				xmax = 1647.6449
				text = "about"
			intervals [3686]:
				xmin = 1647.6449
				xmax = 1647.9149
				text = "to"
			intervals [3687]:
				xmin = 1647.9149
				xmax = 1648.1149
				text = ""
			intervals [3688]:
				xmin = 1648.1149
				xmax = 1648.3549
				text = "hit"
			intervals [3689]:
				xmin = 1648.3549
				xmax = 1648.6249
				text = "silver"
			intervals [3690]:
				xmin = 1648.6249
				xmax = 1648.9549
				text = "spring"
			intervals [3691]:
				xmin = 1648.9549
				xmax = 1649.0649
				text = "or"
			intervals [3692]:
				xmin = 1649.0649
				xmax = 1649.1949
				text = "get"
			intervals [3693]:
				xmin = 1649.1949
				xmax = 1649.4249
				text = "close"
			intervals [3694]:
				xmin = 1649.4249
				xmax = 1649.4849
				text = "to"
			intervals [3695]:
				xmin = 1649.4849
				xmax = 1649.7149
				text = "silver"
			intervals [3696]:
				xmin = 1649.7149
				xmax = 1649.9749
				text = "spring"
			intervals [3697]:
				xmin = 1649.9749
				xmax = 1650.6049
				text = "because"
			intervals [3698]:
				xmin = 1650.6049
				xmax = 1650.9632
				text = ""
			intervals [3699]:
				xmin = 1650.9632
				xmax = 1651.0732
				text = "it"
			intervals [3700]:
				xmin = 1651.0732
				xmax = 1651.1432
				text = "s"
			intervals [3701]:
				xmin = 1651.1432
				xmax = 1651.3932
				text = "like"
			intervals [3702]:
				xmin = 1651.3932
				xmax = 1651.6532
				text = "not"
			intervals [3703]:
				xmin = 1651.6532
				xmax = 1651.6932
				text = "a"
			intervals [3704]:
				xmin = 1651.6932
				xmax = 1651.8532
				text = "lot"
			intervals [3705]:
				xmin = 1651.8532
				xmax = 1651.9132
				text = "of"
			intervals [3706]:
				xmin = 1651.9132
				xmax = 1652.0832
				text = "black"
			intervals [3707]:
				xmin = 1652.0832
				xmax = 1652.4132
				text = "people"
			intervals [3708]:
				xmin = 1652.4132
				xmax = 1652.4432
				text = ""
			intervals [3709]:
				xmin = 1652.4432
				xmax = 1652.5832
				text = "on"
			intervals [3710]:
				xmin = 1652.5832
				xmax = 1652.7032
				text = "this"
			intervals [3711]:
				xmin = 1652.7032
				xmax = 1652.9932
				text = "train"
			intervals [3712]:
				xmin = 1652.9932
				xmax = 1653.0632
				text = "no"
			intervals [3713]:
				xmin = 1653.0632
				xmax = 1653.0932
				text = ""
			intervals [3714]:
				xmin = 1653.0932
				xmax = 1653.3132
				text = "more"
			intervals [3715]:
				xmin = 1653.3132
				xmax = 1654.2213
				text = ""
			intervals [3716]:
				xmin = 1654.2213
				xmax = 1654.4313
				text = "going"
			intervals [3717]:
				xmin = 1654.4313
				xmax = 1654.5513
				text = "up"
			intervals [3718]:
				xmin = 1654.5513
				xmax = 1654.6413
				text = "the"
			intervals [3719]:
				xmin = 1654.6413
				xmax = 1654.8413
				text = "van"
			intervals [3720]:
				xmin = 1654.8413
				xmax = 1655.2713
				text = "ness"
			intervals [3721]:
				xmin = 1655.2713
				xmax = 1656.681
				text = ""
			intervals [3722]:
				xmin = 1656.681
				xmax = 1656.771
				text = "but"
			intervals [3723]:
				xmin = 1656.771
				xmax = 1656.831
				text = "it"
			intervals [3724]:
				xmin = 1656.831
				xmax = 1656.931
				text = "was"
			intervals [3725]:
				xmin = 1656.931
				xmax = 1657.001
				text = "a"
			intervals [3726]:
				xmin = 1657.001
				xmax = 1657.101
				text = "good"
			intervals [3727]:
				xmin = 1657.101
				xmax = 1657.601
				text = "experience"
			intervals [3728]:
				xmin = 1657.601
				xmax = 1657.631
				text = "i"
			intervals [3729]:
				xmin = 1657.631
				xmax = 1657.771
				text = "met"
			intervals [3730]:
				xmin = 1657.771
				xmax = 1657.861
				text = "a"
			intervals [3731]:
				xmin = 1657.861
				xmax = 1657.921
				text = ""
			intervals [3732]:
				xmin = 1657.921
				xmax = 1658.171
				text = "lot"
			intervals [3733]:
				xmin = 1658.171
				xmax = 1658.241
				text = "of"
			intervals [3734]:
				xmin = 1658.241
				xmax = 1658.371
				text = "good"
			intervals [3735]:
				xmin = 1658.371
				xmax = 1658.711
				text = "people"
			intervals [3736]:
				xmin = 1658.711
				xmax = 1659.0751
				text = ""
			intervals [3737]:
				xmin = 1659.0751
				xmax = 1659.1451
				text = "i"
			intervals [3738]:
				xmin = 1659.1451
				xmax = 1659.2651
				text = "met"
			intervals [3739]:
				xmin = 1659.2651
				xmax = 1659.3851
				text = "my"
			intervals [3740]:
				xmin = 1659.3851
				xmax = 1659.5751
				text = "son"
			intervals [3741]:
				xmin = 1659.5751
				xmax = 1659.6051
				text = "s"
			intervals [3742]:
				xmin = 1659.6051
				xmax = 1659.8851
				text = "dad"
			intervals [3743]:
				xmin = 1659.8851
				xmax = 1659.9951
				text = ""
			intervals [3744]:
				xmin = 1659.9951
				xmax = 1660.1251
				text = "there"
			intervals [3745]:
				xmin = 1660.1251
				xmax = 1661.8711
				text = ""
			intervals [3746]:
				xmin = 1661.8711
				xmax = 1662.0011
				text = "well"
			intervals [3747]:
				xmin = 1662.0011
				xmax = 1662.4411
				text = "actually"
			intervals [3748]:
				xmin = 1662.4411
				xmax = 1662.5411
				text = "i"
			intervals [3749]:
				xmin = 1662.5411
				xmax = 1662.6011
				text = ""
			intervals [3750]:
				xmin = 1662.6011
				xmax = 1662.8011
				text = "met"
			intervals [3751]:
				xmin = 1662.8011
				xmax = 1662.8911
				text = "him"
			intervals [3752]:
				xmin = 1662.8911
				xmax = 1663.0011
				text = "through"
			intervals [3753]:
				xmin = 1663.0011
				xmax = 1663.1311
				text = "my"
			intervals [3754]:
				xmin = 1663.1311
				xmax = 1663.4211
				text = "brother"
			intervals [3755]:
				xmin = 1663.4211
				xmax = 1663.4711
				text = ""
			intervals [3756]:
				xmin = 1663.4711
				xmax = 1663.6711
				text = "but"
			intervals [3757]:
				xmin = 1663.6711
				xmax = 1663.7611
				text = "we"
			intervals [3758]:
				xmin = 1663.7611
				xmax = 1663.9111
				text = "went"
			intervals [3759]:
				xmin = 1663.9111
				xmax = 1663.9711
				text = "to"
			intervals [3760]:
				xmin = 1663.9711
				xmax = 1664.1811
				text = "school"
			intervals [3761]:
				xmin = 1664.1811
				xmax = 1664.4411
				text = "together"
			intervals [3762]:
				xmin = 1664.4411
				xmax = 1665.0296
				text = ""
			intervals [3763]:
				xmin = 1665.0296
				xmax = 1665.1496
				text = "too"
			intervals [3764]:
				xmin = 1665.1496
				xmax = 1666.967
				text = ""
			intervals [3765]:
				xmin = 1666.967
				xmax = 1667.527
				text = "rdx"
			intervals [3766]:
				xmin = 1667.527
				xmax = 1669.6674
				text = ""
			intervals [3767]:
				xmin = 1669.6674
				xmax = 1670.0174
				text = "mm-mm"
			intervals [3768]:
				xmin = 1670.0174
				xmax = 1672.3334
				text = ""
			intervals [3769]:
				xmin = 1672.3334
				xmax = 1672.4434
				text = "i"
			intervals [3770]:
				xmin = 1672.4434
				xmax = 1672.9034
				text = "met"
			intervals [3771]:
				xmin = 1672.9034
				xmax = 1673.0756
				text = ""
			intervals [3772]:
				xmin = 1673.0756
				xmax = 1673.1356
				text = "i"
			intervals [3773]:
				xmin = 1673.1356
				xmax = 1673.4256
				text = "met"
			intervals [3774]:
				xmin = 1673.4256
				xmax = 1673.8456
				text = "him"
			intervals [3775]:
				xmin = 1673.8456
				xmax = 1674.7598
				text = ""
			intervals [3776]:
				xmin = 1674.7598
				xmax = 1674.9798
				text = "right"
			intervals [3777]:
				xmin = 1674.9798
				xmax = 1675.2598
				text = "on"
			intervals [3778]:
				xmin = 1675.2598
				xmax = 1675.3598
				text = ""
			intervals [3779]:
				xmin = 1675.3598
				xmax = 1675.6898
				text = "outside"
			intervals [3780]:
				xmin = 1675.6898
				xmax = 1675.7498
				text = "of"
			intervals [3781]:
				xmin = 1675.7498
				xmax = 1675.8198
				text = "my"
			intervals [3782]:
				xmin = 1675.8198
				xmax = 1676.3698
				text = "house"
			intervals [3783]:
				xmin = 1676.3698
				xmax = 1676.7231
				text = ""
			intervals [3784]:
				xmin = 1676.7231
				xmax = 1676.7831
				text = "my"
			intervals [3785]:
				xmin = 1676.7831
				xmax = 1676.8131
				text = ""
			intervals [3786]:
				xmin = 1676.8131
				xmax = 1677.0231
				text = "brother"
			intervals [3787]:
				xmin = 1677.0231
				xmax = 1677.4031
				text = "introduced"
			intervals [3788]:
				xmin = 1677.4031
				xmax = 1677.4331
				text = ""
			intervals [3789]:
				xmin = 1677.4331
				xmax = 1677.5231
				text = "me"
			intervals [3790]:
				xmin = 1677.5231
				xmax = 1677.6831
				text = ""
			intervals [3791]:
				xmin = 1677.6831
				xmax = 1677.7731
				text = "he"
			intervals [3792]:
				xmin = 1677.7731
				xmax = 1677.8931
				text = "was"
			intervals [3793]:
				xmin = 1677.8931
				xmax = 1677.9831
				text = "one"
			intervals [3794]:
				xmin = 1677.9831
				xmax = 1678.0431
				text = "of"
			intervals [3795]:
				xmin = 1678.0431
				xmax = 1678.1331
				text = "my"
			intervals [3796]:
				xmin = 1678.1331
				xmax = 1678.1631
				text = ""
			intervals [3797]:
				xmin = 1678.1631
				xmax = 1678.3831
				text = "brother"
			intervals [3798]:
				xmin = 1678.3831
				xmax = 1678.4231
				text = "s"
			intervals [3799]:
				xmin = 1678.4231
				xmax = 1678.7431
				text = "friends"
			intervals [3800]:
				xmin = 1678.7431
				xmax = 1678.7731
				text = ""
			intervals [3801]:
				xmin = 1678.7731
				xmax = 1678.8331
				text = "at"
			intervals [3802]:
				xmin = 1678.8331
				xmax = 1678.8631
				text = ""
			intervals [3803]:
				xmin = 1678.8631
				xmax = 1679.0031
				text = "first"
			intervals [3804]:
				xmin = 1679.0031
				xmax = 1685.1137
				text = ""
			intervals [3805]:
				xmin = 1685.1137
				xmax = 1685.3837
				text = "criminal"
			intervals [3806]:
				xmin = 1685.3837
				xmax = 1685.8337
				text = "justice"
			intervals [3807]:
				xmin = 1685.8337
				xmax = 1689.4069
				text = ""
			intervals [3808]:
				xmin = 1689.4069
				xmax = 1689.6069
				text = "mm-hm"
			intervals [3809]:
				xmin = 1689.6069
				xmax = 1690.1476
				text = ""
			intervals [3810]:
				xmin = 1690.1476
				xmax = 1690.2576
				text = "i'm"
			intervals [3811]:
				xmin = 1690.2576
				xmax = 1690.5476
				text = "still"
			intervals [3812]:
				xmin = 1690.5476
				xmax = 1690.5776
				text = ""
			intervals [3813]:
				xmin = 1690.5776
				xmax = 1690.9776
				text = "pursuing"
			intervals [3814]:
				xmin = 1690.9776
				xmax = 1691.0576
				text = "it"
			intervals [3815]:
				xmin = 1691.0576
				xmax = 1692.8755
				text = ""
			intervals [3816]:
				xmin = 1692.8755
				xmax = 1693.0255
				text = "oh"
			intervals [3817]:
				xmin = 1693.0255
				xmax = 1693.2455
				text = "no"
			intervals [3818]:
				xmin = 1693.2455
				xmax = 1693.3555
				text = "i'm"
			intervals [3819]:
				xmin = 1693.3555
				xmax = 1693.5155
				text = "not"
			intervals [3820]:
				xmin = 1693.5155
				xmax = 1693.6855
				text = "doing"
			intervals [3821]:
				xmin = 1693.6855
				xmax = 1693.8155
				text = "that"
			intervals [3822]:
				xmin = 1693.8155
				xmax = 1693.9755
				text = "at"
			intervals [3823]:
				xmin = 1693.9755
				xmax = 1694.1255
				text = "all"
			intervals [3824]:
				xmin = 1694.1255
				xmax = 1694.1555
				text = ""
			intervals [3825]:
				xmin = 1694.1555
				xmax = 1694.4555
				text = "nothing"
			intervals [3826]:
				xmin = 1694.4555
				xmax = 1694.7755
				text = ""
			intervals [3827]:
				xmin = 1694.7755
				xmax = 1695.0455
				text = "not"
			intervals [3828]:
				xmin = 1695.0455
				xmax = 1695.3655
				text = "nothing"
			intervals [3829]:
				xmin = 1695.3655
				xmax = 1695.4255
				text = "in"
			intervals [3830]:
				xmin = 1695.4255
				xmax = 1695.5555
				text = "my"
			intervals [3831]:
				xmin = 1695.5555
				xmax = 1695.8355
				text = "field"
			intervals [3832]:
				xmin = 1695.8355
				xmax = 1695.9255
				text = ""
			intervals [3833]:
				xmin = 1695.9255
				xmax = 1696.0955
				text = "no"
			intervals [3834]:
				xmin = 1696.0955
				xmax = 1696.9142
				text = ""
			intervals [3835]:
				xmin = 1696.9142
				xmax = 1697.2142
				text = "no"
			intervals [3836]:
				xmin = 1697.2142
				xmax = 1702.2229
				text = ""
			intervals [3837]:
				xmin = 1702.2229
				xmax = 1702.6329
				text = "<unk>"
			intervals [3838]:
				xmin = 1702.6329
				xmax = 1703.4981
				text = ""
			intervals [3839]:
				xmin = 1703.4981
				xmax = 1703.6181
				text = "to"
			intervals [3840]:
				xmin = 1703.6181
				xmax = 1703.6881
				text = "be"
			intervals [3841]:
				xmin = 1703.6881
				xmax = 1703.8081
				text = "a"
			intervals [3842]:
				xmin = 1703.8081
				xmax = 1704.0081
				text = "youth"
			intervals [3843]:
				xmin = 1704.0081
				xmax = 1704.5781
				text = "advocate"
			intervals [3844]:
				xmin = 1704.5781
				xmax = 1706.2038
				text = ""
			intervals [3845]:
				xmin = 1706.2038
				xmax = 1706.6238
				text = "between"
			intervals [3846]:
				xmin = 1706.6238
				xmax = 1706.7538
				text = "a"
			intervals [3847]:
				xmin = 1706.7538
				xmax = 1707.0138
				text = "youth"
			intervals [3848]:
				xmin = 1707.0138
				xmax = 1707.6338
				text = "advocate"
			intervals [3849]:
				xmin = 1707.6338
				xmax = 1708.1725
				text = ""
			intervals [3850]:
				xmin = 1708.1725
				xmax = 1708.5625
				text = "um"
			intervals [3851]:
				xmin = 1708.5625
				xmax = 1709.3657
				text = ""
			intervals [3852]:
				xmin = 1709.3657
				xmax = 1709.5357
				text = "cause"
			intervals [3853]:
				xmin = 1709.5357
				xmax = 1709.9657
				text = "forensic"
			intervals [3854]:
				xmin = 1709.9657
				xmax = 1710.4457
				text = "science"
			intervals [3855]:
				xmin = 1710.4457
				xmax = 1711.0157
				text = "is"
			intervals [3856]:
				xmin = 1711.0157
				xmax = 1711.5048
				text = ""
			intervals [3857]:
				xmin = 1711.5048
				xmax = 1711.6348
				text = "my"
			intervals [3858]:
				xmin = 1711.6348
				xmax = 1712.0748
				text = "minor"
			intervals [3859]:
				xmin = 1712.0748
				xmax = 1714.5568
				text = ""
			intervals [3860]:
				xmin = 1714.5568
				xmax = 1714.8268
				text = "yeah"
			intervals [3861]:
				xmin = 1714.8268
				xmax = 1716.3202
				text = ""
			intervals [3862]:
				xmin = 1716.3202
				xmax = 1716.5102
				text = "but"
			intervals [3863]:
				xmin = 1716.5102
				xmax = 1717.0402
				text = "um"
			intervals [3864]:
				xmin = 1717.0402
				xmax = 1717.2543
				text = ""
			intervals [3865]:
				xmin = 1717.2543
				xmax = 1717.4443
				text = "my"
			intervals [3866]:
				xmin = 1717.4443
				xmax = 1717.7543
				text = "brother"
			intervals [3867]:
				xmin = 1717.7543
				xmax = 1718.4143
				text = "actually"
			intervals [3868]:
				xmin = 1718.4143
				xmax = 1718.708
				text = ""
			intervals [3869]:
				xmin = 1718.708
				xmax = 1719.108
				text = "inspired"
			intervals [3870]:
				xmin = 1719.108
				xmax = 1719.268
				text = "me"
			intervals [3871]:
				xmin = 1719.268
				xmax = 1719.418
				text = "to"
			intervals [3872]:
				xmin = 1719.418
				xmax = 1719.558
				text = ""
			intervals [3873]:
				xmin = 1719.558
				xmax = 1719.748
				text = "want"
			intervals [3874]:
				xmin = 1719.748
				xmax = 1719.808
				text = "to"
			intervals [3875]:
				xmin = 1719.808
				xmax = 1720.208
				text = "do"
			intervals [3876]:
				xmin = 1720.208
				xmax = 1720.328
				text = ""
			intervals [3877]:
				xmin = 1720.328
				xmax = 1720.548
				text = "youth"
			intervals [3878]:
				xmin = 1720.548
				xmax = 1721.088
				text = "advocacy"
			intervals [3879]:
				xmin = 1721.088
				xmax = 1721.308
				text = "because"
			intervals [3880]:
				xmin = 1721.308
				xmax = 1721.368
				text = "he"
			intervals [3881]:
				xmin = 1721.368
				xmax = 1721.508
				text = "got"
			intervals [3882]:
				xmin = 1721.508
				xmax = 1721.568
				text = "in"
			intervals [3883]:
				xmin = 1721.568
				xmax = 1721.858
				text = "trouble"
			intervals [3884]:
				xmin = 1721.858
				xmax = 1721.978
				text = "so"
			intervals [3885]:
				xmin = 1721.978
				xmax = 1722.458
				text = "much"
			intervals [3886]:
				xmin = 1722.458
				xmax = 1723.3257
				text = ""
			intervals [3887]:
				xmin = 1723.3257
				xmax = 1723.5257
				text = "and"
			intervals [3888]:
				xmin = 1723.5257
				xmax = 1723.6457
				text = "he"
			intervals [3889]:
				xmin = 1723.6457
				xmax = 1723.9057
				text = "didn't"
			intervals [3890]:
				xmin = 1723.9057
				xmax = 1724.1657
				text = "really"
			intervals [3891]:
				xmin = 1724.1657
				xmax = 1724.7257
				text = "have"
			intervals [3892]:
				xmin = 1724.7257
				xmax = 1725.0386
				text = ""
			intervals [3893]:
				xmin = 1725.0386
				xmax = 1725.1886
				text = "what"
			intervals [3894]:
				xmin = 1725.1886
				xmax = 1725.2586
				text = "i"
			intervals [3895]:
				xmin = 1725.2586
				xmax = 1725.8586
				text = "noticed"
			intervals [3896]:
				xmin = 1725.8586
				xmax = 1725.9583
				text = ""
			intervals [3897]:
				xmin = 1725.9583
				xmax = 1726.2283
				text = "him"
			intervals [3898]:
				xmin = 1726.2283
				xmax = 1726.3083
				text = "and"
			intervals [3899]:
				xmin = 1726.3083
				xmax = 1726.4683
				text = "his"
			intervals [3900]:
				xmin = 1726.4683
				xmax = 1726.8883
				text = "friends"
			intervals [3901]:
				xmin = 1726.8883
				xmax = 1727.9428
				text = ""
			intervals [3902]:
				xmin = 1727.9428
				xmax = 1728.0728
				text = "they"
			intervals [3903]:
				xmin = 1728.0728
				xmax = 1728.2628
				text = "didn't"
			intervals [3904]:
				xmin = 1728.2628
				xmax = 1728.4928
				text = "really"
			intervals [3905]:
				xmin = 1728.4928
				xmax = 1728.7328
				text = "have"
			intervals [3906]:
				xmin = 1728.7328
				xmax = 1728.8028
				text = "the"
			intervals [3907]:
				xmin = 1728.8028
				xmax = 1728.8328
				text = ""
			intervals [3908]:
				xmin = 1728.8328
				xmax = 1729.4828
				text = "resources"
			intervals [3909]:
				xmin = 1729.4828
				xmax = 1729.6028
				text = "to"
			intervals [3910]:
				xmin = 1729.6028
				xmax = 1729.6428
				text = ""
			intervals [3911]:
				xmin = 1729.6428
				xmax = 1729.8928
				text = "better"
			intervals [3912]:
				xmin = 1729.8928
				xmax = 1729.9228
				text = ""
			intervals [3913]:
				xmin = 1729.9228
				xmax = 1730.5228
				text = "themselves"
			intervals [3914]:
				xmin = 1730.5228
				xmax = 1730.5528
				text = ""
			intervals [3915]:
				xmin = 1730.5528
				xmax = 1730.8328
				text = "like"
			intervals [3916]:
				xmin = 1730.8328
				xmax = 1730.8928
				text = ""
			intervals [3917]:
				xmin = 1730.8928
				xmax = 1731.4028
				text = "especially"
			intervals [3918]:
				xmin = 1731.4028
				xmax = 1731.6428
				text = "after"
			intervals [3919]:
				xmin = 1731.6428
				xmax = 1731.9828
				text = "they"
			intervals [3920]:
				xmin = 1731.9828
				xmax = 1732.2164
				text = ""
			intervals [3921]:
				xmin = 1732.2164
				xmax = 1732.3964
				text = "got"
			intervals [3922]:
				xmin = 1732.3964
				xmax = 1732.4664
				text = "a"
			intervals [3923]:
				xmin = 1732.4664
				xmax = 1732.8964
				text = "record"
			intervals [3924]:
				xmin = 1732.8964
				xmax = 1733.0165
				text = ""
			intervals [3925]:
				xmin = 1733.0165
				xmax = 1733.1765
				text = "it"
			intervals [3926]:
				xmin = 1733.1765
				xmax = 1733.2765
				text = "s"
			intervals [3927]:
				xmin = 1733.2765
				xmax = 1733.5065
				text = "really"
			intervals [3928]:
				xmin = 1733.5065
				xmax = 1733.9665
				text = "nothing"
			intervals [3929]:
				xmin = 1733.9665
				xmax = 1733.9965
				text = ""
			intervals [3930]:
				xmin = 1733.9965
				xmax = 1734.3865
				text = "that"
			intervals [3931]:
				xmin = 1734.3865
				xmax = 1735.205
				text = ""
			intervals [3932]:
				xmin = 1735.205
				xmax = 1735.485
				text = "they"
			intervals [3933]:
				xmin = 1735.485
				xmax = 1735.735
				text = "can"
			intervals [3934]:
				xmin = 1735.735
				xmax = 1735.765
				text = ""
			intervals [3935]:
				xmin = 1735.765
				xmax = 1735.985
				text = "do"
			intervals [3936]:
				xmin = 1735.985
				xmax = 1736.145
				text = "for"
			intervals [3937]:
				xmin = 1736.145
				xmax = 1736.465
				text = "real"
			intervals [3938]:
				xmin = 1736.465
				xmax = 1738.8526
				text = ""
			intervals [3939]:
				xmin = 1738.8526
				xmax = 1739.0826
				text = "but"
			intervals [3940]:
				xmin = 1739.0826
				xmax = 1740.6624
				text = ""
			intervals [3941]:
				xmin = 1740.6624
				xmax = 1740.8124
				text = "he"
			intervals [3942]:
				xmin = 1740.8124
				xmax = 1741.1824
				text = "inspired"
			intervals [3943]:
				xmin = 1741.1824
				xmax = 1741.2724
				text = "me"
			intervals [3944]:
				xmin = 1741.2724
				xmax = 1751.3252
				text = ""
			intervals [3945]:
				xmin = 1751.3252
				xmax = 1751.8652
				text = "mm-hm"
			intervals [3946]:
				xmin = 1751.8652
				xmax = 1761.3552
				text = ""
			intervals [3947]:
				xmin = 1761.3552
				xmax = 1761.7252
				text = "yeah"
			intervals [3948]:
				xmin = 1761.7252
				xmax = 1762.1702
				text = ""
			intervals [3949]:
				xmin = 1762.1702
				xmax = 1762.3002
				text = "and"
			intervals [3950]:
				xmin = 1762.3002
				xmax = 1762.5202
				text = "that"
			intervals [3951]:
				xmin = 1762.5202
				xmax = 1762.5902
				text = "s"
			intervals [3952]:
				xmin = 1762.5902
				xmax = 1762.7302
				text = "that"
			intervals [3953]:
				xmin = 1762.7302
				xmax = 1762.7602
				text = "s"
			intervals [3954]:
				xmin = 1762.7602
				xmax = 1762.8502
				text = "and"
			intervals [3955]:
				xmin = 1762.8502
				xmax = 1763.0202
				text = "that"
			intervals [3956]:
				xmin = 1763.0202
				xmax = 1763.0602
				text = "s"
			intervals [3957]:
				xmin = 1763.0602
				xmax = 1763.5602
				text = "another"
			intervals [3958]:
				xmin = 1763.5602
				xmax = 1763.8902
				text = "like"
			intervals [3959]:
				xmin = 1763.8902
				xmax = 1764.4202
				text = "um"
			intervals [3960]:
				xmin = 1764.4202
				xmax = 1764.6304
				text = ""
			intervals [3961]:
				xmin = 1764.6304
				xmax = 1765.1204
				text = "dilemma"
			intervals [3962]:
				xmin = 1765.1204
				xmax = 1765.2304
				text = "is"
			intervals [3963]:
				xmin = 1765.2304
				xmax = 1765.5504
				text = "like"
			intervals [3964]:
				xmin = 1765.5504
				xmax = 1765.9404
				text = "okay"
			intervals [3965]:
				xmin = 1765.9404
				xmax = 1766.6427
				text = ""
			intervals [3966]:
				xmin = 1766.6427
				xmax = 1767.1027
				text = "now"
			intervals [3967]:
				xmin = 1767.1027
				xmax = 1767.4481
				text = ""
			intervals [3968]:
				xmin = 1767.4481
				xmax = 1767.6181
				text = "you're"
			intervals [3969]:
				xmin = 1767.6181
				xmax = 1767.7781
				text = "not"
			intervals [3970]:
				xmin = 1767.7781
				xmax = 1767.8481
				text = "a"
			intervals [3971]:
				xmin = 1767.8481
				xmax = 1768.4081
				text = "youth"
			intervals [3972]:
				xmin = 1768.4081
				xmax = 1768.7024
				text = ""
			intervals [3973]:
				xmin = 1768.7024
				xmax = 1769.0824
				text = "anymore"
			intervals [3974]:
				xmin = 1769.0824
				xmax = 1769.1824
				text = "you're"
			intervals [3975]:
				xmin = 1769.1824
				xmax = 1769.3824
				text = "still"
			intervals [3976]:
				xmin = 1769.3824
				xmax = 1769.7624
				text = "young"
			intervals [3977]:
				xmin = 1769.7624
				xmax = 1770.2313
				text = ""
			intervals [3978]:
				xmin = 1770.2313
				xmax = 1770.6713
				text = "but"
			intervals [3979]:
				xmin = 1770.6713
				xmax = 1771.0513
				text = ""
			intervals [3980]:
				xmin = 1771.0513
				xmax = 1771.2313
				text = "is"
			intervals [3981]:
				xmin = 1771.2313
				xmax = 1771.3413
				text = "it"
			intervals [3982]:
				xmin = 1771.3413
				xmax = 1771.6913
				text = "adult"
			intervals [3983]:
				xmin = 1771.6913
				xmax = 1771.7213
				text = ""
			intervals [3984]:
				xmin = 1771.7213
				xmax = 1772.2713
				text = "advocacy"
			intervals [3985]:
				xmin = 1772.2713
				xmax = 1772.3113
				text = ""
			intervals [3986]:
				xmin = 1772.3113
				xmax = 1772.7613
				text = "like"
			intervals [3987]:
				xmin = 1772.7613
				xmax = 1773.3616
				text = ""
			intervals [3988]:
				xmin = 1773.3616
				xmax = 1773.4716
				text = "what"
			intervals [3989]:
				xmin = 1773.4716
				xmax = 1773.5116
				text = "are"
			intervals [3990]:
				xmin = 1773.5116
				xmax = 1773.6116
				text = "you"
			intervals [3991]:
				xmin = 1773.6116
				xmax = 1774.0616
				text = "doing"
			intervals [3992]:
				xmin = 1774.0616
				xmax = 1774.8665
				text = ""
			intervals [3993]:
				xmin = 1774.8665
				xmax = 1775.1965
				text = "human"
			intervals [3994]:
				xmin = 1775.1965
				xmax = 1775.6865
				text = "development"
			intervals [3995]:
				xmin = 1775.6865
				xmax = 1775.8765
				text = "like"
			intervals [3996]:
				xmin = 1775.8765
				xmax = 1776.0065
				text = "what"
			intervals [3997]:
				xmin = 1776.0065
				xmax = 1776.1665
				text = "it"
			intervals [3998]:
				xmin = 1776.1665
				xmax = 1776.3165
				text = "what"
			intervals [3999]:
				xmin = 1776.3165
				xmax = 1776.3765
				text = "do"
			intervals [4000]:
				xmin = 1776.3765
				xmax = 1776.5765
				text = "you"
			intervals [4001]:
				xmin = 1776.5765
				xmax = 1776.6065
				text = ""
			intervals [4002]:
				xmin = 1776.6065
				xmax = 1776.7965
				text = "where"
			intervals [4003]:
				xmin = 1776.7965
				xmax = 1776.8565
				text = "do"
			intervals [4004]:
				xmin = 1776.8565
				xmax = 1777.0265
				text = "you"
			intervals [4005]:
				xmin = 1777.0265
				xmax = 1777.1865
				text = "want"
			intervals [4006]:
				xmin = 1777.1865
				xmax = 1777.2965
				text = "to"
			intervals [4007]:
				xmin = 1777.2965
				xmax = 1777.5865
				text = "go"
			intervals [4008]:
				xmin = 1777.5865
				xmax = 1777.6165
				text = ""
			intervals [4009]:
				xmin = 1777.6165
				xmax = 1777.7165
				text = "i"
			intervals [4010]:
				xmin = 1777.7165
				xmax = 1777.8365
				text = "was"
			intervals [4011]:
				xmin = 1777.8365
				xmax = 1777.9365
				text = "just"
			intervals [4012]:
				xmin = 1777.9365
				xmax = 1778.1265
				text = "having"
			intervals [4013]:
				xmin = 1778.1265
				xmax = 1778.2365
				text = "this"
			intervals [4014]:
				xmin = 1778.2365
				xmax = 1778.6465
				text = "conversation"
			intervals [4015]:
				xmin = 1778.6465
				xmax = 1778.7365
				text = "with"
			intervals [4016]:
				xmin = 1778.7365
				xmax = 1778.8265
				text = "my"
			intervals [4017]:
				xmin = 1778.8265
				xmax = 1779.1265
				text = "brother"
			intervals [4018]:
				xmin = 1779.1265
				xmax = 1780.3659
				text = ""
			intervals [4019]:
				xmin = 1780.3659
				xmax = 1780.7459
				text = "about"
			intervals [4020]:
				xmin = 1780.7459
				xmax = 1780.8671
				text = ""
			intervals [4021]:
				xmin = 1780.8671
				xmax = 1781.1171
				text = "this"
			intervals [4022]:
				xmin = 1781.1171
				xmax = 1781.3571
				text = "hood"
			intervals [4023]:
				xmin = 1781.3571
				xmax = 1781.8371
				text = "stuff"
			intervals [4024]:
				xmin = 1781.8371
				xmax = 1782.3453
				text = ""
			intervals [4025]:
				xmin = 1782.3453
				xmax = 1782.4453
				text = "the"
			intervals [4026]:
				xmin = 1782.4453
				xmax = 1782.6153
				text = "other"
			intervals [4027]:
				xmin = 1782.6153
				xmax = 1782.8053
				text = "day"
			intervals [4028]:
				xmin = 1782.8053
				xmax = 1783.5088
				text = ""
			intervals [4029]:
				xmin = 1783.5088
				xmax = 1783.6588
				text = "cause"
			intervals [4030]:
				xmin = 1783.6588
				xmax = 1783.7288
				text = "it"
			intervals [4031]:
				xmin = 1783.7288
				xmax = 1783.8788
				text = "s"
			intervals [4032]:
				xmin = 1783.8788
				xmax = 1784.0288
				text = "it"
			intervals [4033]:
				xmin = 1784.0288
				xmax = 1784.1188
				text = "s"
			intervals [4034]:
				xmin = 1784.1188
				xmax = 1784.6888
				text = "frustrating"
			intervals [4035]:
				xmin = 1784.6888
				xmax = 1786.2489
				text = ""
			intervals [4036]:
				xmin = 1786.2489
				xmax = 1786.3989
				text = "it"
			intervals [4037]:
				xmin = 1786.3989
				xmax = 1786.4689
				text = "s"
			intervals [4038]:
				xmin = 1786.4689
				xmax = 1786.6289
				text = "real"
			intervals [4039]:
				xmin = 1786.6289
				xmax = 1786.9289
				text = "life"
			intervals [4040]:
				xmin = 1786.9289
				xmax = 1787.1415
				text = ""
			intervals [4041]:
				xmin = 1787.1415
				xmax = 1787.2915
				text = "and"
			intervals [4042]:
				xmin = 1787.2915
				xmax = 1787.5015
				text = "he"
			intervals [4043]:
				xmin = 1787.5015
				xmax = 1787.7115
				text = "really"
			intervals [4044]:
				xmin = 1787.7115
				xmax = 1788.0715
				text = "doesn't"
			intervals [4045]:
				xmin = 1788.0715
				xmax = 1788.1915
				text = "feel"
			intervals [4046]:
				xmin = 1788.1915
				xmax = 1788.3415
				text = "like"
			intervals [4047]:
				xmin = 1788.3415
				xmax = 1788.5615
				text = "he"
			intervals [4048]:
				xmin = 1788.5615
				xmax = 1788.6015
				text = ""
			intervals [4049]:
				xmin = 1788.6015
				xmax = 1788.9015
				text = "can"
			intervals [4050]:
				xmin = 1788.9015
				xmax = 1788.9415
				text = ""
			intervals [4051]:
				xmin = 1788.9415
				xmax = 1789.1515
				text = "go"
			intervals [4052]:
				xmin = 1789.1515
				xmax = 1789.5215
				text = "anywhere"
			intervals [4053]:
				xmin = 1789.5215
				xmax = 1789.5615
				text = "or"
			intervals [4054]:
				xmin = 1789.5615
				xmax = 1789.6615
				text = "do"
			intervals [4055]:
				xmin = 1789.6615
				xmax = 1790.0415
				text = "anything"
			intervals [4056]:
				xmin = 1790.0415
				xmax = 1790.5294
				text = ""
			intervals [4057]:
				xmin = 1790.5294
				xmax = 1791.2094
				text = "because"
			intervals [4058]:
				xmin = 1791.2094
				xmax = 1791.2394
				text = ""
			intervals [4059]:
				xmin = 1791.2394
				xmax = 1791.4694
				text = "of"
			intervals [4060]:
				xmin = 1791.4694
				xmax = 1791.4994
				text = ""
			intervals [4061]:
				xmin = 1791.4994
				xmax = 1791.6694
				text = "where"
			intervals [4062]:
				xmin = 1791.6694
				xmax = 1791.7794
				text = "he"
			intervals [4063]:
				xmin = 1791.7794
				xmax = 1791.8694
				text = "s"
			intervals [4064]:
				xmin = 1791.8694
				xmax = 1792.1694
				text = "from"
			intervals [4065]:
				xmin = 1792.1694
				xmax = 1792.9354
				text = ""
			intervals [4066]:
				xmin = 1792.9354
				xmax = 1793.2454
				text = "and"
			intervals [4067]:
				xmin = 1793.2454
				xmax = 1793.4054
				text = "what"
			intervals [4068]:
				xmin = 1793.4054
				xmax = 1793.5554
				text = "s"
			intervals [4069]:
				xmin = 1793.5554
				xmax = 1793.7054
				text = ""
			intervals [4070]:
				xmin = 1793.7054
				xmax = 1793.8354
				text = "the"
			intervals [4071]:
				xmin = 1793.8354
				xmax = 1794.3654
				text = "stigma"
			intervals [4072]:
				xmin = 1794.3654
				xmax = 1794.6754
				text = "attached"
			intervals [4073]:
				xmin = 1794.6754
				xmax = 1794.7454
				text = "to"
			intervals [4074]:
				xmin = 1794.7454
				xmax = 1794.7854
				text = ""
			intervals [4075]:
				xmin = 1794.7854
				xmax = 1794.8854
				text = "his"
			intervals [4076]:
				xmin = 1794.8854
				xmax = 1795.0754
				text = "name"
			intervals [4077]:
				xmin = 1795.0754
				xmax = 1798.813
				text = ""
			intervals [4078]:
				xmin = 1798.813
				xmax = 1799.143
				text = "no"
			intervals [4079]:
				xmin = 1799.143
				xmax = 1799.243
				text = "and"
			intervals [4080]:
				xmin = 1799.243
				xmax = 1799.353
				text = "i'm"
			intervals [4081]:
				xmin = 1799.353
				xmax = 1799.563
				text = "trying"
			intervals [4082]:
				xmin = 1799.563
				xmax = 1799.633
				text = "to"
			intervals [4083]:
				xmin = 1799.633
				xmax = 1799.753
				text = "get"
			intervals [4084]:
				xmin = 1799.753
				xmax = 1799.833
				text = "him"
			intervals [4085]:
				xmin = 1799.833
				xmax = 1800.023
				text = "to"
			intervals [4086]:
				xmin = 1800.023
				xmax = 1801.0587
				text = ""
			intervals [4087]:
				xmin = 1801.0587
				xmax = 1801.1787
				text = "go"
			intervals [4088]:
				xmin = 1801.1787
				xmax = 1801.2987
				text = "down"
			intervals [4089]:
				xmin = 1801.2987
				xmax = 1801.3587
				text = "to"
			intervals [4090]:
				xmin = 1801.3587
				xmax = 1801.5087
				text = "north"
			intervals [4091]:
				xmin = 1801.5087
				xmax = 1801.7687
				text = "carolina"
			intervals [4092]:
				xmin = 1801.7687
				xmax = 1801.9087
				text = ""
			intervals [4093]:
				xmin = 1801.9087
				xmax = 1802.0287
				text = "go"
			intervals [4094]:
				xmin = 1802.0287
				xmax = 1802.0587
				text = ""
			intervals [4095]:
				xmin = 1802.0587
				xmax = 1802.3587
				text = "ahead"
			intervals [4096]:
				xmin = 1802.3587
				xmax = 1803.0318
				text = ""
			intervals [4097]:
				xmin = 1803.0318
				xmax = 1803.1918
				text = "his"
			intervals [4098]:
				xmin = 1803.1918
				xmax = 1803.5118
				text = "girlfriend"
			intervals [4099]:
				xmin = 1803.5118
				xmax = 1803.6218
				text = "down"
			intervals [4100]:
				xmin = 1803.6218
				xmax = 1803.6518
				text = ""
			intervals [4101]:
				xmin = 1803.6518
				xmax = 1803.7418
				text = "there"
			intervals [4102]:
				xmin = 1803.7418
				xmax = 1804.4925
				text = ""
			intervals [4103]:
				xmin = 1804.4925
				xmax = 1804.5225
				text = "i"
			intervals [4104]:
				xmin = 1804.5225
				xmax = 1804.6425
				text = "want"
			intervals [4105]:
				xmin = 1804.6425
				xmax = 1804.7025
				text = "him"
			intervals [4106]:
				xmin = 1804.7025
				xmax = 1804.7825
				text = "to"
			intervals [4107]:
				xmin = 1804.7825
				xmax = 1804.8925
				text = "go"
			intervals [4108]:
				xmin = 1804.8925
				xmax = 1805.0025
				text = "down"
			intervals [4109]:
				xmin = 1805.0025
				xmax = 1805.0325
				text = ""
			intervals [4110]:
				xmin = 1805.0325
				xmax = 1805.2425
				text = "there"
			intervals [4111]:
				xmin = 1805.2425
				xmax = 1838.1707
				text = ""
			intervals [4112]:
				xmin = 1838.1707
				xmax = 1839.0507
				text = "personally"
			intervals [4113]:
				xmin = 1839.0507
				xmax = 1839.4511
				text = ""
			intervals [4114]:
				xmin = 1839.4511
				xmax = 1840.0511
				text = "um"
			intervals [4115]:
				xmin = 1840.0511
				xmax = 1842.3035
				text = ""
			intervals [4116]:
				xmin = 1842.3035
				xmax = 1842.4035
				text = "it"
			intervals [4117]:
				xmin = 1842.4035
				xmax = 1842.4635
				text = "s"
			intervals [4118]:
				xmin = 1842.4635
				xmax = 1842.5835
				text = "a"
			intervals [4119]:
				xmin = 1842.5835
				xmax = 1842.9935
				text = "culture"
			intervals [4120]:
				xmin = 1842.9935
				xmax = 1843.5335
				text = "block"
			intervals [4121]:
				xmin = 1843.5335
				xmax = 1844.3462
				text = ""
			intervals [4122]:
				xmin = 1844.3462
				xmax = 1844.4162
				text = "it"
			intervals [4123]:
				xmin = 1844.4162
				xmax = 1844.4962
				text = "s"
			intervals [4124]:
				xmin = 1844.4962
				xmax = 1844.5562
				text = "a"
			intervals [4125]:
				xmin = 1844.5562
				xmax = 1844.9062
				text = "culture"
			intervals [4126]:
				xmin = 1844.9062
				xmax = 1845.2662
				text = "block"
			intervals [4127]:
				xmin = 1845.2662
				xmax = 1846.4162
				text = "because"
			intervals [4128]:
				xmin = 1846.4162
				xmax = 1846.7956
				text = ""
			intervals [4129]:
				xmin = 1846.7956
				xmax = 1846.9856
				text = "white"
			intervals [4130]:
				xmin = 1846.9856
				xmax = 1847.5156
				text = "people"
			intervals [4131]:
				xmin = 1847.5156
				xmax = 1848.8294
				text = ""
			intervals [4132]:
				xmin = 1848.8294
				xmax = 1848.9394
				text = "a"
			intervals [4133]:
				xmin = 1848.9394
				xmax = 1849.1494
				text = "lot"
			intervals [4134]:
				xmin = 1849.1494
				xmax = 1849.3294
				text = "of"
			intervals [4135]:
				xmin = 1849.3294
				xmax = 1850.3002
				text = ""
			intervals [4136]:
				xmin = 1850.3002
				xmax = 1850.6402
				text = "home"
			intervals [4137]:
				xmin = 1850.6402
				xmax = 1851.4002
				text = "owners"
			intervals [4138]:
				xmin = 1851.4002
				xmax = 1851.4902
				text = ""
			intervals [4139]:
				xmin = 1851.4902
				xmax = 1851.8902
				text = "are"
			intervals [4140]:
				xmin = 1851.8902
				xmax = 1851.9402
				text = ""
			intervals [4141]:
				xmin = 1851.9402
				xmax = 1852.0702
				text = "that"
			intervals [4142]:
				xmin = 1852.0702
				xmax = 1852.2202
				text = "are"
			intervals [4143]:
				xmin = 1852.2202
				xmax = 1852.5602
				text = "looking"
			intervals [4144]:
				xmin = 1852.5602
				xmax = 1852.7602
				text = "to"
			intervals [4145]:
				xmin = 1852.7602
				xmax = 1853.2702
				text = "buy"
			intervals [4146]:
				xmin = 1853.2702
				xmax = 1853.9634
				text = ""
			intervals [4147]:
				xmin = 1853.9634
				xmax = 1854.4734
				text = "majority"
			intervals [4148]:
				xmin = 1854.4734
				xmax = 1854.5234
				text = ""
			intervals [4149]:
				xmin = 1854.5234
				xmax = 1854.6634
				text = "are"
			intervals [4150]:
				xmin = 1854.6634
				xmax = 1854.8634
				text = "not"
			intervals [4151]:
				xmin = 1854.8634
				xmax = 1855.2434
				text = "from"
			intervals [4152]:
				xmin = 1855.2434
				xmax = 1855.5948
				text = ""
			intervals [4153]:
				xmin = 1855.5948
				xmax = 1856.0048
				text = "dc"
			intervals [4154]:
				xmin = 1856.0048
				xmax = 1856.3482
				text = ""
			intervals [4155]:
				xmin = 1856.3482
				xmax = 1856.5082
				text = "they're"
			intervals [4156]:
				xmin = 1856.5082
				xmax = 1856.6282
				text = "from"
			intervals [4157]:
				xmin = 1856.6282
				xmax = 1856.7882
				text = "out"
			intervals [4158]:
				xmin = 1856.7882
				xmax = 1856.8682
				text = "of"
			intervals [4159]:
				xmin = 1856.8682
				xmax = 1857.2482
				text = "town"
			intervals [4160]:
				xmin = 1857.2482
				xmax = 1857.3882
				text = "they're"
			intervals [4161]:
				xmin = 1857.3882
				xmax = 1857.6782
				text = "fresh"
			intervals [4162]:
				xmin = 1857.6782
				xmax = 1857.7782
				text = "out"
			intervals [4163]:
				xmin = 1857.7782
				xmax = 1857.8482
				text = "of"
			intervals [4164]:
				xmin = 1857.8482
				xmax = 1858.4382
				text = "school"
			intervals [4165]:
				xmin = 1858.4382
				xmax = 1858.7957
				text = ""
			intervals [4166]:
				xmin = 1858.7957
				xmax = 1858.8857
				text = "and"
			intervals [4167]:
				xmin = 1858.8857
				xmax = 1859.0557
				text = "they're"
			intervals [4168]:
				xmin = 1859.0557
				xmax = 1859.5357
				text = "coming"
			intervals [4169]:
				xmin = 1859.5357
				xmax = 1859.7057
				text = ""
			intervals [4170]:
				xmin = 1859.7057
				xmax = 1860.0457
				text = "into"
			intervals [4171]:
				xmin = 1860.0457
				xmax = 1860.1757
				text = "the"
			intervals [4172]:
				xmin = 1860.1757
				xmax = 1860.5557
				text = "city"
			intervals [4173]:
				xmin = 1860.5557
				xmax = 1861.3135
				text = ""
			intervals [4174]:
				xmin = 1861.3135
				xmax = 1861.4435
				text = "and"
			intervals [4175]:
				xmin = 1861.4435
				xmax = 1861.5235
				text = "you"
			intervals [4176]:
				xmin = 1861.5235
				xmax = 1861.7135
				text = "got"
			intervals [4177]:
				xmin = 1861.7135
				xmax = 1862.1535
				text = "people"
			intervals [4178]:
				xmin = 1862.1535
				xmax = 1862.1935
				text = ""
			intervals [4179]:
				xmin = 1862.1935
				xmax = 1862.2835
				text = "who've"
			intervals [4180]:
				xmin = 1862.2835
				xmax = 1862.4635
				text = "been"
			intervals [4181]:
				xmin = 1862.4635
				xmax = 1862.8235
				text = "here"
			intervals [4182]:
				xmin = 1862.8235
				xmax = 1862.8635
				text = ""
			intervals [4183]:
				xmin = 1862.8635
				xmax = 1863.0135
				text = "who"
			intervals [4184]:
				xmin = 1863.0135
				xmax = 1863.0435
				text = ""
			intervals [4185]:
				xmin = 1863.0435
				xmax = 1863.1335
				text = "s"
			intervals [4186]:
				xmin = 1863.1335
				xmax = 1863.1835
				text = ""
			intervals [4187]:
				xmin = 1863.1835
				xmax = 1863.4235
				text = "doing"
			intervals [4188]:
				xmin = 1863.4235
				xmax = 1863.4935
				text = "the"
			intervals [4189]:
				xmin = 1863.4935
				xmax = 1863.6935
				text = "right"
			intervals [4190]:
				xmin = 1863.6935
				xmax = 1863.7435
				text = ""
			intervals [4191]:
				xmin = 1863.7435
				xmax = 1864.2535
				text = "thing"
			intervals [4192]:
				xmin = 1864.2535
				xmax = 1864.2835
				text = ""
			intervals [4193]:
				xmin = 1864.2835
				xmax = 1864.4935
				text = "and"
			intervals [4194]:
				xmin = 1864.4935
				xmax = 1865.2732
				text = ""
			intervals [4195]:
				xmin = 1865.2732
				xmax = 1865.4832
				text = "just"
			intervals [4196]:
				xmin = 1865.4832
				xmax = 1865.7032
				text = "didn't"
			intervals [4197]:
				xmin = 1865.7032
				xmax = 1865.8132
				text = "get"
			intervals [4198]:
				xmin = 1865.8132
				xmax = 1865.9032
				text = "a"
			intervals [4199]:
				xmin = 1865.9032
				xmax = 1866.1632
				text = "good"
			intervals [4200]:
				xmin = 1866.1632
				xmax = 1867.416
				text = ""
			intervals [4201]:
				xmin = 1867.416
				xmax = 1867.526
				text = "a"
			intervals [4202]:
				xmin = 1867.526
				xmax = 1867.706
				text = "good"
			intervals [4203]:
				xmin = 1867.706
				xmax = 1867.926
				text = "break"
			intervals [4204]:
				xmin = 1867.926
				xmax = 1868.056
				text = "in"
			intervals [4205]:
				xmin = 1868.056
				xmax = 1868.466
				text = "life"
			intervals [4206]:
				xmin = 1868.466
				xmax = 1868.7737
				text = ""
			intervals [4207]:
				xmin = 1868.7737
				xmax = 1868.8937
				text = "and"
			intervals [4208]:
				xmin = 1868.8937
				xmax = 1869.1737
				text = "like"
			intervals [4209]:
				xmin = 1869.1737
				xmax = 1870.8372
				text = ""
			intervals [4210]:
				xmin = 1870.8372
				xmax = 1871.0872
				text = "oh"
			intervals [4211]:
				xmin = 1871.0872
				xmax = 1871.2272
				text = "you"
			intervals [4212]:
				xmin = 1871.2272
				xmax = 1871.4972
				text = "coming"
			intervals [4213]:
				xmin = 1871.4972
				xmax = 1871.5672
				text = "in"
			intervals [4214]:
				xmin = 1871.5672
				xmax = 1871.6972
				text = "here"
			intervals [4215]:
				xmin = 1871.6972
				xmax = 1871.8072
				text = "you"
			intervals [4216]:
				xmin = 1871.8072
				xmax = 1872.0272
				text = "take"
			intervals [4217]:
				xmin = 1872.0272
				xmax = 1872.2172
				text = "trying"
			intervals [4218]:
				xmin = 1872.2172
				xmax = 1872.2772
				text = "to"
			intervals [4219]:
				xmin = 1872.2772
				xmax = 1872.4372
				text = "take"
			intervals [4220]:
				xmin = 1872.4372
				xmax = 1872.9772
				text = "everything"
			intervals [4221]:
				xmin = 1872.9772
				xmax = 1873.4327
				text = ""
			intervals [4222]:
				xmin = 1873.4327
				xmax = 1873.5827
				text = "that"
			intervals [4223]:
				xmin = 1873.5827
				xmax = 1873.7227
				text = "we"
			intervals [4224]:
				xmin = 1873.7227
				xmax = 1874.0327
				text = "have"
			intervals [4225]:
				xmin = 1874.0327
				xmax = 1874.0827
				text = ""
			intervals [4226]:
				xmin = 1874.0827
				xmax = 1874.3727
				text = "that"
			intervals [4227]:
				xmin = 1874.3727
				xmax = 1874.4727
				text = "you"
			intervals [4228]:
				xmin = 1874.4727
				xmax = 1874.6327
				text = "don't"
			intervals [4229]:
				xmin = 1874.6327
				xmax = 1874.9127
				text = "even"
			intervals [4230]:
				xmin = 1874.9127
				xmax = 1875.4127
				text = "know"
			intervals [4231]:
				xmin = 1875.4127
				xmax = 1875.4427
				text = ""
			intervals [4232]:
				xmin = 1875.4427
				xmax = 1875.6627
				text = "like"
			intervals [4233]:
				xmin = 1875.6627
				xmax = 1875.7027
				text = ""
			intervals [4234]:
				xmin = 1875.7027
				xmax = 1875.8127
				text = "the"
			intervals [4235]:
				xmin = 1875.8127
				xmax = 1875.8527
				text = ""
			intervals [4236]:
				xmin = 1875.8527
				xmax = 1876.1627
				text = "depth"
			intervals [4237]:
				xmin = 1876.1627
				xmax = 1876.3027
				text = "of"
			intervals [4238]:
				xmin = 1876.3027
				xmax = 1876.4127
				text = "our"
			intervals [4239]:
				xmin = 1876.4127
				xmax = 1876.4427
				text = ""
			intervals [4240]:
				xmin = 1876.4427
				xmax = 1876.9727
				text = "story"
			intervals [4241]:
				xmin = 1876.9727
				xmax = 1877.1327
				text = "this"
			intervals [4242]:
				xmin = 1877.1327
				xmax = 1877.2327
				text = "that"
			intervals [4243]:
				xmin = 1877.2327
				xmax = 1877.2927
				text = "and"
			intervals [4244]:
				xmin = 1877.2927
				xmax = 1877.3627
				text = "the"
			intervals [4245]:
				xmin = 1877.3627
				xmax = 1877.4227
				text = ""
			intervals [4246]:
				xmin = 1877.4227
				xmax = 1877.8627
				text = "third"
			intervals [4247]:
				xmin = 1877.8627
				xmax = 1878.4646
				text = ""
			intervals [4248]:
				xmin = 1878.4646
				xmax = 1878.6446
				text = "and"
			intervals [4249]:
				xmin = 1878.6446
				xmax = 1878.7746
				text = "then"
			intervals [4250]:
				xmin = 1878.7746
				xmax = 1878.9046
				text = "on"
			intervals [4251]:
				xmin = 1878.9046
				xmax = 1878.9946
				text = "the"
			intervals [4252]:
				xmin = 1878.9946
				xmax = 1879.1746
				text = "other"
			intervals [4253]:
				xmin = 1879.1746
				xmax = 1879.4346
				text = "shoe"
			intervals [4254]:
				xmin = 1879.4346
				xmax = 1879.5746
				text = "they"
			intervals [4255]:
				xmin = 1879.5746
				xmax = 1879.7646
				text = "looking"
			intervals [4256]:
				xmin = 1879.7646
				xmax = 1879.8546
				text = "at"
			intervals [4257]:
				xmin = 1879.8546
				xmax = 1880.1246
				text = "like"
			intervals [4258]:
				xmin = 1880.1246
				xmax = 1881.0889
				text = ""
			intervals [4259]:
				xmin = 1881.0889
				xmax = 1881.2589
				text = "you're"
			intervals [4260]:
				xmin = 1881.2589
				xmax = 1881.4289
				text = "not"
			intervals [4261]:
				xmin = 1881.4289
				xmax = 1881.6189
				text = "doing"
			intervals [4262]:
				xmin = 1881.6189
				xmax = 1881.8889
				text = "nothing"
			intervals [4263]:
				xmin = 1881.8889
				xmax = 1882.0389
				text = "with"
			intervals [4264]:
				xmin = 1882.0389
				xmax = 1882.2089
				text = "this"
			intervals [4265]:
				xmin = 1882.2089
				xmax = 1882.6789
				text = "city"
			intervals [4266]:
				xmin = 1882.6789
				xmax = 1882.9904
				text = ""
			intervals [4267]:
				xmin = 1882.9904
				xmax = 1883.5404
				text = "you're"
			intervals [4268]:
				xmin = 1883.5404
				xmax = 1883.7304
				text = "not"
			intervals [4269]:
				xmin = 1883.7304
				xmax = 1884.2304
				text = "valuing"
			intervals [4270]:
				xmin = 1884.2304
				xmax = 1884.4104
				text = "it"
			intervals [4271]:
				xmin = 1884.4104
				xmax = 1884.8741
				text = ""
			intervals [4272]:
				xmin = 1884.8741
				xmax = 1885.1441
				text = "like"
			intervals [4273]:
				xmin = 1885.1441
				xmax = 1885.3725
				text = ""
			intervals [4274]:
				xmin = 1885.3725
				xmax = 1885.6325
				text = "y'all"
			intervals [4275]:
				xmin = 1885.6325
				xmax = 1885.8325
				text = "getting"
			intervals [4276]:
				xmin = 1885.8325
				xmax = 1886.4925
				text = "killed"
			intervals [4277]:
				xmin = 1886.4925
				xmax = 1886.5225
				text = ""
			intervals [4278]:
				xmin = 1886.5225
				xmax = 1886.8825
				text = "and"
			intervals [4279]:
				xmin = 1886.8825
				xmax = 1887.6833
				text = ""
			intervals [4280]:
				xmin = 1887.6833
				xmax = 1887.7933
				text = "you"
			intervals [4281]:
				xmin = 1887.7933
				xmax = 1887.9533
				text = "need"
			intervals [4282]:
				xmin = 1887.9533
				xmax = 1888.0633
				text = "to"
			intervals [4283]:
				xmin = 1888.0633
				xmax = 1888.2633
				text = "move"
			intervals [4284]:
				xmin = 1888.2633
				xmax = 1888.3733
				text = "up"
			intervals [4285]:
				xmin = 1888.3733
				xmax = 1888.5433
				text = "go"
			intervals [4286]:
				xmin = 1888.5433
				xmax = 1888.8933
				text = "ahead"
			intervals [4287]:
				xmin = 1888.8933
				xmax = 1889.0233
				text = "go"
			intervals [4288]:
				xmin = 1889.0233
				xmax = 1889.2433
				text = "back"
			intervals [4289]:
				xmin = 1889.2433
				xmax = 1889.4633
				text = "down"
			intervals [4290]:
				xmin = 1889.4633
				xmax = 1890.0533
				text = "maryland"
			intervals [4291]:
				xmin = 1890.0533
				xmax = 1890.0833
				text = ""
			intervals [4292]:
				xmin = 1890.0833
				xmax = 1890.9733
				text = "because"
			intervals [4293]:
				xmin = 1890.9733
				xmax = 1891.0133
				text = ""
			intervals [4294]:
				xmin = 1891.0133
				xmax = 1891.2133
				text = "we're"
			intervals [4295]:
				xmin = 1891.2133
				xmax = 1891.5733
				text = "coming"
			intervals [4296]:
				xmin = 1891.5733
				xmax = 1891.6533
				text = "and"
			intervals [4297]:
				xmin = 1891.6533
				xmax = 1891.7433
				text = "we're"
			intervals [4298]:
				xmin = 1891.7433
				xmax = 1892.0433
				text = "taking"
			intervals [4299]:
				xmin = 1892.0433
				xmax = 1892.1833
				text = "over"
			intervals [4300]:
				xmin = 1892.1833
				xmax = 1892.6833
				text = "everything"
			intervals [4301]:
				xmin = 1892.6833
				xmax = 1894.7355
				text = ""
			intervals [4302]:
				xmin = 1894.7355
				xmax = 1894.9955
				text = "but"
			intervals [4303]:
				xmin = 1894.9955
				xmax = 1895.0255
				text = ""
			intervals [4304]:
				xmin = 1895.0255
				xmax = 1895.1455
				text = "i"
			intervals [4305]:
				xmin = 1895.1455
				xmax = 1895.2955
				text = "do"
			intervals [4306]:
				xmin = 1895.2955
				xmax = 1895.4355
				text = "think"
			intervals [4307]:
				xmin = 1895.4355
				xmax = 1895.5155
				text = "it"
			intervals [4308]:
				xmin = 1895.5155
				xmax = 1895.5455
				text = "s"
			intervals [4309]:
				xmin = 1895.5455
				xmax = 1895.5755
				text = "a"
			intervals [4310]:
				xmin = 1895.5755
				xmax = 1895.6255
				text = ""
			intervals [4311]:
				xmin = 1895.6255
				xmax = 1895.8155
				text = "culture"
			intervals [4312]:
				xmin = 1895.8155
				xmax = 1895.8755
				text = ""
			intervals [4313]:
				xmin = 1895.8755
				xmax = 1896.1455
				text = "block"
			intervals [4314]:
				xmin = 1896.1455
				xmax = 1900.8379
				text = ""
			intervals [4315]:
				xmin = 1900.8379
				xmax = 1900.9979
				text = "not"
			intervals [4316]:
				xmin = 1900.9979
				xmax = 1901.3579
				text = "daily"
			intervals [4317]:
				xmin = 1901.3579
				xmax = 1901.4479
				text = ""
			intervals [4318]:
				xmin = 1901.4479
				xmax = 1901.5579
				text = "i"
			intervals [4319]:
				xmin = 1901.5579
				xmax = 1901.7879
				text = "wouldn't"
			intervals [4320]:
				xmin = 1901.7879
				xmax = 1901.8879
				text = "say"
			intervals [4321]:
				xmin = 1901.8879
				xmax = 1902.2279
				text = "daily"
			intervals [4322]:
				xmin = 1902.2279
				xmax = 1908.5341
				text = ""
			intervals [4323]:
				xmin = 1908.5341
				xmax = 1909.0741
				text = "mm-hm"
			intervals [4324]:
				xmin = 1909.0741
				xmax = 1914.9662
				text = ""
			intervals [4325]:
				xmin = 1914.9662
				xmax = 1915.4162
				text = "mm-mm"
			intervals [4326]:
				xmin = 1915.4162
				xmax = 1915.4862
				text = "it"
			intervals [4327]:
				xmin = 1915.4862
				xmax = 1915.5262
				text = ""
			intervals [4328]:
				xmin = 1915.5262
				xmax = 1915.6862
				text = "s"
			intervals [4329]:
				xmin = 1915.6862
				xmax = 1915.8962
				text = ""
			intervals [4330]:
				xmin = 1915.8962
				xmax = 1916.0862
				text = "it"
			intervals [4331]:
				xmin = 1916.0862
				xmax = 1916.1962
				text = "s"
			intervals [4332]:
				xmin = 1916.1962
				xmax = 1916.2562
				text = ""
			intervals [4333]:
				xmin = 1916.2562
				xmax = 1916.6862
				text = "actually"
			intervals [4334]:
				xmin = 1916.6862
				xmax = 1917.0862
				text = ""
			intervals [4335]:
				xmin = 1917.0862
				xmax = 1917.5362
				text = "dc"
			intervals [4336]:
				xmin = 1917.5362
				xmax = 1917.6462
				text = "is"
			intervals [4337]:
				xmin = 1917.6462
				xmax = 1917.8162
				text = "so"
			intervals [4338]:
				xmin = 1917.8162
				xmax = 1918.4062
				text = "diverse"
			intervals [4339]:
				xmin = 1918.4062
				xmax = 1918.5682
				text = ""
			intervals [4340]:
				xmin = 1918.5682
				xmax = 1918.6682
				text = "it"
			intervals [4341]:
				xmin = 1918.6682
				xmax = 1918.7182
				text = "s"
			intervals [4342]:
				xmin = 1918.7182
				xmax = 1919.0882
				text = "becoming"
			intervals [4343]:
				xmin = 1919.0882
				xmax = 1919.4382
				text = "so"
			intervals [4344]:
				xmin = 1919.4382
				xmax = 1919.758
				text = ""
			intervals [4345]:
				xmin = 1919.758
				xmax = 1919.908
				text = "it"
			intervals [4346]:
				xmin = 1919.908
				xmax = 1919.948
				text = "s"
			intervals [4347]:
				xmin = 1919.948
				xmax = 1920.058
				text = "a"
			intervals [4348]:
				xmin = 1920.058
				xmax = 1920.338
				text = "lot"
			intervals [4349]:
				xmin = 1920.338
				xmax = 1920.768
				text = "of"
			intervals [4350]:
				xmin = 1920.768
				xmax = 1920.898
				text = ""
			intervals [4351]:
				xmin = 1920.898
				xmax = 1921.918
				text = "hispanic"
			intervals [4352]:
				xmin = 1921.918
				xmax = 1922.188
				text = "and"
			intervals [4353]:
				xmin = 1922.188
				xmax = 1922.218
				text = ""
			intervals [4354]:
				xmin = 1922.218
				xmax = 1922.768
				text = "um"
			intervals [4355]:
				xmin = 1922.768
				xmax = 1924.676
				text = ""
			intervals [4356]:
				xmin = 1924.676
				xmax = 1924.936
				text = "east"
			intervals [4357]:
				xmin = 1924.936
				xmax = 1925.706
				text = "african"
			intervals [4358]:
				xmin = 1925.706
				xmax = 1927.363
				text = ""
			intervals [4359]:
				xmin = 1927.363
				xmax = 1927.803
				text = "cultures"
			intervals [4360]:
				xmin = 1927.803
				xmax = 1928.063
				text = "here"
			intervals [4361]:
				xmin = 1928.063
				xmax = 1928.183
				text = ""
			intervals [4362]:
				xmin = 1928.183
				xmax = 1928.283
				text = "it"
			intervals [4363]:
				xmin = 1928.283
				xmax = 1928.353
				text = "s"
			intervals [4364]:
				xmin = 1928.353
				xmax = 1928.383
				text = "a"
			intervals [4365]:
				xmin = 1928.383
				xmax = 1928.503
				text = "lot"
			intervals [4366]:
				xmin = 1928.503
				xmax = 1928.573
				text = "of"
			intervals [4367]:
				xmin = 1928.573
				xmax = 1929.363
				text = "ethiopians"
			intervals [4368]:
				xmin = 1929.363
				xmax = 1929.593
				text = "and"
			intervals [4369]:
				xmin = 1929.593
				xmax = 1929.643
				text = ""
			intervals [4370]:
				xmin = 1929.643
				xmax = 1930.483
				text = "eritreans"
			intervals [4371]:
				xmin = 1930.483
				xmax = 1930.513
				text = ""
			intervals [4372]:
				xmin = 1930.513
				xmax = 1930.783
				text = "and"
			intervals [4373]:
				xmin = 1930.783
				xmax = 1931.8362
				text = ""
			intervals [4374]:
				xmin = 1931.8362
				xmax = 1932.3162
				text = "spanish"
			intervals [4375]:
				xmin = 1932.3162
				xmax = 1932.6562
				text = "people"
			intervals [4376]:
				xmin = 1932.6562
				xmax = 1932.9962
				text = ""
			intervals [4377]:
				xmin = 1932.9962
				xmax = 1933.3862
				text = "outside"
			intervals [4378]:
				xmin = 1933.3862
				xmax = 1933.4562
				text = "of"
			intervals [4379]:
				xmin = 1933.4562
				xmax = 1933.5762
				text = "white"
			intervals [4380]:
				xmin = 1933.5762
				xmax = 1933.6662
				text = ""
			intervals [4381]:
				xmin = 1933.6662
				xmax = 1933.9362
				text = "people"
			intervals [4382]:
				xmin = 1933.9362
				xmax = 1936.1147
				text = ""
			intervals [4383]:
				xmin = 1936.1147
				xmax = 1936.1847
				text = "i"
			intervals [4384]:
				xmin = 1936.1847
				xmax = 1936.3447
				text = "think"
			intervals [4385]:
				xmin = 1936.3447
				xmax = 1936.4447
				text = "it"
			intervals [4386]:
				xmin = 1936.4447
				xmax = 1936.6047
				text = "could"
			intervals [4387]:
				xmin = 1936.6047
				xmax = 1936.7047
				text = "be"
			intervals [4388]:
				xmin = 1936.7047
				xmax = 1937.1447
				text = "good"
			intervals [4389]:
				xmin = 1937.1447
				xmax = 1937.2291
				text = ""
			intervals [4390]:
				xmin = 1937.2291
				xmax = 1937.7191
				text = "but"
			intervals [4391]:
				xmin = 1937.7191
				xmax = 1939.7935
				text = ""
			intervals [4392]:
				xmin = 1939.7935
				xmax = 1939.8935
				text = "we"
			intervals [4393]:
				xmin = 1939.8935
				xmax = 1940.0735
				text = "still"
			intervals [4394]:
				xmin = 1940.0735
				xmax = 1940.2135
				text = "got"
			intervals [4395]:
				xmin = 1940.2135
				xmax = 1940.2735
				text = "a"
			intervals [4396]:
				xmin = 1940.2735
				xmax = 1940.5135
				text = "ways"
			intervals [4397]:
				xmin = 1940.5135
				xmax = 1940.5935
				text = "to"
			intervals [4398]:
				xmin = 1940.5935
				xmax = 1940.6235
				text = ""
			intervals [4399]:
				xmin = 1940.6235
				xmax = 1940.8035
				text = "go"
			intervals [4400]:
				xmin = 1940.8035
				xmax = 1945.3085
				text = ""
			intervals [4401]:
				xmin = 1945.3085
				xmax = 1945.4585
				text = "i"
			intervals [4402]:
				xmin = 1945.4585
				xmax = 1945.6985
				text = "like"
			intervals [4403]:
				xmin = 1945.6985
				xmax = 1945.7785
				text = "i"
			intervals [4404]:
				xmin = 1945.7785
				xmax = 1946.0185
				text = "love"
			intervals [4405]:
				xmin = 1946.0185
				xmax = 1946.0885
				text = "th-"
			intervals [4406]:
				xmin = 1946.0885
				xmax = 1946.2085
				text = "i"
			intervals [4407]:
				xmin = 1946.2085
				xmax = 1946.4385
				text = "love"
			intervals [4408]:
				xmin = 1946.4385
				xmax = 1946.7085
				text = "that"
			intervals [4409]:
				xmin = 1946.7085
				xmax = 1946.9538
				text = ""
			intervals [4410]:
				xmin = 1946.9538
				xmax = 1947.2138
				text = "about"
			intervals [4411]:
				xmin = 1947.2138
				xmax = 1947.3738
				text = "it"
			intervals [4412]:
				xmin = 1947.3738
				xmax = 1954.432
				text = ""
			intervals [4413]:
				xmin = 1954.432
				xmax = 1954.782
				text = "thai"
			intervals [4414]:
				xmin = 1954.782
				xmax = 1955.072
				text = "food"
			intervals [4415]:
				xmin = 1955.072
				xmax = 1955.702
				text = "yep"
			intervals [4416]:
				xmin = 1955.702
				xmax = 1959.0131
				text = ""
			intervals [4417]:
				xmin = 1959.0131
				xmax = 1959.2231
				text = "and"
			intervals [4418]:
				xmin = 1959.2231
				xmax = 1959.2531
				text = ""
			intervals [4419]:
				xmin = 1959.2531
				xmax = 1959.4431
				text = "eighth"
			intervals [4420]:
				xmin = 1959.4431
				xmax = 1959.7031
				text = "street"
			intervals [4421]:
				xmin = 1959.7031
				xmax = 1959.8331
				text = "did"
			intervals [4422]:
				xmin = 1959.8331
				xmax = 1960.1331
				text = "not"
			intervals [4423]:
				xmin = 1960.1331
				xmax = 1960.3231
				text = "used"
			intervals [4424]:
				xmin = 1960.3231
				xmax = 1960.4231
				text = "to"
			intervals [4425]:
				xmin = 1960.4231
				xmax = 1960.5731
				text = "look"
			intervals [4426]:
				xmin = 1960.5731
				xmax = 1960.7031
				text = "like"
			intervals [4427]:
				xmin = 1960.7031
				xmax = 1960.7531
				text = ""
			intervals [4428]:
				xmin = 1960.7531
				xmax = 1960.9531
				text = "that"
			intervals [4429]:
				xmin = 1960.9531
				xmax = 1962.3472
				text = ""
			intervals [4430]:
				xmin = 1962.3472
				xmax = 1962.4772
				text = "it"
			intervals [4431]:
				xmin = 1962.4772
				xmax = 1962.6272
				text = "was"
			intervals [4432]:
				xmin = 1962.6272
				xmax = 1962.8972
				text = "so"
			intervals [4433]:
				xmin = 1962.8972
				xmax = 1963.0872
				text = "run"
			intervals [4434]:
				xmin = 1963.0872
				xmax = 1963.6372
				text = "down"
			intervals [4435]:
				xmin = 1963.6372
				xmax = 1963.6772
				text = ""
			intervals [4436]:
				xmin = 1963.6772
				xmax = 1963.9572
				text = "and"
			intervals [4437]:
				xmin = 1963.9572
				xmax = 1963.9972
				text = ""
			intervals [4438]:
				xmin = 1963.9972
				xmax = 1964.4372
				text = "like"
			intervals [4439]:
				xmin = 1964.4372
				xmax = 1965.1183
				text = ""
			intervals [4440]:
				xmin = 1965.1183
				xmax = 1965.3283
				text = "it"
			intervals [4441]:
				xmin = 1965.3283
				xmax = 1965.3583
				text = "s"
			intervals [4442]:
				xmin = 1965.3583
				xmax = 1965.3883
				text = ""
			intervals [4443]:
				xmin = 1965.3883
				xmax = 1965.8483
				text = "almost"
			intervals [4444]:
				xmin = 1965.8483
				xmax = 1966.1783
				text = "sad"
			intervals [4445]:
				xmin = 1966.1783
				xmax = 1966.9783
				text = "because"
			intervals [4446]:
				xmin = 1966.9783
				xmax = 1967.3289
				text = ""
			intervals [4447]:
				xmin = 1967.3289
				xmax = 1967.4589
				text = "i"
			intervals [4448]:
				xmin = 1967.4589
				xmax = 1968.0689
				text = "remember"
			intervals [4449]:
				xmin = 1968.0689
				xmax = 1968.8689
				text = "how"
			intervals [4450]:
				xmin = 1968.8689
				xmax = 1969.3944
				text = ""
			intervals [4451]:
				xmin = 1969.3944
				xmax = 1969.8244
				text = "columbia"
			intervals [4452]:
				xmin = 1969.8244
				xmax = 1970.1144
				text = "heights"
			intervals [4453]:
				xmin = 1970.1144
				xmax = 1970.3144
				text = "used"
			intervals [4454]:
				xmin = 1970.3144
				xmax = 1970.4244
				text = "to"
			intervals [4455]:
				xmin = 1970.4244
				xmax = 1970.7444
				text = "look"
			intervals [4456]:
				xmin = 1970.7444
				xmax = 1970.8693
				text = ""
			intervals [4457]:
				xmin = 1970.8693
				xmax = 1970.9993
				text = "it"
			intervals [4458]:
				xmin = 1970.9993
				xmax = 1971.1393
				text = "used"
			intervals [4459]:
				xmin = 1971.1393
				xmax = 1971.2093
				text = "to"
			intervals [4460]:
				xmin = 1971.2093
				xmax = 1971.5793
				text = "look"
			intervals [4461]:
				xmin = 1971.5793
				xmax = 1971.9805
				text = ""
			intervals [4462]:
				xmin = 1971.9805
				xmax = 1972.1805
				text = "run"
			intervals [4463]:
				xmin = 1972.1805
				xmax = 1972.5105
				text = "down"
			intervals [4464]:
				xmin = 1972.5105
				xmax = 1972.6605
				text = "and"
			intervals [4465]:
				xmin = 1972.6605
				xmax = 1972.8905
				text = "beat"
			intervals [4466]:
				xmin = 1972.8905
				xmax = 1973.2005
				text = "up"
			intervals [4467]:
				xmin = 1973.2005
				xmax = 1973.4781
				text = ""
			intervals [4468]:
				xmin = 1973.4781
				xmax = 1973.6181
				text = "and"
			intervals [4469]:
				xmin = 1973.6181
				xmax = 1973.8081
				text = "now"
			intervals [4470]:
				xmin = 1973.8081
				xmax = 1974.0881
				text = "they're"
			intervals [4471]:
				xmin = 1974.0881
				xmax = 1974.1381
				text = ""
			intervals [4472]:
				xmin = 1974.1381
				xmax = 1974.4781
				text = "building"
			intervals [4473]:
				xmin = 1974.4781
				xmax = 1974.6781
				text = "it"
			intervals [4474]:
				xmin = 1974.6781
				xmax = 1974.9481
				text = "up"
			intervals [4475]:
				xmin = 1974.9481
				xmax = 1975.5015
				text = ""
			intervals [4476]:
				xmin = 1975.5015
				xmax = 1975.8815
				text = "and"
			intervals [4477]:
				xmin = 1975.8815
				xmax = 1976.2195
				text = ""
			intervals [4478]:
				xmin = 1976.2195
				xmax = 1976.5595
				text = "columbia"
			intervals [4479]:
				xmin = 1976.5595
				xmax = 1976.9095
				text = "heights"
			intervals [4480]:
				xmin = 1976.9095
				xmax = 1977.0495
				text = "it"
			intervals [4481]:
				xmin = 1977.0495
				xmax = 1977.2795
				text = "was"
			intervals [4482]:
				xmin = 1977.2795
				xmax = 1977.5609
				text = ""
			intervals [4483]:
				xmin = 1977.5609
				xmax = 1978.0309
				text = "majority"
			intervals [4484]:
				xmin = 1978.0309
				xmax = 1978.3909
				text = "spanish"
			intervals [4485]:
				xmin = 1978.3909
				xmax = 1978.6509
				text = "people"
			intervals [4486]:
				xmin = 1978.6509
				xmax = 1978.8909
				text = "there"
			intervals [4487]:
				xmin = 1978.8909
				xmax = 1978.9868
				text = ""
			intervals [4488]:
				xmin = 1978.9868
				xmax = 1979.1268
				text = "and"
			intervals [4489]:
				xmin = 1979.1268
				xmax = 1979.4168
				text = "now"
			intervals [4490]:
				xmin = 1979.4168
				xmax = 1979.4968
				text = ""
			intervals [4491]:
				xmin = 1979.4968
				xmax = 1979.9468
				text = "they're"
			intervals [4492]:
				xmin = 1979.9468
				xmax = 1980.0168
				text = ""
			intervals [4493]:
				xmin = 1980.0168
				xmax = 1980.3368
				text = "they"
			intervals [4494]:
				xmin = 1980.3368
				xmax = 1980.5568
				text = "have"
			intervals [4495]:
				xmin = 1980.5568
				xmax = 1980.6768
				text = "to"
			intervals [4496]:
				xmin = 1980.6768
				xmax = 1980.8168
				text = "move"
			intervals [4497]:
				xmin = 1980.8168
				xmax = 1981.2668
				text = "away"
			intervals [4498]:
				xmin = 1981.2668
				xmax = 1981.2968
				text = ""
			intervals [4499]:
				xmin = 1981.2968
				xmax = 1981.6668
				text = "becau-"
			intervals [4500]:
				xmin = 1981.6668
				xmax = 1981.9968
				text = ""
			intervals [4501]:
				xmin = 1981.9968
				xmax = 1982.1268
				text = "they"
			intervals [4502]:
				xmin = 1982.1268
				xmax = 1982.3268
				text = "can't"
			intervals [4503]:
				xmin = 1982.3268
				xmax = 1982.5768
				text = "afford"
			intervals [4504]:
				xmin = 1982.5768
				xmax = 1982.6468
				text = "the"
			intervals [4505]:
				xmin = 1982.6468
				xmax = 1982.9368
				text = "rent"
			intervals [4506]:
				xmin = 1982.9368
				xmax = 1983.9521
				text = ""
			intervals [4507]:
				xmin = 1983.9521
				xmax = 1984.0721
				text = "you"
			intervals [4508]:
				xmin = 1984.0721
				xmax = 1984.3321
				text = "know"
			intervals [4509]:
				xmin = 1984.3321
				xmax = 1984.3621
				text = ""
			intervals [4510]:
				xmin = 1984.3621
				xmax = 1984.8421
				text = "so"
			intervals [4511]:
				xmin = 1984.8421
				xmax = 1984.9521
				text = ""
			intervals [4512]:
				xmin = 1984.9521
				xmax = 1985.1321
				text = "they're"
			intervals [4513]:
				xmin = 1985.1321
				xmax = 1985.4421
				text = "building"
			intervals [4514]:
				xmin = 1985.4421
				xmax = 1985.6321
				text = "that"
			intervals [4515]:
				xmin = 1985.6321
				xmax = 1985.6621
				text = ""
			intervals [4516]:
				xmin = 1985.6621
				xmax = 1985.9721
				text = "up"
			intervals [4517]:
				xmin = 1985.9721
				xmax = 1986.6721
				text = "even"
			intervals [4518]:
				xmin = 1986.6721
				xmax = 1987.411
				text = ""
			intervals [4519]:
				xmin = 1987.411
				xmax = 1987.601
				text = "close"
			intervals [4520]:
				xmin = 1987.601
				xmax = 1987.691
				text = "to"
			intervals [4521]:
				xmin = 1987.691
				xmax = 1987.951
				text = "silver"
			intervals [4522]:
				xmin = 1987.951
				xmax = 1988.131
				text = "spring"
			intervals [4523]:
				xmin = 1988.131
				xmax = 1988.201
				text = "it"
			intervals [4524]:
				xmin = 1988.201
				xmax = 1988.251
				text = "s"
			intervals [4525]:
				xmin = 1988.251
				xmax = 1988.421
				text = "like"
			intervals [4526]:
				xmin = 1988.421
				xmax = 1988.770
				text = ""
			intervals [4527]:
				xmin = 1988.770
				xmax = 1989.040
				text = "they"
			intervals [4528]:
				xmin = 1989.040
				xmax = 1989.070
				text = ""
			intervals [4529]:
				xmin = 1989.070
				xmax = 1989.130
				text = "c"
			intervals [4530]:
				xmin = 1989.130
				xmax = 1989.6401
				text = ""
			intervals [4531]:
				xmin = 1989.6401
				xmax = 1989.9801
				text = "start"
			intervals [4532]:
				xmin = 1989.9801
				xmax = 1990.0701
				text = "at"
			intervals [4533]:
				xmin = 1990.0701
				xmax = 1990.2801
				text = "silver"
			intervals [4534]:
				xmin = 1990.2801
				xmax = 1990.5101
				text = "spring"
			intervals [4535]:
				xmin = 1990.5101
				xmax = 1990.6001
				text = "then"
			intervals [4536]:
				xmin = 1990.6001
				xmax = 1990.8301
				text = "moving"
			intervals [4537]:
				xmin = 1990.8301
				xmax = 1990.9501
				text = "their"
			intervals [4538]:
				xmin = 1990.9501
				xmax = 1991.0701
				text = "way"
			intervals [4539]:
				xmin = 1991.0701
				xmax = 1991.3401
				text = "down"
			intervals [4540]:
				xmin = 1991.3401
				xmax = 1991.7517
				text = ""
			intervals [4541]:
				xmin = 1991.7517
				xmax = 1991.9117
				text = "or"
			intervals [4542]:
				xmin = 1991.9117
				xmax = 1992.4117
				text = "started"
			intervals [4543]:
				xmin = 1992.4117
				xmax = 1992.5117
				text = "on"
			intervals [4544]:
				xmin = 1992.5117
				xmax = 1992.6917
				text = "the"
			intervals [4545]:
				xmin = 1992.6917
				xmax = 1993.4917
				text = "outskirts"
			intervals [4546]:
				xmin = 1993.4917
				xmax = 1993.6584
				text = ""
			intervals [4547]:
				xmin = 1993.6584
				xmax = 1993.7984
				text = "like"
			intervals [4548]:
				xmin = 1993.7984
				xmax = 1994.2084
				text = "virginia"
			intervals [4549]:
				xmin = 1994.2084
				xmax = 1994.4084
				text = "and"
			intervals [4550]:
				xmin = 1994.4084
				xmax = 1994.5284
				text = "it"
			intervals [4551]:
				xmin = 1994.5284
				xmax = 1994.6784
				text = ""
			intervals [4552]:
				xmin = 1994.6784
				xmax = 1995.2184
				text = "just"
			intervals [4553]:
				xmin = 1995.2184
				xmax = 1995.4472
				text = ""
			intervals [4554]:
				xmin = 1995.4472
				xmax = 1995.5072
				text = "it"
			intervals [4555]:
				xmin = 1995.5072
				xmax = 1995.5972
				text = "s"
			intervals [4556]:
				xmin = 1995.5972
				xmax = 1995.8572
				text = "taken"
			intervals [4557]:
				xmin = 1995.8572
				xmax = 1995.9672
				text = "over"
			intervals [4558]:
				xmin = 1995.9672
				xmax = 2004.2318
				text = ""
			intervals [4559]:
				xmin = 2004.2318
				xmax = 2004.2818
				text = "<unk>"
			intervals [4560]:
				xmin = 2004.2818
				xmax = 2006.007
				text = ""
			intervals [4561]:
				xmin = 2006.007
				xmax = 2006.397
				text = "uptown"
			intervals [4562]:
				xmin = 2006.397
				xmax = 2006.5362
				text = ""
			intervals [4563]:
				xmin = 2006.5362
				xmax = 2007.0762
				text = "<unk>"
			intervals [4564]:
				xmin = 2007.0762
				xmax = 2007.8996
				text = ""
			intervals [4565]:
				xmin = 2007.8996
				xmax = 2008.0496
				text = "i"
			intervals [4566]:
				xmin = 2008.0496
				xmax = 2008.2496
				text = "used"
			intervals [4567]:
				xmin = 2008.2496
				xmax = 2008.5096
				text = "to"
			intervals [4568]:
				xmin = 2008.5096
				xmax = 2008.8324
				text = ""
			intervals [4569]:
				xmin = 2008.8324
				xmax = 2009.0724
				text = "like"
			intervals [4570]:
				xmin = 2009.0724
				xmax = 2009.1024
				text = ""
			intervals [4571]:
				xmin = 2009.1024
				xmax = 2009.3724
				text = "hang"
			intervals [4572]:
				xmin = 2009.3724
				xmax = 2009.7124
				text = "out"
			intervals [4573]:
				xmin = 2009.7124
				xmax = 2010.0424
				text = "like"
			intervals [4574]:
				xmin = 2010.0424
				xmax = 2010.0724
				text = ""
			intervals [4575]:
				xmin = 2010.0724
				xmax = 2010.1824
				text = "what"
			intervals [4576]:
				xmin = 2010.1824
				xmax = 2010.2424
				text = "do"
			intervals [4577]:
				xmin = 2010.2424
				xmax = 2010.3024
				text = "you"
			intervals [4578]:
				xmin = 2010.3024
				xmax = 2010.4224
				text = "mean"
			intervals [4579]:
				xmin = 2010.4224
				xmax = 2010.5624
				text = "hang"
			intervals [4580]:
				xmin = 2010.5624
				xmax = 2010.7524
				text = "out"
			intervals [4581]:
				xmin = 2010.7524
				xmax = 2015.5491
				text = ""
			intervals [4582]:
				xmin = 2015.5491
				xmax = 2015.6391
				text = "<unk>"
			intervals [4583]:
				xmin = 2015.6391
				xmax = 2015.7291
				text = "i"
			intervals [4584]:
				xmin = 2015.7291
				xmax = 2015.8591
				text = "was"
			intervals [4585]:
				xmin = 2015.8591
				xmax = 2015.9591
				text = "on"
			intervals [4586]:
				xmin = 2015.9591
				xmax = 2016.3891
				text = "clinton"
			intervals [4587]:
				xmin = 2016.3891
				xmax = 2016.7948
				text = ""
			intervals [4588]:
				xmin = 2016.7948
				xmax = 2016.8748
				text = "we"
			intervals [4589]:
				xmin = 2016.8748
				xmax = 2016.9948
				text = "went"
			intervals [4590]:
				xmin = 2016.9948
				xmax = 2017.0548
				text = "to"
			intervals [4591]:
				xmin = 2017.0548
				xmax = 2017.0848
				text = "a"
			intervals [4592]:
				xmin = 2017.0848
				xmax = 2017.2448
				text = "cook"
			intervals [4593]:
				xmin = 2017.2448
				xmax = 2017.3748
				text = "out"
			intervals [4594]:
				xmin = 2017.3748
				xmax = 2020.9652
				text = ""
			intervals [4595]:
				xmin = 2020.9652
				xmax = 2021.4152
				text = "mm-mm"
			intervals [4596]:
				xmin = 2021.4152
				xmax = 2021.4852
				text = ""
			intervals [4597]:
				xmin = 2021.4852
				xmax = 2021.6052
				text = "it"
			intervals [4598]:
				xmin = 2021.6052
				xmax = 2022.0352
				text = "wasn't"
			intervals [4599]:
				xmin = 2022.0352
				xmax = 2022.2109
				text = ""
			intervals [4600]:
				xmin = 2022.2109
				xmax = 2022.3809
				text = "i"
			intervals [4601]:
				xmin = 2022.3809
				xmax = 2023.0109
				text = "um"
			intervals [4602]:
				xmin = 2023.0109
				xmax = 2023.6094
				text = ""
			intervals [4603]:
				xmin = 2023.6094
				xmax = 2023.6994
				text = "i"
			intervals [4604]:
				xmin = 2023.6994
				xmax = 2023.9894
				text = "didn't"
			intervals [4605]:
				xmin = 2023.9894
				xmax = 2024.2094
				text = "want"
			intervals [4606]:
				xmin = 2024.2094
				xmax = 2024.3094
				text = "to"
			intervals [4607]:
				xmin = 2024.3094
				xmax = 2024.8394
				text = "stay"
			intervals [4608]:
				xmin = 2024.8394
				xmax = 2025.7894
				text = "around"
			intervals [4609]:
				xmin = 2025.7894
				xmax = 2025.9579
				text = ""
			intervals [4610]:
				xmin = 2025.9579
				xmax = 2026.1279
				text = "where"
			intervals [4611]:
				xmin = 2026.1279
				xmax = 2026.3579
				text = "i"
			intervals [4612]:
				xmin = 2026.3579
				xmax = 2026.9279
				text = "live"
			intervals [4613]:
				xmin = 2026.9279
				xmax = 2027.4802
				text = ""
			intervals [4614]:
				xmin = 2027.4802
				xmax = 2027.7402
				text = "because"
			intervals [4615]:
				xmin = 2027.7402
				xmax = 2027.8202
				text = "i"
			intervals [4616]:
				xmin = 2027.8202
				xmax = 2028.3102
				text = "knew"
			intervals [4617]:
				xmin = 2028.3102
				xmax = 2028.3402
				text = ""
			intervals [4618]:
				xmin = 2028.3402
				xmax = 2028.4602
				text = "that"
			intervals [4619]:
				xmin = 2028.4602
				xmax = 2028.5702
				text = "it"
			intervals [4620]:
				xmin = 2028.5702
				xmax = 2028.6702
				text = "was"
			intervals [4621]:
				xmin = 2028.6702
				xmax = 2028.8202
				text = "gonna"
			intervals [4622]:
				xmin = 2028.8202
				xmax = 2028.9502
				text = "be"
			intervals [4623]:
				xmin = 2028.9502
				xmax = 2029.1702
				text = "a"
			intervals [4624]:
				xmin = 2029.1702
				xmax = 2029.4002
				text = "lot"
			intervals [4625]:
				xmin = 2029.4002
				xmax = 2029.4602
				text = "of"
			intervals [4626]:
				xmin = 2029.4602
				xmax = 2029.6902
				text = "people"
			intervals [4627]:
				xmin = 2029.6902
				xmax = 2030.5102
				text = "outside"
			intervals [4628]:
				xmin = 2030.5102
				xmax = 2031.2666
				text = ""
			intervals [4629]:
				xmin = 2031.2666
				xmax = 2031.4866
				text = "doing"
			intervals [4630]:
				xmin = 2031.4866
				xmax = 2031.7166
				text = "a"
			intervals [4631]:
				xmin = 2031.7166
				xmax = 2031.9666
				text = "lot"
			intervals [4632]:
				xmin = 2031.9666
				xmax = 2032.0266
				text = "of"
			intervals [4633]:
				xmin = 2032.0266
				xmax = 2032.1687
				text = ""
			intervals [4634]:
				xmin = 2032.1687
				xmax = 2032.5687
				text = "like"
			intervals [4635]:
				xmin = 2032.5687
				xmax = 2032.8132
				text = ""
			intervals [4636]:
				xmin = 2032.8132
				xmax = 2033.1332
				text = "<unk>"
			intervals [4637]:
				xmin = 2033.1332
				xmax = 2033.8932
				text = ""
			intervals [4638]:
				xmin = 2033.8932
				xmax = 2034.1032
				text = "<unk>"
			intervals [4639]:
				xmin = 2034.1032
				xmax = 2034.3111
				text = ""
			intervals [4640]:
				xmin = 2034.3111
				xmax = 2034.6711
				text = "even"
			intervals [4641]:
				xmin = 2034.6711
				xmax = 2035.0811
				text = "though"
			intervals [4642]:
				xmin = 2035.0811
				xmax = 2035.6328
				text = ""
			intervals [4643]:
				xmin = 2035.6328
				xmax = 2035.9528
				text = "my"
			intervals [4644]:
				xmin = 2035.9528
				xmax = 2035.9828
				text = ""
			intervals [4645]:
				xmin = 2035.9828
				xmax = 2036.0928
				text = "a"
			intervals [4646]:
				xmin = 2036.0928
				xmax = 2036.2568
				text = ""
			intervals [4647]:
				xmin = 2036.2568
				xmax = 2036.3668
				text = "uh"
			intervals [4648]:
				xmin = 2036.3668
				xmax = 2036.5868
				text = "they"
			intervals [4649]:
				xmin = 2036.5868
				xmax = 2036.8668
				text = "just"
			intervals [4650]:
				xmin = 2036.8668
				xmax = 2037.3368
				text = "recently"
			intervals [4651]:
				xmin = 2037.3368
				xmax = 2037.3968
				text = ""
			intervals [4652]:
				xmin = 2037.3968
				xmax = 2037.8868
				text = "renovated"
			intervals [4653]:
				xmin = 2037.8868
				xmax = 2038.2868
				text = "my"
			intervals [4654]:
				xmin = 2038.2868
				xmax = 2038.8468
				text = "apartments"
			intervals [4655]:
				xmin = 2038.8468
				xmax = 2038.9668
				text = "i'm"
			intervals [4656]:
				xmin = 2038.9668
				xmax = 2039.1168
				text = "like"
			intervals [4657]:
				xmin = 2039.1168
				xmax = 2039.2068
				text = "the"
			intervals [4658]:
				xmin = 2039.2068
				xmax = 2039.4368
				text = "first"
			intervals [4659]:
				xmin = 2039.4368
				xmax = 2039.5768
				text = "one"
			intervals [4660]:
				xmin = 2039.5768
				xmax = 2039.7068
				text = "in"
			intervals [4661]:
				xmin = 2039.7068
				xmax = 2039.7968
				text = "my"
			intervals [4662]:
				xmin = 2039.7968
				xmax = 2040.2368
				text = "apartment"
			intervals [4663]:
				xmin = 2040.2368
				xmax = 2040.3168
				text = ""
			intervals [4664]:
				xmin = 2040.3168
				xmax = 2040.6568
				text = "but"
			intervals [4665]:
				xmin = 2040.6568
				xmax = 2041.6188
				text = ""
			intervals [4666]:
				xmin = 2041.6188
				xmax = 2042.1088
				text = "outside"
			intervals [4667]:
				xmin = 2042.1088
				xmax = 2042.1688
				text = "of"
			intervals [4668]:
				xmin = 2042.1688
				xmax = 2042.3188
				text = "my"
			intervals [4669]:
				xmin = 2042.3188
				xmax = 2042.8488
				text = "apartment"
			intervals [4670]:
				xmin = 2042.8488
				xmax = 2042.8788
				text = ""
			intervals [4671]:
				xmin = 2042.8788
				xmax = 2043.3288
				text = "outside"
			intervals [4672]:
				xmin = 2043.3288
				xmax = 2043.4488
				text = "of"
			intervals [4673]:
				xmin = 2043.4488
				xmax = 2043.8488
				text = "those"
			intervals [4674]:
				xmin = 2043.8488
				xmax = 2043.8788
				text = ""
			intervals [4675]:
				xmin = 2043.8788
				xmax = 2044.3688
				text = "bricks"
			intervals [4676]:
				xmin = 2044.3688
				xmax = 2044.4088
				text = ""
			intervals [4677]:
				xmin = 2044.4088
				xmax = 2044.8888
				text = "outside"
			intervals [4678]:
				xmin = 2044.8888
				xmax = 2044.9788
				text = "of"
			intervals [4679]:
				xmin = 2044.9788
				xmax = 2045.1988
				text = "my"
			intervals [4680]:
				xmin = 2045.1988
				xmax = 2045.5988
				text = "apartment"
			intervals [4681]:
				xmin = 2045.5988
				xmax = 2045.6888
				text = "it"
			intervals [4682]:
				xmin = 2045.6888
				xmax = 2045.7188
				text = "s"
			intervals [4683]:
				xmin = 2045.7188
				xmax = 2046.2688
				text = "still"
			intervals [4684]:
				xmin = 2046.2688
				xmax = 2046.3088
				text = ""
			intervals [4685]:
				xmin = 2046.3088
				xmax = 2046.3888
				text = "a"
			intervals [4686]:
				xmin = 2046.3888
				xmax = 2046.6388
				text = "lot"
			intervals [4687]:
				xmin = 2046.6388
				xmax = 2046.9288
				text = "of"
			intervals [4688]:
				xmin = 2046.9288
				xmax = 2047.0761
				text = ""
			intervals [4689]:
				xmin = 2047.0761
				xmax = 2047.3361
				text = "drug"
			intervals [4690]:
				xmin = 2047.3361
				xmax = 2047.9661
				text = "addicts"
			intervals [4691]:
				xmin = 2047.9661
				xmax = 2048.1107
				text = ""
			intervals [4692]:
				xmin = 2048.1107
				xmax = 2049.0307
				text = "junkies"
			intervals [4693]:
				xmin = 2049.0307
				xmax = 2049.3332
				text = ""
			intervals [4694]:
				xmin = 2049.3332
				xmax = 2050.2532
				text = "alcoholics"
			intervals [4695]:
				xmin = 2050.2532
				xmax = 2050.8616
				text = ""
			intervals [4696]:
				xmin = 2050.8616
				xmax = 2051.2916
				text = "kids"
			intervals [4697]:
				xmin = 2051.2916
				xmax = 2051.5316
				text = "running"
			intervals [4698]:
				xmin = 2051.5316
				xmax = 2052.0016
				text = "around"
			intervals [4699]:
				xmin = 2052.0016
				xmax = 2052.0916
				text = "with"
			intervals [4700]:
				xmin = 2052.0916
				xmax = 2052.2016
				text = "no"
			intervals [4701]:
				xmin = 2052.2016
				xmax = 2052.9816
				text = "parents"
			intervals [4702]:
				xmin = 2052.9816
				xmax = 2053.5996
				text = ""
			intervals [4703]:
				xmin = 2053.5996
				xmax = 2054.0896
				text = "and"
			intervals [4704]:
				xmin = 2054.0896
				xmax = 2054.1896
				text = ""
			intervals [4705]:
				xmin = 2054.1896
				xmax = 2054.3396
				text = "i"
			intervals [4706]:
				xmin = 2054.3396
				xmax = 2054.4696
				text = "have"
			intervals [4707]:
				xmin = 2054.4696
				xmax = 2054.5796
				text = "a"
			intervals [4708]:
				xmin = 2054.5796
				xmax = 2054.6096
				text = ""
			intervals [4709]:
				xmin = 2054.6096
				xmax = 2055.0796
				text = "son"
			intervals [4710]:
				xmin = 2055.0796
				xmax = 2055.1896
				text = "so"
			intervals [4711]:
				xmin = 2055.1896
				xmax = 2055.2596
				text = "i"
			intervals [4712]:
				xmin = 2055.2596
				xmax = 2055.4296
				text = "d"
			intervals [4713]:
				xmin = 2055.4296
				xmax = 2055.4896
				text = "i"
			intervals [4714]:
				xmin = 2055.4896
				xmax = 2055.7996
				text = "don't"
			intervals [4715]:
				xmin = 2055.7996
				xmax = 2057.7961
				text = ""
			intervals [4716]:
				xmin = 2057.7961
				xmax = 2057.9461
				text = "he"
			intervals [4717]:
				xmin = 2057.9461
				xmax = 2058.3661
				text = "doesn't"
			intervals [4718]:
				xmin = 2058.3661
				xmax = 2058.4861
				text = ""
			intervals [4719]:
				xmin = 2058.4861
				xmax = 2058.5861
				text = "i"
			intervals [4720]:
				xmin = 2058.5861
				xmax = 2058.7461
				text = "don't"
			intervals [4721]:
				xmin = 2058.7461
				xmax = 2058.8761
				text = "want"
			intervals [4722]:
				xmin = 2058.8761
				xmax = 2058.9461
				text = "him"
			intervals [4723]:
				xmin = 2058.9461
				xmax = 2059.0161
				text = "to"
			intervals [4724]:
				xmin = 2059.0161
				xmax = 2059.6361
				text = "know"
			intervals [4725]:
				xmin = 2059.6361
				xmax = 2061.6804
				text = ""
			intervals [4726]:
				xmin = 2061.6804
				xmax = 2061.8104
				text = "how"
			intervals [4727]:
				xmin = 2061.8104
				xmax = 2061.9004
				text = "to"
			intervals [4728]:
				xmin = 2061.9004
				xmax = 2062.0504
				text = "be"
			intervals [4729]:
				xmin = 2062.0504
				xmax = 2062.3604
				text = "that"
			intervals [4730]:
				xmin = 2062.3604
				xmax = 2062.4704
				text = ""
			intervals [4731]:
				xmin = 2062.4704
				xmax = 2062.6504
				text = "that"
			intervals [4732]:
				xmin = 2062.6504
				xmax = 2062.9404
				text = "kid"
			intervals [4733]:
				xmin = 2062.9404
				xmax = 2062.9704
				text = ""
			intervals [4734]:
				xmin = 2062.9704
				xmax = 2063.0504
				text = "i"
			intervals [4735]:
				xmin = 2063.0504
				xmax = 2063.1804
				text = "don't"
			intervals [4736]:
				xmin = 2063.1804
				xmax = 2063.3404
				text = "want"
			intervals [4737]:
				xmin = 2063.3404
				xmax = 2063.4104
				text = "him"
			intervals [4738]:
				xmin = 2063.4104
				xmax = 2063.4904
				text = "to"
			intervals [4739]:
				xmin = 2063.4904
				xmax = 2063.6304
				text = "get"
			intervals [4740]:
				xmin = 2063.6304
				xmax = 2063.8704
				text = "caught"
			intervals [4741]:
				xmin = 2063.8704
				xmax = 2064.0204
				text = "up"
			intervals [4742]:
				xmin = 2064.0204
				xmax = 2064.1204
				text = "in"
			intervals [4743]:
				xmin = 2064.1204
				xmax = 2064.4204
				text = "that"
			intervals [4744]:
				xmin = 2064.4204
				xmax = 2064.6937
				text = ""
			intervals [4745]:
				xmin = 2064.6937
				xmax = 2064.8837
				text = "that"
			intervals [4746]:
				xmin = 2064.8837
				xmax = 2065.4137
				text = "lifestyle"
			intervals [4747]:
				xmin = 2065.4137
				xmax = 2074.5428
				text = ""
			intervals [4748]:
				xmin = 2074.5428
				xmax = 2074.6228
				text = "we"
			intervals [4749]:
				xmin = 2074.6228
				xmax = 2074.7628
				text = "like"
			intervals [4750]:
				xmin = 2074.7628
				xmax = 2074.8228
				text = "to"
			intervals [4751]:
				xmin = 2074.8228
				xmax = 2074.9028
				text = "go"
			intervals [4752]:
				xmin = 2074.9028
				xmax = 2075.4028
				text = "downtown"
			intervals [4753]:
				xmin = 2075.4028
				xmax = 2076.9588
				text = ""
			intervals [4754]:
				xmin = 2076.9588
				xmax = 2077.0988
				text = "<unk>"
			intervals [4755]:
				xmin = 2077.0988
				xmax = 2077.339
				text = ""
			intervals [4756]:
				xmin = 2077.339
				xmax = 2077.539
				text = "uh"
			intervals [4757]:
				xmin = 2077.539
				xmax = 2077.709
				text = "we"
			intervals [4758]:
				xmin = 2077.709
				xmax = 2077.739
				text = "<unk>"
			intervals [4759]:
				xmin = 2077.739
				xmax = 2078.409
				text = "go"
			intervals [4760]:
				xmin = 2078.409
				xmax = 2078.459
				text = ""
			intervals [4761]:
				xmin = 2078.459
				xmax = 2079.099
				text = "to"
			intervals [4762]:
				xmin = 2079.099
				xmax = 2079.9489
				text = ""
			intervals [4763]:
				xmin = 2079.9489
				xmax = 2080.0389
				text = "a"
			intervals [4764]:
				xmin = 2080.0389
				xmax = 2080.0689
				text = ""
			intervals [4765]:
				xmin = 2080.0689
				xmax = 2081.0989
				text = "lounge"
			intervals [4766]:
				xmin = 2081.0989
				xmax = 2081.5189
				text = "or"
			intervals [4767]:
				xmin = 2081.5189
				xmax = 2081.6667
				text = ""
			intervals [4768]:
				xmin = 2081.6667
				xmax = 2081.7367
				text = "a"
			intervals [4769]:
				xmin = 2081.7367
				xmax = 2081.8867
				text = "bar"
			intervals [4770]:
				xmin = 2081.8867
				xmax = 2081.9867
				text = "i"
			intervals [4771]:
				xmin = 2081.9867
				xmax = 2082.1667
				text = "don't"
			intervals [4772]:
				xmin = 2082.1667
				xmax = 2082.5367
				text = "drink"
			intervals [4773]:
				xmin = 2082.5367
				xmax = 2082.9167
				text = "so"
			intervals [4774]:
				xmin = 2082.9167
				xmax = 2083.0267
				text = "i"
			intervals [4775]:
				xmin = 2083.0267
				xmax = 2083.0567
				text = "<unk>"
			intervals [4776]:
				xmin = 2083.0567
				xmax = 2083.4267
				text = "go"
			intervals [4777]:
				xmin = 2083.4267
				xmax = 2083.6167
				text = ""
			intervals [4778]:
				xmin = 2083.6167
				xmax = 2083.8067
				text = "with"
			intervals [4779]:
				xmin = 2083.8067
				xmax = 2084.0967
				text = "them"
			intervals [4780]:
				xmin = 2084.0967
				xmax = 2084.1867
				text = "and"
			intervals [4781]:
				xmin = 2084.1867
				xmax = 2084.3267
				text = "just"
			intervals [4782]:
				xmin = 2084.3267
				xmax = 2084.4367
				text = "hang"
			intervals [4783]:
				xmin = 2084.4367
				xmax = 2084.4667
				text = ""
			intervals [4784]:
				xmin = 2084.4667
				xmax = 2084.5367
				text = "out"
			intervals [4785]:
				xmin = 2084.5367
				xmax = 2084.6267
				text = "with"
			intervals [4786]:
				xmin = 2084.6267
				xmax = 2084.8867
				text = "them"
			intervals [4787]:
				xmin = 2084.8867
				xmax = 2085.3853
				text = ""
			intervals [4788]:
				xmin = 2085.3853
				xmax = 2085.4453
				text = "at"
			intervals [4789]:
				xmin = 2085.4453
				xmax = 2085.5253
				text = "the"
			intervals [4790]:
				xmin = 2085.5253
				xmax = 2085.6853
				text = "bar"
			intervals [4791]:
				xmin = 2085.6853
				xmax = 2085.7353
				text = "or"
			intervals [4792]:
				xmin = 2085.7353
				xmax = 2086.0153
				text = "something"
			intervals [4793]:
				xmin = 2086.0153
				xmax = 2098.4999
				text = ""
			intervals [4794]:
				xmin = 2098.4999
				xmax = 2098.6499
				text = "i"
			intervals [4795]:
				xmin = 2098.6499
				xmax = 2098.9399
				text = "love"
			intervals [4796]:
				xmin = 2098.9399
				xmax = 2099.0799
				text = "go"
			intervals [4797]:
				xmin = 2099.0799
				xmax = 2099.3499
				text = "go"
			intervals [4798]:
				xmin = 2099.3499
				xmax = 2099.7991
				text = ""
			intervals [4799]:
				xmin = 2099.7991
				xmax = 2100.1391
				text = "i"
			intervals [4800]:
				xmin = 2100.1391
				xmax = 2100.2891
				text = "i"
			intervals [4801]:
				xmin = 2100.2891
				xmax = 2100.5191
				text = "just"
			intervals [4802]:
				xmin = 2100.5191
				xmax = 2100.6991
				text = "went"
			intervals [4803]:
				xmin = 2100.6991
				xmax = 2100.7791
				text = "to"
			intervals [4804]:
				xmin = 2100.7791
				xmax = 2101.0891
				text = "<unk>"
			intervals [4805]:
				xmin = 2101.0891
				xmax = 2101.9191
				text = ""
			intervals [4806]:
				xmin = 2101.9191
				xmax = 2102.0491
				text = "i"
			intervals [4807]:
				xmin = 2102.0491
				xmax = 2102.1791
				text = "went"
			intervals [4808]:
				xmin = 2102.1791
				xmax = 2102.2391
				text = "to"
			intervals [4809]:
				xmin = 2102.2391
				xmax = 2102.3391
				text = "go"
			intervals [4810]:
				xmin = 2102.3391
				xmax = 2102.4891
				text = "see"
			intervals [4811]:
				xmin = 2102.4891
				xmax = 2103.1891
				text = "backyard"
			intervals [4812]:
				xmin = 2103.1891
				xmax = 2103.2291
				text = ""
			intervals [4813]:
				xmin = 2103.2291
				xmax = 2103.6891
				text = "uh"
			intervals [4814]:
				xmin = 2103.6891
				xmax = 2105.8172
				text = ""
			intervals [4815]:
				xmin = 2105.8172
				xmax = 2105.9472
				text = "on"
			intervals [4816]:
				xmin = 2105.9472
				xmax = 2106.0572
				text = ""
			intervals [4817]:
				xmin = 2106.0572
				xmax = 2106.5672
				text = "friday"
			intervals [4818]:
				xmin = 2106.5672
				xmax = 2107.0923
				text = ""
			intervals [4819]:
				xmin = 2107.0923
				xmax = 2107.1523
				text = "on"
			intervals [4820]:
				xmin = 2107.1523
				xmax = 2107.3223
				text = "this"
			intervals [4821]:
				xmin = 2107.3223
				xmax = 2107.4723
				text = "past"
			intervals [4822]:
				xmin = 2107.4723
				xmax = 2107.9423
				text = "friday"
			intervals [4823]:
				xmin = 2107.9423
				xmax = 2108.5765
				text = ""
			intervals [4824]:
				xmin = 2108.5765
				xmax = 2108.7365
				text = "they"
			intervals [4825]:
				xmin = 2108.7365
				xmax = 2108.8565
				text = "were"
			intervals [4826]:
				xmin = 2108.8565
				xmax = 2109.2765
				text = "actually"
			intervals [4827]:
				xmin = 2109.2765
				xmax = 2109.6865
				text = "at"
			intervals [4828]:
				xmin = 2109.6865
				xmax = 2110.8366
				text = ""
			intervals [4829]:
				xmin = 2110.8366
				xmax = 2111.1166
				text = "saint"
			intervals [4830]:
				xmin = 2111.1166
				xmax = 2111.2966
				text = "e"
			intervals [4831]:
				xmin = 2111.2966
				xmax = 2111.3766
				text = "s"
			intervals [4832]:
				xmin = 2111.3766
				xmax = 2111.4566
				text = "you"
			intervals [4833]:
				xmin = 2111.4566
				xmax = 2111.5066
				text = ""
			intervals [4834]:
				xmin = 2111.5066
				xmax = 2111.6366
				text = "the"
			intervals [4835]:
				xmin = 2111.6366
				xmax = 2111.8166
				text = "old"
			intervals [4836]:
				xmin = 2111.8166
				xmax = 2112.0266
				text = "saint"
			intervals [4837]:
				xmin = 2112.0266
				xmax = 2112.2466
				text = "e"
			intervals [4838]:
				xmin = 2112.2466
				xmax = 2112.2766
				text = ""
			intervals [4839]:
				xmin = 2112.2766
				xmax = 2112.4766
				text = "s"
			intervals [4840]:
				xmin = 2112.4766
				xmax = 2112.7026
				text = ""
			intervals [4841]:
				xmin = 2112.7026
				xmax = 2112.8026
				text = "the"
			intervals [4842]:
				xmin = 2112.8026
				xmax = 2112.9926
				text = "old"
			intervals [4843]:
				xmin = 2112.9926
				xmax = 2113.3326
				text = "mental"
			intervals [4844]:
				xmin = 2113.3326
				xmax = 2113.8026
				text = "hospital"
			intervals [4845]:
				xmin = 2113.8026
				xmax = 2114.0455
				text = ""
			intervals [4846]:
				xmin = 2114.0455
				xmax = 2114.3455
				text = "off"
			intervals [4847]:
				xmin = 2114.3455
				xmax = 2114.8255
				text = "mlk"
			intervals [4848]:
				xmin = 2114.8255
				xmax = 2117.0158
				text = ""
			intervals [4849]:
				xmin = 2117.0158
				xmax = 2117.1758
				text = "they"
			intervals [4850]:
				xmin = 2117.1758
				xmax = 2117.5658
				text = "redid"
			intervals [4851]:
				xmin = 2117.5658
				xmax = 2117.7458
				text = "it"
			intervals [4852]:
				xmin = 2117.7458
				xmax = 2118.0078
				text = ""
			intervals [4853]:
				xmin = 2118.0078
				xmax = 2118.1978
				text = "and"
			intervals [4854]:
				xmin = 2118.1978
				xmax = 2118.2978
				text = "so"
			intervals [4855]:
				xmin = 2118.2978
				xmax = 2118.3778
				text = "they"
			intervals [4856]:
				xmin = 2118.3778
				xmax = 2118.6278
				text = "made"
			intervals [4857]:
				xmin = 2118.6278
				xmax = 2118.7278
				text = "it"
			intervals [4858]:
				xmin = 2118.7278
				xmax = 2118.9478
				text = "into"
			intervals [4859]:
				xmin = 2118.9478
				xmax = 2118.9778
				text = "a"
			intervals [4860]:
				xmin = 2118.9778
				xmax = 2119.1178
				text = ""
			intervals [4861]:
				xmin = 2119.1178
				xmax = 2119.6478
				text = "pavilion"
			intervals [4862]:
				xmin = 2119.6478
				xmax = 2119.9403
				text = ""
			intervals [4863]:
				xmin = 2119.9403
				xmax = 2120.0003
				text = "and"
			intervals [4864]:
				xmin = 2120.0003
				xmax = 2120.0603
				text = "it"
			intervals [4865]:
				xmin = 2120.0603
				xmax = 2120.1603
				text = "was"
			intervals [4866]:
				xmin = 2120.1603
				xmax = 2120.2803
				text = "my"
			intervals [4867]:
				xmin = 2120.2803
				xmax = 2120.5303
				text = "first"
			intervals [4868]:
				xmin = 2120.5303
				xmax = 2120.6603
				text = "time"
			intervals [4869]:
				xmin = 2120.6603
				xmax = 2120.8203
				text = "going"
			intervals [4870]:
				xmin = 2120.8203
				xmax = 2120.8903
				text = "it"
			intervals [4871]:
				xmin = 2120.8903
				xmax = 2121.0303
				text = "was"
			intervals [4872]:
				xmin = 2121.0303
				xmax = 2121.3203
				text = "so"
			intervals [4873]:
				xmin = 2121.3203
				xmax = 2121.7503
				text = "nice"
			intervals [4874]:
				xmin = 2121.7503
				xmax = 2123.3835
				text = ""
			intervals [4875]:
				xmin = 2123.3835
				xmax = 2123.4635
				text = "it"
			intervals [4876]:
				xmin = 2123.4635
				xmax = 2123.6235
				text = "was"
			intervals [4877]:
				xmin = 2123.6235
				xmax = 2123.7835
				text = "really"
			intervals [4878]:
				xmin = 2123.7835
				xmax = 2123.8135
				text = ""
			intervals [4879]:
				xmin = 2123.8135
				xmax = 2124.0035
				text = "really"
			intervals [4880]:
				xmin = 2124.0035
				xmax = 2124.0435
				text = ""
			intervals [4881]:
				xmin = 2124.0435
				xmax = 2124.3235
				text = "nice"
			intervals [4882]:
				xmin = 2124.3235
				xmax = 2129.7139
				text = ""
			intervals [4883]:
				xmin = 2129.7139
				xmax = 2129.8839
				text = "my"
			intervals [4884]:
				xmin = 2129.8839
				xmax = 2130.2039
				text = "first"
			intervals [4885]:
				xmin = 2130.2039
				xmax = 2130.3939
				text = "go"
			intervals [4886]:
				xmin = 2130.3939
				xmax = 2130.7739
				text = "go"
			intervals [4887]:
				xmin = 2130.7739
				xmax = 2130.8339
				text = ""
			intervals [4888]:
				xmin = 2130.8339
				xmax = 2131.0139
				text = "was"
			intervals [4889]:
				xmin = 2131.0139
				xmax = 2131.1039
				text = "at"
			intervals [4890]:
				xmin = 2131.1039
				xmax = 2131.1839
				text = "the"
			intervals [4891]:
				xmin = 2131.1839
				xmax = 2131.3939
				text = "black"
			intervals [4892]:
				xmin = 2131.3939
				xmax = 2131.6739
				text = "hole"
			intervals [4893]:
				xmin = 2131.6739
				xmax = 2132.1601
				text = ""
			intervals [4894]:
				xmin = 2132.1601
				xmax = 2132.6701
				text = "uptown"
			intervals [4895]:
				xmin = 2132.6701
				xmax = 2132.8195
				text = ""
			intervals [4896]:
				xmin = 2132.8195
				xmax = 2132.9695
				text = "by"
			intervals [4897]:
				xmin = 2132.9695
				xmax = 2133.1995
				text = "six"
			intervals [4898]:
				xmin = 2133.1995
				xmax = 2133.5295
				text = "forty"
			intervals [4899]:
				xmin = 2133.5295
				xmax = 2134.8432
				text = ""
			intervals [4900]:
				xmin = 2134.8432
				xmax = 2134.9632
				text = "it"
			intervals [4901]:
				xmin = 2134.9632
				xmax = 2135.0532
				text = "s"
			intervals [4902]:
				xmin = 2135.0532
				xmax = 2135.0932
				text = ""
			intervals [4903]:
				xmin = 2135.0932
				xmax = 2135.2332
				text = "if"
			intervals [4904]:
				xmin = 2135.2332
				xmax = 2135.3532
				text = "you"
			intervals [4905]:
				xmin = 2135.3532
				xmax = 2135.5632
				text = "ride"
			intervals [4906]:
				xmin = 2135.5632
				xmax = 2135.7832
				text = "past"
			intervals [4907]:
				xmin = 2135.7832
				xmax = 2135.8432
				text = "it"
			intervals [4908]:
				xmin = 2135.8432
				xmax = 2135.9932
				text = "now"
			intervals [4909]:
				xmin = 2135.9932
				xmax = 2136.0232
				text = "i"
			intervals [4910]:
				xmin = 2136.0232
				xmax = 2136.1732
				text = "think"
			intervals [4911]:
				xmin = 2136.1732
				xmax = 2136.2332
				text = "it"
			intervals [4912]:
				xmin = 2136.2332
				xmax = 2136.2832
				text = "s"
			intervals [4913]:
				xmin = 2136.2832
				xmax = 2136.4532
				text = "like"
			intervals [4914]:
				xmin = 2136.4532
				xmax = 2136.4932
				text = "a"
			intervals [4915]:
				xmin = 2136.4932
				xmax = 2136.8332
				text = "dental"
			intervals [4916]:
				xmin = 2136.8332
				xmax = 2136.9532
				text = ""
			intervals [4917]:
				xmin = 2136.9532
				xmax = 2137.0532
				text = "a"
			intervals [4918]:
				xmin = 2137.0532
				xmax = 2137.2932
				text = "dental"
			intervals [4919]:
				xmin = 2137.2932
				xmax = 2137.6832
				text = "office"
			intervals [4920]:
				xmin = 2137.6832
				xmax = 2137.7732
				text = "or"
			intervals [4921]:
				xmin = 2137.7732
				xmax = 2138.0232
				text = "something"
			intervals [4922]:
				xmin = 2138.0232
				xmax = 2139.936
				text = ""
			intervals [4923]:
				xmin = 2139.936
				xmax = 2140.156
				text = "yeah"
			intervals [4924]:
				xmin = 2140.156
				xmax = 2140.196
				text = ""
			intervals [4925]:
				xmin = 2140.196
				xmax = 2140.296
				text = "it"
			intervals [4926]:
				xmin = 2140.296
				xmax = 2140.336
				text = "s"
			intervals [4927]:
				xmin = 2140.336
				xmax = 2140.476
				text = "like"
			intervals [4928]:
				xmin = 2140.476
				xmax = 2140.506
				text = "a"
			intervals [4929]:
				xmin = 2140.506
				xmax = 2140.536
				text = ""
			intervals [4930]:
				xmin = 2140.536
				xmax = 2140.726
				text = "dental"
			intervals [4931]:
				xmin = 2140.726
				xmax = 2140.776
				text = ""
			intervals [4932]:
				xmin = 2140.776
				xmax = 2141.156
				text = "office"
			intervals [4933]:
				xmin = 2141.156
				xmax = 2141.186
				text = ""
			intervals [4934]:
				xmin = 2141.186
				xmax = 2141.816
				text = "um"
			intervals [4935]:
				xmin = 2141.816
				xmax = 2141.876
				text = ""
			intervals [4936]:
				xmin = 2141.876
				xmax = 2142.006
				text = "but"
			intervals [4937]:
				xmin = 2142.006
				xmax = 2142.166
				text = "my"
			intervals [4938]:
				xmin = 2142.166
				xmax = 2142.496
				text = "first"
			intervals [4939]:
				xmin = 2142.496
				xmax = 2142.626
				text = "go"
			intervals [4940]:
				xmin = 2142.626
				xmax = 2143.106
				text = "go"
			intervals [4941]:
				xmin = 2143.106
				xmax = 2143.236
				text = ""
			intervals [4942]:
				xmin = 2143.236
				xmax = 2143.486
				text = "was"
			intervals [4943]:
				xmin = 2143.486
				xmax = 2143.656
				text = "to"
			intervals [4944]:
				xmin = 2143.656
				xmax = 2143.856
				text = "go"
			intervals [4945]:
				xmin = 2143.856
				xmax = 2144.076
				text = "see"
			intervals [4946]:
				xmin = 2144.076
				xmax = 2144.566
				text = "backyard"
			intervals [4947]:
				xmin = 2144.566
				xmax = 2144.616
				text = "i"
			intervals [4948]:
				xmin = 2144.616
				xmax = 2144.866
				text = "wasn't"
			intervals [4949]:
				xmin = 2144.866
				xmax = 2145.036
				text = "even"
			intervals [4950]:
				xmin = 2145.036
				xmax = 2145.236
				text = "old"
			intervals [4951]:
				xmin = 2145.236
				xmax = 2145.536
				text = "enough"
			intervals [4952]:
				xmin = 2145.536
				xmax = 2145.636
				text = "but"
			intervals [4953]:
				xmin = 2145.636
				xmax = 2145.726
				text = "i"
			intervals [4954]:
				xmin = 2145.726
				xmax = 2146.006
				text = "still"
			intervals [4955]:
				xmin = 2146.006
				xmax = 2146.346
				text = "went"
			intervals [4956]:
				xmin = 2146.346
				xmax = 2147.2349
				text = ""
			intervals [4957]:
				xmin = 2147.2349
				xmax = 2147.4549
				text = "when"
			intervals [4958]:
				xmin = 2147.4549
				xmax = 2147.5349
				text = "i"
			intervals [4959]:
				xmin = 2147.5349
				xmax = 2147.7349
				text = "got"
			intervals [4960]:
				xmin = 2147.7349
				xmax = 2147.8549
				text = "old"
			intervals [4961]:
				xmin = 2147.8549
				xmax = 2148.0349
				text = "enough"
			intervals [4962]:
				xmin = 2148.0349
				xmax = 2148.1149
				text = "to"
			intervals [4963]:
				xmin = 2148.1149
				xmax = 2148.2849
				text = "hang"
			intervals [4964]:
				xmin = 2148.2849
				xmax = 2148.3949
				text = "with"
			intervals [4965]:
				xmin = 2148.3949
				xmax = 2148.5449
				text = "my"
			intervals [4966]:
				xmin = 2148.5449
				xmax = 2149.2349
				text = "sisters"
			intervals [4967]:
				xmin = 2149.2349
				xmax = 2149.3349
				text = ""
			intervals [4968]:
				xmin = 2149.3349
				xmax = 2149.5149
				text = "one"
			intervals [4969]:
				xmin = 2149.5149
				xmax = 2149.5749
				text = "of"
			intervals [4970]:
				xmin = 2149.5749
				xmax = 2149.6749
				text = "my"
			intervals [4971]:
				xmin = 2149.6749
				xmax = 2150.0349
				text = "sisters"
			intervals [4972]:
				xmin = 2150.0349
				xmax = 2150.2349
				text = "took"
			intervals [4973]:
				xmin = 2150.2349
				xmax = 2150.3849
				text = "me"
			intervals [4974]:
				xmin = 2150.3849
				xmax = 2151.4164
				text = ""
			intervals [4975]:
				xmin = 2151.4164
				xmax = 2151.5964
				text = "and"
			intervals [4976]:
				xmin = 2151.5964
				xmax = 2151.6664
				text = "i"
			intervals [4977]:
				xmin = 2151.6664
				xmax = 2151.9264
				text = "always"
			intervals [4978]:
				xmin = 2151.9264
				xmax = 2152.1464
				text = "listened"
			intervals [4979]:
				xmin = 2152.1464
				xmax = 2152.2664
				text = "to"
			intervals [4980]:
				xmin = 2152.2664
				xmax = 2152.3264
				text = "it"
			intervals [4981]:
				xmin = 2152.3264
				xmax = 2152.4764
				text = "i've"
			intervals [4982]:
				xmin = 2152.4764
				xmax = 2152.9564
				text = "always"
			intervals [4983]:
				xmin = 2152.9564
				xmax = 2153.1964
				text = "heard"
			intervals [4984]:
				xmin = 2153.1964
				xmax = 2153.2964
				text = "go"
			intervals [4985]:
				xmin = 2153.2964
				xmax = 2153.5164
				text = "go"
			intervals [4986]:
				xmin = 2153.5164
				xmax = 2153.6964
				text = "like"
			intervals [4987]:
				xmin = 2153.6964
				xmax = 2153.8264
				text = "it"
			intervals [4988]:
				xmin = 2153.8264
				xmax = 2153.8764
				text = "s"
			intervals [4989]:
				xmin = 2153.8764
				xmax = 2153.9064
				text = ""
			intervals [4990]:
				xmin = 2153.9064
				xmax = 2154.0964
				text = "a"
			intervals [4991]:
				xmin = 2154.0964
				xmax = 2154.1897
				text = ""
			intervals [4992]:
				xmin = 2154.1897
				xmax = 2154.4597
				text = "since"
			intervals [4993]:
				xmin = 2154.4597
				xmax = 2154.5997
				text = "i"
			intervals [4994]:
				xmin = 2154.5997
				xmax = 2154.7697
				text = "can"
			intervals [4995]:
				xmin = 2154.7697
				xmax = 2155.2597
				text = "remember"
			intervals [4996]:
				xmin = 2155.2597
				xmax = 2155.4597
				text = "it"
			intervals [4997]:
				xmin = 2155.4597
				xmax = 2155.4997
				text = "s"
			intervals [4998]:
				xmin = 2155.4997
				xmax = 2155.5297
				text = ""
			intervals [4999]:
				xmin = 2155.5297
				xmax = 2156.4097
				text = "always"
			intervals [5000]:
				xmin = 2156.4097
				xmax = 2156.5651
				text = ""
			intervals [5001]:
				xmin = 2156.5651
				xmax = 2156.8351
				text = "been"
			intervals [5002]:
				xmin = 2156.8351
				xmax = 2156.8651
				text = ""
			intervals [5003]:
				xmin = 2156.8651
				xmax = 2157.5251
				text = "in"
			intervals [5004]:
				xmin = 2157.5251
				xmax = 2157.9946
				text = ""
			intervals [5005]:
				xmin = 2157.9946
				xmax = 2158.1846
				text = "my"
			intervals [5006]:
				xmin = 2158.1846
				xmax = 2158.5946
				text = "ear"
			intervals [5007]:
				xmin = 2158.5946
				xmax = 2159.654
				text = ""
			intervals [5008]:
				xmin = 2159.654
				xmax = 2159.824
				text = "my"
			intervals [5009]:
				xmin = 2159.824
				xmax = 2160.144
				text = "mom"
			intervals [5010]:
				xmin = 2160.144
				xmax = 2160.254
				text = "was"
			intervals [5011]:
				xmin = 2160.254
				xmax = 2160.374
				text = "just"
			intervals [5012]:
				xmin = 2160.374
				xmax = 2160.774
				text = "listening"
			intervals [5013]:
				xmin = 2160.774
				xmax = 2160.994
				text = "to"
			intervals [5014]:
				xmin = 2160.994
				xmax = 2161.104
				text = "it"
			intervals [5015]:
				xmin = 2161.104
				xmax = 2161.454
				text = "everybody"
			intervals [5016]:
				xmin = 2161.454
				xmax = 2161.644
				text = "around"
			intervals [5017]:
				xmin = 2161.644
				xmax = 2161.714
				text = "me"
			intervals [5018]:
				xmin = 2161.714
				xmax = 2162.034
				text = "listened"
			intervals [5019]:
				xmin = 2162.034
				xmax = 2162.134
				text = "to"
			intervals [5020]:
				xmin = 2162.134
				xmax = 2162.164
				text = ""
			intervals [5021]:
				xmin = 2162.164
				xmax = 2162.244
				text = "go"
			intervals [5022]:
				xmin = 2162.244
				xmax = 2162.324
				text = "go"
			intervals [5023]:
				xmin = 2162.324
				xmax = 2163.4477
				text = ""
			intervals [5024]:
				xmin = 2163.4477
				xmax = 2163.5177
				text = "i"
			intervals [5025]:
				xmin = 2163.5177
				xmax = 2163.6877
				text = "love"
			intervals [5026]:
				xmin = 2163.6877
				xmax = 2163.7177
				text = ""
			intervals [5027]:
				xmin = 2163.7177
				xmax = 2163.7977
				text = "go"
			intervals [5028]:
				xmin = 2163.7977
				xmax = 2163.8377
				text = ""
			intervals [5029]:
				xmin = 2163.8377
				xmax = 2163.9377
				text = "go"
			intervals [5030]:
				xmin = 2163.9377
				xmax = 2174.2833
				text = ""
			intervals [5031]:
				xmin = 2174.2833
				xmax = 2174.5833
				text = "move"
			intervals [5032]:
				xmin = 2174.5833
				xmax = 2174.8289
				text = ""
			intervals [5033]:
				xmin = 2174.8289
				xmax = 2174.9189
				text = "i"
			intervals [5034]:
				xmin = 2174.9189
				xmax = 2175.0389
				text = "think"
			intervals [5035]:
				xmin = 2175.0389
				xmax = 2175.0989
				text = "it"
			intervals [5036]:
				xmin = 2175.0989
				xmax = 2175.1289
				text = "s"
			intervals [5037]:
				xmin = 2175.1289
				xmax = 2175.2189
				text = "the"
			intervals [5038]:
				xmin = 2175.2189
				xmax = 2175.7889
				text = "congos"
			intervals [5039]:
				xmin = 2175.7889
				xmax = 2175.8967
				text = ""
			intervals [5040]:
				xmin = 2175.8967
				xmax = 2176.4467
				text = "<unk>"
			intervals [5041]:
				xmin = 2176.4467
				xmax = 2177.1277
				text = ""
			intervals [5042]:
				xmin = 2177.1277
				xmax = 2177.2377
				text = "it"
			intervals [5043]:
				xmin = 2177.2377
				xmax = 2177.2677
				text = "s"
			intervals [5044]:
				xmin = 2177.2677
				xmax = 2177.4077
				text = "the"
			intervals [5045]:
				xmin = 2177.4077
				xmax = 2178.0177
				text = "congos"
			intervals [5046]:
				xmin = 2178.0177
				xmax = 2179.0477
				text = "tambourine"
			intervals [5047]:
				xmin = 2179.0477
				xmax = 2179.9616
				text = ""
			intervals [5048]:
				xmin = 2179.9616
				xmax = 2180.0816
				text = "<unk>"
			intervals [5049]:
				xmin = 2180.0816
				xmax = 2180.5325
				text = ""
			intervals [5050]:
				xmin = 2180.5325
				xmax = 2181.3025
				text = "and"
			intervals [5051]:
				xmin = 2181.3025
				xmax = 2181.4325
				text = ""
			intervals [5052]:
				xmin = 2181.4325
				xmax = 2181.5725
				text = "i"
			intervals [5053]:
				xmin = 2181.5725
				xmax = 2181.7125
				text = "don't"
			intervals [5054]:
				xmin = 2181.7125
				xmax = 2181.8825
				text = "think"
			intervals [5055]:
				xmin = 2181.8825
				xmax = 2182.0325
				text = "it"
			intervals [5056]:
				xmin = 2182.0325
				xmax = 2182.5025
				text = "gets"
			intervals [5057]:
				xmin = 2182.5025
				xmax = 2182.9772
				text = ""
			intervals [5058]:
				xmin = 2182.9772
				xmax = 2183.2072
				text = "enough"
			intervals [5059]:
				xmin = 2183.2072
				xmax = 2183.2372
				text = ""
			intervals [5060]:
				xmin = 2183.2372
				xmax = 2183.9472
				text = "exposure"
			intervals [5061]:
				xmin = 2183.9472
				xmax = 2183.9872
				text = ""
			intervals [5062]:
				xmin = 2183.9872
				xmax = 2184.0772
				text = "a"
			intervals [5063]:
				xmin = 2184.0772
				xmax = 2184.2472
				text = "lot"
			intervals [5064]:
				xmin = 2184.2472
				xmax = 2184.3072
				text = "of"
			intervals [5065]:
				xmin = 2184.3072
				xmax = 2184.6372
				text = "people"
			intervals [5066]:
				xmin = 2184.6372
				xmax = 2184.7772
				text = "from"
			intervals [5067]:
				xmin = 2184.7772
				xmax = 2184.9272
				text = "out"
			intervals [5068]:
				xmin = 2184.9272
				xmax = 2184.9872
				text = "of"
			intervals [5069]:
				xmin = 2184.9872
				xmax = 2185.3472
				text = "town"
			intervals [5070]:
				xmin = 2185.3472
				xmax = 2185.9849
				text = ""
			intervals [5071]:
				xmin = 2185.9849
				xmax = 2186.3249
				text = "they"
			intervals [5072]:
				xmin = 2186.3249
				xmax = 2186.5249
				text = "hate"
			intervals [5073]:
				xmin = 2186.5249
				xmax = 2186.5949
				text = "it"
			intervals [5074]:
				xmin = 2186.5949
				xmax = 2187.4237
				text = ""
			intervals [5075]:
				xmin = 2187.4237
				xmax = 2187.6437
				text = "they"
			intervals [5076]:
				xmin = 2187.6437
				xmax = 2187.8437
				text = "hate"
			intervals [5077]:
				xmin = 2187.8437
				xmax = 2188.1037
				text = ""
			intervals [5078]:
				xmin = 2188.1037
				xmax = 2188.1637
				text = "it"
			intervals [5079]:
				xmin = 2188.1637
				xmax = 2188.2737
				text = "and"
			intervals [5080]:
				xmin = 2188.2737
				xmax = 2188.3337
				text = "i"
			intervals [5081]:
				xmin = 2188.3337
				xmax = 2188.5737
				text = "think"
			intervals [5082]:
				xmin = 2188.5737
				xmax = 2188.7337
				text = "it"
			intervals [5083]:
				xmin = 2188.7337
				xmax = 2188.7837
				text = "s"
			intervals [5084]:
				xmin = 2188.7837
				xmax = 2188.9237
				text = "be"
			intervals [5085]:
				xmin = 2188.9237
				xmax = 2188.9537
				text = ""
			intervals [5086]:
				xmin = 2188.9537
				xmax = 2189.1337
				text = "it"
			intervals [5087]:
				xmin = 2189.1337
				xmax = 2189.1937
				text = "s"
			intervals [5088]:
				xmin = 2189.1937
				xmax = 2189.2237
				text = ""
			intervals [5089]:
				xmin = 2189.2237
				xmax = 2189.3437
				text = "it"
			intervals [5090]:
				xmin = 2189.3437
				xmax = 2189.3937
				text = "s"
			intervals [5091]:
				xmin = 2189.3937
				xmax = 2189.5037
				text = "an"
			intervals [5092]:
				xmin = 2189.5037
				xmax = 2189.6537
				text = "a"
[truncated: 2,828,890 more chars]
