# Supplementary material for: Considering Performance in the Automated and Manual Coding of Sociolinguistic Variables: Lessons From Variable (ING)
Source: Front Artif Intell. 2021 Apr 29;4:648543. doi: 10.3389/frai.2021.648543 (PMC8117961; doi:10.3389/frai.2021.648543)
Supplement: Supplementary file 6 [file Data_Sheet_6.ZIP › CORAAL_VARAligned_as_TextGrids_p2/DCB_se2_ag3_m_02_1.TextGrid]

File type = "ooTextFile"
Object class = "TextGrid"

xmin = 0.0
xmax = 4828.699841269841
tiers? <exists>
size = 4
item []:
	item [1]:
		class = "IntervalTier"
		name = "DCB_se2_ag3_m_02 - words"
		xmin = 0.0
		xmax = 4828.699841269841
		intervals: size = 16194
			intervals [1]:
				xmin = 0.0
				xmax = 1.7317
				text = ""
			intervals [2]:
				xmin = 1.7317
				xmax = 2.1917
				text = "twelve"
			intervals [3]:
				xmin = 2.1917
				xmax = 2.5217
				text = "twenty"
			intervals [4]:
				xmin = 2.5217
				xmax = 2.8617
				text = "three"
			intervals [5]:
				xmin = 2.8617
				xmax = 2.9721
				text = ""
			intervals [6]:
				xmin = 2.9721
				xmax = 3.6321
				text = "nineteen"
			intervals [7]:
				xmin = 3.6321
				xmax = 3.9021
				text = "eighty"
			intervals [8]:
				xmin = 3.9021
				xmax = 4.2121
				text = "three"
			intervals [9]:
				xmin = 4.2121
				xmax = 7.815
				text = ""
			intervals [10]:
				xmin = 7.815
				xmax = 7.885
				text = "ts"
			intervals [11]:
				xmin = 7.885
				xmax = 7.9696
				text = ""
			intervals [12]:
				xmin = 7.9696
				xmax = 8.0996
				text = "was"
			intervals [13]:
				xmin = 8.0996
				xmax = 8.3496
				text = "born"
			intervals [14]:
				xmin = 8.3496
				xmax = 8.4496
				text = "and"
			intervals [15]:
				xmin = 8.4496
				xmax = 9.0896
				text = "raised"
			intervals [16]:
				xmin = 9.0896
				xmax = 9.2596
				text = "in"
			intervals [17]:
				xmin = 9.2596
				xmax = 9.7496
				text = "washington"
			intervals [18]:
				xmin = 9.7496
				xmax = 10.2796
				text = "dc"
			intervals [19]:
				xmin = 10.2796
				xmax = 10.6822
				text = ""
			intervals [20]:
				xmin = 10.6822
				xmax = 11.0022
				text = "um"
			intervals [21]:
				xmin = 11.0022
				xmax = 11.0322
				text = ""
			intervals [22]:
				xmin = 11.0322
				xmax = 11.2622
				text = "more"
			intervals [23]:
				xmin = 11.2622
				xmax = 12.0722
				text = "specifically"
			intervals [24]:
				xmin = 12.0722
				xmax = 12.1743
				text = ""
			intervals [25]:
				xmin = 12.1743
				xmax = 12.3443
				text = "i"
			intervals [26]:
				xmin = 12.3443
				xmax = 12.6643
				text = "was"
			intervals [27]:
				xmin = 12.6643
				xmax = 13.0043
				text = "uh"
			intervals [28]:
				xmin = 13.0043
				xmax = 13.4843
				text = "born"
			intervals [29]:
				xmin = 13.4843
				xmax = 13.7443
				text = "in"
			intervals [30]:
				xmin = 13.7443
				xmax = 14.2943
				text = "columbia"
			intervals [31]:
				xmin = 14.2943
				xmax = 14.8843
				text = "hospital"
			intervals [32]:
				xmin = 14.8843
				xmax = 15.0943
				text = "for"
			intervals [33]:
				xmin = 15.0943
				xmax = 15.4243
				text = "women"
			intervals [34]:
				xmin = 15.4243
				xmax = 16.064
				text = ""
			intervals [35]:
				xmin = 16.064
				xmax = 16.214
				text = "which"
			intervals [36]:
				xmin = 16.214
				xmax = 16.334
				text = "is"
			intervals [37]:
				xmin = 16.334
				xmax = 16.864
				text = "now"
			intervals [38]:
				xmin = 16.864
				xmax = 17.1065
				text = ""
			intervals [39]:
				xmin = 17.1065
				xmax = 17.2665
				text = "a"
			intervals [40]:
				xmin = 17.2665
				xmax = 17.5265
				text = "whole"
			intervals [41]:
				xmin = 17.5265
				xmax = 18.2265
				text = "foods"
			intervals [42]:
				xmin = 18.2265
				xmax = 18.5827
				text = ""
			intervals [43]:
				xmin = 18.5827
				xmax = 18.8527
				text = "nope"
			intervals [44]:
				xmin = 18.8527
				xmax = 19.1627
				text = "trader"
			intervals [45]:
				xmin = 19.1627
				xmax = 19.3927
				text = "joes"
			intervals [46]:
				xmin = 19.3927
				xmax = 23.1298
				text = ""
			intervals [47]:
				xmin = 23.1298
				xmax = 23.3098
				text = "i"
			intervals [48]:
				xmin = 23.3098
				xmax = 23.5998
				text = "grew"
			intervals [49]:
				xmin = 23.5998
				xmax = 23.7998
				text = "up"
			intervals [50]:
				xmin = 23.7998
				xmax = 24.0398
				text = "east"
			intervals [51]:
				xmin = 24.0398
				xmax = 24.0998
				text = "of"
			intervals [52]:
				xmin = 24.0998
				xmax = 24.1998
				text = "the"
			intervals [53]:
				xmin = 24.1998
				xmax = 24.5398
				text = "river"
			intervals [54]:
				xmin = 24.5398
				xmax = 24.6528
				text = ""
			intervals [55]:
				xmin = 24.6528
				xmax = 25.1528
				text = "um"
			intervals [56]:
				xmin = 25.1528
				xmax = 25.5173
				text = ""
			intervals [57]:
				xmin = 25.5173
				xmax = 25.6473
				text = "<unk>"
			intervals [58]:
				xmin = 25.6473
				xmax = 25.7133
				text = ""
			intervals [59]:
				xmin = 25.7133
				xmax = 25.9833
				text = "there"
			intervals [60]:
				xmin = 25.9833
				xmax = 26.4233
				text = "was"
			intervals [61]:
				xmin = 26.4233
				xmax = 26.8233
				text = "a"
			intervals [62]:
				xmin = 26.8233
				xmax = 27.549
				text = ""
			intervals [63]:
				xmin = 27.549
				xmax = 27.699
				text = "uh"
			intervals [64]:
				xmin = 27.699
				xmax = 28.409
				text = "housing"
			intervals [65]:
				xmin = 28.409
				xmax = 28.7675
				text = ""
			intervals [66]:
				xmin = 28.7675
				xmax = 29.0875
				text = "uh"
			intervals [67]:
				xmin = 29.0875
				xmax = 29.1175
				text = ""
			intervals [68]:
				xmin = 29.1175
				xmax = 29.4975
				text = "area"
			intervals [69]:
				xmin = 29.4975
				xmax = 29.9975
				text = "called"
			intervals [70]:
				xmin = 29.9975
				xmax = 30.4775
				text = "stanton"
			intervals [71]:
				xmin = 30.4775
				xmax = 30.5175
				text = ""
			intervals [72]:
				xmin = 30.5175
				xmax = 30.7875
				text = "hill"
			intervals [73]:
				xmin = 30.7875
				xmax = 31.5175
				text = "apartments"
			intervals [74]:
				xmin = 31.5175
				xmax = 31.6265
				text = ""
			intervals [75]:
				xmin = 31.6265
				xmax = 31.8965
				text = "now"
			intervals [76]:
				xmin = 31.8965
				xmax = 31.9565
				text = "it"
			intervals [77]:
				xmin = 31.9565
				xmax = 32.0265
				text = "s"
			intervals [78]:
				xmin = 32.0265
				xmax = 32.2265
				text = "called"
			intervals [79]:
				xmin = 32.2265
				xmax = 32.5665
				text = "stanton"
			intervals [80]:
				xmin = 32.5665
				xmax = 32.8865
				text = "glen"
			intervals [81]:
				xmin = 32.8865
				xmax = 41.5202
				text = ""
			intervals [82]:
				xmin = 41.5202
				xmax = 41.6302
				text = "<unk>"
			intervals [83]:
				xmin = 41.6302
				xmax = 41.8945
				text = ""
			intervals [84]:
				xmin = 41.8945
				xmax = 42.3745
				text = "i"
			intervals [85]:
				xmin = 42.3745
				xmax = 42.8291
				text = ""
			intervals [86]:
				xmin = 42.8291
				xmax = 43.2391
				text = "i've"
			intervals [87]:
				xmin = 43.2391
				xmax = 44.7436
				text = ""
			intervals [88]:
				xmin = 44.7436
				xmax = 45.1336
				text = "dc"
			intervals [89]:
				xmin = 45.1336
				xmax = 45.2836
				text = "has"
			intervals [90]:
				xmin = 45.2836
				xmax = 45.4236
				text = "been"
			intervals [91]:
				xmin = 45.4236
				xmax = 45.6436
				text = "my"
			intervals [92]:
				xmin = 45.6436
				xmax = 46.0436
				text = "home"
			intervals [93]:
				xmin = 46.0436
				xmax = 46.5536
				text = "base"
			intervals [94]:
				xmin = 46.5536
				xmax = 46.5836
				text = ""
			intervals [95]:
				xmin = 46.5836
				xmax = 46.7936
				text = "all"
			intervals [96]:
				xmin = 46.7936
				xmax = 46.8736
				text = "of"
			intervals [97]:
				xmin = 46.8736
				xmax = 46.9036
				text = ""
			intervals [98]:
				xmin = 46.9036
				xmax = 47.0936
				text = "my"
			intervals [99]:
				xmin = 47.0936
				xmax = 47.5536
				text = "life"
			intervals [100]:
				xmin = 47.5536
				xmax = 47.6497
				text = ""
			intervals [101]:
				xmin = 47.6497
				xmax = 47.8997
				text = "but"
			intervals [102]:
				xmin = 47.8997
				xmax = 48.0997
				text = "i've"
			intervals [103]:
				xmin = 48.0997
				xmax = 48.4197
				text = "bounced"
			intervals [104]:
				xmin = 48.4197
				xmax = 48.7297
				text = "around"
			intervals [105]:
				xmin = 48.7297
				xmax = 48.7697
				text = "a"
			intervals [106]:
				xmin = 48.7697
				xmax = 48.9397
				text = "bit"
			intervals [107]:
				xmin = 48.9397
				xmax = 50.9607
				text = ""
			intervals [108]:
				xmin = 50.9607
				xmax = 51.0407
				text = "<unk>"
			intervals [109]:
				xmin = 51.0407
				xmax = 51.4407
				text = "um"
			intervals [110]:
				xmin = 51.4407
				xmax = 51.4707
				text = ""
			intervals [111]:
				xmin = 51.4707
				xmax = 51.6407
				text = "i"
			intervals [112]:
				xmin = 51.6407
				xmax = 51.8807
				text = "lived"
			intervals [113]:
				xmin = 51.8807
				xmax = 51.9907
				text = "in"
			intervals [114]:
				xmin = 51.9907
				xmax = 52.4807
				text = "baltimore"
			intervals [115]:
				xmin = 52.4807
				xmax = 52.6607
				text = "for"
			intervals [116]:
				xmin = 52.6607
				xmax = 52.7307
				text = "a"
			intervals [117]:
				xmin = 52.7307
				xmax = 53.2707
				text = "while"
			intervals [118]:
				xmin = 53.2707
				xmax = 53.4163
				text = ""
			intervals [119]:
				xmin = 53.4163
				xmax = 54.1363
				text = "and"
			intervals [120]:
				xmin = 54.1363
				xmax = 54.4241
				text = ""
			intervals [121]:
				xmin = 54.4241
				xmax = 54.5441
				text = "there"
			intervals [122]:
				xmin = 54.5441
				xmax = 54.6841
				text = "was"
			intervals [123]:
				xmin = 54.6841
				xmax = 54.7441
				text = "a"
			intervals [124]:
				xmin = 54.7441
				xmax = 55.0541
				text = "while"
			intervals [125]:
				xmin = 55.0541
				xmax = 55.2141
				text = "when"
			intervals [126]:
				xmin = 55.2141
				xmax = 55.3541
				text = "i"
			intervals [127]:
				xmin = 55.3541
				xmax = 55.6041
				text = "was"
			intervals [128]:
				xmin = 55.6041
				xmax = 55.8341
				text = "on"
			intervals [129]:
				xmin = 55.8341
				xmax = 56.3041
				text = "tour"
			intervals [130]:
				xmin = 56.3041
				xmax = 56.4172
				text = ""
			intervals [131]:
				xmin = 56.4172
				xmax = 56.8072
				text = "uh"
			intervals [132]:
				xmin = 56.8072
				xmax = 56.9254
				text = ""
			intervals [133]:
				xmin = 56.9254
				xmax = 57.5654
				text = "performing"
			intervals [134]:
				xmin = 57.5654
				xmax = 58.050
				text = ""
			intervals [135]:
				xmin = 58.050
				xmax = 58.440
				text = "and"
			intervals [136]:
				xmin = 58.440
				xmax = 58.490
				text = "i"
			intervals [137]:
				xmin = 58.490
				xmax = 58.800
				text = "wasn't"
			intervals [138]:
				xmin = 58.800
				xmax = 59.120
				text = "really"
			intervals [139]:
				xmin = 59.120
				xmax = 59.3523
				text = ""
			intervals [140]:
				xmin = 59.3523
				xmax = 59.6623
				text = "living"
			intervals [141]:
				xmin = 59.6623
				xmax = 60.0423
				text = "anywhere"
			intervals [142]:
				xmin = 60.0423
				xmax = 60.0923
				text = "i"
			intervals [143]:
				xmin = 60.0923
				xmax = 60.2123
				text = "was"
			intervals [144]:
				xmin = 60.2123
				xmax = 60.3523
				text = "just"
			intervals [145]:
				xmin = 60.3523
				xmax = 60.5623
				text = "kind"
			intervals [146]:
				xmin = 60.5623
				xmax = 60.7323
				text = "of"
			intervals [147]:
				xmin = 60.7323
				xmax = 61.1923
				text = "everywhere"
			intervals [148]:
				xmin = 61.1923
				xmax = 65.1745
				text = ""
			intervals [149]:
				xmin = 65.1745
				xmax = 65.2545
				text = "<unk>"
			intervals [150]:
				xmin = 65.2545
				xmax = 65.3231
				text = ""
			intervals [151]:
				xmin = 65.3231
				xmax = 65.4731
				text = "uh"
			intervals [152]:
				xmin = 65.4731
				xmax = 65.6531
				text = "that"
			intervals [153]:
				xmin = 65.6531
				xmax = 65.7731
				text = "was"
			intervals [154]:
				xmin = 65.7731
				xmax = 65.9831
				text = "about"
			intervals [155]:
				xmin = 65.9831
				xmax = 66.0631
				text = "a"
			intervals [156]:
				xmin = 66.0631
				xmax = 66.3531
				text = "year"
			intervals [157]:
				xmin = 66.3531
				xmax = 67.4053
				text = ""
			intervals [158]:
				xmin = 67.4053
				xmax = 67.5953
				text = "yeah"
			intervals [159]:
				xmin = 67.5953
				xmax = 68.4365
				text = ""
			intervals [160]:
				xmin = 68.4365
				xmax = 68.5565
				text = "<unk>"
			intervals [161]:
				xmin = 68.5565
				xmax = 68.643
				text = ""
			intervals [162]:
				xmin = 68.643
				xmax = 68.703
				text = "i"
			intervals [163]:
				xmin = 68.703
				xmax = 68.863
				text = "lived"
			intervals [164]:
				xmin = 68.863
				xmax = 68.963
				text = "in"
			intervals [165]:
				xmin = 68.963
				xmax = 69.353
				text = "baltimore"
			intervals [166]:
				xmin = 69.353
				xmax = 69.493
				text = "for"
			intervals [167]:
				xmin = 69.493
				xmax = 69.683
				text = "about"
			intervals [168]:
				xmin = 69.683
				xmax = 69.753
				text = "a"
			intervals [169]:
				xmin = 69.753
				xmax = 69.933
				text = "year"
			intervals [170]:
				xmin = 69.933
				xmax = 70.073
				text = "as"
			intervals [171]:
				xmin = 70.073
				xmax = 70.313
				text = "well"
			intervals [172]:
				xmin = 70.313
				xmax = 78.6266
				text = ""
			intervals [173]:
				xmin = 78.6266
				xmax = 79.2266
				text = "which"
			intervals [174]:
				xmin = 79.2266
				xmax = 79.5666
				text = "uh"
			intervals [175]:
				xmin = 79.5666
				xmax = 79.7197
				text = ""
			intervals [176]:
				xmin = 79.7197
				xmax = 80.0797
				text = "<unk>"
			intervals [177]:
				xmin = 80.0797
				xmax = 80.3497
				text = "which"
			intervals [178]:
				xmin = 80.3497
				xmax = 80.7597
				text = "level"
			intervals [179]:
				xmin = 80.7597
				xmax = 81.1213
				text = ""
			intervals [180]:
				xmin = 81.1213
				xmax = 81.6913
				text = "um"
			intervals [181]:
				xmin = 81.6913
				xmax = 82.0113
				text = "<unk>"
			intervals [182]:
				xmin = 82.0113
				xmax = 82.4324
				text = ""
			intervals [183]:
				xmin = 82.4324
				xmax = 82.5624
				text = "i"
			intervals [184]:
				xmin = 82.5624
				xmax = 82.8424
				text = "went"
			intervals [185]:
				xmin = 82.8424
				xmax = 83.3144
				text = ""
			intervals [186]:
				xmin = 83.3144
				xmax = 83.6844
				text = "okay"
			intervals [187]:
				xmin = 83.6844
				xmax = 83.8572
				text = ""
			intervals [188]:
				xmin = 83.8572
				xmax = 84.1872
				text = "cool"
			intervals [189]:
				xmin = 84.1872
				xmax = 84.3815
				text = ""
			intervals [190]:
				xmin = 84.3815
				xmax = 84.6815
				text = "alright"
			intervals [191]:
				xmin = 84.6815
				xmax = 84.7215
				text = ""
			intervals [192]:
				xmin = 84.7215
				xmax = 85.3415
				text = "well"
			intervals [193]:
				xmin = 85.3415
				xmax = 85.4146
				text = ""
			intervals [194]:
				xmin = 85.4146
				xmax = 85.5446
				text = "we"
			intervals [195]:
				xmin = 85.5446
				xmax = 85.5746
				text = "<unk>"
			intervals [196]:
				xmin = 85.5746
				xmax = 85.9546
				text = "start"
			intervals [197]:
				xmin = 85.9546
				xmax = 86.0348
				text = ""
			intervals [198]:
				xmin = 86.0348
				xmax = 86.2748
				text = "from"
			intervals [199]:
				xmin = 86.2748
				xmax = 86.3548
				text = "the"
			intervals [200]:
				xmin = 86.3548
				xmax = 86.8148
				text = "beginning"
			intervals [201]:
				xmin = 86.8148
				xmax = 87.5977
				text = ""
			intervals [202]:
				xmin = 87.5977
				xmax = 87.6477
				text = "i"
			intervals [203]:
				xmin = 87.6477
				xmax = 87.8177
				text = "went"
			intervals [204]:
				xmin = 87.8177
				xmax = 87.8777
				text = "to"
			intervals [205]:
				xmin = 87.8777
				xmax = 88.2177
				text = "rdx"
			intervals [206]:
				xmin = 88.2177
				xmax = 88.2477
				text = ""
			intervals [207]:
				xmin = 88.2477
				xmax = 88.7177
				text = "elementary"
			intervals [208]:
				xmin = 88.7177
				xmax = 89.1077
				text = "school"
			intervals [209]:
				xmin = 89.1077
				xmax = 89.3434
				text = ""
			intervals [210]:
				xmin = 89.3434
				xmax = 89.4934
				text = "<unk>"
			intervals [211]:
				xmin = 89.4934
				xmax = 90.1934
				text = "um"
			intervals [212]:
				xmin = 90.1934
				xmax = 90.967
				text = ""
			intervals [213]:
				xmin = 90.967
				xmax = 91.207
				text = "and"
			intervals [214]:
				xmin = 91.207
				xmax = 91.627
				text = "then"
			intervals [215]:
				xmin = 91.627
				xmax = 91.967
				text = "after"
			intervals [216]:
				xmin = 91.967
				xmax = 92.757
				text = "rdx"
			intervals [217]:
				xmin = 92.757
				xmax = 93.1679
				text = ""
			intervals [218]:
				xmin = 93.1679
				xmax = 93.3679
				text = "went"
			intervals [219]:
				xmin = 93.3679
				xmax = 93.5379
				text = "to"
			intervals [220]:
				xmin = 93.5379
				xmax = 93.9579
				text = "rdx"
			intervals [221]:
				xmin = 93.9579
				xmax = 94.1879
				text = "junior"
			intervals [222]:
				xmin = 94.1879
				xmax = 94.3679
				text = "high"
			intervals [223]:
				xmin = 94.3679
				xmax = 94.7879
				text = "school"
			intervals [224]:
				xmin = 94.7879
				xmax = 95.265
				text = ""
			intervals [225]:
				xmin = 95.265
				xmax = 95.615
				text = "which"
			intervals [226]:
				xmin = 95.615
				xmax = 96.015
				text = "recently"
			intervals [227]:
				xmin = 96.015
				xmax = 96.185
				text = "got"
			intervals [228]:
				xmin = 96.185
				xmax = 96.435
				text = "knocked"
			intervals [229]:
				xmin = 96.435
				xmax = 96.745
				text = "down"
			intervals [230]:
				xmin = 96.745
				xmax = 97.2828
				text = ""
			intervals [231]:
				xmin = 97.2828
				xmax = 97.3528
				text = "<unk>"
			intervals [232]:
				xmin = 97.3528
				xmax = 98.0828
				text = "um"
			intervals [233]:
				xmin = 98.0828
				xmax = 98.6856
				text = ""
			intervals [234]:
				xmin = 98.6856
				xmax = 99.2356
				text = "then"
			intervals [235]:
				xmin = 99.2356
				xmax = 99.5569
				text = ""
			intervals [236]:
				xmin = 99.5569
				xmax = 99.5869
				text = "i"
			intervals [237]:
				xmin = 99.5869
				xmax = 99.7669
				text = "went"
			intervals [238]:
				xmin = 99.7669
				xmax = 100.5169
				text = "to"
			intervals [239]:
				xmin = 100.5169
				xmax = 100.8963
				text = ""
			intervals [240]:
				xmin = 100.8963
				xmax = 101.7063
				text = "rdx"
			intervals [241]:
				xmin = 101.7063
				xmax = 102.1603
				text = ""
			intervals [242]:
				xmin = 102.1603
				xmax = 103.3403
				text = "rdx"
			intervals [243]:
				xmin = 103.3403
				xmax = 104.1074
				text = ""
			intervals [244]:
				xmin = 104.1074
				xmax = 104.9274
				text = "and"
			intervals [245]:
				xmin = 104.9274
				xmax = 105.5074
				text = "rdx"
			intervals [246]:
				xmin = 105.5074
				xmax = 106.0993
				text = ""
			intervals [247]:
				xmin = 106.0993
				xmax = 106.2093
				text = "and"
			intervals [248]:
				xmin = 106.2093
				xmax = 106.3593
				text = "then"
			intervals [249]:
				xmin = 106.3593
				xmax = 106.7493
				text = "closed"
			intervals [250]:
				xmin = 106.7493
				xmax = 106.9693
				text = "out"
			intervals [251]:
				xmin = 106.9693
				xmax = 107.0666
				text = ""
			intervals [252]:
				xmin = 107.0666
				xmax = 107.2866
				text = "high"
			intervals [253]:
				xmin = 107.2866
				xmax = 107.8366
				text = "school"
			intervals [254]:
				xmin = 107.8366
				xmax = 107.9412
				text = ""
			intervals [255]:
				xmin = 107.9412
				xmax = 108.4912
				text = "at"
			intervals [256]:
				xmin = 108.4912
				xmax = 109.0043
				text = ""
			intervals [257]:
				xmin = 109.0043
				xmax = 111.6143
				text = "rdx"
			intervals [258]:
				xmin = 111.6143
				xmax = 111.7843
				text = "high"
			intervals [259]:
				xmin = 111.7843
				xmax = 112.1643
				text = "school"
			intervals [260]:
				xmin = 112.1643
				xmax = 120.3981
				text = ""
			intervals [261]:
				xmin = 120.3981
				xmax = 120.4681
				text = "i"
			intervals [262]:
				xmin = 120.4681
				xmax = 120.6481
				text = "went"
			intervals [263]:
				xmin = 120.6481
				xmax = 120.7181
				text = "to"
			intervals [264]:
				xmin = 120.7181
				xmax = 121.0681
				text = "college"
			intervals [265]:
				xmin = 121.0681
				xmax = 121.2081
				text = "for"
			intervals [266]:
				xmin = 121.2081
				xmax = 121.2581
				text = "a"
			intervals [267]:
				xmin = 121.2581
				xmax = 121.4681
				text = "little"
			intervals [268]:
				xmin = 121.4681
				xmax = 121.6881
				text = "bit"
			intervals [269]:
				xmin = 121.6881
				xmax = 121.9788
				text = ""
			intervals [270]:
				xmin = 121.9788
				xmax = 122.6488
				text = "um"
			intervals [271]:
				xmin = 122.6488
				xmax = 122.8248
				text = ""
			intervals [272]:
				xmin = 122.8248
				xmax = 123.0748
				text = "for"
			intervals [273]:
				xmin = 123.0748
				xmax = 123.1548
				text = "a"
			intervals [274]:
				xmin = 123.1548
				xmax = 123.6248
				text = "stint"
			intervals [275]:
				xmin = 123.6248
				xmax = 123.8382
				text = ""
			intervals [276]:
				xmin = 123.8382
				xmax = 124.3982
				text = "i"
			intervals [277]:
				xmin = 124.3982
				xmax = 124.4482
				text = ""
			intervals [278]:
				xmin = 124.4482
				xmax = 125.0882
				text = "attended"
			intervals [279]:
				xmin = 125.0882
				xmax = 125.1282
				text = ""
			intervals [280]:
				xmin = 125.1282
				xmax = 126.5682
				text = "rdx"
			intervals [281]:
				xmin = 126.5682
				xmax = 127.0902
				text = ""
			intervals [282]:
				xmin = 127.0902
				xmax = 127.4002
				text = "i"
			intervals [283]:
				xmin = 127.4002
				xmax = 127.4302
				text = ""
			intervals [284]:
				xmin = 127.4302
				xmax = 127.6202
				text = "as"
			intervals [285]:
				xmin = 127.6202
				xmax = 127.7402
				text = "well"
			intervals [286]:
				xmin = 127.7402
				xmax = 127.8002
				text = "as"
			intervals [287]:
				xmin = 127.8002
				xmax = 128.4102
				text = "rdx"
			intervals [288]:
				xmin = 128.4102
				xmax = 130.1098
				text = ""
			intervals [289]:
				xmin = 130.1098
				xmax = 130.3598
				text = "but"
			intervals [290]:
				xmin = 130.3598
				xmax = 130.7695
				text = ""
			intervals [291]:
				xmin = 130.7695
				xmax = 131.0195
				text = "<unk>"
			intervals [292]:
				xmin = 131.0195
				xmax = 131.1718
				text = ""
			intervals [293]:
				xmin = 131.1718
				xmax = 131.3118
				text = "it"
			intervals [294]:
				xmin = 131.3118
				xmax = 131.6618
				text = "wasn't"
			intervals [295]:
				xmin = 131.6618
				xmax = 131.8718
				text = "for"
			intervals [296]:
				xmin = 131.8718
				xmax = 132.1918
				text = "me"
			intervals [297]:
				xmin = 132.1918
				xmax = 132.2218
				text = ""
			intervals [298]:
				xmin = 132.2218
				xmax = 132.8118
				text = "um"
			intervals [299]:
				xmin = 132.8118
				xmax = 133.1861
				text = ""
			intervals [300]:
				xmin = 133.1861
				xmax = 133.2261
				text = "i"
			intervals [301]:
				xmin = 133.2261
				xmax = 133.2561
				text = ""
			intervals [302]:
				xmin = 133.2561
				xmax = 133.5661
				text = "didn't"
			intervals [303]:
				xmin = 133.5661
				xmax = 133.7177
				text = ""
			intervals [304]:
				xmin = 133.7177
				xmax = 134.1977
				text = "actually"
			intervals [305]:
				xmin = 134.1977
				xmax = 134.4177
				text = "want"
			intervals [306]:
				xmin = 134.4177
				xmax = 134.5577
				text = "to"
			intervals [307]:
				xmin = 134.5577
				xmax = 134.9477
				text = "be"
			intervals [308]:
				xmin = 134.9477
				xmax = 135.0077
				text = ""
			intervals [309]:
				xmin = 135.0077
				xmax = 135.5077
				text = "there"
			intervals [310]:
				xmin = 135.5077
				xmax = 135.7088
				text = ""
			intervals [311]:
				xmin = 135.7088
				xmax = 135.9788
				text = "at"
			intervals [312]:
				xmin = 135.9788
				xmax = 136.1226
				text = ""
			intervals [313]:
				xmin = 136.1226
				xmax = 136.5226
				text = "either"
			intervals [314]:
				xmin = 136.5226
				xmax = 136.8626
				text = "either"
			intervals [315]:
				xmin = 136.8626
				xmax = 137.0126
				text = "one"
			intervals [316]:
				xmin = 137.0126
				xmax = 137.0726
				text = "of"
			intervals [317]:
				xmin = 137.0726
				xmax = 137.3126
				text = "those"
			intervals [318]:
				xmin = 137.3126
				xmax = 137.8726
				text = "times"
			intervals [319]:
				xmin = 137.8726
				xmax = 138.3815
				text = ""
			intervals [320]:
				xmin = 138.3815
				xmax = 138.9415
				text = "um"
			intervals [321]:
				xmin = 138.9415
				xmax = 141.028
				text = ""
			intervals [322]:
				xmin = 141.028
				xmax = 141.158
				text = "i"
			intervals [323]:
				xmin = 141.158
				xmax = 141.398
				text = "felt"
			intervals [324]:
				xmin = 141.398
				xmax = 141.548
				text = "like"
			intervals [325]:
				xmin = 141.548
				xmax = 141.698
				text = "if"
			intervals [326]:
				xmin = 141.698
				xmax = 141.738
				text = "i"
			intervals [327]:
				xmin = 141.738
				xmax = 141.978
				text = "had"
			intervals [328]:
				xmin = 141.978
				xmax = 142.078
				text = "a"
			intervals [329]:
				xmin = 142.078
				xmax = 142.458
				text = "break"
			intervals [330]:
				xmin = 142.458
				xmax = 142.5516
				text = ""
			intervals [331]:
				xmin = 142.5516
				xmax = 142.7816
				text = "if"
			intervals [332]:
				xmin = 142.7816
				xmax = 142.8116
				text = "i"
			intervals [333]:
				xmin = 142.8116
				xmax = 142.9416
				text = "had"
			intervals [334]:
				xmin = 142.9416
				xmax = 143.3116
				text = "taken"
			intervals [335]:
				xmin = 143.3116
				xmax = 143.4116
				text = "the"
			intervals [336]:
				xmin = 143.4116
				xmax = 143.9216
				text = "break"
			intervals [337]:
				xmin = 143.9216
				xmax = 144.1183
				text = ""
			intervals [338]:
				xmin = 144.1183
				xmax = 144.4683
				text = "um"
			intervals [339]:
				xmin = 144.4683
				xmax = 144.5583
				text = "and"
			intervals [340]:
				xmin = 144.5583
				xmax = 144.9383
				text = "had"
			intervals [341]:
				xmin = 144.9383
				xmax = 145.0183
				text = "a"
			intervals [342]:
				xmin = 145.0183
				xmax = 145.3183
				text = "gap"
			intervals [343]:
				xmin = 145.3183
				xmax = 145.6183
				text = "year"
			intervals [344]:
				xmin = 145.6183
				xmax = 146.170
				text = ""
			intervals [345]:
				xmin = 146.170
				xmax = 146.290
				text = "i"
			intervals [346]:
				xmin = 146.290
				xmax = 146.650
				text = "actually"
			intervals [347]:
				xmin = 146.650
				xmax = 146.810
				text = "would"
			intervals [348]:
				xmin = 146.810
				xmax = 147.120
				text = "have"
			intervals [349]:
				xmin = 147.120
				xmax = 147.200
				text = ""
			intervals [350]:
				xmin = 147.200
				xmax = 147.740
				text = "finished"
			intervals [351]:
				xmin = 147.740
				xmax = 147.8589
				text = ""
			intervals [352]:
				xmin = 147.8589
				xmax = 148.3289
				text = "school"
			intervals [353]:
				xmin = 148.3289
				xmax = 148.8687
				text = ""
			intervals [354]:
				xmin = 148.8687
				xmax = 149.0987
				text = "but"
			intervals [355]:
				xmin = 149.0987
				xmax = 149.4329
				text = ""
			intervals [356]:
				xmin = 149.4329
				xmax = 149.5529
				text = "i"
			intervals [357]:
				xmin = 149.5529
				xmax = 149.8129
				text = "neve-"
			intervals [358]:
				xmin = 149.8129
				xmax = 150.0531
				text = ""
			intervals [359]:
				xmin = 150.0531
				xmax = 150.1831
				text = "i"
			intervals [360]:
				xmin = 150.1831
				xmax = 150.3031
				text = "had"
			intervals [361]:
				xmin = 150.3031
				xmax = 150.4131
				text = "been"
			intervals [362]:
				xmin = 150.4131
				xmax = 150.5531
				text = "in"
			intervals [363]:
				xmin = 150.5531
				xmax = 150.8831
				text = "school"
			intervals [364]:
				xmin = 150.8831
				xmax = 150.9231
				text = ""
			intervals [365]:
				xmin = 150.9231
				xmax = 151.6631
				text = "non-stop"
			intervals [366]:
				xmin = 151.6631
				xmax = 151.8763
				text = ""
			intervals [367]:
				xmin = 151.8763
				xmax = 151.9563
				text = "i"
			intervals [368]:
				xmin = 151.9563
				xmax = 152.5663
				text = "never"
			intervals [369]:
				xmin = 152.5663
				xmax = 152.6263
				text = ""
			intervals [370]:
				xmin = 152.6263
				xmax = 152.7563
				text = "you"
			intervals [371]:
				xmin = 152.7563
				xmax = 152.8663
				text = "know"
			intervals [372]:
				xmin = 152.8663
				xmax = 153.1263
				text = "missed"
			intervals [373]:
				xmin = 153.1263
				xmax = 153.1563
				text = ""
			intervals [374]:
				xmin = 153.1563
				xmax = 153.6063
				text = "anything"
			intervals [375]:
				xmin = 153.6063
				xmax = 153.7763
				text = "for"
			intervals [376]:
				xmin = 153.7763
				xmax = 154.0463
				text = "real"
			intervals [377]:
				xmin = 154.0463
				xmax = 154.5396
				text = ""
			intervals [378]:
				xmin = 154.5396
				xmax = 154.7696
				text = "and"
			intervals [379]:
				xmin = 154.7696
				xmax = 154.8096
				text = "i"
			intervals [380]:
				xmin = 154.8096
				xmax = 155.0596
				text = "never"
			intervals [381]:
				xmin = 155.0596
				xmax = 155.2296
				text = "got"
			intervals [382]:
				xmin = 155.2296
				xmax = 155.3796
				text = "that"
			intervals [383]:
				xmin = 155.3796
				xmax = 155.6096
				text = "break"
			intervals [384]:
				xmin = 155.6096
				xmax = 155.8646
				text = ""
			intervals [385]:
				xmin = 155.8646
				xmax = 156.1346
				text = "so"
			intervals [386]:
				xmin = 156.1346
				xmax = 157.2514
				text = ""
			intervals [387]:
				xmin = 157.2514
				xmax = 157.4214
				text = "i"
			intervals [388]:
				xmin = 157.4214
				xmax = 157.7014
				text = "wanted"
			intervals [389]:
				xmin = 157.7014
				xmax = 157.7914
				text = "it"
			intervals [390]:
				xmin = 157.7914
				xmax = 157.9815
				text = ""
			intervals [391]:
				xmin = 157.9815
				xmax = 158.2215
				text = "<unk>"
			intervals [392]:
				xmin = 158.2215
				xmax = 158.3115
				text = "i"
			intervals [393]:
				xmin = 158.3115
				xmax = 158.8415
				text = "demanded"
			intervals [394]:
				xmin = 158.8415
				xmax = 159.0815
				text = "it"
			intervals [395]:
				xmin = 159.0815
				xmax = 160.7262
				text = ""
			intervals [396]:
				xmin = 160.7262
				xmax = 160.9262
				text = "yep"
			intervals [397]:
				xmin = 160.9262
				xmax = 161.1162
				text = "yep"
			intervals [398]:
				xmin = 161.1162
				xmax = 161.3462
				text = "yep"
			intervals [399]:
				xmin = 161.3462
				xmax = 163.5952
				text = ""
			intervals [400]:
				xmin = 163.5952
				xmax = 163.7752
				text = "<unk>"
			intervals [401]:
				xmin = 163.7752
				xmax = 163.8052
				text = "uh"
			intervals [402]:
				xmin = 163.8052
				xmax = 164.2852
				text = "i"
			intervals [403]:
				xmin = 164.2852
				xmax = 164.6352
				text = "am"
			intervals [404]:
				xmin = 164.6352
				xmax = 165.0052
				text = "the"
			intervals [405]:
				xmin = 165.0052
				xmax = 165.3452
				text = "youth"
			intervals [406]:
				xmin = 165.3452
				xmax = 165.5852
				text = "health"
			intervals [407]:
				xmin = 165.5852
				xmax = 166.1352
				text = "educator"
			intervals [408]:
				xmin = 166.1352
				xmax = 166.3852
				text = "under"
			intervals [409]:
				xmin = 166.3852
				xmax = 166.6952
				text = "social"
			intervals [410]:
				xmin = 166.6952
				xmax = 167.5352
				text = "mobilization"
			intervals [411]:
				xmin = 167.5352
				xmax = 168.0504
				text = ""
			intervals [412]:
				xmin = 168.0504
				xmax = 168.4604
				text = "for"
			intervals [413]:
				xmin = 168.4604
				xmax = 169.6104
				text = "rdx"
			intervals [414]:
				xmin = 169.6104
				xmax = 170.0534
				text = ""
			intervals [415]:
				xmin = 170.0534
				xmax = 170.6034
				text = "um"
			intervals [416]:
				xmin = 170.6034
				xmax = 171.0507
				text = ""
			intervals [417]:
				xmin = 171.0507
				xmax = 171.1407
				text = "<unk>"
			intervals [418]:
				xmin = 171.1407
				xmax = 171.3497
				text = ""
			intervals [419]:
				xmin = 171.3497
				xmax = 171.9897
				text = "also"
			intervals [420]:
				xmin = 171.9897
				xmax = 172.0197
				text = ""
			intervals [421]:
				xmin = 172.0197
				xmax = 172.4097
				text = "uh"
			intervals [422]:
				xmin = 172.4097
				xmax = 173.0766
				text = ""
			intervals [423]:
				xmin = 173.0766
				xmax = 173.3066
				text = "known"
			intervals [424]:
				xmin = 173.3066
				xmax = 173.4466
				text = "as"
			intervals [425]:
				xmin = 173.4466
				xmax = 173.5566
				text = "the"
			intervals [426]:
				xmin = 173.5566
				xmax = 174.9066
				text = "rdx"
			intervals [427]:
				xmin = 174.9066
				xmax = 175.5246
				text = ""
			intervals [428]:
				xmin = 175.5246
				xmax = 175.8846
				text = "uh"
			intervals [429]:
				xmin = 175.8846
				xmax = 176.0646
				text = "we"
			intervals [430]:
				xmin = 176.0646
				xmax = 176.0946
				text = ""
			intervals [431]:
				xmin = 176.0946
				xmax = 176.5546
				text = "work"
			intervals [432]:
				xmin = 176.5546
				xmax = 177.0933
				text = ""
			intervals [433]:
				xmin = 177.0933
				xmax = 177.3233
				text = "to"
			intervals [434]:
				xmin = 177.3233
				xmax = 177.3533
				text = ""
			intervals [435]:
				xmin = 177.3533
				xmax = 177.8033
				text = "provide"
			intervals [436]:
				xmin = 177.8033
				xmax = 177.8333
				text = ""
			intervals [437]:
				xmin = 177.8333
				xmax = 178.2133
				text = "hiv"
			intervals [438]:
				xmin = 178.2133
				xmax = 178.6533
				text = "prevention"
			intervals [439]:
				xmin = 178.6533
				xmax = 179.2533
				text = "education"
			intervals [440]:
				xmin = 179.2533
				xmax = 179.4033
				text = "for"
			intervals [441]:
				xmin = 179.4033
				xmax = 179.8233
				text = "youth"
			intervals [442]:
				xmin = 179.8233
				xmax = 179.8533
				text = ""
			intervals [443]:
				xmin = 179.8533
				xmax = 180.2333
				text = "thirteen"
			intervals [444]:
				xmin = 180.2333
				xmax = 180.3033
				text = "to"
			intervals [445]:
				xmin = 180.3033
				xmax = 180.5833
				text = "twenty"
			intervals [446]:
				xmin = 180.5833
				xmax = 180.9733
				text = "four"
			intervals [447]:
				xmin = 180.9733
				xmax = 181.4146
				text = ""
			intervals [448]:
				xmin = 181.4146
				xmax = 181.7746
				text = "um"
			intervals [449]:
				xmin = 181.7746
				xmax = 181.9089
				text = ""
			intervals [450]:
				xmin = 181.9089
				xmax = 182.0889
				text = "i"
			intervals [451]:
				xmin = 182.0889
				xmax = 182.1889
				text = "s"
			intervals [452]:
				xmin = 182.1889
				xmax = 182.7316
				text = ""
			intervals [453]:
				xmin = 182.7316
				xmax = 182.9316
				text = "more"
			intervals [454]:
				xmin = 182.9316
				xmax = 183.6816
				text = "specifically"
			intervals [455]:
				xmin = 183.6816
				xmax = 183.8475
				text = ""
			intervals [456]:
				xmin = 183.8475
				xmax = 184.1675
				text = "do"
			intervals [457]:
				xmin = 184.1675
				xmax = 184.4475
				text = "uh"
			intervals [458]:
				xmin = 184.4475
				xmax = 184.5775
				text = "i"
			intervals [459]:
				xmin = 184.5775
				xmax = 184.9675
				text = "plan"
			intervals [460]:
				xmin = 184.9675
				xmax = 185.7375
				text = "events"
			intervals [461]:
				xmin = 185.7375
				xmax = 186.1157
				text = ""
			intervals [462]:
				xmin = 186.1157
				xmax = 186.3957
				text = "uh"
			intervals [463]:
				xmin = 186.3957
				xmax = 186.7257
				text = "geared"
			intervals [464]:
				xmin = 186.7257
				xmax = 187.1357
				text = "around"
			intervals [465]:
				xmin = 187.1357
				xmax = 187.1657
				text = ""
			intervals [466]:
				xmin = 187.1657
				xmax = 187.5657
				text = "hiv"
			intervals [467]:
				xmin = 187.5657
				xmax = 188.2157
				text = "testing"
			intervals [468]:
				xmin = 188.2157
				xmax = 188.5737
				text = ""
			intervals [469]:
				xmin = 188.5737
				xmax = 188.6537
				text = "<unk>"
			intervals [470]:
				xmin = 188.6537
				xmax = 189.0637
				text = "uh"
			intervals [471]:
				xmin = 189.0637
				xmax = 189.1772
				text = ""
			intervals [472]:
				xmin = 189.1772
				xmax = 189.4472
				text = "but"
			intervals [473]:
				xmin = 189.4472
				xmax = 190.3884
				text = ""
			intervals [474]:
				xmin = 190.3884
				xmax = 190.7184
				text = "i"
			intervals [475]:
				xmin = 190.7184
				xmax = 190.8384
				text = ""
			intervals [476]:
				xmin = 190.8384
				xmax = 191.4584
				text = "plan"
			intervals [477]:
				xmin = 191.4584
				xmax = 191.5961
				text = ""
			intervals [478]:
				xmin = 191.5961
				xmax = 192.4861
				text = "cultural"
			intervals [479]:
				xmin = 192.4861
				xmax = 192.5492
				text = ""
			intervals [480]:
				xmin = 192.5492
				xmax = 192.7792
				text = "and"
			intervals [481]:
				xmin = 192.7792
				xmax = 193.2892
				text = "fun"
			intervals [482]:
				xmin = 193.2892
				xmax = 193.4726
				text = ""
			intervals [483]:
				xmin = 193.4726
				xmax = 194.1426
				text = "events"
			intervals [484]:
				xmin = 194.1426
				xmax = 194.4192
				text = ""
			intervals [485]:
				xmin = 194.4192
				xmax = 194.6092
				text = "uh"
			intervals [486]:
				xmin = 194.6092
				xmax = 194.8292
				text = "where"
			intervals [487]:
				xmin = 194.8292
				xmax = 194.9492
				text = "we"
			intervals [488]:
				xmin = 194.9492
				xmax = 195.0392
				text = ""
			intervals [489]:
				xmin = 195.0392
				xmax = 195.4392
				text = "offer"
			intervals [490]:
				xmin = 195.4392
				xmax = 195.4692
				text = ""
			intervals [491]:
				xmin = 195.4692
				xmax = 195.8292
				text = "hiv"
			intervals [492]:
				xmin = 195.8292
				xmax = 196.3192
				text = "testing"
			intervals [493]:
				xmin = 196.3192
				xmax = 196.6616
				text = ""
			intervals [494]:
				xmin = 196.6616
				xmax = 196.8716
				text = "uh"
			intervals [495]:
				xmin = 196.8716
				xmax = 197.1116
				text = "in"
			intervals [496]:
				xmin = 197.1116
				xmax = 197.4316
				text = "hopes"
			intervals [497]:
				xmin = 197.4316
				xmax = 197.6016
				text = "of"
			intervals [498]:
				xmin = 197.6016
				xmax = 198.4316
				text = "normalizing"
			intervals [499]:
				xmin = 198.4316
				xmax = 198.6079
				text = ""
			intervals [500]:
				xmin = 198.6079
				xmax = 198.7979
				text = "uh"
			intervals [501]:
				xmin = 198.7979
				xmax = 199.2879
				text = "testing"
			intervals [502]:
				xmin = 199.2879
				xmax = 205.1462
				text = ""
			intervals [503]:
				xmin = 205.1462
				xmax = 205.9662
				text = "uh"
			intervals [504]:
				xmin = 205.9662
				xmax = 206.0062
				text = ""
			intervals [505]:
				xmin = 206.0062
				xmax = 206.3362
				text = "as"
			intervals [506]:
				xmin = 206.3362
				xmax = 206.6862
				text = "far"
			intervals [507]:
				xmin = 206.6862
				xmax = 206.8962
				text = "as"
			intervals [508]:
				xmin = 206.8962
				xmax = 207.1462
				text = "i"
			intervals [509]:
				xmin = 207.1462
				xmax = 207.6562
				text = "know"
			intervals [510]:
				xmin = 207.6562
				xmax = 207.9361
				text = ""
			intervals [511]:
				xmin = 207.9361
				xmax = 208.1661
				text = "my"
			intervals [512]:
				xmin = 208.1661
				xmax = 208.5861
				text = "father"
			intervals [513]:
				xmin = 208.5861
				xmax = 208.7961
				text = "was"
			intervals [514]:
				xmin = 208.7961
				xmax = 209.1161
				text = "born"
			intervals [515]:
				xmin = 209.1161
				xmax = 209.3061
				text = "in"
			intervals [516]:
				xmin = 209.3061
				xmax = 209.4961
				text = "the"
			intervals [517]:
				xmin = 209.4961
				xmax = 209.8361
				text = "area"
			intervals [518]:
				xmin = 209.8361
				xmax = 210.524
				text = ""
			intervals [519]:
				xmin = 210.524
				xmax = 211.214
				text = "um"
			intervals [520]:
				xmin = 211.214
				xmax = 211.9589
				text = ""
			intervals [521]:
				xmin = 211.9589
				xmax = 212.0589
				text = "<unk>"
			intervals [522]:
				xmin = 212.0589
				xmax = 212.1767
				text = ""
			intervals [523]:
				xmin = 212.1767
				xmax = 212.5867
				text = "he"
			intervals [524]:
				xmin = 212.5867
				xmax = 212.6167
				text = ""
			intervals [525]:
				xmin = 212.6167
				xmax = 213.0567
				text = "currently"
			intervals [526]:
				xmin = 213.0567
				xmax = 213.6867
				text = "resides"
			intervals [527]:
				xmin = 213.6867
				xmax = 213.8767
				text = "in"
			intervals [528]:
				xmin = 213.8767
				xmax = 214.3667
				text = "maryland"
			intervals [529]:
				xmin = 214.3667
				xmax = 214.4537
				text = ""
			intervals [530]:
				xmin = 214.4537
				xmax = 215.0037
				text = "um"
			intervals [531]:
				xmin = 215.0037
				xmax = 215.8932
				text = ""
			intervals [532]:
				xmin = 215.8932
				xmax = 216.1532
				text = "near"
			intervals [533]:
				xmin = 216.1532
				xmax = 216.3232
				text = "new"
			intervals [534]:
				xmin = 216.3232
				xmax = 216.9032
				text = "carrollton"
			intervals [535]:
				xmin = 216.9032
				xmax = 217.3954
				text = ""
			intervals [536]:
				xmin = 217.3954
				xmax = 217.5054
				text = "<unk>"
			intervals [537]:
				xmin = 217.5054
				xmax = 217.8296
				text = ""
			intervals [538]:
				xmin = 217.8296
				xmax = 218.2796
				text = "um"
			intervals [539]:
				xmin = 218.2796
				xmax = 218.3996
				text = "my"
			intervals [540]:
				xmin = 218.3996
				xmax = 219.0896
				text = "mom"
			intervals [541]:
				xmin = 219.0896
				xmax = 219.2891
				text = ""
			intervals [542]:
				xmin = 219.2891
				xmax = 219.4791
				text = "i"
			intervals [543]:
				xmin = 219.4791
				xmax = 220.0091
				text = "believe"
			intervals [544]:
				xmin = 220.0091
				xmax = 220.1891
				text = "was"
			intervals [545]:
				xmin = 220.1891
				xmax = 220.4591
				text = "born"
			intervals [546]:
				xmin = 220.4591
				xmax = 220.5991
				text = "in"
			intervals [547]:
				xmin = 220.5991
				xmax = 221.3991
				text = "shenandoah"
			intervals [548]:
				xmin = 221.3991
				xmax = 221.7667
				text = ""
			intervals [549]:
				xmin = 221.7667
				xmax = 222.4567
				text = "virginia"
			intervals [550]:
				xmin = 222.4567
				xmax = 222.6872
				text = ""
			intervals [551]:
				xmin = 222.6872
				xmax = 222.9872
				text = "and"
			intervals [552]:
				xmin = 222.9872
				xmax = 223.5372
				text = "then"
			intervals [553]:
				xmin = 223.5372
				xmax = 223.5672
				text = ""
			intervals [554]:
				xmin = 223.5672
				xmax = 223.9872
				text = "moved"
			intervals [555]:
				xmin = 223.9872
				xmax = 224.1472
				text = "up"
			intervals [556]:
				xmin = 224.1472
				xmax = 224.3972
				text = "here"
			intervals [557]:
				xmin = 224.3972
				xmax = 224.8372
				text = "shortly"
			intervals [558]:
				xmin = 224.8372
				xmax = 225.2972
				text = "after"
			intervals [559]:
				xmin = 225.2972
				xmax = 226.3391
				text = ""
			intervals [560]:
				xmin = 226.3391
				xmax = 226.5391
				text = "most"
			intervals [561]:
				xmin = 226.5391
				xmax = 226.5991
				text = "of"
			intervals [562]:
				xmin = 226.5991
				xmax = 226.7191
				text = "my"
			intervals [563]:
				xmin = 226.7191
				xmax = 227.0491
				text = "family"
			intervals [564]:
				xmin = 227.0491
				xmax = 227.1291
				text = "s"
			intervals [565]:
				xmin = 227.1291
				xmax = 227.4691
				text = "from"
			intervals [566]:
				xmin = 227.4691
				xmax = 227.9691
				text = "shenandoah"
			intervals [567]:
				xmin = 227.9691
				xmax = 228.4191
				text = "virginia"
			intervals [568]:
				xmin = 228.4191
				xmax = 231.0254
				text = ""
			intervals [569]:
				xmin = 231.0254
				xmax = 231.2654
				text = "uh"
			intervals [570]:
				xmin = 231.2654
				xmax = 231.4254
				text = "my"
			intervals [571]:
				xmin = 231.4254
				xmax = 232.1354
				text = "mom"
			intervals [572]:
				xmin = 232.1354
				xmax = 232.5376
				text = ""
			intervals [573]:
				xmin = 232.5376
				xmax = 232.7476
				text = "at"
			intervals [574]:
				xmin = 232.7476
				xmax = 233.0376
				text = "works"
			intervals [575]:
				xmin = 233.0376
				xmax = 233.1776
				text = "as"
			intervals [576]:
				xmin = 233.1776
				xmax = 233.2476
				text = "a"
			intervals [577]:
				xmin = 233.2476
				xmax = 233.6176
				text = "patent"
			intervals [578]:
				xmin = 233.6176
				xmax = 234.0976
				text = "clerk"
			intervals [579]:
				xmin = 234.0976
				xmax = 234.4727
				text = ""
			intervals [580]:
				xmin = 234.4727
				xmax = 235.0627
				text = "uh"
			intervals [581]:
				xmin = 235.0627
				xmax = 235.340
				text = ""
			intervals [582]:
				xmin = 235.340
				xmax = 235.710
				text = "for"
			intervals [583]:
				xmin = 235.710
				xmax = 236.180
				text = "the"
			intervals [584]:
				xmin = 236.180
				xmax = 237.056
				text = ""
			intervals [585]:
				xmin = 237.056
				xmax = 237.376
				text = "uh"
			intervals [586]:
				xmin = 237.376
				xmax = 238.646
				text = "rdx"
			intervals [587]:
				xmin = 238.646
				xmax = 238.8034
				text = ""
			intervals [588]:
				xmin = 238.8034
				xmax = 239.1634
				text = "us"
			intervals [589]:
				xmin = 239.1634
				xmax = 239.6534
				text = "gov"
			intervals [590]:
				xmin = 239.6534
				xmax = 240.1463
				text = ""
			intervals [591]:
				xmin = 240.1463
				xmax = 240.5863
				text = "um"
			intervals [592]:
				xmin = 240.5863
				xmax = 240.6163
				text = ""
			intervals [593]:
				xmin = 240.6163
				xmax = 240.8063
				text = "my"
			intervals [594]:
				xmin = 240.8063
				xmax = 241.5563
				text = "father"
			intervals [595]:
				xmin = 241.5563
				xmax = 241.9369
				text = ""
			intervals [596]:
				xmin = 241.9369
				xmax = 242.3569
				text = "is"
			intervals [597]:
				xmin = 242.3569
				xmax = 243.2669
				text = "currently"
			intervals [598]:
				xmin = 243.2669
				xmax = 243.2969
				text = ""
			intervals [599]:
				xmin = 243.2969
				xmax = 243.7869
				text = "um"
			intervals [600]:
				xmin = 243.7869
				xmax = 245.3064
				text = ""
			intervals [601]:
				xmin = 245.3064
				xmax = 245.5164
				text = "he"
			intervals [602]:
				xmin = 245.5164
				xmax = 245.6564
				text = "s"
			intervals [603]:
				xmin = 245.6564
				xmax = 245.9864
				text = "he"
			intervals [604]:
				xmin = 245.9864
				xmax = 246.1564
				text = "s"
			intervals [605]:
				xmin = 246.1564
				xmax = 246.7752
				text = ""
			intervals [606]:
				xmin = 246.7752
				xmax = 247.2452
				text = "healing"
			intervals [607]:
				xmin = 247.2452
				xmax = 247.4852
				text = "from"
			intervals [608]:
				xmin = 247.4852
				xmax = 247.5352
				text = "a"
			intervals [609]:
				xmin = 247.5352
				xmax = 248.1352
				text = "stroke"
			intervals [610]:
				xmin = 248.1352
				xmax = 248.3639
				text = ""
			intervals [611]:
				xmin = 248.3639
				xmax = 248.5339
				text = "and"
			intervals [612]:
				xmin = 248.5339
				xmax = 248.9439
				text = "so"
			intervals [613]:
				xmin = 248.9439
				xmax = 249.2965
				text = ""
			intervals [614]:
				xmin = 249.2965
				xmax = 249.4765
				text = "not"
			intervals [615]:
				xmin = 249.4765
				xmax = 249.6765
				text = "really"
			intervals [616]:
				xmin = 249.6765
				xmax = 250.0165
				text = "working"
			intervals [617]:
				xmin = 250.0165
				xmax = 250.2065
				text = "right"
			intervals [618]:
				xmin = 250.2065
				xmax = 250.3865
				text = "now"
			intervals [619]:
				xmin = 250.3865
				xmax = 257.9852
				text = ""
			intervals [620]:
				xmin = 257.9852
				xmax = 258.0152
				text = "<unk>"
			intervals [621]:
				xmin = 258.0152
				xmax = 258.2952
				text = "okay"
			intervals [622]:
				xmin = 258.2952
				xmax = 265.5939
				text = ""
			intervals [623]:
				xmin = 265.5939
				xmax = 265.9439
				text = "stanton"
			intervals [624]:
				xmin = 265.9439
				xmax = 266.2139
				text = "hill"
			intervals [625]:
				xmin = 266.2139
				xmax = 268.3977
				text = ""
			intervals [626]:
				xmin = 268.3977
				xmax = 269.0577
				text = "um"
			intervals [627]:
				xmin = 269.0577
				xmax = 270.9983
				text = ""
			intervals [628]:
				xmin = 270.9983
				xmax = 271.4483
				text = "the"
			intervals [629]:
				xmin = 271.4483
				xmax = 271.4783
				text = ""
			intervals [630]:
				xmin = 271.4783
				xmax = 272.0583
				text = "apartment"
			intervals [631]:
				xmin = 272.0583
				xmax = 272.2183
				text = "was"
			intervals [632]:
				xmin = 272.2183
				xmax = 272.5383
				text = "cool"
			intervals [633]:
				xmin = 272.5383
				xmax = 272.8855
				text = ""
			intervals [634]:
				xmin = 272.8855
				xmax = 273.6455
				text = "um"
			intervals [635]:
				xmin = 273.6455
				xmax = 274.4277
				text = ""
			intervals [636]:
				xmin = 274.4277
				xmax = 274.8177
				text = "like"
			intervals [637]:
				xmin = 274.8177
				xmax = 275.3677
				text = "uh"
			intervals [638]:
				xmin = 275.3677
				xmax = 275.5495
				text = ""
			intervals [639]:
				xmin = 275.5495
				xmax = 275.7895
				text = "who"
			intervals [640]:
				xmin = 275.7895
				xmax = 275.8195
				text = ""
			intervals [641]:
				xmin = 275.8195
				xmax = 275.9995
				text = "who"
			intervals [642]:
				xmin = 275.9995
				xmax = 276.2295
				text = "lived"
			intervals [643]:
				xmin = 276.2295
				xmax = 276.4995
				text = "there"
			intervals [644]:
				xmin = 276.4995
				xmax = 276.5295
				text = ""
			intervals [645]:
				xmin = 276.5295
				xmax = 276.6495
				text = "i"
			intervals [646]:
				xmin = 276.6495
				xmax = 277.2095
				text = "had"
			intervals [647]:
				xmin = 277.2095
				xmax = 278.1461
				text = ""
			intervals [648]:
				xmin = 278.1461
				xmax = 278.2561
				text = "my"
			intervals [649]:
				xmin = 278.2561
				xmax = 278.9261
				text = "mom"
			intervals [650]:
				xmin = 278.9261
				xmax = 279.7609
				text = ""
			intervals [651]:
				xmin = 279.7609
				xmax = 280.5109
				text = "grandmother"
			intervals [652]:
				xmin = 280.5109
				xmax = 280.7355
				text = ""
			intervals [653]:
				xmin = 280.7355
				xmax = 280.9855
				text = "great"
			intervals [654]:
				xmin = 280.9855
				xmax = 281.7255
				text = "grandmother"
			intervals [655]:
				xmin = 281.7255
				xmax = 281.7755
				text = ""
			intervals [656]:
				xmin = 281.7755
				xmax = 281.9255
				text = "and"
			intervals [657]:
				xmin = 281.9255
				xmax = 282.0855
				text = "my"
			intervals [658]:
				xmin = 282.0855
				xmax = 282.5355
				text = "uncle"
			intervals [659]:
				xmin = 282.5355
				xmax = 283.2374
				text = ""
			intervals [660]:
				xmin = 283.2374
				xmax = 283.9274
				text = "um"
			intervals [661]:
				xmin = 283.9274
				xmax = 287.764
				text = ""
			intervals [662]:
				xmin = 287.764
				xmax = 288.584
				text = "believe"
			intervals [663]:
				xmin = 288.584
				xmax = 288.614
				text = ""
			intervals [664]:
				xmin = 288.614
				xmax = 288.764
				text = "it"
			intervals [665]:
				xmin = 288.764
				xmax = 288.794
				text = ""
			intervals [666]:
				xmin = 288.794
				xmax = 289.374
				text = "was"
			intervals [667]:
				xmin = 289.374
				xmax = 289.494
				text = ""
			intervals [668]:
				xmin = 289.494
				xmax = 289.944
				text = "a"
			intervals [669]:
				xmin = 289.944
				xmax = 290.3752
				text = ""
			intervals [670]:
				xmin = 290.3752
				xmax = 290.6952
				text = "two"
			intervals [671]:
				xmin = 290.6952
				xmax = 291.3652
				text = "bedroom"
			intervals [672]:
				xmin = 291.3652
				xmax = 291.3952
				text = ""
			intervals [673]:
				xmin = 291.3952
				xmax = 291.5552
				text = "and"
			intervals [674]:
				xmin = 291.5552
				xmax = 291.6252
				text = "a"
			intervals [675]:
				xmin = 291.6252
				xmax = 292.2152
				text = "den"
			intervals [676]:
				xmin = 292.2152
				xmax = 293.6303
				text = ""
			intervals [677]:
				xmin = 293.6303
				xmax = 294.3703
				text = "and"
			intervals [678]:
				xmin = 294.3703
				xmax = 295.3707
				text = ""
			intervals [679]:
				xmin = 295.3707
				xmax = 295.4807
				text = "me"
			intervals [680]:
				xmin = 295.4807
				xmax = 295.5407
				text = "and"
			intervals [681]:
				xmin = 295.5407
				xmax = 295.6507
				text = "my"
			intervals [682]:
				xmin = 295.6507
				xmax = 295.9607
				text = "mom"
			intervals [683]:
				xmin = 295.9607
				xmax = 296.2607
				text = "slept"
			intervals [684]:
				xmin = 296.2607
				xmax = 296.3207
				text = "in"
			intervals [685]:
				xmin = 296.3207
				xmax = 296.4207
				text = "the"
			intervals [686]:
				xmin = 296.4207
				xmax = 296.7007
				text = "same"
			intervals [687]:
				xmin = 296.7007
				xmax = 297.1107
				text = "room"
			intervals [688]:
				xmin = 297.1107
				xmax = 299.8459
				text = ""
			intervals [689]:
				xmin = 299.8459
				xmax = 299.8959
				text = "i"
			intervals [690]:
				xmin = 299.8959
				xmax = 300.1759
				text = "believe"
			intervals [691]:
				xmin = 300.1759
				xmax = 300.3459
				text = "my"
			intervals [692]:
				xmin = 300.3459
				xmax = 300.3859
				text = ""
			intervals [693]:
				xmin = 300.3859
				xmax = 301.3259
				text = "grandmother"
			intervals [694]:
				xmin = 301.3259
				xmax = 301.7531
				text = ""
			intervals [695]:
				xmin = 301.7531
				xmax = 302.4631
				text = "and"
			intervals [696]:
				xmin = 302.4631
				xmax = 302.8155
				text = ""
			intervals [697]:
				xmin = 302.8155
				xmax = 303.0355
				text = "great"
			intervals [698]:
				xmin = 303.0355
				xmax = 303.4755
				text = "grandmother"
			intervals [699]:
				xmin = 303.4755
				xmax = 303.7255
				text = "slept"
			intervals [700]:
				xmin = 303.7255
				xmax = 303.7855
				text = "in"
			intervals [701]:
				xmin = 303.7855
				xmax = 303.8955
				text = "the"
			intervals [702]:
				xmin = 303.8955
				xmax = 304.1955
				text = "same"
			intervals [703]:
				xmin = 304.1955
				xmax = 304.6055
				text = "room"
			intervals [704]:
				xmin = 304.6055
				xmax = 304.6755
				text = ""
			intervals [705]:
				xmin = 304.6755
				xmax = 304.7955
				text = "for"
			intervals [706]:
				xmin = 304.7955
				xmax = 304.8855
				text = "a"
			intervals [707]:
				xmin = 304.8855
				xmax = 305.3955
				text = "while"
			intervals [708]:
				xmin = 305.3955
				xmax = 306.3375
				text = ""
			intervals [709]:
				xmin = 306.3375
				xmax = 306.6575
				text = "until"
			intervals [710]:
				xmin = 306.6575
				xmax = 306.8075
				text = "she"
			intervals [711]:
				xmin = 306.8075
				xmax = 307.5875
				text = "passed"
			intervals [712]:
				xmin = 307.5875
				xmax = 308.587
				text = ""
			intervals [713]:
				xmin = 308.587
				xmax = 308.997
				text = "no"
			intervals [714]:
				xmin = 308.997
				xmax = 309.8708
				text = ""
			intervals [715]:
				xmin = 309.8708
				xmax = 310.0508
				text = "there"
			intervals [716]:
				xmin = 310.0508
				xmax = 310.2008
				text = "were"
			intervals [717]:
				xmin = 310.2008
				xmax = 310.4708
				text = "three"
			intervals [718]:
				xmin = 310.4708
				xmax = 311.4108
				text = "bedrooms"
			intervals [719]:
				xmin = 311.4108
				xmax = 312.6359
				text = ""
			intervals [720]:
				xmin = 312.6359
				xmax = 312.7359
				text = "i"
			intervals [721]:
				xmin = 312.7359
				xmax = 312.8259
				text = "had"
			intervals [722]:
				xmin = 312.8259
				xmax = 312.9159
				text = "to"
			intervals [723]:
				xmin = 312.9159
				xmax = 313.1359
				text = "think"
			intervals [724]:
				xmin = 313.1359
				xmax = 313.3259
				text = "that"
			intervals [725]:
				xmin = 313.3259
				xmax = 313.4939
				text = ""
			intervals [726]:
				xmin = 313.4939
				xmax = 313.7439
				text = "through"
			intervals [727]:
				xmin = 313.7439
				xmax = 314.1581
				text = ""
			intervals [728]:
				xmin = 314.1581
				xmax = 314.2881
				text = "yeah"
			intervals [729]:
				xmin = 314.2881
				xmax = 314.4381
				text = "there"
			intervals [730]:
				xmin = 314.4381
				xmax = 314.5581
				text = "were"
			intervals [731]:
				xmin = 314.5581
				xmax = 314.8081
				text = "three"
			intervals [732]:
				xmin = 314.8081
				xmax = 315.6681
				text = "bedrooms"
			intervals [733]:
				xmin = 315.6681
				xmax = 315.9373
				text = ""
			intervals [734]:
				xmin = 315.9373
				xmax = 316.0573
				text = "and"
			intervals [735]:
				xmin = 316.0573
				xmax = 316.1273
				text = "a"
			intervals [736]:
				xmin = 316.1273
				xmax = 316.4573
				text = "den"
			intervals [737]:
				xmin = 316.4573
				xmax = 316.9733
				text = ""
			intervals [738]:
				xmin = 316.9733
				xmax = 317.0533
				text = "my"
			intervals [739]:
				xmin = 317.0533
				xmax = 317.2833
				text = "uncle"
			intervals [740]:
				xmin = 317.2833
				xmax = 317.5233
				text = "slept"
			intervals [741]:
				xmin = 317.5233
				xmax = 317.5833
				text = "in"
			intervals [742]:
				xmin = 317.5833
				xmax = 317.6833
				text = "the"
			intervals [743]:
				xmin = 317.6833
				xmax = 317.9833
				text = "den"
			intervals [744]:
				xmin = 317.9833
				xmax = 319.1162
				text = ""
			intervals [745]:
				xmin = 319.1162
				xmax = 319.9262
				text = "um"
			intervals [746]:
				xmin = 319.9262
				xmax = 320.8461
				text = ""
			intervals [747]:
				xmin = 320.8461
				xmax = 321.1861
				text = "third"
			intervals [748]:
				xmin = 321.1861
				xmax = 321.7461
				text = "floor"
			intervals [749]:
				xmin = 321.7461
				xmax = 324.6779
				text = ""
			intervals [750]:
				xmin = 324.6779
				xmax = 325.3079
				text = "corner"
			intervals [751]:
				xmin = 325.3079
				xmax = 327.9641
				text = ""
			intervals [752]:
				xmin = 327.9641
				xmax = 328.1041
				text = "and"
			intervals [753]:
				xmin = 328.1041
				xmax = 328.2241
				text = "it"
			intervals [754]:
				xmin = 328.2241
				xmax = 328.4741
				text = "was"
			intervals [755]:
				xmin = 328.4741
				xmax = 328.8241
				text = "uh"
			intervals [756]:
				xmin = 328.8241
				xmax = 329.0879
				text = ""
			intervals [757]:
				xmin = 329.0879
				xmax = 329.3779
				text = "like"
			intervals [758]:
				xmin = 329.3779
				xmax = 329.5079
				text = "i"
			intervals [759]:
				xmin = 329.5079
				xmax = 329.9679
				text = "enjoyed"
			intervals [760]:
				xmin = 329.9679
				xmax = 329.9979
				text = ""
			intervals [761]:
				xmin = 329.9979
				xmax = 330.3279
				text = "my"
			intervals [762]:
				xmin = 330.3279
				xmax = 330.3579
				text = ""
			intervals [763]:
				xmin = 330.3579
				xmax = 330.8179
				text = "my"
			intervals [764]:
				xmin = 330.8179
				xmax = 331.5805
				text = ""
			intervals [765]:
				xmin = 331.5805
				xmax = 331.8605
				text = "early"
			intervals [766]:
				xmin = 331.8605
				xmax = 332.6205
				text = "childhood"
			intervals [767]:
				xmin = 332.6205
				xmax = 332.8015
				text = ""
			intervals [768]:
				xmin = 332.8015
				xmax = 333.0515
				text = "like"
			intervals [769]:
				xmin = 333.0515
				xmax = 333.1915
				text = "that"
			intervals [770]:
				xmin = 333.1915
				xmax = 333.3515
				text = "was"
			intervals [771]:
				xmin = 333.3515
				xmax = 333.5415
				text = "real"
			intervals [772]:
				xmin = 333.5415
				xmax = 333.9415
				text = "cool"
			intervals [773]:
				xmin = 333.9415
				xmax = 334.0294
				text = ""
			intervals [774]:
				xmin = 334.0294
				xmax = 334.5894
				text = "um"
			intervals [775]:
				xmin = 334.5894
				xmax = 335.0246
				text = ""
			intervals [776]:
				xmin = 335.0246
				xmax = 335.1046
				text = "i"
			intervals [777]:
				xmin = 335.1046
				xmax = 335.6246
				text = "really"
			intervals [778]:
				xmin = 335.6246
				xmax = 335.9618
				text = ""
			intervals [779]:
				xmin = 335.9618
				xmax = 336.5918
				text = "enjoyed"
			intervals [780]:
				xmin = 336.5918
				xmax = 336.6218
				text = ""
			intervals [781]:
				xmin = 336.6218
				xmax = 337.0518
				text = "having"
			intervals [782]:
				xmin = 337.0518
				xmax = 337.1518
				text = "s"
			intervals [783]:
				xmin = 337.1518
				xmax = 337.1818
				text = ""
			intervals [784]:
				xmin = 337.1818
				xmax = 337.4518
				text = "all"
			intervals [785]:
				xmin = 337.4518
				xmax = 337.6418
				text = "that"
			intervals [786]:
				xmin = 337.6418
				xmax = 338.1018
				text = "family"
			intervals [787]:
				xmin = 338.1018
				xmax = 338.4818
				text = "around"
			intervals [788]:
				xmin = 338.4818
				xmax = 338.7118
				text = "me"
			intervals [789]:
				xmin = 338.7118
				xmax = 339.1819
				text = ""
			intervals [790]:
				xmin = 339.1819
				xmax = 339.4519
				text = "um"
			intervals [791]:
				xmin = 339.4519
				xmax = 339.5019
				text = "i"
			intervals [792]:
				xmin = 339.5019
				xmax = 339.6519
				text = "was"
			intervals [793]:
				xmin = 339.6519
				xmax = 339.7019
				text = "a"
			intervals [794]:
				xmin = 339.7019
				xmax = 339.9519
				text = "only"
			intervals [795]:
				xmin = 339.9519
				xmax = 340.5019
				text = "child"
			intervals [796]:
				xmin = 340.5019
				xmax = 341.6867
				text = ""
			intervals [797]:
				xmin = 341.6867
				xmax = 342.6067
				text = "my"
			intervals [798]:
				xmin = 342.6067
				xmax = 344.0814
				text = ""
			intervals [799]:
				xmin = 344.0814
				xmax = 344.8014
				text = "uncle"
			intervals [800]:
				xmin = 344.8014
				xmax = 345.1892
				text = ""
			intervals [801]:
				xmin = 345.1892
				xmax = 345.3992
				text = "was"
			intervals [802]:
				xmin = 345.3992
				xmax = 345.6492
				text = "kind"
			intervals [803]:
				xmin = 345.6492
				xmax = 345.7392
				text = "of"
			intervals [804]:
				xmin = 345.7392
				xmax = 346.1992
				text = "wild"
			intervals [805]:
				xmin = 346.1992
				xmax = 346.7075
				text = ""
			intervals [806]:
				xmin = 346.7075
				xmax = 347.0575
				text = "like"
			intervals [807]:
				xmin = 347.0575
				xmax = 347.1177
				text = ""
			intervals [808]:
				xmin = 347.1177
				xmax = 347.3877
				text = "or"
			intervals [809]:
				xmin = 347.3877
				xmax = 347.5977
				text = "he"
			intervals [810]:
				xmin = 347.5977
				xmax = 347.8677
				text = "still"
			intervals [811]:
				xmin = 347.8677
				xmax = 348.1077
				text = "is"
			intervals [812]:
				xmin = 348.1077
				xmax = 348.2977
				text = "kind"
			intervals [813]:
				xmin = 348.2977
				xmax = 348.3677
				text = "of"
			intervals [814]:
				xmin = 348.3677
				xmax = 348.7177
				text = "wild"
			intervals [815]:
				xmin = 348.7177
				xmax = 348.7805
				text = ""
			intervals [816]:
				xmin = 348.7805
				xmax = 348.9705
				text = "but"
			intervals [817]:
				xmin = 348.9705
				xmax = 349.0005
				text = ""
			intervals [818]:
				xmin = 349.0005
				xmax = 349.1405
				text = "he"
			intervals [819]:
				xmin = 349.1405
				xmax = 349.3005
				text = "is"
			intervals [820]:
				xmin = 349.3005
				xmax = 349.5405
				text = "less"
			intervals [821]:
				xmin = 349.5405
				xmax = 349.8805
				text = "wild"
			intervals [822]:
				xmin = 349.8805
				xmax = 350.1705
				text = "now"
			intervals [823]:
				xmin = 350.1705
				xmax = 351.8107
				text = ""
			intervals [824]:
				xmin = 351.8107
				xmax = 351.8807
				text = "<unk>"
			intervals [825]:
				xmin = 351.8807
				xmax = 352.0107
				text = ""
			intervals [826]:
				xmin = 352.0107
				xmax = 352.3907
				text = "yeah"
			intervals [827]:
				xmin = 352.3907
				xmax = 352.5656
				text = ""
			intervals [828]:
				xmin = 352.5656
				xmax = 352.9056
				text = "stanton"
			intervals [829]:
				xmin = 352.9056
				xmax = 353.2956
				text = "hill"
			intervals [830]:
				xmin = 353.2956
				xmax = 354.8877
				text = ""
			intervals [831]:
				xmin = 354.8877
				xmax = 355.0877
				text = "it"
			intervals [832]:
				xmin = 355.0877
				xmax = 355.2374
				text = ""
			intervals [833]:
				xmin = 355.2374
				xmax = 355.4674
				text = "i"
			intervals [834]:
				xmin = 355.4674
				xmax = 355.5074
				text = ""
			intervals [835]:
				xmin = 355.5074
				xmax = 356.1474
				text = "imagine"
			intervals [836]:
				xmin = 356.1474
				xmax = 356.1974
				text = ""
			intervals [837]:
				xmin = 356.1974
				xmax = 356.4174
				text = "cause"
			intervals [838]:
				xmin = 356.4174
				xmax = 356.6274
				text = "i"
			intervals [839]:
				xmin = 356.6274
				xmax = 356.7474
				text = "i"
			intervals [840]:
				xmin = 356.7474
				xmax = 356.9274
				text = "don't"
			intervals [841]:
				xmin = 356.9274
				xmax = 357.1974
				text = "have"
			intervals [842]:
				xmin = 357.1974
				xmax = 357.2274
				text = ""
			intervals [843]:
				xmin = 357.2274
				xmax = 357.6374
				text = "actual"
			intervals [844]:
				xmin = 357.6374
				xmax = 358.0074
				text = "facts"
			intervals [845]:
				xmin = 358.0074
				xmax = 358.1574
				text = "on"
			intervals [846]:
				xmin = 358.1574
				xmax = 358.4674
				text = "this"
			intervals [847]:
				xmin = 358.4674
				xmax = 358.8081
				text = ""
			intervals [848]:
				xmin = 358.8081
				xmax = 358.9581
				text = "but"
			intervals [849]:
				xmin = 358.9581
				xmax = 359.3981
				text = "like"
			intervals [850]:
				xmin = 359.3981
				xmax = 359.9645
				text = ""
			intervals [851]:
				xmin = 359.9645
				xmax = 360.0745
				text = "i"
			intervals [852]:
				xmin = 360.0745
				xmax = 360.3445
				text = "know"
			intervals [853]:
				xmin = 360.3445
				xmax = 360.4045
				text = "it"
			intervals [854]:
				xmin = 360.4045
				xmax = 360.6145
				text = "was"
			intervals [855]:
				xmin = 360.6145
				xmax = 360.6445
				text = ""
			intervals [856]:
				xmin = 360.6445
				xmax = 360.7845
				text = "it"
			intervals [857]:
				xmin = 360.7845
				xmax = 360.9745
				text = "was"
			intervals [858]:
				xmin = 360.9745
				xmax = 361.0745
				text = "jie"
			intervals [859]:
				xmin = 361.0745
				xmax = 361.6012
				text = ""
			intervals [860]:
				xmin = 361.6012
				xmax = 362.2512
				text = "thugly"
			intervals [861]:
				xmin = 362.2512
				xmax = 362.7802
				text = ""
			intervals [862]:
				xmin = 362.7802
				xmax = 363.0002
				text = "there"
			intervals [863]:
				xmin = 363.0002
				xmax = 363.1402
				text = "were"
			intervals [864]:
				xmin = 363.1402
				xmax = 363.3902
				text = "there"
			intervals [865]:
				xmin = 363.3902
				xmax = 363.8202
				text = "times"
			intervals [866]:
				xmin = 363.8202
				xmax = 364.0002
				text = "when"
			intervals [867]:
				xmin = 364.0002
				xmax = 364.2502
				text = "like"
			intervals [868]:
				xmin = 364.2502
				xmax = 364.2902
				text = ""
			intervals [869]:
				xmin = 364.2902
				xmax = 364.3902
				text = "you"
			intervals [870]:
				xmin = 364.3902
				xmax = 364.5902
				text = "know"
			intervals [871]:
				xmin = 364.5902
				xmax = 364.8863
				text = ""
			intervals [872]:
				xmin = 364.8863
				xmax = 364.9663
				text = "you"
			intervals [873]:
				xmin = 364.9663
				xmax = 365.0163
				text = ""
			intervals [874]:
				xmin = 365.0163
				xmax = 365.1463
				text = "c"
			intervals [875]:
				xmin = 365.1463
				xmax = 365.2063
				text = ""
			intervals [876]:
				xmin = 365.2063
				xmax = 365.3263
				text = "you"
			intervals [877]:
				xmin = 365.3263
				xmax = 365.4663
				text = "had"
			intervals [878]:
				xmin = 365.4663
				xmax = 365.5463
				text = "to"
			intervals [879]:
				xmin = 365.5463
				xmax = 365.7963
				text = "play"
			intervals [880]:
				xmin = 365.7963
				xmax = 365.9663
				text = "the"
			intervals [881]:
				xmin = 365.9663
				xmax = 366.2663
				text = "game"
			intervals [882]:
				xmin = 366.2663
				xmax = 366.3363
				text = "of"
			intervals [883]:
				xmin = 366.3363
				xmax = 366.7063
				text = "uh"
			intervals [884]:
				xmin = 366.7063
				xmax = 366.757
				text = ""
			intervals [885]:
				xmin = 366.757
				xmax = 367.067
				text = "cherry"
			intervals [886]:
				xmin = 367.067
				xmax = 367.437
				text = "bomb"
			intervals [887]:
				xmin = 367.437
				xmax = 368.197
				text = "firecracker"
			intervals [888]:
				xmin = 368.197
				xmax = 368.227
				text = ""
			intervals [889]:
				xmin = 368.227
				xmax = 368.447
				text = "or"
			intervals [890]:
				xmin = 368.447
				xmax = 368.767
				text = "gun"
			intervals [891]:
				xmin = 368.767
				xmax = 369.2285
				text = ""
			intervals [892]:
				xmin = 369.2285
				xmax = 369.3185
				text = "you"
			intervals [893]:
				xmin = 369.3185
				xmax = 369.5585
				text = "never"
			intervals [894]:
				xmin = 369.5585
				xmax = 369.7485
				text = "know"
			intervals [895]:
				xmin = 369.7485
				xmax = 369.9585
				text = "which"
			intervals [896]:
				xmin = 369.9585
				xmax = 370.1485
				text = "one"
			intervals [897]:
				xmin = 370.1485
				xmax = 370.2285
				text = "b"
			intervals [898]:
				xmin = 370.2285
				xmax = 370.7262
				text = ""
			intervals [899]:
				xmin = 370.7262
				xmax = 370.8962
				text = "was"
			intervals [900]:
				xmin = 370.8962
				xmax = 371.3362
				text = "which"
			intervals [901]:
				xmin = 371.3362
				xmax = 371.9272
				text = ""
			intervals [902]:
				xmin = 371.9272
				xmax = 372.0872
				text = "um"
			intervals [903]:
				xmin = 372.0872
				xmax = 372.2272
				text = "not"
			intervals [904]:
				xmin = 372.2272
				xmax = 372.3272
				text = "at"
			intervals [905]:
				xmin = 372.3272
				xmax = 372.4872
				text = "that"
			intervals [906]:
				xmin = 372.4872
				xmax = 373.0172
				text = "age"
			intervals [907]:
				xmin = 373.0172
				xmax = 373.5639
				text = ""
			intervals [908]:
				xmin = 373.5639
				xmax = 374.1739
				text = "um"
			intervals [909]:
				xmin = 374.1739
				xmax = 374.7809
				text = ""
			intervals [910]:
				xmin = 374.7809
				xmax = 374.9009
				text = "but"
			intervals [911]:
				xmin = 374.9009
				xmax = 374.9909
				text = "it"
			intervals [912]:
				xmin = 374.9909
				xmax = 375.2409
				text = "was"
			intervals [913]:
				xmin = 375.2409
				xmax = 375.3509
				text = "it"
			intervals [914]:
				xmin = 375.3509
				xmax = 375.5009
				text = "was"
			intervals [915]:
				xmin = 375.5009
				xmax = 375.7709
				text = "alright"
			intervals [916]:
				xmin = 375.7709
				xmax = 376.5916
				text = ""
			intervals [917]:
				xmin = 376.5916
				xmax = 376.6316
				text = "i"
			intervals [918]:
				xmin = 376.6316
				xmax = 376.7616
				text = "was"
			intervals [919]:
				xmin = 376.7616
				xmax = 377.0116
				text = "alright"
			intervals [920]:
				xmin = 377.0116
				xmax = 378.1463
				text = ""
			intervals [921]:
				xmin = 378.1463
				xmax = 378.7163
				text = "um"
			intervals [922]:
				xmin = 378.7163
				xmax = 379.6524
				text = ""
			intervals [923]:
				xmin = 379.6524
				xmax = 379.9324
				text = "coming"
			intervals [924]:
				xmin = 379.9324
				xmax = 380.1724
				text = "out"
			intervals [925]:
				xmin = 380.1724
				xmax = 380.2773
				text = ""
			intervals [926]:
				xmin = 380.2773
				xmax = 380.4973
				text = "of"
			intervals [927]:
				xmin = 380.4973
				xmax = 380.8273
				text = "stanton"
			intervals [928]:
				xmin = 380.8273
				xmax = 380.9673
				text = "hill"
			intervals [929]:
				xmin = 380.9673
				xmax = 381.7873
				text = "apartments"
			intervals [930]:
				xmin = 381.7873
				xmax = 382.663
				text = ""
			intervals [931]:
				xmin = 382.663
				xmax = 383.033
				text = "there"
			intervals [932]:
				xmin = 383.033
				xmax = 383.763
				text = "was"
			intervals [933]:
				xmin = 383.763
				xmax = 383.793
				text = ""
			intervals [934]:
				xmin = 383.793
				xmax = 383.973
				text = "like"
			intervals [935]:
				xmin = 383.973
				xmax = 384.013
				text = ""
			intervals [936]:
				xmin = 384.013
				xmax = 384.133
				text = "the"
			intervals [937]:
				xmin = 384.133
				xmax = 384.483
				text = "bruce"
			intervals [938]:
				xmin = 384.483
				xmax = 385.043
				text = "place"
			intervals [939]:
				xmin = 385.043
				xmax = 385.3334
				text = ""
			intervals [940]:
				xmin = 385.3334
				xmax = 385.6334
				text = "sort"
			intervals [941]:
				xmin = 385.6334
				xmax = 385.6934
				text = "of"
			intervals [942]:
				xmin = 385.6934
				xmax = 386.5634
				text = "neighborhood"
			intervals [943]:
				xmin = 386.5634
				xmax = 387.2658
				text = ""
			intervals [944]:
				xmin = 387.2658
				xmax = 387.4858
				text = "and"
			intervals [945]:
				xmin = 387.4858
				xmax = 388.0758
				text = "then"
			intervals [946]:
				xmin = 388.0758
				xmax = 389.1765
				text = ""
			intervals [947]:
				xmin = 389.1765
				xmax = 389.2665
				text = "<unk>"
			intervals [948]:
				xmin = 389.2665
				xmax = 389.308
				text = ""
			intervals [949]:
				xmin = 389.308
				xmax = 389.628
				text = "oh"
			intervals [950]:
				xmin = 389.628
				xmax = 390.098
				text = "man"
			intervals [951]:
				xmin = 390.098
				xmax = 390.165
				text = ""
			intervals [952]:
				xmin = 390.165
				xmax = 390.295
				text = "it"
			intervals [953]:
				xmin = 390.295
				xmax = 390.455
				text = "was"
			intervals [954]:
				xmin = 390.455
				xmax = 390.495
				text = "a"
			intervals [955]:
				xmin = 390.495
				xmax = 391.025
				text = "project"
			intervals [956]:
				xmin = 391.025
				xmax = 391.115
				text = "that"
			intervals [957]:
				xmin = 391.115
				xmax = 391.235
				text = "they"
			intervals [958]:
				xmin = 391.235
				xmax = 391.515
				text = "knocked"
			intervals [959]:
				xmin = 391.515
				xmax = 391.995
				text = "down"
			intervals [960]:
				xmin = 391.995
				xmax = 392.025
				text = ""
			intervals [961]:
				xmin = 392.025
				xmax = 392.295
				text = "like"
			intervals [962]:
				xmin = 392.295
				xmax = 392.545
				text = "about"
			intervals [963]:
				xmin = 392.545
				xmax = 392.615
				text = ""
			intervals [964]:
				xmin = 392.615
				xmax = 393.015
				text = "ten"
			intervals [965]:
				xmin = 393.015
				xmax = 393.5456
				text = ""
			intervals [966]:
				xmin = 393.5456
				xmax = 393.8356
				text = "ten"
			intervals [967]:
				xmin = 393.8356
				xmax = 394.1456
				text = "years"
			intervals [968]:
				xmin = 394.1456
				xmax = 394.4556
				text = "ago"
			intervals [969]:
				xmin = 394.4556
				xmax = 395.0645
				text = ""
			intervals [970]:
				xmin = 395.0645
				xmax = 395.4745
				text = "um"
			intervals [971]:
				xmin = 395.4745
				xmax = 395.6045
				text = "so"
			intervals [972]:
				xmin = 395.6045
				xmax = 395.6545
				text = "i"
			intervals [973]:
				xmin = 395.6545
				xmax = 395.8145
				text = "don't"
			intervals [974]:
				xmin = 395.8145
				xmax = 396.1645
				text = "remember"
			intervals [975]:
				xmin = 396.1645
				xmax = 396.3345
				text = "where"
			intervals [976]:
				xmin = 396.3345
				xmax = 396.5145
				text = "that"
			intervals [977]:
				xmin = 396.5145
				xmax = 396.7645
				text = "is"
			intervals [978]:
				xmin = 396.7645
				xmax = 396.8645
				text = "but"
			intervals [979]:
				xmin = 396.8645
				xmax = 396.9245
				text = "it"
			intervals [980]:
				xmin = 396.9245
				xmax = 397.0745
				text = "was"
			intervals [981]:
				xmin = 397.0745
				xmax = 397.2345
				text = "right"
			intervals [982]:
				xmin = 397.2345
				xmax = 397.4545
				text = "across"
			intervals [983]:
				xmin = 397.4545
				xmax = 397.5145
				text = "the"
			intervals [984]:
				xmin = 397.5145
				xmax = 397.6645
				text = "street"
			intervals [985]:
				xmin = 397.6645
				xmax = 397.7945
				text = "from"
			intervals [986]:
				xmin = 397.7945
				xmax = 398.0945
				text = "turner"
			intervals [987]:
				xmin = 398.0945
				xmax = 398.6945
				text = "elementary"
			intervals [988]:
				xmin = 398.6945
				xmax = 399.1026
				text = ""
			intervals [989]:
				xmin = 399.1026
				xmax = 399.2426
				text = "my"
			intervals [990]:
				xmin = 399.2426
				xmax = 399.5326
				text = "mom"
			intervals [991]:
				xmin = 399.5326
				xmax = 399.6726
				text = "was"
			intervals [992]:
				xmin = 399.6726
				xmax = 399.8326
				text = "like"
			intervals [993]:
				xmin = 399.8326
				xmax = 399.8626
				text = ""
			intervals [994]:
				xmin = 399.8626
				xmax = 400.1426
				text = "no"
			intervals [995]:
				xmin = 400.1426
				xmax = 400.491
				text = ""
			intervals [996]:
				xmin = 400.491
				xmax = 400.631
				text = "you"
			intervals [997]:
				xmin = 400.631
				xmax = 400.661
				text = "are"
			intervals [998]:
				xmin = 400.661
				xmax = 400.691
				text = ""
			intervals [999]:
				xmin = 400.691
				xmax = 400.941
				text = "not"
			intervals [1000]:
				xmin = 400.941
				xmax = 401.161
				text = "going"
			intervals [1001]:
				xmin = 401.161
				xmax = 401.221
				text = "to"
			intervals [1002]:
				xmin = 401.221
				xmax = 401.451
				text = "turner"
			intervals [1003]:
				xmin = 401.451
				xmax = 402.031
				text = "elementary"
			intervals [1004]:
				xmin = 402.031
				xmax = 402.4447
				text = ""
			intervals [1005]:
				xmin = 402.4447
				xmax = 402.5447
				text = "it"
			intervals [1006]:
				xmin = 402.5447
				xmax = 402.6047
				text = "s"
			intervals [1007]:
				xmin = 402.6047
				xmax = 402.7747
				text = "too"
			intervals [1008]:
				xmin = 402.7747
				xmax = 403.2147
				text = "much"
			intervals [1009]:
				xmin = 403.2147
				xmax = 403.6058
				text = ""
			intervals [1010]:
				xmin = 403.6058
				xmax = 403.7158
				text = "the"
			intervals [1011]:
				xmin = 403.7158
				xmax = 404.0658
				text = "bamas"
			intervals [1012]:
				xmin = 404.0658
				xmax = 404.1858
				text = "is"
			intervals [1013]:
				xmin = 404.1858
				xmax = 404.6158
				text = "crazy"
			intervals [1014]:
				xmin = 404.6158
				xmax = 404.986
				text = ""
			intervals [1015]:
				xmin = 404.986
				xmax = 405.026
				text = "i"
			intervals [1016]:
				xmin = 405.026
				xmax = 405.066
				text = ""
			intervals [1017]:
				xmin = 405.066
				xmax = 405.186
				text = "was"
			intervals [1018]:
				xmin = 405.186
				xmax = 405.326
				text = "like"
			intervals [1019]:
				xmin = 405.326
				xmax = 405.4663
				text = ""
			intervals [1020]:
				xmin = 405.4663
				xmax = 405.5963
				text = "you"
			intervals [1021]:
				xmin = 405.5963
				xmax = 405.6263
				text = ""
			intervals [1022]:
				xmin = 405.6263
				xmax = 405.8963
				text = "right"
			intervals [1023]:
				xmin = 405.8963
				xmax = 406.7821
				text = ""
			intervals [1024]:
				xmin = 406.7821
				xmax = 406.8921
				text = "i'm"
			intervals [1025]:
				xmin = 406.8921
				xmax = 407.0621
				text = "not"
			intervals [1026]:
				xmin = 407.0621
				xmax = 407.2921
				text = "going"
			intervals [1027]:
				xmin = 407.2921
				xmax = 407.3521
				text = "to"
			intervals [1028]:
				xmin = 407.3521
				xmax = 407.6521
				text = "turner"
			intervals [1029]:
				xmin = 407.6521
				xmax = 407.9645
				text = ""
			intervals [1030]:
				xmin = 407.9645
				xmax = 408.1745
				text = "cause"
			intervals [1031]:
				xmin = 408.1745
				xmax = 408.3945
				text = "those"
			intervals [1032]:
				xmin = 408.3945
				xmax = 408.6845
				text = "bamas"
			intervals [1033]:
				xmin = 408.6845
				xmax = 408.7345
				text = "are"
			intervals [1034]:
				xmin = 408.7345
				xmax = 409.1345
				text = "crazy"
			intervals [1035]:
				xmin = 409.1345
				xmax = 409.8156
				text = ""
			intervals [1036]:
				xmin = 409.8156
				xmax = 410.7956
				text = "um"
			intervals [1037]:
				xmin = 410.7956
				xmax = 411.6475
				text = ""
			intervals [1038]:
				xmin = 411.6475
				xmax = 411.7675
				text = "<unk>"
			intervals [1039]:
				xmin = 411.7675
				xmax = 412.2132
				text = ""
			intervals [1040]:
				xmin = 412.2132
				xmax = 412.5332
				text = "yeah"
			intervals [1041]:
				xmin = 412.5332
				xmax = 413.0319
				text = ""
			intervals [1042]:
				xmin = 413.0319
				xmax = 413.2819
				text = "other"
			intervals [1043]:
				xmin = 413.2819
				xmax = 413.8519
				text = "things"
			intervals [1044]:
				xmin = 413.8519
				xmax = 415.1888
				text = ""
			intervals [1045]:
				xmin = 415.1888
				xmax = 415.4088
				text = "there"
			intervals [1046]:
				xmin = 415.4088
				xmax = 415.5788
				text = "was"
			intervals [1047]:
				xmin = 415.5788
				xmax = 415.6488
				text = "a"
			intervals [1048]:
				xmin = 415.6488
				xmax = 415.9388
				text = "cut"
			intervals [1049]:
				xmin = 415.9388
				xmax = 416.0488
				text = "that"
			intervals [1050]:
				xmin = 416.0488
				xmax = 416.1388
				text = "you"
			intervals [1051]:
				xmin = 416.1388
				xmax = 416.2688
				text = "could"
			intervals [1052]:
				xmin = 416.2688
				xmax = 416.4888
				text = "take"
			intervals [1053]:
				xmin = 416.4888
				xmax = 416.7088
				text = "through"
			intervals [1054]:
				xmin = 416.7088
				xmax = 416.8188
				text = "the"
			intervals [1055]:
				xmin = 416.8188
				xmax = 417.6188
				text = "woods"
			intervals [1056]:
				xmin = 417.6188
				xmax = 418.0107
				text = ""
			intervals [1057]:
				xmin = 418.0107
				xmax = 418.1407
				text = "and"
			intervals [1058]:
				xmin = 418.1407
				xmax = 418.2307
				text = "it"
			intervals [1059]:
				xmin = 418.2307
				xmax = 418.3307
				text = "would"
			intervals [1060]:
				xmin = 418.3307
				xmax = 418.3707
				text = ""
			intervals [1061]:
				xmin = 418.3707
				xmax = 418.7507
				text = "open"
			intervals [1062]:
				xmin = 418.7507
				xmax = 418.9207
				text = "up"
			intervals [1063]:
				xmin = 418.9207
				xmax = 419.1018
				text = ""
			intervals [1064]:
				xmin = 419.1018
				xmax = 419.6318
				text = "to"
			intervals [1065]:
				xmin = 419.6318
				xmax = 419.9359
				text = ""
			intervals [1066]:
				xmin = 419.9359
				xmax = 420.0059
				text = "a"
			intervals [1067]:
				xmin = 420.0059
				xmax = 420.7159
				text = "playground"
			intervals [1068]:
				xmin = 420.7159
				xmax = 421.7344
				text = ""
			intervals [1069]:
				xmin = 421.7344
				xmax = 422.3244
				text = "and"
			intervals [1070]:
				xmin = 422.3244
				xmax = 422.3844
				text = ""
			intervals [1071]:
				xmin = 422.3844
				xmax = 422.4644
				text = "the"
			intervals [1072]:
				xmin = 422.4644
				xmax = 423.2244
				text = "playground"
			intervals [1073]:
				xmin = 423.2244
				xmax = 423.2544
				text = ""
			intervals [1074]:
				xmin = 423.2544
				xmax = 423.4344
				text = "had"
			intervals [1075]:
				xmin = 423.4344
				xmax = 423.6944
				text = "this"
			intervals [1076]:
				xmin = 423.6944
				xmax = 424.240
				text = ""
			intervals [1077]:
				xmin = 424.240
				xmax = 424.960
				text = "ridiculously"
			intervals [1078]:
				xmin = 424.960
				xmax = 425.460
				text = "large"
			intervals [1079]:
				xmin = 425.460
				xmax = 425.530
				text = "or"
			intervals [1080]:
				xmin = 425.530
				xmax = 425.600
				text = "at"
			intervals [1081]:
				xmin = 425.600
				xmax = 426.000
				text = "least"
			intervals [1082]:
				xmin = 426.000
				xmax = 426.130
				text = "at"
			intervals [1083]:
				xmin = 426.130
				xmax = 426.210
				text = "the"
			intervals [1084]:
				xmin = 426.210
				xmax = 426.570
				text = "time"
			intervals [1085]:
				xmin = 426.570
				xmax = 426.670
				text = "it"
			intervals [1086]:
				xmin = 426.670
				xmax = 426.980
				text = "seemed"
			intervals [1087]:
				xmin = 426.980
				xmax = 427.700
				text = "ridiculously"
			intervals [1088]:
				xmin = 427.700
				xmax = 428.240
				text = "large"
			intervals [1089]:
				xmin = 428.240
				xmax = 428.6177
				text = ""
			intervals [1090]:
				xmin = 428.6177
				xmax = 429.0777
				text = "um"
			intervals [1091]:
				xmin = 429.0777
				xmax = 429.9677
				text = "steel"
			intervals [1092]:
				xmin = 429.9677
				xmax = 430.0377
				text = ""
			intervals [1093]:
				xmin = 430.0377
				xmax = 430.4577
				text = "rocket"
			intervals [1094]:
				xmin = 430.4577
				xmax = 431.1159
				text = ""
			intervals [1095]:
				xmin = 431.1159
				xmax = 431.2459
				text = "it"
			intervals [1096]:
				xmin = 431.2459
				xmax = 431.4559
				text = "looked"
			intervals [1097]:
				xmin = 431.4559
				xmax = 431.6459
				text = "kind"
			intervals [1098]:
				xmin = 431.6459
				xmax = 431.7159
				text = "of"
			intervals [1099]:
				xmin = 431.7159
				xmax = 431.8959
				text = "like"
			intervals [1100]:
				xmin = 431.8959
				xmax = 431.9759
				text = "a"
			intervals [1101]:
				xmin = 431.9759
				xmax = 432.2759
				text = "bomb"
			intervals [1102]:
				xmin = 432.2759
				xmax = 432.5559
				text = "pop"
			intervals [1103]:
				xmin = 432.5559
				xmax = 433.3234
				text = ""
			intervals [1104]:
				xmin = 433.3234
				xmax = 433.8134
				text = "and"
			intervals [1105]:
				xmin = 433.8134
				xmax = 433.8734
				text = ""
			intervals [1106]:
				xmin = 433.8734
				xmax = 434.0034
				text = "i"
			intervals [1107]:
				xmin = 434.0034
				xmax = 434.1634
				text = "would"
			intervals [1108]:
				xmin = 434.1634
				xmax = 434.4334
				text = "hop"
			intervals [1109]:
				xmin = 434.4334
				xmax = 434.7034
				text = "into"
			intervals [1110]:
				xmin = 434.7034
				xmax = 435.1134
				text = "the"
			intervals [1111]:
				xmin = 435.1134
				xmax = 435.1979
				text = ""
			intervals [1112]:
				xmin = 435.1979
				xmax = 435.3879
				text = "into"
			intervals [1113]:
				xmin = 435.3879
				xmax = 435.4679
				text = "the"
			intervals [1114]:
				xmin = 435.4679
				xmax = 435.7679
				text = "rocket"
			intervals [1115]:
				xmin = 435.7679
				xmax = 435.8279
				text = "and"
			intervals [1116]:
				xmin = 435.8279
				xmax = 435.9879
				text = "try"
			intervals [1117]:
				xmin = 435.9879
				xmax = 436.0779
				text = "to"
			intervals [1118]:
				xmin = 436.0779
				xmax = 436.3579
				text = "climb"
			intervals [1119]:
				xmin = 436.3579
				xmax = 436.4479
				text = "all"
			intervals [1120]:
				xmin = 436.4479
				xmax = 436.5079
				text = "the"
			intervals [1121]:
				xmin = 436.5079
				xmax = 436.6179
				text = "way"
			intervals [1122]:
				xmin = 436.6179
				xmax = 436.7379
				text = "to"
			intervals [1123]:
				xmin = 436.7379
				xmax = 436.8079
				text = "the"
			intervals [1124]:
				xmin = 436.8079
				xmax = 437.0579
				text = "top"
			intervals [1125]:
				xmin = 437.0579
				xmax = 437.4829
				text = ""
			intervals [1126]:
				xmin = 437.4829
				xmax = 437.7029
				text = "remember"
			intervals [1127]:
				xmin = 437.7029
				xmax = 437.8629
				text = "being"
			intervals [1128]:
				xmin = 437.8629
				xmax = 437.9829
				text = "a"
			intervals [1129]:
				xmin = 437.9829
				xmax = 438.1829
				text = "little"
			intervals [1130]:
				xmin = 438.1829
				xmax = 438.6029
				text = "kid"
			intervals [1131]:
				xmin = 438.6029
				xmax = 438.7405
				text = ""
			intervals [1132]:
				xmin = 438.7405
				xmax = 438.8205
				text = "and"
			intervals [1133]:
				xmin = 438.8205
				xmax = 439.0605
				text = "being"
			intervals [1134]:
				xmin = 439.0605
				xmax = 439.4005
				text = "scared"
			intervals [1135]:
				xmin = 439.4005
				xmax = 439.4905
				text = "to"
			intervals [1136]:
				xmin = 439.4905
				xmax = 439.7005
				text = "go"
			intervals [1137]:
				xmin = 439.7005
				xmax = 439.8105
				text = "all"
			intervals [1138]:
				xmin = 439.8105
				xmax = 439.8705
				text = "the"
			intervals [1139]:
				xmin = 439.8705
				xmax = 440.0005
				text = "way"
			intervals [1140]:
				xmin = 440.0005
				xmax = 440.1205
				text = "to"
			intervals [1141]:
				xmin = 440.1205
				xmax = 440.1905
				text = "the"
			intervals [1142]:
				xmin = 440.1905
				xmax = 440.5005
				text = "top"
			intervals [1143]:
				xmin = 440.5005
				xmax = 440.7136
				text = ""
			intervals [1144]:
				xmin = 440.7136
				xmax = 440.8036
				text = "and"
			intervals [1145]:
				xmin = 440.8036
				xmax = 440.9936
				text = "then"
			intervals [1146]:
				xmin = 440.9936
				xmax = 441.1836
				text = "getting"
			intervals [1147]:
				xmin = 441.1836
				xmax = 441.2736
				text = "a"
			intervals [1148]:
				xmin = 441.2736
				xmax = 441.5136
				text = "little"
			intervals [1149]:
				xmin = 441.5136
				xmax = 441.6636
				text = "bit"
			intervals [1150]:
				xmin = 441.6636
				xmax = 441.9636
				text = "older"
			intervals [1151]:
				xmin = 441.9636
				xmax = 442.2336
				text = "maybe"
			intervals [1152]:
				xmin = 442.2336
				xmax = 442.4336
				text = "around"
			intervals [1153]:
				xmin = 442.4336
				xmax = 442.8336
				text = "seven"
			intervals [1154]:
				xmin = 442.8336
				xmax = 443.3137
				text = ""
			intervals [1155]:
				xmin = 443.3137
				xmax = 443.6837
				text = "um"
			intervals [1156]:
				xmin = 443.6837
				xmax = 444.1184
				text = ""
			intervals [1157]:
				xmin = 444.1184
				xmax = 444.2384
				text = "and"
			intervals [1158]:
				xmin = 444.2384
				xmax = 444.4484
				text = "then"
			intervals [1159]:
				xmin = 444.4484
				xmax = 444.7805
				text = ""
			intervals [1160]:
				xmin = 444.7805
				xmax = 445.2105
				text = "climbing"
			intervals [1161]:
				xmin = 445.2105
				xmax = 445.3405
				text = "all"
			intervals [1162]:
				xmin = 445.3405
				xmax = 445.4005
				text = "the"
			intervals [1163]:
				xmin = 445.4005
				xmax = 445.5205
				text = "way"
			intervals [1164]:
				xmin = 445.5205
				xmax = 445.6505
				text = "to"
			intervals [1165]:
				xmin = 445.6505
				xmax = 445.7405
				text = "the"
			intervals [1166]:
				xmin = 445.7405
				xmax = 446.0505
				text = "top"
			intervals [1167]:
				xmin = 446.0505
				xmax = 446.1105
				text = "and"
			intervals [1168]:
				xmin = 446.1105
				xmax = 446.2705
				text = "just"
			intervals [1169]:
				xmin = 446.2705
				xmax = 446.4705
				text = "kind"
			intervals [1170]:
				xmin = 446.4705
				xmax = 446.5905
				text = "of"
			intervals [1171]:
				xmin = 446.5905
				xmax = 446.9305
				text = "hanging"
			intervals [1172]:
				xmin = 446.9305
				xmax = 447.1005
				text = "out"
			intervals [1173]:
				xmin = 447.1005
				xmax = 447.1305
				text = ""
			intervals [1174]:
				xmin = 447.1305
				xmax = 447.4105
				text = "there"
			intervals [1175]:
				xmin = 447.4105
				xmax = 447.5305
				text = "and"
			intervals [1176]:
				xmin = 447.5305
				xmax = 447.6505
				text = "that"
			intervals [1177]:
				xmin = 447.6505
				xmax = 447.6805
				text = ""
			intervals [1178]:
				xmin = 447.6805
				xmax = 447.8605
				text = "being"
			intervals [1179]:
				xmin = 447.8605
				xmax = 447.9805
				text = "my"
			intervals [1180]:
				xmin = 447.9805
				xmax = 448.3305
				text = "spot"
			intervals [1181]:
				xmin = 448.3305
				xmax = 449.6694
				text = ""
			intervals [1182]:
				xmin = 449.6694
				xmax = 450.2894
				text = "um"
			intervals [1183]:
				xmin = 450.2894
				xmax = 451.6178
				text = ""
			intervals [1184]:
				xmin = 451.6178
				xmax = 451.7578
				text = "and"
			intervals [1185]:
				xmin = 451.7578
				xmax = 452.5478
				text = "then"
			intervals [1186]:
				xmin = 452.5478
				xmax = 452.972
				text = ""
			intervals [1187]:
				xmin = 452.972
				xmax = 453.052
				text = "a"
			intervals [1188]:
				xmin = 453.052
				xmax = 453.222
				text = "little"
			intervals [1189]:
				xmin = 453.222
				xmax = 453.332
				text = "bit"
			intervals [1190]:
				xmin = 453.332
				xmax = 453.362
				text = ""
			intervals [1191]:
				xmin = 453.362
				xmax = 453.632
				text = "later"
			intervals [1192]:
				xmin = 453.632
				xmax = 453.782
				text = "as"
			intervals [1193]:
				xmin = 453.782
				xmax = 453.832
				text = "a"
			intervals [1194]:
				xmin = 453.832
				xmax = 454.302
				text = "child"
			intervals [1195]:
				xmin = 454.302
				xmax = 454.880
				text = ""
			intervals [1196]:
				xmin = 454.880
				xmax = 455.000
				text = "i"
			intervals [1197]:
				xmin = 455.000
				xmax = 455.300
				text = "came"
			intervals [1198]:
				xmin = 455.300
				xmax = 455.550
				text = "back"
			intervals [1199]:
				xmin = 455.550
				xmax = 455.6139
				text = ""
			intervals [1200]:
				xmin = 455.6139
				xmax = 455.7439
				text = "and"
			intervals [1201]:
				xmin = 455.7439
				xmax = 455.8839
				text = "that"
			intervals [1202]:
				xmin = 455.8839
				xmax = 456.0739
				text = "joint"
			intervals [1203]:
				xmin = 456.0739
				xmax = 456.1039
				text = ""
			intervals [1204]:
				xmin = 456.1039
				xmax = 456.2539
				text = "was"
			intervals [1205]:
				xmin = 456.2539
				xmax = 456.4439
				text = "knocked"
			intervals [1206]:
				xmin = 456.4439
				xmax = 456.7539
				text = "down"
			intervals [1207]:
				xmin = 456.7539
				xmax = 456.8139
				text = ""
			intervals [1208]:
				xmin = 456.8139
				xmax = 456.9539
				text = "i"
			intervals [1209]:
				xmin = 456.9539
				xmax = 457.0739
				text = "was"
			intervals [1210]:
				xmin = 457.0739
				xmax = 457.1739
				text = "like"
			intervals [1211]:
				xmin = 457.1739
				xmax = 457.3039
				text = "oh"
			intervals [1212]:
				xmin = 457.3039
				xmax = 457.3339
				text = ""
			intervals [1213]:
				xmin = 457.3339
				xmax = 457.4839
				text = "no"
			intervals [1214]:
				xmin = 457.4839
				xmax = 458.240
				text = ""
			intervals [1215]:
				xmin = 458.240
				xmax = 458.460
				text = "where"
			intervals [1216]:
				xmin = 458.460
				xmax = 458.620
				text = "did"
			intervals [1217]:
				xmin = 458.620
				xmax = 458.790
				text = "the"
			intervals [1218]:
				xmin = 458.790
				xmax = 459.090
				text = "bomb"
			intervals [1219]:
				xmin = 459.090
				xmax = 459.440
				text = "pop"
			intervals [1220]:
				xmin = 459.440
				xmax = 459.670
				text = "go"
			intervals [1221]:
				xmin = 459.670
				xmax = 460.3231
				text = ""
			intervals [1222]:
				xmin = 460.3231
				xmax = 461.0131
				text = "um"
			intervals [1223]:
				xmin = 461.0131
				xmax = 462.4168
				text = ""
			intervals [1224]:
				xmin = 462.4168
				xmax = 462.5668
				text = "but"
			intervals [1225]:
				xmin = 462.5668
				xmax = 462.6468
				text = "they"
			intervals [1226]:
				xmin = 462.6468
				xmax = 462.7668
				text = "had"
			intervals [1227]:
				xmin = 462.7668
				xmax = 463.0968
				text = "closed"
			intervals [1228]:
				xmin = 463.0968
				xmax = 463.3268
				text = "down"
			intervals [1229]:
				xmin = 463.3268
				xmax = 463.4668
				text = "that"
			intervals [1230]:
				xmin = 463.4668
				xmax = 463.9568
				text = "neighborhood"
			intervals [1231]:
				xmin = 463.9568
				xmax = 464.2168
				text = "back"
			intervals [1232]:
				xmin = 464.2168
				xmax = 464.5668
				text = "there"
			intervals [1233]:
				xmin = 464.5668
				xmax = 464.8622
				text = ""
			intervals [1234]:
				xmin = 464.8622
				xmax = 465.0622
				text = "by"
			intervals [1235]:
				xmin = 465.0622
				xmax = 465.4022
				text = "then"
			intervals [1236]:
				xmin = 465.4022
				xmax = 466.3791
				text = ""
			intervals [1237]:
				xmin = 466.3791
				xmax = 466.5291
				text = "and"
			intervals [1238]:
				xmin = 466.5291
				xmax = 466.8291
				text = "so"
			intervals [1239]:
				xmin = 466.8291
				xmax = 467.2464
				text = ""
			intervals [1240]:
				xmin = 467.2464
				xmax = 467.4064
				text = "that"
			intervals [1241]:
				xmin = 467.4064
				xmax = 467.5564
				text = "was"
			intervals [1242]:
				xmin = 467.5564
				xmax = 468.1564
				text = "stanton"
			intervals [1243]:
				xmin = 468.1564
				xmax = 468.1864
				text = ""
			intervals [1244]:
				xmin = 468.1864
				xmax = 468.8964
				text = "terrace"
			intervals [1245]:
				xmin = 468.8964
				xmax = 469.6291
				text = ""
			intervals [1246]:
				xmin = 469.6291
				xmax = 469.7991
				text = "they"
			intervals [1247]:
				xmin = 469.7991
				xmax = 470.0391
				text = "shut"
			intervals [1248]:
				xmin = 470.0391
				xmax = 470.2191
				text = "that"
			intervals [1249]:
				xmin = 470.2191
				xmax = 470.5191
				text = "down"
			intervals [1250]:
				xmin = 470.5191
				xmax = 471.1865
				text = ""
			intervals [1251]:
				xmin = 471.1865
				xmax = 471.3365
				text = "and"
			intervals [1252]:
				xmin = 471.3365
				xmax = 471.5265
				text = "so"
			intervals [1253]:
				xmin = 471.5265
				xmax = 471.6665
				text = "there"
			intervals [1254]:
				xmin = 471.6665
				xmax = 471.8765
				text = "was"
			intervals [1255]:
				xmin = 471.8765
				xmax = 472.1565
				text = "no"
			intervals [1256]:
				xmin = 472.1565
				xmax = 472.1865
				text = ""
			intervals [1257]:
				xmin = 472.1865
				xmax = 472.5565
				text = "reason"
			intervals [1258]:
				xmin = 472.5565
				xmax = 472.6865
				text = "to"
			intervals [1259]:
				xmin = 472.6865
				xmax = 472.9165
				text = "even"
			intervals [1260]:
				xmin = 472.9165
				xmax = 473.1065
				text = "have"
			intervals [1261]:
				xmin = 473.1065
				xmax = 473.2365
				text = "all"
			intervals [1262]:
				xmin = 473.2365
				xmax = 473.3465
				text = "that"
			intervals [1263]:
				xmin = 473.3465
				xmax = 473.5565
				text = "stuff"
			intervals [1264]:
				xmin = 473.5565
				xmax = 473.5865
				text = ""
			intervals [1265]:
				xmin = 473.5865
				xmax = 473.7265
				text = "back"
			intervals [1266]:
				xmin = 473.7265
				xmax = 473.7865
				text = ""
			intervals [1267]:
				xmin = 473.7865
				xmax = 473.9465
				text = "there"
			intervals [1268]:
				xmin = 473.9465
				xmax = 476.2487
				text = ""
			intervals [1269]:
				xmin = 476.2487
				xmax = 476.3787
				text = "<unk>"
			intervals [1270]:
				xmin = 476.3787
				xmax = 476.4069
				text = ""
			intervals [1271]:
				xmin = 476.4069
				xmax = 477.1669
				text = "um"
			intervals [1272]:
				xmin = 477.1669
				xmax = 477.5118
				text = ""
			intervals [1273]:
				xmin = 477.5118
				xmax = 477.6718
				text = "there"
			intervals [1274]:
				xmin = 477.6718
				xmax = 477.7018
				text = "s"
			intervals [1275]:
				xmin = 477.7018
				xmax = 477.8318
				text = "some"
			intervals [1276]:
				xmin = 477.8318
				xmax = 478.6418
				text = "houses"
			intervals [1277]:
				xmin = 478.6418
				xmax = 479.2277
				text = ""
			intervals [1278]:
				xmin = 479.2277
				xmax = 479.3577
				text = "i"
			intervals [1279]:
				xmin = 479.3577
				xmax = 479.5377
				text = "hear"
			intervals [1280]:
				xmin = 479.5377
				xmax = 479.5977
				text = "it"
			intervals [1281]:
				xmin = 479.5977
				xmax = 479.6477
				text = "s"
			intervals [1282]:
				xmin = 479.6477
				xmax = 479.8877
				text = "mixed"
			intervals [1283]:
				xmin = 479.8877
				xmax = 480.2577
				text = "income"
			intervals [1284]:
				xmin = 480.2577
				xmax = 481.0177
				text = ""
			intervals [1285]:
				xmin = 481.0177
				xmax = 481.2477
				text = "so"
			intervals [1286]:
				xmin = 481.2477
				xmax = 481.8483
				text = ""
			intervals [1287]:
				xmin = 481.8483
				xmax = 482.0883
				text = "um"
			intervals [1288]:
				xmin = 482.0883
				xmax = 482.1783
				text = "and"
			intervals [1289]:
				xmin = 482.1783
				xmax = 482.3283
				text = "that"
			intervals [1290]:
				xmin = 482.3283
				xmax = 482.4183
				text = "s"
			intervals [1291]:
				xmin = 482.4183
				xmax = 482.5883
				text = "been"
			intervals [1292]:
				xmin = 482.5883
				xmax = 483.0383
				text = "there"
			intervals [1293]:
				xmin = 483.0383
				xmax = 483.2883
				text = "for"
			intervals [1294]:
				xmin = 483.2883
				xmax = 483.5883
				text = "about"
			intervals [1295]:
				xmin = 483.5883
				xmax = 484.3538
				text = ""
			intervals [1296]:
				xmin = 484.3538
				xmax = 484.4238
				text = "i"
			intervals [1297]:
				xmin = 484.4238
				xmax = 484.6138
				text = "th-"
			intervals [1298]:
				xmin = 484.6138
				xmax = 484.6438
				text = ""
			intervals [1299]:
				xmin = 484.6438
				xmax = 484.8138
				text = "i"
			intervals [1300]:
				xmin = 484.8138
				xmax = 485.1638
				text = "feel"
			intervals [1301]:
				xmin = 485.1638
				xmax = 485.3438
				text = "like"
			intervals [1302]:
				xmin = 485.3438
				xmax = 485.4638
				text = "it"
			intervals [1303]:
				xmin = 485.4638
				xmax = 485.6938
				text = "may"
			intervals [1304]:
				xmin = 485.6938
				xmax = 485.8538
				text = "have"
			intervals [1305]:
				xmin = 485.8538
				xmax = 485.9038
				text = ""
			intervals [1306]:
				xmin = 485.9038
				xmax = 486.1638
				text = "been"
			intervals [1307]:
				xmin = 486.1638
				xmax = 486.5038
				text = "seven"
			intervals [1308]:
				xmin = 486.5038
				xmax = 486.8138
				text = "years"
			intervals [1309]:
				xmin = 486.8138
				xmax = 486.8838
				text = "it"
			intervals [1310]:
				xmin = 486.8838
				xmax = 487.0938
				text = "may"
			intervals [1311]:
				xmin = 487.0938
				xmax = 487.4038
				text = "actually"
			intervals [1312]:
				xmin = 487.4038
				xmax = 487.5338
				text = "be"
			intervals [1313]:
				xmin = 487.5338
				xmax = 487.5638
				text = ""
			intervals [1314]:
				xmin = 487.5638
				xmax = 488.0238
				text = "longer"
			intervals [1315]:
				xmin = 488.0238
				xmax = 488.3659
				text = ""
			intervals [1316]:
				xmin = 488.3659
				xmax = 488.6259
				text = "cause"
			intervals [1317]:
				xmin = 488.6259
				xmax = 488.8759
				text = "my"
			intervals [1318]:
				xmin = 488.8759
				xmax = 489.3059
				text = "concept"
			intervals [1319]:
				xmin = 489.3059
				xmax = 489.3859
				text = "of"
			intervals [1320]:
				xmin = 489.3859
				xmax = 489.6959
				text = "time"
			intervals [1321]:
				xmin = 489.6959
				xmax = 489.8159
				text = "is"
			intervals [1322]:
				xmin = 489.8159
				xmax = 489.9959
				text = "kind"
			intervals [1323]:
				xmin = 489.9959
				xmax = 490.0659
				text = "of"
			intervals [1324]:
				xmin = 490.0659
				xmax = 490.4559
				text = "skewed"
			intervals [1325]:
				xmin = 490.4559
				xmax = 490.7759
				text = "now"
			intervals [1326]:
				xmin = 490.7759
				xmax = 491.1998
				text = ""
			intervals [1327]:
				xmin = 491.1998
				xmax = 491.6198
				text = "um"
			intervals [1328]:
				xmin = 491.6198
				xmax = 491.8339
				text = ""
			intervals [1329]:
				xmin = 491.8339
				xmax = 491.9139
				text = "i"
			intervals [1330]:
				xmin = 491.9139
				xmax = 492.1139
				text = "hit"
			intervals [1331]:
				xmin = 492.1139
				xmax = 492.5339
				text = "thirty"
			intervals [1332]:
				xmin = 492.5339
				xmax = 493.0296
				text = ""
			intervals [1333]:
				xmin = 493.0296
				xmax = 493.4096
				text = "and"
			intervals [1334]:
				xmin = 493.4096
				xmax = 493.5496
				text = "was"
			intervals [1335]:
				xmin = 493.5496
				xmax = 493.7196
				text = "like"
			intervals [1336]:
				xmin = 493.7196
				xmax = 493.7796
				text = "oh"
			intervals [1337]:
				xmin = 493.7796
				xmax = 493.9896
				text = "wait"
			intervals [1338]:
				xmin = 493.9896
				xmax = 495.1259
				text = ""
			intervals [1339]:
				xmin = 495.1259
				xmax = 495.2759
				text = "what"
			intervals [1340]:
				xmin = 495.2759
				xmax = 495.3059
				text = ""
			intervals [1341]:
				xmin = 495.3059
				xmax = 495.5459
				text = "year"
			intervals [1342]:
				xmin = 495.5459
				xmax = 495.6659
				text = "is"
			intervals [1343]:
				xmin = 495.6659
				xmax = 496.0259
				text = "this"
			intervals [1344]:
				xmin = 496.0259
				xmax = 496.1133
				text = ""
			intervals [1345]:
				xmin = 496.1133
				xmax = 496.5333
				text = "and"
			intervals [1346]:
				xmin = 496.5333
				xmax = 496.8533
				text = "when"
			intervals [1347]:
				xmin = 496.8533
				xmax = 497.0333
				text = "did"
			intervals [1348]:
				xmin = 497.0333
				xmax = 497.1633
				text = ""
			intervals [1349]:
				xmin = 497.1633
				xmax = 497.3933
				text = "this"
			intervals [1350]:
				xmin = 497.3933
				xmax = 497.7133
				text = "happen"
			intervals [1351]:
				xmin = 497.7133
				xmax = 498.4794
				text = ""
			intervals [1352]:
				xmin = 498.4794
				xmax = 498.7394
				text = "so"
			intervals [1353]:
				xmin = 498.7394
				xmax = 499.440
				text = ""
			intervals [1354]:
				xmin = 499.440
				xmax = 499.590
				text = "yeah"
			intervals [1355]:
				xmin = 499.590
				xmax = 504.6426
				text = ""
			intervals [1356]:
				xmin = 504.6426
				xmax = 504.9726
				text = "mm-hm"
			intervals [1357]:
				xmin = 504.9726
				xmax = 509.8086
				text = ""
			intervals [1358]:
				xmin = 509.8086
				xmax = 511.0086
				text = "um"
			intervals [1359]:
				xmin = 511.0086
				xmax = 511.0886
				text = "i"
			intervals [1360]:
				xmin = 511.0886
				xmax = 511.3386
				text = "didn't"
			intervals [1361]:
				xmin = 511.3386
				xmax = 511.5586
				text = "hang"
			intervals [1362]:
				xmin = 511.5586
				xmax = 511.7386
				text = "out"
			intervals [1363]:
				xmin = 511.7386
				xmax = 511.8786
				text = "with"
			intervals [1364]:
				xmin = 511.8786
				xmax = 511.9086
				text = "a"
			intervals [1365]:
				xmin = 511.9086
				xmax = 512.1486
				text = "lot"
			intervals [1366]:
				xmin = 512.1486
				xmax = 512.2086
				text = "of"
			intervals [1367]:
				xmin = 512.2086
				xmax = 512.7286
				text = "neighborhood"
			intervals [1368]:
				xmin = 512.7286
				xmax = 513.2986
				text = "kids"
			intervals [1369]:
				xmin = 513.2986
				xmax = 513.5336
				text = ""
			intervals [1370]:
				xmin = 513.5336
				xmax = 513.7436
				text = "just"
			intervals [1371]:
				xmin = 513.7436
				xmax = 513.9236
				text = "cause"
			intervals [1372]:
				xmin = 513.9236
				xmax = 514.1636
				text = "them"
			intervals [1373]:
				xmin = 514.1636
				xmax = 514.2578
				text = ""
			intervals [1374]:
				xmin = 514.2578
				xmax = 514.4978
				text = "they"
			intervals [1375]:
				xmin = 514.4978
				xmax = 514.7614
				text = ""
			intervals [1376]:
				xmin = 514.7614
				xmax = 514.9514
				text = "like"
			intervals [1377]:
				xmin = 514.9514
				xmax = 515.0014
				text = "i"
			intervals [1378]:
				xmin = 515.0014
				xmax = 515.3314
				text = "said"
			intervals [1379]:
				xmin = 515.3314
				xmax = 515.4714
				text = "they"
			intervals [1380]:
				xmin = 515.4714
				xmax = 515.5614
				text = "were"
			intervals [1381]:
				xmin = 515.5614
				xmax = 515.6914
				text = "jie"
			intervals [1382]:
				xmin = 515.6914
				xmax = 516.1866
				text = ""
			intervals [1383]:
				xmin = 516.1866
				xmax = 516.3166
				text = "they"
			intervals [1384]:
				xmin = 516.3166
				xmax = 516.4066
				text = "were"
			intervals [1385]:
				xmin = 516.4066
				xmax = 516.4966
				text = "jie"
			intervals [1386]:
				xmin = 516.4966
				xmax = 517.0566
				text = "wild"
			intervals [1387]:
				xmin = 517.0566
				xmax = 517.504
				text = ""
			intervals [1388]:
				xmin = 517.504
				xmax = 518.114
				text = "um"
			intervals [1389]:
				xmin = 518.114
				xmax = 519.218
				text = ""
			intervals [1390]:
				xmin = 519.218
				xmax = 520.108
				text = "unfortunately"
			intervals [1391]:
				xmin = 520.108
				xmax = 520.2272
				text = ""
			intervals [1392]:
				xmin = 520.2272
				xmax = 520.4072
				text = "they"
			intervals [1393]:
				xmin = 520.4072
				xmax = 520.5072
				text = "were"
			intervals [1394]:
				xmin = 520.5072
				xmax = 520.5972
				text = "the"
			intervals [1395]:
				xmin = 520.5972
				xmax = 520.9372
				text = "kids"
			intervals [1396]:
				xmin = 520.9372
				xmax = 521.0672
				text = "that"
			intervals [1397]:
				xmin = 521.0672
				xmax = 521.2872
				text = "didn't"
			intervals [1398]:
				xmin = 521.2872
				xmax = 521.6672
				text = "have"
			intervals [1399]:
				xmin = 521.6672
				xmax = 521.6972
				text = ""
			intervals [1400]:
				xmin = 521.6972
				xmax = 522.1972
				text = "like"
			intervals [1401]:
				xmin = 522.1972
				xmax = 522.5047
				text = ""
			intervals [1402]:
				xmin = 522.5047
				xmax = 522.6147
				text = "a"
			intervals [1403]:
				xmin = 522.6147
				xmax = 522.8147
				text = "lot"
			intervals [1404]:
				xmin = 522.8147
				xmax = 522.8747
				text = "of"
			intervals [1405]:
				xmin = 522.8747
				xmax = 523.2947
				text = "folks"
			intervals [1406]:
				xmin = 523.2947
				xmax = 523.4154
				text = ""
			intervals [1407]:
				xmin = 523.4154
				xmax = 523.7454
				text = "looking"
			intervals [1408]:
				xmin = 523.7454
				xmax = 523.8854
				text = "out"
			intervals [1409]:
				xmin = 523.8854
				xmax = 524.0354
				text = "for"
			intervals [1410]:
				xmin = 524.0354
				xmax = 524.2554
				text = "them"
			intervals [1411]:
				xmin = 524.2554
				xmax = 524.7604
				text = ""
			intervals [1412]:
				xmin = 524.7604
				xmax = 525.3304
				text = "so"
			intervals [1413]:
				xmin = 525.3304
				xmax = 526.6782
				text = ""
			intervals [1414]:
				xmin = 526.6782
				xmax = 526.9282
				text = "they"
			intervals [1415]:
				xmin = 526.9282
				xmax = 527.0582
				text = "were"
			intervals [1416]:
				xmin = 527.0582
				xmax = 527.2382
				text = "just"
			intervals [1417]:
				xmin = 527.2382
				xmax = 527.4882
				text = "doing"
			intervals [1418]:
				xmin = 527.4882
				xmax = 527.7282
				text = "stuff"
			intervals [1419]:
				xmin = 527.7282
				xmax = 527.8282
				text = "that"
			intervals [1420]:
				xmin = 527.8282
				xmax = 527.8782
				text = "i"
			intervals [1421]:
				xmin = 527.8782
				xmax = 528.1282
				text = "didn't"
			intervals [1422]:
				xmin = 528.1282
				xmax = 528.3082
				text = "really"
			intervals [1423]:
				xmin = 528.3082
				xmax = 528.5682
				text = "care"
			intervals [1424]:
				xmin = 528.5682
				xmax = 528.8382
				text = "for"
			intervals [1425]:
				xmin = 528.8382
				xmax = 529.1477
				text = ""
			intervals [1426]:
				xmin = 529.1477
				xmax = 529.4677
				text = "so"
			intervals [1427]:
				xmin = 529.4677
				xmax = 530.6351
				text = ""
			intervals [1428]:
				xmin = 530.6351
				xmax = 530.9451
				text = "yeah"
			intervals [1429]:
				xmin = 530.9451
				xmax = 531.5484
				text = ""
			intervals [1430]:
				xmin = 531.5484
				xmax = 532.3284
				text = "and"
			intervals [1431]:
				xmin = 532.3284
				xmax = 533.5467
				text = ""
			intervals [1432]:
				xmin = 533.5467
				xmax = 533.8267
				text = "hm"
			intervals [1433]:
				xmin = 533.8267
				xmax = 534.8757
				text = ""
			intervals [1434]:
				xmin = 534.8757
				xmax = 535.0557
				text = "i"
			intervals [1435]:
				xmin = 535.0557
				xmax = 535.2657
				text = "hung"
			intervals [1436]:
				xmin = 535.2657
				xmax = 535.4057
				text = "out"
			intervals [1437]:
				xmin = 535.4057
				xmax = 535.4557
				text = "a"
			intervals [1438]:
				xmin = 535.4557
				xmax = 535.6257
				text = "lot"
			intervals [1439]:
				xmin = 535.6257
				xmax = 535.7157
				text = "with"
			intervals [1440]:
				xmin = 535.7157
				xmax = 535.8357
				text = "my"
			intervals [1441]:
				xmin = 535.8357
				xmax = 536.4957
				text = "cousins"
			intervals [1442]:
				xmin = 536.4957
				xmax = 536.6158
				text = ""
			intervals [1443]:
				xmin = 536.6158
				xmax = 536.8058
				text = "like"
			intervals [1444]:
				xmin = 536.8058
				xmax = 536.8958
				text = "a"
			intervals [1445]:
				xmin = 536.8958
				xmax = 537.1358
				text = "lot"
			intervals [1446]:
				xmin = 537.1358
				xmax = 537.4997
				text = ""
			intervals [1447]:
				xmin = 537.4997
				xmax = 537.6297
				text = "a"
			intervals [1448]:
				xmin = 537.6297
				xmax = 537.8697
				text = "lot"
			intervals [1449]:
				xmin = 537.8697
				xmax = 538.0597
				text = "of"
			intervals [1450]:
				xmin = 538.0597
				xmax = 538.0897
				text = ""
			intervals [1451]:
				xmin = 538.0897
				xmax = 538.3597
				text = "my"
			intervals [1452]:
				xmin = 538.3597
				xmax = 538.8897
				text = "cousins"
			intervals [1453]:
				xmin = 538.8897
				xmax = 538.9797
				text = "and"
			intervals [1454]:
				xmin = 538.9797
				xmax = 539.0697
				text = "the"
			intervals [1455]:
				xmin = 539.0697
				xmax = 539.3597
				text = "kids"
			intervals [1456]:
				xmin = 539.3597
				xmax = 539.4797
				text = "from"
			intervals [1457]:
				xmin = 539.4797
				xmax = 539.9097
				text = "school"
			intervals [1458]:
				xmin = 539.9097
				xmax = 540.0397
				text = "so"
			intervals [1459]:
				xmin = 540.0397
				xmax = 540.0797
				text = "i"
			intervals [1460]:
				xmin = 540.0797
				xmax = 540.2497
				text = "went"
			intervals [1461]:
				xmin = 540.2497
				xmax = 540.3197
				text = "to"
			intervals [1462]:
				xmin = 540.3197
				xmax = 540.6797
				text = "rdx"
			intervals [1463]:
				xmin = 540.6797
				xmax = 541.3597
				text = "elementary"
			intervals [1464]:
				xmin = 541.3597
				xmax = 541.6626
				text = ""
			intervals [1465]:
				xmin = 541.6626
				xmax = 541.7726
				text = "and"
			intervals [1466]:
				xmin = 541.7726
				xmax = 542.8326
				text = "rdx"
			intervals [1467]:
				xmin = 542.8326
				xmax = 543.0035
				text = ""
			intervals [1468]:
				xmin = 543.0035
				xmax = 543.7735
				text = "was"
			intervals [1469]:
				xmin = 543.7735
				xmax = 544.0873
				text = ""
			intervals [1470]:
				xmin = 544.0873
				xmax = 544.2273
				text = "in"
			intervals [1471]:
				xmin = 544.2273
				xmax = 544.4873
				text = "close"
			intervals [1472]:
				xmin = 544.4873
				xmax = 545.1873
				text = "proximity"
			intervals [1473]:
				xmin = 545.1873
				xmax = 545.3473
				text = "to"
			intervals [1474]:
				xmin = 545.3473
				xmax = 545.6573
				text = "two"
			intervals [1475]:
				xmin = 545.6573
				xmax = 545.6873
				text = ""
			intervals [1476]:
				xmin = 545.6873
				xmax = 546.2073
				text = "other"
			intervals [1477]:
				xmin = 546.2073
				xmax = 546.7212
				text = ""
			intervals [1478]:
				xmin = 546.7212
				xmax = 547.2412
				text = "uh"
			intervals [1479]:
				xmin = 547.2412
				xmax = 547.2712
				text = ""
			intervals [1480]:
				xmin = 547.2712
				xmax = 547.7112
				text = "major"
			intervals [1481]:
				xmin = 547.7112
				xmax = 548.5312
				text = "neighborhoods"
			intervals [1482]:
				xmin = 548.5312
				xmax = 548.8982
				text = ""
			intervals [1483]:
				xmin = 548.8982
				xmax = 549.4882
				text = "um"
			intervals [1484]:
				xmin = 549.4882
				xmax = 550.016
				text = ""
			intervals [1485]:
				xmin = 550.016
				xmax = 550.496
				text = "woodland"
			intervals [1486]:
				xmin = 550.496
				xmax = 551.066
				text = "terrace"
			intervals [1487]:
				xmin = 551.066
				xmax = 551.096
				text = ""
			intervals [1488]:
				xmin = 551.096
				xmax = 551.766
				text = "and"
			intervals [1489]:
				xmin = 551.766
				xmax = 552.465
				text = ""
			intervals [1490]:
				xmin = 552.465
				xmax = 552.565
				text = "<unk>"
			intervals [1491]:
				xmin = 552.565
				xmax = 552.6114
				text = ""
			intervals [1492]:
				xmin = 552.6114
				xmax = 552.7214
				text = "what"
			intervals [1493]:
				xmin = 552.7214
				xmax = 552.9614
				text = "was"
			intervals [1494]:
				xmin = 552.9614
				xmax = 553.0214
				text = "it"
			intervals [1495]:
				xmin = 553.0214
				xmax = 553.0914
				text = "it"
			intervals [1496]:
				xmin = 553.0914
				xmax = 553.2214
				text = "s"
			intervals [1497]:
				xmin = 553.2214
				xmax = 553.9314
				text = "woodland"
			intervals [1498]:
				xmin = 553.9314
				xmax = 554.4366
				text = ""
			intervals [1499]:
				xmin = 554.4366
				xmax = 554.5066
				text = "it"
			intervals [1500]:
				xmin = 554.5066
				xmax = 554.6366
				text = "s"
			intervals [1501]:
				xmin = 554.6366
				xmax = 554.8666
				text = "right"
			intervals [1502]:
				xmin = 554.8666
				xmax = 555.2366
				text = "there"
			intervals [1503]:
				xmin = 555.2366
				xmax = 555.992
				text = ""
			intervals [1504]:
				xmin = 555.992
				xmax = 556.272
				text = "no"
			intervals [1505]:
				xmin = 556.272
				xmax = 556.402
				text = "it"
			intervals [1506]:
				xmin = 556.402
				xmax = 556.482
				text = "s"
			intervals [1507]:
				xmin = 556.482
				xmax = 557.212
				text = "woodland"
			intervals [1508]:
				xmin = 557.212
				xmax = 557.972
				text = "terrace"
			intervals [1509]:
				xmin = 557.972
				xmax = 558.132
				text = "is"
			intervals [1510]:
				xmin = 558.132
				xmax = 558.332
				text = "right"
			intervals [1511]:
				xmin = 558.332
				xmax = 558.842
				text = "here"
			intervals [1512]:
				xmin = 558.842
				xmax = 559.3615
				text = ""
			intervals [1513]:
				xmin = 559.3615
				xmax = 560.3515
				text = "and"
			intervals [1514]:
				xmin = 560.3515
				xmax = 560.7351
				text = ""
			intervals [1515]:
				xmin = 560.7351
				xmax = 560.8751
				text = "<unk>"
			intervals [1516]:
				xmin = 560.8751
				xmax = 561.4578
				text = ""
			intervals [1517]:
				xmin = 561.4578
				xmax = 561.6078
				text = "what"
			intervals [1518]:
				xmin = 561.6078
				xmax = 561.7078
				text = "it"
			intervals [1519]:
				xmin = 561.7078
				xmax = 561.7378
				text = ""
			intervals [1520]:
				xmin = 561.7378
				xmax = 562.1378
				text = "langston"
			intervals [1521]:
				xmin = 562.1378
				xmax = 562.4278
				text = "lane"
			intervals [1522]:
				xmin = 562.4278
				xmax = 562.9732
				text = ""
			intervals [1523]:
				xmin = 562.9732
				xmax = 563.1332
				text = "that"
			intervals [1524]:
				xmin = 563.1332
				xmax = 563.1732
				text = "s"
			intervals [1525]:
				xmin = 563.1732
				xmax = 563.2032
				text = ""
			intervals [1526]:
				xmin = 563.2032
				xmax = 563.2932
				text = "what"
			intervals [1527]:
				xmin = 563.2932
				xmax = 563.3532
				text = "it"
			intervals [1528]:
				xmin = 563.3532
				xmax = 563.8232
				text = "was"
			intervals [1529]:
				xmin = 563.8232
				xmax = 564.141
				text = ""
			intervals [1530]:
				xmin = 564.141
				xmax = 564.281
				text = "uh"
			intervals [1531]:
				xmin = 564.281
				xmax = 564.631
				text = "langston"
			intervals [1532]:
				xmin = 564.631
				xmax = 564.841
				text = "lane"
			intervals [1533]:
				xmin = 564.841
				xmax = 564.951
				text = "and"
			intervals [1534]:
				xmin = 564.951
				xmax = 565.521
				text = "woodland"
			intervals [1535]:
				xmin = 565.521
				xmax = 565.9004
				text = ""
			intervals [1536]:
				xmin = 565.9004
				xmax = 566.0604
				text = "and"
			intervals [1537]:
				xmin = 566.0604
				xmax = 566.4504
				text = "so"
			intervals [1538]:
				xmin = 566.4504
				xmax = 566.5252
				text = ""
			intervals [1539]:
				xmin = 566.5252
				xmax = 566.7352
				text = "all"
			intervals [1540]:
				xmin = 566.7352
				xmax = 566.8052
				text = "of"
			intervals [1541]:
				xmin = 566.8052
				xmax = 567.4152
				text = "my"
			intervals [1542]:
				xmin = 567.4152
				xmax = 568.2525
				text = ""
			intervals [1543]:
				xmin = 568.2525
				xmax = 569.0925
				text = "classmates"
			intervals [1544]:
				xmin = 569.0925
				xmax = 569.1399
				text = ""
			intervals [1545]:
				xmin = 569.1399
				xmax = 569.2699
				text = "f"
			intervals [1546]:
				xmin = 569.2699
				xmax = 569.4099
				text = "in"
			intervals [1547]:
				xmin = 569.4099
				xmax = 569.9099
				text = "elementary"
			intervals [1548]:
				xmin = 569.9099
				xmax = 570.3099
				text = "school"
			intervals [1549]:
				xmin = 570.3099
				xmax = 570.3399
				text = ""
			intervals [1550]:
				xmin = 570.3399
				xmax = 570.4799
				text = "were"
			intervals [1551]:
				xmin = 570.4799
				xmax = 570.7699
				text = "from"
			intervals [1552]:
				xmin = 570.7699
				xmax = 571.1199
				text = "those"
			intervals [1553]:
				xmin = 571.1199
				xmax = 571.2399
				text = "two"
			intervals [1554]:
				xmin = 571.2399
				xmax = 572.0099
				text = "communities"
			intervals [1555]:
				xmin = 572.0099
				xmax = 572.3593
				text = ""
			intervals [1556]:
				xmin = 572.3593
				xmax = 572.4293
				text = "and"
			intervals [1557]:
				xmin = 572.4293
				xmax = 572.6393
				text = "for"
			intervals [1558]:
				xmin = 572.6393
				xmax = 572.6693
				text = "a"
			intervals [1559]:
				xmin = 572.6693
				xmax = 573.0593
				text = "while"
			intervals [1560]:
				xmin = 573.0593
				xmax = 573.3292
				text = ""
			intervals [1561]:
				xmin = 573.3292
				xmax = 573.4392
				text = "there"
			intervals [1562]:
				xmin = 573.4392
				xmax = 573.5692
				text = "was"
			intervals [1563]:
				xmin = 573.5692
				xmax = 573.6092
				text = "a"
			intervals [1564]:
				xmin = 573.6092
				xmax = 573.7092
				text = ""
			intervals [1565]:
				xmin = 573.7092
				xmax = 573.9792
				text = "time"
			intervals [1566]:
				xmin = 573.9792
				xmax = 574.0392
				text = "in"
			intervals [1567]:
				xmin = 574.0392
				xmax = 574.0992
				text = "the"
			intervals [1568]:
				xmin = 574.0992
				xmax = 574.4992
				text = "nineties"
			intervals [1569]:
				xmin = 574.4992
				xmax = 574.5892
				text = "that"
			intervals [1570]:
				xmin = 574.5892
				xmax = 574.7692
				text = "was"
			intervals [1571]:
				xmin = 574.7692
				xmax = 575.4492
				text = "ridiculous"
			intervals [1572]:
				xmin = 575.4492
				xmax = 575.684
				text = ""
			intervals [1573]:
				xmin = 575.684
				xmax = 575.964
				text = "like"
			intervals [1574]:
				xmin = 575.964
				xmax = 576.6099
				text = ""
			intervals [1575]:
				xmin = 576.6099
				xmax = 577.1099
				text = "woodland"
			intervals [1576]:
				xmin = 577.1099
				xmax = 577.4299
				text = "terrace"
			intervals [1577]:
				xmin = 577.4299
				xmax = 577.5399
				text = "is"
			intervals [1578]:
				xmin = 577.5399
				xmax = 577.7499
				text = "right"
			intervals [1579]:
				xmin = 577.7499
				xmax = 578.0299
				text = "here"
			intervals [1580]:
				xmin = 578.0299
				xmax = 578.6158
				text = ""
			intervals [1581]:
				xmin = 578.6158
				xmax = 578.9758
				text = "langston"
			intervals [1582]:
				xmin = 578.9758
				xmax = 579.2058
				text = "lane"
			intervals [1583]:
				xmin = 579.2058
				xmax = 579.3358
				text = "is"
			intervals [1584]:
				xmin = 579.3358
				xmax = 579.5358
				text = "right"
			intervals [1585]:
				xmin = 579.5358
				xmax = 579.8658
				text = "here"
			intervals [1586]:
				xmin = 579.8658
				xmax = 580.3577
				text = ""
			intervals [1587]:
				xmin = 580.3577
				xmax = 580.4877
				text = "but"
			intervals [1588]:
				xmin = 580.4877
				xmax = 580.5977
				text = "they"
			intervals [1589]:
				xmin = 580.5977
				xmax = 580.8377
				text = "got"
			intervals [1590]:
				xmin = 580.8377
				xmax = 581.2077
				text = "beef"
			intervals [1591]:
				xmin = 581.2077
				xmax = 581.8125
				text = ""
			intervals [1592]:
				xmin = 581.8125
				xmax = 582.3625
				text = "so"
			intervals [1593]:
				xmin = 582.3625
				xmax = 582.5606
				text = ""
			intervals [1594]:
				xmin = 582.5606
				xmax = 582.7406
				text = "they"
			intervals [1595]:
				xmin = 582.7406
				xmax = 583.0306
				text = "ended"
			intervals [1596]:
				xmin = 583.0306
				xmax = 583.2306
				text = "up"
			intervals [1597]:
				xmin = 583.2306
				xmax = 583.3035
				text = ""
			intervals [1598]:
				xmin = 583.3035
				xmax = 584.0035
				text = "shooting"
			intervals [1599]:
				xmin = 584.0035
				xmax = 584.1074
				text = ""
			intervals [1600]:
				xmin = 584.1074
				xmax = 584.3074
				text = "at"
			intervals [1601]:
				xmin = 584.3074
				xmax = 584.3374
				text = ""
			intervals [1602]:
				xmin = 584.3374
				xmax = 584.4774
				text = "the"
			intervals [1603]:
				xmin = 584.4774
				xmax = 584.5074
				text = ""
			intervals [1604]:
				xmin = 584.5074
				xmax = 584.7574
				text = "ice"
			intervals [1605]:
				xmin = 584.7574
				xmax = 584.9874
				text = "cream"
			intervals [1606]:
				xmin = 584.9874
				xmax = 585.3074
				text = "truck"
			intervals [1607]:
				xmin = 585.3074
				xmax = 585.5274
				text = "every"
			intervals [1608]:
				xmin = 585.5274
				xmax = 585.7874
				text = "day"
			intervals [1609]:
				xmin = 585.7874
				xmax = 586.3297
				text = ""
			intervals [1610]:
				xmin = 586.3297
				xmax = 586.5097
				text = "it"
			intervals [1611]:
				xmin = 586.5097
				xmax = 586.6297
				text = "was"
			intervals [1612]:
				xmin = 586.6297
				xmax = 586.8297
				text = "just"
			intervals [1613]:
				xmin = 586.8297
				xmax = 587.0697
				text = "real"
			intervals [1614]:
				xmin = 587.0697
				xmax = 587.5597
				text = "nonsense"
			intervals [1615]:
				xmin = 587.5597
				xmax = 587.6297
				text = "and"
			intervals [1616]:
				xmin = 587.6297
				xmax = 587.7397
				text = "my"
			intervals [1617]:
				xmin = 587.7397
				xmax = 587.9897
				text = "church"
			intervals [1618]:
				xmin = 587.9897
				xmax = 588.1297
				text = "was"
			intervals [1619]:
				xmin = 588.1297
				xmax = 588.3497
				text = "right"
			intervals [1620]:
				xmin = 588.3497
				xmax = 588.6197
				text = "here"
			intervals [1621]:
				xmin = 588.6197
				xmax = 589.0564
				text = ""
			intervals [1622]:
				xmin = 589.0564
				xmax = 589.1164
				text = "and"
			intervals [1623]:
				xmin = 589.1164
				xmax = 589.2164
				text = "my"
			intervals [1624]:
				xmin = 589.2164
				xmax = 589.5164
				text = "school"
			intervals [1625]:
				xmin = 589.5164
				xmax = 589.6564
				text = "was"
			intervals [1626]:
				xmin = 589.6564
				xmax = 589.9764
				text = "there"
			intervals [1627]:
				xmin = 589.9764
				xmax = 590.3221
				text = ""
			intervals [1628]:
				xmin = 590.3221
				xmax = 590.4721
				text = "so"
			intervals [1629]:
				xmin = 590.4721
				xmax = 590.5621
				text = "it"
			intervals [1630]:
				xmin = 590.5621
				xmax = 590.6621
				text = "was"
			intervals [1631]:
				xmin = 590.6621
				xmax = 590.8521
				text = "just"
			intervals [1632]:
				xmin = 590.8521
				xmax = 591.3221
				text = "all"
			intervals [1633]:
				xmin = 591.3221
				xmax = 591.3758
				text = ""
			intervals [1634]:
				xmin = 591.3758
				xmax = 591.5758
				text = "kind"
			intervals [1635]:
				xmin = 591.5758
				xmax = 591.6358
				text = "of"
			intervals [1636]:
				xmin = 591.6358
				xmax = 592.2158
				text = "ridiculous"
			intervals [1637]:
				xmin = 592.2158
				xmax = 592.5396
				text = ""
			intervals [1638]:
				xmin = 592.5396
				xmax = 592.7696
				text = "but"
			intervals [1639]:
				xmin = 592.7696
				xmax = 592.8597
				text = ""
			intervals [1640]:
				xmin = 592.8597
				xmax = 593.0797
				text = "those"
			intervals [1641]:
				xmin = 593.0797
				xmax = 593.1497
				text = "were"
			intervals [1642]:
				xmin = 593.1497
				xmax = 593.3097
				text = "my"
			intervals [1643]:
				xmin = 593.3097
				xmax = 593.6997
				text = "friends"
			intervals [1644]:
				xmin = 593.6997
				xmax = 593.8797
				text = "they"
			intervals [1645]:
				xmin = 593.8797
				xmax = 593.9397
				text = "l-"
			intervals [1646]:
				xmin = 593.9397
				xmax = 594.0196
				text = ""
			intervals [1647]:
				xmin = 594.0196
				xmax = 594.1496
				text = "they"
			intervals [1648]:
				xmin = 594.1496
				xmax = 594.3796
				text = "lived"
			intervals [1649]:
				xmin = 594.3796
				xmax = 594.4796
				text = "in"
			intervals [1650]:
				xmin = 594.4796
				xmax = 594.6996
				text = "these"
			intervals [1651]:
				xmin = 594.6996
				xmax = 594.8296
				text = "two"
			intervals [1652]:
				xmin = 594.8296
				xmax = 595.6596
				text = "neighborhoods"
			intervals [1653]:
				xmin = 595.6596
				xmax = 595.8611
				text = ""
			intervals [1654]:
				xmin = 595.8611
				xmax = 596.4611
				text = "and"
			intervals [1655]:
				xmin = 596.4611
				xmax = 597.3033
				text = ""
			intervals [1656]:
				xmin = 597.3033
				xmax = 597.3533
				text = "<unk>"
			intervals [1657]:
				xmin = 597.3533
				xmax = 597.3833
				text = ""
			intervals [1658]:
				xmin = 597.3833
				xmax = 597.8833
				text = "um"
			intervals [1659]:
				xmin = 597.8833
				xmax = 598.0033
				text = ""
			intervals [1660]:
				xmin = 598.0033
				xmax = 598.1433
				text = "you"
			intervals [1661]:
				xmin = 598.1433
				xmax = 598.3433
				text = "know"
			intervals [1662]:
				xmin = 598.3433
				xmax = 599.6354
				text = ""
			intervals [1663]:
				xmin = 599.6354
				xmax = 599.7854
				text = "we"
			intervals [1664]:
				xmin = 599.7854
				xmax = 600.0054
				text = "ended"
			intervals [1665]:
				xmin = 600.0054
				xmax = 600.1254
				text = "up"
			intervals [1666]:
				xmin = 600.1254
				xmax = 600.3454
				text = "going"
			intervals [1667]:
				xmin = 600.3454
				xmax = 600.4554
				text = "our"
			intervals [1668]:
				xmin = 600.4554
				xmax = 600.7454
				text = "separate"
			intervals [1669]:
				xmin = 600.7454
				xmax = 601.3454
				text = "ways"
			intervals [1670]:
				xmin = 601.3454
				xmax = 601.6554
				text = "toward"
			intervals [1671]:
				xmin = 601.6554
				xmax = 601.9254
				text = "junior"
			intervals [1672]:
				xmin = 601.9254
				xmax = 602.1254
				text = "high"
			intervals [1673]:
				xmin = 602.1254
				xmax = 602.3754
				text = "school"
			intervals [1674]:
				xmin = 602.3754
				xmax = 602.4854
				text = "and"
			intervals [1675]:
				xmin = 602.4854
				xmax = 602.6854
				text = "high"
			intervals [1676]:
				xmin = 602.6854
				xmax = 603.0454
				text = "school"
			intervals [1677]:
				xmin = 603.0454
				xmax = 603.0754
				text = ""
			intervals [1678]:
				xmin = 603.0754
				xmax = 603.7854
				text = "because"
			intervals [1679]:
				xmin = 603.7854
				xmax = 604.2411
				text = ""
			intervals [1680]:
				xmin = 604.2411
				xmax = 604.4511
				text = "they"
			intervals [1681]:
				xmin = 604.4511
				xmax = 604.6511
				text = "were"
			intervals [1682]:
				xmin = 604.6511
				xmax = 604.8411
				text = "into"
			intervals [1683]:
				xmin = 604.8411
				xmax = 605.1211
				text = "stuff"
			intervals [1684]:
				xmin = 605.1211
				xmax = 605.3411
				text = "that"
			intervals [1685]:
				xmin = 605.3411
				xmax = 605.5841
				text = ""
			intervals [1686]:
				xmin = 605.5841
				xmax = 605.7041
				text = "i"
			intervals [1687]:
				xmin = 605.7041
				xmax = 605.8941
				text = "was"
			intervals [1688]:
				xmin = 605.8941
				xmax = 606.0841
				text = "not"
			intervals [1689]:
				xmin = 606.0841
				xmax = 606.2941
				text = "getting"
			intervals [1690]:
				xmin = 606.2941
				xmax = 606.6841
				text = "into"
			intervals [1691]:
				xmin = 606.6841
				xmax = 607.2021
				text = ""
			intervals [1692]:
				xmin = 607.2021
				xmax = 607.6521
				text = "um"
			intervals [1693]:
				xmin = 607.6521
				xmax = 607.7321
				text = "a"
			intervals [1694]:
				xmin = 607.7321
				xmax = 607.9321
				text = "whole"
			intervals [1695]:
				xmin = 607.9321
				xmax = 608.1221
				text = "lot"
			intervals [1696]:
				xmin = 608.1221
				xmax = 608.2321
				text = "of"
			intervals [1697]:
				xmin = 608.2321
				xmax = 608.8121
				text = "thug"
			intervals [1698]:
				xmin = 608.8121
				xmax = 608.9021
				text = ""
			intervals [1699]:
				xmin = 608.9021
				xmax = 609.2521
				text = "and"
			intervals [1700]:
				xmin = 609.2521
				xmax = 609.3321
				text = ""
			intervals [1701]:
				xmin = 609.3321
				xmax = 609.8621
				text = "gang"
			intervals [1702]:
				xmin = 609.8621
				xmax = 609.9421
				text = ""
			intervals [1703]:
				xmin = 609.9421
				xmax = 610.1521
				text = "and"
			intervals [1704]:
				xmin = 610.1521
				xmax = 610.1821
				text = ""
			intervals [1705]:
				xmin = 610.1821
				xmax = 610.3621
				text = "this"
			intervals [1706]:
				xmin = 610.3621
				xmax = 610.5121
				text = "that"
			intervals [1707]:
				xmin = 610.5121
				xmax = 610.5721
				text = "and"
			intervals [1708]:
				xmin = 610.5721
				xmax = 610.6321
				text = "the"
			intervals [1709]:
				xmin = 610.6321
				xmax = 611.0521
				text = "third"
			intervals [1710]:
				xmin = 611.0521
				xmax = 611.7406
				text = ""
			intervals [1711]:
				xmin = 611.7406
				xmax = 612.1106
				text = "um"
			intervals [1712]:
				xmin = 612.1106
				xmax = 612.3421
				text = ""
			intervals [1713]:
				xmin = 612.3421
				xmax = 612.6221
				text = "now"
			intervals [1714]:
				xmin = 612.6221
				xmax = 612.6921
				text = "i"
			intervals [1715]:
				xmin = 612.6921
				xmax = 612.9221
				text = "know"
			intervals [1716]:
				xmin = 612.9221
				xmax = 613.1021
				text = "they"
			intervals [1717]:
				xmin = 613.1021
				xmax = 613.1721
				text = "are"
			intervals [1718]:
				xmin = 613.1721
				xmax = 613.4021
				text = "just"
			intervals [1719]:
				xmin = 613.4021
				xmax = 613.7821
				text = "mimicking"
			intervals [1720]:
				xmin = 613.7821
				xmax = 613.9221
				text = "what"
			intervals [1721]:
				xmin = 613.9221
				xmax = 614.0421
				text = "they"
			intervals [1722]:
				xmin = 614.0421
				xmax = 614.1621
				text = "were"
			intervals [1723]:
				xmin = 614.1621
				xmax = 614.5121
				text = "seeing"
			intervals [1724]:
				xmin = 614.5121
				xmax = 614.7697
				text = ""
			intervals [1725]:
				xmin = 614.7697
				xmax = 614.9697
				text = "like"
			intervals [1726]:
				xmin = 614.9697
				xmax = 614.9997
				text = ""
			intervals [1727]:
				xmin = 614.9997
				xmax = 615.2797
				text = "seeing"
			intervals [1728]:
				xmin = 615.2797
				xmax = 615.3497
				text = "in"
			intervals [1729]:
				xmin = 615.3497
				xmax = 615.4397
				text = "the"
			intervals [1730]:
				xmin = 615.4397
				xmax = 615.9697
				text = "household"
			intervals [1731]:
				xmin = 615.9697
				xmax = 616.3437
				text = ""
			intervals [1732]:
				xmin = 616.3437
				xmax = 616.8837
				text = "um"
			intervals [1733]:
				xmin = 616.8837
				xmax = 617.682
				text = ""
			intervals [1734]:
				xmin = 617.682
				xmax = 617.772
				text = "it"
			intervals [1735]:
				xmin = 617.772
				xmax = 617.892
				text = "was"
			intervals [1736]:
				xmin = 617.892
				xmax = 618.122
				text = "one"
			intervals [1737]:
				xmin = 618.122
				xmax = 618.522
				text = "boy"
			intervals [1738]:
				xmin = 618.522
				xmax = 619.012
				text = "who"
			intervals [1739]:
				xmin = 619.012
				xmax = 620.1542
				text = ""
			intervals [1740]:
				xmin = 620.1542
				xmax = 620.3542
				text = "he"
			intervals [1741]:
				xmin = 620.3542
				xmax = 620.6842
				text = "would"
			intervals [1742]:
				xmin = 620.6842
				xmax = 621.1842
				text = "like"
			intervals [1743]:
				xmin = 621.1842
				xmax = 622.4323
				text = ""
			intervals [1744]:
				xmin = 622.4323
				xmax = 622.6023
				text = "put"
			intervals [1745]:
				xmin = 622.6023
				xmax = 622.9223
				text = "white"
			intervals [1746]:
				xmin = 622.9223
				xmax = 623.1623
				text = "out"
			intervals [1747]:
				xmin = 623.1623
				xmax = 623.2483
				text = ""
			intervals [1748]:
				xmin = 623.2483
				xmax = 623.4183
				text = "on"
			intervals [1749]:
				xmin = 623.4183
				xmax = 623.5183
				text = "the"
			intervals [1750]:
				xmin = 623.5183
				xmax = 623.5483
				text = ""
			intervals [1751]:
				xmin = 623.5483
				xmax = 623.9683
				text = "desk"
			intervals [1752]:
				xmin = 623.9683
				xmax = 624.2742
				text = ""
			intervals [1753]:
				xmin = 624.2742
				xmax = 624.4142
				text = "and"
			intervals [1754]:
				xmin = 624.4142
				xmax = 624.6042
				text = "then"
			intervals [1755]:
				xmin = 624.6042
				xmax = 625.0042
				text = "scrape"
			intervals [1756]:
				xmin = 625.0042
				xmax = 625.1042
				text = "the"
			intervals [1757]:
				xmin = 625.1042
				xmax = 625.3942
				text = "white"
			intervals [1758]:
				xmin = 625.3942
				xmax = 625.5642
				text = "out"
			intervals [1759]:
				xmin = 625.5642
				xmax = 625.6486
				text = ""
			intervals [1760]:
				xmin = 625.6486
				xmax = 625.7786
				text = "and"
			intervals [1761]:
				xmin = 625.7786
				xmax = 625.9486
				text = "then"
			intervals [1762]:
				xmin = 625.9486
				xmax = 626.2686
				text = "snort"
			intervals [1763]:
				xmin = 626.2686
				xmax = 626.3086
				text = ""
			intervals [1764]:
				xmin = 626.3086
				xmax = 626.4086
				text = "the"
			intervals [1765]:
				xmin = 626.4086
				xmax = 626.6686
				text = "white"
			intervals [1766]:
				xmin = 626.6686
				xmax = 626.8286
				text = "out"
			intervals [1767]:
				xmin = 626.8286
				xmax = 627.3039
				text = ""
			intervals [1768]:
				xmin = 627.3039
				xmax = 627.4339
				text = "and"
			intervals [1769]:
				xmin = 627.4339
				xmax = 627.5039
				text = "it"
			intervals [1770]:
				xmin = 627.5039
				xmax = 627.5739
				text = "s"
			intervals [1771]:
				xmin = 627.5739
				xmax = 627.9139
				text = "like"
			intervals [1772]:
				xmin = 627.9139
				xmax = 628.4416
				text = ""
			intervals [1773]:
				xmin = 628.4416
				xmax = 628.6216
				text = "you"
			intervals [1774]:
				xmin = 628.6216
				xmax = 628.8416
				text = "know"
			intervals [1775]:
				xmin = 628.8416
				xmax = 628.9732
				text = ""
			intervals [1776]:
				xmin = 628.9732
				xmax = 629.1932
				text = "that"
			intervals [1777]:
				xmin = 629.1932
				xmax = 629.2732
				text = "s"
			intervals [1778]:
				xmin = 629.2732
				xmax = 629.5832
				text = "learned"
			intervals [1779]:
				xmin = 629.5832
				xmax = 629.6132
				text = ""
			intervals [1780]:
				xmin = 629.6132
				xmax = 630.1932
				text = "behavior"
			intervals [1781]:
				xmin = 630.1932
				xmax = 630.4094
				text = ""
			intervals [1782]:
				xmin = 630.4094
				xmax = 630.6094
				text = "that"
			intervals [1783]:
				xmin = 630.6094
				xmax = 630.6594
				text = "s"
			intervals [1784]:
				xmin = 630.6594
				xmax = 630.8494
				text = "not"
			intervals [1785]:
				xmin = 630.8494
				xmax = 631.1594
				text = "something"
			intervals [1786]:
				xmin = 631.1594
				xmax = 631.3494
				text = "that"
			intervals [1787]:
				xmin = 631.3494
				xmax = 631.4794
				text = "you"
			intervals [1788]:
				xmin = 631.4794
				xmax = 631.6694
				text = "just"
			intervals [1789]:
				xmin = 631.6694
				xmax = 631.9194
				text = "wake"
			intervals [1790]:
				xmin = 631.9194
				xmax = 632.0494
				text = "up"
			intervals [1791]:
				xmin = 632.0494
				xmax = 632.2394
				text = "one"
			intervals [1792]:
				xmin = 632.2394
				xmax = 632.4494
				text = "day"
			intervals [1793]:
				xmin = 632.4494
				xmax = 632.5094
				text = "and"
			intervals [1794]:
				xmin = 632.5094
				xmax = 632.6194
				text = "be"
			intervals [1795]:
				xmin = 632.6194
				xmax = 632.8494
				text = "like"
			intervals [1796]:
				xmin = 632.8494
				xmax = 633.0894
				text = "ooh"
			intervals [1797]:
				xmin = 633.0894
				xmax = 633.1294
				text = ""
			intervals [1798]:
				xmin = 633.1294
				xmax = 633.3094
				text = "this"
			intervals [1799]:
				xmin = 633.3094
				xmax = 633.3694
				text = "is"
			intervals [1800]:
				xmin = 633.3694
				xmax = 633.4894
				text = "gonna"
			intervals [1801]:
				xmin = 633.4894
				xmax = 633.5694
				text = "be"
			intervals [1802]:
				xmin = 633.5694
				xmax = 633.9694
				text = "funny"
			intervals [1803]:
				xmin = 633.9694
				xmax = 634.3344
				text = ""
			intervals [1804]:
				xmin = 634.3344
				xmax = 634.9244
				text = "nah"
			intervals [1805]:
				xmin = 634.9244
				xmax = 635.3444
				text = "like"
			intervals [1806]:
				xmin = 635.3444
				xmax = 635.9311
				text = ""
			intervals [1807]:
				xmin = 635.9311
				xmax = 636.2411
				text = "yeah"
			intervals [1808]:
				xmin = 636.2411
				xmax = 636.5912
				text = ""
			intervals [1809]:
				xmin = 636.5912
				xmax = 637.1312
				text = "so"
			intervals [1810]:
				xmin = 637.1312
				xmax = 638.1055
				text = ""
			intervals [1811]:
				xmin = 638.1055
				xmax = 638.3155
				text = "that"
			intervals [1812]:
				xmin = 638.3155
				xmax = 638.3755
				text = "s"
			intervals [1813]:
				xmin = 638.3755
				xmax = 638.5755
				text = "kind"
			intervals [1814]:
				xmin = 638.5755
				xmax = 638.6555
				text = "of"
			intervals [1815]:
				xmin = 638.6555
				xmax = 638.7555
				text = "the"
			intervals [1816]:
				xmin = 638.7555
				xmax = 639.0455
				text = "stuff"
			intervals [1817]:
				xmin = 639.0455
				xmax = 639.0755
				text = ""
			intervals [1818]:
				xmin = 639.0755
				xmax = 639.3955
				text = "that"
			intervals [1819]:
				xmin = 639.3955
				xmax = 640.4929
				text = ""
			intervals [1820]:
				xmin = 640.4929
				xmax = 640.7629
				text = "we"
			intervals [1821]:
				xmin = 640.7629
				xmax = 640.9829
				text = "were"
			intervals [1822]:
				xmin = 640.9829
				xmax = 641.0329
				text = ""
			intervals [1823]:
				xmin = 641.0329
				xmax = 641.3929
				text = "dealing"
			intervals [1824]:
				xmin = 641.3929
				xmax = 641.7729
				text = "with"
			intervals [1825]:
				xmin = 641.7729
				xmax = 641.8029
				text = ""
			intervals [1826]:
				xmin = 641.8029
				xmax = 641.9529
				text = "at"
			intervals [1827]:
				xmin = 641.9529
				xmax = 641.9829
				text = ""
			intervals [1828]:
				xmin = 641.9829
				xmax = 642.1729
				text = "that"
			intervals [1829]:
				xmin = 642.1729
				xmax = 642.4229
				text = "time"
			intervals [1830]:
				xmin = 642.4229
				xmax = 642.4629
				text = ""
			intervals [1831]:
				xmin = 642.4629
				xmax = 642.8829
				text = "frame"
			intervals [1832]:
				xmin = 642.8829
				xmax = 643.4481
				text = ""
			intervals [1833]:
				xmin = 643.4481
				xmax = 644.0381
				text = "um"
			intervals [1834]:
				xmin = 644.0381
				xmax = 645.7376
				text = ""
			intervals [1835]:
				xmin = 645.7376
				xmax = 645.8276
				text = "i"
			intervals [1836]:
				xmin = 645.8276
				xmax = 646.0476
				text = "hung"
			intervals [1837]:
				xmin = 646.0476
				xmax = 646.1876
				text = "out"
			intervals [1838]:
				xmin = 646.1876
				xmax = 646.2576
				text = "a"
			intervals [1839]:
				xmin = 646.2576
				xmax = 646.4276
				text = "lot"
			intervals [1840]:
				xmin = 646.4276
				xmax = 646.5176
				text = "at"
			intervals [1841]:
				xmin = 646.5176
				xmax = 646.5876
				text = "the"
			intervals [1842]:
				xmin = 646.5876
				xmax = 647.1076
				text = "church"
			intervals [1843]:
				xmin = 647.1076
				xmax = 648.043
				text = ""
			intervals [1844]:
				xmin = 648.043
				xmax = 648.143
				text = "i"
			intervals [1845]:
				xmin = 648.143
				xmax = 648.6446
				text = ""
			intervals [1846]:
				xmin = 648.6446
				xmax = 648.9046
				text = "uh"
			intervals [1847]:
				xmin = 648.9046
				xmax = 650.1146
				text = "rdx"
			intervals [1848]:
				xmin = 650.1146
				xmax = 650.1848
				text = ""
			intervals [1849]:
				xmin = 650.1848
				xmax = 650.6748
				text = "um"
			intervals [1850]:
				xmin = 650.6748
				xmax = 650.7448
				text = ""
			intervals [1851]:
				xmin = 650.7448
				xmax = 651.1048
				text = "still"
			intervals [1852]:
				xmin = 651.1048
				xmax = 651.4448
				text = "there"
			intervals [1853]:
				xmin = 651.4448
				xmax = 651.595
				text = ""
			intervals [1854]:
				xmin = 651.595
				xmax = 651.665
				text = "it"
			intervals [1855]:
				xmin = 651.665
				xmax = 651.795
				text = "s"
			intervals [1856]:
				xmin = 651.795
				xmax = 652.005
				text = "on"
			intervals [1857]:
				xmin = 652.005
				xmax = 652.405
				text = "uh"
			intervals [1858]:
				xmin = 652.405
				xmax = 652.5489
				text = ""
			intervals [1859]:
				xmin = 652.5489
				xmax = 652.8789
				text = "ainger"
			intervals [1860]:
				xmin = 652.8789
				xmax = 653.3389
				text = "place"
			intervals [1861]:
				xmin = 653.3389
				xmax = 654.6985
				text = ""
			intervals [1862]:
				xmin = 654.6985
				xmax = 654.8085
				text = "i"
			intervals [1863]:
				xmin = 654.8085
				xmax = 655.1485
				text = "never"
			intervals [1864]:
				xmin = 655.1485
				xmax = 655.4185
				text = "knew"
			intervals [1865]:
				xmin = 655.4185
				xmax = 655.4485
				text = ""
			intervals [1866]:
				xmin = 655.4485
				xmax = 655.6685
				text = "if"
			intervals [1867]:
				xmin = 655.6685
				xmax = 655.8385
				text = "they"
			intervals [1868]:
				xmin = 655.8385
				xmax = 656.3085
				text = "pronounced"
			intervals [1869]:
				xmin = 656.3085
				xmax = 656.4085
				text = "it"
			intervals [1870]:
				xmin = 656.4085
				xmax = 656.4785
				text = ""
			intervals [1871]:
				xmin = 656.4785
				xmax = 656.9285
				text = "ainger"
			intervals [1872]:
				xmin = 656.9285
				xmax = 656.9585
				text = ""
			intervals [1873]:
				xmin = 656.9585
				xmax = 657.1285
				text = "or"
			intervals [1874]:
				xmin = 657.1285
				xmax = 657.5885
				text = "anger"
			intervals [1875]:
				xmin = 657.5885
				xmax = 658.479
				text = ""
			intervals [1876]:
				xmin = 658.479
				xmax = 659.439
				text = "because"
			intervals [1877]:
				xmin = 659.439
				xmax = 660.1949
				text = ""
			intervals [1878]:
				xmin = 660.1949
				xmax = 660.3849
				text = "in"
			intervals [1879]:
				xmin = 660.3849
				xmax = 660.4749
				text = "the"
			intervals [1880]:
				xmin = 660.4749
				xmax = 661.0349
				text = "nineties"
			intervals [1881]:
				xmin = 661.0349
				xmax = 661.1049
				text = "we"
			intervals [1882]:
				xmin = 661.1049
				xmax = 661.2449
				text = "were"
			intervals [1883]:
				xmin = 661.2449
				xmax = 661.5849
				text = "saying"
			intervals [1884]:
				xmin = 661.5849
				xmax = 662.737
				text = ""
			intervals [1885]:
				xmin = 662.737
				xmax = 663.177
				text = "ainger"
			intervals [1886]:
				xmin = 663.177
				xmax = 663.217
				text = ""
			intervals [1887]:
				xmin = 663.217
				xmax = 663.767
				text = "place"
			intervals [1888]:
				xmin = 663.767
				xmax = 664.2598
				text = ""
			intervals [1889]:
				xmin = 664.2598
				xmax = 664.4298
				text = "but"
			intervals [1890]:
				xmin = 664.4298
				xmax = 664.8098
				text = "now"
			intervals [1891]:
				xmin = 664.8098
				xmax = 664.9398
				text = "i"
			intervals [1892]:
				xmin = 664.9398
				xmax = 665.2198
				text = "hear"
			intervals [1893]:
				xmin = 665.2198
				xmax = 665.6298
				text = "people"
			intervals [1894]:
				xmin = 665.6298
				xmax = 665.6598
				text = ""
			intervals [1895]:
				xmin = 665.6598
				xmax = 665.8898
				text = "and"
			intervals [1896]:
				xmin = 665.8898
				xmax = 666.0198
				text = "the"
			intervals [1897]:
				xmin = 666.0198
				xmax = 666.4598
				text = "bus"
			intervals [1898]:
				xmin = 666.4598
				xmax = 666.6519
				text = ""
			intervals [1899]:
				xmin = 666.6519
				xmax = 667.0619
				text = "saying"
			intervals [1900]:
				xmin = 667.0619
				xmax = 667.1319
				text = ""
			intervals [1901]:
				xmin = 667.1319
				xmax = 667.5119
				text = "anger"
			intervals [1902]:
				xmin = 667.5119
				xmax = 668.0219
				text = "place"
			intervals [1903]:
				xmin = 668.0219
				xmax = 668.404
				text = ""
			intervals [1904]:
				xmin = 668.404
				xmax = 668.564
				text = "but"
			intervals [1905]:
				xmin = 668.564
				xmax = 668.594
				text = ""
			intervals [1906]:
				xmin = 668.594
				xmax = 668.724
				text = "it"
			intervals [1907]:
				xmin = 668.724
				xmax = 668.824
				text = "s"
			intervals [1908]:
				xmin = 668.824
				xmax = 669.064
				text = "not"
			intervals [1909]:
				xmin = 669.064
				xmax = 669.094
				text = ""
			intervals [1910]:
				xmin = 669.094
				xmax = 669.734
				text = "spelled"
			intervals [1911]:
				xmin = 669.734
				xmax = 669.804
				text = ""
			intervals [1912]:
				xmin = 669.804
				xmax = 670.214
				text = "anger"
			intervals [1913]:
				xmin = 670.214
				xmax = 670.444
				text = "as"
			intervals [1914]:
				xmin = 670.444
				xmax = 670.574
				text = "in"
			intervals [1915]:
				xmin = 670.574
				xmax = 670.724
				text = "i'm"
			intervals [1916]:
				xmin = 670.724
				xmax = 670.774
				text = ""
			intervals [1917]:
				xmin = 670.774
				xmax = 671.264
				text = "angry"
			intervals [1918]:
				xmin = 671.264
				xmax = 671.7193
				text = ""
			intervals [1919]:
				xmin = 671.7193
				xmax = 671.8893
				text = "it"
			intervals [1920]:
				xmin = 671.8893
				xmax = 671.9793
				text = ""
			intervals [1921]:
				xmin = 671.9793
				xmax = 672.0693
				text = "s"
			intervals [1922]:
				xmin = 672.0693
				xmax = 672.4193
				text = "spelled"
			intervals [1923]:
				xmin = 672.4193
				xmax = 672.4493
				text = ""
			intervals [1924]:
				xmin = 672.4493
				xmax = 673.0093
				text = "differently"
			intervals [1925]:
				xmin = 673.0093
				xmax = 673.3848
				text = ""
			intervals [1926]:
				xmin = 673.3848
				xmax = 674.0248
				text = "um"
			intervals [1927]:
				xmin = 674.0248
				xmax = 674.6032
				text = ""
			intervals [1928]:
				xmin = 674.6032
				xmax = 674.7132
				text = "<unk>"
			intervals [1929]:
				xmin = 674.7132
				xmax = 674.7491
				text = ""
			intervals [1930]:
				xmin = 674.7491
				xmax = 675.1791
				text = "anyway"
			intervals [1931]:
				xmin = 675.1791
				xmax = 676.6049
				text = ""
			intervals [1932]:
				xmin = 676.6049
				xmax = 676.7449
				text = "i"
			intervals [1933]:
				xmin = 676.7449
				xmax = 677.3149
				text = "digress"
			intervals [1934]:
				xmin = 677.3149
				xmax = 677.6847
				text = ""
			intervals [1935]:
				xmin = 677.6847
				xmax = 677.9847
				text = "<unk>"
			intervals [1936]:
				xmin = 677.9847
				xmax = 679.8351
				text = ""
			intervals [1937]:
				xmin = 679.8351
				xmax = 679.9851
				text = "<unk>"
			intervals [1938]:
				xmin = 679.9851
				xmax = 680.1775
				text = ""
			intervals [1939]:
				xmin = 680.1775
				xmax = 680.5075
				text = "church"
			intervals [1940]:
				xmin = 680.5075
				xmax = 680.7275
				text = "was"
			intervals [1941]:
				xmin = 680.7275
				xmax = 681.4775
				text = "interesting"
			intervals [1942]:
				xmin = 681.4775
				xmax = 681.7316
				text = ""
			intervals [1943]:
				xmin = 681.7316
				xmax = 682.4716
				text = "because"
			intervals [1944]:
				xmin = 682.4716
				xmax = 682.6616
				text = "that"
			intervals [1945]:
				xmin = 682.6616
				xmax = 682.7216
				text = "s"
			intervals [1946]:
				xmin = 682.7216
				xmax = 682.9616
				text = "where"
			intervals [1947]:
				xmin = 682.9616
				xmax = 683.3916
				text = "like"
			intervals [1948]:
				xmin = 683.3916
				xmax = 683.7473
				text = ""
			intervals [1949]:
				xmin = 683.7473
				xmax = 683.8573
				text = "i"
			intervals [1950]:
				xmin = 683.8573
				xmax = 683.9573
				text = "would"
			intervals [1951]:
				xmin = 683.9573
				xmax = 684.1773
				text = "have"
			intervals [1952]:
				xmin = 684.1773
				xmax = 684.3773
				text = "like"
			intervals [1953]:
				xmin = 684.3773
				xmax = 684.5673
				text = "little"
			intervals [1954]:
				xmin = 684.5673
				xmax = 684.9373
				text = "crushes"
			intervals [1955]:
				xmin = 684.9373
				xmax = 685.1373
				text = "on"
			intervals [1956]:
				xmin = 685.1373
				xmax = 685.7273
				text = "folks"
			intervals [1957]:
				xmin = 685.7273
				xmax = 685.8977
				text = ""
			intervals [1958]:
				xmin = 685.8977
				xmax = 686.5877
				text = "and"
			intervals [1959]:
				xmin = 686.5877
				xmax = 687.4005
				text = ""
			intervals [1960]:
				xmin = 687.4005
				xmax = 687.5505
				text = "you"
			intervals [1961]:
				xmin = 687.5505
				xmax = 687.8005
				text = "know"
			intervals [1962]:
				xmin = 687.8005
				xmax = 688.3344
				text = ""
			intervals [1963]:
				xmin = 688.3344
				xmax = 688.4844
				text = "to"
			intervals [1964]:
				xmin = 688.4844
				xmax = 688.9344
				text = "varying"
			intervals [1965]:
				xmin = 688.9344
				xmax = 689.2844
				text = "levels"
			intervals [1966]:
				xmin = 689.2844
				xmax = 689.4144
				text = "of"
			intervals [1967]:
				xmin = 689.4144
				xmax = 690.0044
				text = "rejection"
			intervals [1968]:
				xmin = 690.0044
				xmax = 690.2415
				text = ""
			intervals [1969]:
				xmin = 690.2415
				xmax = 690.3615
				text = "i"
			intervals [1970]:
				xmin = 690.3615
				xmax = 690.5615
				text = "was"
			intervals [1971]:
				xmin = 690.5615
				xmax = 690.8415
				text = "met"
			intervals [1972]:
				xmin = 690.8415
				xmax = 691.5052
				text = ""
			intervals [1973]:
				xmin = 691.5052
				xmax = 692.0052
				text = "um"
			intervals [1974]:
				xmin = 692.0052
				xmax = 692.0352
				text = ""
			intervals [1975]:
				xmin = 692.0352
				xmax = 692.1952
				text = "or"
			intervals [1976]:
				xmin = 692.1952
				xmax = 692.2252
				text = ""
			intervals [1977]:
				xmin = 692.2252
				xmax = 693.0352
				text = "introduced"
			intervals [1978]:
				xmin = 693.0352
				xmax = 693.579
				text = ""
			intervals [1979]:
				xmin = 693.579
				xmax = 694.519
				text = "um"
			intervals [1980]:
				xmin = 694.519
				xmax = 695.1804
				text = ""
			intervals [1981]:
				xmin = 695.1804
				xmax = 695.4204
				text = "but"
			intervals [1982]:
				xmin = 695.4204
				xmax = 695.9004
				text = "uh"
			intervals [1983]:
				xmin = 695.9004
				xmax = 696.2704
				text = "yeah"
			intervals [1984]:
				xmin = 696.2704
				xmax = 696.3004
				text = ""
			intervals [1985]:
				xmin = 696.3004
				xmax = 696.9004
				text = "<unk>"
			intervals [1986]:
				xmin = 696.9004
				xmax = 697.5993
				text = ""
			intervals [1987]:
				xmin = 697.5993
				xmax = 697.9593
				text = "<unk>"
			intervals [1988]:
				xmin = 697.9593
				xmax = 698.0993
				text = "it"
			intervals [1989]:
				xmin = 698.0993
				xmax = 698.1593
				text = "s"
			intervals [1990]:
				xmin = 698.1593
				xmax = 698.4393
				text = "funny"
			intervals [1991]:
				xmin = 698.4393
				xmax = 698.7393
				text = "like"
			intervals [1992]:
				xmin = 698.7393
				xmax = 699.0293
				text = "no"
			intervals [1993]:
				xmin = 699.0293
				xmax = 699.234
				text = ""
			intervals [1994]:
				xmin = 699.234
				xmax = 699.564
				text = "like"
			intervals [1995]:
				xmin = 699.564
				xmax = 700.5583
				text = ""
			intervals [1996]:
				xmin = 700.5583
				xmax = 700.6983
				text = "th-"
			intervals [1997]:
				xmin = 700.6983
				xmax = 700.7383
				text = ""
			intervals [1998]:
				xmin = 700.7383
				xmax = 700.9783
				text = "this"
			intervals [1999]:
				xmin = 700.9783
				xmax = 701.2083
				text = "all"
			intervals [2000]:
				xmin = 701.2083
				xmax = 701.5183
				text = "shows"
			intervals [2001]:
				xmin = 701.5183
				xmax = 701.6483
				text = "up"
			intervals [2002]:
				xmin = 701.6483
				xmax = 701.7483
				text = "in"
			intervals [2003]:
				xmin = 701.7483
				xmax = 701.8183
				text = "the"
			intervals [2004]:
				xmin = 701.8183
				xmax = 702.4183
				text = "poetry"
			intervals [2005]:
				xmin = 702.4183
				xmax = 702.4583
				text = ""
			intervals [2006]:
				xmin = 702.4583
				xmax = 702.8083
				text = "so"
			intervals [2007]:
				xmin = 702.8083
				xmax = 703.0062
				text = ""
			intervals [2008]:
				xmin = 703.0062
				xmax = 703.1462
				text = "you"
			intervals [2009]:
				xmin = 703.1462
				xmax = 703.3062
				text = "know"
			intervals [2010]:
				xmin = 703.3062
				xmax = 703.4262
				text = ""
			intervals [2011]:
				xmin = 703.4262
				xmax = 703.6362
				text = "i'm"
			intervals [2012]:
				xmin = 703.6362
				xmax = 703.9962
				text = "okay"
			intervals [2013]:
				xmin = 703.9962
				xmax = 704.3862
				text = "now"
			intervals [2014]:
				xmin = 704.3862
				xmax = 705.0288
				text = ""
			intervals [2015]:
				xmin = 705.0288
				xmax = 705.6488
				text = "um"
			intervals [2016]:
				xmin = 705.6488
				xmax = 706.2388
				text = "<unk>"
			intervals [2017]:
				xmin = 706.2388
				xmax = 708.0177
				text = ""
			intervals [2018]:
				xmin = 708.0177
				xmax = 708.1677
				text = "where"
			intervals [2019]:
				xmin = 708.1677
				xmax = 708.3977
				text = "was"
			intervals [2020]:
				xmin = 708.3977
				xmax = 708.4477
				text = "i"
			intervals [2021]:
				xmin = 708.4477
				xmax = 709.0477
				text = "um"
			intervals [2022]:
				xmin = 709.0477
				xmax = 709.4014
				text = ""
			intervals [2023]:
				xmin = 709.4014
				xmax = 709.6014
				text = "so"
			intervals [2024]:
				xmin = 709.6014
				xmax = 709.8914
				text = "yeah"
			intervals [2025]:
				xmin = 709.8914
				xmax = 710.2114
				text = "like"
			intervals [2026]:
				xmin = 710.2114
				xmax = 710.4914
				text = "uh"
			intervals [2027]:
				xmin = 710.4914
				xmax = 710.5614
				text = ""
			intervals [2028]:
				xmin = 710.5614
				xmax = 710.8114
				text = "church"
			intervals [2029]:
				xmin = 710.8114
				xmax = 710.9614
				text = "was"
			intervals [2030]:
				xmin = 710.9614
				xmax = 711.1914
				text = "very"
			intervals [2031]:
				xmin = 711.1914
				xmax = 711.7914
				text = "interesting"
			intervals [2032]:
				xmin = 711.7914
				xmax = 711.9514
				text = "cause"
			intervals [2033]:
				xmin = 711.9514
				xmax = 712.0614
				text = "i"
			intervals [2034]:
				xmin = 712.0614
				xmax = 712.1214
				text = "d"
			intervals [2035]:
				xmin = 712.1214
				xmax = 712.2414
				text = "been"
			intervals [2036]:
				xmin = 712.2414
				xmax = 712.3814
				text = "in"
			intervals [2037]:
				xmin = 712.3814
				xmax = 712.7514
				text = "church"
			intervals [2038]:
				xmin = 712.7514
				xmax = 713.239
				text = ""
			intervals [2039]:
				xmin = 713.239
				xmax = 713.639
				text = "since"
			intervals [2040]:
				xmin = 713.639
				xmax = 714.039
				text = "like"
			intervals [2041]:
				xmin = 714.039
				xmax = 714.512
				text = ""
			intervals [2042]:
				xmin = 714.512
				xmax = 714.692
				text = "they"
			intervals [2043]:
				xmin = 714.692
				xmax = 715.012
				text = "said"
			intervals [2044]:
				xmin = 715.012
				xmax = 715.242
				text = "since"
			intervals [2045]:
				xmin = 715.242
				xmax = 715.312
				text = "i"
			intervals [2046]:
				xmin = 715.312
				xmax = 715.502
				text = "was"
			intervals [2047]:
				xmin = 715.502
				xmax = 715.812
				text = "three"
			intervals [2048]:
				xmin = 715.812
				xmax = 716.1428
				text = ""
			intervals [2049]:
				xmin = 716.1428
				xmax = 716.5028
				text = "but"
			intervals [2050]:
				xmin = 716.5028
				xmax = 716.6371
				text = ""
			intervals [2051]:
				xmin = 716.6371
				xmax = 716.9371
				text = "i"
			intervals [2052]:
				xmin = 716.9371
				xmax = 717.1081
				text = ""
			intervals [2053]:
				xmin = 717.1081
				xmax = 717.4081
				text = "kind"
			intervals [2054]:
				xmin = 717.4081
				xmax = 717.4881
				text = "of"
			intervals [2055]:
				xmin = 717.4881
				xmax = 717.9981
				text = "remember"
			intervals [2056]:
				xmin = 717.9981
				xmax = 718.2381
				text = "since"
			intervals [2057]:
				xmin = 718.2381
				xmax = 718.3081
				text = "i"
			intervals [2058]:
				xmin = 718.3081
				xmax = 718.4681
				text = "was"
			intervals [2059]:
				xmin = 718.4681
				xmax = 718.9781
				text = "six"
			intervals [2060]:
				xmin = 718.9781
				xmax = 720.1057
				text = ""
			intervals [2061]:
				xmin = 720.1057
				xmax = 720.1857
				text = "<unk>"
			intervals [2062]:
				xmin = 720.1857
				xmax = 720.2529
				text = ""
			intervals [2063]:
				xmin = 720.2529
				xmax = 721.2529
				text = "and"
			intervals [2064]:
				xmin = 721.2529
				xmax = 722.0076
				text = ""
			intervals [2065]:
				xmin = 722.0076
				xmax = 722.1276
				text = "a"
			intervals [2066]:
				xmin = 722.1276
				xmax = 722.2976
				text = "lot"
			intervals [2067]:
				xmin = 722.2976
				xmax = 722.3576
				text = "of"
			intervals [2068]:
				xmin = 722.3576
				xmax = 722.6176
				text = "folks"
			intervals [2069]:
				xmin = 722.6176
				xmax = 722.8176
				text = "thought"
			intervals [2070]:
				xmin = 722.8176
				xmax = 722.9176
				text = "i"
			intervals [2071]:
				xmin = 722.9176
				xmax = 723.0576
				text = "would"
			intervals [2072]:
				xmin = 723.0576
				xmax = 723.1876
				text = "be"
			intervals [2073]:
				xmin = 723.1876
				xmax = 723.2376
				text = "a"
			intervals [2074]:
				xmin = 723.2376
				xmax = 723.6576
				text = "preacher"
			intervals [2075]:
				xmin = 723.6576
				xmax = 723.8401
				text = ""
			intervals [2076]:
				xmin = 723.8401
				xmax = 724.3201
				text = "or"
			intervals [2077]:
				xmin = 724.3201
				xmax = 724.3501
				text = ""
			intervals [2078]:
				xmin = 724.3501
				xmax = 724.6001
				text = "like"
			intervals [2079]:
				xmin = 724.6001
				xmax = 724.6601
				text = "a"
			intervals [2080]:
				xmin = 724.6601
				xmax = 725.0901
				text = "pastor"
			intervals [2081]:
				xmin = 725.0901
				xmax = 725.1601
				text = "or"
			intervals [2082]:
				xmin = 725.1601
				xmax = 725.3901
				text = "something"
			intervals [2083]:
				xmin = 725.3901
				xmax = 725.6201
				text = "like"
			intervals [2084]:
				xmin = 725.6201
				xmax = 725.8601
				text = "that"
			intervals [2085]:
				xmin = 725.8601
				xmax = 726.2509
				text = ""
			intervals [2086]:
				xmin = 726.2509
				xmax = 726.5609
				text = "um"
			intervals [2087]:
				xmin = 726.5609
				xmax = 726.6309
				text = "and"
			intervals [2088]:
				xmin = 726.6309
				xmax = 726.7009
				text = "i"
			intervals [2089]:
				xmin = 726.7009
				xmax = 726.9809
				text = "guess"
			intervals [2090]:
				xmin = 726.9809
				xmax = 727.0109
				text = ""
			intervals [2091]:
				xmin = 727.0109
				xmax = 727.2709
				text = "in"
			intervals [2092]:
				xmin = 727.2709
				xmax = 727.5209
				text = "some"
			intervals [2093]:
				xmin = 727.5209
				xmax = 727.8109
				text = "ways"
			intervals [2094]:
				xmin = 727.8109
				xmax = 728.0509
				text = "i"
			intervals [2095]:
				xmin = 728.0509
				xmax = 728.3209
				text = "am"
			intervals [2096]:
				xmin = 728.3209
				xmax = 728.6558
				text = ""
			intervals [2097]:
				xmin = 728.6558
				xmax = 728.9458
				text = "um"
			intervals [2098]:
				xmin = 728.9458
				xmax = 729.2433
				text = ""
			intervals [2099]:
				xmin = 729.2433
				xmax = 729.4133
				text = "in"
			intervals [2100]:
				xmin = 729.4133
				xmax = 729.4933
				text = "a"
			intervals [2101]:
				xmin = 729.4933
				xmax = 729.8333
				text = "different"
			intervals [2102]:
				xmin = 729.8333
				xmax = 730.0633
				text = "type"
			intervals [2103]:
				xmin = 730.0633
				xmax = 730.1733
				text = "of"
			intervals [2104]:
				xmin = 730.1733
				xmax = 730.6133
				text = "church"
			intervals [2105]:
				xmin = 730.6133
				xmax = 730.7914
				text = ""
			intervals [2106]:
				xmin = 730.7914
				xmax = 731.1214
				text = "uh"
			intervals [2107]:
				xmin = 731.1214
				xmax = 731.1714
				text = ""
			intervals [2108]:
				xmin = 731.1714
				xmax = 731.2714
				text = "the"
			intervals [2109]:
				xmin = 731.2714
				xmax = 731.5314
				text = "church"
			intervals [2110]:
				xmin = 731.5314
				xmax = 731.5914
				text = "of"
			intervals [2111]:
				xmin = 731.5914
				xmax = 731.6214
				text = ""
			intervals [2112]:
				xmin = 731.6214
				xmax = 731.7414
				text = "the"
			intervals [2113]:
				xmin = 731.7414
				xmax = 731.9814
				text = "open"
			intervals [2114]:
				xmin = 731.9814
				xmax = 732.4714
				text = "mics"
			intervals [2115]:
				xmin = 732.4714
				xmax = 732.6399
				text = ""
			intervals [2116]:
				xmin = 732.6399
				xmax = 733.0299
				text = "and"
			intervals [2117]:
				xmin = 733.0299
				xmax = 733.342
				text = ""
			intervals [2118]:
				xmin = 733.342
				xmax = 733.532
				text = "all"
			intervals [2119]:
				xmin = 733.532
				xmax = 733.612
				text = "of"
			intervals [2120]:
				xmin = 733.612
				xmax = 733.642
				text = ""
			intervals [2121]:
				xmin = 733.642
				xmax = 733.992
				text = "that"
			intervals [2122]:
				xmin = 733.992
				xmax = 734.6371
				text = ""
			intervals [2123]:
				xmin = 734.6371
				xmax = 735.5271
				text = "um"
			intervals [2124]:
				xmin = 735.5271
				xmax = 737.1271
				text = ""
			intervals [2125]:
				xmin = 737.1271
				xmax = 737.4471
				text = "yeah"
			intervals [2126]:
				xmin = 737.4471
				xmax = 737.8405
				text = ""
			intervals [2127]:
				xmin = 737.8405
				xmax = 738.3405
				text = "that"
			intervals [2128]:
				xmin = 738.3405
				xmax = 738.4305
				text = "s"
			intervals [2129]:
				xmin = 738.4305
				xmax = 738.9705
				text = "interesting"
			intervals [2130]:
				xmin = 738.9705
				xmax = 739.2169
				text = ""
			intervals [2131]:
				xmin = 739.2169
				xmax = 739.3669
				text = "uh"
			intervals [2132]:
				xmin = 739.3669
				xmax = 739.5269
				text = "i"
			intervals [2133]:
				xmin = 739.5269
				xmax = 739.6869
				text = "was"
			intervals [2134]:
				xmin = 739.6869
				xmax = 739.7869
				text = "in"
			intervals [2135]:
				xmin = 739.7869
				xmax = 740.0069
				text = "church"
			intervals [2136]:
				xmin = 740.0069
				xmax = 740.1369
				text = "all"
			intervals [2137]:
				xmin = 740.1369
				xmax = 740.2069
				text = "the"
			intervals [2138]:
				xmin = 740.2069
				xmax = 740.4669
				text = "time"
			intervals [2139]:
				xmin = 740.4669
				xmax = 740.6269
				text = "though"
			intervals [2140]:
				xmin = 740.6269
				xmax = 740.6669
				text = ""
			intervals [2141]:
				xmin = 740.6669
				xmax = 741.0469
				text = "so"
			intervals [2142]:
				xmin = 741.0469
				xmax = 741.5178
				text = ""
			intervals [2143]:
				xmin = 741.5178
				xmax = 742.4578
				text = "monday"
			intervals [2144]:
				xmin = 742.4578
				xmax = 743.0571
				text = ""
			intervals [2145]:
				xmin = 743.0571
				xmax = 743.2071
				text = "my"
			intervals [2146]:
				xmin = 743.2071
				xmax = 743.5871
				text = "mother"
			intervals [2147]:
				xmin = 743.5871
				xmax = 743.9671
				text = "had"
			intervals [2148]:
				xmin = 743.9671
				xmax = 743.9971
				text = ""
			intervals [2149]:
				xmin = 743.9971
				xmax = 744.2671
				text = "no"
			intervals [2150]:
				xmin = 744.2671
				xmax = 744.4068
				text = ""
			intervals [2151]:
				xmin = 744.4068
				xmax = 744.7468
				text = "monday"
			intervals [2152]:
				xmin = 744.7468
				xmax = 744.9568
				text = "was"
			intervals [2153]:
				xmin = 744.9568
				xmax = 745.4268
				text = "karate"
			intervals [2154]:
				xmin = 745.4268
				xmax = 746.0636
				text = ""
			intervals [2155]:
				xmin = 746.0636
				xmax = 746.2536
				text = "at"
			intervals [2156]:
				xmin = 746.2536
				xmax = 746.2836
				text = ""
			intervals [2157]:
				xmin = 746.2836
				xmax = 746.7436
				text = "first"
			intervals [2158]:
				xmin = 746.7436
				xmax = 747.1873
				text = ""
			intervals [2159]:
				xmin = 747.1873
				xmax = 747.3173
				text = "and"
			intervals [2160]:
				xmin = 747.3173
				xmax = 747.4373
				text = "then"
			intervals [2161]:
				xmin = 747.4373
				xmax = 747.4873
				text = "i"
			intervals [2162]:
				xmin = 747.4873
				xmax = 747.6773
				text = "think"
			intervals [2163]:
				xmin = 747.6773
				xmax = 747.7573
				text = "it"
			intervals [2164]:
				xmin = 747.7573
				xmax = 748.0873
				text = "changed"
			intervals [2165]:
				xmin = 748.0873
				xmax = 748.2273
				text = "to"
			intervals [2166]:
				xmin = 748.2273
				xmax = 748.7573
				text = "tuesday"
			intervals [2167]:
				xmin = 748.7573
				xmax = 748.7973
				text = "or"
			intervals [2168]:
				xmin = 748.7973
				xmax = 748.8473
				text = ""
			intervals [2169]:
				xmin = 748.8473
				xmax = 749.2573
				text = "thursday"
			intervals [2170]:
				xmin = 749.2573
				xmax = 749.2873
				text = "i"
			intervals [2171]:
				xmin = 749.2873
				xmax = 749.3173
				text = ""
			intervals [2172]:
				xmin = 749.3173
				xmax = 749.4173
				text = "don't"
			intervals [2173]:
				xmin = 749.4173
				xmax = 749.4473
				text = ""
			intervals [2174]:
				xmin = 749.4473
				xmax = 749.7073
				text = "remember"
			intervals [2175]:
				xmin = 749.7073
				xmax = 749.8073
				text = "what"
			intervals [2176]:
				xmin = 749.8073
				xmax = 749.9573
				text = "day"
			intervals [2177]:
				xmin = 749.9573
				xmax = 750.646
				text = ""
			intervals [2178]:
				xmin = 750.646
				xmax = 750.836
				text = "s"
			intervals [2179]:
				xmin = 750.836
				xmax = 751.1252
				text = ""
			intervals [2180]:
				xmin = 751.1252
				xmax = 751.1852
				text = "we're"
			intervals [2181]:
				xmin = 751.1852
				xmax = 751.4652
				text = "talking"
			intervals [2182]:
				xmin = 751.4652
				xmax = 751.7452
				text = "twenty"
			intervals [2183]:
				xmin = 751.7452
				xmax = 751.8052
				text = "eight"
			intervals [2184]:
				xmin = 751.8052
				xmax = 751.9752
				text = "years"
			intervals [2185]:
				xmin = 751.9752
				xmax = 752.1452
				text = "ago"
			intervals [2186]:
				xmin = 752.1452
				xmax = 753.200
				text = ""
			intervals [2187]:
				xmin = 753.200
				xmax = 753.230
				text = "i"
			intervals [2188]:
				xmin = 753.230
				xmax = 753.440
				text = "can't"
			intervals [2189]:
				xmin = 753.440
				xmax = 753.470
				text = ""
			intervals [2190]:
				xmin = 753.470
				xmax = 753.590
				text = "do"
			intervals [2191]:
				xmin = 753.590
				xmax = 753.640
				text = ""
			intervals [2192]:
				xmin = 753.640
				xmax = 753.830
				text = "that"
			intervals [2193]:
				xmin = 753.830
				xmax = 754.2365
				text = ""
			intervals [2194]:
				xmin = 754.2365
				xmax = 754.6165
				text = "um"
			intervals [2195]:
				xmin = 754.6165
				xmax = 754.7028
				text = ""
			intervals [2196]:
				xmin = 754.7028
				xmax = 755.0828
				text = "anyway"
			intervals [2197]:
				xmin = 755.0828
				xmax = 755.6727
				text = ""
			intervals [2198]:
				xmin = 755.6727
				xmax = 755.9027
				text = "one"
			intervals [2199]:
				xmin = 755.9027
				xmax = 756.2727
				text = "day"
			intervals [2200]:
				xmin = 756.2727
				xmax = 756.6093
				text = ""
			intervals [2201]:
				xmin = 756.6093
				xmax = 756.6593
				text = "<unk>"
			intervals [2202]:
				xmin = 756.6593
				xmax = 756.7211
				text = ""
			intervals [2203]:
				xmin = 756.7211
				xmax = 757.2811
				text = "was"
			intervals [2204]:
				xmin = 757.2811
				xmax = 757.5611
				text = "bible"
			intervals [2205]:
				xmin = 757.5611
				xmax = 757.9511
				text = "study"
			intervals [2206]:
				xmin = 757.9511
				xmax = 758.1242
				text = ""
			intervals [2207]:
				xmin = 758.1242
				xmax = 758.7642
				text = "tuesday"
			intervals [2208]:
				xmin = 758.7642
				xmax = 758.9942
				text = "was"
			intervals [2209]:
				xmin = 758.9942
				xmax = 759.2442
				text = "youth"
			intervals [2210]:
				xmin = 759.2442
				xmax = 759.6342
				text = "bible"
			intervals [2211]:
				xmin = 759.6342
				xmax = 760.0242
				text = "study"
			intervals [2212]:
				xmin = 760.0242
				xmax = 760.3251
				text = ""
			intervals [2213]:
				xmin = 760.3251
				xmax = 760.6551
				text = "um"
			intervals [2214]:
				xmin = 760.6551
				xmax = 760.7651
				text = "i"
			intervals [2215]:
				xmin = 760.7651
				xmax = 761.1351
				text = "remember"
			intervals [2216]:
				xmin = 761.1351
				xmax = 761.7151
				text = "wednesday"
			intervals [2217]:
				xmin = 761.7151
				xmax = 762.1451
				text = "was"
			intervals [2218]:
				xmin = 762.1451
				xmax = 762.3951
				text = "youth"
			intervals [2219]:
				xmin = 762.3951
				xmax = 763.0051
				text = "choir"
			intervals [2220]:
				xmin = 763.0051
				xmax = 763.2496
				text = ""
			intervals [2221]:
				xmin = 763.2496
				xmax = 764.0096
				text = "uh"
			intervals [2222]:
				xmin = 764.0096
				xmax = 764.1696
				text = ""
			intervals [2223]:
				xmin = 764.1696
				xmax = 765.2896
				text = "thursday"
			intervals [2224]:
				xmin = 765.2896
				xmax = 765.3196
				text = ""
			intervals [2225]:
				xmin = 765.3196
				xmax = 765.4996
				text = "i"
			intervals [2226]:
				xmin = 765.4996
				xmax = 765.7396
				text = "don't"
			intervals [2227]:
				xmin = 765.7396
				xmax = 766.0796
				text = "remember"
			intervals [2228]:
				xmin = 766.0796
				xmax = 766.1396
				text = "i"
			intervals [2229]:
				xmin = 766.1396
				xmax = 766.3096
				text = "think"
			intervals [2230]:
				xmin = 766.3096
				xmax = 766.4296
				text = "that"
			intervals [2231]:
				xmin = 766.4296
				xmax = 766.5496
				text = "was"
			intervals [2232]:
				xmin = 766.5496
				xmax = 766.6496
				text = "my"
			intervals [2233]:
				xmin = 766.6496
				xmax = 767.0196
				text = "mom"
			intervals [2234]:
				xmin = 767.0196
				xmax = 767.0996
				text = "s"
			intervals [2235]:
				xmin = 767.0996
				xmax = 767.3696
				text = "bible"
			intervals [2236]:
				xmin = 767.3696
				xmax = 767.4696
				text = "st-"
			intervals [2237]:
				xmin = 767.4696
				xmax = 767.5619
				text = ""
			intervals [2238]:
				xmin = 767.5619
				xmax = 767.9419
				text = "uh"
			intervals [2239]:
				xmin = 767.9419
				xmax = 768.1623
				text = ""
			intervals [2240]:
				xmin = 768.1623
				xmax = 768.4723
				text = "choir"
			intervals [2241]:
				xmin = 768.4723
				xmax = 768.9823
				text = "rehearsal"
			intervals [2242]:
				xmin = 768.9823
				xmax = 769.5247
				text = ""
			intervals [2243]:
				xmin = 769.5247
				xmax = 769.6447
				text = "and"
			intervals [2244]:
				xmin = 769.6447
				xmax = 769.7547
				text = "then"
			intervals [2245]:
				xmin = 769.7547
				xmax = 770.4847
				text = "friday"
			intervals [2246]:
				xmin = 770.4847
				xmax = 770.8547
				text = "was"
			intervals [2247]:
				xmin = 770.8547
				xmax = 771.1747
				text = "family"
			intervals [2248]:
				xmin = 771.1747
				xmax = 771.4347
				text = "fun"
			intervals [2249]:
				xmin = 771.4347
				xmax = 772.0147
				text = "nights"
			intervals [2250]:
				xmin = 772.0147
				xmax = 772.3904
				text = ""
			intervals [2251]:
				xmin = 772.3904
				xmax = 772.8504
				text = "where"
			intervals [2252]:
				xmin = 772.8504
				xmax = 773.3104
				text = "uh"
			intervals [2253]:
				xmin = 773.3104
				xmax = 773.9824
				text = ""
			intervals [2254]:
				xmin = 773.9824
				xmax = 774.4424
				text = "sometimes"
			intervals [2255]:
				xmin = 774.4424
				xmax = 774.5024
				text = "we"
			intervals [2256]:
				xmin = 774.5024
				xmax = 774.6224
				text = "would"
			intervals [2257]:
				xmin = 774.6224
				xmax = 774.8324
				text = "have"
			intervals [2258]:
				xmin = 774.8324
				xmax = 775.0224
				text = "some"
			intervals [2259]:
				xmin = 775.0224
				xmax = 775.3424
				text = "video"
			intervals [2260]:
				xmin = 775.3424
				xmax = 775.8824
				text = "games"
			intervals [2261]:
				xmin = 775.8824
				xmax = 775.9624
				text = "on"
			intervals [2262]:
				xmin = 775.9624
				xmax = 775.9924
				text = "a"
			intervals [2263]:
				xmin = 775.9924
				xmax = 776.6524
				text = "old"
			intervals [2264]:
				xmin = 776.6524
				xmax = 776.9324
				text = "black"
			intervals [2265]:
				xmin = 776.9324
				xmax = 777.0824
				text = "and"
			intervals [2266]:
				xmin = 777.0824
				xmax = 777.2524
				text = "white"
			intervals [2267]:
				xmin = 777.2524
				xmax = 777.3124
				text = ""
			intervals [2268]:
				xmin = 777.3124
				xmax = 777.7524
				text = "tv"
			intervals [2269]:
				xmin = 777.7524
				xmax = 778.2738
				text = ""
			intervals [2270]:
				xmin = 778.2738
				xmax = 778.3938
				text = "we're"
			intervals [2271]:
				xmin = 778.3938
				xmax = 778.8738
				text = "playing"
			intervals [2272]:
				xmin = 778.8738
				xmax = 779.3369
				text = ""
			intervals [2273]:
				xmin = 779.3369
				xmax = 779.4469
				text = "we're"
			intervals [2274]:
				xmin = 779.4469
				xmax = 779.7869
				text = "playing"
			intervals [2275]:
				xmin = 779.7869
				xmax = 780.3969
				text = "mario"
			intervals [2276]:
				xmin = 780.3969
				xmax = 780.7769
				text = "one"
			intervals [2277]:
				xmin = 780.7769
				xmax = 781.6019
				text = ""
			intervals [2278]:
				xmin = 781.6019
				xmax = 781.7219
				text = "on"
			intervals [2279]:
				xmin = 781.7219
				xmax = 781.9419
				text = "this"
			intervals [2280]:
				xmin = 781.9419
				xmax = 782.2519
				text = "jont"
			intervals [2281]:
				xmin = 782.2519
				xmax = 782.348
				text = ""
			intervals [2282]:
				xmin = 782.348
				xmax = 782.508
				text = "and"
			intervals [2283]:
				xmin = 782.508
				xmax = 782.648
				text = "i'm"
			intervals [2284]:
				xmin = 782.648
				xmax = 782.998
				text = "like"
			intervals [2285]:
				xmin = 782.998
				xmax = 783.028
				text = ""
			intervals [2286]:
				xmin = 783.028
				xmax = 783.578
				text = "son"
			intervals [2287]:
				xmin = 783.578
				xmax = 783.9914
				text = ""
			intervals [2288]:
				xmin = 783.9914
				xmax = 784.0914
				text = "i'm"
			intervals [2289]:
				xmin = 784.0914
				xmax = 784.3414
				text = "like"
			intervals [2290]:
				xmin = 784.3414
				xmax = 784.5814
				text = "yo"
			intervals [2291]:
				xmin = 784.5814
				xmax = 784.8613
				text = ""
			intervals [2292]:
				xmin = 784.8613
				xmax = 785.2513
				text = "like"
			intervals [2293]:
				xmin = 785.2513
				xmax = 785.6047
				text = ""
			intervals [2294]:
				xmin = 785.6047
				xmax = 785.7347
				text = "it"
			intervals [2295]:
				xmin = 785.7347
				xmax = 785.8947
				text = "was"
			intervals [2296]:
				xmin = 785.8947
				xmax = 786.3047
				text = "wild"
			intervals [2297]:
				xmin = 786.3047
				xmax = 786.5387
				text = ""
			intervals [2298]:
				xmin = 786.5387
				xmax = 786.7887
				text = "cause"
			intervals [2299]:
				xmin = 786.7887
				xmax = 787.2287
				text = "mario"
			intervals [2300]:
				xmin = 787.2287
				xmax = 787.3787
				text = "had"
			intervals [2301]:
				xmin = 787.3787
				xmax = 787.5187
				text = "been"
			intervals [2302]:
				xmin = 787.5187
				xmax = 787.6787
				text = "out"
			intervals [2303]:
				xmin = 787.6787
				xmax = 787.7987
				text = "for"
			intervals [2304]:
				xmin = 787.7987
				xmax = 787.9987
				text = "like"
			intervals [2305]:
				xmin = 787.9987
				xmax = 788.2287
				text = "two"
			intervals [2306]:
				xmin = 788.2287
				xmax = 788.5887
				text = "years"
			intervals [2307]:
				xmin = 788.5887
				xmax = 789.2587
				text = "before"
			intervals [2308]:
				xmin = 789.2587
				xmax = 789.7329
				text = ""
			intervals [2309]:
				xmin = 789.7329
				xmax = 790.2629
				text = "i"
			intervals [2310]:
				xmin = 790.2629
				xmax = 790.341
				text = ""
			intervals [2311]:
				xmin = 790.341
				xmax = 790.751
				text = "really"
			intervals [2312]:
				xmin = 790.751
				xmax = 790.931
				text = "ever"
			intervals [2313]:
				xmin = 790.931
				xmax = 791.241
				text = "played"
			intervals [2314]:
				xmin = 791.241
				xmax = 791.351
				text = "it"
			intervals [2315]:
				xmin = 791.351
				xmax = 791.381
				text = ""
			intervals [2316]:
				xmin = 791.381
				xmax = 791.661
				text = "right"
			intervals [2317]:
				xmin = 791.661
				xmax = 791.8192
				text = ""
			intervals [2318]:
				xmin = 791.8192
				xmax = 791.9692
				text = "this"
			intervals [2319]:
				xmin = 791.9692
				xmax = 792.0892
				text = "was"
			intervals [2320]:
				xmin = 792.0892
				xmax = 792.2992
				text = "like"
			intervals [2321]:
				xmin = 792.2992
				xmax = 792.4092
				text = "that"
			intervals [2322]:
				xmin = 792.4092
				xmax = 792.5292
				text = "was"
			intervals [2323]:
				xmin = 792.5292
				xmax = 792.6692
				text = "like"
			intervals [2324]:
				xmin = 792.6692
				xmax = 792.6992
				text = ""
			intervals [2325]:
				xmin = 792.6992
				xmax = 792.9092
				text = "eighty"
			intervals [2326]:
				xmin = 792.9092
				xmax = 793.3992
				text = "five"
			intervals [2327]:
				xmin = 793.3992
				xmax = 793.4593
				text = ""
			intervals [2328]:
				xmin = 793.4593
				xmax = 793.6993
				text = "i"
			intervals [2329]:
				xmin = 793.6993
				xmax = 793.7693
				text = "i"
			intervals [2330]:
				xmin = 793.7693
				xmax = 793.8293
				text = "v"
			intervals [2331]:
				xmin = 793.8293
				xmax = 793.8593
				text = ""
			intervals [2332]:
				xmin = 793.8593
				xmax = 794.4593
				text = "vividly"
			intervals [2333]:
				xmin = 794.4593
				xmax = 794.9193
				text = "remember"
			intervals [2334]:
				xmin = 794.9193
				xmax = 795.0661
				text = ""
			intervals [2335]:
				xmin = 795.0661
				xmax = 795.1761
				text = "the"
			intervals [2336]:
				xmin = 795.1761
				xmax = 795.3961
				text = "first"
			intervals [2337]:
				xmin = 795.3961
				xmax = 795.5461
				text = "time"
			intervals [2338]:
				xmin = 795.5461
				xmax = 795.5761
				text = "i"
			intervals [2339]:
				xmin = 795.5761
				xmax = 795.7861
				text = "played"
			intervals [2340]:
				xmin = 795.7861
				xmax = 796.1961
				text = "mario"
			intervals [2341]:
				xmin = 796.1961
				xmax = 796.7168
				text = ""
			intervals [2342]:
				xmin = 796.7168
				xmax = 797.5068
				text = "um"
			intervals [2343]:
				xmin = 797.5068
				xmax = 798.2648
				text = ""
			intervals [2344]:
				xmin = 798.2648
				xmax = 798.5348
				text = "but"
			intervals [2345]:
				xmin = 798.5348
				xmax = 799.0648
				text = "then"
			intervals [2346]:
				xmin = 799.0648
				xmax = 799.3762
				text = ""
			intervals [2347]:
				xmin = 799.3762
				xmax = 799.5262
				text = "we're"
			intervals [2348]:
				xmin = 799.5262
				xmax = 799.9962
				text = "talking"
			intervals [2349]:
				xmin = 799.9962
				xmax = 800.2662
				text = "like"
			intervals [2350]:
				xmin = 800.2662
				xmax = 800.7184
				text = ""
			intervals [2351]:
				xmin = 800.7184
				xmax = 801.1884
				text = "seven"
			intervals [2352]:
				xmin = 801.1884
				xmax = 801.2184
				text = ""
			intervals [2353]:
				xmin = 801.2184
				xmax = 801.4584
				text = "eight"
			intervals [2354]:
				xmin = 801.4584
				xmax = 801.8984
				text = "years"
			intervals [2355]:
				xmin = 801.8984
				xmax = 802.2984
				text = "later"
			intervals [2356]:
				xmin = 802.2984
				xmax = 802.8566
				text = ""
			intervals [2357]:
				xmin = 802.8566
				xmax = 803.0066
				text = "and"
			intervals [2358]:
				xmin = 803.0066
				xmax = 803.0966
				text = "i"
			intervals [2359]:
				xmin = 803.0966
				xmax = 803.2766
				text = "got"
			intervals [2360]:
				xmin = 803.2766
				xmax = 803.3166
				text = "a"
			intervals [2361]:
				xmin = 803.3166
				xmax = 803.5766
				text = "color"
			intervals [2362]:
				xmin = 803.5766
				xmax = 803.9366
				text = "tv"
			intervals [2363]:
				xmin = 803.9366
				xmax = 804.0066
				text = "in"
			intervals [2364]:
				xmin = 804.0066
				xmax = 804.1866
				text = "my"
			intervals [2365]:
				xmin = 804.1866
				xmax = 804.6366
				text = "room"
			intervals [2366]:
				xmin = 804.6366
				xmax = 805.2196
				text = ""
			intervals [2367]:
				xmin = 805.2196
				xmax = 805.5296
				text = "why"
			intervals [2368]:
				xmin = 805.5296
				xmax = 805.6696
				text = "we"
			intervals [2369]:
				xmin = 805.6696
				xmax = 806.0696
				text = "playing"
			intervals [2370]:
				xmin = 806.0696
				xmax = 806.6796
				text = "mario"
			intervals [2371]:
				xmin = 806.6796
				xmax = 806.7096
				text = ""
			intervals [2372]:
				xmin = 806.7096
				xmax = 806.9096
				text = "the"
			intervals [2373]:
				xmin = 806.9096
				xmax = 807.3096
				text = "first"
			intervals [2374]:
				xmin = 807.3096
				xmax = 807.9296
				text = "mario"
			intervals [2375]:
				xmin = 807.9296
				xmax = 808.0196
				text = ""
			intervals [2376]:
				xmin = 808.0196
				xmax = 808.2296
				text = "on"
			intervals [2377]:
				xmin = 808.2296
				xmax = 808.5096
				text = "this"
			intervals [2378]:
				xmin = 808.5096
				xmax = 809.0385
				text = ""
			intervals [2379]:
				xmin = 809.0385
				xmax = 809.5785
				text = "tv"
			intervals [2380]:
				xmin = 809.5785
				xmax = 809.8885
				text = "had"
			intervals [2381]:
				xmin = 809.8885
				xmax = 810.0885
				text = "to"
			intervals [2382]:
				xmin = 810.0885
				xmax = 810.2085
				text = "have"
			intervals [2383]:
				xmin = 810.2085
				xmax = 810.6685
				text = "been"
			intervals [2384]:
				xmin = 810.6685
				xmax = 810.7285
				text = ""
			intervals [2385]:
				xmin = 810.7285
				xmax = 811.3085
				text = "about"
			intervals [2386]:
				xmin = 811.3085
				xmax = 812.2221
				text = ""
			intervals [2387]:
				xmin = 812.2221
				xmax = 812.8021
				text = "thirteen"
			intervals [2388]:
				xmin = 812.8021
				xmax = 813.2421
				text = "inches"
			intervals [2389]:
				xmin = 813.2421
				xmax = 813.7921
				text = "maybe"
			intervals [2390]:
				xmin = 813.7921
				xmax = 814.1572
				text = ""
			intervals [2391]:
				xmin = 814.1572
				xmax = 814.4572
				text = "black"
			intervals [2392]:
				xmin = 814.4572
				xmax = 814.5472
				text = "and"
			intervals [2393]:
				xmin = 814.5472
				xmax = 814.8372
				text = "white"
			intervals [2394]:
				xmin = 814.8372
				xmax = 814.8672
				text = ""
			intervals [2395]:
				xmin = 814.8672
				xmax = 815.2572
				text = "jont"
			intervals [2396]:
				xmin = 815.2572
				xmax = 815.6729
				text = ""
			intervals [2397]:
				xmin = 815.6729
				xmax = 815.8029
				text = "we"
			intervals [2398]:
				xmin = 815.8029
				xmax = 816.0829
				text = "all"
			intervals [2399]:
				xmin = 816.0829
				xmax = 816.5029
				text = "huddled"
			intervals [2400]:
				xmin = 816.5029
				xmax = 816.8629
				text = "around"
			intervals [2401]:
				xmin = 816.8629
				xmax = 816.9429
				text = "it"
			intervals [2402]:
				xmin = 816.9429
				xmax = 817.1929
				text = "tryna"
			intervals [2403]:
				xmin = 817.1929
				xmax = 817.3629
				text = "play"
			intervals [2404]:
				xmin = 817.3629
				xmax = 818.0129
				text = "mario"
			intervals [2405]:
				xmin = 818.0129
				xmax = 818.5146
				text = ""
			intervals [2406]:
				xmin = 818.5146
				xmax = 818.6846
				text = "i'm"
			intervals [2407]:
				xmin = 818.6846
				xmax = 818.9046
				text = "like"
			intervals [2408]:
				xmin = 818.9046
				xmax = 819.1846
				text = "son"
			intervals [2409]:
				xmin = 819.1846
				xmax = 819.2146
				text = ""
			intervals [2410]:
				xmin = 819.2146
				xmax = 819.3746
				text = "this"
			intervals [2411]:
				xmin = 819.3746
				xmax = 819.5746
				text = "is"
			intervals [2412]:
				xmin = 819.5746
				xmax = 820.142
				text = ""
			intervals [2413]:
				xmin = 820.142
				xmax = 820.282
				text = "we"
			intervals [2414]:
				xmin = 820.282
				xmax = 820.462
				text = "got"
			intervals [2415]:
				xmin = 820.462
				xmax = 820.532
				text = "to"
			intervals [2416]:
				xmin = 820.532
				xmax = 820.692
				text = "do"
			intervals [2417]:
				xmin = 820.692
				xmax = 821.022
				text = "better"
			intervals [2418]:
				xmin = 821.022
				xmax = 821.542
				text = "<unk>"
			intervals [2419]:
				xmin = 821.542
				xmax = 821.632
				text = "like"
			intervals [2420]:
				xmin = 821.632
				xmax = 821.722
				text = "we"
			intervals [2421]:
				xmin = 821.722
				xmax = 821.992
				text = ""
			intervals [2422]:
				xmin = 821.992
				xmax = 822.142
				text = "we"
			intervals [2423]:
				xmin = 822.142
				xmax = 822.342
				text = "can"
			intervals [2424]:
				xmin = 822.342
				xmax = 822.542
				text = "do"
			intervals [2425]:
				xmin = 822.542
				xmax = 822.942
				text = "better"
			intervals [2426]:
				xmin = 822.942
				xmax = 823.3829
				text = ""
			intervals [2427]:
				xmin = 823.3829
				xmax = 823.6029
				text = "we"
			intervals [2428]:
				xmin = 823.6029
				xmax = 823.8029
				text = "can"
			intervals [2429]:
				xmin = 823.8029
				xmax = 824.0529
				text = "do"
			intervals [2430]:
				xmin = 824.0529
				xmax = 824.3354
				text = ""
			intervals [2431]:
				xmin = 824.3354
				xmax = 824.6654
				text = "better"
			intervals [2432]:
				xmin = 824.6654
				xmax = 825.1721
				text = ""
			intervals [2433]:
				xmin = 825.1721
				xmax = 825.7421
				text = "um"
			intervals [2434]:
				xmin = 825.7421
				xmax = 826.6389
				text = ""
			intervals [2435]:
				xmin = 826.6389
				xmax = 826.7689
				text = "but"
			intervals [2436]:
				xmin = 826.7689
				xmax = 827.0289
				text = "yeah"
			intervals [2437]:
				xmin = 827.0289
				xmax = 827.3803
				text = ""
			intervals [2438]:
				xmin = 827.3803
				xmax = 827.5103
				text = "that"
			intervals [2439]:
				xmin = 827.5103
				xmax = 827.6503
				text = "was"
			intervals [2440]:
				xmin = 827.6503
				xmax = 827.9003
				text = "that"
			intervals [2441]:
				xmin = 827.9003
				xmax = 827.9403
				text = ""
			intervals [2442]:
				xmin = 827.9403
				xmax = 828.0903
				text = "and"
			intervals [2443]:
				xmin = 828.0903
				xmax = 828.3603
				text = "then"
			intervals [2444]:
				xmin = 828.3603
				xmax = 828.7203
				text = "sunday"
			intervals [2445]:
				xmin = 828.7203
				xmax = 828.8103
				text = "we"
			intervals [2446]:
				xmin = 828.8103
				xmax = 828.9203
				text = "were"
			intervals [2447]:
				xmin = 828.9203
				xmax = 829.1603
				text = "back"
			intervals [2448]:
				xmin = 829.1603
				xmax = 829.2503
				text = "in"
			intervals [2449]:
				xmin = 829.2503
				xmax = 829.7403
				text = "church"
			intervals [2450]:
				xmin = 829.7403
				xmax = 829.8411
				text = ""
			intervals [2451]:
				xmin = 829.8411
				xmax = 830.0911
				text = "um"
			intervals [2452]:
				xmin = 830.0911
				xmax = 830.1311
				text = ""
			intervals [2453]:
				xmin = 830.1311
				xmax = 830.5511
				text = "saturday"
			intervals [2454]:
				xmin = 830.5511
				xmax = 830.6811
				text = "was"
			intervals [2455]:
				xmin = 830.6811
				xmax = 830.8511
				text = "kind"
			intervals [2456]:
				xmin = 830.8511
				xmax = 830.9311
				text = "of"
			intervals [2457]:
				xmin = 830.9311
				xmax = 831.0611
				text = "my"
			intervals [2458]:
				xmin = 831.0611
				xmax = 831.3311
				text = "only"
			intervals [2459]:
				xmin = 831.3311
				xmax = 831.5011
				text = "day"
			intervals [2460]:
				xmin = 831.5011
				xmax = 831.6411
				text = "that"
			intervals [2461]:
				xmin = 831.6411
				xmax = 831.7111
				text = "i"
			intervals [2462]:
				xmin = 831.7111
				xmax = 832.0111
				text = "wasn't"
			intervals [2463]:
				xmin = 832.0111
				xmax = 832.0411
				text = ""
			intervals [2464]:
				xmin = 832.0411
				xmax = 832.3511
				text = "in"
			intervals [2465]:
				xmin = 832.3511
				xmax = 832.5176
				text = ""
			intervals [2466]:
				xmin = 832.5176
				xmax = 832.6576
				text = "in"
			intervals [2467]:
				xmin = 832.6576
				xmax = 832.7676
				text = "the"
			intervals [2468]:
				xmin = 832.7676
				xmax = 833.0376
				text = "church"
			intervals [2469]:
				xmin = 833.0376
				xmax = 833.2576
				text = "some"
			intervals [2470]:
				xmin = 833.2576
				xmax = 833.4476
				text = "way"
			intervals [2471]:
				xmin = 833.4476
				xmax = 833.7076
				text = "shape"
			intervals [2472]:
				xmin = 833.7076
				xmax = 833.7776
				text = "or"
			intervals [2473]:
				xmin = 833.7776
				xmax = 834.0776
				text = "form"
			intervals [2474]:
				xmin = 834.0776
				xmax = 838.4011
				text = ""
			intervals [2475]:
				xmin = 838.4011
				xmax = 838.7811
				text = "yeah"
			intervals [2476]:
				xmin = 838.7811
				xmax = 838.900
				text = ""
			intervals [2477]:
				xmin = 838.900
				xmax = 839.680
				text = "<unk>"
			intervals [2478]:
				xmin = 839.680
				xmax = 841.119
				text = ""
			intervals [2479]:
				xmin = 841.119
				xmax = 841.919
				text = "oh"
			intervals [2480]:
				xmin = 841.919
				xmax = 841.949
				text = ""
			intervals [2481]:
				xmin = 841.949
				xmax = 842.539
				text = "yeah"
			intervals [2482]:
				xmin = 842.539
				xmax = 842.569
				text = ""
			intervals [2483]:
				xmin = 842.569
				xmax = 842.789
				text = "let"
			intervals [2484]:
				xmin = 842.789
				xmax = 842.879
				text = "s"
			intervals [2485]:
				xmin = 842.879
				xmax = 842.909
				text = ""
			intervals [2486]:
				xmin = 842.909
				xmax = 843.089
				text = "get"
			intervals [2487]:
				xmin = 843.089
				xmax = 843.219
				text = "to"
			intervals [2488]:
				xmin = 843.219
				xmax = 843.519
				text = "this"
			intervals [2489]:
				xmin = 843.519
				xmax = 843.549
				text = ""
			intervals [2490]:
				xmin = 843.549
				xmax = 843.939
				text = "awkward"
			intervals [2491]:
				xmin = 843.939
				xmax = 843.979
				text = ""
			intervals [2492]:
				xmin = 843.979
				xmax = 844.909
				text = "phase"
			intervals [2493]:
				xmin = 844.909
				xmax = 845.0228
				text = ""
			intervals [2494]:
				xmin = 845.0228
				xmax = 845.5728
				text = "<unk>"
			intervals [2495]:
				xmin = 845.5728
				xmax = 845.9966
				text = ""
			intervals [2496]:
				xmin = 845.9966
				xmax = 846.0466
				text = "i"
			intervals [2497]:
				xmin = 846.0466
				xmax = 846.4266
				text = "already"
			intervals [2498]:
				xmin = 846.4266
				xmax = 846.6166
				text = "know"
			intervals [2499]:
				xmin = 846.6166
				xmax = 846.7166
				text = "where"
			intervals [2500]:
				xmin = 846.7166
				xmax = 846.8366
				text = "we're"
			intervals [2501]:
				xmin = 846.8366
				xmax = 847.1466
				text = "going"
			intervals [2502]:
				xmin = 847.1466
				xmax = 847.4866
				text = "okay"
			intervals [2503]:
				xmin = 847.4866
				xmax = 847.5437
				text = ""
			intervals [2504]:
				xmin = 847.5437
				xmax = 847.9537
				text = "continue"
			intervals [2505]:
				xmin = 847.9537
				xmax = 849.3053
				text = ""
			intervals [2506]:
				xmin = 849.3053
				xmax = 849.4253
				text = "<unk>"
			intervals [2507]:
				xmin = 849.4253
				xmax = 850.2052
				text = ""
			intervals [2508]:
				xmin = 850.2052
				xmax = 850.3152
				text = "oh"
			intervals [2509]:
				xmin = 850.3152
				xmax = 850.5452
				text = "no"
			intervals [2510]:
				xmin = 850.5452
				xmax = 850.7152
				text = "no"
			intervals [2511]:
				xmin = 850.7152
				xmax = 850.8652
				text = "no"
			intervals [2512]:
				xmin = 850.8652
				xmax = 851.1352
				text = "i"
			intervals [2513]:
				xmin = 851.1352
				xmax = 851.4316
				text = ""
			intervals [2514]:
				xmin = 851.4316
				xmax = 851.7216
				text = "i"
			intervals [2515]:
				xmin = 851.7216
				xmax = 851.8216
				text = "i"
			intervals [2516]:
				xmin = 851.8216
				xmax = 852.0716
				text = "like"
			intervals [2517]:
				xmin = 852.0716
				xmax = 852.2916
				text = "being"
			intervals [2518]:
				xmin = 852.2916
				xmax = 852.5516
				text = "asked"
			intervals [2519]:
				xmin = 852.5516
				xmax = 852.6316
				text = "the"
			intervals [2520]:
				xmin = 852.6316
				xmax = 853.1416
				text = "question"
			intervals [2521]:
				xmin = 853.1416
				xmax = 853.3282
				text = ""
			intervals [2522]:
				xmin = 853.3282
				xmax = 853.8982
				text = "<unk>"
			intervals [2523]:
				xmin = 853.8982
				xmax = 854.0182
				text = "it"
			intervals [2524]:
				xmin = 854.0182
				xmax = 854.1382
				text = "s"
			intervals [2525]:
				xmin = 854.1382
				xmax = 854.3482
				text = ""
			intervals [2526]:
				xmin = 854.3482
				xmax = 854.6682
				text = "yeah"
			intervals [2527]:
				xmin = 854.6682
				xmax = 857.1842
				text = ""
			intervals [2528]:
				xmin = 857.1842
				xmax = 857.2142
				text = "<unk>"
			intervals [2529]:
				xmin = 857.2142
				xmax = 859.7746
				text = ""
			intervals [2530]:
				xmin = 859.7746
				xmax = 860.0546
				text = "mm-hm"
			intervals [2531]:
				xmin = 860.0546
				xmax = 862.9999
				text = ""
			intervals [2532]:
				xmin = 862.9999
				xmax = 863.3399
				text = "okay"
			intervals [2533]:
				xmin = 863.3399
				xmax = 863.9014
				text = ""
			intervals [2534]:
				xmin = 863.9014
				xmax = 864.6914
				text = "rdx-"
			intervals [2535]:
				xmin = 864.6914
				xmax = 865.6499
				text = ""
			intervals [2536]:
				xmin = 865.6499
				xmax = 866.1199
				text = "well"
			intervals [2537]:
				xmin = 866.1199
				xmax = 866.2308
				text = ""
			intervals [2538]:
				xmin = 866.2308
				xmax = 866.3808
				text = "it"
			intervals [2539]:
				xmin = 866.3808
				xmax = 866.4108
				text = ""
			intervals [2540]:
				xmin = 866.4108
				xmax = 867.2108
				text = "was"
			intervals [2541]:
				xmin = 867.2108
				xmax = 867.6408
				text = "<unk>"
			intervals [2542]:
				xmin = 867.6408
				xmax = 868.2808
				text = "um"
			intervals [2543]:
				xmin = 868.2808
				xmax = 868.8627
				text = ""
			intervals [2544]:
				xmin = 868.8627
				xmax = 869.1327
				text = "yeah"
			intervals [2545]:
				xmin = 869.1327
				xmax = 869.2927
				text = "it"
			intervals [2546]:
				xmin = 869.2927
				xmax = 870.0427
				text = "was"
			intervals [2547]:
				xmin = 870.0427
				xmax = 870.2118
				text = ""
			intervals [2548]:
				xmin = 870.2118
				xmax = 870.4118
				text = "near"
			intervals [2549]:
				xmin = 870.4118
				xmax = 870.7218
				text = "eastern"
			intervals [2550]:
				xmin = 870.7218
				xmax = 871.1418
				text = "market"
			intervals [2551]:
				xmin = 871.1418
				xmax = 871.207
				text = ""
			intervals [2552]:
				xmin = 871.207
				xmax = 871.817
				text = "so"
			intervals [2553]:
				xmin = 871.817
				xmax = 872.2869
				text = ""
			intervals [2554]:
				xmin = 872.2869
				xmax = 872.5969
				text = "across"
			intervals [2555]:
				xmin = 872.5969
				xmax = 872.6969
				text = "the"
			intervals [2556]:
				xmin = 872.6969
				xmax = 873.3769
				text = "bridge"
			intervals [2557]:
				xmin = 873.3769
				xmax = 873.4069
				text = ""
			intervals [2558]:
				xmin = 873.4069
				xmax = 874.0769
				text = "um"
			intervals [2559]:
				xmin = 874.0769
				xmax = 875.2497
				text = ""
			intervals [2560]:
				xmin = 875.2497
				xmax = 875.3397
				text = "i"
			intervals [2561]:
				xmin = 875.3397
				xmax = 875.3897
				text = ""
			intervals [2562]:
				xmin = 875.3897
				xmax = 875.6397
				text = "wanna"
			intervals [2563]:
				xmin = 875.6397
				xmax = 875.7597
				text = "say"
			intervals [2564]:
				xmin = 875.7597
				xmax = 875.8397
				text = "it"
			intervals [2565]:
				xmin = 875.8397
				xmax = 876.0597
				text = "was"
			intervals [2566]:
				xmin = 876.0597
				xmax = 876.0897
				text = ""
			intervals [2567]:
				xmin = 876.0897
				xmax = 876.3097
				text = "eight"
			intervals [2568]:
				xmin = 876.3097
				xmax = 876.4097
				text = "o"
			intervals [2569]:
				xmin = 876.4097
				xmax = 876.9697
				text = "one"
			intervals [2570]:
				xmin = 876.9697
				xmax = 877.1697
				text = ""
			intervals [2571]:
				xmin = 877.1697
				xmax = 877.4397
				text = "eighth"
			intervals [2572]:
				xmin = 877.4397
				xmax = 877.8997
				text = "street"
			intervals [2573]:
				xmin = 877.8997
				xmax = 878.0996
				text = ""
			intervals [2574]:
				xmin = 878.0996
				xmax = 878.4096
				text = "nope"
			intervals [2575]:
				xmin = 878.4096
				xmax = 878.5286
				text = ""
			intervals [2576]:
				xmin = 878.5286
				xmax = 879.4186
				text = "rdx"
			intervals [2577]:
				xmin = 879.4186
				xmax = 880.1306
				text = ""
			intervals [2578]:
				xmin = 880.1306
				xmax = 881.4506
				text = "rdx"
			intervals [2579]:
				xmin = 881.4506
				xmax = 881.8941
				text = ""
			intervals [2580]:
				xmin = 881.8941
				xmax = 883.0341
				text = "southeast"
			intervals [2581]:
				xmin = 883.0341
				xmax = 883.552
				text = ""
			intervals [2582]:
				xmin = 883.552
				xmax = 884.102
				text = "um"
			intervals [2583]:
				xmin = 884.102
				xmax = 884.478
				text = ""
			intervals [2584]:
				xmin = 884.478
				xmax = 884.688
				text = "that"
			intervals [2585]:
				xmin = 884.688
				xmax = 884.9882
				text = ""
			intervals [2586]:
				xmin = 884.9882
				xmax = 885.1582
				text = "would"
			intervals [2587]:
				xmin = 885.1582
				xmax = 885.2582
				text = "have"
			intervals [2588]:
				xmin = 885.2582
				xmax = 885.3082
				text = ""
			intervals [2589]:
				xmin = 885.3082
				xmax = 885.4982
				text = "been"
			intervals [2590]:
				xmin = 885.4982
				xmax = 885.6663
				text = ""
			intervals [2591]:
				xmin = 885.6663
				xmax = 885.8963
				text = "nope"
			intervals [2592]:
				xmin = 885.8963
				xmax = 888.3257
				text = ""
			intervals [2593]:
				xmin = 888.3257
				xmax = 888.6557
				text = "inaudible"
			intervals [2594]:
				xmin = 888.6557
				xmax = 889.7479
				text = ""
			intervals [2595]:
				xmin = 889.7479
				xmax = 890.5979
				text = "rdx"
			intervals [2596]:
				xmin = 890.5979
				xmax = 891.4385
				text = ""
			intervals [2597]:
				xmin = 891.4385
				xmax = 891.5385
				text = "that"
			intervals [2598]:
				xmin = 891.5385
				xmax = 891.6885
				text = "would"
			intervals [2599]:
				xmin = 891.6885
				xmax = 891.7985
				text = "have"
			intervals [2600]:
				xmin = 891.7985
				xmax = 891.8885
				text = "been"
			intervals [2601]:
				xmin = 891.8885
				xmax = 891.9585
				text = ""
			intervals [2602]:
				xmin = 891.9585
				xmax = 892.1285
				text = "it"
			intervals [2603]:
				xmin = 892.1285
				xmax = 892.6389
				text = ""
			intervals [2604]:
				xmin = 892.6389
				xmax = 893.3389
				text = "um"
			intervals [2605]:
				xmin = 893.3389
				xmax = 894.7873
				text = ""
			intervals [2606]:
				xmin = 894.7873
				xmax = 895.2073
				text = "first"
			intervals [2607]:
				xmin = 895.2073
				xmax = 895.8473
				text = "school"
			intervals [2608]:
				xmin = 895.8473
				xmax = 896.4873
				text = "where"
			intervals [2609]:
				xmin = 896.4873
				xmax = 897.252
				text = ""
			intervals [2610]:
				xmin = 897.252
				xmax = 898.012
				text = "we"
			intervals [2611]:
				xmin = 898.012
				xmax = 898.8534
				text = ""
			intervals [2612]:
				xmin = 898.8534
				xmax = 899.0934
				text = "as"
			intervals [2613]:
				xmin = 899.0934
				xmax = 899.2034
				text = "a"
			intervals [2614]:
				xmin = 899.2034
				xmax = 899.7034
				text = "class"
			intervals [2615]:
				xmin = 899.7034
				xmax = 900.2934
				text = "moved"
			intervals [2616]:
				xmin = 900.2934
				xmax = 900.8899
				text = ""
			intervals [2617]:
				xmin = 900.8899
				xmax = 901.0299
				text = "and"
			intervals [2618]:
				xmin = 901.0299
				xmax = 901.1299
				text = "it"
			intervals [2619]:
				xmin = 901.1299
				xmax = 901.4399
				text = "wasn't"
			intervals [2620]:
				xmin = 901.4399
				xmax = 901.5753
				text = ""
			intervals [2621]:
				xmin = 901.5753
				xmax = 901.7453
				text = "and"
			intervals [2622]:
				xmin = 901.7453
				xmax = 901.8253
				text = "the"
			intervals [2623]:
				xmin = 901.8253
				xmax = 902.2253
				text = "teachers"
			intervals [2624]:
				xmin = 902.2253
				xmax = 902.4453
				text = "didn't"
			intervals [2625]:
				xmin = 902.4453
				xmax = 902.7853
				text = "move"
			intervals [2626]:
				xmin = 902.7853
				xmax = 903.0908
				text = ""
			intervals [2627]:
				xmin = 903.0908
				xmax = 903.2408
				text = "so"
			intervals [2628]:
				xmin = 903.2408
				xmax = 903.3408
				text = "in"
			intervals [2629]:
				xmin = 903.3408
				xmax = 903.8208
				text = "elementary"
			intervals [2630]:
				xmin = 903.8208
				xmax = 904.0808
				text = "school"
			intervals [2631]:
				xmin = 904.0808
				xmax = 904.1508
				text = "the"
			intervals [2632]:
				xmin = 904.1508
				xmax = 904.3108
				text = "way"
			intervals [2633]:
				xmin = 904.3108
				xmax = 904.4008
				text = "it"
			intervals [2634]:
				xmin = 904.4008
				xmax = 904.7008
				text = "worked"
			intervals [2635]:
				xmin = 904.7008
				xmax = 904.9808
				text = "for"
			intervals [2636]:
				xmin = 904.9808
				xmax = 905.2708
				text = "us"
			intervals [2637]:
				xmin = 905.2708
				xmax = 905.6542
				text = ""
			intervals [2638]:
				xmin = 905.6542
				xmax = 906.1042
				text = "um"
			intervals [2639]:
				xmin = 906.1042
				xmax = 906.3743
				text = ""
			intervals [2640]:
				xmin = 906.3743
				xmax = 906.5643
				text = "we"
			intervals [2641]:
				xmin = 906.5643
				xmax = 906.7143
				text = "would"
			intervals [2642]:
				xmin = 906.7143
				xmax = 907.1643
				text = "stay"
			intervals [2643]:
				xmin = 907.1643
				xmax = 907.2583
				text = ""
			intervals [2644]:
				xmin = 907.2583
				xmax = 907.4683
				text = "in"
			intervals [2645]:
				xmin = 907.4683
				xmax = 907.7083
				text = "one"
			intervals [2646]:
				xmin = 907.7083
				xmax = 908.2983
				text = "classroom"
			intervals [2647]:
				xmin = 908.2983
				xmax = 908.6452
				text = ""
			intervals [2648]:
				xmin = 908.6452
				xmax = 908.7452
				text = "and"
			intervals [2649]:
				xmin = 908.7452
				xmax = 908.9152
				text = "then"
			intervals [2650]:
				xmin = 908.9152
				xmax = 909.3452
				text = "different"
			intervals [2651]:
				xmin = 909.3452
				xmax = 909.7052
				text = "types"
			intervals [2652]:
				xmin = 909.7052
				xmax = 909.8052
				text = "of"
			intervals [2653]:
				xmin = 909.8052
				xmax = 910.1852
				text = "teachers"
			intervals [2654]:
				xmin = 910.1852
				xmax = 910.2852
				text = "would"
			intervals [2655]:
				xmin = 910.2852
				xmax = 910.4652
				text = "come"
			intervals [2656]:
				xmin = 910.4652
				xmax = 910.6452
				text = "to"
			intervals [2657]:
				xmin = 910.6452
				xmax = 910.8352
				text = "us"
			intervals [2658]:
				xmin = 910.8352
				xmax = 911.0752
				text = "so"
			intervals [2659]:
				xmin = 911.0752
				xmax = 911.1376
				text = ""
			intervals [2660]:
				xmin = 911.1376
				xmax = 911.3776
				text = "oh"
			intervals [2661]:
				xmin = 911.3776
				xmax = 911.5376
				text = "it"
			intervals [2662]:
				xmin = 911.5376
				xmax = 911.5976
				text = "s"
			intervals [2663]:
				xmin = 911.5976
				xmax = 911.9776
				text = "music"
			intervals [2664]:
				xmin = 911.9776
				xmax = 912.5176
				text = "class"
			intervals [2665]:
				xmin = 912.5176
				xmax = 912.8153
				text = ""
			intervals [2666]:
				xmin = 912.8153
				xmax = 912.9153
				text = "my"
			intervals [2667]:
				xmin = 912.9153
				xmax = 913.2553
				text = "music"
			intervals [2668]:
				xmin = 913.2553
				xmax = 913.5753
				text = "teacher"
			intervals [2669]:
				xmin = 913.5753
				xmax = 913.9453
				text = "comes"
			intervals [2670]:
				xmin = 913.9453
				xmax = 914.0653
				text = "to"
			intervals [2671]:
				xmin = 914.0653
				xmax = 914.2253
				text = "my"
			intervals [2672]:
				xmin = 914.2253
				xmax = 914.6953
				text = "class"
			intervals [2673]:
				xmin = 914.6953
				xmax = 914.7588
				text = ""
			intervals [2674]:
				xmin = 914.7588
				xmax = 914.9788
				text = "and"
			intervals [2675]:
				xmin = 914.9788
				xmax = 915.0888
				text = "we"
			intervals [2676]:
				xmin = 915.0888
				xmax = 915.3188
				text = "talk"
			intervals [2677]:
				xmin = 915.3188
				xmax = 915.5388
				text = "about"
			intervals [2678]:
				xmin = 915.5388
				xmax = 915.8388
				text = "music"
			intervals [2679]:
				xmin = 915.8388
				xmax = 915.9388
				text = "and"
			intervals [2680]:
				xmin = 915.9388
				xmax = 916.2688
				text = "stuff"
			intervals [2681]:
				xmin = 916.2688
				xmax = 916.7548
				text = ""
			intervals [2682]:
				xmin = 916.7548
				xmax = 917.0848
				text = "oh"
			intervals [2683]:
				xmin = 917.0848
				xmax = 917.2848
				text = "it"
			intervals [2684]:
				xmin = 917.2848
				xmax = 917.3748
				text = ""
			intervals [2685]:
				xmin = 917.3748
				xmax = 917.6748
				text = "s"
			intervals [2686]:
				xmin = 917.6748
				xmax = 917.7048
				text = ""
			intervals [2687]:
				xmin = 917.7048
				xmax = 917.8648
				text = "you"
			intervals [2688]:
				xmin = 917.8648
				xmax = 918.2748
				text = "know"
			intervals [2689]:
				xmin = 918.2748
				xmax = 918.3863
				text = ""
			intervals [2690]:
				xmin = 918.3863
				xmax = 919.0163
				text = "pe"
			intervals [2691]:
				xmin = 919.0163
				xmax = 919.3515
				text = ""
			intervals [2692]:
				xmin = 919.3515
				xmax = 919.6815
				text = "our"
			intervals [2693]:
				xmin = 919.6815
				xmax = 919.9915
				text = "musi-"
			intervals [2694]:
				xmin = 919.9915
				xmax = 920.0315
				text = ""
			intervals [2695]:
				xmin = 920.0315
				xmax = 920.2415
				text = "our"
			intervals [2696]:
				xmin = 920.2415
				xmax = 920.5215
				text = "pe"
			intervals [2697]:
				xmin = 920.5215
				xmax = 920.8915
				text = "teacher"
			intervals [2698]:
				xmin = 920.8915
				xmax = 921.1515
				text = "comes"
			intervals [2699]:
				xmin = 921.1515
				xmax = 921.2315
				text = "to"
			intervals [2700]:
				xmin = 921.2315
				xmax = 921.3715
				text = "our"
			intervals [2701]:
				xmin = 921.3715
				xmax = 921.8315
				text = "class"
			intervals [2702]:
				xmin = 921.8315
				xmax = 921.9022
				text = ""
			intervals [2703]:
				xmin = 921.9022
				xmax = 922.2322
				text = "covers"
			intervals [2704]:
				xmin = 922.2322
				xmax = 922.3222
				text = "the"
			intervals [2705]:
				xmin = 922.3222
				xmax = 922.5122
				text = "health"
			intervals [2706]:
				xmin = 922.5122
				xmax = 922.8222
				text = "stuff"
			intervals [2707]:
				xmin = 922.8222
				xmax = 922.8822
				text = "and"
			intervals [2708]:
				xmin = 922.8822
				xmax = 922.9822
				text = "then"
			intervals [2709]:
				xmin = 922.9822
				xmax = 923.1122
				text = "we"
			intervals [2710]:
				xmin = 923.1122
				xmax = 923.2722
				text = "all"
			intervals [2711]:
				xmin = 923.2722
				xmax = 923.4422
				text = "go"
			intervals [2712]:
				xmin = 923.4422
				xmax = 923.9922
				text = "outside"
			intervals [2713]:
				xmin = 923.9922
				xmax = 924.3557
				text = ""
			intervals [2714]:
				xmin = 924.3557
				xmax = 924.6057
				text = "oh"
			intervals [2715]:
				xmin = 924.6057
				xmax = 924.7257
				text = "it"
			intervals [2716]:
				xmin = 924.7257
				xmax = 924.8257
				text = "s"
			intervals [2717]:
				xmin = 924.8257
				xmax = 924.9057
				text = "you"
			intervals [2718]:
				xmin = 924.9057
				xmax = 925.0657
				text = "know"
			intervals [2719]:
				xmin = 925.0657
				xmax = 925.6573
				text = ""
			intervals [2720]:
				xmin = 925.6573
				xmax = 926.2673
				text = "so"
			intervals [2721]:
				xmin = 926.2673
				xmax = 926.5439
				text = ""
			intervals [2722]:
				xmin = 926.5439
				xmax = 927.1539
				text = "for"
			intervals [2723]:
				xmin = 927.1539
				xmax = 927.3426
				text = ""
			intervals [2724]:
				xmin = 927.3426
				xmax = 927.6826
				text = "junior"
			intervals [2725]:
				xmin = 927.6826
				xmax = 927.9026
				text = "high"
			intervals [2726]:
				xmin = 927.9026
				xmax = 928.3826
				text = "school"
			intervals [2727]:
				xmin = 928.3826
				xmax = 929.0572
				text = ""
			intervals [2728]:
				xmin = 929.0572
				xmax = 929.9572
				text = "we"
			intervals [2729]:
				xmin = 929.9572
				xmax = 930.0646
				text = ""
			intervals [2730]:
				xmin = 930.0646
				xmax = 930.2046
				text = "it"
			intervals [2731]:
				xmin = 930.2046
				xmax = 930.3646
				text = "was"
			intervals [2732]:
				xmin = 930.3646
				xmax = 930.4546
				text = "the"
			intervals [2733]:
				xmin = 930.4546
				xmax = 930.4946
				text = ""
			intervals [2734]:
				xmin = 930.4946
				xmax = 930.9846
				text = "opposite"
			intervals [2735]:
				xmin = 930.9846
				xmax = 931.0446
				text = "it"
			intervals [2736]:
				xmin = 931.0446
				xmax = 931.1746
				text = "was"
			intervals [2737]:
				xmin = 931.1746
				xmax = 931.7546
				text = "inverted"
			intervals [2738]:
				xmin = 931.7546
				xmax = 932.0343
				text = ""
			intervals [2739]:
				xmin = 932.0343
				xmax = 932.1443
				text = "we"
			intervals [2740]:
				xmin = 932.1443
				xmax = 932.2643
				text = "would"
			intervals [2741]:
				xmin = 932.2643
				xmax = 932.7243
				text = "have"
			intervals [2742]:
				xmin = 932.7243
				xmax = 933.1243
				text = "um"
			intervals [2743]:
				xmin = 933.1243
				xmax = 934.1073
				text = ""
			intervals [2744]:
				xmin = 934.1073
				xmax = 934.3473
				text = "all"
			intervals [2745]:
				xmin = 934.3473
				xmax = 934.4273
				text = "of"
			intervals [2746]:
				xmin = 934.4273
				xmax = 934.6073
				text = "my"
			intervals [2747]:
				xmin = 934.6073
				xmax = 935.0873
				text = "class"
			intervals [2748]:
				xmin = 935.0873
				xmax = 935.2473
				text = "would"
			intervals [2749]:
				xmin = 935.2473
				xmax = 935.5473
				text = "move"
			intervals [2750]:
				xmin = 935.5473
				xmax = 936.1673
				text = "together"
			intervals [2751]:
				xmin = 936.1673
				xmax = 936.3583
				text = ""
			intervals [2752]:
				xmin = 936.3583
				xmax = 936.5483
				text = "to"
			intervals [2753]:
				xmin = 936.5483
				xmax = 936.6383
				text = "the"
			intervals [2754]:
				xmin = 936.6383
				xmax = 936.9383
				text = "next"
			intervals [2755]:
				xmin = 936.9383
				xmax = 937.4383
				text = "class"
			intervals [2756]:
				xmin = 937.4383
				xmax = 937.5383
				text = "and"
			intervals [2757]:
				xmin = 937.5383
				xmax = 937.6483
				text = "then"
			intervals [2758]:
				xmin = 937.6483
				xmax = 937.7783
				text = "to"
			intervals [2759]:
				xmin = 937.7783
				xmax = 937.8683
				text = "the"
			intervals [2760]:
				xmin = 937.8683
				xmax = 938.0983
				text = "next"
			intervals [2761]:
				xmin = 938.0983
				xmax = 938.4483
				text = "class"
			intervals [2762]:
				xmin = 938.4483
				xmax = 938.7224
				text = ""
			intervals [2763]:
				xmin = 938.7224
				xmax = 938.7924
				text = "and"
			intervals [2764]:
				xmin = 938.7924
				xmax = 938.9124
				text = "that"
			intervals [2765]:
				xmin = 938.9124
				xmax = 939.0224
				text = "was"
			intervals [2766]:
				xmin = 939.0224
				xmax = 939.1224
				text = "the"
			intervals [2767]:
				xmin = 939.1224
				xmax = 939.3824
				text = "first"
			intervals [2768]:
				xmin = 939.3824
				xmax = 939.8624
				text = "experience"
			intervals [2769]:
				xmin = 939.8624
				xmax = 939.9824
				text = "with"
			intervals [2770]:
				xmin = 939.9824
				xmax = 940.2024
				text = "that"
			intervals [2771]:
				xmin = 940.2024
				xmax = 940.2324
				text = ""
			intervals [2772]:
				xmin = 940.2324
				xmax = 940.3124
				text = "and"
			intervals [2773]:
				xmin = 940.3124
				xmax = 940.4624
				text = "that"
			intervals [2774]:
				xmin = 940.4624
				xmax = 940.5924
				text = "was"
			intervals [2775]:
				xmin = 940.5924
				xmax = 940.7924
				text = "kind"
			intervals [2776]:
				xmin = 940.7924
				xmax = 940.9024
				text = "of"
			intervals [2777]:
				xmin = 940.9024
				xmax = 941.2264
				text = ""
			intervals [2778]:
				xmin = 941.2264
				xmax = 941.4364
				text = "kind"
			intervals [2779]:
				xmin = 941.4364
				xmax = 941.5064
				text = "of"
			intervals [2780]:
				xmin = 941.5064
				xmax = 941.9264
				text = "wild"
			intervals [2781]:
				xmin = 941.9264
				xmax = 942.3816
				text = ""
			intervals [2782]:
				xmin = 942.3816
				xmax = 942.9016
				text = "um"
			intervals [2783]:
				xmin = 942.9016
				xmax = 944.1955
				text = ""
			intervals [2784]:
				xmin = 944.1955
				xmax = 944.3655
				text = "i"
			intervals [2785]:
				xmin = 944.3655
				xmax = 944.6155
				text = "was"
			intervals [2786]:
				xmin = 944.6155
				xmax = 944.6455
				text = ""
			intervals [2787]:
				xmin = 944.6455
				xmax = 945.0655
				text = "in"
			intervals [2788]:
				xmin = 945.0655
				xmax = 945.5218
				text = ""
			intervals [2789]:
				xmin = 945.5218
				xmax = 945.7718
				text = "miss"
			intervals [2790]:
				xmin = 945.7718
				xmax = 946.9118
				text = "rdx"
			intervals [2791]:
				xmin = 946.9118
				xmax = 946.9718
				text = "s"
			intervals [2792]:
				xmin = 946.9718
				xmax = 947.2004
				text = ""
			intervals [2793]:
				xmin = 947.2004
				xmax = 947.5304
				text = "uh"
			intervals [2794]:
				xmin = 947.5304
				xmax = 947.5904
				text = ""
			intervals [2795]:
				xmin = 947.5904
				xmax = 948.0404
				text = "class"
			intervals [2796]:
				xmin = 948.0404
				xmax = 948.2904
				text = "one"
			intervals [2797]:
				xmin = 948.2904
				xmax = 948.3904
				text = "o"
			intervals [2798]:
				xmin = 948.3904
				xmax = 949.0004
				text = "six"
			intervals [2799]:
				xmin = 949.0004
				xmax = 949.7359
				text = ""
			intervals [2800]:
				xmin = 949.7359
				xmax = 950.5959
				text = "and"
			intervals [2801]:
				xmin = 950.5959
				xmax = 950.6659
				text = ""
			intervals [2802]:
				xmin = 950.6659
				xmax = 950.8459
				text = "miss"
			intervals [2803]:
				xmin = 950.8459
				xmax = 951.2059
				text = "rdx"
			intervals [2804]:
				xmin = 951.2059
				xmax = 951.2659
				text = "s"
			intervals [2805]:
				xmin = 951.2659
				xmax = 951.5659
				text = "class"
			intervals [2806]:
				xmin = 951.5659
				xmax = 951.7059
				text = "was"
			intervals [2807]:
				xmin = 951.7059
				xmax = 951.8459
				text = "one"
			intervals [2808]:
				xmin = 951.8459
				xmax = 951.9059
				text = "of"
			intervals [2809]:
				xmin = 951.9059
				xmax = 951.9859
				text = "the"
			intervals [2810]:
				xmin = 951.9859
				xmax = 952.2459
				text = "gifted"
			intervals [2811]:
				xmin = 952.2459
				xmax = 952.3459
				text = "and"
			intervals [2812]:
				xmin = 952.3459
				xmax = 952.7759
				text = "talented"
			intervals [2813]:
				xmin = 952.7759
				xmax = 953.3959
				text = "classes"
			intervals [2814]:
				xmin = 953.3959
				xmax = 953.8055
				text = ""
			intervals [2815]:
				xmin = 953.8055
				xmax = 954.0855
				text = "and"
			intervals [2816]:
				xmin = 954.0855
				xmax = 954.1855
				text = "we"
			intervals [2817]:
				xmin = 954.1855
				xmax = 954.2255
				text = ""
			intervals [2818]:
				xmin = 954.2255
				xmax = 954.4955
				text = "didn't"
			intervals [2819]:
				xmin = 954.4955
				xmax = 955.1155
				text = "know"
			intervals [2820]:
				xmin = 955.1155
				xmax = 955.4541
				text = ""
			intervals [2821]:
				xmin = 955.4541
				xmax = 955.7541
				text = "so"
			intervals [2822]:
				xmin = 955.7541
				xmax = 956.0741
				text = "they"
			intervals [2823]:
				xmin = 956.0741
				xmax = 956.3241
				text = "they"
			intervals [2824]:
				xmin = 956.3241
				xmax = 956.7441
				text = "had"
			intervals [2825]:
				xmin = 956.7441
				xmax = 956.8996
				text = ""
			intervals [2826]:
				xmin = 956.8996
				xmax = 957.5196
				text = "gt"
			intervals [2827]:
				xmin = 957.5196
				xmax = 957.8042
				text = ""
			intervals [2828]:
				xmin = 957.8042
				xmax = 958.1542
				text = "um"
			intervals [2829]:
				xmin = 958.1542
				xmax = 958.1842
				text = ""
			intervals [2830]:
				xmin = 958.1842
				xmax = 958.3442
				text = "in"
			intervals [2831]:
				xmin = 958.3442
				xmax = 958.8842
				text = "elementary"
			intervals [2832]:
				xmin = 958.8842
				xmax = 959.3742
				text = "school"
			intervals [2833]:
				xmin = 959.3742
				xmax = 959.9933
				text = ""
			intervals [2834]:
				xmin = 959.9933
				xmax = 960.1033
				text = "<unk>"
			intervals [2835]:
				xmin = 960.1033
				xmax = 960.1851
				text = ""
			intervals [2836]:
				xmin = 960.1851
				xmax = 960.7351
				text = "and"
			intervals [2837]:
				xmin = 960.7351
				xmax = 961.5074
				text = ""
			intervals [2838]:
				xmin = 961.5074
				xmax = 961.6374
				text = "you"
			intervals [2839]:
				xmin = 961.6374
				xmax = 962.0474
				text = "know"
			intervals [2840]:
				xmin = 962.0474
				xmax = 963.1208
				text = ""
			intervals [2841]:
				xmin = 963.1208
				xmax = 963.3008
				text = "like"
			intervals [2842]:
				xmin = 963.3008
				xmax = 963.3808
				text = ""
			intervals [2843]:
				xmin = 963.3808
				xmax = 963.6108
				text = "there"
			intervals [2844]:
				xmin = 963.6108
				xmax = 963.9674
				text = ""
			intervals [2845]:
				xmin = 963.9674
				xmax = 964.1574
				text = "i"
			intervals [2846]:
				xmin = 964.1574
				xmax = 964.3874
				text = "was"
			intervals [2847]:
				xmin = 964.3874
				xmax = 964.4174
				text = ""
			intervals [2848]:
				xmin = 964.4174
				xmax = 964.6974
				text = "in"
			intervals [2849]:
				xmin = 964.6974
				xmax = 965.2874
				text = "gt"
			intervals [2850]:
				xmin = 965.2874
				xmax = 965.3849
				text = ""
			intervals [2851]:
				xmin = 965.3849
				xmax = 965.6149
				text = "for"
			intervals [2852]:
				xmin = 965.6149
				xmax = 965.8349
				text = "like"
			intervals [2853]:
				xmin = 965.8349
				xmax = 965.9549
				text = ""
			intervals [2854]:
				xmin = 965.9549
				xmax = 966.0849
				text = "a"
			intervals [2855]:
				xmin = 966.0849
				xmax = 966.3549
				text = "few"
			intervals [2856]:
				xmin = 966.3549
				xmax = 967.0849
				text = "sessions"
			intervals [2857]:
				xmin = 967.0849
				xmax = 967.179
				text = ""
			intervals [2858]:
				xmin = 967.179
				xmax = 967.419
				text = "and"
			intervals [2859]:
				xmin = 967.419
				xmax = 967.629
				text = "then"
			intervals [2860]:
				xmin = 967.629
				xmax = 967.659
				text = ""
			intervals [2861]:
				xmin = 967.659
				xmax = 967.819
				text = "i"
			intervals [2862]:
				xmin = 967.819
				xmax = 967.979
				text = "was"
			intervals [2863]:
				xmin = 967.979
				xmax = 968.149
				text = "just"
			intervals [2864]:
				xmin = 968.149
				xmax = 968.509
				text = "tired"
			intervals [2865]:
				xmin = 968.509
				xmax = 968.569
				text = "of"
			intervals [2866]:
				xmin = 968.569
				xmax = 968.859
				text = "being"
			intervals [2867]:
				xmin = 968.859
				xmax = 969.309
				text = "around"
			intervals [2868]:
				xmin = 969.309
				xmax = 969.479
				text = "that"
			intervals [2869]:
				xmin = 969.479
				xmax = 969.549
				text = ""
			intervals [2870]:
				xmin = 969.549
				xmax = 969.939
				text = "group"
			intervals [2871]:
				xmin = 969.939
				xmax = 970.3611
				text = ""
			intervals [2872]:
				xmin = 970.3611
				xmax = 970.6011
				text = "and"
			intervals [2873]:
				xmin = 970.6011
				xmax = 971.0811
				text = "so"
			intervals [2874]:
				xmin = 971.0811
				xmax = 971.1111
				text = ""
			intervals [2875]:
				xmin = 971.1111
				xmax = 971.2811
				text = "i"
			intervals [2876]:
				xmin = 971.2811
				xmax = 971.6811
				text = "left"
			intervals [2877]:
				xmin = 971.6811
				xmax = 972.0785
				text = ""
			intervals [2878]:
				xmin = 972.0785
				xmax = 972.4185
				text = "um"
			intervals [2879]:
				xmin = 972.4185
				xmax = 972.4585
				text = ""
			intervals [2880]:
				xmin = 972.4585
				xmax = 972.6385
				text = "but"
			intervals [2881]:
				xmin = 972.6385
				xmax = 972.7485
				text = "i"
			intervals [2882]:
				xmin = 972.7485
				xmax = 972.8285
				text = ""
			intervals [2883]:
				xmin = 972.8285
				xmax = 973.1085
				text = "did"
			intervals [2884]:
				xmin = 973.1085
				xmax = 973.2583
				text = ""
			intervals [2885]:
				xmin = 973.2583
				xmax = 973.4583
				text = "i"
			intervals [2886]:
				xmin = 973.4583
				xmax = 973.6779
				text = ""
			intervals [2887]:
				xmin = 973.6779
				xmax = 973.9579
				text = "got"
			intervals [2888]:
				xmin = 973.9579
				xmax = 974.3774
				text = ""
			intervals [2889]:
				xmin = 974.3774
				xmax = 974.5374
				text = "put"
			intervals [2890]:
				xmin = 974.5374
				xmax = 974.6774
				text = "in"
			intervals [2891]:
				xmin = 974.6774
				xmax = 974.7974
				text = "a"
			intervals [2892]:
				xmin = 974.7974
				xmax = 975.2274
				text = "program"
			intervals [2893]:
				xmin = 975.2274
				xmax = 975.4374
				text = "called"
			intervals [2894]:
				xmin = 975.4374
				xmax = 975.7674
				text = "project"
			intervals [2895]:
				xmin = 975.7674
				xmax = 975.8674
				text = "two"
			intervals [2896]:
				xmin = 975.8674
				xmax = 976.3774
				text = "thousand"
			intervals [2897]:
				xmin = 976.3774
				xmax = 976.8301
				text = ""
			intervals [2898]:
				xmin = 976.8301
				xmax = 977.2001
				text = "um"
			intervals [2899]:
				xmin = 977.2001
				xmax = 977.3701
				text = "which"
			intervals [2900]:
				xmin = 977.3701
				xmax = 977.5201
				text = "was"
			intervals [2901]:
				xmin = 977.5201
				xmax = 977.6701
				text = "all"
			intervals [2902]:
				xmin = 977.6701
				xmax = 978.0701
				text = "about"
			intervals [2903]:
				xmin = 978.0701
				xmax = 978.3983
				text = ""
			intervals [2904]:
				xmin = 978.3983
				xmax = 978.4983
				text = "<unk>"
			intervals [2905]:
				xmin = 978.4983
				xmax = 978.6683
				text = "uh"
			intervals [2906]:
				xmin = 978.6683
				xmax = 979.0083
				text = "helping"
			intervals [2907]:
				xmin = 979.0083
				xmax = 979.3083
				text = "folks"
			intervals [2908]:
				xmin = 979.3083
				xmax = 979.4483
				text = "that"
			intervals [2909]:
				xmin = 979.4483
				xmax = 979.5683
				text = "would"
			intervals [2910]:
				xmin = 979.5683
				xmax = 980.0583
				text = "graduate"
			intervals [2911]:
				xmin = 980.0583
				xmax = 980.0883
				text = ""
			intervals [2912]:
				xmin = 980.0883
				xmax = 980.1483
				text = "in"
			intervals [2913]:
				xmin = 980.1483
				xmax = 980.2083
				text = "the"
			intervals [2914]:
				xmin = 980.2083
				xmax = 980.5083
				text = "class"
			intervals [2915]:
				xmin = 980.5083
				xmax = 980.5783
				text = "of"
			intervals [2916]:
				xmin = 980.5783
				xmax = 980.7083
				text = "two"
			intervals [2917]:
				xmin = 980.7083
				xmax = 981.1483
				text = "thousand"
			intervals [2918]:
				xmin = 981.1483
				xmax = 981.2883
				text = "and"
			intervals [2919]:
				xmin = 981.2883
				xmax = 981.8683
				text = "beyond"
			intervals [2920]:
				xmin = 981.8683
				xmax = 982.3265
				text = ""
			intervals [2921]:
				xmin = 982.3265
				xmax = 982.9765
				text = "um"
			intervals [2922]:
				xmin = 982.9765
				xmax = 983.1367
				text = ""
			intervals [2923]:
				xmin = 983.1367
				xmax = 983.5367
				text = "to"
			intervals [2924]:
				xmin = 983.5367
				xmax = 983.5667
				text = ""
			intervals [2925]:
				xmin = 983.5667
				xmax = 983.9567
				text = "remain"
			intervals [2926]:
				xmin = 983.9567
				xmax = 984.0667
				text = "in"
			intervals [2927]:
				xmin = 984.0667
				xmax = 984.2967
				text = "high"
			intervals [2928]:
				xmin = 984.2967
				xmax = 984.5867
				text = "school"
			intervals [2929]:
				xmin = 984.5867
				xmax = 984.762
				text = ""
			intervals [2930]:
				xmin = 984.762
				xmax = 985.052
				text = "remain"
			intervals [2931]:
				xmin = 985.052
				xmax = 985.242
				text = "in"
			intervals [2932]:
				xmin = 985.242
				xmax = 985.732
				text = "school"
			intervals [2933]:
				xmin = 985.732
				xmax = 985.9484
				text = ""
			intervals [2934]:
				xmin = 985.9484
				xmax = 986.1084
				text = "so"
			intervals [2935]:
				xmin = 986.1084
				xmax = 986.1984
				text = "that"
			intervals [2936]:
				xmin = 986.1984
				xmax = 986.2984
				text = "they"
			intervals [2937]:
				xmin = 986.2984
				xmax = 986.4084
				text = "can"
			intervals [2938]:
				xmin = 986.4084
				xmax = 986.8184
				text = "graduate"
			intervals [2939]:
				xmin = 986.8184
				xmax = 986.8784
				text = "and"
			intervals [2940]:
				xmin = 986.8784
				xmax = 986.9584
				text = "go"
			intervals [2941]:
				xmin = 986.9584
				xmax = 987.0284
				text = "to"
			intervals [2942]:
				xmin = 987.0284
				xmax = 987.5184
				text = "college"
			intervals [2943]:
				xmin = 987.5184
				xmax = 988.098
				text = ""
			intervals [2944]:
				xmin = 988.098
				xmax = 988.828
				text = "um"
			intervals [2945]:
				xmin = 988.828
				xmax = 989.990
				text = ""
			intervals [2946]:
				xmin = 989.990
				xmax = 990.160
				text = "so"
			intervals [2947]:
				xmin = 990.160
				xmax = 990.210
				text = "i"
			intervals [2948]:
				xmin = 990.210
				xmax = 990.490
				text = "did"
			intervals [2949]:
				xmin = 990.490
				xmax = 990.520
				text = ""
			intervals [2950]:
				xmin = 990.520
				xmax = 990.780
				text = "that"
			intervals [2951]:
				xmin = 990.780
				xmax = 990.810
				text = ""
			intervals [2952]:
				xmin = 990.810
				xmax = 990.870
				text = "in"
			intervals [2953]:
				xmin = 990.870
				xmax = 991.350
				text = "elementary"
			intervals [2954]:
				xmin = 991.350
				xmax = 991.710
				text = "school"
			intervals [2955]:
				xmin = 991.710
				xmax = 992.1649
				text = ""
			intervals [2956]:
				xmin = 992.1649
				xmax = 992.3449
				text = "move"
			intervals [2957]:
				xmin = 992.3449
				xmax = 992.8349
				text = "forward"
			intervals [2958]:
				xmin = 992.8349
				xmax = 993.1149
				text = "to"
			intervals [2959]:
				xmin = 993.1149
				xmax = 993.4249
				text = "junior"
			intervals [2960]:
				xmin = 993.4249
				xmax = 993.6349
				text = "high"
			intervals [2961]:
				xmin = 993.6349
				xmax = 994.0749
				text = "school"
			intervals [2962]:
				xmin = 994.0749
				xmax = 994.4897
				text = ""
			intervals [2963]:
				xmin = 994.4897
				xmax = 994.7297
				text = "i'm"
			intervals [2964]:
				xmin = 994.7297
				xmax = 994.7797
				text = ""
			intervals [2965]:
				xmin = 994.7797
				xmax = 994.9997
				text = "in"
			intervals [2966]:
				xmin = 994.9997
				xmax = 995.0997
				text = "the"
			intervals [2967]:
				xmin = 995.0997
				xmax = 995.4297
				text = "gifted"
			intervals [2968]:
				xmin = 995.4297
				xmax = 995.5097
				text = "and"
			intervals [2969]:
				xmin = 995.5097
				xmax = 996.1297
				text = "talented"
			intervals [2970]:
				xmin = 996.1297
				xmax = 996.1597
				text = ""
			intervals [2971]:
				xmin = 996.1597
				xmax = 996.4697
				text = "middle"
			intervals [2972]:
				xmin = 996.4697
				xmax = 996.5297
				text = ""
			intervals [2973]:
				xmin = 996.5297
				xmax = 996.8497
				text = "like"
			intervals [2974]:
				xmin = 996.8497
				xmax = 996.9397
				text = "in"
			intervals [2975]:
				xmin = 996.9397
				xmax = 997.0597
				text = "the"
			intervals [2976]:
				xmin = 997.0597
				xmax = 997.1297
				text = "g-"
			intervals [2977]:
				xmin = 997.1297
				xmax = 997.666
				text = ""
			intervals [2978]:
				xmin = 997.666
				xmax = 997.966
				text = "gifted"
			intervals [2979]:
				xmin = 997.966
				xmax = 998.096
				text = "and"
			intervals [2980]:
				xmin = 998.096
				xmax = 998.186
				text = ""
			intervals [2981]:
				xmin = 998.186
				xmax = 998.286
				text = "c"
			intervals [2982]:
				xmin = 998.286
				xmax = 998.382
				text = ""
			intervals [2983]:
				xmin = 998.382
				xmax = 999.182
				text = "talented"
			intervals [2984]:
				xmin = 999.182
				xmax = 999.7576
				text = ""
			intervals [2985]:
				xmin = 999.7576
				xmax = 1000.4776
				text = "homeroom"
			intervals [2986]:
				xmin = 1000.4776
				xmax = 1001.1678
				text = ""
			intervals [2987]:
				xmin = 1001.1678
				xmax = 1001.5578
				text = "and"
			intervals [2988]:
				xmin = 1001.5578
				xmax = 1001.6778
				text = "there"
			intervals [2989]:
				xmin = 1001.6778
				xmax = 1001.7878
				text = "were"
			intervals [2990]:
				xmin = 1001.7878
				xmax = 1002.0478
				text = "two"
			intervals [2991]:
				xmin = 1002.0478
				xmax = 1002.1378
				text = "of"
			intervals [2992]:
				xmin = 1002.1378
				xmax = 1002.3778
				text = "us"
			intervals [2993]:
				xmin = 1002.3778
				xmax = 1002.4478
				text = "it"
			intervals [2994]:
				xmin = 1002.4478
				xmax = 1002.5778
				text = "was"
			intervals [2995]:
				xmin = 1002.5778
				xmax = 1002.7278
				text = "one"
			intervals [2996]:
				xmin = 1002.7278
				xmax = 1002.7778
				text = "o"
			intervals [2997]:
				xmin = 1002.7778
				xmax = 1003.0978
				text = "five"
			intervals [2998]:
				xmin = 1003.0978
				xmax = 1003.1578
				text = "and"
			intervals [2999]:
				xmin = 1003.1578
				xmax = 1003.2978
				text = "one"
			intervals [3000]:
				xmin = 1003.2978
				xmax = 1003.3778
				text = "o"
			intervals [3001]:
				xmin = 1003.3778
				xmax = 1003.8478
				text = "six"
			intervals [3002]:
				xmin = 1003.8478
				xmax = 1004.2282
				text = ""
			intervals [3003]:
				xmin = 1004.2282
				xmax = 1004.5582
				text = "um"
			intervals [3004]:
				xmin = 1004.5582
				xmax = 1004.6182
				text = "and"
			intervals [3005]:
				xmin = 1004.6182
				xmax = 1004.7882
				text = "then"
			intervals [3006]:
				xmin = 1004.7882
				xmax = 1004.8882
				text = "the"
			intervals [3007]:
				xmin = 1004.8882
				xmax = 1005.2282
				text = "rest"
			intervals [3008]:
				xmin = 1005.2282
				xmax = 1005.2682
				text = ""
			intervals [3009]:
				xmin = 1005.2682
				xmax = 1005.7282
				text = "were"
			intervals [3010]:
				xmin = 1005.7282
				xmax = 1006.3525
				text = ""
			intervals [3011]:
				xmin = 1006.3525
				xmax = 1006.4425
				text = "i"
			intervals [3012]:
				xmin = 1006.4425
				xmax = 1006.6925
				text = "guess"
			intervals [3013]:
				xmin = 1006.6925
				xmax = 1007.0825
				text = "considered"
			intervals [3014]:
				xmin = 1007.0825
				xmax = 1007.1125
				text = ""
			intervals [3015]:
				xmin = 1007.1125
				xmax = 1007.2225
				text = "the"
			intervals [3016]:
				xmin = 1007.2225
				xmax = 1007.8625
				text = "standard"
			intervals [3017]:
				xmin = 1007.8625
				xmax = 1008.0739
				text = ""
			intervals [3018]:
				xmin = 1008.0739
				xmax = 1008.2639
				text = "and"
			intervals [3019]:
				xmin = 1008.2639
				xmax = 1008.3739
				text = "i"
			intervals [3020]:
				xmin = 1008.3739
				xmax = 1008.6939
				text = "never"
			intervals [3021]:
				xmin = 1008.6939
				xmax = 1009.2139
				text = "understood"
			intervals [3022]:
				xmin = 1009.2139
				xmax = 1009.2439
				text = ""
			intervals [3023]:
				xmin = 1009.2439
				xmax = 1009.5139
				text = "that"
			intervals [3024]:
				xmin = 1009.5139
				xmax = 1009.7712
				text = ""
			intervals [3025]:
				xmin = 1009.7712
				xmax = 1010.2112
				text = "um"
			intervals [3026]:
				xmin = 1010.2112
				xmax = 1010.6571
				text = ""
			intervals [3027]:
				xmin = 1010.6571
				xmax = 1011.0871
				text = "now"
			intervals [3028]:
				xmin = 1011.0871
				xmax = 1011.240
				text = ""
			intervals [3029]:
				xmin = 1011.240
				xmax = 1011.450
				text = "with"
			intervals [3030]:
				xmin = 1011.450
				xmax = 1011.599
				text = ""
			intervals [3031]:
				xmin = 1011.599
				xmax = 1011.919
				text = "different"
			intervals [3032]:
				xmin = 1011.919
				xmax = 1012.639
				text = "perspective"
			intervals [3033]:
				xmin = 1012.639
				xmax = 1013.0166
				text = ""
			intervals [3034]:
				xmin = 1013.0166
				xmax = 1013.4466
				text = "um"
			intervals [3035]:
				xmin = 1013.4466
				xmax = 1013.6274
				text = ""
			intervals [3036]:
				xmin = 1013.6274
				xmax = 1013.6874
				text = "it"
			intervals [3037]:
				xmin = 1013.6874
				xmax = 1013.8474
				text = "s"
			intervals [3038]:
				xmin = 1013.8474
				xmax = 1013.8774
				text = ""
			intervals [3039]:
				xmin = 1013.8774
				xmax = 1014.5474
				text = "interesting"
			intervals [3040]:
				xmin = 1014.5474
				xmax = 1014.806
				text = ""
			intervals [3041]:
				xmin = 1014.806
				xmax = 1015.016
				text = "i"
			intervals [3042]:
				xmin = 1015.016
				xmax = 1015.046
				text = "<unk>"
			intervals [3043]:
				xmin = 1015.046
				xmax = 1015.1427
				text = ""
			intervals [3044]:
				xmin = 1015.1427
				xmax = 1015.3027
				text = "i"
			intervals [3045]:
				xmin = 1015.3027
				xmax = 1015.3327
				text = "<unk>"
			intervals [3046]:
				xmin = 1015.3327
				xmax = 1015.4927
				text = "leave"
			intervals [3047]:
				xmin = 1015.4927
				xmax = 1015.5527
				text = "it"
			intervals [3048]:
				xmin = 1015.5527
				xmax = 1015.6427
				text = "at"
			intervals [3049]:
				xmin = 1015.6427
				xmax = 1015.7027
				text = ""
			intervals [3050]:
				xmin = 1015.7027
				xmax = 1015.9527
				text = "that"
			intervals [3051]:
				xmin = 1015.9527
				xmax = 1016.0086
				text = ""
			intervals [3052]:
				xmin = 1016.0086
				xmax = 1016.1786
				text = "cause"
			intervals [3053]:
				xmin = 1016.1786
				xmax = 1016.2286
				text = "i"
			intervals [3054]:
				xmin = 1016.2286
				xmax = 1016.6186
				text = "imagine"
			intervals [3055]:
				xmin = 1016.6186
				xmax = 1016.6786
				text = "we"
			intervals [3056]:
				xmin = 1016.6786
				xmax = 1016.7086
				text = "<unk>"
			intervals [3057]:
				xmin = 1016.7086
				xmax = 1016.8786
				text = "talk"
			intervals [3058]:
				xmin = 1016.8786
				xmax = 1017.0886
				text = "about"
			intervals [3059]:
				xmin = 1017.0886
				xmax = 1017.2586
				text = "that"
			intervals [3060]:
				xmin = 1017.2586
				xmax = 1017.2886
				text = ""
			intervals [3061]:
				xmin = 1017.2886
				xmax = 1017.5986
				text = "later"
			intervals [3062]:
				xmin = 1017.5986
				xmax = 1018.1912
				text = ""
			intervals [3063]:
				xmin = 1018.1912
				xmax = 1018.8712
				text = "um"
			intervals [3064]:
				xmin = 1018.8712
				xmax = 1021.599
				text = ""
			intervals [3065]:
				xmin = 1021.599
				xmax = 1021.709
				text = "<unk>"
			intervals [3066]:
				xmin = 1021.709
				xmax = 1022.855
				text = ""
			intervals [3067]:
				xmin = 1022.855
				xmax = 1023.045
				text = "miss"
			intervals [3068]:
				xmin = 1023.045
				xmax = 1023.505
				text = "rdx"
			intervals [3069]:
				xmin = 1023.505
				xmax = 1023.535
				text = "s"
			intervals [3070]:
				xmin = 1023.535
				xmax = 1024.045
				text = "class"
			intervals [3071]:
				xmin = 1024.045
				xmax = 1024.2819
				text = ""
			intervals [3072]:
				xmin = 1024.2819
				xmax = 1024.5019
				text = "was"
			intervals [3073]:
				xmin = 1024.5019
				xmax = 1025.1019
				text = "where"
			intervals [3074]:
				xmin = 1025.1019
				xmax = 1026.6754
				text = ""
			intervals [3075]:
				xmin = 1026.6754
				xmax = 1026.8954
				text = "i"
			intervals [3076]:
				xmin = 1026.8954
				xmax = 1027.4954
				text = "learned"
			intervals [3077]:
				xmin = 1027.4954
				xmax = 1027.5654
				text = ""
			intervals [3078]:
				xmin = 1027.5654
				xmax = 1027.7754
				text = "i"
			intervals [3079]:
				xmin = 1027.7754
				xmax = 1028.7271
				text = ""
			intervals [3080]:
				xmin = 1028.7271
				xmax = 1029.1571
				text = "didn't"
			intervals [3081]:
				xmin = 1029.1571
				xmax = 1029.8788
				text = ""
			intervals [3082]:
				xmin = 1029.8788
				xmax = 1031.1988
				text = "always"
			intervals [3083]:
				xmin = 1031.1988
				xmax = 1031.6609
				text = ""
			intervals [3084]:
				xmin = 1031.6609
				xmax = 1032.0309
				text = "fit"
			intervals [3085]:
				xmin = 1032.0309
				xmax = 1032.4209
				text = "in"
			intervals [3086]:
				xmin = 1032.4209
				xmax = 1033.193
				text = ""
			intervals [3087]:
				xmin = 1033.193
				xmax = 1033.503
				text = "with"
			intervals [3088]:
				xmin = 1033.503
				xmax = 1033.533
				text = ""
			intervals [3089]:
				xmin = 1033.533
				xmax = 1033.723
				text = "the"
			intervals [3090]:
				xmin = 1033.723
				xmax = 1034.013
				text = "rest"
			intervals [3091]:
				xmin = 1034.013
				xmax = 1034.083
				text = "of"
			intervals [3092]:
				xmin = 1034.083
				xmax = 1034.223
				text = "my"
			intervals [3093]:
				xmin = 1034.223
				xmax = 1034.253
				text = ""
			intervals [3094]:
				xmin = 1034.253
				xmax = 1034.923
				text = "class"
			intervals [3095]:
				xmin = 1034.923
				xmax = 1035.3566
				text = ""
			intervals [3096]:
				xmin = 1035.3566
				xmax = 1035.6666
				text = "in"
			intervals [3097]:
				xmin = 1035.6666
				xmax = 1035.7988
				text = ""
			intervals [3098]:
				xmin = 1035.7988
				xmax = 1036.2988
				text = "elementary"
			intervals [3099]:
				xmin = 1036.2988
				xmax = 1036.6088
				text = "school"
			intervals [3100]:
				xmin = 1036.6088
				xmax = 1036.6388
				text = ""
			intervals [3101]:
				xmin = 1036.6388
				xmax = 1036.8088
				text = "i"
			intervals [3102]:
				xmin = 1036.8088
				xmax = 1036.9388
				text = ""
			intervals [3103]:
				xmin = 1036.9388
				xmax = 1037.2388
				text = "didn't"
			intervals [3104]:
				xmin = 1037.2388
				xmax = 1037.4488
				text = "fit"
			intervals [3105]:
				xmin = 1037.4488
				xmax = 1037.6888
				text = "in"
			intervals [3106]:
				xmin = 1037.6888
				xmax = 1037.8288
				text = "with"
			intervals [3107]:
				xmin = 1037.8288
				xmax = 1037.9088
				text = "the"
			intervals [3108]:
				xmin = 1037.9088
				xmax = 1038.1088
				text = "rest"
			intervals [3109]:
				xmin = 1038.1088
				xmax = 1038.1688
				text = "of"
			intervals [3110]:
				xmin = 1038.1688
				xmax = 1038.2588
				text = "my"
			intervals [3111]:
				xmin = 1038.2588
				xmax = 1038.6088
				text = "class"
			intervals [3112]:
				xmin = 1038.6088
				xmax = 1039.1388
				text = "always"
			intervals [3113]:
				xmin = 1039.1388
				xmax = 1039.3189
				text = ""
			intervals [3114]:
				xmin = 1039.3189
				xmax = 1039.4489
				text = "but"
			intervals [3115]:
				xmin = 1039.4489
				xmax = 1039.5289
				text = "i"
			intervals [3116]:
				xmin = 1039.5289
				xmax = 1039.7889
				text = "didn't"
			intervals [3117]:
				xmin = 1039.7889
				xmax = 1039.8189
				text = ""
			intervals [3118]:
				xmin = 1039.8189
				xmax = 1040.1789
				text = "know"
			intervals [3119]:
				xmin = 1040.1789
				xmax = 1041.3819
				text = ""
			intervals [3120]:
				xmin = 1041.3819
				xmax = 1041.5919
				text = "like"
			intervals [3121]:
				xmin = 1041.5919
				xmax = 1041.6419
				text = "i"
			intervals [3122]:
				xmin = 1041.6419
				xmax = 1041.8019
				text = "just"
			intervals [3123]:
				xmin = 1041.8019
				xmax = 1042.0219
				text = "kind"
			intervals [3124]:
				xmin = 1042.0219
				xmax = 1042.1019
				text = "of"
			intervals [3125]:
				xmin = 1042.1019
				xmax = 1042.2419
				text = "was"
			intervals [3126]:
				xmin = 1042.2419
				xmax = 1042.4519
				text = "like"
			intervals [3127]:
				xmin = 1042.4519
				xmax = 1042.7219
				text = "oh"
			intervals [3128]:
				xmin = 1042.7219
				xmax = 1043.259
				text = ""
			intervals [3129]:
				xmin = 1043.259
				xmax = 1043.369
				text = "do"
			intervals [3130]:
				xmin = 1043.369
				xmax = 1043.429
				text = ""
			intervals [3131]:
				xmin = 1043.429
				xmax = 1043.509
				text = "do"
			intervals [3132]:
				xmin = 1043.509
				xmax = 1043.609
				text = "do"
			intervals [3133]:
				xmin = 1043.609
				xmax = 1043.639
				text = ""
			intervals [3134]:
				xmin = 1043.639
				xmax = 1043.729
				text = "do"
			intervals [3135]:
				xmin = 1043.729
				xmax = 1044.009
				text = "do"
			intervals [3136]:
				xmin = 1044.009
				xmax = 1044.5029
				text = ""
			intervals [3137]:
				xmin = 1044.5029
				xmax = 1045.0429
				text = "where"
			intervals [3138]:
				xmin = 1045.0429
				xmax = 1045.1091
				text = ""
			intervals [3139]:
				xmin = 1045.1091
				xmax = 1045.2491
				text = "in"
			intervals [3140]:
				xmin = 1045.2491
				xmax = 1045.4891
				text = "junior"
			intervals [3141]:
				xmin = 1045.4891
				xmax = 1045.6691
				text = "high"
			intervals [3142]:
				xmin = 1045.6691
				xmax = 1045.9791
				text = "school"
			intervals [3143]:
				xmin = 1045.9791
				xmax = 1046.0091
				text = ""
			intervals [3144]:
				xmin = 1046.0091
				xmax = 1046.1191
				text = "i"
			intervals [3145]:
				xmin = 1046.1191
				xmax = 1046.4191
				text = "started"
			intervals [3146]:
				xmin = 1046.4191
				xmax = 1046.9691
				text = "realizing"
			intervals [3147]:
				xmin = 1046.9691
				xmax = 1047.0842
				text = ""
			intervals [3148]:
				xmin = 1047.0842
				xmax = 1047.3642
				text = "oh"
			intervals [3149]:
				xmin = 1047.3642
				xmax = 1047.6542
				text = "shit"
			intervals [3150]:
				xmin = 1047.6542
				xmax = 1048.0467
				text = ""
			intervals [3151]:
				xmin = 1048.0467
				xmax = 1048.2067
				text = "i"
			intervals [3152]:
				xmin = 1048.2067
				xmax = 1048.4167
				text = "don't"
			intervals [3153]:
				xmin = 1048.4167
				xmax = 1048.6267
				text = "fit"
			intervals [3154]:
				xmin = 1048.6267
				xmax = 1048.8567
				text = "in"
			intervals [3155]:
				xmin = 1048.8567
				xmax = 1049.3371
				text = ""
			intervals [3156]:
				xmin = 1049.3371
				xmax = 1049.5371
				text = "this"
			intervals [3157]:
				xmin = 1049.5371
				xmax = 1049.7671
				text = "is"
			intervals [3158]:
				xmin = 1049.7671
				xmax = 1050.1718
				text = ""
			intervals [3159]:
				xmin = 1050.1718
				xmax = 1050.3718
				text = "this"
			intervals [3160]:
				xmin = 1050.3718
				xmax = 1050.6818
				text = "is"
			intervals [3161]:
				xmin = 1050.6818
				xmax = 1051.173
				text = ""
			intervals [3162]:
				xmin = 1051.173
				xmax = 1051.403
				text = "not"
			intervals [3163]:
				xmin = 1051.403
				xmax = 1051.433
				text = ""
			intervals [3164]:
				xmin = 1051.433
				xmax = 1051.683
				text = "me"
			intervals [3165]:
				xmin = 1051.683
				xmax = 1052.1769
				text = ""
			intervals [3166]:
				xmin = 1052.1769
				xmax = 1052.9969
				text = "um"
			intervals [3167]:
				xmin = 1052.9969
				xmax = 1054.0114
				text = ""
			intervals [3168]:
				xmin = 1054.0114
				xmax = 1054.9314
				text = "and"
			intervals [3169]:
				xmin = 1054.9314
				xmax = 1055.6035
				text = ""
			intervals [3170]:
				xmin = 1055.6035
				xmax = 1055.7635
				text = "one"
			intervals [3171]:
				xmin = 1055.7635
				xmax = 1055.8235
				text = "of"
			intervals [3172]:
				xmin = 1055.8235
				xmax = 1055.9535
				text = "my"
			intervals [3173]:
				xmin = 1055.9535
				xmax = 1056.1935
				text = "best"
			intervals [3174]:
				xmin = 1056.1935
				xmax = 1056.5735
				text = "friends"
			intervals [3175]:
				xmin = 1056.5735
				xmax = 1057.0135
				text = "liked"
			intervals [3176]:
				xmin = 1057.0135
				xmax = 1057.7739
				text = ""
			intervals [3177]:
				xmin = 1057.7739
				xmax = 1058.0539
				text = "funny"
			intervals [3178]:
				xmin = 1058.0539
				xmax = 1058.3939
				text = "enough"
			intervals [3179]:
				xmin = 1058.3939
				xmax = 1058.5452
				text = ""
			intervals [3180]:
				xmin = 1058.5452
				xmax = 1058.8452
				text = "the"
			intervals [3181]:
				xmin = 1058.8452
				xmax = 1058.8852
				text = ""
			intervals [3182]:
				xmin = 1058.8852
				xmax = 1059.2052
				text = "second"
			intervals [3183]:
				xmin = 1059.2052
				xmax = 1059.3652
				text = "day"
			intervals [3184]:
				xmin = 1059.3652
				xmax = 1059.4552
				text = "of"
			intervals [3185]:
				xmin = 1059.4552
				xmax = 1059.9352
				text = "school"
			intervals [3186]:
				xmin = 1059.9352
				xmax = 1059.9652
				text = ""
			intervals [3187]:
				xmin = 1059.9652
				xmax = 1060.0452
				text = "i"
			intervals [3188]:
				xmin = 1060.0452
				xmax = 1060.1852
				text = "end"
			intervals [3189]:
				xmin = 1060.1852
				xmax = 1060.2652
				text = "up"
			intervals [3190]:
				xmin = 1060.2652
				xmax = 1060.5552
				text = "fighting"
			intervals [3191]:
				xmin = 1060.5552
				xmax = 1060.7352
				text = "this"
			intervals [3192]:
				xmin = 1060.7352
				xmax = 1061.1152
				text = "dude"
			intervals [3193]:
				xmin = 1061.1152
				xmax = 1061.5948
				text = ""
			intervals [3194]:
				xmin = 1061.5948
				xmax = 1062.2048
				text = "um"
			intervals [3195]:
				xmin = 1062.2048
				xmax = 1062.9319
				text = ""
			intervals [3196]:
				xmin = 1062.9319
				xmax = 1063.1619
				text = "went"
			intervals [3197]:
				xmin = 1063.1619
				xmax = 1063.2919
				text = "by"
			intervals [3198]:
				xmin = 1063.2919
				xmax = 1063.3619
				text = "the"
			intervals [3199]:
				xmin = 1063.3619
				xmax = 1063.6019
				text = "name"
			intervals [3200]:
				xmin = 1063.6019
				xmax = 1063.7059
				text = ""
			intervals [3201]:
				xmin = 1063.7059
				xmax = 1063.9859
				text = "or"
			intervals [3202]:
				xmin = 1063.9859
				xmax = 1064.2359
				text = "goes"
			intervals [3203]:
				xmin = 1064.2359
				xmax = 1064.3559
				text = "by"
			intervals [3204]:
				xmin = 1064.3559
				xmax = 1064.4259
				text = "the"
			intervals [3205]:
				xmin = 1064.4259
				xmax = 1064.6259
				text = "name"
			intervals [3206]:
				xmin = 1064.6259
				xmax = 1065.0759
				text = "rdx"
			intervals [3207]:
				xmin = 1065.0759
				xmax = 1065.669
				text = ""
			intervals [3208]:
				xmin = 1065.669
				xmax = 1066.419
				text = "um"
			intervals [3209]:
				xmin = 1066.419
				xmax = 1066.7228
				text = ""
			intervals [3210]:
				xmin = 1066.7228
				xmax = 1066.8528
				text = "and"
			intervals [3211]:
				xmin = 1066.8528
				xmax = 1066.9128
				text = "i"
			intervals [3212]:
				xmin = 1066.9128
				xmax = 1067.0828
				text = "ended"
			intervals [3213]:
				xmin = 1067.0828
				xmax = 1067.2128
				text = "up"
			intervals [3214]:
				xmin = 1067.2128
				xmax = 1067.5128
				text = "fighting"
			intervals [3215]:
				xmin = 1067.5128
				xmax = 1067.6528
				text = "him"
			intervals [3216]:
				xmin = 1067.6528
				xmax = 1068.1299
				text = ""
			intervals [3217]:
				xmin = 1068.1299
				xmax = 1068.3899
				text = "and"
			intervals [3218]:
				xmin = 1068.3899
				xmax = 1068.7199
				text = "then"
			intervals [3219]:
				xmin = 1068.7199
				xmax = 1068.8499
				text = "we"
			intervals [3220]:
				xmin = 1068.8499
				xmax = 1069.1899
				text = "became"
			intervals [3221]:
				xmin = 1069.1899
				xmax = 1069.3999
				text = "like"
			intervals [3222]:
				xmin = 1069.3999
				xmax = 1069.6099
				text = "best"
			intervals [3223]:
				xmin = 1069.6099
				xmax = 1070.1699
				text = "friends"
			intervals [3224]:
				xmin = 1070.1699
				xmax = 1070.410
				text = ""
			intervals [3225]:
				xmin = 1070.410
				xmax = 1070.590
				text = "and"
			intervals [3226]:
				xmin = 1070.590
				xmax = 1070.850
				text = "played"
			intervals [3227]:
				xmin = 1070.850
				xmax = 1071.100
				text = "video"
			intervals [3228]:
				xmin = 1071.100
				xmax = 1071.630
				text = "games"
			intervals [3229]:
				xmin = 1071.630
				xmax = 1071.720
				text = "and"
			intervals [3230]:
				xmin = 1071.720
				xmax = 1071.820
				text = "were"
			intervals [3231]:
				xmin = 1071.820
				xmax = 1072.010
				text = "like"
			intervals [3232]:
				xmin = 1072.010
				xmax = 1072.100
				text = "the"
			intervals [3233]:
				xmin = 1072.100
				xmax = 1072.610
				text = "dorky"
			intervals [3234]:
				xmin = 1072.610
				xmax = 1072.640
				text = ""
			intervals [3235]:
				xmin = 1072.640
				xmax = 1072.880
				text = "like"
			intervals [3236]:
				xmin = 1072.880
				xmax = 1073.1331
				text = ""
			intervals [3237]:
				xmin = 1073.1331
				xmax = 1073.4931
				text = "pair"
			intervals [3238]:
				xmin = 1073.4931
				xmax = 1074.1765
				text = ""
			intervals [3239]:
				xmin = 1074.1765
				xmax = 1074.9565
				text = "um"
			intervals [3240]:
				xmin = 1074.9565
				xmax = 1077.6177
				text = ""
			intervals [3241]:
				xmin = 1077.6177
				xmax = 1077.8877
				text = "things"
			intervals [3242]:
				xmin = 1077.8877
				xmax = 1077.9377
				text = "i"
			intervals [3243]:
				xmin = 1077.9377
				xmax = 1078.1777
				text = "remember"
			intervals [3244]:
				xmin = 1078.1777
				xmax = 1078.4477
				text = "about"
			intervals [3245]:
				xmin = 1078.4477
				xmax = 1078.6877
				text = "junior"
			intervals [3246]:
				xmin = 1078.6877
				xmax = 1078.8577
				text = "high"
			intervals [3247]:
				xmin = 1078.8577
				xmax = 1079.2077
				text = "school"
			intervals [3248]:
				xmin = 1079.2077
				xmax = 1079.6927
				text = ""
			intervals [3249]:
				xmin = 1079.6927
				xmax = 1080.1327
				text = "um"
			intervals [3250]:
				xmin = 1080.1327
				xmax = 1080.2671
				text = ""
			intervals [3251]:
				xmin = 1080.2671
				xmax = 1080.5271
				text = "a"
			intervals [3252]:
				xmin = 1080.5271
				xmax = 1080.8271
				text = "lot"
			intervals [3253]:
				xmin = 1080.8271
				xmax = 1080.8571
				text = ""
			intervals [3254]:
				xmin = 1080.8571
				xmax = 1081.0471
				text = "of"
			intervals [3255]:
				xmin = 1081.0471
				xmax = 1081.5471
				text = "judgement"
			intervals [3256]:
				xmin = 1081.5471
				xmax = 1082.5079
				text = ""
			intervals [3257]:
				xmin = 1082.5079
				xmax = 1082.8279
				text = "based"
			intervals [3258]:
				xmin = 1082.8279
				xmax = 1082.9379
				text = "on"
			intervals [3259]:
				xmin = 1082.9379
				xmax = 1082.9679
				text = ""
			intervals [3260]:
				xmin = 1082.9679
				xmax = 1083.7579
				text = "outfits"
			intervals [3261]:
				xmin = 1083.7579
				xmax = 1084.4091
				text = ""
			intervals [3262]:
				xmin = 1084.4091
				xmax = 1084.5291
				text = "<unk>"
			intervals [3263]:
				xmin = 1084.5291
				xmax = 1084.8291
				text = "and"
			intervals [3264]:
				xmin = 1084.8291
				xmax = 1085.1491
				text = "like"
			intervals [3265]:
				xmin = 1085.1491
				xmax = 1085.2069
				text = ""
			intervals [3266]:
				xmin = 1085.2069
				xmax = 1085.7869
				text = "clothing"
			intervals [3267]:
				xmin = 1085.7869
				xmax = 1086.3863
				text = ""
			intervals [3268]:
				xmin = 1086.3863
				xmax = 1086.7263
				text = "um"
			intervals [3269]:
				xmin = 1086.7263
				xmax = 1086.792
				text = ""
			intervals [3270]:
				xmin = 1086.792
				xmax = 1086.942
				text = "a"
			intervals [3271]:
				xmin = 1086.942
				xmax = 1087.152
				text = "lot"
			intervals [3272]:
				xmin = 1087.152
				xmax = 1087.212
				text = "of"
			intervals [3273]:
				xmin = 1087.212
				xmax = 1087.462
				text = "talk"
			intervals [3274]:
				xmin = 1087.462
				xmax = 1087.722
				text = "about"
			intervals [3275]:
				xmin = 1087.722
				xmax = 1088.0157
				text = ""
			intervals [3276]:
				xmin = 1088.0157
				xmax = 1088.9257
				text = "masturbation"
			intervals [3277]:
				xmin = 1088.9257
				xmax = 1089.296
				text = ""
			intervals [3278]:
				xmin = 1089.296
				xmax = 1089.506
				text = "more"
			intervals [3279]:
				xmin = 1089.506
				xmax = 1090.406
				text = "particularly"
			intervals [3280]:
				xmin = 1090.406
				xmax = 1090.436
				text = ""
			intervals [3281]:
				xmin = 1090.436
				xmax = 1090.586
				text = "the"
			intervals [3282]:
				xmin = 1090.586
				xmax = 1091.136
				text = "phrasing"
			intervals [3283]:
				xmin = 1091.136
				xmax = 1091.379
				text = ""
			intervals [3284]:
				xmin = 1091.379
				xmax = 1091.629
				text = "beat"
			intervals [3285]:
				xmin = 1091.629
				xmax = 1091.659
				text = ""
			intervals [3286]:
				xmin = 1091.659
				xmax = 1091.849
				text = "your"
			intervals [3287]:
				xmin = 1091.849
				xmax = 1092.179
				text = "dick"
			intervals [3288]:
				xmin = 1092.179
				xmax = 1092.9039
				text = ""
			intervals [3289]:
				xmin = 1092.9039
				xmax = 1093.4039
				text = "um"
			intervals [3290]:
				xmin = 1093.4039
				xmax = 1093.4924
				text = ""
			intervals [3291]:
				xmin = 1093.4924
				xmax = 1093.6224
				text = "i"
			intervals [3292]:
				xmin = 1093.6224
				xmax = 1093.9924
				text = "remember"
			intervals [3293]:
				xmin = 1093.9924
				xmax = 1094.2024
				text = "in"
			intervals [3294]:
				xmin = 1094.2024
				xmax = 1094.4824
				text = "junior"
			intervals [3295]:
				xmin = 1094.4824
				xmax = 1094.6924
				text = "high"
			intervals [3296]:
				xmin = 1094.6924
				xmax = 1095.1824
				text = "school"
			intervals [3297]:
				xmin = 1095.1824
				xmax = 1095.4152
				text = ""
			intervals [3298]:
				xmin = 1095.4152
				xmax = 1095.7752
				text = "not"
			intervals [3299]:
				xmin = 1095.7752
				xmax = 1096.1952
				text = "knowing"
			intervals [3300]:
				xmin = 1096.1952
				xmax = 1096.3098
				text = ""
			intervals [3301]:
				xmin = 1096.3098
				xmax = 1096.5898
				text = "what"
			intervals [3302]:
				xmin = 1096.5898
				xmax = 1096.7388
				text = ""
			intervals [3303]:
				xmin = 1096.7388
				xmax = 1096.9688
				text = "the"
			intervals [3304]:
				xmin = 1096.9688
				xmax = 1097.4488
				text = "hell"
			intervals [3305]:
				xmin = 1097.4488
				xmax = 1097.4988
				text = "i"
			intervals [3306]:
				xmin = 1097.4988
				xmax = 1097.6088
				text = "was"
			intervals [3307]:
				xmin = 1097.6088
				xmax = 1098.1188
				text = "supposed"
			intervals [3308]:
				xmin = 1098.1188
				xmax = 1098.2188
				text = "to"
			intervals [3309]:
				xmin = 1098.2188
				xmax = 1098.5688
				text = "do"
			intervals [3310]:
				xmin = 1098.5688
				xmax = 1099.0566
				text = ""
			intervals [3311]:
				xmin = 1099.0566
				xmax = 1099.2866
				text = "when"
			intervals [3312]:
				xmin = 1099.2866
				xmax = 1099.6666
				text = "trying"
			intervals [3313]:
				xmin = 1099.6666
				xmax = 1099.8366
				text = "to"
			intervals [3314]:
				xmin = 1099.8366
				xmax = 1100.4666
				text = "masturbate"
			intervals [3315]:
				xmin = 1100.4666
				xmax = 1101.0908
				text = ""
			intervals [3316]:
				xmin = 1101.0908
				xmax = 1101.3008
				text = "and"
			intervals [3317]:
				xmin = 1101.3008
				xmax = 1102.0008
				text = "so"
			intervals [3318]:
				xmin = 1102.0008
				xmax = 1102.6443
				text = ""
			intervals [3319]:
				xmin = 1102.6443
				xmax = 1102.7343
				text = "th-"
			intervals [3320]:
				xmin = 1102.7343
				xmax = 1102.8743
				text = "i"
			intervals [3321]:
				xmin = 1102.8743
				xmax = 1103.3543
				text = "remember"
			intervals [3322]:
				xmin = 1103.3543
				xmax = 1103.6643
				text = "like"
			intervals [3323]:
				xmin = 1103.6643
				xmax = 1104.4982
				text = ""
			intervals [3324]:
				xmin = 1104.4982
				xmax = 1104.6782
				text = "t"
			intervals [3325]:
				xmin = 1104.6782
				xmax = 1104.8082
				text = ""
			intervals [3326]:
				xmin = 1104.8082
				xmax = 1104.8682
				text = "oh"
			intervals [3327]:
				xmin = 1104.8682
				xmax = 1105.4082
				text = "god"
			intervals [3328]:
				xmin = 1105.4082
				xmax = 1105.7452
				text = ""
			intervals [3329]:
				xmin = 1105.7452
				xmax = 1105.9852
				text = "here"
			intervals [3330]:
				xmin = 1105.9852
				xmax = 1106.1252
				text = "we"
			intervals [3331]:
				xmin = 1106.1252
				xmax = 1106.5252
				text = "go"
			intervals [3332]:
				xmin = 1106.5252
				xmax = 1106.5752
				text = ""
			intervals [3333]:
				xmin = 1106.5752
				xmax = 1106.6852
				text = "it"
			intervals [3334]:
				xmin = 1106.6852
				xmax = 1106.7352
				text = "s"
			intervals [3335]:
				xmin = 1106.7352
				xmax = 1107.1152
				text = "share"
			intervals [3336]:
				xmin = 1107.1152
				xmax = 1107.5252
				text = "time"
			intervals [3337]:
				xmin = 1107.5252
				xmax = 1107.8752
				text = "because"
			intervals [3338]:
				xmin = 1107.8752
				xmax = 1108.1452
				text = "you're"
			intervals [3339]:
				xmin = 1108.1452
				xmax = 1108.4052
				text = "getting"
			intervals [3340]:
				xmin = 1108.4052
				xmax = 1108.4752
				text = "the"
			intervals [3341]:
				xmin = 1108.4752
				xmax = 1109.0652
				text = "stories"
			intervals [3342]:
				xmin = 1109.0652
				xmax = 1109.4304
				text = ""
			intervals [3343]:
				xmin = 1109.4304
				xmax = 1109.9704
				text = "um"
			intervals [3344]:
				xmin = 1109.9704
				xmax = 1110.0739
				text = ""
			intervals [3345]:
				xmin = 1110.0739
				xmax = 1110.1739
				text = "i"
			intervals [3346]:
				xmin = 1110.1739
				xmax = 1110.7339
				text = "remember"
			intervals [3347]:
				xmin = 1110.7339
				xmax = 1110.8619
				text = ""
			intervals [3348]:
				xmin = 1110.8619
				xmax = 1111.0419
				text = "being"
			intervals [3349]:
				xmin = 1111.0419
				xmax = 1111.1719
				text = "in"
			intervals [3350]:
				xmin = 1111.1719
				xmax = 1111.3919
				text = "junior"
			intervals [3351]:
				xmin = 1111.3919
				xmax = 1111.5919
				text = "high"
			intervals [3352]:
				xmin = 1111.5919
				xmax = 1112.0619
				text = "school"
			intervals [3353]:
				xmin = 1112.0619
				xmax = 1112.5193
				text = ""
			intervals [3354]:
				xmin = 1112.5193
				xmax = 1113.1193
				text = "and"
			intervals [3355]:
				xmin = 1113.1193
				xmax = 1113.3593
				text = ""
			intervals [3356]:
				xmin = 1113.3593
				xmax = 1113.6493
				text = "youngins"
			intervals [3357]:
				xmin = 1113.6493
				xmax = 1113.7593
				text = "were"
			intervals [3358]:
				xmin = 1113.7593
				xmax = 1114.0193
				text = "like"
			intervals [3359]:
				xmin = 1114.0193
				xmax = 1114.1103
				text = ""
			intervals [3360]:
				xmin = 1114.1103
				xmax = 1114.3103
				text = "oh"
			intervals [3361]:
				xmin = 1114.3103
				xmax = 1114.4903
				text = "well"
			intervals [3362]:
				xmin = 1114.4903
				xmax = 1114.6003
				text = "you"
			intervals [3363]:
				xmin = 1114.6003
				xmax = 1114.7303
				text = "got"
			intervals [3364]:
				xmin = 1114.7303
				xmax = 1114.8003
				text = "to"
			intervals [3365]:
				xmin = 1114.8003
				xmax = 1115.0303
				text = "have"
			intervals [3366]:
				xmin = 1115.0303
				xmax = 1115.4103
				text = "sex"
			intervals [3367]:
				xmin = 1115.4103
				xmax = 1116.0103
				text = "before"
			intervals [3368]:
				xmin = 1116.0103
				xmax = 1116.4683
				text = ""
			intervals [3369]:
				xmin = 1116.4683
				xmax = 1116.8883
				text = "uh"
			intervals [3370]:
				xmin = 1116.8883
				xmax = 1117.0586
				text = ""
			intervals [3371]:
				xmin = 1117.0586
				xmax = 1117.1386
				text = "you"
			intervals [3372]:
				xmin = 1117.1386
				xmax = 1117.3486
				text = "can"
			intervals [3373]:
				xmin = 1117.3486
				xmax = 1117.5386
				text = "nut"
			intervals [3374]:
				xmin = 1117.5386
				xmax = 1117.6886
				text = "in"
			intervals [3375]:
				xmin = 1117.6886
				xmax = 1117.7686
				text = "'em"
			intervals [3376]:
				xmin = 1117.7686
				xmax = 1118.1675
				text = ""
			intervals [3377]:
				xmin = 1118.1675
				xmax = 1118.5175
				text = "like"
			intervals [3378]:
				xmin = 1118.5175
				xmax = 1118.5475
				text = ""
			intervals [3379]:
				xmin = 1118.5475
				xmax = 1118.8675
				text = "like"
			intervals [3380]:
				xmin = 1118.8675
				xmax = 1119.0475
				text = "that"
			intervals [3381]:
				xmin = 1119.0475
				xmax = 1119.1975
				text = "was"
			intervals [3382]:
				xmin = 1119.1975
				xmax = 1119.2675
				text = "a"
			intervals [3383]:
				xmin = 1119.2675
				xmax = 1119.8675
				text = "phrase"
			intervals [3384]:
				xmin = 1119.8675
				xmax = 1120.0675
				text = "that"
			intervals [3385]:
				xmin = 1120.0675
				xmax = 1120.2575
				text = "like"
			intervals [3386]:
				xmin = 1120.2575
				xmax = 1120.4575
				text = "folks"
			intervals [3387]:
				xmin = 1120.4575
				xmax = 1120.5775
				text = "were"
			intervals [3388]:
				xmin = 1120.5775
				xmax = 1120.8675
				text = "like"
			intervals [3389]:
				xmin = 1120.8675
				xmax = 1121.1975
				text = "yo"
			intervals [3390]:
				xmin = 1121.1975
				xmax = 1121.4222
				text = ""
			intervals [3391]:
				xmin = 1121.4222
				xmax = 1121.5122
				text = "you"
			intervals [3392]:
				xmin = 1121.5122
				xmax = 1121.6822
				text = "have"
			intervals [3393]:
				xmin = 1121.6822
				xmax = 1121.7722
				text = "to"
			intervals [3394]:
				xmin = 1121.7722
				xmax = 1121.9722
				text = "have"
			intervals [3395]:
				xmin = 1121.9722
				xmax = 1122.2622
				text = "sex"
			intervals [3396]:
				xmin = 1122.2622
				xmax = 1122.6522
				text = "before"
			intervals [3397]:
				xmin = 1122.6522
				xmax = 1122.8022
				text = "you"
			intervals [3398]:
				xmin = 1122.8022
				xmax = 1123.0222
				text = "can"
			intervals [3399]:
				xmin = 1123.0222
				xmax = 1123.3822
				text = "like"
			intervals [3400]:
				xmin = 1123.3822
				xmax = 1123.4543
				text = ""
			intervals [3401]:
				xmin = 1123.4543
				xmax = 1124.2243
				text = "ejaculate"
			intervals [3402]:
				xmin = 1124.2243
				xmax = 1124.4214
				text = ""
			intervals [3403]:
				xmin = 1124.4214
				xmax = 1124.9314
				text = "into"
			intervals [3404]:
				xmin = 1124.9314
				xmax = 1125.0014
				text = "a"
			intervals [3405]:
				xmin = 1125.0014
				xmax = 1125.1914
				text = "young"
			intervals [3406]:
				xmin = 1125.1914
				xmax = 1125.5514
				text = "lady"
			intervals [3407]:
				xmin = 1125.5514
				xmax = 1125.7995
				text = ""
			intervals [3408]:
				xmin = 1125.7995
				xmax = 1126.1595
				text = "because"
			intervals [3409]:
				xmin = 1126.1595
				xmax = 1126.4895
				text = "then"
			intervals [3410]:
				xmin = 1126.4895
				xmax = 1126.6342
				text = ""
			intervals [3411]:
				xmin = 1126.6342
				xmax = 1126.7642
				text = "they"
			intervals [3412]:
				xmin = 1126.7642
				xmax = 1126.8942
				text = "can"
			intervals [3413]:
				xmin = 1126.8942
				xmax = 1127.0442
				text = "get"
			intervals [3414]:
				xmin = 1127.0442
				xmax = 1127.4442
				text = "pregnant"
			intervals [3415]:
				xmin = 1127.4442
				xmax = 1127.7848
				text = ""
			intervals [3416]:
				xmin = 1127.7848
				xmax = 1127.8948
				text = "it"
			intervals [3417]:
				xmin = 1127.8948
				xmax = 1128.0648
				text = "was"
			intervals [3418]:
				xmin = 1128.0648
				xmax = 1128.4648
				text = "like"
			intervals [3419]:
				xmin = 1128.4648
				xmax = 1128.8873
				text = ""
			intervals [3420]:
				xmin = 1128.8873
				xmax = 1129.4573
				text = "whoa"
			intervals [3421]:
				xmin = 1129.4573
				xmax = 1129.4873
				text = ""
			intervals [3422]:
				xmin = 1129.4873
				xmax = 1130.0073
				text = "like"
			intervals [3423]:
				xmin = 1130.0073
				xmax = 1130.5266
				text = ""
			intervals [3424]:
				xmin = 1130.5266
				xmax = 1130.6966
				text = "that"
			intervals [3425]:
				xmin = 1130.6966
				xmax = 1130.7766
				text = "s"
			intervals [3426]:
				xmin = 1130.7766
				xmax = 1131.2366
				text = "nuts"
			intervals [3427]:
				xmin = 1131.2366
				xmax = 1131.7343
				text = ""
			intervals [3428]:
				xmin = 1131.7343
				xmax = 1132.2043
				text = "literally"
			intervals [3429]:
				xmin = 1132.2043
				xmax = 1132.7586
				text = ""
			intervals [3430]:
				xmin = 1132.7586
				xmax = 1133.1886
				text = "and"
			intervals [3431]:
				xmin = 1133.1886
				xmax = 1133.7986
				text = "uh"
			intervals [3432]:
				xmin = 1133.7986
				xmax = 1133.8777
				text = ""
			intervals [3433]:
				xmin = 1133.8777
				xmax = 1134.0377
				text = "and"
			intervals [3434]:
				xmin = 1134.0377
				xmax = 1134.2077
				text = "for"
			intervals [3435]:
				xmin = 1134.2077
				xmax = 1134.4477
				text = "me"
			intervals [3436]:
				xmin = 1134.4477
				xmax = 1134.5477
				text = "i"
			intervals [3437]:
				xmin = 1134.5477
				xmax = 1134.7277
				text = "was"
			intervals [3438]:
				xmin = 1134.7277
				xmax = 1134.9977
				text = "like"
			intervals [3439]:
				xmin = 1134.9977
				xmax = 1135.0621
				text = ""
			intervals [3440]:
				xmin = 1135.0621
				xmax = 1135.2221
				text = "i'm"
			intervals [3441]:
				xmin = 1135.2221
				xmax = 1135.3621
				text = "not"
			intervals [3442]:
				xmin = 1135.3621
				xmax = 1135.6021
				text = "even"
			intervals [3443]:
				xmin = 1135.6021
				xmax = 1136.0521
				text = "thinking"
			intervals [3444]:
				xmin = 1136.0521
				xmax = 1136.3321
				text = "about"
			intervals [3445]:
				xmin = 1136.3321
				xmax = 1136.3821
				text = ""
			intervals [3446]:
				xmin = 1136.3821
				xmax = 1136.4421
				text = "u"
			intervals [3447]:
				xmin = 1136.4421
				xmax = 1137.4163
				text = ""
			intervals [3448]:
				xmin = 1137.4163
				xmax = 1137.7163
				text = "wasn't"
			intervals [3449]:
				xmin = 1137.7163
				xmax = 1137.8963
				text = "thinking"
			intervals [3450]:
				xmin = 1137.8963
				xmax = 1138.0763
				text = "about"
			intervals [3451]:
				xmin = 1138.0763
				xmax = 1138.4563
				text = "sex"
			intervals [3452]:
				xmin = 1138.4563
				xmax = 1138.6607
				text = ""
			intervals [3453]:
				xmin = 1138.6607
				xmax = 1138.9807
				text = "had"
			intervals [3454]:
				xmin = 1138.9807
				xmax = 1139.6607
				text = "crushes"
			intervals [3455]:
				xmin = 1139.6607
				xmax = 1140.1995
				text = ""
			intervals [3456]:
				xmin = 1140.1995
				xmax = 1140.3495
				text = "was"
			intervals [3457]:
				xmin = 1140.3495
				xmax = 1140.5295
				text = "like"
			intervals [3458]:
				xmin = 1140.5295
				xmax = 1140.6595
				text = "oh"
			intervals [3459]:
				xmin = 1140.6595
				xmax = 1140.8295
				text = "she"
			intervals [3460]:
				xmin = 1140.8295
				xmax = 1140.8895
				text = "s"
			intervals [3461]:
				xmin = 1140.8895
				xmax = 1141.2195
				text = "pretty"
			intervals [3462]:
				xmin = 1141.2195
				xmax = 1141.8501
				text = ""
			intervals [3463]:
				xmin = 1141.8501
				xmax = 1142.0301
				text = "but"
			intervals [3464]:
				xmin = 1142.0301
				xmax = 1142.0601
				text = ""
			intervals [3465]:
				xmin = 1142.0601
				xmax = 1142.3801
				text = "like"
			intervals [3466]:
				xmin = 1142.3801
				xmax = 1142.6401
				text = "not"
			intervals [3467]:
				xmin = 1142.6401
				xmax = 1142.6701
				text = ""
			intervals [3468]:
				xmin = 1142.6701
				xmax = 1143.2601
				text = "interested"
			intervals [3469]:
				xmin = 1143.2601
				xmax = 1143.3901
				text = "in"
			intervals [3470]:
				xmin = 1143.3901
				xmax = 1143.6301
				text = "like"
			intervals [3471]:
				xmin = 1143.6301
				xmax = 1143.9401
				text = "putting"
			intervals [3472]:
				xmin = 1143.9401
				xmax = 1143.9701
				text = ""
			intervals [3473]:
				xmin = 1143.9701
				xmax = 1144.3901
				text = "anything"
			intervals [3474]:
				xmin = 1144.3901
				xmax = 1144.5401
				text = "in"
			intervals [3475]:
				xmin = 1144.5401
				xmax = 1144.9401
				text = "anyone"
			intervals [3476]:
				xmin = 1144.9401
				xmax = 1145.2601
				text = "else"
			intervals [3477]:
				xmin = 1145.2601
				xmax = 1145.7518
				text = ""
			intervals [3478]:
				xmin = 1145.7518
				xmax = 1146.2618
				text = "um"
			intervals [3479]:
				xmin = 1146.2618
				xmax = 1147.5071
				text = ""
			intervals [3480]:
				xmin = 1147.5071
				xmax = 1147.6371
				text = "so"
			intervals [3481]:
				xmin = 1147.6371
				xmax = 1147.8571
				text = "that"
			intervals [3482]:
				xmin = 1147.8571
				xmax = 1148.1471
				text = "was"
			intervals [3483]:
				xmin = 1148.1471
				xmax = 1148.2418
				text = ""
			intervals [3484]:
				xmin = 1148.2418
				xmax = 1148.4218
				text = "that"
			intervals [3485]:
				xmin = 1148.4218
				xmax = 1148.6818
				text = "was"
			intervals [3486]:
				xmin = 1148.6818
				xmax = 1149.0205
				text = ""
			intervals [3487]:
				xmin = 1149.0205
				xmax = 1149.2605
				text = "k"
			intervals [3488]:
				xmin = 1149.2605
				xmax = 1149.3005
				text = ""
			intervals [3489]:
				xmin = 1149.3005
				xmax = 1149.5505
				text = "kind"
			intervals [3490]:
				xmin = 1149.5505
				xmax = 1149.6205
				text = "of"
			intervals [3491]:
				xmin = 1149.6205
				xmax = 1150.1505
				text = "shock"
			intervals [3492]:
				xmin = 1150.1505
				xmax = 1150.2454
				text = ""
			intervals [3493]:
				xmin = 1150.2454
				xmax = 1150.7654
				text = "there"
			intervals [3494]:
				xmin = 1150.7654
				xmax = 1151.2622
				text = ""
			intervals [3495]:
				xmin = 1151.2622
				xmax = 1152.4122
				text = "um"
			intervals [3496]:
				xmin = 1152.4122
				xmax = 1152.6405
				text = ""
			intervals [3497]:
				xmin = 1152.6405
				xmax = 1152.7905
				text = "<unk>"
			intervals [3498]:
				xmin = 1152.7905
				xmax = 1152.9869
				text = ""
			intervals [3499]:
				xmin = 1152.9869
				xmax = 1153.1369
				text = "<unk>"
			intervals [3500]:
				xmin = 1153.1369
				xmax = 1153.3546
				text = ""
			intervals [3501]:
				xmin = 1153.3546
				xmax = 1153.5046
				text = "<unk>"
			intervals [3502]:
				xmin = 1153.5046
				xmax = 1153.8342
				text = ""
			intervals [3503]:
				xmin = 1153.8342
				xmax = 1154.0942
				text = "yeah"
			intervals [3504]:
				xmin = 1154.0942
				xmax = 1154.487
				text = ""
			intervals [3505]:
				xmin = 1154.487
				xmax = 1155.237
				text = "masturbation"
			intervals [3506]:
				xmin = 1155.237
				xmax = 1155.417
				text = "was"
			intervals [3507]:
				xmin = 1155.417
				xmax = 1155.457
				text = "a"
			intervals [3508]:
				xmin = 1155.457
				xmax = 1156.037
				text = "whole"
			intervals [3509]:
				xmin = 1156.037
				xmax = 1156.7586
				text = ""
			intervals [3510]:
				xmin = 1156.7586
				xmax = 1157.1386
				text = "thing"
			intervals [3511]:
				xmin = 1157.1386
				xmax = 1157.500
				text = ""
			intervals [3512]:
				xmin = 1157.500
				xmax = 1157.800
				text = "like"
			intervals [3513]:
				xmin = 1157.800
				xmax = 1158.140
				text = "not"
			intervals [3514]:
				xmin = 1158.140
				xmax = 1158.170
				text = ""
			intervals [3515]:
				xmin = 1158.170
				xmax = 1158.910
				text = "knowing"
			intervals [3516]:
				xmin = 1158.910
				xmax = 1159.2227
				text = ""
			intervals [3517]:
				xmin = 1159.2227
				xmax = 1159.6027
				text = "how"
			intervals [3518]:
				xmin = 1159.6027
				xmax = 1159.6827
				text = ""
			intervals [3519]:
				xmin = 1159.6827
				xmax = 1159.8927
				text = "to"
			intervals [3520]:
				xmin = 1159.8927
				xmax = 1160.1027
				text = "beat"
			intervals [3521]:
				xmin = 1160.1027
				xmax = 1160.1427
				text = ""
			intervals [3522]:
				xmin = 1160.1427
				xmax = 1160.3627
				text = "my"
			intervals [3523]:
				xmin = 1160.3627
				xmax = 1160.3927
				text = ""
			intervals [3524]:
				xmin = 1160.3927
				xmax = 1160.7627
				text = "dick"
			intervals [3525]:
				xmin = 1160.7627
				xmax = 1161.2451
				text = ""
			intervals [3526]:
				xmin = 1161.2451
				xmax = 1161.5851
				text = "and"
			intervals [3527]:
				xmin = 1161.5851
				xmax = 1161.9051
				text = "thinking"
			intervals [3528]:
				xmin = 1161.9051
				xmax = 1162.2251
				text = "like"
			intervals [3529]:
				xmin = 1162.2251
				xmax = 1162.6467
				text = ""
			intervals [3530]:
				xmin = 1162.6467
				xmax = 1162.7367
				text = "do"
			intervals [3531]:
				xmin = 1162.7367
				xmax = 1163.0167
				text = "you"
			intervals [3532]:
				xmin = 1163.0167
				xmax = 1163.3267
				text = "like"
			intervals [3533]:
				xmin = 1163.3267
				xmax = 1163.5467
				text = ""
			intervals [3534]:
				xmin = 1163.5467
				xmax = 1163.9767
				text = "smack"
			intervals [3535]:
				xmin = 1163.9767
				xmax = 1164.1067
				text = "it"
			intervals [3536]:
				xmin = 1164.1067
				xmax = 1164.1367
				text = ""
			intervals [3537]:
				xmin = 1164.1367
				xmax = 1164.4267
				text = "like"
			intervals [3538]:
				xmin = 1164.4267
				xmax = 1164.5967
				text = "what"
			intervals [3539]:
				xmin = 1164.5967
				xmax = 1164.6767
				text = "the"
			intervals [3540]:
				xmin = 1164.6767
				xmax = 1164.8567
				text = "f"
			intervals [3541]:
				xmin = 1164.8567
				xmax = 1165.146
				text = ""
			intervals [3542]:
				xmin = 1165.146
				xmax = 1165.416
				text = "like"
			intervals [3543]:
				xmin = 1165.416
				xmax = 1165.7403
				text = ""
			intervals [3544]:
				xmin = 1165.7403
				xmax = 1165.9703
				text = "but"
			intervals [3545]:
				xmin = 1165.9703
				xmax = 1166.0003
				text = ""
			intervals [3546]:
				xmin = 1166.0003
				xmax = 1166.3203
				text = "not"
			intervals [3547]:
				xmin = 1166.3203
				xmax = 1166.6203
				text = "feeling"
			intervals [3548]:
				xmin = 1166.6203
				xmax = 1167.1603
				text = "comfortable"
			intervals [3549]:
				xmin = 1167.1603
				xmax = 1167.5403
				text = "asking"
			intervals [3550]:
				xmin = 1167.5403
				xmax = 1167.6703
				text = "a"
			intervals [3551]:
				xmin = 1167.6703
				xmax = 1167.9403
				text = "health"
			intervals [3552]:
				xmin = 1167.9403
				xmax = 1168.4903
				text = "teacher"
			intervals [3553]:
				xmin = 1168.4903
				xmax = 1169.0903
				text = "or"
			intervals [3554]:
				xmin = 1169.0903
				xmax = 1169.1203
				text = ""
			intervals [3555]:
				xmin = 1169.1203
				xmax = 1169.5703
				text = "anybody"
			intervals [3556]:
				xmin = 1169.5703
				xmax = 1170.0903
				text = "else"
			intervals [3557]:
				xmin = 1170.0903
				xmax = 1170.2155
				text = ""
			intervals [3558]:
				xmin = 1170.2155
				xmax = 1170.7955
				text = "and"
			intervals [3559]:
				xmin = 1170.7955
				xmax = 1171.5097
				text = ""
			intervals [3560]:
				xmin = 1171.5097
				xmax = 1171.8097
				text = "like"
			intervals [3561]:
				xmin = 1171.8097
				xmax = 1171.8397
				text = ""
			intervals [3562]:
				xmin = 1171.8397
				xmax = 1171.9597
				text = "you"
			intervals [3563]:
				xmin = 1171.9597
				xmax = 1172.1397
				text = "know"
			intervals [3564]:
				xmin = 1172.1397
				xmax = 1172.1697
				text = ""
			intervals [3565]:
				xmin = 1172.1697
				xmax = 1172.8297
				text = "masturbation"
			intervals [3566]:
				xmin = 1172.8297
				xmax = 1172.9497
				text = "is"
			intervals [3567]:
				xmin = 1172.9497
				xmax = 1173.0697
				text = "one"
			intervals [3568]:
				xmin = 1173.0697
				xmax = 1173.1297
				text = "of"
			intervals [3569]:
				xmin = 1173.1297
				xmax = 1173.2897
				text = "those"
			intervals [3570]:
				xmin = 1173.2897
				xmax = 1173.4797
				text = "things"
			intervals [3571]:
				xmin = 1173.4797
				xmax = 1173.5797
				text = "we"
			intervals [3572]:
				xmin = 1173.5797
				xmax = 1173.7797
				text = "don't"
			intervals [3573]:
				xmin = 1173.7797
				xmax = 1173.8097
				text = ""
			intervals [3574]:
				xmin = 1173.8097
				xmax = 1174.0097
				text = "really"
			intervals [3575]:
				xmin = 1174.0097
				xmax = 1174.2597
				text = "talk"
			intervals [3576]:
				xmin = 1174.2597
				xmax = 1174.5297
				text = "about"
			intervals [3577]:
				xmin = 1174.5297
				xmax = 1175.0964
				text = ""
			intervals [3578]:
				xmin = 1175.0964
				xmax = 1175.9964
				text = "and"
			intervals [3579]:
				xmin = 1175.9964
				xmax = 1176.5745
				text = ""
			intervals [3580]:
				xmin = 1176.5745
				xmax = 1176.8645
				text = "yeah"
			intervals [3581]:
				xmin = 1176.8645
				xmax = 1176.8945
				text = ""
			intervals [3582]:
				xmin = 1176.8945
				xmax = 1177.2345
				text = "like"
			intervals [3583]:
				xmin = 1177.2345
				xmax = 1177.8501
				text = ""
			intervals [3584]:
				xmin = 1177.8501
				xmax = 1178.2101
				text = "like"
			intervals [3585]:
				xmin = 1178.2101
				xmax = 1178.2791
				text = ""
			intervals [3586]:
				xmin = 1178.2791
				xmax = 1178.4591
				text = "i"
			intervals [3587]:
				xmin = 1178.4591
				xmax = 1178.7791
				text = "don't"
			intervals [3588]:
				xmin = 1178.7791
				xmax = 1179.6267
				text = ""
			intervals [3589]:
				xmin = 1179.6267
				xmax = 1179.8467
				text = "i"
			intervals [3590]:
				xmin = 1179.8467
				xmax = 1180.1567
				text = "wouldn't"
			intervals [3591]:
				xmin = 1180.1567
				xmax = 1180.3867
				text = "feel"
			intervals [3592]:
				xmin = 1180.3867
				xmax = 1181.0367
				text = "comfortable"
			intervals [3593]:
				xmin = 1181.0367
				xmax = 1181.1317
				text = ""
			intervals [3594]:
				xmin = 1181.1317
				xmax = 1181.4117
				text = "with"
			intervals [3595]:
				xmin = 1181.4117
				xmax = 1181.4617
				text = ""
			intervals [3596]:
				xmin = 1181.4617
				xmax = 1181.5817
				text = "a"
			intervals [3597]:
				xmin = 1181.5817
				xmax = 1181.8917
				text = "junior"
			intervals [3598]:
				xmin = 1181.8917
				xmax = 1182.0917
				text = "high"
			intervals [3599]:
				xmin = 1182.0917
				xmax = 1182.3317
				text = "school"
			intervals [3600]:
				xmin = 1182.3317
				xmax = 1182.7117
				text = "student"
			intervals [3601]:
				xmin = 1182.7117
				xmax = 1182.8336
				text = ""
			intervals [3602]:
				xmin = 1182.8336
				xmax = 1183.3336
				text = "asking"
			intervals [3603]:
				xmin = 1183.3336
				xmax = 1183.6536
				text = "me"
			intervals [3604]:
				xmin = 1183.6536
				xmax = 1185.1646
				text = ""
			intervals [3605]:
				xmin = 1185.1646
				xmax = 1185.3446
				text = "you"
			intervals [3606]:
				xmin = 1185.3446
				xmax = 1185.7146
				text = "know"
			intervals [3607]:
				xmin = 1185.7146
				xmax = 1186.1046
				text = "like"
			intervals [3608]:
				xmin = 1186.1046
				xmax = 1186.4416
				text = ""
			intervals [3609]:
				xmin = 1186.4416
				xmax = 1186.5816
				text = "how"
			intervals [3610]:
				xmin = 1186.5816
				xmax = 1186.6516
				text = "do"
			intervals [3611]:
				xmin = 1186.6516
				xmax = 1186.7816
				text = "i"
			intervals [3612]:
				xmin = 1186.7816
				xmax = 1186.9216
				text = "beat"
			intervals [3613]:
				xmin = 1186.9216
				xmax = 1187.0516
				text = "my"
			intervals [3614]:
				xmin = 1187.0516
				xmax = 1187.2816
				text = "dick"
			intervals [3615]:
				xmin = 1187.2816
				xmax = 1188.0083
				text = ""
			intervals [3616]:
				xmin = 1188.0083
				xmax = 1188.3183
				text = "and"
			intervals [3617]:
				xmin = 1188.3183
				xmax = 1188.428
				text = ""
			intervals [3618]:
				xmin = 1188.428
				xmax = 1188.708
				text = "i"
			intervals [3619]:
				xmin = 1188.708
				xmax = 1189.078
				text = "teach"
			intervals [3620]:
				xmin = 1189.078
				xmax = 1189.108
				text = ""
			intervals [3621]:
				xmin = 1189.108
				xmax = 1189.518
				text = "health"
			intervals [3622]:
				xmin = 1189.518
				xmax = 1189.5816
				text = ""
			intervals [3623]:
				xmin = 1189.5816
				xmax = 1190.3116
				text = "education"
			intervals [3624]:
				xmin = 1190.3116
				xmax = 1190.7016
				text = "<unk>"
			intervals [3625]:
				xmin = 1190.7016
				xmax = 1191.0479
				text = ""
			intervals [3626]:
				xmin = 1191.0479
				xmax = 1191.2679
				text = "like"
			intervals [3627]:
				xmin = 1191.2679
				xmax = 1191.3779
				text = "i"
			intervals [3628]:
				xmin = 1191.3779
				xmax = 1191.6579
				text = "talk"
			intervals [3629]:
				xmin = 1191.6579
				xmax = 1191.9579
				text = "about"
			intervals [3630]:
				xmin = 1191.9579
				xmax = 1192.4679
				text = "sexual"
			intervals [3631]:
				xmin = 1192.4679
				xmax = 1192.7579
				text = "health"
			intervals [3632]:
				xmin = 1192.7579
				xmax = 1192.8612
				text = ""
			intervals [3633]:
				xmin = 1192.8612
				xmax = 1193.2512
				text = "every"
			intervals [3634]:
				xmin = 1193.2512
				xmax = 1193.5112
				text = "day"
			intervals [3635]:
				xmin = 1193.5112
				xmax = 1194.0876
				text = ""
			intervals [3636]:
				xmin = 1194.0876
				xmax = 1194.6676
				text = "um"
			intervals [3637]:
				xmin = 1194.6676
				xmax = 1195.7056
				text = ""
			intervals [3638]:
				xmin = 1195.7056
				xmax = 1195.9156
				text = "and"
			intervals [3639]:
				xmin = 1195.9156
				xmax = 1196.4756
				text = "so"
			intervals [3640]:
				xmin = 1196.4756
				xmax = 1196.6148
				text = ""
			intervals [3641]:
				xmin = 1196.6148
				xmax = 1197.0048
				text = "yeah"
			intervals [3642]:
				xmin = 1197.0048
				xmax = 1197.0348
				text = ""
			intervals [3643]:
				xmin = 1197.0348
				xmax = 1197.1748
				text = "i"
			intervals [3644]:
				xmin = 1197.1748
				xmax = 1197.6248
				text = "guess"
			intervals [3645]:
				xmin = 1197.6248
				xmax = 1198.7876
				text = ""
			intervals [3646]:
				xmin = 1198.7876
				xmax = 1198.8576
				text = "it"
			intervals [3647]:
				xmin = 1198.8576
				xmax = 1198.9576
				text = "would"
			intervals [3648]:
				xmin = 1198.9576
				xmax = 1199.3076
				text = "depend"
			intervals [3649]:
				xmin = 1199.3076
				xmax = 1199.4476
				text = "on"
			intervals [3650]:
				xmin = 1199.4476
				xmax = 1199.5576
				text = "the"
			intervals [3651]:
				xmin = 1199.5576
				xmax = 1200.1076
				text = "forum"
			intervals [3652]:
				xmin = 1200.1076
				xmax = 1200.3953
				text = ""
			intervals [3653]:
				xmin = 1200.3953
				xmax = 1200.7453
				text = "cause"
			intervals [3654]:
				xmin = 1200.7453
				xmax = 1200.7753
				text = ""
			intervals [3655]:
				xmin = 1200.7753
				xmax = 1200.9353
				text = "i"
			intervals [3656]:
				xmin = 1200.9353
				xmax = 1201.1353
				text = "could"
			intervals [3657]:
				xmin = 1201.1353
				xmax = 1201.1653
				text = ""
			intervals [3658]:
				xmin = 1201.1653
				xmax = 1201.2953
				text = "i"
			intervals [3659]:
				xmin = 1201.2953
				xmax = 1201.4253
				text = "could"
			intervals [3660]:
				xmin = 1201.4253
				xmax = 1201.5253
				text = "be"
			intervals [3661]:
				xmin = 1201.5253
				xmax = 1201.7353
				text = "like"
			intervals [3662]:
				xmin = 1201.7353
				xmax = 1201.9453
				text = "look"
			intervals [3663]:
				xmin = 1201.9453
				xmax = 1201.9953
				text = ""
			intervals [3664]:
				xmin = 1201.9953
				xmax = 1202.2853
				text = "this"
			intervals [3665]:
				xmin = 1202.2853
				xmax = 1202.7501
				text = ""
			intervals [3666]:
				xmin = 1202.7501
				xmax = 1203.7301
				text = "<unk>"
			intervals [3667]:
				xmin = 1203.7301
				xmax = 1203.8701
				text = "just"
			intervals [3668]:
				xmin = 1203.8701
				xmax = 1204.0901
				text = "saying"
			intervals [3669]:
				xmin = 1204.0901
				xmax = 1204.1901
				text = "it"
			intervals [3670]:
				xmin = 1204.1901
				xmax = 1204.3501
				text = "out"
			intervals [3671]:
				xmin = 1204.3501
				xmax = 1204.6601
				text = "loud"
			intervals [3672]:
				xmin = 1204.6601
				xmax = 1204.7601
				text = "is"
			intervals [3673]:
				xmin = 1204.7601
				xmax = 1204.9601
				text = "just"
			intervals [3674]:
				xmin = 1204.9601
				xmax = 1205.3101
				text = "weird"
			intervals [3675]:
				xmin = 1205.3101
				xmax = 1205.3881
				text = ""
			intervals [3676]:
				xmin = 1205.3881
				xmax = 1205.8581
				text = "anyway"
			intervals [3677]:
				xmin = 1205.8581
				xmax = 1206.0642
				text = ""
			intervals [3678]:
				xmin = 1206.0642
				xmax = 1206.5742
				text = "anyway"
			intervals [3679]:
				xmin = 1206.5742
				xmax = 1208.3164
				text = ""
			intervals [3680]:
				xmin = 1208.3164
				xmax = 1208.6364
				text = "yeah"
			intervals [3681]:
				xmin = 1208.6364
				xmax = 1208.7128
				text = ""
			intervals [3682]:
				xmin = 1208.7128
				xmax = 1208.8628
				text = "that"
			intervals [3683]:
				xmin = 1208.8628
				xmax = 1209.0228
				text = "was"
			intervals [3684]:
				xmin = 1209.0228
				xmax = 1209.1028
				text = "a"
			intervals [3685]:
				xmin = 1209.1028
				xmax = 1209.3028
				text = "whole"
			intervals [3686]:
				xmin = 1209.3028
				xmax = 1209.8528
				text = "confusing"
			intervals [3687]:
				xmin = 1209.8528
				xmax = 1210.4328
				text = "situation"
			intervals [3688]:
				xmin = 1210.4328
				xmax = 1210.4628
				text = ""
			intervals [3689]:
				xmin = 1210.4628
				xmax = 1210.6828
				text = "there"
			intervals [3690]:
				xmin = 1210.6828
				xmax = 1211.0877
				text = ""
			intervals [3691]:
				xmin = 1211.0877
				xmax = 1211.3477
				text = "um"
			intervals [3692]:
				xmin = 1211.3477
				xmax = 1211.5777
				text = "as"
			intervals [3693]:
				xmin = 1211.5777
				xmax = 1211.6777
				text = "a"
			intervals [3694]:
				xmin = 1211.6777
				xmax = 1211.7077
				text = ""
			intervals [3695]:
				xmin = 1211.7077
				xmax = 1211.9177
				text = "as"
			intervals [3696]:
				xmin = 1211.9177
				xmax = 1211.9677
				text = "a"
			intervals [3697]:
				xmin = 1211.9677
				xmax = 1212.2077
				text = "junior"
			intervals [3698]:
				xmin = 1212.2077
				xmax = 1212.3577
				text = "high"
			intervals [3699]:
				xmin = 1212.3577
				xmax = 1212.7177
				text = "student"
			intervals [3700]:
				xmin = 1212.7177
				xmax = 1213.2346
				text = ""
			intervals [3701]:
				xmin = 1213.2346
				xmax = 1214.0446
				text = "um"
			intervals [3702]:
				xmin = 1214.0446
				xmax = 1215.7946
				text = ""
			intervals [3703]:
				xmin = 1215.7946
				xmax = 1215.9846
				text = "i"
			intervals [3704]:
				xmin = 1215.9846
				xmax = 1216.6846
				text = "saw"
			intervals [3705]:
				xmin = 1216.6846
				xmax = 1217.0198
				text = ""
			intervals [3706]:
				xmin = 1217.0198
				xmax = 1217.1898
				text = "the"
			intervals [3707]:
				xmin = 1217.1898
				xmax = 1218.0698
				text = "separation"
			intervals [3708]:
				xmin = 1218.0698
				xmax = 1218.4698
				text = "between"
			intervals [3709]:
				xmin = 1218.4698
				xmax = 1218.5698
				text = "the"
			intervals [3710]:
				xmin = 1218.5698
				xmax = 1218.8598
				text = "gifted"
			intervals [3711]:
				xmin = 1218.8598
				xmax = 1218.9598
				text = "and"
			intervals [3712]:
				xmin = 1218.9598
				xmax = 1219.7298
				text = "talented"
			intervals [3713]:
				xmin = 1219.7298
				xmax = 1220.2539
				text = ""
			intervals [3714]:
				xmin = 1220.2539
				xmax = 1221.0539
				text = "and"
			intervals [3715]:
				xmin = 1221.0539
				xmax = 1221.5328
				text = ""
			intervals [3716]:
				xmin = 1221.5328
				xmax = 1221.8328
				text = "the"
			intervals [3717]:
				xmin = 1221.8328
				xmax = 1222.5675
				text = ""
			intervals [3718]:
				xmin = 1222.5675
				xmax = 1222.7275
				text = "what"
			intervals [3719]:
				xmin = 1222.7275
				xmax = 1222.9975
				text = "folks"
			intervals [3720]:
				xmin = 1222.9975
				xmax = 1223.0975
				text = "would"
			intervals [3721]:
				xmin = 1223.0975
				xmax = 1223.5475
				text = "consider"
			intervals [3722]:
				xmin = 1223.5475
				xmax = 1223.6875
				text = "the"
			intervals [3723]:
				xmin = 1223.6875
				xmax = 1224.1175
				text = "standard"
			intervals [3724]:
				xmin = 1224.1175
				xmax = 1224.7575
				text = "class"
			intervals [3725]:
				xmin = 1224.7575
				xmax = 1225.0621
				text = ""
			intervals [3726]:
				xmin = 1225.0621
				xmax = 1225.7721
				text = "when"
			intervals [3727]:
				xmin = 1225.7721
				xmax = 1227.0625
				text = ""
			intervals [3728]:
				xmin = 1227.0625
				xmax = 1227.2625
				text = "a"
			intervals [3729]:
				xmin = 1227.2625
				xmax = 1227.9725
				text = "whole"
			intervals [3730]:
				xmin = 1227.9725
				xmax = 1228.4625
				text = "group"
			intervals [3731]:
				xmin = 1228.4625
				xmax = 1228.5425
				text = "of"
			intervals [3732]:
				xmin = 1228.5425
				xmax = 1228.5725
				text = ""
			intervals [3733]:
				xmin = 1228.5725
				xmax = 1228.7825
				text = "my"
			intervals [3734]:
				xmin = 1228.7825
				xmax = 1229.4825
				text = "peers"
			intervals [3735]:
				xmin = 1229.4825
				xmax = 1229.5125
				text = ""
			intervals [3736]:
				xmin = 1229.5125
				xmax = 1229.7125
				text = "went"
			intervals [3737]:
				xmin = 1229.7125
				xmax = 1229.7425
				text = ""
			intervals [3738]:
				xmin = 1229.7425
				xmax = 1229.9225
				text = "to"
			intervals [3739]:
				xmin = 1229.9225
				xmax = 1230.1225
				text = "wood"
			intervals [3740]:
				xmin = 1230.1225
				xmax = 1230.4925
				text = "shop"
			intervals [3741]:
				xmin = 1230.4925
				xmax = 1231.0341
				text = ""
			intervals [3742]:
				xmin = 1231.0341
				xmax = 1231.3841
				text = "and"
			intervals [3743]:
				xmin = 1231.3841
				xmax = 1231.4241
				text = ""
			intervals [3744]:
				xmin = 1231.4241
				xmax = 1231.6141
				text = "a"
			intervals [3745]:
				xmin = 1231.6141
				xmax = 1232.0273
				text = ""
			intervals [3746]:
				xmin = 1232.0273
				xmax = 1232.2973
				text = "and"
			intervals [3747]:
				xmin = 1232.2973
				xmax = 1232.4673
				text = "my"
			intervals [3748]:
				xmin = 1232.4673
				xmax = 1232.9473
				text = "class"
			intervals [3749]:
				xmin = 1232.9473
				xmax = 1233.1573
				text = "ended"
			intervals [3750]:
				xmin = 1233.1573
				xmax = 1233.2673
				text = "up"
			intervals [3751]:
				xmin = 1233.2673
				xmax = 1233.6073
				text = "getting"
			intervals [3752]:
				xmin = 1233.6073
				xmax = 1233.6373
				text = ""
			intervals [3753]:
				xmin = 1233.6373
				xmax = 1234.1773
				text = "typing"
			intervals [3754]:
				xmin = 1234.1773
				xmax = 1234.2073
				text = ""
			intervals [3755]:
				xmin = 1234.2073
				xmax = 1234.3473
				text = "and"
			intervals [3756]:
				xmin = 1234.3473
				xmax = 1234.9073
				text = "technology"
			intervals [3757]:
				xmin = 1234.9073
				xmax = 1235.5173
				text = "courses"
			intervals [3758]:
				xmin = 1235.5173
				xmax = 1236.1715
				text = ""
			intervals [3759]:
				xmin = 1236.1715
				xmax = 1236.8915
				text = "um"
			intervals [3760]:
				xmin = 1236.8915
				xmax = 1237.7682
				text = ""
			intervals [3761]:
				xmin = 1237.7682
				xmax = 1238.2682
				text = "yeah"
			intervals [3762]:
				xmin = 1238.2682
				xmax = 1239.0905
				text = ""
			intervals [3763]:
				xmin = 1239.0905
				xmax = 1239.3205
				text = "that"
			intervals [3764]:
				xmin = 1239.3205
				xmax = 1239.3805
				text = "s"
			intervals [3765]:
				xmin = 1239.3805
				xmax = 1239.5005
				text = "when"
			intervals [3766]:
				xmin = 1239.5005
				xmax = 1239.5605
				text = "i"
			intervals [3767]:
				xmin = 1239.5605
				xmax = 1239.9405
				text = "noticed"
			intervals [3768]:
				xmin = 1239.9405
				xmax = 1239.9905
				text = "i"
			intervals [3769]:
				xmin = 1239.9905
				xmax = 1240.1405
				text = "was"
			intervals [3770]:
				xmin = 1240.1405
				xmax = 1240.3605
				text = "like"
			intervals [3771]:
				xmin = 1240.3605
				xmax = 1240.6327
				text = ""
			intervals [3772]:
				xmin = 1240.6327
				xmax = 1240.9227
				text = "damn"
			intervals [3773]:
				xmin = 1240.9227
				xmax = 1240.9927
				text = "i"
			intervals [3774]:
				xmin = 1240.9927
				xmax = 1241.1727
				text = "wanna"
			intervals [3775]:
				xmin = 1241.1727
				xmax = 1241.4327
				text = "take"
			intervals [3776]:
				xmin = 1241.4327
				xmax = 1241.5427
				text = "wood"
			intervals [3777]:
				xmin = 1241.5427
				xmax = 1241.8327
				text = "shop"
			intervals [3778]:
				xmin = 1241.8327
				xmax = 1241.9544
				text = ""
			intervals [3779]:
				xmin = 1241.9544
				xmax = 1242.1844
				text = "like"
			intervals [3780]:
				xmin = 1242.1844
				xmax = 1242.2322
				text = ""
			intervals [3781]:
				xmin = 1242.2322
				xmax = 1242.3822
				text = "that"
			intervals [3782]:
				xmin = 1242.3822
				xmax = 1242.7522
				text = "sounds"
			intervals [3783]:
				xmin = 1242.7522
				xmax = 1242.9022
				text = "like"
			intervals [3784]:
				xmin = 1242.9022
				xmax = 1242.9422
				text = "a"
			intervals [3785]:
				xmin = 1242.9422
				xmax = 1243.1322
				text = "fun"
			intervals [3786]:
				xmin = 1243.1322
				xmax = 1243.4422
				text = "course"
			intervals [3787]:
				xmin = 1243.4422
				xmax = 1243.7356
				text = ""
			intervals [3788]:
				xmin = 1243.7356
				xmax = 1243.8856
				text = "oh"
			intervals [3789]:
				xmin = 1243.8856
				xmax = 1244.0456
				text = "but"
			intervals [3790]:
				xmin = 1244.0456
				xmax = 1244.2056
				text = "no"
			intervals [3791]:
				xmin = 1244.2056
				xmax = 1244.3356
				text = "that"
			intervals [3792]:
				xmin = 1244.3356
				xmax = 1244.3856
				text = "s"
			intervals [3793]:
				xmin = 1244.3856
				xmax = 1244.5156
				text = "not"
			intervals [3794]:
				xmin = 1244.5156
				xmax = 1244.6456
				text = "your"
			intervals [3795]:
				xmin = 1244.6456
				xmax = 1244.8456
				text = "track"
			intervals [3796]:
				xmin = 1244.8456
				xmax = 1245.2256
				text = "rdx"
			intervals [3797]:
				xmin = 1245.2256
				xmax = 1246.1023
				text = ""
			intervals [3798]:
				xmin = 1246.1023
				xmax = 1246.2923
				text = "what"
			intervals [3799]:
				xmin = 1246.2923
				xmax = 1246.5568
				text = ""
			intervals [3800]:
				xmin = 1246.5568
				xmax = 1246.7568
				text = "<unk>"
			intervals [3801]:
				xmin = 1246.7568
				xmax = 1247.0571
				text = ""
			intervals [3802]:
				xmin = 1247.0571
				xmax = 1247.5071
				text = "so"
			intervals [3803]:
				xmin = 1247.5071
				xmax = 1247.5371
				text = ""
			intervals [3804]:
				xmin = 1247.5371
				xmax = 1247.6871
				text = "i'm"
			intervals [3805]:
				xmin = 1247.6871
				xmax = 1247.9071
				text = "not"
			intervals [3806]:
				xmin = 1247.9071
				xmax = 1248.4171
				text = "supposed"
			intervals [3807]:
				xmin = 1248.4171
				xmax = 1248.6671
				text = "to"
			intervals [3808]:
				xmin = 1248.6671
				xmax = 1248.9871
				text = "like"
			intervals [3809]:
				xmin = 1248.9871
				xmax = 1249.7103
				text = ""
			intervals [3810]:
				xmin = 1249.7103
				xmax = 1249.9603
				text = "fuck"
			intervals [3811]:
				xmin = 1249.9603
				xmax = 1250.0603
				text = "with"
			intervals [3812]:
				xmin = 1250.0603
				xmax = 1250.8903
				text = "saws"
			intervals [3813]:
				xmin = 1250.8903
				xmax = 1251.0703
				text = "and"
			intervals [3814]:
				xmin = 1251.0703
				xmax = 1251.2203
				text = "all"
			intervals [3815]:
				xmin = 1251.2203
				xmax = 1251.3603
				text = "this"
			intervals [3816]:
				xmin = 1251.3603
				xmax = 1251.7603
				text = "stuff"
			intervals [3817]:
				xmin = 1251.7603
				xmax = 1252.3996
				text = ""
			intervals [3818]:
				xmin = 1252.3996
				xmax = 1252.8696
				text = "why"
			intervals [3819]:
				xmin = 1252.8696
				xmax = 1252.9778
				text = ""
			intervals [3820]:
				xmin = 1252.9778
				xmax = 1253.1978
				text = "why"
			intervals [3821]:
				xmin = 1253.1978
				xmax = 1253.3478
				text = "am"
			intervals [3822]:
				xmin = 1253.3478
				xmax = 1253.4478
				text = "i"
			intervals [3823]:
				xmin = 1253.4478
				xmax = 1253.6378
				text = "not"
			intervals [3824]:
				xmin = 1253.6378
				xmax = 1253.9978
				text = "allowed"
			intervals [3825]:
				xmin = 1253.9978
				xmax = 1254.1178
				text = "to"
			intervals [3826]:
				xmin = 1254.1178
				xmax = 1254.2978
				text = "do"
			intervals [3827]:
				xmin = 1254.2978
				xmax = 1254.5578
				text = "that"
			intervals [3828]:
				xmin = 1254.5578
				xmax = 1254.8803
				text = ""
			intervals [3829]:
				xmin = 1254.8803
				xmax = 1255.0103
				text = "and"
			intervals [3830]:
				xmin = 1255.0103
				xmax = 1255.2803
				text = "then"
			intervals [3831]:
				xmin = 1255.2803
				xmax = 1255.4678
				text = ""
			intervals [3832]:
				xmin = 1255.4678
				xmax = 1255.9478
				text = "why"
			intervals [3833]:
				xmin = 1255.9478
				xmax = 1255.9878
				text = ""
			intervals [3834]:
				xmin = 1255.9878
				xmax = 1256.3378
				text = "can't"
			intervals [3835]:
				xmin = 1256.3378
				xmax = 1256.433
				text = ""
			intervals [3836]:
				xmin = 1256.433
				xmax = 1257.013
				text = "rdx"
			intervals [3837]:
				xmin = 1257.013
				xmax = 1257.213
				text = "who"
			intervals [3838]:
				xmin = 1257.213
				xmax = 1257.553
				text = "is"
			intervals [3839]:
				xmin = 1257.553
				xmax = 1257.933
				text = "in"
			intervals [3840]:
				xmin = 1257.933
				xmax = 1258.6021
				text = ""
			intervals [3841]:
				xmin = 1258.6021
				xmax = 1259.1521
				text = "uh"
			intervals [3842]:
				xmin = 1259.1521
				xmax = 1259.7658
				text = ""
			intervals [3843]:
				xmin = 1259.7658
				xmax = 1260.3258
				text = "class"
			intervals [3844]:
				xmin = 1260.3258
				xmax = 1260.3758
				text = ""
			intervals [3845]:
				xmin = 1260.3758
				xmax = 1260.9558
				text = "a"
			intervals [3846]:
				xmin = 1260.9558
				xmax = 1261.2626
				text = ""
			intervals [3847]:
				xmin = 1261.2626
				xmax = 1261.4626
				text = "what"
			intervals [3848]:
				xmin = 1261.4626
				xmax = 1261.5626
				text = "was"
			intervals [3849]:
				xmin = 1261.5626
				xmax = 1261.6626
				text = "it"
			intervals [3850]:
				xmin = 1261.6626
				xmax = 1261.7226
				text = ""
			intervals [3851]:
				xmin = 1261.7226
				xmax = 1261.9126
				text = "b"
			intervals [3852]:
				xmin = 1261.9126
				xmax = 1262.2026
				text = "thirty"
			intervals [3853]:
				xmin = 1262.2026
				xmax = 1262.3826
				text = "s"
			intervals [3854]:
				xmin = 1262.3826
				xmax = 1262.6475
				text = ""
			intervals [3855]:
				xmin = 1262.6475
				xmax = 1262.8075
				text = "b"
			intervals [3856]:
				xmin = 1262.8075
				xmax = 1263.0675
				text = "thirty"
			intervals [3857]:
				xmin = 1263.0675
				xmax = 1263.4775
				text = "four"
			intervals [3858]:
				xmin = 1263.4775
				xmax = 1263.7946
				text = ""
			intervals [3859]:
				xmin = 1263.7946
				xmax = 1263.9846
				text = "why"
			intervals [3860]:
				xmin = 1263.9846
				xmax = 1264.3346
				text = "couldn't"
			intervals [3861]:
				xmin = 1264.3346
				xmax = 1264.7346
				text = "they"
			intervals [3862]:
				xmin = 1264.7346
				xmax = 1264.7646
				text = ""
			intervals [3863]:
				xmin = 1264.7646
				xmax = 1265.5046
				text = "um"
			intervals [3864]:
				xmin = 1265.5046
				xmax = 1265.8358
				text = ""
			intervals [3865]:
				xmin = 1265.8358
				xmax = 1266.2158
				text = "take"
			intervals [3866]:
				xmin = 1266.2158
				xmax = 1266.4886
				text = ""
			intervals [3867]:
				xmin = 1266.4886
				xmax = 1267.0386
				text = "technology"
			intervals [3868]:
				xmin = 1267.0386
				xmax = 1267.4086
				text = "class"
			intervals [3869]:
				xmin = 1267.4086
				xmax = 1267.4986
				text = "why"
			intervals [3870]:
				xmin = 1267.4986
				xmax = 1267.6886
				text = "can't"
			intervals [3871]:
				xmin = 1267.6886
				xmax = 1267.7886
				text = "they"
			intervals [3872]:
				xmin = 1267.7886
				xmax = 1267.9786
				text = "take"
			intervals [3873]:
				xmin = 1267.9786
				xmax = 1268.188
				text = ""
			intervals [3874]:
				xmin = 1268.188
				xmax = 1268.318
				text = "uh"
			intervals [3875]:
				xmin = 1268.318
				xmax = 1268.738
				text = "typing"
			intervals [3876]:
				xmin = 1268.738
				xmax = 1269.2743
				text = ""
			intervals [3877]:
				xmin = 1269.2743
				xmax = 1269.5343
				text = "and"
			intervals [3878]:
				xmin = 1269.5343
				xmax = 1269.6043
				text = "i"
			intervals [3879]:
				xmin = 1269.6043
				xmax = 1269.8643
				text = "started"
			intervals [3880]:
				xmin = 1269.8643
				xmax = 1270.0443
				text = "thinking"
			intervals [3881]:
				xmin = 1270.0443
				xmax = 1270.3143
				text = "about"
			intervals [3882]:
				xmin = 1270.3143
				xmax = 1270.5243
				text = "that"
			intervals [3883]:
				xmin = 1270.5243
				xmax = 1270.7343
				text = "like"
			intervals [3884]:
				xmin = 1270.7343
				xmax = 1270.9143
				text = "why"
			intervals [3885]:
				xmin = 1270.9143
				xmax = 1270.9443
				text = "are"
			intervals [3886]:
				xmin = 1270.9443
				xmax = 1271.0343
				text = "they"
			intervals [3887]:
				xmin = 1271.0343
				xmax = 1271.2843
				text = "keeping"
			intervals [3888]:
				xmin = 1271.2843
				xmax = 1271.3943
				text = "us"
			intervals [3889]:
				xmin = 1271.3943
				xmax = 1271.8243
				text = "separate"
			intervals [3890]:
				xmin = 1271.8243
				xmax = 1271.9337
				text = ""
			intervals [3891]:
				xmin = 1271.9337
				xmax = 1272.1237
				text = "what"
			intervals [3892]:
				xmin = 1272.1237
				xmax = 1272.2637
				text = "is"
			intervals [3893]:
				xmin = 1272.2637
				xmax = 1272.4837
				text = "going"
			intervals [3894]:
				xmin = 1272.4837
				xmax = 1272.6637
				text = "on"
			intervals [3895]:
				xmin = 1272.6637
				xmax = 1272.6937
				text = ""
			intervals [3896]:
				xmin = 1272.6937
				xmax = 1272.9537
				text = "there"
			intervals [3897]:
				xmin = 1272.9537
				xmax = 1273.4025
				text = ""
			intervals [3898]:
				xmin = 1273.4025
				xmax = 1274.1125
				text = "um"
			intervals [3899]:
				xmin = 1274.1125
				xmax = 1275.2251
				text = ""
			intervals [3900]:
				xmin = 1275.2251
				xmax = 1275.3651
				text = "that"
			intervals [3901]:
				xmin = 1275.3651
				xmax = 1275.4251
				text = "s"
			intervals [3902]:
				xmin = 1275.4251
				xmax = 1275.5151
				text = "when"
			intervals [3903]:
				xmin = 1275.5151
				xmax = 1275.5451
				text = "i"
			intervals [3904]:
				xmin = 1275.5451
				xmax = 1275.8351
				text = "started"
			intervals [3905]:
				xmin = 1275.8351
				xmax = 1275.8951
				text = "to"
			intervals [3906]:
				xmin = 1275.8951
				xmax = 1276.2751
				text = "question"
			intervals [3907]:
				xmin = 1276.2751
				xmax = 1276.3451
				text = "the"
			intervals [3908]:
				xmin = 1276.3451
				xmax = 1276.6351
				text = "school"
			intervals [3909]:
				xmin = 1276.6351
				xmax = 1277.2651
				text = "system"
			intervals [3910]:
				xmin = 1277.2651
				xmax = 1277.2951
				text = ""
			intervals [3911]:
				xmin = 1277.2951
				xmax = 1277.8551
				text = "and"
			intervals [3912]:
				xmin = 1277.8551
				xmax = 1278.069
				text = ""
			intervals [3913]:
				xmin = 1278.069
				xmax = 1278.199
				text = "this"
			intervals [3914]:
				xmin = 1278.199
				xmax = 1278.329
				text = "that"
			intervals [3915]:
				xmin = 1278.329
				xmax = 1278.359
				text = ""
			intervals [3916]:
				xmin = 1278.359
				xmax = 1278.419
				text = "and"
			intervals [3917]:
				xmin = 1278.419
				xmax = 1278.469
				text = ""
			intervals [3918]:
				xmin = 1278.469
				xmax = 1278.529
				text = "the"
			intervals [3919]:
				xmin = 1278.529
				xmax = 1278.799
				text = "third"
			intervals [3920]:
				xmin = 1278.799
				xmax = 1279.3139
				text = ""
			intervals [3921]:
				xmin = 1279.3139
				xmax = 1279.7739
				text = "um"
			intervals [3922]:
				xmin = 1279.7739
				xmax = 1280.3071
				text = ""
			intervals [3923]:
				xmin = 1280.3071
				xmax = 1280.6871
				text = "joined"
			intervals [3924]:
				xmin = 1280.6871
				xmax = 1280.7971
				text = "the"
			intervals [3925]:
				xmin = 1280.7971
				xmax = 1281.1371
				text = "junior"
			intervals [3926]:
				xmin = 1281.1371
				xmax = 1281.2771
				text = "high"
			intervals [3927]:
				xmin = 1281.2771
				xmax = 1281.5371
				text = "school"
			intervals [3928]:
				xmin = 1281.5371
				xmax = 1281.9271
				text = "choir"
			intervals [3929]:
				xmin = 1281.9271
				xmax = 1282.4949
				text = ""
			intervals [3930]:
				xmin = 1282.4949
				xmax = 1282.6349
				text = "<unk>"
			intervals [3931]:
				xmin = 1282.6349
				xmax = 1282.6991
				text = ""
			intervals [3932]:
				xmin = 1282.6991
				xmax = 1282.9291
				text = "and"
			intervals [3933]:
				xmin = 1282.9291
				xmax = 1283.0891
				text = "that"
			intervals [3934]:
				xmin = 1283.0891
				xmax = 1283.1191
				text = ""
			intervals [3935]:
				xmin = 1283.1191
				xmax = 1283.2691
				text = "was"
			intervals [3936]:
				xmin = 1283.2691
				xmax = 1283.5191
				text = "fun"
			intervals [3937]:
				xmin = 1283.5191
				xmax = 1284.1455
				text = ""
			intervals [3938]:
				xmin = 1284.1455
				xmax = 1284.6355
				text = "um"
			intervals [3939]:
				xmin = 1284.6355
				xmax = 1285.0128
				text = ""
			intervals [3940]:
				xmin = 1285.0128
				xmax = 1285.6028
				text = "sang"
			intervals [3941]:
				xmin = 1285.6028
				xmax = 1286.3138
				text = ""
			intervals [3942]:
				xmin = 1286.3138
				xmax = 1286.7738
				text = "and"
			intervals [3943]:
				xmin = 1286.7738
				xmax = 1286.8538
				text = "i"
			intervals [3944]:
				xmin = 1286.8538
				xmax = 1287.0238
				text = "was"
			intervals [3945]:
				xmin = 1287.0238
				xmax = 1287.2538
				text = "in"
			intervals [3946]:
				xmin = 1287.2538
				xmax = 1287.3285
				text = ""
			intervals [3947]:
				xmin = 1287.3285
				xmax = 1287.4285
				text = "the"
			intervals [3948]:
				xmin = 1287.4285
				xmax = 1287.7085
				text = "church"
			intervals [3949]:
				xmin = 1287.7085
				xmax = 1288.0885
				text = "choir"
			intervals [3950]:
				xmin = 1288.0885
				xmax = 1288.5648
				text = ""
			intervals [3951]:
				xmin = 1288.5648
				xmax = 1288.6648
				text = "and"
			intervals [3952]:
				xmin = 1288.6648
				xmax = 1288.7848
				text = "so"
			intervals [3953]:
				xmin = 1288.7848
				xmax = 1288.9548
				text = "that"
			intervals [3954]:
				xmin = 1288.9548
				xmax = 1289.3348
				text = "followed"
			intervals [3955]:
				xmin = 1289.3348
				xmax = 1289.4548
				text = "me"
			intervals [3956]:
				xmin = 1289.4548
				xmax = 1289.6248
				text = "into"
			intervals [3957]:
				xmin = 1289.6248
				xmax = 1289.8948
				text = "junior"
			intervals [3958]:
				xmin = 1289.8948
				xmax = 1290.0848
				text = "high"
			intervals [3959]:
				xmin = 1290.0848
				xmax = 1290.5048
				text = "school"
			intervals [3960]:
				xmin = 1290.5048
				xmax = 1291.0061
				text = ""
			intervals [3961]:
				xmin = 1291.0061
				xmax = 1291.5961
				text = "um"
			intervals [3962]:
				xmin = 1291.5961
				xmax = 1292.391
				text = ""
			intervals [3963]:
				xmin = 1292.391
				xmax = 1292.541
				text = "and"
			intervals [3964]:
				xmin = 1292.541
				xmax = 1292.711
				text = "that"
			intervals [3965]:
				xmin = 1292.711
				xmax = 1292.861
				text = "was"
			intervals [3966]:
				xmin = 1292.861
				xmax = 1293.001
				text = "one"
			intervals [3967]:
				xmin = 1293.001
				xmax = 1293.061
				text = "of"
			intervals [3968]:
				xmin = 1293.061
				xmax = 1293.301
				text = "those"
			intervals [3969]:
				xmin = 1293.301
				xmax = 1293.651
				text = "moments"
			intervals [3970]:
				xmin = 1293.651
				xmax = 1293.751
				text = "where"
			intervals [3971]:
				xmin = 1293.751
				xmax = 1293.811
				text = "i"
			intervals [3972]:
				xmin = 1293.811
				xmax = 1294.141
				text = "felt"
			intervals [3973]:
				xmin = 1294.141
				xmax = 1294.2317
				text = ""
			intervals [3974]:
				xmin = 1294.2317
				xmax = 1294.8617
				text = "connected"
			intervals [3975]:
				xmin = 1294.8617
				xmax = 1294.9731
				text = ""
			intervals [3976]:
				xmin = 1294.9731
				xmax = 1295.1231
				text = "to"
			intervals [3977]:
				xmin = 1295.1231
				xmax = 1295.3631
				text = "other"
			intervals [3978]:
				xmin = 1295.3631
				xmax = 1295.8131
				text = "folks"
			intervals [3979]:
				xmin = 1295.8131
				xmax = 1296.1528
				text = ""
			intervals [3980]:
				xmin = 1296.1528
				xmax = 1296.8528
				text = "cause"
			intervals [3981]:
				xmin = 1296.8528
				xmax = 1297.3639
				text = ""
			intervals [3982]:
				xmin = 1297.3639
				xmax = 1297.8039
				text = "music"
			intervals [3983]:
				xmin = 1297.8039
				xmax = 1297.9339
				text = "no"
			intervals [3984]:
				xmin = 1297.9339
				xmax = 1298.4839
				text = "matter"
			intervals [3985]:
				xmin = 1298.4839
				xmax = 1298.6475
				text = ""
			intervals [3986]:
				xmin = 1298.6475
				xmax = 1298.8275
				text = "what"
			intervals [3987]:
				xmin = 1298.8275
				xmax = 1299.0675
				text = "kind"
			intervals [3988]:
				xmin = 1299.0675
				xmax = 1299.1275
				text = "of"
			intervals [3989]:
				xmin = 1299.1275
				xmax = 1299.5675
				text = "music"
			intervals [3990]:
				xmin = 1299.5675
				xmax = 1300.6261
				text = ""
			intervals [3991]:
				xmin = 1300.6261
				xmax = 1301.0961
				text = "like"
			intervals [3992]:
				xmin = 1301.0961
				xmax = 1301.1643
				text = ""
			intervals [3993]:
				xmin = 1301.1643
				xmax = 1302.1643
				text = "usually"
			intervals [3994]:
				xmin = 1302.1643
				xmax = 1302.1943
				text = ""
			intervals [3995]:
				xmin = 1302.1943
				xmax = 1302.3543
				text = "the"
			intervals [3996]:
				xmin = 1302.3543
				xmax = 1302.9143
				text = "vibe"
			intervals [3997]:
				xmin = 1302.9143
				xmax = 1303.0443
				text = ""
			intervals [3998]:
				xmin = 1303.0443
				xmax = 1303.2643
				text = "will"
			intervals [3999]:
				xmin = 1303.2643
				xmax = 1303.7443
				text = "bring"
			intervals [4000]:
				xmin = 1303.7443
				xmax = 1303.8399
				text = ""
			intervals [4001]:
				xmin = 1303.8399
				xmax = 1304.4199
				text = "together"
			intervals [4002]:
				xmin = 1304.4199
				xmax = 1304.4599
				text = ""
			intervals [4003]:
				xmin = 1304.4599
				xmax = 1304.7999
				text = "certain"
			intervals [4004]:
				xmin = 1304.7999
				xmax = 1305.0399
				text = "groups"
			intervals [4005]:
				xmin = 1305.0399
				xmax = 1305.1099
				text = "of"
			intervals [4006]:
				xmin = 1305.1099
				xmax = 1305.4899
				text = "people"
			intervals [4007]:
				xmin = 1305.4899
				xmax = 1305.9598
				text = ""
			intervals [4008]:
				xmin = 1305.9598
				xmax = 1306.0898
				text = "and"
			intervals [4009]:
				xmin = 1306.0898
				xmax = 1306.4798
				text = "so"
			intervals [4010]:
				xmin = 1306.4798
				xmax = 1306.5098
				text = ""
			intervals [4011]:
				xmin = 1306.5098
				xmax = 1306.8498
				text = "the"
			intervals [4012]:
				xmin = 1306.8498
				xmax = 1306.8798
				text = ""
			intervals [4013]:
				xmin = 1306.8798
				xmax = 1307.0398
				text = "the"
			intervals [4014]:
				xmin = 1307.0398
				xmax = 1307.5398
				text = "choir"
			intervals [4015]:
				xmin = 1307.5398
				xmax = 1308.0398
				text = "groups"
			intervals [4016]:
				xmin = 1308.0398
				xmax = 1308.2198
				text = "we"
			intervals [4017]:
				xmin = 1308.2198
				xmax = 1308.3698
				text = "were"
			intervals [4018]:
				xmin = 1308.3698
				xmax = 1308.5798
				text = "all"
			intervals [4019]:
				xmin = 1308.5798
				xmax = 1308.7898
				text = "kind"
			intervals [4020]:
				xmin = 1308.7898
				xmax = 1308.8498
				text = "of"
			intervals [4021]:
				xmin = 1308.8498
				xmax = 1309.2898
				text = "chill"
			intervals [4022]:
				xmin = 1309.2898
				xmax = 1309.6543
				text = ""
			intervals [4023]:
				xmin = 1309.6543
				xmax = 1309.9643
				text = "um"
			intervals [4024]:
				xmin = 1309.9643
				xmax = 1310.0743
				text = "and"
			intervals [4025]:
				xmin = 1310.0743
				xmax = 1310.2143
				text = "they"
			intervals [4026]:
				xmin = 1310.2143
				xmax = 1310.3343
				text = "were"
			intervals [4027]:
				xmin = 1310.3343
				xmax = 1310.5843
				text = "sort"
			intervals [4028]:
				xmin = 1310.5843
				xmax = 1310.6843
				text = "of"
			intervals [4029]:
				xmin = 1310.6843
				xmax = 1310.8443
				text = "like"
			intervals [4030]:
				xmin = 1310.8443
				xmax = 1310.8743
				text = ""
			intervals [4031]:
				xmin = 1310.8743
				xmax = 1311.3443
				text = "minded"
			intervals [4032]:
				xmin = 1311.3443
				xmax = 1311.9085
				text = ""
			intervals [4033]:
				xmin = 1311.9085
				xmax = 1312.4385
				text = "um"
			intervals [4034]:
				xmin = 1312.4385
				xmax = 1313.3402
				text = ""
			intervals [4035]:
				xmin = 1313.3402
				xmax = 1313.5102
				text = "there"
			intervals [4036]:
				xmin = 1313.5102
				xmax = 1313.6702
				text = "was"
			intervals [4037]:
				xmin = 1313.6702
				xmax = 1313.9802
				text = "heavy"
			intervals [4038]:
				xmin = 1313.9802
				xmax = 1314.4402
				text = "emphasis"
			intervals [4039]:
				xmin = 1314.4402
				xmax = 1314.6202
				text = "on"
			intervals [4040]:
				xmin = 1314.6202
				xmax = 1314.9202
				text = "wearing"
			intervals [4041]:
				xmin = 1314.9202
				xmax = 1315.3502
				text = "jordans"
			intervals [4042]:
				xmin = 1315.3502
				xmax = 1315.4202
				text = "at"
			intervals [4043]:
				xmin = 1315.4202
				xmax = 1315.5102
				text = "the"
			intervals [4044]:
				xmin = 1315.5102
				xmax = 1315.9502
				text = "time"
			intervals [4045]:
				xmin = 1315.9502
				xmax = 1316.2951
				text = ""
			intervals [4046]:
				xmin = 1316.2951
				xmax = 1316.8751
				text = "and"
			intervals [4047]:
				xmin = 1316.8751
				xmax = 1317.0951
				text = ""
			intervals [4048]:
				xmin = 1317.0951
				xmax = 1317.2651
				text = "i"
			intervals [4049]:
				xmin = 1317.2651
				xmax = 1317.7151
				text = "remember"
			intervals [4050]:
				xmin = 1317.7151
				xmax = 1318.0151
				text = "in"
			intervals [4051]:
				xmin = 1318.0151
				xmax = 1318.0751
				text = ""
			intervals [4052]:
				xmin = 1318.0751
				xmax = 1318.2151
				text = "the"
			intervals [4053]:
				xmin = 1318.2151
				xmax = 1318.4451
				text = ""
			intervals [4054]:
				xmin = 1318.4451
				xmax = 1318.7051
				text = "the"
			intervals [4055]:
				xmin = 1318.7051
				xmax = 1318.7351
				text = ""
			intervals [4056]:
				xmin = 1318.7351
				xmax = 1319.0551
				text = "music"
			intervals [4057]:
				xmin = 1319.0551
				xmax = 1319.2951
				text = "group"
			intervals [4058]:
				xmin = 1319.2951
				xmax = 1319.4551
				text = "there"
			intervals [4059]:
				xmin = 1319.4551
				xmax = 1319.6651
				text = "weren't"
			intervals [4060]:
				xmin = 1319.6651
				xmax = 1319.6951
				text = ""
			intervals [4061]:
				xmin = 1319.6951
				xmax = 1319.9351
				text = "many"
			intervals [4062]:
				xmin = 1319.9351
				xmax = 1320.2151
				text = "people"
			intervals [4063]:
				xmin = 1320.2151
				xmax = 1320.4951
				text = "wearing"
			intervals [4064]:
				xmin = 1320.4951
				xmax = 1321.0951
				text = "jordans"
			intervals [4065]:
				xmin = 1321.0951
				xmax = 1321.6823
				text = ""
			intervals [4066]:
				xmin = 1321.6823
				xmax = 1321.9023
				text = "and"
			intervals [4067]:
				xmin = 1321.9023
				xmax = 1321.9923
				text = "i"
			intervals [4068]:
				xmin = 1321.9923
				xmax = 1322.2323
				text = "felt"
			intervals [4069]:
				xmin = 1322.2323
				xmax = 1322.5016
				text = ""
			intervals [4070]:
				xmin = 1322.5016
				xmax = 1322.9316
				text = "good"
			intervals [4071]:
				xmin = 1322.9316
				xmax = 1323.0065
				text = ""
			intervals [4072]:
				xmin = 1323.0065
				xmax = 1323.2665
				text = "cause"
			intervals [4073]:
				xmin = 1323.2665
				xmax = 1323.2965
				text = ""
			intervals [4074]:
				xmin = 1323.2965
				xmax = 1323.3765
				text = "i"
			intervals [4075]:
				xmin = 1323.3765
				xmax = 1323.6665
				text = "didn't"
			intervals [4076]:
				xmin = 1323.6665
				xmax = 1323.9472
				text = ""
			intervals [4077]:
				xmin = 1323.9472
				xmax = 1324.1472
				text = "wear"
			intervals [4078]:
				xmin = 1324.1472
				xmax = 1324.2672
				text = "them"
			intervals [4079]:
				xmin = 1324.2672
				xmax = 1324.4972
				text = "either"
			intervals [4080]:
				xmin = 1324.4972
				xmax = 1324.8606
				text = ""
			intervals [4081]:
				xmin = 1324.8606
				xmax = 1325.0206
				text = "like"
			intervals [4082]:
				xmin = 1325.0206
				xmax = 1325.0606
				text = "i"
			intervals [4083]:
				xmin = 1325.0606
				xmax = 1325.2406
				text = "didn't"
			intervals [4084]:
				xmin = 1325.2406
				xmax = 1325.3706
				text = "have"
			intervals [4085]:
				xmin = 1325.3706
				xmax = 1325.4006
				text = ""
			intervals [4086]:
				xmin = 1325.4006
				xmax = 1325.5706
				text = "money"
			intervals [4087]:
				xmin = 1325.5706
				xmax = 1325.6006
				text = ""
			intervals [4088]:
				xmin = 1325.6006
				xmax = 1325.8306
				text = "for"
			intervals [4089]:
				xmin = 1325.8306
				xmax = 1325.9106
				text = "it"
			intervals [4090]:
				xmin = 1325.9106
				xmax = 1326.7917
				text = ""
			intervals [4091]:
				xmin = 1326.7917
				xmax = 1327.4417
				text = "um"
			intervals [4092]:
				xmin = 1327.4417
				xmax = 1329.2337
				text = ""
			intervals [4093]:
				xmin = 1329.2337
				xmax = 1330.6837
				text = "<unk>"
			intervals [4094]:
				xmin = 1330.6837
				xmax = 1332.2628
				text = ""
			intervals [4095]:
				xmin = 1332.2628
				xmax = 1332.5328
				text = "yeah"
			intervals [4096]:
				xmin = 1332.5328
				xmax = 1334.4097
				text = ""
			intervals [4097]:
				xmin = 1334.4097
				xmax = 1334.7297
				text = "favorite"
			intervals [4098]:
				xmin = 1334.7297
				xmax = 1335.2897
				text = "subject"
			intervals [4099]:
				xmin = 1335.2897
				xmax = 1337.7612
				text = ""
			intervals [4100]:
				xmin = 1337.7612
				xmax = 1338.3712
				text = "english"
			intervals [4101]:
				xmin = 1338.3712
				xmax = 1338.7517
				text = ""
			intervals [4102]:
				xmin = 1338.7517
				xmax = 1338.9017
				text = "my"
			intervals [4103]:
				xmin = 1338.9017
				xmax = 1339.4117
				text = "homeroom"
			intervals [4104]:
				xmin = 1339.4117
				xmax = 1339.5844
				text = ""
			intervals [4105]:
				xmin = 1339.5844
				xmax = 1340.2144
				text = "class"
			intervals [4106]:
				xmin = 1340.2144
				xmax = 1340.6842
				text = ""
			intervals [4107]:
				xmin = 1340.6842
				xmax = 1341.1542
				text = "uh"
			intervals [4108]:
				xmin = 1341.1542
				xmax = 1341.9542
				text = "was"
			intervals [4109]:
				xmin = 1341.9542
				xmax = 1342.5768
				text = ""
			intervals [4110]:
				xmin = 1342.5768
				xmax = 1342.7168
				text = "my"
			intervals [4111]:
				xmin = 1342.7168
				xmax = 1343.0268
				text = "homeroom"
			intervals [4112]:
				xmin = 1343.0268
				xmax = 1343.2768
				text = "teacher"
			intervals [4113]:
				xmin = 1343.2768
				xmax = 1343.4668
				text = "miss"
			intervals [4114]:
				xmin = 1343.4668
				xmax = 1343.8468
				text = "rdx"
			intervals [4115]:
				xmin = 1343.8468
				xmax = 1343.9668
				text = "she"
			intervals [4116]:
				xmin = 1343.9668
				xmax = 1344.1368
				text = "was"
			intervals [4117]:
				xmin = 1344.1368
				xmax = 1344.1668
				text = "a"
			intervals [4118]:
				xmin = 1344.1668
				xmax = 1344.4468
				text = "english"
			intervals [4119]:
				xmin = 1344.4468
				xmax = 1344.7768
				text = "teacher"
			intervals [4120]:
				xmin = 1344.7768
				xmax = 1345.4605
				text = ""
			intervals [4121]:
				xmin = 1345.4605
				xmax = 1346.3905
				text = "and"
			intervals [4122]:
				xmin = 1346.3905
				xmax = 1346.8527
				text = ""
			intervals [4123]:
				xmin = 1346.8527
				xmax = 1347.0727
				text = "she"
			intervals [4124]:
				xmin = 1347.0727
				xmax = 1347.2127
				text = "was"
			intervals [4125]:
				xmin = 1347.2127
				xmax = 1347.3327
				text = "one"
			intervals [4126]:
				xmin = 1347.3327
				xmax = 1347.3927
				text = "of"
			intervals [4127]:
				xmin = 1347.3927
				xmax = 1347.6027
				text = "those"
			intervals [4128]:
				xmin = 1347.6027
				xmax = 1348.0927
				text = "teachers"
			intervals [4129]:
				xmin = 1348.0927
				xmax = 1348.5227
				text = "who"
			intervals [4130]:
				xmin = 1348.5227
				xmax = 1349.2316
				text = ""
			intervals [4131]:
				xmin = 1349.2316
				xmax = 1349.5716
				text = "looking"
			intervals [4132]:
				xmin = 1349.5716
				xmax = 1349.8116
				text = "back"
			intervals [4133]:
				xmin = 1349.8116
				xmax = 1349.8916
				text = "at"
			intervals [4134]:
				xmin = 1349.8916
				xmax = 1349.9916
				text = "it"
			intervals [4135]:
				xmin = 1349.9916
				xmax = 1350.4416
				text = "now"
			intervals [4136]:
				xmin = 1350.4416
				xmax = 1350.8803
				text = ""
			intervals [4137]:
				xmin = 1350.8803
				xmax = 1351.2703
				text = "um"
			intervals [4138]:
				xmin = 1351.2703
				xmax = 1351.3003
				text = ""
			intervals [4139]:
				xmin = 1351.3003
				xmax = 1351.4903
				text = "she"
			intervals [4140]:
				xmin = 1351.4903
				xmax = 1351.6303
				text = "was"
			intervals [4141]:
				xmin = 1351.6303
				xmax = 1351.8903
				text = "very"
			intervals [4142]:
				xmin = 1351.8903
				xmax = 1352.2703
				text = "human"
			intervals [4143]:
				xmin = 1352.2703
				xmax = 1352.4403
				text = "with"
			intervals [4144]:
				xmin = 1352.4403
				xmax = 1352.7903
				text = "us"
			intervals [4145]:
				xmin = 1352.7903
				xmax = 1353.1604
				text = ""
			intervals [4146]:
				xmin = 1353.1604
				xmax = 1353.7504
				text = "um"
			intervals [4147]:
				xmin = 1353.7504
				xmax = 1353.8204
				text = ""
			intervals [4148]:
				xmin = 1353.8204
				xmax = 1354.7404
				text = "whenever"
			intervals [4149]:
				xmin = 1354.7404
				xmax = 1355.0831
				text = ""
			intervals [4150]:
				xmin = 1355.0831
				xmax = 1355.4531
				text = "her"
			intervals [4151]:
				xmin = 1355.4531
				xmax = 1355.4831
				text = ""
			intervals [4152]:
				xmin = 1355.4831
				xmax = 1355.7631
				text = "then"
			intervals [4153]:
				xmin = 1355.7631
				xmax = 1356.3831
				text = "boyfriend"
			intervals [4154]:
				xmin = 1356.3831
				xmax = 1356.7357
				text = ""
			intervals [4155]:
				xmin = 1356.7357
				xmax = 1357.3657
				text = "um"
			intervals [4156]:
				xmin = 1357.3657
				xmax = 1357.4752
				text = ""
			intervals [4157]:
				xmin = 1357.4752
				xmax = 1357.6452
				text = "would"
			intervals [4158]:
				xmin = 1357.6452
				xmax = 1358.0752
				text = "like"
			intervals [4159]:
				xmin = 1358.0752
				xmax = 1358.2418
				text = ""
			intervals [4160]:
				xmin = 1358.2418
				xmax = 1358.3818
				text = "be"
			intervals [4161]:
				xmin = 1358.3818
				xmax = 1358.5018
				text = "out"
			intervals [4162]:
				xmin = 1358.5018
				xmax = 1358.5618
				text = "of"
			intervals [4163]:
				xmin = 1358.5618
				xmax = 1358.9818
				text = "town"
			intervals [4164]:
				xmin = 1358.9818
				xmax = 1359.0118
				text = ""
			intervals [4165]:
				xmin = 1359.0118
				xmax = 1359.2018
				text = "she"
			intervals [4166]:
				xmin = 1359.2018
				xmax = 1359.3618
				text = "would"
			intervals [4167]:
				xmin = 1359.3618
				xmax = 1359.4818
				text = "be"
			intervals [4168]:
				xmin = 1359.4818
				xmax = 1360.0318
				text = "sad"
			intervals [4169]:
				xmin = 1360.0318
				xmax = 1360.0742
				text = ""
			intervals [4170]:
				xmin = 1360.0742
				xmax = 1360.1842
				text = "and"
			intervals [4171]:
				xmin = 1360.1842
				xmax = 1360.2742
				text = "we"
			intervals [4172]:
				xmin = 1360.2742
				xmax = 1360.4142
				text = "would"
			intervals [4173]:
				xmin = 1360.4142
				xmax = 1360.6642
				text = "see"
			intervals [4174]:
				xmin = 1360.6642
				xmax = 1360.8742
				text = "that"
			intervals [4175]:
				xmin = 1360.8742
				xmax = 1360.9042
				text = ""
			intervals [4176]:
				xmin = 1360.9042
				xmax = 1361.0442
				text = "and"
			intervals [4177]:
				xmin = 1361.0442
				xmax = 1361.1142
				text = "it"
			intervals [4178]:
				xmin = 1361.1142
				xmax = 1361.2142
				text = "would"
			intervals [4179]:
				xmin = 1361.2142
				xmax = 1361.3842
				text = "be"
			intervals [4180]:
				xmin = 1361.3842
				xmax = 1361.4642
				text = "a"
			intervals [4181]:
				xmin = 1361.4642
				xmax = 1361.7842
				text = "thing"
			intervals [4182]:
				xmin = 1361.7842
				xmax = 1362.0969
				text = ""
			intervals [4183]:
				xmin = 1362.0969
				xmax = 1362.5169
				text = "um"
			intervals [4184]:
				xmin = 1362.5169
				xmax = 1362.5469
				text = ""
			intervals [4185]:
				xmin = 1362.5469
				xmax = 1362.8069
				text = "when"
			intervals [4186]:
				xmin = 1362.8069
				xmax = 1362.8369
				text = ""
			intervals [4187]:
				xmin = 1362.8369
				xmax = 1362.9969
				text = "he"
			intervals [4188]:
				xmin = 1362.9969
				xmax = 1363.1069
				text = "would"
			intervals [4189]:
				xmin = 1363.1069
				xmax = 1363.2269
				text = "come"
			intervals [4190]:
				xmin = 1363.2269
				xmax = 1363.3869
				text = "back"
			intervals [4191]:
				xmin = 1363.3869
				xmax = 1363.4669
				text = "in"
			intervals [4192]:
				xmin = 1363.4669
				xmax = 1363.7569
				text = "town"
			intervals [4193]:
				xmin = 1363.7569
				xmax = 1363.8735
				text = ""
			intervals [4194]:
				xmin = 1363.8735
				xmax = 1364.0135
				text = "you"
			intervals [4195]:
				xmin = 1364.0135
				xmax = 1364.1235
				text = "would"
			intervals [4196]:
				xmin = 1364.1235
				xmax = 1364.4635
				text = "notice"
			intervals [4197]:
				xmin = 1364.4635
				xmax = 1364.6735
				text = "she"
			intervals [4198]:
				xmin = 1364.6735
				xmax = 1364.7035
				text = ""
			intervals [4199]:
				xmin = 1364.7035
				xmax = 1364.7335
				text = "d"
			intervals [4200]:
				xmin = 1364.7335
				xmax = 1364.9735
				text = "be"
			intervals [4201]:
				xmin = 1364.9735
				xmax = 1365.1771
				text = ""
			intervals [4202]:
				xmin = 1365.1771
				xmax = 1365.5971
				text = "visually"
			intervals [4203]:
				xmin = 1365.5971
				xmax = 1365.9171
				text = "giddy"
			intervals [4204]:
				xmin = 1365.9171
				xmax = 1366.2951
				text = ""
			intervals [4205]:
				xmin = 1366.2951
				xmax = 1366.6151
				text = "um"
			intervals [4206]:
				xmin = 1366.6151
				xmax = 1366.7351
				text = "and"
			intervals [4207]:
				xmin = 1366.7351
				xmax = 1367.0051
				text = "like"
			intervals [4208]:
				xmin = 1367.0051
				xmax = 1367.2351
				text = "oh"
			intervals [4209]:
				xmin = 1367.2351
				xmax = 1367.2951
				text = ""
			intervals [4210]:
				xmin = 1367.2951
				xmax = 1367.4951
				text = "like"
			intervals [4211]:
				xmin = 1367.4951
				xmax = 1367.6351
				text = "that"
			intervals [4212]:
				xmin = 1367.6351
				xmax = 1367.6951
				text = "s"
			intervals [4213]:
				xmin = 1367.6951
				xmax = 1367.7851
				text = "what"
			intervals [4214]:
				xmin = 1367.7851
				xmax = 1367.8651
				text = "s"
			intervals [4215]:
				xmin = 1367.8651
				xmax = 1368.0351
				text = "up"
			intervals [4216]:
				xmin = 1368.0351
				xmax = 1368.0651
				text = ""
			intervals [4217]:
				xmin = 1368.0651
				xmax = 1368.1851
				text = "and"
			intervals [4218]:
				xmin = 1368.1851
				xmax = 1368.3651
				text = "like"
			intervals [4219]:
				xmin = 1368.3651
				xmax = 1368.4934
				text = ""
			intervals [4220]:
				xmin = 1368.4934
				xmax = 1368.7434
				text = "that"
			intervals [4221]:
				xmin = 1368.7434
				xmax = 1368.9134
				text = "s"
			intervals [4222]:
				xmin = 1368.9134
				xmax = 1369.3773
				text = ""
			intervals [4223]:
				xmin = 1369.3773
				xmax = 1369.6373
				text = "that"
			intervals [4224]:
				xmin = 1369.6373
				xmax = 1370.2573
				text = "humanity"
			intervals [4225]:
				xmin = 1370.2573
				xmax = 1370.5337
				text = ""
			intervals [4226]:
				xmin = 1370.5337
				xmax = 1370.9937
				text = "um"
			intervals [4227]:
				xmin = 1370.9937
				xmax = 1371.2365
				text = ""
			intervals [4228]:
				xmin = 1371.2365
				xmax = 1371.7665
				text = "resonated"
			intervals [4229]:
				xmin = 1371.7665
				xmax = 1371.9365
				text = "with"
			intervals [4230]:
				xmin = 1371.9365
				xmax = 1372.1865
				text = "me"
			intervals [4231]:
				xmin = 1372.1865
				xmax = 1372.5889
				text = ""
			intervals [4232]:
				xmin = 1372.5889
				xmax = 1373.2989
				text = "um"
			intervals [4233]:
				xmin = 1373.2989
				xmax = 1374.9071
				text = ""
			intervals [4234]:
				xmin = 1374.9071
				xmax = 1375.2071
				text = "yeah"
			intervals [4235]:
				xmin = 1375.2071
				xmax = 1375.9043
				text = ""
			intervals [4236]:
				xmin = 1375.9043
				xmax = 1376.0243
				text = "and"
			intervals [4237]:
				xmin = 1376.0243
				xmax = 1376.1243
				text = "i"
			intervals [4238]:
				xmin = 1376.1243
				xmax = 1376.1543
				text = "<unk>"
			intervals [4239]:
				xmin = 1376.1543
				xmax = 1376.3379
				text = ""
			intervals [4240]:
				xmin = 1376.3379
				xmax = 1376.5479
				text = "talk"
			intervals [4241]:
				xmin = 1376.5479
				xmax = 1376.6179
				text = "a"
			intervals [4242]:
				xmin = 1376.6179
				xmax = 1376.7179
				text = ""
			intervals [4243]:
				xmin = 1376.7179
				xmax = 1376.8279
				text = "bit"
			intervals [4244]:
				xmin = 1376.8279
				xmax = 1377.0879
				text = "about"
			intervals [4245]:
				xmin = 1377.0879
				xmax = 1377.2079
				text = "that"
			intervals [4246]:
				xmin = 1377.2079
				xmax = 1377.2379
				text = "a"
			intervals [4247]:
				xmin = 1377.2379
				xmax = 1377.3879
				text = "little"
			intervals [4248]:
				xmin = 1377.3879
				xmax = 1377.4279
				text = ""
			intervals [4249]:
				xmin = 1377.4279
				xmax = 1377.5579
				text = "bit"
			intervals [4250]:
				xmin = 1377.5579
				xmax = 1377.5979
				text = ""
			intervals [4251]:
				xmin = 1377.5979
				xmax = 1377.8779
				text = "later"
			intervals [4252]:
				xmin = 1377.8779
				xmax = 1378.1079
				text = "too"
			intervals [4253]:
				xmin = 1378.1079
				xmax = 1378.4584
				text = ""
			intervals [4254]:
				xmin = 1378.4584
				xmax = 1378.8284
				text = "um"
			intervals [4255]:
				xmin = 1378.8284
				xmax = 1379.0284
				text = "she"
			intervals [4256]:
				xmin = 1379.0284
				xmax = 1379.1684
				text = "was"
			intervals [4257]:
				xmin = 1379.1684
				xmax = 1379.2684
				text = "the"
			intervals [4258]:
				xmin = 1379.2684
				xmax = 1379.5684
				text = "first"
			intervals [4259]:
				xmin = 1379.5684
				xmax = 1380.0784
				text = "teacher"
			intervals [4260]:
				xmin = 1380.0784
				xmax = 1380.5081
				text = ""
			intervals [4261]:
				xmin = 1380.5081
				xmax = 1380.9681
				text = "that"
			intervals [4262]:
				xmin = 1380.9681
				xmax = 1381.0614
				text = ""
			intervals [4263]:
				xmin = 1381.0614
				xmax = 1381.3614
				text = "straight"
			intervals [4264]:
				xmin = 1381.3614
				xmax = 1381.4614
				text = "up"
			intervals [4265]:
				xmin = 1381.4614
				xmax = 1381.7614
				text = "told"
			intervals [4266]:
				xmin = 1381.7614
				xmax = 1382.0514
				text = "me"
			intervals [4267]:
				xmin = 1382.0514
				xmax = 1382.4518
				text = ""
			intervals [4268]:
				xmin = 1382.4518
				xmax = 1382.7618
				text = "like"
			intervals [4269]:
				xmin = 1382.7618
				xmax = 1382.9018
				text = "i"
			intervals [4270]:
				xmin = 1382.9018
				xmax = 1382.9318
				text = ""
			intervals [4271]:
				xmin = 1382.9318
				xmax = 1383.0418
				text = "i"
			intervals [4272]:
				xmin = 1383.0418
				xmax = 1383.2918
				text = "got"
			intervals [4273]:
				xmin = 1383.2918
				xmax = 1383.387
				text = ""
			intervals [4274]:
				xmin = 1383.387
				xmax = 1383.947
				text = "detention"
			intervals [4275]:
				xmin = 1383.947
				xmax = 1383.987
				text = ""
			intervals [4276]:
				xmin = 1383.987
				xmax = 1384.167
				text = "for"
			intervals [4277]:
				xmin = 1384.167
				xmax = 1384.617
				text = "something"
			intervals [4278]:
				xmin = 1384.617
				xmax = 1384.8754
				text = ""
			intervals [4279]:
				xmin = 1384.8754
				xmax = 1385.2454
				text = "and"
			intervals [4280]:
				xmin = 1385.2454
				xmax = 1385.2754
				text = ""
			intervals [4281]:
				xmin = 1385.2754
				xmax = 1385.3754
				text = "i"
			intervals [4282]:
				xmin = 1385.3754
				xmax = 1385.4054
				text = ""
			intervals [4283]:
				xmin = 1385.4054
				xmax = 1385.6454
				text = "just"
			intervals [4284]:
				xmin = 1385.6454
				xmax = 1385.8619
				text = ""
			intervals [4285]:
				xmin = 1385.8619
				xmax = 1386.0119
				text = "did"
			intervals [4286]:
				xmin = 1386.0119
				xmax = 1386.5119
				text = "not"
			intervals [4287]:
				xmin = 1386.5119
				xmax = 1386.7419
				text = "wanna"
			intervals [4288]:
				xmin = 1386.7419
				xmax = 1386.9019
				text = "do"
			intervals [4289]:
				xmin = 1386.9019
				xmax = 1386.9919
				text = "the"
			intervals [4290]:
				xmin = 1386.9919
				xmax = 1387.2419
				text = "work"
			intervals [4291]:
				xmin = 1387.2419
				xmax = 1387.3074
				text = ""
			intervals [4292]:
				xmin = 1387.3074
				xmax = 1387.5174
				text = "this"
			intervals [4293]:
				xmin = 1387.5174
				xmax = 1387.8274
				text = "was"
			intervals [4294]:
				xmin = 1387.8274
				xmax = 1387.8674
				text = ""
			intervals [4295]:
				xmin = 1387.8674
				xmax = 1388.0974
				text = "eighth"
			intervals [4296]:
				xmin = 1388.0974
				xmax = 1388.4874
				text = "grade"
			intervals [4297]:
				xmin = 1388.4874
				xmax = 1388.7762
				text = ""
			intervals [4298]:
				xmin = 1388.7762
				xmax = 1388.9262
				text = "just"
			intervals [4299]:
				xmin = 1388.9262
				xmax = 1389.0862
				text = "was"
			intervals [4300]:
				xmin = 1389.0862
				xmax = 1389.3562
				text = "done"
			intervals [4301]:
				xmin = 1389.3562
				xmax = 1389.4262
				text = ""
			intervals [4302]:
				xmin = 1389.4262
				xmax = 1389.5362
				text = "i"
			intervals [4303]:
				xmin = 1389.5362
				xmax = 1389.6662
				text = "was"
			intervals [4304]:
				xmin = 1389.6662
				xmax = 1389.7862
				text = "like"
			intervals [4305]:
				xmin = 1389.7862
				xmax = 1389.9362
				text = ""
			intervals [4306]:
				xmin = 1389.9362
				xmax = 1389.9962
				text = "i'm"
			intervals [4307]:
				xmin = 1389.9962
				xmax = 1390.0262
				text = ""
			intervals [4308]:
				xmin = 1390.0262
				xmax = 1390.2062
				text = "fucking"
			intervals [4309]:
				xmin = 1390.2062
				xmax = 1390.3162
				text = ""
			intervals [4310]:
				xmin = 1390.3162
				xmax = 1390.4562
				text = "through"
			intervals [4311]:
				xmin = 1390.4562
				xmax = 1390.5462
				text = "with"
			intervals [4312]:
				xmin = 1390.5462
				xmax = 1390.5762
				text = ""
			intervals [4313]:
				xmin = 1390.5762
				xmax = 1390.7762
				text = "this"
			intervals [4314]:
				xmin = 1390.7762
				xmax = 1390.9162
				text = "shit"
			intervals [4315]:
				xmin = 1390.9162
				xmax = 1391.5728
				text = ""
			intervals [4316]:
				xmin = 1391.5728
				xmax = 1392.0428
				text = "everybody"
			intervals [4317]:
				xmin = 1392.0428
				xmax = 1392.1696
				text = ""
			intervals [4318]:
				xmin = 1392.1696
				xmax = 1392.5296
				text = "joning"
			intervals [4319]:
				xmin = 1392.5296
				xmax = 1392.6796
				text = "on"
			intervals [4320]:
				xmin = 1392.6796
				xmax = 1392.8896
				text = "me"
			intervals [4321]:
				xmin = 1392.8896
				xmax = 1392.9896
				text = "i'm"
			intervals [4322]:
				xmin = 1392.9896
				xmax = 1393.2488
				text = ""
			intervals [4323]:
				xmin = 1393.2488
				xmax = 1393.8288
				text = "angry"
			intervals [4324]:
				xmin = 1393.8288
				xmax = 1393.8888
				text = "and"
			intervals [4325]:
				xmin = 1393.8888
				xmax = 1394.0661
				text = ""
			intervals [4326]:
				xmin = 1394.0661
				xmax = 1394.5861
				text = "<unk>"
			intervals [4327]:
				xmin = 1394.5861
				xmax = 1394.6761
				text = "and"
			intervals [4328]:
				xmin = 1394.6761
				xmax = 1394.7902
				text = ""
			intervals [4329]:
				xmin = 1394.7902
				xmax = 1395.5102
				text = "hormones"
			intervals [4330]:
				xmin = 1395.5102
				xmax = 1395.5902
				text = "and"
			intervals [4331]:
				xmin = 1395.5902
				xmax = 1395.9186
				text = ""
			intervals [4332]:
				xmin = 1395.9186
				xmax = 1396.1486
				text = "didn't"
			intervals [4333]:
				xmin = 1396.1486
				xmax = 1396.3086
				text = "know"
			intervals [4334]:
				xmin = 1396.3086
				xmax = 1396.4286
				text = "they"
			intervals [4335]:
				xmin = 1396.4286
				xmax = 1396.5386
				text = "were"
			intervals [4336]:
				xmin = 1396.5386
				xmax = 1397.0286
				text = "hormones"
			intervals [4337]:
				xmin = 1397.0286
				xmax = 1397.1086
				text = "at"
			intervals [4338]:
				xmin = 1397.1086
				xmax = 1397.1886
				text = "the"
			intervals [4339]:
				xmin = 1397.1886
				xmax = 1397.6386
				text = "time"
			intervals [4340]:
				xmin = 1397.6386
				xmax = 1398.0364
				text = ""
			intervals [4341]:
				xmin = 1398.0364
				xmax = 1398.2764
				text = "uh"
			intervals [4342]:
				xmin = 1398.2764
				xmax = 1398.3064
				text = "i"
			intervals [4343]:
				xmin = 1398.3064
				xmax = 1398.3364
				text = ""
			intervals [4344]:
				xmin = 1398.3364
				xmax = 1398.4864
				text = "was"
			intervals [4345]:
				xmin = 1398.4864
				xmax = 1398.5764
				text = "like"
			intervals [4346]:
				xmin = 1398.5764
				xmax = 1398.6464
				text = ""
			intervals [4347]:
				xmin = 1398.6464
				xmax = 1399.4364
				text = "<unk>"
			intervals [4348]:
				xmin = 1399.4364
				xmax = 1399.5264
				text = "this"
			intervals [4349]:
				xmin = 1399.5264
				xmax = 1399.5864
				text = "is"
			intervals [4350]:
				xmin = 1399.5864
				xmax = 1399.8669
				text = ""
			intervals [4351]:
				xmin = 1399.8669
				xmax = 1400.2069
				text = "bullshit"
			intervals [4352]:
				xmin = 1400.2069
				xmax = 1400.4159
				text = ""
			intervals [4353]:
				xmin = 1400.4159
				xmax = 1400.7759
				text = "<unk>"
			intervals [4354]:
				xmin = 1400.7759
				xmax = 1401.2005
				text = ""
			intervals [4355]:
				xmin = 1401.2005
				xmax = 1401.3805
				text = "and"
			intervals [4356]:
				xmin = 1401.3805
				xmax = 1401.7205
				text = "then"
			intervals [4357]:
				xmin = 1401.7205
				xmax = 1401.8905
				text = "miss"
			intervals [4358]:
				xmin = 1401.8905
				xmax = 1402.3705
				text = "rdx"
			intervals [4359]:
				xmin = 1402.3705
				xmax = 1402.5843
				text = ""
			intervals [4360]:
				xmin = 1402.5843
				xmax = 1403.0143
				text = "um"
			intervals [4361]:
				xmin = 1403.0143
				xmax = 1403.1998
				text = ""
			intervals [4362]:
				xmin = 1403.1998
				xmax = 1403.4098
				text = "she"
			intervals [4363]:
				xmin = 1403.4098
				xmax = 1403.6198
				text = "put"
			intervals [4364]:
				xmin = 1403.6198
				xmax = 1403.9598
				text = "me"
			intervals [4365]:
				xmin = 1403.9598
				xmax = 1403.9898
				text = ""
			intervals [4366]:
				xmin = 1403.9898
				xmax = 1404.1498
				text = "she"
			intervals [4367]:
				xmin = 1404.1498
				xmax = 1404.3198
				text = "made"
			intervals [4368]:
				xmin = 1404.3198
				xmax = 1404.3998
				text = "me"
			intervals [4369]:
				xmin = 1404.3998
				xmax = 1404.5498
				text = "stay"
			intervals [4370]:
				xmin = 1404.5498
				xmax = 1404.7898
				text = "after"
			intervals [4371]:
				xmin = 1404.7898
				xmax = 1405.1298
				text = "school"
			intervals [4372]:
				xmin = 1405.1298
				xmax = 1405.7877
				text = ""
			intervals [4373]:
				xmin = 1405.7877
				xmax = 1406.6477
				text = "and"
			intervals [4374]:
				xmin = 1406.6477
				xmax = 1407.7088
				text = ""
			intervals [4375]:
				xmin = 1407.7088
				xmax = 1408.0488
				text = "like"
			intervals [4376]:
				xmin = 1408.0488
				xmax = 1408.2272
				text = ""
			intervals [4377]:
				xmin = 1408.2272
				xmax = 1408.4272
				text = "she"
			intervals [4378]:
				xmin = 1408.4272
				xmax = 1408.5672
				text = "would"
			intervals [4379]:
				xmin = 1408.5672
				xmax = 1408.6272
				text = ""
			intervals [4380]:
				xmin = 1408.6272
				xmax = 1408.9072
				text = "just"
			intervals [4381]:
				xmin = 1408.9072
				xmax = 1409.0439
				text = ""
			intervals [4382]:
				xmin = 1409.0439
				xmax = 1409.3039
				text = "<unk>"
			intervals [4383]:
				xmin = 1409.3039
				xmax = 1409.5522
				text = ""
			intervals [4384]:
				xmin = 1409.5522
				xmax = 1409.6722
				text = "she"
			intervals [4385]:
				xmin = 1409.6722
				xmax = 1409.7622
				text = "had"
			intervals [4386]:
				xmin = 1409.7622
				xmax = 1409.9322
				text = "this"
			intervals [4387]:
				xmin = 1409.9322
				xmax = 1410.4022
				text = "real"
			intervals [4388]:
				xmin = 1410.4022
				xmax = 1410.4322
				text = ""
			intervals [4389]:
				xmin = 1410.4322
				xmax = 1410.7022
				text = "heart"
			intervals [4390]:
				xmin = 1410.7022
				xmax = 1410.7822
				text = "to"
			intervals [4391]:
				xmin = 1410.7822
				xmax = 1411.0422
				text = "heart"
			intervals [4392]:
				xmin = 1411.0422
				xmax = 1411.3122
				text = "moment"
			intervals [4393]:
				xmin = 1411.3122
				xmax = 1411.6222
				text = "with"
			intervals [4394]:
				xmin = 1411.6222
				xmax = 1411.8622
				text = "like"
			intervals [4395]:
				xmin = 1411.8622
				xmax = 1412.142
				text = ""
			intervals [4396]:
				xmin = 1412.142
				xmax = 1412.662
				text = "rdx"
			intervals [4397]:
				xmin = 1412.662
				xmax = 1413.8933
				text = ""
			intervals [4398]:
				xmin = 1413.8933
				xmax = 1414.3933
				text = "why"
			intervals [4399]:
				xmin = 1414.3933
				xmax = 1414.6749
				text = ""
			intervals [4400]:
				xmin = 1414.6749
				xmax = 1414.8749
				text = "like"
			intervals [4401]:
				xmin = 1414.8749
				xmax = 1414.9149
				text = ""
			intervals [4402]:
				xmin = 1414.9149
				xmax = 1415.2349
				text = "what"
			intervals [4403]:
				xmin = 1415.2349
				xmax = 1416.0484
				text = ""
			intervals [4404]:
				xmin = 1416.0484
				xmax = 1416.2084
				text = "what"
			intervals [4405]:
				xmin = 1416.2084
				xmax = 1416.3284
				text = "is"
			intervals [4406]:
				xmin = 1416.3284
				xmax = 1416.6284
				text = "going"
			intervals [4407]:
				xmin = 1416.6284
				xmax = 1416.8484
				text = "on"
			intervals [4408]:
				xmin = 1416.8484
				xmax = 1416.967
				text = ""
			intervals [4409]:
				xmin = 1416.967
				xmax = 1417.457
				text = "like"
			intervals [4410]:
				xmin = 1417.457
				xmax = 1417.7037
				text = ""
			intervals [4411]:
				xmin = 1417.7037
				xmax = 1417.8337
				text = "you're"
			intervals [4412]:
				xmin = 1417.8337
				xmax = 1417.8737
				text = "a"
			intervals [4413]:
				xmin = 1417.8737
				xmax = 1418.1637
				text = "smart"
			intervals [4414]:
				xmin = 1418.1637
				xmax = 1418.6337
				text = "kid"
			intervals [4415]:
				xmin = 1418.6337
				xmax = 1419.1326
				text = ""
			intervals [4416]:
				xmin = 1419.1326
				xmax = 1419.4426
				text = "uh"
			intervals [4417]:
				xmin = 1419.4426
				xmax = 1419.5382
				text = ""
			intervals [4418]:
				xmin = 1419.5382
				xmax = 1419.8882
				text = "why"
			intervals [4419]:
				xmin = 1419.8882
				xmax = 1419.9182
				text = ""
			intervals [4420]:
				xmin = 1419.9182
				xmax = 1420.1182
				text = "don't"
			intervals [4421]:
				xmin = 1420.1182
				xmax = 1420.1482
				text = ""
			intervals [4422]:
				xmin = 1420.1482
				xmax = 1420.3582
				text = "you"
			intervals [4423]:
				xmin = 1420.3582
				xmax = 1420.7182
				text = "just"
			intervals [4424]:
				xmin = 1420.7182
				xmax = 1420.9853
				text = ""
			intervals [4425]:
				xmin = 1420.9853
				xmax = 1421.2053
				text = "why"
			intervals [4426]:
				xmin = 1421.2053
				xmax = 1421.2353
				text = ""
			intervals [4427]:
				xmin = 1421.2353
				xmax = 1421.3953
				text = "are"
			intervals [4428]:
				xmin = 1421.3953
				xmax = 1421.5653
				text = "you"
			intervals [4429]:
				xmin = 1421.5653
				xmax = 1421.7653
				text = "not"
			intervals [4430]:
				xmin = 1421.7653
				xmax = 1421.8053
				text = ""
			intervals [4431]:
				xmin = 1421.8053
				xmax = 1422.1353
				text = "doing"
			intervals [4432]:
				xmin = 1422.1353
				xmax = 1422.2253
				text = "the"
			intervals [4433]:
				xmin = 1422.2253
				xmax = 1422.7453
				text = "homework"
			intervals [4434]:
				xmin = 1422.7453
				xmax = 1422.8624
				text = ""
			intervals [4435]:
				xmin = 1422.8624
				xmax = 1423.2224
				text = "like"
			intervals [4436]:
				xmin = 1423.2224
				xmax = 1423.2524
				text = ""
			intervals [4437]:
				xmin = 1423.2524
				xmax = 1423.5724
				text = "why"
			intervals [4438]:
				xmin = 1423.5724
				xmax = 1423.6124
				text = "are"
			intervals [4439]:
				xmin = 1423.6124
				xmax = 1423.7324
				text = "you"
			intervals [4440]:
				xmin = 1423.7324
				xmax = 1423.8624
				text = "not"
			intervals [4441]:
				xmin = 1423.8624
				xmax = 1424.0224
				text = "doing"
			intervals [4442]:
				xmin = 1424.0224
				xmax = 1424.3124
				text = "homework"
			intervals [4443]:
				xmin = 1424.3124
				xmax = 1424.5244
				text = ""
			intervals [4444]:
				xmin = 1424.5244
				xmax = 1424.5844
				text = "it"
			intervals [4445]:
				xmin = 1424.5844
				xmax = 1424.6144
				text = "s"
			intervals [4446]:
				xmin = 1424.6144
				xmax = 1424.7044
				text = "like"
			intervals [4447]:
				xmin = 1424.7044
				xmax = 1424.8244
				text = "cause"
			intervals [4448]:
				xmin = 1424.8244
				xmax = 1424.8544
				text = "i"
			intervals [4449]:
				xmin = 1424.8544
				xmax = 1424.9944
				text = "don't"
			intervals [4450]:
				xmin = 1424.9944
				xmax = 1425.3144
				text = "feel"
			intervals [4451]:
				xmin = 1425.3144
				xmax = 1425.5144
				text = "like"
			intervals [4452]:
				xmin = 1425.5144
				xmax = 1425.6344
				text = "it"
			intervals [4453]:
				xmin = 1425.6344
				xmax = 1425.9326
				text = ""
			intervals [4454]:
				xmin = 1425.9326
				xmax = 1425.9926
				text = "and"
			intervals [4455]:
				xmin = 1425.9926
				xmax = 1426.0526
				text = "i'm"
			intervals [4456]:
				xmin = 1426.0526
				xmax = 1426.2026
				text = ""
			intervals [4457]:
				xmin = 1426.2026
				xmax = 1426.8026
				text = "frustrated"
			intervals [4458]:
				xmin = 1426.8026
				xmax = 1427.0339
				text = ""
			intervals [4459]:
				xmin = 1427.0339
				xmax = 1427.0839
				text = "i"
			intervals [4460]:
				xmin = 1427.0839
				xmax = 1427.2739
				text = "don't"
			intervals [4461]:
				xmin = 1427.2739
				xmax = 1427.4839
				text = "wanna"
			intervals [4462]:
				xmin = 1427.4839
				xmax = 1427.7039
				text = "be"
			intervals [4463]:
				xmin = 1427.7039
				xmax = 1428.0339
				text = "here"
			intervals [4464]:
				xmin = 1428.0339
				xmax = 1428.2069
				text = ""
			intervals [4465]:
				xmin = 1428.2069
				xmax = 1428.2769
				text = "and"
			intervals [4466]:
				xmin = 1428.2769
				xmax = 1428.3669
				text = "she"
			intervals [4467]:
				xmin = 1428.3669
				xmax = 1428.4569
				text = "was"
			intervals [4468]:
				xmin = 1428.4569
				xmax = 1428.5769
				text = "like"
			intervals [4469]:
				xmin = 1428.5769
				xmax = 1428.6069
				text = ""
			intervals [4470]:
				xmin = 1428.6069
				xmax = 1429.0069
				text = "rdx"
			intervals [4471]:
				xmin = 1429.0069
				xmax = 1429.8343
				text = ""
			intervals [4472]:
				xmin = 1429.8343
				xmax = 1429.9943
				text = "do"
			intervals [4473]:
				xmin = 1429.9943
				xmax = 1430.0743
				text = "the"
			intervals [4474]:
				xmin = 1430.0743
				xmax = 1430.6543
				text = "homework"
			intervals [4475]:
				xmin = 1430.6543
				xmax = 1431.4643
				text = ""
			intervals [4476]:
				xmin = 1431.4643
				xmax = 1431.5743
				text = "and"
			intervals [4477]:
				xmin = 1431.5743
				xmax = 1431.6743
				text = "you"
			intervals [4478]:
				xmin = 1431.6743
				xmax = 1431.7943
				text = "get"
			intervals [4479]:
				xmin = 1431.7943
				xmax = 1431.9043
				text = "to"
			intervals [4480]:
				xmin = 1431.9043
				xmax = 1432.2343
				text = "leave"
			intervals [4481]:
				xmin = 1432.2343
				xmax = 1433.3909
				text = ""
			intervals [4482]:
				xmin = 1433.3909
				xmax = 1433.5609
				text = "this"
			intervals [4483]:
				xmin = 1433.5609
				xmax = 1433.6809
				text = "is"
			intervals [4484]:
				xmin = 1433.6809
				xmax = 1433.7609
				text = "a"
			intervals [4485]:
				xmin = 1433.7609
				xmax = 1434.2009
				text = "means"
			intervals [4486]:
				xmin = 1434.2009
				xmax = 1434.3609
				text = "to"
			intervals [4487]:
				xmin = 1434.3609
				xmax = 1434.4909
				text = "an"
			intervals [4488]:
				xmin = 1434.4909
				xmax = 1434.9309
				text = "end"
			intervals [4489]:
				xmin = 1434.9309
				xmax = 1435.5146
				text = ""
			intervals [4490]:
				xmin = 1435.5146
				xmax = 1435.7046
				text = "you"
			intervals [4491]:
				xmin = 1435.7046
				xmax = 1435.9746
				text = "do"
			intervals [4492]:
				xmin = 1435.9746
				xmax = 1436.0946
				text = "the"
			intervals [4493]:
				xmin = 1436.0946
				xmax = 1436.5346
				text = "work"
			intervals [4494]:
				xmin = 1436.5346
				xmax = 1437.028
				text = ""
			intervals [4495]:
				xmin = 1437.028
				xmax = 1437.318
				text = "so"
			intervals [4496]:
				xmin = 1437.318
				xmax = 1437.438
				text = "that"
			intervals [4497]:
				xmin = 1437.438
				xmax = 1437.478
				text = ""
			intervals [4498]:
				xmin = 1437.478
				xmax = 1437.638
				text = "you"
			intervals [4499]:
				xmin = 1437.638
				xmax = 1437.828
				text = "can"
			intervals [4500]:
				xmin = 1437.828
				xmax = 1438.168
				text = "go"
			intervals [4501]:
				xmin = 1438.168
				xmax = 1438.758
				text = "<unk>"
			intervals [4502]:
				xmin = 1438.758
				xmax = 1439.0899
				text = ""
			intervals [4503]:
				xmin = 1439.0899
				xmax = 1439.4099
				text = "like"
			intervals [4504]:
				xmin = 1439.4099
				xmax = 1439.5095
				text = ""
			intervals [4505]:
				xmin = 1439.5095
				xmax = 1439.8495
				text = "finish"
			intervals [4506]:
				xmin = 1439.8495
				xmax = 1439.9895
				text = "your"
			intervals [4507]:
				xmin = 1439.9895
				xmax = 1440.2595
				text = "work"
			intervals [4508]:
				xmin = 1440.2595
				xmax = 1440.5867
				text = ""
			intervals [4509]:
				xmin = 1440.5867
				xmax = 1440.7867
				text = "just"
			intervals [4510]:
				xmin = 1440.7867
				xmax = 1441.0967
				text = "make"
			intervals [4511]:
				xmin = 1441.0967
				xmax = 1441.1767
				text = "it"
			intervals [4512]:
				xmin = 1441.1767
				xmax = 1441.2567
				text = ""
			intervals [4513]:
				xmin = 1441.2567
				xmax = 1441.4167
				text = "through"
			intervals [4514]:
				xmin = 1441.4167
				xmax = 1441.9467
				text = "school"
			intervals [4515]:
				xmin = 1441.9467
				xmax = 1442.3472
				text = ""
			intervals [4516]:
				xmin = 1442.3472
				xmax = 1442.6172
				text = "and"
			intervals [4517]:
				xmin = 1442.6172
				xmax = 1442.8772
				text = "the"
			intervals [4518]:
				xmin = 1442.8772
				xmax = 1443.3172
				text = "rest"
			intervals [4519]:
				xmin = 1443.3172
				xmax = 1443.6435
				text = ""
			intervals [4520]:
				xmin = 1443.6435
				xmax = 1443.9335
				text = "is"
			intervals [4521]:
				xmin = 1443.9335
				xmax = 1444.6889
				text = ""
			intervals [4522]:
				xmin = 1444.6889
				xmax = 1444.8689
				text = "the"
			intervals [4523]:
				xmin = 1444.8689
				xmax = 1445.3789
				text = "process"
			intervals [4524]:
				xmin = 1445.3789
				xmax = 1445.4589
				text = "of"
			intervals [4525]:
				xmin = 1445.4589
				xmax = 1445.5789
				text = "you"
			intervals [4526]:
				xmin = 1445.5789
				xmax = 1445.7689
				text = "just"
			intervals [4527]:
				xmin = 1445.7689
				xmax = 1446.0689
				text = "figuring"
			intervals [4528]:
				xmin = 1446.0689
				xmax = 1446.1789
				text = "it"
			intervals [4529]:
				xmin = 1446.1789
				xmax = 1446.4089
				text = "all"
			intervals [4530]:
				xmin = 1446.4089
				xmax = 1446.5889
				text = "out"
			intervals [4531]:
				xmin = 1446.5889
				xmax = 1446.6992
				text = ""
			intervals [4532]:
				xmin = 1446.6992
				xmax = 1446.9292
				text = "how"
			intervals [4533]:
				xmin = 1446.9292
				xmax = 1446.9992
				text = "it"
			intervals [4534]:
				xmin = 1446.9992
				xmax = 1447.5692
				text = "applies"
			intervals [4535]:
				xmin = 1447.5692
				xmax = 1447.9855
				text = ""
			intervals [4536]:
				xmin = 1447.9855
				xmax = 1448.0855
				text = "i"
			intervals [4537]:
				xmin = 1448.0855
				xmax = 1448.2255
				text = "was"
			intervals [4538]:
				xmin = 1448.2255
				xmax = 1448.4755
				text = "like"
			intervals [4539]:
				xmin = 1448.4755
				xmax = 1448.8255
				text = "yeah"
			intervals [4540]:
				xmin = 1448.8255
				xmax = 1449.1726
				text = ""
			intervals [4541]:
				xmin = 1449.1726
				xmax = 1449.3426
				text = "i"
			intervals [4542]:
				xmin = 1449.3426
				xmax = 1449.6026
				text = "hear"
			intervals [4543]:
				xmin = 1449.6026
				xmax = 1449.8126
				text = "you"
			intervals [4544]:
				xmin = 1449.8126
				xmax = 1450.533
				text = ""
			intervals [4545]:
				xmin = 1450.533
				xmax = 1450.713
				text = "but"
			intervals [4546]:
				xmin = 1450.713
				xmax = 1451.583
				text = "ah"
			intervals [4547]:
				xmin = 1451.583
				xmax = 1452.093
				text = "hormones"
			intervals [4548]:
				xmin = 1452.093
				xmax = 1452.393
				text = "still"
			intervals [4549]:
				xmin = 1452.393
				xmax = 1452.6553
				text = ""
			intervals [4550]:
				xmin = 1452.6553
				xmax = 1452.9453
				text = "right"
			intervals [4551]:
				xmin = 1452.9453
				xmax = 1453.7497
				text = ""
			intervals [4552]:
				xmin = 1453.7497
				xmax = 1453.8597
				text = "<unk>"
			intervals [4553]:
				xmin = 1453.8597
				xmax = 1453.922
				text = ""
			intervals [4554]:
				xmin = 1453.922
				xmax = 1454.052
				text = "but"
			intervals [4555]:
				xmin = 1454.052
				xmax = 1454.192
				text = "it"
			intervals [4556]:
				xmin = 1454.192
				xmax = 1454.382
				text = "got"
			intervals [4557]:
				xmin = 1454.382
				xmax = 1454.412
				text = ""
			intervals [4558]:
				xmin = 1454.412
				xmax = 1454.642
				text = "through"
			intervals [4559]:
				xmin = 1454.642
				xmax = 1455.1526
				text = ""
			intervals [4560]:
				xmin = 1455.1526
				xmax = 1455.2326
				text = "<unk>"
			intervals [4561]:
				xmin = 1455.2326
				xmax = 1456.0426
				text = "um"
			intervals [4562]:
				xmin = 1456.0426
				xmax = 1457.4236
				text = ""
			intervals [4563]:
				xmin = 1457.4236
				xmax = 1457.6236
				text = "and"
			intervals [4564]:
				xmin = 1457.6236
				xmax = 1457.8736
				text = "then"
			intervals [4565]:
				xmin = 1457.8736
				xmax = 1457.9236
				text = ""
			intervals [4566]:
				xmin = 1457.9236
				xmax = 1458.0336
				text = "the"
			intervals [4567]:
				xmin = 1458.0336
				xmax = 1458.1817
				text = ""
			intervals [4568]:
				xmin = 1458.1817
				xmax = 1458.3017
				text = "the"
			intervals [4569]:
				xmin = 1458.3017
				xmax = 1458.6217
				text = "next"
			intervals [4570]:
				xmin = 1458.6217
				xmax = 1459.0917
				text = "year"
			intervals [4571]:
				xmin = 1459.0917
				xmax = 1459.2301
				text = ""
			intervals [4572]:
				xmin = 1459.2301
				xmax = 1459.3701
				text = "miss"
			intervals [4573]:
				xmin = 1459.3701
				xmax = 1459.7401
				text = "rdx"
			intervals [4574]:
				xmin = 1459.7401
				xmax = 1459.9701
				text = "wasn't"
			intervals [4575]:
				xmin = 1459.9701
				xmax = 1460.1301
				text = "with"
			intervals [4576]:
				xmin = 1460.1301
				xmax = 1460.2801
				text = "us"
			intervals [4577]:
				xmin = 1460.2801
				xmax = 1460.6601
				text = "anymore"
			intervals [4578]:
				xmin = 1460.6601
				xmax = 1461.0373
				text = ""
			intervals [4579]:
				xmin = 1461.0373
				xmax = 1461.3273
				text = "she"
			intervals [4580]:
				xmin = 1461.3273
				xmax = 1461.9573
				text = "um"
			intervals [4581]:
				xmin = 1461.9573
				xmax = 1462.1413
				text = ""
			intervals [4582]:
				xmin = 1462.1413
				xmax = 1462.6313
				text = "she"
			intervals [4583]:
				xmin = 1462.6313
				xmax = 1463.0319
				text = ""
			intervals [4584]:
				xmin = 1463.0319
				xmax = 1463.4119
				text = "left"
			intervals [4585]:
				xmin = 1463.4119
				xmax = 1463.4719
				text = ""
			intervals [4586]:
				xmin = 1463.4719
				xmax = 1463.5819
				text = "the"
			intervals [4587]:
				xmin = 1463.5819
				xmax = 1464.0319
				text = "school"
			intervals [4588]:
				xmin = 1464.0319
				xmax = 1464.0619
				text = ""
			intervals [4589]:
				xmin = 1464.0619
				xmax = 1464.1519
				text = "i"
			intervals [4590]:
				xmin = 1464.1519
				xmax = 1464.4519
				text = "think"
			intervals [4591]:
				xmin = 1464.4519
				xmax = 1464.9837
				text = ""
			intervals [4592]:
				xmin = 1464.9837
				xmax = 1465.1537
				text = "her"
			intervals [4593]:
				xmin = 1465.1537
				xmax = 1465.2137
				text = "and"
			intervals [4594]:
				xmin = 1465.2137
				xmax = 1465.3137
				text = "her"
			intervals [4595]:
				xmin = 1465.3137
				xmax = 1465.7937
				text = "husband"
			intervals [4596]:
				xmin = 1465.7937
				xmax = 1465.9937
				text = "got"
			intervals [4597]:
				xmin = 1465.9937
				xmax = 1466.0237
				text = ""
			intervals [4598]:
				xmin = 1466.0237
				xmax = 1466.4837
				text = "married"
			intervals [4599]:
				xmin = 1466.4837
				xmax = 1466.5137
				text = "i"
			intervals [4600]:
				xmin = 1466.5137
				xmax = 1466.9037
				text = "remember"
			intervals [4601]:
				xmin = 1466.9037
				xmax = 1467.2937
				text = "that"
			intervals [4602]:
				xmin = 1467.2937
				xmax = 1468.118
				text = ""
			intervals [4603]:
				xmin = 1468.118
				xmax = 1468.398
				text = "um"
			intervals [4604]:
				xmin = 1468.398
				xmax = 1468.428
				text = ""
			intervals [4605]:
				xmin = 1468.428
				xmax = 1468.588
				text = "she"
			intervals [4606]:
				xmin = 1468.588
				xmax = 1468.768
				text = "was"
			intervals [4607]:
				xmin = 1468.768
				xmax = 1469.058
				text = "really"
			intervals [4608]:
				xmin = 1469.058
				xmax = 1469.418
				text = "excited"
			intervals [4609]:
				xmin = 1469.418
				xmax = 1469.508
				text = "when"
			intervals [4610]:
				xmin = 1469.508
				xmax = 1469.598
				text = "he"
			intervals [4611]:
				xmin = 1469.598
				xmax = 1470.398
				text = "proposed"
			intervals [4612]:
				xmin = 1470.398
				xmax = 1470.578
				text = "and"
			intervals [4613]:
				xmin = 1470.578
				xmax = 1471.0323
				text = ""
			intervals [4614]:
				xmin = 1471.0323
				xmax = 1471.2023
				text = "we"
			intervals [4615]:
				xmin = 1471.2023
				xmax = 1471.3523
				text = "all"
			intervals [4616]:
				xmin = 1471.3523
				xmax = 1471.4323
				text = "were"
			intervals [4617]:
				xmin = 1471.4323
				xmax = 1471.4823
				text = ""
			intervals [4618]:
				xmin = 1471.4823
				xmax = 1471.6623
				text = "really"
			intervals [4619]:
				xmin = 1471.6623
				xmax = 1472.0323
				text = "excited"
			intervals [4620]:
				xmin = 1472.0323
				xmax = 1472.0723
				text = ""
			intervals [4621]:
				xmin = 1472.0723
				xmax = 1472.2623
				text = "for"
			intervals [4622]:
				xmin = 1472.2623
				xmax = 1472.3623
				text = "her"
			intervals [4623]:
				xmin = 1472.3623
				xmax = 1472.5723
				text = "too"
			intervals [4624]:
				xmin = 1472.5723
				xmax = 1473.2192
				text = ""
			intervals [4625]:
				xmin = 1473.2192
				xmax = 1473.7392
				text = "um"
			intervals [4626]:
				xmin = 1473.7392
				xmax = 1474.034
				text = ""
			intervals [4627]:
				xmin = 1474.034
				xmax = 1474.284
				text = "and"
			intervals [4628]:
				xmin = 1474.284
				xmax = 1474.394
				text = "when"
			intervals [4629]:
				xmin = 1474.394
				xmax = 1474.534
				text = "she"
			intervals [4630]:
				xmin = 1474.534
				xmax = 1474.764
				text = "found"
			intervals [4631]:
				xmin = 1474.764
				xmax = 1474.864
				text = "out"
			intervals [4632]:
				xmin = 1474.864
				xmax = 1474.964
				text = "she"
			intervals [4633]:
				xmin = 1474.964
				xmax = 1475.214
				text = "wasn't"
			intervals [4634]:
				xmin = 1475.214
				xmax = 1475.404
				text = "coming"
			intervals [4635]:
				xmin = 1475.404
				xmax = 1475.594
				text = "back"
			intervals [4636]:
				xmin = 1475.594
				xmax = 1475.634
				text = ""
			intervals [4637]:
				xmin = 1475.634
				xmax = 1475.884
				text = "to"
			intervals [4638]:
				xmin = 1475.884
				xmax = 1475.914
				text = ""
			intervals [4639]:
				xmin = 1475.914
				xmax = 1475.994
				text = "the"
			intervals [4640]:
				xmin = 1475.994
				xmax = 1476.254
				text = "school"
			intervals [4641]:
				xmin = 1476.254
				xmax = 1476.324
				text = "the"
			intervals [4642]:
				xmin = 1476.324
				xmax = 1476.584
				text = "next"
			intervals [4643]:
				xmin = 1476.584
				xmax = 1476.754
				text = "year"
			intervals [4644]:
				xmin = 1476.754
				xmax = 1476.894
				text = "we"
			intervals [4645]:
				xmin = 1476.894
				xmax = 1477.074
				text = "all"
			intervals [4646]:
				xmin = 1477.074
				xmax = 1477.104
				text = ""
			intervals [4647]:
				xmin = 1477.104
				xmax = 1477.264
				text = "wrote"
			intervals [4648]:
				xmin = 1477.264
				xmax = 1477.614
				text = "letters"
			intervals [4649]:
				xmin = 1477.614
				xmax = 1477.814
				text = "to"
			intervals [4650]:
				xmin = 1477.814
				xmax = 1477.994
				text = "her"
			intervals [4651]:
				xmin = 1477.994
				xmax = 1478.5477
				text = ""
			intervals [4652]:
				xmin = 1478.5477
				xmax = 1479.1577
				text = "um"
			intervals [4653]:
				xmin = 1479.1577
				xmax = 1480.1678
				text = ""
			intervals [4654]:
				xmin = 1480.1678
				xmax = 1480.4478
				text = "yeah"
			intervals [4655]:
				xmin = 1480.4478
				xmax = 1480.8314
				text = ""
			intervals [4656]:
				xmin = 1480.8314
				xmax = 1480.9714
				text = "miss"
			intervals [4657]:
				xmin = 1480.9714
				xmax = 1481.3414
				text = "rdx"
			intervals [4658]:
				xmin = 1481.3414
				xmax = 1481.6314
				text = "holds"
			intervals [4659]:
				xmin = 1481.6314
				xmax = 1481.6614
				text = "a"
			intervals [4660]:
				xmin = 1481.6614
				xmax = 1482.1614
				text = "very"
			intervals [4661]:
				xmin = 1482.1614
				xmax = 1482.2649
				text = ""
			intervals [4662]:
				xmin = 1482.2649
				xmax = 1482.6549
				text = "special"
			intervals [4663]:
				xmin = 1482.6549
				xmax = 1483.0149
				text = "place"
			intervals [4664]:
				xmin = 1483.0149
				xmax = 1483.0449
				text = ""
			intervals [4665]:
				xmin = 1483.0449
				xmax = 1483.1549
				text = "in"
			intervals [4666]:
				xmin = 1483.1549
				xmax = 1483.4549
				text = "my"
			intervals [4667]:
				xmin = 1483.4549
				xmax = 1483.827
				text = ""
			intervals [4668]:
				xmin = 1483.827
				xmax = 1483.897
				text = "in"
			intervals [4669]:
				xmin = 1483.897
				xmax = 1483.927
				text = ""
			intervals [4670]:
				xmin = 1483.927
				xmax = 1484.097
				text = "my"
			intervals [4671]:
				xmin = 1484.097
				xmax = 1484.7643
				text = ""
			intervals [4672]:
				xmin = 1484.7643
				xmax = 1485.0943
				text = "teacher"
			intervals [4673]:
				xmin = 1485.0943
				xmax = 1485.2845
				text = ""
			intervals [4674]:
				xmin = 1485.2845
				xmax = 1485.8045
				text = "land"
			intervals [4675]:
				xmin = 1485.8045
				xmax = 1486.4525
				text = ""
			intervals [4676]:
				xmin = 1486.4525
				xmax = 1486.6725
				text = "um"
			intervals [4677]:
				xmin = 1486.6725
				xmax = 1486.8325
				text = ""
			intervals [4678]:
				xmin = 1486.8325
				xmax = 1486.9625
				text = "i"
			intervals [4679]:
				xmin = 1486.9625
				xmax = 1487.4325
				text = "appreciate"
			intervals [4680]:
				xmin = 1487.4325
				xmax = 1487.6225
				text = "her"
			intervals [4681]:
				xmin = 1487.6225
				xmax = 1489.4222
				text = ""
			intervals [4682]:
				xmin = 1489.4222
				xmax = 1489.5322
				text = "<unk>"
			intervals [4683]:
				xmin = 1489.5322
				xmax = 1491.1772
				text = ""
			intervals [4684]:
				xmin = 1491.1772
				xmax = 1491.4172
				text = "i"
			intervals [4685]:
				xmin = 1491.4172
				xmax = 1491.6272
				text = ""
			intervals [4686]:
				xmin = 1491.6272
				xmax = 1492.1572
				text = "think"
			intervals [4687]:
				xmin = 1492.1572
				xmax = 1492.2772
				text = ""
			intervals [4688]:
				xmin = 1492.2772
				xmax = 1492.4972
				text = "we"
			intervals [4689]:
				xmin = 1492.4972
				xmax = 1493.0372
				text = "may"
			intervals [4690]:
				xmin = 1493.0372
				xmax = 1493.2072
				text = "be"
			intervals [4691]:
				xmin = 1493.2072
				xmax = 1493.6972
				text = "friends"
			intervals [4692]:
				xmin = 1493.6972
				xmax = 1493.9672
				text = "on"
			intervals [4693]:
				xmin = 1493.9672
				xmax = 1494.0272
				text = ""
			intervals [4694]:
				xmin = 1494.0272
				xmax = 1494.9272
				text = "facebook"
			intervals [4695]:
				xmin = 1494.9272
				xmax = 1495.396
				text = ""
			intervals [4696]:
				xmin = 1495.396
				xmax = 1495.626
				text = "but"
			intervals [4697]:
				xmin = 1495.626
				xmax = 1495.776
				text = "the"
			intervals [4698]:
				xmin = 1495.776
				xmax = 1496.126
				text = "last"
			intervals [4699]:
				xmin = 1496.126
				xmax = 1496.456
				text = "name"
			intervals [4700]:
				xmin = 1496.456
				xmax = 1497.126
				text = "changed"
			intervals [4701]:
				xmin = 1497.126
				xmax = 1497.2192
				text = ""
			intervals [4702]:
				xmin = 1497.2192
				xmax = 1497.4192
				text = "and"
			intervals [4703]:
				xmin = 1497.4192
				xmax = 1497.6392
				text = "so"
			intervals [4704]:
				xmin = 1497.6392
				xmax = 1497.7392
				text = "i"
			intervals [4705]:
				xmin = 1497.7392
				xmax = 1498.0192
				text = "wouldn't"
			intervals [4706]:
				xmin = 1498.0192
				xmax = 1498.0892
				text = ""
			intervals [4707]:
				xmin = 1498.0892
				xmax = 1498.3292
				text = "know"
			intervals [4708]:
				xmin = 1498.3292
				xmax = 1498.9087
				text = ""
			intervals [4709]:
				xmin = 1498.9087
				xmax = 1499.8187
				text = "um"
			intervals [4710]:
				xmin = 1499.8187
				xmax = 1500.2396
				text = ""
			intervals [4711]:
				xmin = 1500.2396
				xmax = 1500.5196
				text = "and"
			intervals [4712]:
				xmin = 1500.5196
				xmax = 1500.5847
				text = ""
			intervals [4713]:
				xmin = 1500.5847
				xmax = 1500.9347
				text = "again"
			intervals [4714]:
				xmin = 1500.9347
				xmax = 1501.0447
				text = "it"
			intervals [4715]:
				xmin = 1501.0447
				xmax = 1501.1347
				text = "s"
			intervals [4716]:
				xmin = 1501.1347
				xmax = 1501.3247
				text = "been"
			intervals [4717]:
				xmin = 1501.3247
				xmax = 1501.7847
				text = "years"
			intervals [4718]:
				xmin = 1501.7847
				xmax = 1502.0447
				text = "so"
			intervals [4719]:
				xmin = 1502.0447
				xmax = 1502.3047
				text = "like"
			intervals [4720]:
				xmin = 1502.3047
				xmax = 1502.7047
				text = "trying"
			intervals [4721]:
				xmin = 1502.7047
				xmax = 1503.1247
				text = "to"
			intervals [4722]:
				xmin = 1503.1247
				xmax = 1503.1547
				text = ""
			intervals [4723]:
				xmin = 1503.1547
				xmax = 1503.5547
				text = "remember"
			intervals [4724]:
				xmin = 1503.5547
				xmax = 1503.6502
				text = ""
			intervals [4725]:
				xmin = 1503.6502
				xmax = 1503.6902
				text = "i"
			intervals [4726]:
				xmin = 1503.6902
				xmax = 1503.7902
				text = "m"
			intervals [4727]:
				xmin = 1503.7902
				xmax = 1503.9302
				text = "a"
			intervals [4728]:
				xmin = 1503.9302
				xmax = 1503.9602
				text = ""
			intervals [4729]:
				xmin = 1503.9602
				xmax = 1504.0302
				text = "i"
			intervals [4730]:
				xmin = 1504.0302
				xmax = 1504.0902
				text = "m"
			intervals [4731]:
				xmin = 1504.0902
				xmax = 1504.1802
				text = "a"
			intervals [4732]:
				xmin = 1504.1802
				xmax = 1504.3302
				text = "look"
			intervals [4733]:
				xmin = 1504.3302
				xmax = 1504.5502
				text = "her"
			intervals [4734]:
				xmin = 1504.5502
				xmax = 1504.6202
				text = "up"
			intervals [4735]:
				xmin = 1504.6202
				xmax = 1505.2258
				text = ""
			intervals [4736]:
				xmin = 1505.2258
				xmax = 1505.5458
				text = "um"
			intervals [4737]:
				xmin = 1505.5458
				xmax = 1505.6458
				text = "i"
			intervals [4738]:
				xmin = 1505.6458
				xmax = 1506.2858
				text = "remember"
			intervals [4739]:
				xmin = 1506.2858
				xmax = 1507.1622
				text = ""
			intervals [4740]:
				xmin = 1507.1622
				xmax = 1507.2322
				text = "<unk>"
			intervals [4741]:
				xmin = 1507.2322
				xmax = 1507.2692
				text = ""
			intervals [4742]:
				xmin = 1507.2692
				xmax = 1507.4592
				text = "right"
			intervals [4743]:
				xmin = 1507.4592
				xmax = 1507.7292
				text = "around"
			intervals [4744]:
				xmin = 1507.7292
				xmax = 1507.8392
				text = "when"
			intervals [4745]:
				xmin = 1507.8392
				xmax = 1507.8992
				text = "i"
			intervals [4746]:
				xmin = 1507.8992
				xmax = 1508.0592
				text = "was"
			intervals [4747]:
				xmin = 1508.0592
				xmax = 1508.7792
				text = "graduating"
			intervals [4748]:
				xmin = 1508.7792
				xmax = 1508.8792
				text = "i"
			intervals [4749]:
				xmin = 1508.8792
				xmax = 1509.0392
				text = "was"
			intervals [4750]:
				xmin = 1509.0392
				xmax = 1509.2592
				text = "looking"
			intervals [4751]:
				xmin = 1509.2592
				xmax = 1509.5792
				text = "for"
			intervals [4752]:
				xmin = 1509.5792
				xmax = 1509.6092
				text = ""
			intervals [4753]:
				xmin = 1509.6092
				xmax = 1509.6692
				text = "her"
			intervals [4754]:
				xmin = 1509.6692
				xmax = 1509.7792
				text = "as"
			intervals [4755]:
				xmin = 1509.7792
				xmax = 1510.0692
				text = "well"
			intervals [4756]:
				xmin = 1510.0692
				xmax = 1510.0992
				text = ""
			intervals [4757]:
				xmin = 1510.0992
				xmax = 1510.2492
				text = "just"
			intervals [4758]:
				xmin = 1510.2492
				xmax = 1510.3292
				text = "to"
			intervals [4759]:
				xmin = 1510.3292
				xmax = 1510.4392
				text = "be"
			intervals [4760]:
				xmin = 1510.4392
				xmax = 1510.6492
				text = "like"
			intervals [4761]:
				xmin = 1510.6492
				xmax = 1510.7592
				text = "oh"
			intervals [4762]:
				xmin = 1510.7592
				xmax = 1511.0892
				text = "yeah"
			intervals [4763]:
				xmin = 1511.0892
				xmax = 1511.1192
				text = ""
			intervals [4764]:
				xmin = 1511.1192
				xmax = 1511.3092
				text = "like"
			intervals [4765]:
				xmin = 1511.3092
				xmax = 1511.3492
				text = ""
			intervals [4766]:
				xmin = 1511.3492
				xmax = 1511.4492
				text = "i"
			intervals [4767]:
				xmin = 1511.4492
				xmax = 1511.5892
				text = "did"
			intervals [4768]:
				xmin = 1511.5892
				xmax = 1511.6192
				text = ""
			intervals [4769]:
				xmin = 1511.6192
				xmax = 1511.7792
				text = "it"
			intervals [4770]:
				xmin = 1511.7792
				xmax = 1511.9945
				text = ""
			intervals [4771]:
				xmin = 1511.9945
				xmax = 1512.0645
				text = "i"
			intervals [4772]:
				xmin = 1512.0645
				xmax = 1512.2145
				text = "did"
			intervals [4773]:
				xmin = 1512.2145
				xmax = 1512.3345
				text = "it"
			intervals [4774]:
				xmin = 1512.3345
				xmax = 1512.4861
				text = ""
			intervals [4775]:
				xmin = 1512.4861
				xmax = 1512.5761
				text = "you"
			intervals [4776]:
				xmin = 1512.5761
				xmax = 1512.7161
				text = "know"
			intervals [4777]:
				xmin = 1512.7161
				xmax = 1513.2374
				text = ""
			intervals [4778]:
				xmin = 1513.2374
				xmax = 1513.8174
				text = "um"
			intervals [4779]:
				xmin = 1513.8174
				xmax = 1514.0042
				text = ""
			intervals [4780]:
				xmin = 1514.0042
				xmax = 1514.0942
				text = "and"
			intervals [4781]:
				xmin = 1514.0942
				xmax = 1514.1342
				text = "i"
			intervals [4782]:
				xmin = 1514.1342
				xmax = 1514.5942
				text = "think"
			intervals [4783]:
				xmin = 1514.5942
				xmax = 1514.8542
				text = "we"
			intervals [4784]:
				xmin = 1514.8542
				xmax = 1514.9142
				text = ""
			intervals [4785]:
				xmin = 1514.9142
				xmax = 1515.0442
				text = "we"
			intervals [4786]:
				xmin = 1515.0442
				xmax = 1515.2542
				text = "got"
			intervals [4787]:
				xmin = 1515.2542
				xmax = 1515.4442
				text = "back"
			intervals [4788]:
				xmin = 1515.4442
				xmax = 1515.5342
				text = "in"
			intervals [4789]:
				xmin = 1515.5342
				xmax = 1516.0642
				text = "contact"
			intervals [4790]:
				xmin = 1516.0642
				xmax = 1516.2242
				text = "for"
			intervals [4791]:
				xmin = 1516.2242
				xmax = 1516.7742
				text = "awhile"
			intervals [4792]:
				xmin = 1516.7742
				xmax = 1517.3303
				text = ""
			intervals [4793]:
				xmin = 1517.3303
				xmax = 1517.7203
				text = "she"
			intervals [4794]:
				xmin = 1517.7203
				xmax = 1517.8003
				text = "s"
			intervals [4795]:
				xmin = 1517.8003
				xmax = 1518.3229
				text = ""
			intervals [4796]:
				xmin = 1518.3229
				xmax = 1518.5729
				text = "last"
			intervals [4797]:
				xmin = 1518.5729
				xmax = 1518.6929
				text = "time"
			intervals [4798]:
				xmin = 1518.6929
				xmax = 1518.7429
				text = "i"
			intervals [4799]:
				xmin = 1518.7429
				xmax = 1518.9729
				text = "checked"
			intervals [4800]:
				xmin = 1518.9729
				xmax = 1519.1129
				text = "she"
			intervals [4801]:
				xmin = 1519.1129
				xmax = 1519.2329
				text = "was"
			intervals [4802]:
				xmin = 1519.2329
				xmax = 1519.4129
				text = "still"
			intervals [4803]:
				xmin = 1519.4129
				xmax = 1519.5029
				text = "in"
			intervals [4804]:
				xmin = 1519.5029
				xmax = 1519.6529
				text = "the"
			intervals [4805]:
				xmin = 1519.6529
				xmax = 1519.8063
				text = ""
			intervals [4806]:
				xmin = 1519.8063
				xmax = 1519.9463
				text = "the"
			intervals [4807]:
				xmin = 1519.9463
				xmax = 1520.4463
				text = "dmv"
			intervals [4808]:
				xmin = 1520.4463
				xmax = 1520.8363
				text = "area"
			intervals [4809]:
				xmin = 1520.8363
				xmax = 1521.8067
				text = ""
			intervals [4810]:
				xmin = 1521.8067
				xmax = 1522.0767
				text = "but"
			intervals [4811]:
				xmin = 1522.0767
				xmax = 1522.7462
				text = ""
			intervals [4812]:
				xmin = 1522.7462
				xmax = 1523.0162
				text = "yeah"
			intervals [4813]:
				xmin = 1523.0162
				xmax = 1524.3462
				text = ""
			intervals [4814]:
				xmin = 1524.3462
				xmax = 1524.4162
				text = "yeah"
			intervals [4815]:
				xmin = 1524.4162
				xmax = 1527.0554
				text = ""
			intervals [4816]:
				xmin = 1527.0554
				xmax = 1527.1754
				text = "well"
			intervals [4817]:
				xmin = 1527.1754
				xmax = 1528.4723
				text = ""
			intervals [4818]:
				xmin = 1528.4723
				xmax = 1528.7923
				text = "ninth"
			intervals [4819]:
				xmin = 1528.7923
				xmax = 1529.0923
				text = "grade"
			intervals [4820]:
				xmin = 1529.0923
				xmax = 1529.6661
				text = ""
			intervals [4821]:
				xmin = 1529.6661
				xmax = 1530.1061
				text = "um"
			intervals [4822]:
				xmin = 1530.1061
				xmax = 1530.2661
				text = "that"
			intervals [4823]:
				xmin = 1530.2661
				xmax = 1530.3561
				text = "s"
			intervals [4824]:
				xmin = 1530.3561
				xmax = 1530.4961
				text = "a"
			intervals [4825]:
				xmin = 1530.4961
				xmax = 1530.6573
				text = ""
			intervals [4826]:
				xmin = 1530.6573
				xmax = 1530.9273
				text = "well"
			intervals [4827]:
				xmin = 1530.9273
				xmax = 1531.5519
				text = ""
			intervals [4828]:
				xmin = 1531.5519
				xmax = 1531.6719
				text = "i"
			intervals [4829]:
				xmin = 1531.6719
				xmax = 1531.8119
				text = "i"
			intervals [4830]:
				xmin = 1531.8119
				xmax = 1532.1319
				text = "still"
			intervals [4831]:
				xmin = 1532.1319
				xmax = 1532.4358
				text = ""
			intervals [4832]:
				xmin = 1532.4358
				xmax = 1532.7358
				text = "still"
			intervals [4833]:
				xmin = 1532.7358
				xmax = 1532.9958
				text = "had"
			intervals [4834]:
				xmin = 1532.9958
				xmax = 1533.2358
				text = "ninth"
			intervals [4835]:
				xmin = 1533.2358
				xmax = 1533.6758
				text = "grade"
			intervals [4836]:
				xmin = 1533.6758
				xmax = 1533.7349
				text = ""
			intervals [4837]:
				xmin = 1533.7349
				xmax = 1534.1449
				text = "um"
			intervals [4838]:
				xmin = 1534.1449
				xmax = 1534.1749
				text = ""
			intervals [4839]:
				xmin = 1534.1749
				xmax = 1534.4049
				text = "and"
			intervals [4840]:
				xmin = 1534.4049
				xmax = 1534.5949
				text = "that"
			intervals [4841]:
				xmin = 1534.5949
				xmax = 1534.6849
				text = "s"
			intervals [4842]:
				xmin = 1534.6849
				xmax = 1535.2249
				text = "when"
			intervals [4843]:
				xmin = 1535.2249
				xmax = 1535.6587
				text = ""
			intervals [4844]:
				xmin = 1535.6587
				xmax = 1535.9087
				text = "oh"
			intervals [4845]:
				xmin = 1535.9087
				xmax = 1536.2087
				text = "my"
			intervals [4846]:
				xmin = 1536.2087
				xmax = 1536.3887
				text = ""
			intervals [4847]:
				xmin = 1536.3887
				xmax = 1536.8087
				text = "gosh"
			intervals [4848]:
				xmin = 1536.8087
				xmax = 1536.8587
				text = "i"
			intervals [4849]:
				xmin = 1536.8587
				xmax = 1537.0187
				text = "don't"
			intervals [4850]:
				xmin = 1537.0187
				xmax = 1537.3787
				text = "remember"
			intervals [4851]:
				xmin = 1537.3787
				xmax = 1537.9487
				text = "her"
			intervals [4852]:
				xmin = 1537.9487
				xmax = 1538.1234
				text = ""
			intervals [4853]:
				xmin = 1538.1234
				xmax = 1538.6234
				text = "name"
			intervals [4854]:
				xmin = 1538.6234
				xmax = 1539.7974
				text = ""
			intervals [4855]:
				xmin = 1539.7974
				xmax = 1540.2574
				text = "um"
			intervals [4856]:
				xmin = 1540.2574
				xmax = 1540.2874
				text = ""
			intervals [4857]:
				xmin = 1540.2874
				xmax = 1540.4474
				text = "but"
			intervals [4858]:
				xmin = 1540.4474
				xmax = 1540.5574
				text = "it"
			intervals [4859]:
				xmin = 1540.5574
				xmax = 1540.6874
				text = "was"
			intervals [4860]:
				xmin = 1540.6874
				xmax = 1540.7474
				text = "a"
			intervals [4861]:
				xmin = 1540.7474
				xmax = 1541.0774
				text = "different"
			intervals [4862]:
				xmin = 1541.0774
				xmax = 1541.4774
				text = "teacher"
			intervals [4863]:
				xmin = 1541.4774
				xmax = 1541.5774
				text = "for"
			intervals [4864]:
				xmin = 1541.5774
				xmax = 1541.7074
				text = "my"
			intervals [4865]:
				xmin = 1541.7074
				xmax = 1541.9374
				text = "ninth"
			intervals [4866]:
				xmin = 1541.9374
				xmax = 1542.2074
				text = "grade"
			intervals [4867]:
				xmin = 1542.2074
				xmax = 1542.6074
				text = "year"
			intervals [4868]:
				xmin = 1542.6074
				xmax = 1543.0949
				text = ""
			intervals [4869]:
				xmin = 1543.0949
				xmax = 1543.5649
				text = "and"
			intervals [4870]:
				xmin = 1543.5649
				xmax = 1543.8149
				text = "while"
			intervals [4871]:
				xmin = 1543.8149
				xmax = 1543.9549
				text = "she"
			intervals [4872]:
				xmin = 1543.9549
				xmax = 1543.9849
				text = ""
			intervals [4873]:
				xmin = 1543.9849
				xmax = 1544.1549
				text = "as"
			intervals [4874]:
				xmin = 1544.1549
				xmax = 1544.5249
				text = "alright"
			intervals [4875]:
				xmin = 1544.5249
				xmax = 1544.9847
				text = ""
			intervals [4876]:
				xmin = 1544.9847
				xmax = 1545.1547
				text = "she"
			intervals [4877]:
				xmin = 1545.1547
				xmax = 1545.5347
				text = "wasn't"
			intervals [4878]:
				xmin = 1545.5347
				xmax = 1545.5647
				text = ""
			intervals [4879]:
				xmin = 1545.5647
				xmax = 1546.0247
				text = "like"
			intervals [4880]:
				xmin = 1546.0247
				xmax = 1546.7381
				text = ""
			intervals [4881]:
				xmin = 1546.7381
				xmax = 1546.8981
				text = "she"
			intervals [4882]:
				xmin = 1546.8981
				xmax = 1547.1381
				text = "wasn't"
			intervals [4883]:
				xmin = 1547.1381
				xmax = 1547.2781
				text = "miss"
			intervals [4884]:
				xmin = 1547.2781
				xmax = 1547.7581
				text = "rdx"
			intervals [4885]:
				xmin = 1547.7581
				xmax = 1548.095
				text = ""
			intervals [4886]:
				xmin = 1548.095
				xmax = 1548.295
				text = "so"
			intervals [4887]:
				xmin = 1548.295
				xmax = 1548.355
				text = "i"
			intervals [4888]:
				xmin = 1548.355
				xmax = 1548.605
				text = "wasn't"
			intervals [4889]:
				xmin = 1548.605
				xmax = 1548.855
				text = "cool"
			intervals [4890]:
				xmin = 1548.855
				xmax = 1548.965
				text = "with"
			intervals [4891]:
				xmin = 1548.965
				xmax = 1549.225
				text = "that"
			intervals [4892]:
				xmin = 1549.225
				xmax = 1549.7943
				text = ""
			intervals [4893]:
				xmin = 1549.7943
				xmax = 1550.3843
				text = "um"
			intervals [4894]:
				xmin = 1550.3843
				xmax = 1550.5843
				text = "cause"
			intervals [4895]:
				xmin = 1550.5843
				xmax = 1550.6543
				text = "i"
			intervals [4896]:
				xmin = 1550.6543
				xmax = 1550.8243
				text = "knew"
			intervals [4897]:
				xmin = 1550.8243
				xmax = 1550.9743
				text = "miss"
			intervals [4898]:
				xmin = 1550.9743
				xmax = 1551.3043
				text = "rdx"
			intervals [4899]:
				xmin = 1551.3043
				xmax = 1551.5943
				text = "cared"
			intervals [4900]:
				xmin = 1551.5943
				xmax = 1552.020
				text = ""
			intervals [4901]:
				xmin = 1552.020
				xmax = 1552.090
				text = "and"
			intervals [4902]:
				xmin = 1552.090
				xmax = 1552.170
				text = "i"
			intervals [4903]:
				xmin = 1552.170
				xmax = 1552.340
				text = "knew"
			intervals [4904]:
				xmin = 1552.340
				xmax = 1552.480
				text = "miss"
			intervals [4905]:
				xmin = 1552.480
				xmax = 1552.750
				text = "rdx"
			intervals [4906]:
				xmin = 1552.750
				xmax = 1552.950
				text = "cared"
			intervals [4907]:
				xmin = 1552.950
				xmax = 1553.170
				text = "about"
			intervals [4908]:
				xmin = 1553.170
				xmax = 1553.200
				text = ""
			intervals [4909]:
				xmin = 1553.200
				xmax = 1553.410
				text = "all"
			intervals [4910]:
				xmin = 1553.410
				xmax = 1553.600
				text = "of"
			intervals [4911]:
				xmin = 1553.600
				xmax = 1553.940
				text = "us"
			intervals [4912]:
				xmin = 1553.940
				xmax = 1554.4448
				text = ""
			intervals [4913]:
				xmin = 1554.4448
				xmax = 1554.6748
				text = "as"
			intervals [4914]:
				xmin = 1554.6748
				xmax = 1554.9848
				text = "much"
			intervals [4915]:
				xmin = 1554.9848
				xmax = 1555.0148
				text = ""
			intervals [4916]:
				xmin = 1555.0148
				xmax = 1555.3648
				text = "as"
			intervals [4917]:
				xmin = 1555.3648
				xmax = 1555.4848
				text = "i"
			intervals [4918]:
				xmin = 1555.4848
				xmax = 1555.6348
				text = "knew"
			intervals [4919]:
				xmin = 1555.6348
				xmax = 1555.7948
				text = "she"
			intervals [4920]:
				xmin = 1555.7948
				xmax = 1556.0148
				text = "cared"
			intervals [4921]:
				xmin = 1556.0148
				xmax = 1556.2548
				text = "about"
			intervals [4922]:
				xmin = 1556.2548
				xmax = 1556.4748
				text = "me"
			intervals [4923]:
				xmin = 1556.4748
				xmax = 1557.1073
				text = ""
			intervals [4924]:
				xmin = 1557.1073
				xmax = 1557.8773
				text = "um"
			intervals [4925]:
				xmin = 1557.8773
				xmax = 1558.4677
				text = ""
			intervals [4926]:
				xmin = 1558.4677
				xmax = 1559.0977
				text = "where"
			intervals [4927]:
				xmin = 1559.0977
				xmax = 1559.7406
				text = ""
			intervals [4928]:
				xmin = 1559.7406
				xmax = 1559.8806
				text = "i"
			intervals [4929]:
				xmin = 1559.8806
				xmax = 1560.0006
				text = ""
			intervals [4930]:
				xmin = 1560.0006
				xmax = 1560.1806
				text = "think"
			intervals [4931]:
				xmin = 1560.1806
				xmax = 1560.2406
				text = "it"
			intervals [4932]:
				xmin = 1560.2406
				xmax = 1560.3906
				text = "was"
			intervals [4933]:
				xmin = 1560.3906
				xmax = 1560.6206
				text = "miss"
			intervals [4934]:
				xmin = 1560.6206
				xmax = 1560.6506
				text = ""
			intervals [4935]:
				xmin = 1560.6506
				xmax = 1561.5006
				text = "rdx"
			intervals [4936]:
				xmin = 1561.5006
				xmax = 1561.5306
				text = "or"
			intervals [4937]:
				xmin = 1561.5306
				xmax = 1561.5606
				text = ""
			intervals [4938]:
				xmin = 1561.5606
				xmax = 1561.9506
				text = "miss"
			intervals [4939]:
				xmin = 1561.9506
				xmax = 1562.0814
				text = ""
			intervals [4940]:
				xmin = 1562.0814
				xmax = 1562.7114
				text = "rdx"
			intervals [4941]:
				xmin = 1562.7114
				xmax = 1562.7414
				text = "or"
			intervals [4942]:
				xmin = 1562.7414
				xmax = 1562.8014
				text = ""
			intervals [4943]:
				xmin = 1562.8014
				xmax = 1563.1314
				text = "something"
			intervals [4944]:
				xmin = 1563.1314
				xmax = 1563.3704
				text = ""
			intervals [4945]:
				xmin = 1563.3704
				xmax = 1563.4604
				text = "<unk>"
			intervals [4946]:
				xmin = 1563.4604
				xmax = 1564.3558
				text = ""
			intervals [4947]:
				xmin = 1564.3558
				xmax = 1564.8558
				text = "miss"
			intervals [4948]:
				xmin = 1564.8558
				xmax = 1565.0878
				text = ""
			intervals [4949]:
				xmin = 1565.0878
				xmax = 1565.5278
				text = "insert"
			intervals [4950]:
				xmin = 1565.5278
				xmax = 1565.9278
				text = "name"
			intervals [4951]:
				xmin = 1565.9278
				xmax = 1566.109
				text = ""
			intervals [4952]:
				xmin = 1566.109
				xmax = 1566.639
				text = "um"
			intervals [4953]:
				xmin = 1566.639
				xmax = 1566.679
				text = ""
			intervals [4954]:
				xmin = 1566.679
				xmax = 1566.839
				text = "i"
			intervals [4955]:
				xmin = 1566.839
				xmax = 1566.999
				text = "did"
			intervals [4956]:
				xmin = 1566.999
				xmax = 1567.319
				text = "not"
			intervals [4957]:
				xmin = 1567.319
				xmax = 1567.789
				text = "feel"
			intervals [4958]:
				xmin = 1567.789
				xmax = 1567.819
				text = ""
			intervals [4959]:
				xmin = 1567.819
				xmax = 1567.979
				text = "that"
			intervals [4960]:
				xmin = 1567.979
				xmax = 1568.139
				text = "she"
			intervals [4961]:
				xmin = 1568.139
				xmax = 1568.489
				text = "cared"
			intervals [4962]:
				xmin = 1568.489
				xmax = 1568.519
				text = ""
			intervals [4963]:
				xmin = 1568.519
				xmax = 1568.799
				text = "as"
			intervals [4964]:
				xmin = 1568.799
				xmax = 1569.069
				text = "much"
			intervals [4965]:
				xmin = 1569.069
				xmax = 1569.289
				text = "for"
			intervals [4966]:
				xmin = 1569.289
				xmax = 1569.639
				text = "us"
			intervals [4967]:
				xmin = 1569.639
				xmax = 1569.8627
				text = ""
			intervals [4968]:
				xmin = 1569.8627
				xmax = 1570.5027
				text = "um"
			intervals [4969]:
				xmin = 1570.5027
				xmax = 1571.8453
				text = ""
			intervals [4970]:
				xmin = 1571.8453
				xmax = 1572.1553
				text = "that"
			intervals [4971]:
				xmin = 1572.1553
				xmax = 1572.1853
				text = ""
			intervals [4972]:
				xmin = 1572.1853
				xmax = 1572.6853
				text = "was"
			intervals [4973]:
				xmin = 1572.6853
				xmax = 1572.7153
				text = ""
			intervals [4974]:
				xmin = 1572.7153
				xmax = 1573.5653
				text = "also"
			intervals [4975]:
				xmin = 1573.5653
				xmax = 1573.6571
				text = ""
			intervals [4976]:
				xmin = 1573.6571
				xmax = 1573.8871
				text = "one"
			intervals [4977]:
				xmin = 1573.8871
				xmax = 1573.9771
				text = "of"
			intervals [4978]:
				xmin = 1573.9771
				xmax = 1574.0971
				text = "the"
			intervals [4979]:
				xmin = 1574.0971
				xmax = 1574.4571
				text = "years"
			intervals [4980]:
				xmin = 1574.4571
				xmax = 1574.4871
				text = ""
			intervals [4981]:
				xmin = 1574.4871
				xmax = 1574.5771
				text = "i"
			intervals [4982]:
				xmin = 1574.5771
				xmax = 1574.7771
				text = "got"
			intervals [4983]:
				xmin = 1574.7771
				xmax = 1574.8771
				text = ""
			intervals [4984]:
				xmin = 1574.8771
				xmax = 1575.5871
				text = "jumped"
			intervals [4985]:
				xmin = 1575.5871
				xmax = 1576.1599
				text = ""
			intervals [4986]:
				xmin = 1576.1599
				xmax = 1576.7799
				text = "outside"
			intervals [4987]:
				xmin = 1576.7799
				xmax = 1576.8999
				text = "of"
			intervals [4988]:
				xmin = 1576.8999
				xmax = 1576.9299
				text = ""
			intervals [4989]:
				xmin = 1576.9299
				xmax = 1577.4499
				text = "my"
			intervals [4990]:
				xmin = 1577.4499
				xmax = 1577.4799
				text = ""
			intervals [4991]:
				xmin = 1577.4799
				xmax = 1578.1999
				text = "school"
			intervals [4992]:
				xmin = 1578.1999
				xmax = 1578.9297
				text = ""
			intervals [4993]:
				xmin = 1578.9297
				xmax = 1579.0397
				text = "i"
			intervals [4994]:
				xmin = 1579.0397
				xmax = 1579.1997
				text = "was"
			intervals [4995]:
				xmin = 1579.1997
				xmax = 1579.4197
				text = "hanging"
			intervals [4996]:
				xmin = 1579.4197
				xmax = 1579.5897
				text = "out"
			intervals [4997]:
				xmin = 1579.5897
				xmax = 1579.6797
				text = "on"
			intervals [4998]:
				xmin = 1579.6797
				xmax = 1579.7497
				text = "a"
			intervals [4999]:
				xmin = 1579.7497
				xmax = 1580.2697
				text = "basketball"
			intervals [5000]:
				xmin = 1580.2697
				xmax = 1580.6297
				text = "court"
			intervals [5001]:
				xmin = 1580.6297
				xmax = 1580.9907
				text = ""
			intervals [5002]:
				xmin = 1580.9907
				xmax = 1581.3207
				text = "waiting"
			intervals [5003]:
				xmin = 1581.3207
				xmax = 1581.4107
				text = "on"
			intervals [5004]:
				xmin = 1581.4107
				xmax = 1581.4807
				text = "a"
			intervals [5005]:
				xmin = 1581.4807
				xmax = 1581.7207
				text = "friend"
			intervals [5006]:
				xmin = 1581.7207
				xmax = 1581.7807
				text = "of"
			intervals [5007]:
				xmin = 1581.7807
				xmax = 1582.0507
				text = "mine"
			intervals [5008]:
				xmin = 1582.0507
				xmax = 1582.1407
				text = "who"
			intervals [5009]:
				xmin = 1582.1407
				xmax = 1582.2807
				text = "was"
			intervals [5010]:
				xmin = 1582.2807
				xmax = 1582.5507
				text = "playing"
			intervals [5011]:
				xmin = 1582.5507
				xmax = 1583.2207
				text = "basketball"
			intervals [5012]:
				xmin = 1583.2207
				xmax = 1583.7546
				text = ""
			intervals [5013]:
				xmin = 1583.7546
				xmax = 1583.9446
				text = "and"
			intervals [5014]:
				xmin = 1583.9446
				xmax = 1584.1046
				text = "some"
			intervals [5015]:
				xmin = 1584.1046
				xmax = 1584.4046
				text = "youngins"
			intervals [5016]:
				xmin = 1584.4046
				xmax = 1584.6146
				text = "was"
			intervals [5017]:
				xmin = 1584.6146
				xmax = 1584.7446
				text = "walked"
			intervals [5018]:
				xmin = 1584.7446
				xmax = 1584.9246
				text = "up"
			intervals [5019]:
				xmin = 1584.9246
				xmax = 1585.0463
				text = ""
			intervals [5020]:
				xmin = 1585.0463
				xmax = 1585.2363
				text = "and"
			intervals [5021]:
				xmin = 1585.2363
				xmax = 1585.4163
				text = "like"
			intervals [5022]:
				xmin = 1585.4163
				xmax = 1585.4463
				text = ""
			intervals [5023]:
				xmin = 1585.4463
				xmax = 1585.6163
				text = "hit"
			intervals [5024]:
				xmin = 1585.6163
				xmax = 1585.7263
				text = "me"
			intervals [5025]:
				xmin = 1585.7263
				xmax = 1586.0463
				text = "upside"
			intervals [5026]:
				xmin = 1586.0463
				xmax = 1586.1063
				text = "the"
			intervals [5027]:
				xmin = 1586.1063
				xmax = 1586.5763
				text = "head"
			intervals [5028]:
				xmin = 1586.5763
				xmax = 1586.9008
				text = ""
			intervals [5029]:
				xmin = 1586.9008
				xmax = 1587.0008
				text = "<unk>"
			intervals [5030]:
				xmin = 1587.0008
				xmax = 1587.042
				text = ""
			intervals [5031]:
				xmin = 1587.042
				xmax = 1587.232
				text = "with"
			intervals [5032]:
				xmin = 1587.232
				xmax = 1587.622
				text = "a"
			intervals [5033]:
				xmin = 1587.622
				xmax = 1588.2625
				text = ""
			intervals [5034]:
				xmin = 1588.2625
				xmax = 1588.3925
				text = "it"
			intervals [5035]:
				xmin = 1588.3925
				xmax = 1588.5625
				text = "was"
			intervals [5036]:
				xmin = 1588.5625
				xmax = 1588.8125
				text = "like"
			intervals [5037]:
				xmin = 1588.8125
				xmax = 1590.2423
				text = ""
			intervals [5038]:
				xmin = 1590.2423
				xmax = 1591.0723
				text = "newspaper"
			intervals [5039]:
				xmin = 1591.0723
				xmax = 1591.3587
				text = ""
			intervals [5040]:
				xmin = 1591.3587
				xmax = 1591.5187
				text = "that"
			intervals [5041]:
				xmin = 1591.5187
				xmax = 1591.6887
				text = "they"
			intervals [5042]:
				xmin = 1591.6887
				xmax = 1592.2187
				text = "wrapped"
			intervals [5043]:
				xmin = 1592.2187
				xmax = 1592.4487
				text = "up"
			intervals [5044]:
				xmin = 1592.4487
				xmax = 1592.7249
				text = ""
			intervals [5045]:
				xmin = 1592.7249
				xmax = 1592.8849
				text = "and"
			intervals [5046]:
				xmin = 1592.8849
				xmax = 1593.0649
				text = "then"
			intervals [5047]:
				xmin = 1593.0649
				xmax = 1593.0949
				text = ""
			intervals [5048]:
				xmin = 1593.0949
				xmax = 1593.5949
				text = "taped"
			intervals [5049]:
				xmin = 1593.5949
				xmax = 1593.8349
				text = "up"
			intervals [5050]:
				xmin = 1593.8349
				xmax = 1594.7168
				text = ""
			intervals [5051]:
				xmin = 1594.7168
				xmax = 1594.8368
				text = "and"
			intervals [5052]:
				xmin = 1594.8368
				xmax = 1595.0368
				text = "like"
			intervals [5053]:
				xmin = 1595.0368
				xmax = 1595.0668
				text = ""
			intervals [5054]:
				xmin = 1595.0668
				xmax = 1595.3268
				text = "just"
			intervals [5055]:
				xmin = 1595.3268
				xmax = 1595.9765
				text = ""
			intervals [5056]:
				xmin = 1595.9765
				xmax = 1596.1165
				text = "hit"
			intervals [5057]:
				xmin = 1596.1165
				xmax = 1596.1865
				text = "me"
			intervals [5058]:
				xmin = 1596.1865
				xmax = 1596.4665
				text = "upside"
			intervals [5059]:
				xmin = 1596.4665
				xmax = 1596.5365
				text = "the"
			intervals [5060]:
				xmin = 1596.5365
				xmax = 1596.8265
				text = "head"
			intervals [5061]:
				xmin = 1596.8265
				xmax = 1596.9765
				text = "with"
			intervals [5062]:
				xmin = 1596.9765
				xmax = 1597.1265
				text = "it"
			intervals [5063]:
				xmin = 1597.1265
				xmax = 1597.6245
				text = ""
			intervals [5064]:
				xmin = 1597.6245
				xmax = 1597.7345
				text = "and"
			intervals [5065]:
				xmin = 1597.7345
				xmax = 1597.8945
				text = "so"
			intervals [5066]:
				xmin = 1597.8945
				xmax = 1597.9645
				text = "i"
			intervals [5067]:
				xmin = 1597.9645
				xmax = 1598.2745
				text = "got"
			intervals [5068]:
				xmin = 1598.2745
				xmax = 1598.5045
				text = "up"
			intervals [5069]:
				xmin = 1598.5045
				xmax = 1598.9421
				text = ""
			intervals [5070]:
				xmin = 1598.9421
				xmax = 1599.0221
				text = "and"
			intervals [5071]:
				xmin = 1599.0221
				xmax = 1599.1321
				text = "i"
			intervals [5072]:
				xmin = 1599.1321
				xmax = 1599.1721
				text = ""
			intervals [5073]:
				xmin = 1599.1721
				xmax = 1599.7821
				text = "fought"
			intervals [5074]:
				xmin = 1599.7821
				xmax = 1600.0821
				text = "for"
			intervals [5075]:
				xmin = 1600.0821
				xmax = 1600.7321
				text = "awhile"
			intervals [5076]:
				xmin = 1600.7321
				xmax = 1600.934
				text = ""
			intervals [5077]:
				xmin = 1600.934
				xmax = 1601.054
				text = "but"
			intervals [5078]:
				xmin = 1601.054
				xmax = 1601.124
				text = "it"
			intervals [5079]:
				xmin = 1601.124
				xmax = 1601.264
				text = "was"
			intervals [5080]:
				xmin = 1601.264
				xmax = 1601.504
				text = "like"
			intervals [5081]:
				xmin = 1601.504
				xmax = 1601.954
				text = "seven"
			intervals [5082]:
				xmin = 1601.954
				xmax = 1602.094
				text = "of"
			intervals [5083]:
				xmin = 1602.094
				xmax = 1602.134
				text = ""
			intervals [5084]:
				xmin = 1602.134
				xmax = 1602.234
				text = "'em"
			intervals [5085]:
				xmin = 1602.234
				xmax = 1602.7825
				text = ""
			intervals [5086]:
				xmin = 1602.7825
				xmax = 1602.8825
				text = "and"
			intervals [5087]:
				xmin = 1602.8825
				xmax = 1603.0225
				text = "that"
			intervals [5088]:
				xmin = 1603.0225
				xmax = 1603.0725
				text = "s"
			intervals [5089]:
				xmin = 1603.0725
				xmax = 1603.2325
				text = "not"
			intervals [5090]:
				xmin = 1603.2325
				xmax = 1603.2925
				text = "an"
			intervals [5091]:
				xmin = 1603.2925
				xmax = 1604.1825
				text = "exaggeration"
			intervals [5092]:
				xmin = 1604.1825
				xmax = 1604.585
				text = ""
			intervals [5093]:
				xmin = 1604.585
				xmax = 1604.745
				text = "cause"
			intervals [5094]:
				xmin = 1604.745
				xmax = 1604.835
				text = "i"
			intervals [5095]:
				xmin = 1604.835
				xmax = 1605.015
				text = "know"
			intervals [5096]:
				xmin = 1605.015
				xmax = 1605.255
				text = "how"
			intervals [5097]:
				xmin = 1605.255
				xmax = 1605.915
				text = "sometimes"
			intervals [5098]:
				xmin = 1605.915
				xmax = 1606.025
				text = "when"
			intervals [5099]:
				xmin = 1606.025
				xmax = 1606.115
				text = "you"
			intervals [5100]:
				xmin = 1606.115
				xmax = 1606.255
				text = "get"
			intervals [5101]:
				xmin = 1606.255
				xmax = 1606.375
				text = "hit"
			intervals [5102]:
				xmin = 1606.375
				xmax = 1606.715
				text = "upside"
			intervals [5103]:
				xmin = 1606.715
				xmax = 1606.795
				text = "the"
			intervals [5104]:
				xmin = 1606.795
				xmax = 1607.135
				text = "head"
			intervals [5105]:
				xmin = 1607.135
				xmax = 1607.4396
				text = ""
			intervals [5106]:
				xmin = 1607.4396
				xmax = 1607.7496
				text = "things"
			intervals [5107]:
				xmin = 1607.7496
				xmax = 1607.9196
				text = "get"
			intervals [5108]:
				xmin = 1607.9196
				xmax = 1607.9496
				text = ""
			intervals [5109]:
				xmin = 1607.9496
				xmax = 1608.3496
				text = "blurry"
			intervals [5110]:
				xmin = 1608.3496
				xmax = 1608.6386
				text = ""
			intervals [5111]:
				xmin = 1608.6386
				xmax = 1608.9386
				text = "nah"
			intervals [5112]:
				xmin = 1608.9386
				xmax = 1608.9686
				text = ""
			intervals [5113]:
				xmin = 1608.9686
				xmax = 1609.0686
				text = "it"
			intervals [5114]:
				xmin = 1609.0686
				xmax = 1609.3086
				text = "was"
			intervals [5115]:
				xmin = 1609.3086
				xmax = 1609.3686
				text = "at"
			intervals [5116]:
				xmin = 1609.3686
				xmax = 1609.7886
[truncated: 4,344,048 more chars]
