# Supplementary material for: Considering Performance in the Automated and Manual Coding of Sociolinguistic Variables: Lessons From Variable (ING)
Source: Front Artif Intell. 2021 Apr 29;4:648543. doi: 10.3389/frai.2021.648543 (PMC8117961; doi:10.3389/frai.2021.648543)
Supplement: Supplementary file 6 [file Data_Sheet_6.ZIP › CORAAL_VARAligned_as_TextGrids_p2/DCB_se2_ag4_f_03_1.TextGrid]

File type = "ooTextFile"
Object class = "TextGrid"

xmin = 0.0
xmax = 1890.299977324263
tiers? <exists>
size = 4
item []:
	item [1]:
		class = "IntervalTier"
		name = "DCB_se2_ag4_f_03 - words"
		xmin = 0.0
		xmax = 1890.299977324263
		intervals: size = 6026
			intervals [1]:
				xmin = 0.0
				xmax = 2.1011
				text = ""
			intervals [2]:
				xmin = 2.1011
				xmax = 2.4611
				text = "march"
			intervals [3]:
				xmin = 2.4611
				xmax = 2.7511
				text = "twenty"
			intervals [4]:
				xmin = 2.7511
				xmax = 3.1211
				text = "third"
			intervals [5]:
				xmin = 3.1211
				xmax = 3.6011
				text = "nineteen"
			intervals [6]:
				xmin = 3.6011
				xmax = 4.0811
				text = "fifty"
			intervals [7]:
				xmin = 4.0811
				xmax = 9.2074
				text = ""
			intervals [8]:
				xmin = 9.2074
				xmax = 9.6974
				text = "aries"
			intervals [9]:
				xmin = 9.6974
				xmax = 10.0794
				text = ""
			intervals [10]:
				xmin = 10.0794
				xmax = 10.3594
				text = "mm"
			intervals [11]:
				xmin = 10.3594
				xmax = 10.6603
				text = ""
			intervals [12]:
				xmin = 10.6603
				xmax = 10.7203
				text = "on"
			intervals [13]:
				xmin = 10.7203
				xmax = 10.9203
				text = "the"
			intervals [14]:
				xmin = 10.9203
				xmax = 11.1603
				text = "cusp"
			intervals [15]:
				xmin = 11.1603
				xmax = 11.7767
				text = ""
			intervals [16]:
				xmin = 11.7767
				xmax = 12.3967
				text = "mm"
			intervals [17]:
				xmin = 12.3967
				xmax = 13.2324
				text = ""
			intervals [18]:
				xmin = 13.2324
				xmax = 13.7924
				text = "<unk>"
			intervals [19]:
				xmin = 13.7924
				xmax = 15.7317
				text = ""
			intervals [20]:
				xmin = 15.7317
				xmax = 16.1217
				text = "winston"
			intervals [21]:
				xmin = 16.1217
				xmax = 16.6217
				text = "salem"
			intervals [22]:
				xmin = 16.6217
				xmax = 16.8817
				text = "north"
			intervals [23]:
				xmin = 16.8817
				xmax = 17.4317
				text = "carolina"
			intervals [24]:
				xmin = 17.4317
				xmax = 20.595
				text = ""
			intervals [25]:
				xmin = 20.595
				xmax = 20.765
				text = "<unk>"
			intervals [26]:
				xmin = 20.765
				xmax = 20.895
				text = ""
			intervals [27]:
				xmin = 20.895
				xmax = 21.285
				text = "in"
			intervals [28]:
				xmin = 21.285
				xmax = 21.935
				text = "nineteen"
			intervals [29]:
				xmin = 21.935
				xmax = 22.505
				text = "fifty"
			intervals [30]:
				xmin = 22.505
				xmax = 23.525
				text = "f"
			intervals [31]:
				xmin = 23.525
				xmax = 24.125
				text = "six"
			intervals [32]:
				xmin = 24.125
				xmax = 24.385
				text = "fifty"
			intervals [33]:
				xmin = 24.385
				xmax = 24.965
				text = "five"
			intervals [34]:
				xmin = 24.965
				xmax = 25.3889
				text = ""
			intervals [35]:
				xmin = 25.3889
				xmax = 25.6489
				text = "fifty"
			intervals [36]:
				xmin = 25.6489
				xmax = 26.0289
				text = "five"
			intervals [37]:
				xmin = 26.0289
				xmax = 26.3689
				text = "yes"
			intervals [38]:
				xmin = 26.3689
				xmax = 26.4989
				text = "cause"
			intervals [39]:
				xmin = 26.4989
				xmax = 26.5889
				text = "i"
			intervals [40]:
				xmin = 26.5889
				xmax = 26.8289
				text = "was"
			intervals [41]:
				xmin = 26.8289
				xmax = 27.4389
				text = "five"
			intervals [42]:
				xmin = 27.4389
				xmax = 36.5388
				text = ""
			intervals [43]:
				xmin = 36.5388
				xmax = 36.9788
				text = "lincoln"
			intervals [44]:
				xmin = 36.9788
				xmax = 37.3588
				text = "park"
			intervals [45]:
				xmin = 37.3588
				xmax = 38.3455
				text = ""
			intervals [46]:
				xmin = 38.3455
				xmax = 38.9055
				text = "mm-hm"
			intervals [47]:
				xmin = 38.9055
				xmax = 39.2375
				text = ""
			intervals [48]:
				xmin = 39.2375
				xmax = 39.3475
				text = "it"
			intervals [49]:
				xmin = 39.3475
				xmax = 39.4375
				text = "s"
			intervals [50]:
				xmin = 39.4375
				xmax = 39.6375
				text = "in"
			intervals [51]:
				xmin = 39.6375
				xmax = 39.9975
				text = "um"
			intervals [52]:
				xmin = 39.9975
				xmax = 40.7475
				text = "northeast"
			intervals [53]:
				xmin = 40.7475
				xmax = 40.9967
				text = ""
			intervals [54]:
				xmin = 40.9967
				xmax = 41.1767
				text = "on"
			intervals [55]:
				xmin = 41.1767
				xmax = 41.2567
				text = "the"
			intervals [56]:
				xmin = 41.2567
				xmax = 41.6867
				text = "northeast"
			intervals [57]:
				xmin = 41.6867
				xmax = 41.9867
				text = "side"
			intervals [58]:
				xmin = 41.9867
				xmax = 42.0467
				text = "of"
			intervals [59]:
				xmin = 42.0467
				xmax = 42.3067
				text = "lincoln"
			intervals [60]:
				xmin = 42.3067
				xmax = 42.3367
				text = ""
			intervals [61]:
				xmin = 42.3367
				xmax = 42.7367
				text = "park"
			intervals [62]:
				xmin = 42.7367
				xmax = 43.9365
				text = ""
			intervals [63]:
				xmin = 43.9365
				xmax = 44.1865
				text = "that"
			intervals [64]:
				xmin = 44.1865
				xmax = 44.2665
				text = "s"
			intervals [65]:
				xmin = 44.2665
				xmax = 44.5565
				text = "my"
			intervals [66]:
				xmin = 44.5565
				xmax = 44.9417
				text = ""
			intervals [67]:
				xmin = 44.9417
				xmax = 45.0817
				text = "the"
			intervals [68]:
				xmin = 45.0817
				xmax = 45.5517
				text = "longest"
			intervals [69]:
				xmin = 45.5517
				xmax = 45.8317
				text = "time"
			intervals [70]:
				xmin = 45.8317
				xmax = 45.9517
				text = "but"
			intervals [71]:
				xmin = 45.9517
				xmax = 46.0517
				text = "we"
			intervals [72]:
				xmin = 46.0517
				xmax = 46.3417
				text = "moved"
			intervals [73]:
				xmin = 46.3417
				xmax = 46.6217
				text = "around"
			intervals [74]:
				xmin = 46.6217
				xmax = 46.7017
				text = "a"
			intervals [75]:
				xmin = 46.7017
				xmax = 46.9417
				text = "lot"
			intervals [76]:
				xmin = 46.9417
				xmax = 47.0717
				text = "and"
			intervals [77]:
				xmin = 47.0717
				xmax = 47.1817
				text = "we"
			intervals [78]:
				xmin = 47.1817
				xmax = 47.2917
				text = "were"
			intervals [79]:
				xmin = 47.2917
				xmax = 47.5117
				text = "there"
			intervals [80]:
				xmin = 47.5117
				xmax = 47.6417
				text = "the"
			intervals [81]:
				xmin = 47.6417
				xmax = 48.3617
				text = "longest"
			intervals [82]:
				xmin = 48.3617
				xmax = 48.8154
				text = ""
			intervals [83]:
				xmin = 48.8154
				xmax = 49.3654
				text = "mm-hm"
			intervals [84]:
				xmin = 49.3654
				xmax = 49.5801
				text = ""
			intervals [85]:
				xmin = 49.5801
				xmax = 50.0401
				text = "mm-hm"
			intervals [86]:
				xmin = 50.0401
				xmax = 56.1396
				text = ""
			intervals [87]:
				xmin = 56.1396
				xmax = 56.6196
				text = "yes"
			intervals [88]:
				xmin = 56.6196
				xmax = 63.368
				text = ""
			intervals [89]:
				xmin = 63.368
				xmax = 63.798
				text = "um"
			intervals [90]:
				xmin = 63.798
				xmax = 64.226
				text = ""
			intervals [91]:
				xmin = 64.226
				xmax = 64.386
				text = "you"
			intervals [92]:
				xmin = 64.386
				xmax = 64.676
				text = "mean"
			intervals [93]:
				xmin = 64.676
				xmax = 65.016
				text = "within"
			intervals [94]:
				xmin = 65.016
				xmax = 65.476
				text = "dc"
			intervals [95]:
				xmin = 65.476
				xmax = 66.0705
				text = ""
			intervals [96]:
				xmin = 66.0705
				xmax = 66.2005
				text = "<unk>"
			intervals [97]:
				xmin = 66.2005
				xmax = 66.5807
				text = ""
			intervals [98]:
				xmin = 66.5807
				xmax = 66.7607
				text = "i've"
			intervals [99]:
				xmin = 66.7607
				xmax = 67.0107
				text = "lived"
			intervals [100]:
				xmin = 67.0107
				xmax = 67.1507
				text = "in"
			intervals [101]:
				xmin = 67.1507
				xmax = 67.6907
				text = "every"
			intervals [102]:
				xmin = 67.6907
				xmax = 67.8645
				text = ""
			intervals [103]:
				xmin = 67.8645
				xmax = 68.4245
				text = "section"
			intervals [104]:
				xmin = 68.4245
				xmax = 68.6245
				text = "of"
			intervals [105]:
				xmin = 68.6245
				xmax = 68.9845
				text = "city"
			intervals [106]:
				xmin = 68.9845
				xmax = 69.0676
				text = ""
			intervals [107]:
				xmin = 69.0676
				xmax = 69.4376
				text = "every"
			intervals [108]:
				xmin = 69.4376
				xmax = 69.5499
				text = ""
			intervals [109]:
				xmin = 69.5499
				xmax = 69.9999
				text = "northeast"
			intervals [110]:
				xmin = 69.9999
				xmax = 70.5199
				text = "southeast"
			intervals [111]:
				xmin = 70.5199
				xmax = 71.3299
				text = "southwest"
			intervals [112]:
				xmin = 71.3299
				xmax = 72.2999
				text = "northwest"
			intervals [113]:
				xmin = 72.2999
				xmax = 72.8259
				text = ""
			intervals [114]:
				xmin = 72.8259
				xmax = 73.1159
				text = "and"
			intervals [115]:
				xmin = 73.1159
				xmax = 73.5759
				text = "um"
			intervals [116]:
				xmin = 73.5759
				xmax = 76.212
				text = ""
			intervals [117]:
				xmin = 76.212
				xmax = 76.722
				text = "okay"
			intervals [118]:
				xmin = 76.722
				xmax = 76.8854
				text = ""
			intervals [119]:
				xmin = 76.8854
				xmax = 77.2654
				text = "um"
			intervals [120]:
				xmin = 77.2654
				xmax = 77.3054
				text = ""
			intervals [121]:
				xmin = 77.3054
				xmax = 77.3754
				text = "uh"
			intervals [122]:
				xmin = 77.3754
				xmax = 77.8954
				text = "after"
			intervals [123]:
				xmin = 77.8954
				xmax = 77.9254
				text = ""
			intervals [124]:
				xmin = 77.9254
				xmax = 78.4454
				text = "especially"
			intervals [125]:
				xmin = 78.4454
				xmax = 78.6454
				text = "after"
			intervals [126]:
				xmin = 78.6454
				xmax = 78.7854
				text = "my"
			intervals [127]:
				xmin = 78.7854
				xmax = 79.1954
				text = "father"
			intervals [128]:
				xmin = 79.1954
				xmax = 79.6354
				text = "passed"
			intervals [129]:
				xmin = 79.6354
				xmax = 79.7454
				text = "in"
			intervals [130]:
				xmin = 79.7454
				xmax = 80.1554
				text = "nineteen"
			intervals [131]:
				xmin = 80.1554
				xmax = 80.7354
				text = "sixty"
			intervals [132]:
				xmin = 80.7354
				xmax = 81.2421
				text = ""
			intervals [133]:
				xmin = 81.2421
				xmax = 81.3721
				text = "and"
			intervals [134]:
				xmin = 81.3721
				xmax = 81.4921
				text = "we"
			intervals [135]:
				xmin = 81.4921
				xmax = 81.5221
				text = ""
			intervals [136]:
				xmin = 81.5221
				xmax = 81.8221
				text = "moved"
			intervals [137]:
				xmin = 81.8221
				xmax = 82.1121
				text = "quite"
			intervals [138]:
				xmin = 82.1121
				xmax = 82.1621
				text = "a"
			intervals [139]:
				xmin = 82.1621
				xmax = 82.4421
				text = "bit"
			intervals [140]:
				xmin = 82.4421
				xmax = 82.4921
				text = ""
			intervals [141]:
				xmin = 82.4921
				xmax = 83.1621
				text = "um"
			intervals [142]:
				xmin = 83.1621
				xmax = 84.4083
				text = ""
			intervals [143]:
				xmin = 84.4083
				xmax = 84.7883
				text = "then"
			intervals [144]:
				xmin = 84.7883
				xmax = 84.8283
				text = ""
			intervals [145]:
				xmin = 84.8283
				xmax = 85.3983
				text = "um"
			intervals [146]:
				xmin = 85.3983
				xmax = 87.2701
				text = ""
			intervals [147]:
				xmin = 87.2701
				xmax = 87.3501
				text = "i"
			intervals [148]:
				xmin = 87.3501
				xmax = 87.6101
				text = "lived"
			intervals [149]:
				xmin = 87.6101
				xmax = 87.7501
				text = "in"
			intervals [150]:
				xmin = 87.7501
				xmax = 88.3601
				text = "northwest"
			intervals [151]:
				xmin = 88.3601
				xmax = 88.5001
				text = "with"
			intervals [152]:
				xmin = 88.5001
				xmax = 88.6301
				text = "my"
			intervals [153]:
				xmin = 88.6301
				xmax = 89.0501
				text = "mom"
			intervals [154]:
				xmin = 89.0501
				xmax = 89.1401
				text = "and"
			intervals [155]:
				xmin = 89.1401
				xmax = 89.2101
				text = "it"
			intervals [156]:
				xmin = 89.2101
				xmax = 89.4701
				text = "was"
			intervals [157]:
				xmin = 89.4701
				xmax = 89.5782
				text = ""
			intervals [158]:
				xmin = 89.5782
				xmax = 89.6482
				text = "and"
			intervals [159]:
				xmin = 89.6482
				xmax = 89.7682
				text = "my"
			intervals [160]:
				xmin = 89.7682
				xmax = 90.4382
				text = "stepdad"
			intervals [161]:
				xmin = 90.4382
				xmax = 90.4682
				text = ""
			intervals [162]:
				xmin = 90.4682
				xmax = 90.5982
				text = "and"
			intervals [163]:
				xmin = 90.5982
				xmax = 90.7582
				text = "then"
			intervals [164]:
				xmin = 90.7582
				xmax = 91.0282
				text = "after"
			intervals [165]:
				xmin = 91.0282
				xmax = 91.0982
				text = "i"
			intervals [166]:
				xmin = 91.0982
				xmax = 91.8482
				text = "graduated"
			intervals [167]:
				xmin = 91.8482
				xmax = 92.9184
				text = ""
			intervals [168]:
				xmin = 92.9184
				xmax = 93.0784
				text = "then"
			intervals [169]:
				xmin = 93.0784
				xmax = 93.1084
				text = "i"
			intervals [170]:
				xmin = 93.1084
				xmax = 93.3484
				text = "moved"
			intervals [171]:
				xmin = 93.3484
				xmax = 93.3784
				text = ""
			intervals [172]:
				xmin = 93.3784
				xmax = 93.5184
				text = "to"
			intervals [173]:
				xmin = 93.5184
				xmax = 93.5484
				text = ""
			intervals [174]:
				xmin = 93.5484
				xmax = 93.9284
				text = "maryland"
			intervals [175]:
				xmin = 93.9284
				xmax = 95.6321
				text = ""
			intervals [176]:
				xmin = 95.6321
				xmax = 95.8421
				text = "i"
			intervals [177]:
				xmin = 95.8421
				xmax = 95.8721
				text = ""
			intervals [178]:
				xmin = 95.8721
				xmax = 96.2421
				text = "graduated"
			intervals [179]:
				xmin = 96.2421
				xmax = 96.3821
				text = "from"
			intervals [180]:
				xmin = 96.3821
				xmax = 96.4221
				text = ""
			intervals [181]:
				xmin = 96.4221
				xmax = 97.0921
				text = "rdx"
			intervals [182]:
				xmin = 97.0921
				xmax = 97.1221
				text = ""
			intervals [183]:
				xmin = 97.1221
				xmax = 97.2821
				text = "high"
			intervals [184]:
				xmin = 97.2821
				xmax = 97.7621
				text = "school"
			intervals [185]:
				xmin = 97.7621
				xmax = 98.0421
				text = "in"
			intervals [186]:
				xmin = 98.0421
				xmax = 98.2321
				text = "uh"
			intervals [187]:
				xmin = 98.2321
				xmax = 98.3321
				text = "s"
			intervals [188]:
				xmin = 98.3321
				xmax = 98.3821
				text = ""
			intervals [189]:
				xmin = 98.3821
				xmax = 98.7721
				text = "nineteen"
			intervals [190]:
				xmin = 98.7721
				xmax = 99.2121
				text = "sixty"
			intervals [191]:
				xmin = 99.2121
				xmax = 99.4621
				text = "eight"
			intervals [192]:
				xmin = 99.4621
				xmax = 100.956
				text = ""
			intervals [193]:
				xmin = 100.956
				xmax = 101.156
				text = "then"
			intervals [194]:
				xmin = 101.156
				xmax = 101.266
				text = "i"
			intervals [195]:
				xmin = 101.266
				xmax = 101.316
				text = ""
			intervals [196]:
				xmin = 101.316
				xmax = 101.706
				text = "did"
			intervals [197]:
				xmin = 101.706
				xmax = 101.746
				text = ""
			intervals [198]:
				xmin = 101.746
				xmax = 101.886
				text = "two"
			intervals [199]:
				xmin = 101.886
				xmax = 102.286
				text = "years"
			intervals [200]:
				xmin = 102.286
				xmax = 102.346
				text = "at"
			intervals [201]:
				xmin = 102.346
				xmax = 102.736
				text = "rdx"
			intervals [202]:
				xmin = 102.736
				xmax = 103.466
				text = "university"
			intervals [203]:
				xmin = 103.466
				xmax = 104.9164
				text = ""
			intervals [204]:
				xmin = 104.9164
				xmax = 105.4264
				text = "and"
			intervals [205]:
				xmin = 105.4264
				xmax = 106.0561
				text = ""
			intervals [206]:
				xmin = 106.0561
				xmax = 106.1661
				text = "that"
			intervals [207]:
				xmin = 106.1661
				xmax = 106.2761
				text = "s"
			intervals [208]:
				xmin = 106.2761
				xmax = 106.4061
				text = "it"
			intervals [209]:
				xmin = 106.4061
				xmax = 109.2398
				text = ""
			intervals [210]:
				xmin = 109.2398
				xmax = 109.3698
				text = "<unk>"
			intervals [211]:
				xmin = 109.3698
				xmax = 109.4895
				text = ""
			intervals [212]:
				xmin = 109.4895
				xmax = 109.5995
				text = "i"
			intervals [213]:
				xmin = 109.5995
				xmax = 109.7695
				text = "was"
			intervals [214]:
				xmin = 109.7695
				xmax = 109.7995
				text = "a"
			intervals [215]:
				xmin = 109.7995
				xmax = 110.1395
				text = "voice"
			intervals [216]:
				xmin = 110.1395
				xmax = 110.4795
				text = "major"
			intervals [217]:
				xmin = 110.4795
				xmax = 111.5692
				text = ""
			intervals [218]:
				xmin = 111.5692
				xmax = 111.9992
				text = "mm-hm"
			intervals [219]:
				xmin = 111.9992
				xmax = 112.2692
				text = "<unk>"
			intervals [220]:
				xmin = 112.2692
				xmax = 113.1192
				text = ""
			intervals [221]:
				xmin = 113.1192
				xmax = 113.6092
				text = "yup"
			intervals [222]:
				xmin = 113.6092
				xmax = 116.7039
				text = ""
			intervals [223]:
				xmin = 116.7039
				xmax = 116.9039
				text = "i"
			intervals [224]:
				xmin = 116.9039
				xmax = 117.0339
				text = "ha"
			intervals [225]:
				xmin = 117.0339
				xmax = 117.0739
				text = ""
			intervals [226]:
				xmin = 117.0739
				xmax = 117.2339
				text = "i"
			intervals [227]:
				xmin = 117.2339
				xmax = 117.6739
				text = "can't"
			intervals [228]:
				xmin = 117.6739
				xmax = 117.9439
				text = "now"
			intervals [229]:
				xmin = 117.9439
				xmax = 118.0339
				text = "i've"
			intervals [230]:
				xmin = 118.0339
				xmax = 118.2639
				text = "had"
			intervals [231]:
				xmin = 118.2639
				xmax = 118.7939
				text = "surgery"
			intervals [232]:
				xmin = 118.7939
				xmax = 118.9839
				text = "that"
			intervals [233]:
				xmin = 118.9839
				xmax = 119.1425
				text = ""
			intervals [234]:
				xmin = 119.1425
				xmax = 119.2825
				text = "t"
			intervals [235]:
				xmin = 119.2825
				xmax = 119.3825
				text = ""
			intervals [236]:
				xmin = 119.3825
				xmax = 119.6825
				text = "messed"
			intervals [237]:
				xmin = 119.6825
				xmax = 119.7725
				text = "up"
			intervals [238]:
				xmin = 119.7725
				xmax = 119.9025
				text = "my"
			intervals [239]:
				xmin = 119.9025
				xmax = 119.9325
				text = ""
			intervals [240]:
				xmin = 119.9325
				xmax = 120.2625
				text = "voice"
			intervals [241]:
				xmin = 120.2625
				xmax = 120.4425
				text = "so"
			intervals [242]:
				xmin = 120.4425
				xmax = 120.5025
				text = "i'm"
			intervals [243]:
				xmin = 120.5025
				xmax = 120.5325
				text = ""
			intervals [244]:
				xmin = 120.5325
				xmax = 120.7625
				text = "not"
			intervals [245]:
				xmin = 120.7625
				xmax = 120.9925
				text = "able"
			intervals [246]:
				xmin = 120.9925
				xmax = 121.0725
				text = "to"
			intervals [247]:
				xmin = 121.0725
				xmax = 121.4025
				text = "sing"
			intervals [248]:
				xmin = 121.4025
				xmax = 121.6725
				text = "now"
			intervals [249]:
				xmin = 121.6725
				xmax = 121.7025
				text = ""
			intervals [250]:
				xmin = 121.7025
				xmax = 121.8725
				text = "but"
			intervals [251]:
				xmin = 121.8725
				xmax = 122.7272
				text = ""
			intervals [252]:
				xmin = 122.7272
				xmax = 122.8872
				text = "i"
			intervals [253]:
				xmin = 122.8872
				xmax = 122.9472
				text = ""
			intervals [254]:
				xmin = 122.9472
				xmax = 123.1672
				text = "did"
			intervals [255]:
				xmin = 123.1672
				xmax = 123.3572
				text = "some"
			intervals [256]:
				xmin = 123.3572
				xmax = 123.8472
				text = "singing"
			intervals [257]:
				xmin = 123.8472
				xmax = 124.0372
				text = "back"
			intervals [258]:
				xmin = 124.0372
				xmax = 124.1072
				text = "in"
			intervals [259]:
				xmin = 124.1072
				xmax = 124.2572
				text = "my"
			intervals [260]:
				xmin = 124.2572
				xmax = 124.5072
				text = "day"
			intervals [261]:
				xmin = 124.5072
				xmax = 124.5372
				text = ""
			intervals [262]:
				xmin = 124.5372
				xmax = 125.2872
				text = "<unk>"
			intervals [263]:
				xmin = 125.2872
				xmax = 125.7572
				text = "yes"
			intervals [264]:
				xmin = 125.7572
				xmax = 127.0672
				text = "yes"
			intervals [265]:
				xmin = 127.0672
				xmax = 131.0306
				text = ""
			intervals [266]:
				xmin = 131.0306
				xmax = 131.2206
				text = "<unk>"
			intervals [267]:
				xmin = 131.2206
				xmax = 131.5922
				text = ""
			intervals [268]:
				xmin = 131.5922
				xmax = 131.7222
				text = "i"
			intervals [269]:
				xmin = 131.7222
				xmax = 131.9222
				text = "was"
			intervals [270]:
				xmin = 131.9222
				xmax = 132.6322
				text = "administrative"
			intervals [271]:
				xmin = 132.6322
				xmax = 133.1022
				text = "assistant"
			intervals [272]:
				xmin = 133.1022
				xmax = 133.3022
				text = "in"
			intervals [273]:
				xmin = 133.3022
				xmax = 133.6022
				text = "um"
			intervals [274]:
				xmin = 133.6022
				xmax = 133.8822
				text = "dc"
			intervals [275]:
				xmin = 133.8822
				xmax = 134.2122
				text = "public"
			intervals [276]:
				xmin = 134.2122
				xmax = 134.9322
				text = "schools"
			intervals [277]:
				xmin = 134.9322
				xmax = 136.609
				text = ""
			intervals [278]:
				xmin = 136.609
				xmax = 136.989
				text = "so"
			intervals [279]:
				xmin = 136.989
				xmax = 144.6101
				text = ""
			intervals [280]:
				xmin = 144.6101
				xmax = 144.7601
				text = "<unk>"
			intervals [281]:
				xmin = 144.7601
				xmax = 144.9879
				text = ""
			intervals [282]:
				xmin = 144.9879
				xmax = 145.1179
				text = "he"
			intervals [283]:
				xmin = 145.1179
				xmax = 145.3379
				text = "was"
			intervals [284]:
				xmin = 145.3379
				xmax = 145.5779
				text = "born"
			intervals [285]:
				xmin = 145.5779
				xmax = 145.8079
				text = "in"
			intervals [286]:
				xmin = 145.8079
				xmax = 146.4179
				text = "pensacola"
			intervals [287]:
				xmin = 146.4179
				xmax = 146.9179
				text = "florida"
			intervals [288]:
				xmin = 146.9179
				xmax = 148.2287
				text = ""
			intervals [289]:
				xmin = 148.2287
				xmax = 148.7787
				text = "mm-hm"
			intervals [290]:
				xmin = 148.7787
				xmax = 148.9607
				text = ""
			intervals [291]:
				xmin = 148.9607
				xmax = 149.4607
				text = "mm-hm"
			intervals [292]:
				xmin = 149.4607
				xmax = 151.0992
				text = ""
			intervals [293]:
				xmin = 151.0992
				xmax = 151.3192
				text = "and"
			intervals [294]:
				xmin = 151.3192
				xmax = 151.7292
				text = "mom"
			intervals [295]:
				xmin = 151.7292
				xmax = 151.9292
				text = "was"
			intervals [296]:
				xmin = 151.9292
				xmax = 152.1192
				text = "in"
			intervals [297]:
				xmin = 152.1192
				xmax = 152.1992
				text = "the"
			intervals [298]:
				xmin = 152.1992
				xmax = 152.3795
				text = ""
			intervals [299]:
				xmin = 152.3795
				xmax = 152.6595
				text = "from"
			intervals [300]:
				xmin = 152.6595
				xmax = 153.2095
				text = "waycross"
			intervals [301]:
				xmin = 153.2095
				xmax = 153.6995
				text = "georgia"
			intervals [302]:
				xmin = 153.6995
				xmax = 154.5451
				text = ""
			intervals [303]:
				xmin = 154.5451
				xmax = 154.8551
				text = "<unk>"
			intervals [304]:
				xmin = 154.8551
				xmax = 157.5702
				text = ""
			intervals [305]:
				xmin = 157.5702
				xmax = 158.1202
				text = "<unk>"
			intervals [306]:
				xmin = 158.1202
				xmax = 158.8131
				text = ""
			intervals [307]:
				xmin = 158.8131
				xmax = 159.6031
				text = "uh"
			intervals [308]:
				xmin = 159.6031
				xmax = 161.5696
				text = ""
			intervals [309]:
				xmin = 161.5696
				xmax = 162.1996
				text = "really"
			intervals [310]:
				xmin = 162.1996
				xmax = 163.7381
				text = ""
			intervals [311]:
				xmin = 163.7381
				xmax = 164.1981
				text = "okay"
			intervals [312]:
				xmin = 164.1981
				xmax = 164.4381
				text = ""
			intervals [313]:
				xmin = 164.4381
				xmax = 164.7381
				text = "oh"
			intervals [314]:
				xmin = 164.7381
				xmax = 165.3181
				text = ""
			intervals [315]:
				xmin = 165.3181
				xmax = 165.5481
				text = "well"
			intervals [316]:
				xmin = 165.5481
				xmax = 165.7581
				text = "that"
			intervals [317]:
				xmin = 165.7581
				xmax = 166.3281
				text = "s"
			intervals [318]:
				xmin = 166.3281
				xmax = 166.3581
				text = ""
			intervals [319]:
				xmin = 166.3581
				xmax = 166.6181
				text = "good"
			intervals [320]:
				xmin = 166.6181
				xmax = 166.6681
				text = "<unk>"
			intervals [321]:
				xmin = 166.6681
				xmax = 170.3762
				text = ""
			intervals [322]:
				xmin = 170.3762
				xmax = 170.8462
				text = "mm-hm"
			intervals [323]:
				xmin = 170.8462
				xmax = 173.5229
				text = ""
			intervals [324]:
				xmin = 173.5229
				xmax = 174.1829
				text = "okay"
			intervals [325]:
				xmin = 174.1829
				xmax = 174.4248
				text = ""
			intervals [326]:
				xmin = 174.4248
				xmax = 175.0248
				text = "okay"
			intervals [327]:
				xmin = 175.0248
				xmax = 175.2957
				text = ""
			intervals [328]:
				xmin = 175.2957
				xmax = 175.6357
				text = "that"
			intervals [329]:
				xmin = 175.6357
				xmax = 175.7357
				text = "s"
			intervals [330]:
				xmin = 175.7357
				xmax = 175.7857
				text = "r-"
			intervals [331]:
				xmin = 175.7857
				xmax = 177.9003
				text = ""
			intervals [332]:
				xmin = 177.9003
				xmax = 178.5003
				text = "mm-hm"
			intervals [333]:
				xmin = 178.5003
				xmax = 179.3564
				text = ""
			intervals [334]:
				xmin = 179.3564
				xmax = 179.7564
				text = "mm-hm"
			intervals [335]:
				xmin = 179.7564
				xmax = 180.0658
				text = ""
			intervals [336]:
				xmin = 180.0658
				xmax = 180.6358
				text = "mm-hm"
			intervals [337]:
				xmin = 180.6358
				xmax = 182.9117
				text = ""
			intervals [338]:
				xmin = 182.9117
				xmax = 183.3617
				text = "okay"
			intervals [339]:
				xmin = 183.3617
				xmax = 184.4897
				text = ""
			intervals [340]:
				xmin = 184.4897
				xmax = 184.5897
				text = "he"
			intervals [341]:
				xmin = 184.5897
				xmax = 184.7397
				text = "was"
			intervals [342]:
				xmin = 184.7397
				xmax = 184.7697
				text = "a"
			intervals [343]:
				xmin = 184.7697
				xmax = 185.2197
				text = "preacher"
			intervals [344]:
				xmin = 185.2197
				xmax = 185.5829
				text = ""
			intervals [345]:
				xmin = 185.5829
				xmax = 185.9529
				text = "<unk>"
			intervals [346]:
				xmin = 185.9529
				xmax = 186.658
				text = ""
			intervals [347]:
				xmin = 186.658
				xmax = 187.198
				text = "yup"
			intervals [348]:
				xmin = 187.198
				xmax = 187.4449
				text = ""
			intervals [349]:
				xmin = 187.4449
				xmax = 187.7149
				text = "his"
			intervals [350]:
				xmin = 187.7149
				xmax = 187.7449
				text = ""
			intervals [351]:
				xmin = 187.7449
				xmax = 187.9449
				text = "his"
			intervals [352]:
				xmin = 187.9449
				xmax = 188.2449
				text = "work"
			intervals [353]:
				xmin = 188.2449
				xmax = 188.4149
				text = "though"
			intervals [354]:
				xmin = 188.4149
				xmax = 188.6649
				text = "was"
			intervals [355]:
				xmin = 188.6649
				xmax = 188.7949
				text = "he"
			intervals [356]:
				xmin = 188.7949
				xmax = 189.0949
				text = "was"
			intervals [357]:
				xmin = 189.0949
				xmax = 189.2449
				text = "a"
			intervals [358]:
				xmin = 189.2449
				xmax = 189.5749
				text = "uh"
			intervals [359]:
				xmin = 189.5749
				xmax = 189.7249
				text = ""
			intervals [360]:
				xmin = 189.7249
				xmax = 189.8849
				text = "in"
			intervals [361]:
				xmin = 189.8849
				xmax = 189.9149
				text = ""
			intervals [362]:
				xmin = 189.9149
				xmax = 189.9949
				text = "the"
			intervals [363]:
				xmin = 189.9949
				xmax = 190.4049
				text = "cleaning"
			intervals [364]:
				xmin = 190.4049
				xmax = 190.9749
				text = "business"
			intervals [365]:
				xmin = 190.9749
				xmax = 191.7008
				text = ""
			intervals [366]:
				xmin = 191.7008
				xmax = 192.1608
				text = "mm-hm"
			intervals [367]:
				xmin = 192.1608
				xmax = 194.1277
				text = ""
			intervals [368]:
				xmin = 194.1277
				xmax = 194.3977
				text = "she"
			intervals [369]:
				xmin = 194.3977
				xmax = 194.8977
				text = "was"
			intervals [370]:
				xmin = 194.8977
				xmax = 194.9277
				text = ""
			intervals [371]:
				xmin = 194.9277
				xmax = 194.9777
				text = "a"
			intervals [372]:
				xmin = 194.9777
				xmax = 195.5677
				text = "house"
			intervals [373]:
				xmin = 195.5677
				xmax = 195.6177
				text = ""
			intervals [374]:
				xmin = 195.6177
				xmax = 195.8477
				text = "m-"
			intervals [375]:
				xmin = 195.8477
				xmax = 196.0421
				text = ""
			intervals [376]:
				xmin = 196.0421
				xmax = 196.5421
				text = "mother"
			intervals [377]:
				xmin = 196.5421
				xmax = 196.6021
				text = "at"
			intervals [378]:
				xmin = 196.6021
				xmax = 196.6921
				text = ""
			intervals [379]:
				xmin = 196.6921
				xmax = 196.8321
				text = "a"
			intervals [380]:
				xmin = 196.8321
				xmax = 196.8621
				text = ""
			intervals [381]:
				xmin = 196.8621
				xmax = 197.2021
				text = "stayed"
			intervals [382]:
				xmin = 197.2021
				xmax = 197.2621
				text = "at"
			intervals [383]:
				xmin = 197.2621
				xmax = 197.5221
				text = "home"
			intervals [384]:
				xmin = 197.5221
				xmax = 197.7821
				text = "mother"
			intervals [385]:
				xmin = 197.7821
				xmax = 208.4291
				text = ""
			intervals [386]:
				xmin = 208.4291
				xmax = 208.7891
				text = "well"
			intervals [387]:
				xmin = 208.7891
				xmax = 208.8891
				text = ""
			intervals [388]:
				xmin = 208.8891
				xmax = 208.9991
				text = "i"
			intervals [389]:
				xmin = 208.9991
				xmax = 209.0591
				text = ""
			intervals [390]:
				xmin = 209.0591
				xmax = 209.2791
				text = "think"
			intervals [391]:
				xmin = 209.2791
				xmax = 209.3591
				text = ""
			intervals [392]:
				xmin = 209.3591
				xmax = 209.4391
				text = "it"
			intervals [393]:
				xmin = 209.4391
				xmax = 209.5791
				text = "was"
			intervals [394]:
				xmin = 209.5791
				xmax = 209.9491
				text = "just"
			intervals [395]:
				xmin = 209.9491
				xmax = 210.3591
				text = "for"
			intervals [396]:
				xmin = 210.3591
				xmax = 210.7195
				text = ""
			intervals [397]:
				xmin = 210.7195
				xmax = 211.1595
				text = "um"
			intervals [398]:
				xmin = 211.1595
				xmax = 212.3215
				text = ""
			intervals [399]:
				xmin = 212.3215
				xmax = 212.4615
				text = "to"
			intervals [400]:
				xmin = 212.4615
				xmax = 212.7015
				text = "try"
			intervals [401]:
				xmin = 212.7015
				xmax = 212.8115
				text = "to"
			intervals [402]:
				xmin = 212.8115
				xmax = 212.9615
				text = "do"
			intervals [403]:
				xmin = 212.9615
				xmax = 213.2915
				text = "better"
			intervals [404]:
				xmin = 213.2915
				xmax = 213.5359
				text = ""
			intervals [405]:
				xmin = 213.5359
				xmax = 213.6259
				text = "it"
			intervals [406]:
				xmin = 213.6259
				xmax = 213.8603
				text = ""
			intervals [407]:
				xmin = 213.8603
				xmax = 214.1703
				text = "have"
			intervals [408]:
				xmin = 214.1703
				xmax = 214.2303
				text = "a"
			intervals [409]:
				xmin = 214.2303
				xmax = 214.4903
				text = "better"
			intervals [410]:
				xmin = 214.4903
				xmax = 214.9603
				text = "life"
			intervals [411]:
				xmin = 214.9603
				xmax = 215.387
				text = ""
			intervals [412]:
				xmin = 215.387
				xmax = 215.497
				text = "you"
			intervals [413]:
				xmin = 215.497
				xmax = 215.527
				text = ""
			intervals [414]:
				xmin = 215.527
				xmax = 215.767
				text = "know"
			intervals [415]:
				xmin = 215.767
				xmax = 216.257
				text = ""
			intervals [416]:
				xmin = 216.257
				xmax = 216.637
				text = "um"
			intervals [417]:
				xmin = 216.637
				xmax = 216.8947
				text = ""
			intervals [418]:
				xmin = 216.8947
				xmax = 216.9847
				text = "he"
			intervals [419]:
				xmin = 216.9847
				xmax = 217.1947
				text = "w"
			intervals [420]:
				xmin = 217.1947
				xmax = 217.3547
				text = "like"
			intervals [421]:
				xmin = 217.3547
				xmax = 217.3947
				text = "i"
			intervals [422]:
				xmin = 217.3947
				xmax = 217.5547
				text = "said"
			intervals [423]:
				xmin = 217.5547
				xmax = 217.6647
				text = "he"
			intervals [424]:
				xmin = 217.6647
				xmax = 217.8547
				text = "was"
			intervals [425]:
				xmin = 217.8547
				xmax = 217.9147
				text = "a"
			intervals [426]:
				xmin = 217.9147
				xmax = 218.1463
				text = ""
			intervals [427]:
				xmin = 218.1463
				xmax = 218.6063
				text = "minister"
			intervals [428]:
				xmin = 218.6063
				xmax = 218.7663
				text = "that"
			intervals [429]:
				xmin = 218.7663
				xmax = 218.8063
				text = ""
			intervals [430]:
				xmin = 218.8063
				xmax = 218.9863
				text = "did"
			intervals [431]:
				xmin = 218.9863
				xmax = 219.0463
				text = "a"
			intervals [432]:
				xmin = 219.0463
				xmax = 219.2363
				text = "lot"
			intervals [433]:
				xmin = 219.2363
				xmax = 219.2963
				text = "of"
			intervals [434]:
				xmin = 219.2963
				xmax = 219.8063
				text = "traveling"
			intervals [435]:
				xmin = 219.8063
				xmax = 219.9563
				text = "and"
			intervals [436]:
				xmin = 219.9563
				xmax = 220.3663
				text = "preaching"
			intervals [437]:
				xmin = 220.3663
				xmax = 220.6923
				text = ""
			intervals [438]:
				xmin = 220.6923
				xmax = 220.8323
				text = "like"
			intervals [439]:
				xmin = 220.8323
				xmax = 221.6323
				text = "evangelistic"
			intervals [440]:
				xmin = 221.6323
				xmax = 221.8373
				text = ""
			intervals [441]:
				xmin = 221.8373
				xmax = 222.3073
				text = "minister"
			intervals [442]:
				xmin = 222.3073
				xmax = 222.8993
				text = ""
			intervals [443]:
				xmin = 222.8993
				xmax = 223.1093
				text = "and"
			intervals [444]:
				xmin = 223.1093
				xmax = 223.3493
				text = "so"
			intervals [445]:
				xmin = 223.3493
				xmax = 223.4693
				text = "he"
			intervals [446]:
				xmin = 223.4693
				xmax = 223.6693
				text = "did"
			intervals [447]:
				xmin = 223.6693
				xmax = 223.6993
				text = "a"
			intervals [448]:
				xmin = 223.6993
				xmax = 223.9093
				text = "lot"
			intervals [449]:
				xmin = 223.9093
				xmax = 223.9993
				text = "of"
			intervals [450]:
				xmin = 223.9993
				xmax = 224.5293
				text = "preaching"
			intervals [451]:
				xmin = 224.5293
				xmax = 224.7293
				text = "and"
			intervals [452]:
				xmin = 224.7293
				xmax = 225.1493
				text = "so"
			intervals [453]:
				xmin = 225.1493
				xmax = 226.0908
				text = ""
			intervals [454]:
				xmin = 226.0908
				xmax = 226.2008
				text = "i"
			intervals [455]:
				xmin = 226.2008
				xmax = 226.4108
				text = "think"
			intervals [456]:
				xmin = 226.4108
				xmax = 226.5408
				text = "my"
			intervals [457]:
				xmin = 226.5408
				xmax = 226.8308
				text = "mom"
			intervals [458]:
				xmin = 226.8308
				xmax = 227.0308
				text = "got"
			intervals [459]:
				xmin = 227.0308
				xmax = 227.2808
				text = "tired"
			intervals [460]:
				xmin = 227.2808
				xmax = 227.3408
				text = "of"
			intervals [461]:
				xmin = 227.3408
				xmax = 227.5108
				text = "him"
			intervals [462]:
				xmin = 227.5108
				xmax = 227.7708
				text = "being"
			intervals [463]:
				xmin = 227.7708
				xmax = 227.9008
				text = "gone"
			intervals [464]:
				xmin = 227.9008
				xmax = 228.3308
				text = ""
			intervals [465]:
				xmin = 228.3308
				xmax = 228.3908
				text = "so"
			intervals [466]:
				xmin = 228.3908
				xmax = 228.5508
				text = "much"
			intervals [467]:
				xmin = 228.5508
				xmax = 228.8108
				text = "so"
			intervals [468]:
				xmin = 228.8108
				xmax = 229.0208
				text = "we"
			intervals [469]:
				xmin = 229.0208
				xmax = 229.2908
				text = "kind"
			intervals [470]:
				xmin = 229.2908
				xmax = 229.3708
				text = "of"
			intervals [471]:
				xmin = 229.3708
				xmax = 229.7008
				text = "yeah"
			intervals [472]:
				xmin = 229.7008
				xmax = 230.0697
				text = ""
			intervals [473]:
				xmin = 230.0697
				xmax = 230.4797
				text = "yeah"
			intervals [474]:
				xmin = 230.4797
				xmax = 231.1628
				text = ""
			intervals [475]:
				xmin = 231.1628
				xmax = 231.3728
				text = "and"
			intervals [476]:
				xmin = 231.3728
				xmax = 231.6128
				text = "so"
			intervals [477]:
				xmin = 231.6128
				xmax = 231.7628
				text = "we"
			intervals [478]:
				xmin = 231.7628
				xmax = 232.1528
				text = "came"
			intervals [479]:
				xmin = 232.1528
				xmax = 232.5228
				text = "here"
			intervals [480]:
				xmin = 232.5228
				xmax = 232.7828
				text = "and"
			intervals [481]:
				xmin = 232.7828
				xmax = 233.3428
				text = "um"
			intervals [482]:
				xmin = 233.3428
				xmax = 233.7787
				text = ""
			intervals [483]:
				xmin = 233.7787
				xmax = 234.0187
				text = "lived"
			intervals [484]:
				xmin = 234.0187
				xmax = 234.1987
				text = "with"
			intervals [485]:
				xmin = 234.1987
				xmax = 234.5587
				text = "my"
			intervals [486]:
				xmin = 234.5587
				xmax = 234.6587
				text = "aunt"
			intervals [487]:
				xmin = 234.6587
				xmax = 234.7787
				text = "and"
			intervals [488]:
				xmin = 234.7787
				xmax = 235.2887
				text = "uncle"
			intervals [489]:
				xmin = 235.2887
				xmax = 235.9698
				text = ""
			intervals [490]:
				xmin = 235.9698
				xmax = 236.1198
				text = "well"
			intervals [491]:
				xmin = 236.1198
				xmax = 236.3198
				text = "he"
			intervals [492]:
				xmin = 236.3198
				xmax = 236.4698
				text = "was"
			intervals [493]:
				xmin = 236.4698
				xmax = 236.5198
				text = "a"
			intervals [494]:
				xmin = 236.5198
				xmax = 236.8098
				text = "preacher"
			intervals [495]:
				xmin = 236.8098
				xmax = 237.1298
				text = "too"
			intervals [496]:
				xmin = 237.1298
				xmax = 237.2328
				text = ""
			intervals [497]:
				xmin = 237.2328
				xmax = 237.8728
				text = "<unk>"
			intervals [498]:
				xmin = 237.8728
				xmax = 237.9128
				text = ""
			intervals [499]:
				xmin = 237.9128
				xmax = 238.3628
				text = "so"
			intervals [500]:
				xmin = 238.3628
				xmax = 238.8348
				text = ""
			intervals [501]:
				xmin = 238.8348
				xmax = 239.0648
				text = "we"
			intervals [502]:
				xmin = 239.0648
				xmax = 239.2648
				text = "all"
			intervals [503]:
				xmin = 239.2648
				xmax = 239.5548
				text = "lived"
			intervals [504]:
				xmin = 239.5548
				xmax = 239.7448
				text = "in"
			intervals [505]:
				xmin = 239.7448
				xmax = 240.0748
				text = "in"
			intervals [506]:
				xmin = 240.0748
				xmax = 240.7748
				text = "northwest"
			intervals [507]:
				xmin = 240.7748
				xmax = 241.2448
				text = "dc"
			intervals [508]:
				xmin = 241.2448
				xmax = 241.3348
				text = ""
			intervals [509]:
				xmin = 241.3348
				xmax = 241.5248
				text = "up"
			intervals [510]:
				xmin = 241.5248
				xmax = 241.7648
				text = "off"
			intervals [511]:
				xmin = 241.7648
				xmax = 241.8248
				text = "of"
			intervals [512]:
				xmin = 241.8248
				xmax = 242.1448
				text = "georgia"
			intervals [513]:
				xmin = 242.1448
				xmax = 242.6648
				text = "avenue"
			intervals [514]:
				xmin = 242.6648
				xmax = 243.4713
				text = ""
			intervals [515]:
				xmin = 243.4713
				xmax = 243.7513
				text = "and"
			intervals [516]:
				xmin = 243.7513
				xmax = 244.0413
				text = "uh"
			intervals [517]:
				xmin = 244.0413
				xmax = 244.5291
				text = ""
			intervals [518]:
				xmin = 244.5291
				xmax = 244.7391
				text = "was"
			intervals [519]:
				xmin = 244.7391
				xmax = 244.9191
				text = "my"
			intervals [520]:
				xmin = 244.9191
				xmax = 245.4191
				text = "sister"
			intervals [521]:
				xmin = 245.4191
				xmax = 246.0611
				text = ""
			intervals [522]:
				xmin = 246.0611
				xmax = 246.5711
				text = "rdx"
			intervals [523]:
				xmin = 246.5711
				xmax = 246.7611
				text = "my"
			intervals [524]:
				xmin = 246.7611
				xmax = 247.1311
				text = "younger"
			intervals [525]:
				xmin = 247.1311
				xmax = 247.223
				text = ""
			intervals [526]:
				xmin = 247.223
				xmax = 247.413
				text = "my"
			intervals [527]:
				xmin = 247.413
				xmax = 247.763
				text = "younger"
			intervals [528]:
				xmin = 247.763
				xmax = 248.283
				text = "brother"
			intervals [529]:
				xmin = 248.283
				xmax = 248.6919
				text = ""
			intervals [530]:
				xmin = 248.6919
				xmax = 249.3119
				text = "rdx"
			intervals [531]:
				xmin = 249.3119
				xmax = 250.2333
				text = ""
			intervals [532]:
				xmin = 250.2333
				xmax = 250.8133
				text = "and"
			intervals [533]:
				xmin = 250.8133
				xmax = 250.9533
				text = "my"
			intervals [534]:
				xmin = 250.9533
				xmax = 251.2933
				text = "mother"
			intervals [535]:
				xmin = 251.2933
				xmax = 251.3633
				text = "and"
			intervals [536]:
				xmin = 251.3633
				xmax = 251.5633
				text = "father"
			intervals [537]:
				xmin = 251.5633
				xmax = 251.8884
				text = ""
			intervals [538]:
				xmin = 251.8884
				xmax = 252.1884
				text = "so"
			intervals [539]:
				xmin = 252.1884
				xmax = 253.5821
				text = ""
			intervals [540]:
				xmin = 253.5821
				xmax = 253.7021
				text = "in"
			intervals [541]:
				xmin = 253.7021
				xmax = 253.9121
				text = "one"
			intervals [542]:
				xmin = 253.9121
				xmax = 254.3021
				text = "house"
			intervals [543]:
				xmin = 254.3021
				xmax = 254.3821
				text = ""
			intervals [544]:
				xmin = 254.3821
				xmax = 254.6221
				text = "mm-hm"
			intervals [545]:
				xmin = 254.6221
				xmax = 254.7621
				text = "all"
			intervals [546]:
				xmin = 254.7621
				xmax = 258.461
				text = ""
			intervals [547]:
				xmin = 258.461
				xmax = 258.641
				text = "i"
			intervals [548]:
				xmin = 258.641
				xmax = 258.861
				text = "didn't"
			intervals [549]:
				xmin = 258.861
				xmax = 259.311
				text = "realize"
			intervals [550]:
				xmin = 259.311
				xmax = 259.381
				text = "it"
			intervals [551]:
				xmin = 259.381
				xmax = 259.681
				text = "no"
			intervals [552]:
				xmin = 259.681
				xmax = 259.751
				text = ""
			intervals [553]:
				xmin = 259.751
				xmax = 260.091
				text = "cause"
			intervals [554]:
				xmin = 260.091
				xmax = 260.7578
				text = ""
			intervals [555]:
				xmin = 260.7578
				xmax = 261.2078
				text = "uh"
			intervals [556]:
				xmin = 261.2078
				xmax = 261.3278
				text = ""
			intervals [557]:
				xmin = 261.3278
				xmax = 261.4378
				text = "it"
			intervals [558]:
				xmin = 261.4378
				xmax = 261.5978
				text = "was"
			intervals [559]:
				xmin = 261.5978
				xmax = 261.6578
				text = "a"
			intervals [560]:
				xmin = 261.6578
				xmax = 261.8278
				text = "good"
			intervals [561]:
				xmin = 261.8278
				xmax = 262.1778
				text = "size"
			intervals [562]:
				xmin = 262.1778
				xmax = 262.4278
				text = "house"
			intervals [563]:
				xmin = 262.4278
				xmax = 262.4878
				text = "it"
			intervals [564]:
				xmin = 262.4878
				xmax = 262.5878
				text = "was"
			intervals [565]:
				xmin = 262.5878
				xmax = 262.7378
				text = "on"
			intervals [566]:
				xmin = 262.7378
				xmax = 263.1978
				text = "crittenden"
			intervals [567]:
				xmin = 263.1978
				xmax = 263.5478
				text = "street"
			intervals [568]:
				xmin = 263.5478
				xmax = 263.6078
				text = "in"
			intervals [569]:
				xmin = 263.6078
				xmax = 264.2278
				text = "northwest"
			intervals [570]:
				xmin = 264.2278
				xmax = 264.7486
				text = ""
			intervals [571]:
				xmin = 264.7486
				xmax = 265.0086
				text = "and"
			intervals [572]:
				xmin = 265.0086
				xmax = 265.3286
				text = "um"
			intervals [573]:
				xmin = 265.3286
				xmax = 265.8945
				text = ""
			intervals [574]:
				xmin = 265.8945
				xmax = 266.0745
				text = "uh"
			intervals [575]:
				xmin = 266.0745
				xmax = 267.4126
				text = ""
			intervals [576]:
				xmin = 267.4126
				xmax = 267.5426
				text = "i"
			intervals [577]:
				xmin = 267.5426
				xmax = 267.7226
				text = "don't"
			intervals [578]:
				xmin = 267.7226
				xmax = 267.9226
				text = "even"
			intervals [579]:
				xmin = 267.9226
				xmax = 268.1826
				text = "remember"
			intervals [580]:
				xmin = 268.1826
				xmax = 268.2126
				text = ""
			intervals [581]:
				xmin = 268.2126
				xmax = 268.3726
				text = "what"
			intervals [582]:
				xmin = 268.3726
				xmax = 268.6626
				text = "room"
			intervals [583]:
				xmin = 268.6626
				xmax = 268.7726
				text = "i"
			intervals [584]:
				xmin = 268.7726
				xmax = 268.9626
				text = "was"
			intervals [585]:
				xmin = 268.9626
				xmax = 269.0926
				text = "in"
			intervals [586]:
				xmin = 269.0926
				xmax = 269.2126
				text = "but"
			intervals [587]:
				xmin = 269.2126
				xmax = 269.3126
				text = "i"
			intervals [588]:
				xmin = 269.3126
				xmax = 269.4726
				text = "do"
			intervals [589]:
				xmin = 269.4726
				xmax = 269.9926
				text = "remember"
			intervals [590]:
				xmin = 269.9926
				xmax = 270.2226
				text = "that"
			intervals [591]:
				xmin = 270.2226
				xmax = 270.5647
				text = ""
			intervals [592]:
				xmin = 270.5647
				xmax = 270.7047
				text = "there"
			intervals [593]:
				xmin = 270.7047
				xmax = 270.8747
				text = "was"
			intervals [594]:
				xmin = 270.8747
				xmax = 270.9847
				text = "a"
			intervals [595]:
				xmin = 270.9847
				xmax = 271.2747
				text = "big"
			intervals [596]:
				xmin = 271.2747
				xmax = 271.5508
				text = ""
			intervals [597]:
				xmin = 271.5508
				xmax = 272.1308
				text = "living"
			intervals [598]:
				xmin = 272.1308
				xmax = 272.1908
				text = ""
			intervals [599]:
				xmin = 272.1908
				xmax = 272.2808
				text = "uh"
			intervals [600]:
				xmin = 272.2808
				xmax = 272.6408
				text = "room"
			intervals [601]:
				xmin = 272.6408
				xmax = 273.3203
				text = ""
			intervals [602]:
				xmin = 273.3203
				xmax = 273.3803
				text = "it"
			intervals [603]:
				xmin = 273.3803
				xmax = 273.4303
				text = ""
			intervals [604]:
				xmin = 273.4303
				xmax = 273.7003
				text = "kind"
			intervals [605]:
				xmin = 273.7003
				xmax = 273.7603
				text = "of"
			intervals [606]:
				xmin = 273.7603
				xmax = 273.9703
				text = "had"
			intervals [607]:
				xmin = 273.9703
				xmax = 274.0503
				text = "it"
			intervals [608]:
				xmin = 274.0503
				xmax = 274.2503
				text = "like"
			intervals [609]:
				xmin = 274.2503
				xmax = 274.3303
				text = "the"
			intervals [610]:
				xmin = 274.3303
				xmax = 274.6503
				text = "french"
			intervals [611]:
				xmin = 274.6503
				xmax = 274.6803
				text = ""
			intervals [612]:
				xmin = 274.6803
				xmax = 275.0803
				text = "doors"
			intervals [613]:
				xmin = 275.0803
				xmax = 275.4303
				text = "between"
			intervals [614]:
				xmin = 275.4303
				xmax = 275.6203
				text = "that"
			intervals [615]:
				xmin = 275.6203
				xmax = 275.6503
				text = ""
			intervals [616]:
				xmin = 275.6503
				xmax = 275.7903
				text = "and"
			intervals [617]:
				xmin = 275.7903
				xmax = 275.8703
				text = "the"
			intervals [618]:
				xmin = 275.8703
				xmax = 276.3203
				text = "dining"
			intervals [619]:
				xmin = 276.3203
				xmax = 276.7503
				text = "area"
			intervals [620]:
				xmin = 276.7503
				xmax = 277.2377
				text = ""
			intervals [621]:
				xmin = 277.2377
				xmax = 277.3277
				text = "and"
			intervals [622]:
				xmin = 277.3277
				xmax = 277.5377
				text = "so"
			intervals [623]:
				xmin = 277.5377
				xmax = 277.6277
				text = "it"
			intervals [624]:
				xmin = 277.6277
				xmax = 277.8377
				text = "was"
			intervals [625]:
				xmin = 277.8377
				xmax = 278.5777
				text = "always"
			intervals [626]:
				xmin = 278.5777
				xmax = 278.6686
				text = ""
			intervals [627]:
				xmin = 278.6686
				xmax = 279.1086
				text = "open"
			intervals [628]:
				xmin = 279.1086
				xmax = 279.3886
				text = "and"
			intervals [629]:
				xmin = 279.3886
				xmax = 279.8742
				text = ""
			intervals [630]:
				xmin = 279.8742
				xmax = 280.3742
				text = "airy"
			intervals [631]:
				xmin = 280.3742
				xmax = 280.6242
				text = "and"
			intervals [632]:
				xmin = 280.6242
				xmax = 281.0667
				text = ""
			intervals [633]:
				xmin = 281.0667
				xmax = 281.2767
				text = "f"
			intervals [634]:
				xmin = 281.2767
				xmax = 281.3367
				text = "f"
			intervals [635]:
				xmin = 281.3367
				xmax = 281.5143
				text = ""
			intervals [636]:
				xmin = 281.5143
				xmax = 281.6243
				text = "it"
			intervals [637]:
				xmin = 281.6243
				xmax = 281.8443
				text = "was"
			intervals [638]:
				xmin = 281.8443
				xmax = 282.0543
				text = "fun"
			intervals [639]:
				xmin = 282.0543
				xmax = 288.7162
				text = ""
			intervals [640]:
				xmin = 288.7162
				xmax = 288.8762
				text = "that"
			intervals [641]:
				xmin = 288.8762
				xmax = 288.9762
				text = "s"
			intervals [642]:
				xmin = 288.9762
				xmax = 289.2762
				text = "true"
			intervals [643]:
				xmin = 289.2762
				xmax = 289.5241
				text = ""
			intervals [644]:
				xmin = 289.5241
				xmax = 289.7541
				text = "that"
			intervals [645]:
				xmin = 289.7541
				xmax = 289.9741
				text = "is"
			intervals [646]:
				xmin = 289.9741
				xmax = 290.2241
				text = "true"
			intervals [647]:
				xmin = 290.2241
				xmax = 294.7688
				text = ""
			intervals [648]:
				xmin = 294.7688
				xmax = 294.8788
				text = "i"
			intervals [649]:
				xmin = 294.8788
				xmax = 295.1588
				text = "don't"
			intervals [650]:
				xmin = 295.1588
				xmax = 295.5888
				text = "remember"
			intervals [651]:
				xmin = 295.5888
				xmax = 295.6688
				text = "the"
			intervals [652]:
				xmin = 295.6688
				xmax = 295.8588
				text = ""
			intervals [653]:
				xmin = 295.8588
				xmax = 296.3288
				text = "children"
			intervals [654]:
				xmin = 296.3288
				xmax = 296.5088
				text = "that"
			intervals [655]:
				xmin = 296.5088
				xmax = 297.0088
				text = "much"
			intervals [656]:
				xmin = 297.0088
				xmax = 297.0928
				text = ""
			intervals [657]:
				xmin = 297.0928
				xmax = 297.3928
				text = "um"
			intervals [658]:
				xmin = 297.3928
				xmax = 298.4405
				text = ""
			intervals [659]:
				xmin = 298.4405
				xmax = 298.5605
				text = "i"
			intervals [660]:
				xmin = 298.5605
				xmax = 298.8405
				text = "just"
			intervals [661]:
				xmin = 298.8405
				xmax = 299.2005
				text = "remember"
			intervals [662]:
				xmin = 299.2005
				xmax = 299.4105
				text = "my"
			intervals [663]:
				xmin = 299.4105
				xmax = 299.7905
				text = "brother"
			intervals [664]:
				xmin = 299.7905
				xmax = 300.0405
				text = "and"
			intervals [665]:
				xmin = 300.0405
				xmax = 300.3405
				text = "i"
			intervals [666]:
				xmin = 300.3405
				xmax = 300.6605
				text = "and"
			intervals [667]:
				xmin = 300.6605
				xmax = 300.9105
				text = "my"
			intervals [668]:
				xmin = 300.9105
				xmax = 300.9605
				text = ""
			intervals [669]:
				xmin = 300.9605
				xmax = 301.3205
				text = "um"
			intervals [670]:
				xmin = 301.3205
				xmax = 302.3195
				text = ""
			intervals [671]:
				xmin = 302.3195
				xmax = 302.5095
				text = "my"
			intervals [672]:
				xmin = 302.5095
				xmax = 302.7695
				text = "cous-"
			intervals [673]:
				xmin = 302.7695
				xmax = 302.8395
				text = ""
			intervals [674]:
				xmin = 302.8395
				xmax = 303.1795
				text = "my"
			intervals [675]:
				xmin = 303.1795
				xmax = 303.4395
				text = "uh"
			intervals [676]:
				xmin = 303.4395
				xmax = 304.0395
				text = "nephew"
			intervals [677]:
				xmin = 304.0395
				xmax = 304.1897
				text = ""
			intervals [678]:
				xmin = 304.1897
				xmax = 304.3997
				text = "my"
			intervals [679]:
				xmin = 304.3997
				xmax = 304.5643
				text = ""
			intervals [680]:
				xmin = 304.5643
				xmax = 304.7543
				text = "s"
			intervals [681]:
				xmin = 304.7543
				xmax = 304.8078
				text = ""
			intervals [682]:
				xmin = 304.8078
				xmax = 304.9578
				text = "what"
			intervals [683]:
				xmin = 304.9578
				xmax = 305.0578
				text = "is"
			intervals [684]:
				xmin = 305.0578
				xmax = 305.1378
				text = "it"
			intervals [685]:
				xmin = 305.1378
				xmax = 305.3278
				text = "my"
			intervals [686]:
				xmin = 305.3278
				xmax = 305.3778
				text = ""
			intervals [687]:
				xmin = 305.3778
				xmax = 305.4778
				text = "ch-"
			intervals [688]:
				xmin = 305.4778
				xmax = 305.9865
				text = ""
			intervals [689]:
				xmin = 305.9865
				xmax = 306.6065
				text = "sister"
			intervals [690]:
				xmin = 306.6065
				xmax = 306.7365
				text = "s"
			intervals [691]:
				xmin = 306.7365
				xmax = 307.3465
				text = "children"
			intervals [692]:
				xmin = 307.3465
				xmax = 307.4775
				text = ""
			intervals [693]:
				xmin = 307.4775
				xmax = 307.5875
				text = "that"
			intervals [694]:
				xmin = 307.5875
				xmax = 307.6475
				text = "d"
			intervals [695]:
				xmin = 307.6475
				xmax = 307.8375
				text = "be"
			intervals [696]:
				xmin = 307.8375
				xmax = 307.9675
				text = "my"
			intervals [697]:
				xmin = 307.9675
				xmax = 308.4575
				text = "cousins"
			intervals [698]:
				xmin = 308.4575
				xmax = 308.6175
				text = "<unk>"
			intervals [699]:
				xmin = 308.6175
				xmax = 309.1862
				text = ""
			intervals [700]:
				xmin = 309.1862
				xmax = 309.2462
				text = "my"
			intervals [701]:
				xmin = 309.2462
				xmax = 309.6862
				text = "huh"
			intervals [702]:
				xmin = 309.6862
				xmax = 310.0235
				text = ""
			intervals [703]:
				xmin = 310.0235
				xmax = 310.2735
				text = "yeah"
			intervals [704]:
				xmin = 310.2735
				xmax = 310.5835
				text = "w"
			intervals [705]:
				xmin = 310.5835
				xmax = 310.7809
				text = ""
			intervals [706]:
				xmin = 310.7809
				xmax = 311.1109
				text = "nieces"
			intervals [707]:
				xmin = 311.1109
				xmax = 311.1909
				text = ""
			intervals [708]:
				xmin = 311.1909
				xmax = 311.2609
				text = "and"
			intervals [709]:
				xmin = 311.2609
				xmax = 311.3009
				text = "m-"
			intervals [710]:
				xmin = 311.3009
				xmax = 311.6109
				text = "yeah"
			intervals [711]:
				xmin = 311.6109
				xmax = 311.7709
				text = "there"
			intervals [712]:
				xmin = 311.7709
				xmax = 311.8909
				text = "you"
			intervals [713]:
				xmin = 311.8909
				xmax = 312.0309
				text = "go"
			intervals [714]:
				xmin = 312.0309
				xmax = 312.1009
				text = "i"
			intervals [715]:
				xmin = 312.1009
				xmax = 312.2309
				text = "was"
			intervals [716]:
				xmin = 312.2309
				xmax = 312.4709
				text = "tryna"
			intervals [717]:
				xmin = 312.4709
				xmax = 312.6909
				text = "find"
			intervals [718]:
				xmin = 312.6909
				xmax = 312.8009
				text = "that"
			intervals [719]:
				xmin = 312.8009
				xmax = 312.9709
				text = "word"
			intervals [720]:
				xmin = 312.9709
				xmax = 313.5735
				text = ""
			intervals [721]:
				xmin = 313.5735
				xmax = 313.7535
				text = "yeah"
			intervals [722]:
				xmin = 313.7535
				xmax = 313.9735
				text = "they"
			intervals [723]:
				xmin = 313.9735
				xmax = 314.1035
				text = "would"
			intervals [724]:
				xmin = 314.1035
				xmax = 314.3235
				text = "come"
			intervals [725]:
				xmin = 314.3235
				xmax = 314.6735
				text = "over"
			intervals [726]:
				xmin = 314.6735
				xmax = 314.9535
				text = "and"
			intervals [727]:
				xmin = 314.9535
				xmax = 315.1135
				text = "uh"
			intervals [728]:
				xmin = 315.1135
				xmax = 315.3335
				text = "we"
			intervals [729]:
				xmin = 315.3335
				xmax = 315.4435
				text = "were"
			intervals [730]:
				xmin = 315.4435
				xmax = 315.7835
				text = "all"
			intervals [731]:
				xmin = 315.7835
				xmax = 316.2835
				text = "kind"
			intervals [732]:
				xmin = 316.2835
				xmax = 316.3735
				text = "of"
			intervals [733]:
				xmin = 316.3735
				xmax = 316.6635
				text = "close"
			intervals [734]:
				xmin = 316.6635
				xmax = 316.7935
				text = "in"
			intervals [735]:
				xmin = 316.7935
				xmax = 317.2135
				text = "age"
			intervals [736]:
				xmin = 317.2135
				xmax = 317.5335
				text = "so"
			intervals [737]:
				xmin = 317.5335
				xmax = 317.8513
				text = ""
			intervals [738]:
				xmin = 317.8513
				xmax = 318.0113
				text = "i"
			intervals [739]:
				xmin = 318.0113
				xmax = 318.3813
				text = "remember"
			intervals [740]:
				xmin = 318.3813
				xmax = 318.7413
				text = "playing"
			intervals [741]:
				xmin = 318.7413
				xmax = 318.8513
				text = "with"
			intervals [742]:
				xmin = 318.8513
				xmax = 319.0613
				text = "them"
			intervals [743]:
				xmin = 319.0613
				xmax = 319.1413
				text = "i"
			intervals [744]:
				xmin = 319.1413
				xmax = 319.2513
				text = "don't"
			intervals [745]:
				xmin = 319.2513
				xmax = 319.6213
				text = "remember"
			intervals [746]:
				xmin = 319.6213
				xmax = 319.8319
				text = ""
			intervals [747]:
				xmin = 319.8319
				xmax = 320.0619
				text = "kids"
			intervals [748]:
				xmin = 320.0619
				xmax = 320.1319
				text = "in"
			intervals [749]:
				xmin = 320.1319
				xmax = 320.2319
				text = "the"
			intervals [750]:
				xmin = 320.2319
				xmax = 320.8019
				text = "neighborhood"
			intervals [751]:
				xmin = 320.8019
				xmax = 321.3194
				text = ""
			intervals [752]:
				xmin = 321.3194
				xmax = 321.4794
				text = "but"
			intervals [753]:
				xmin = 321.4794
				xmax = 321.5494
				text = "i"
			intervals [754]:
				xmin = 321.5494
				xmax = 321.7194
				text = "do"
			intervals [755]:
				xmin = 321.7194
				xmax = 322.0994
				text = "remember"
			intervals [756]:
				xmin = 322.0994
				xmax = 322.2294
				text = "that"
			intervals [757]:
				xmin = 322.2294
				xmax = 322.4394
				text = "w"
			intervals [758]:
				xmin = 322.4394
				xmax = 322.6494
				text = "the"
			intervals [759]:
				xmin = 322.6494
				xmax = 322.6894
				text = ""
			intervals [760]:
				xmin = 322.6894
				xmax = 322.8394
				text = "the"
			intervals [761]:
				xmin = 322.8394
				xmax = 323.3394
				text = "houses"
			intervals [762]:
				xmin = 323.3394
				xmax = 323.5894
				text = "were"
			intervals [763]:
				xmin = 323.5894
				xmax = 323.8794
				text = "um"
			intervals [764]:
				xmin = 323.8794
				xmax = 324.2983
				text = ""
			intervals [765]:
				xmin = 324.2983
				xmax = 324.4383
				text = "like"
			intervals [766]:
				xmin = 324.4383
				xmax = 324.5349
				text = ""
			intervals [767]:
				xmin = 324.5349
				xmax = 325.1249
				text = "connected"
			intervals [768]:
				xmin = 325.1249
				xmax = 325.2249
				text = "you"
			intervals [769]:
				xmin = 325.2249
				xmax = 325.3749
				text = "could"
			intervals [770]:
				xmin = 325.3749
				xmax = 325.5754
				text = ""
			intervals [771]:
				xmin = 325.5754
				xmax = 325.9054
				text = "stand"
			intervals [772]:
				xmin = 325.9054
				xmax = 326.0154
				text = "on"
			intervals [773]:
				xmin = 326.0154
				xmax = 326.2054
				text = "your"
			intervals [774]:
				xmin = 326.2054
				xmax = 326.5154
				text = "porch"
			intervals [775]:
				xmin = 326.5154
				xmax = 326.6254
				text = "and"
			intervals [776]:
				xmin = 326.6254
				xmax = 326.8754
				text = "see"
			intervals [777]:
				xmin = 326.8754
				xmax = 327.3154
				text = "down"
			intervals [778]:
				xmin = 327.3154
				xmax = 327.3854
				text = ""
			intervals [779]:
				xmin = 327.3854
				xmax = 327.5354
				text = "to"
			intervals [780]:
				xmin = 327.5354
				xmax = 327.6354
				text = ""
			intervals [781]:
				xmin = 327.6354
				xmax = 327.8954
				text = "other"
			intervals [782]:
				xmin = 327.8954
				xmax = 328.3854
				text = "porches"
			intervals [783]:
				xmin = 328.3854
				xmax = 328.5131
				text = ""
			intervals [784]:
				xmin = 328.5131
				xmax = 328.7031
				text = "that"
			intervals [785]:
				xmin = 328.7031
				xmax = 328.9231
				text = "kind"
			intervals [786]:
				xmin = 328.9231
				xmax = 329.0631
				text = "of"
			intervals [787]:
				xmin = 329.0631
				xmax = 329.3731
				text = "neighborhood"
			intervals [788]:
				xmin = 329.3731
				xmax = 329.9093
				text = ""
			intervals [789]:
				xmin = 329.9093
				xmax = 330.5093
				text = "houses"
			intervals [790]:
				xmin = 330.5093
				xmax = 330.9584
				text = ""
			intervals [791]:
				xmin = 330.9584
				xmax = 331.1984
				text = "and"
			intervals [792]:
				xmin = 331.1984
				xmax = 331.5284
				text = "uh"
			intervals [793]:
				xmin = 331.5284
				xmax = 333.2987
				text = ""
			intervals [794]:
				xmin = 333.2987
				xmax = 333.4087
				text = "i"
			intervals [795]:
				xmin = 333.4087
				xmax = 333.5487
				text = "don't"
			intervals [796]:
				xmin = 333.5487
				xmax = 333.8587
				text = "remember"
			intervals [797]:
				xmin = 333.8587
				xmax = 334.1587
				text = "much"
			intervals [798]:
				xmin = 334.1587
				xmax = 334.3787
				text = "else"
			intervals [799]:
				xmin = 334.3787
				xmax = 334.5887
				text = "about"
			intervals [800]:
				xmin = 334.5887
				xmax = 334.6587
				text = ""
			intervals [801]:
				xmin = 334.6587
				xmax = 334.8587
				text = "that"
			intervals [802]:
				xmin = 334.8587
				xmax = 339.1235
				text = ""
			intervals [803]:
				xmin = 339.1235
				xmax = 339.6135
				text = "mm-hm"
			intervals [804]:
				xmin = 339.6135
				xmax = 339.781
				text = ""
			intervals [805]:
				xmin = 339.781
				xmax = 339.921
				text = "it"
			intervals [806]:
				xmin = 339.921
				xmax = 339.961
				text = "s"
			intervals [807]:
				xmin = 339.961
				xmax = 339.991
				text = ""
			intervals [808]:
				xmin = 339.991
				xmax = 340.251
				text = "still"
			intervals [809]:
				xmin = 340.251
				xmax = 340.471
				text = "there"
			intervals [810]:
				xmin = 340.471
				xmax = 341.0979
				text = ""
			intervals [811]:
				xmin = 341.0979
				xmax = 341.6679
				text = "mm"
			intervals [812]:
				xmin = 341.6679
				xmax = 343.8459
				text = ""
			intervals [813]:
				xmin = 343.8459
				xmax = 344.2059
				text = "no"
			intervals [814]:
				xmin = 344.2059
				xmax = 344.2959
				text = "it"
			intervals [815]:
				xmin = 344.2959
				xmax = 344.3959
				text = "s"
			intervals [816]:
				xmin = 344.3959
				xmax = 344.5559
				text = "it"
			intervals [817]:
				xmin = 344.5559
				xmax = 344.6059
				text = "s"
			intervals [818]:
				xmin = 344.6059
				xmax = 344.6759
				text = "a"
			intervals [819]:
				xmin = 344.6759
				xmax = 344.9559
				text = "very"
			intervals [820]:
				xmin = 344.9559
				xmax = 345.4359
				text = "vibrant"
			intervals [821]:
				xmin = 345.4359
				xmax = 346.0459
				text = "neighborhood"
			intervals [822]:
				xmin = 346.0459
				xmax = 346.1359
				text = "it"
			intervals [823]:
				xmin = 346.1359
				xmax = 346.2559
				text = "s"
			intervals [824]:
				xmin = 346.2559
				xmax = 346.3159
				text = "up"
			intervals [825]:
				xmin = 346.3159
				xmax = 346.3959
				text = ""
			intervals [826]:
				xmin = 346.3959
				xmax = 346.5559
				text = "in"
			intervals [827]:
				xmin = 346.5559
				xmax = 346.7059
				text = "the"
			intervals [828]:
				xmin = 346.7059
				xmax = 347.2059
				text = "petworth"
			intervals [829]:
				xmin = 347.2059
				xmax = 347.8359
				text = "neighborhood"
			intervals [830]:
				xmin = 347.8359
				xmax = 348.3922
				text = ""
			intervals [831]:
				xmin = 348.3922
				xmax = 348.6622
				text = "and"
			intervals [832]:
				xmin = 348.6622
				xmax = 349.0622
				text = "uh"
			intervals [833]:
				xmin = 349.0622
				xmax = 350.051
				text = ""
			intervals [834]:
				xmin = 350.051
				xmax = 350.191
				text = "it"
			intervals [835]:
				xmin = 350.191
				xmax = 350.381
				text = "was"
			intervals [836]:
				xmin = 350.381
				xmax = 350.981
				text = "considered"
			intervals [837]:
				xmin = 350.981
				xmax = 351.0489
				text = ""
			intervals [838]:
				xmin = 351.0489
				xmax = 351.1089
				text = "k"
			intervals [839]:
				xmin = 351.1089
				xmax = 351.1389
				text = "s"
			intervals [840]:
				xmin = 351.1389
				xmax = 351.1689
				text = ""
			intervals [841]:
				xmin = 351.1689
				xmax = 351.4489
				text = "then"
			intervals [842]:
				xmin = 351.4489
				xmax = 351.6689
				text = "was"
			intervals [843]:
				xmin = 351.6689
				xmax = 351.8989
				text = "kind"
			intervals [844]:
				xmin = 351.8989
				xmax = 351.9689
				text = "of"
			intervals [845]:
				xmin = 351.9689
				xmax = 352.2189
				text = "like"
			intervals [846]:
				xmin = 352.2189
				xmax = 352.3389
				text = "a"
			intervals [847]:
				xmin = 352.3389
				xmax = 352.4878
				text = ""
			intervals [848]:
				xmin = 352.4878
				xmax = 352.6078
				text = "good"
			intervals [849]:
				xmin = 352.6078
				xmax = 353.0978
				text = "area"
			intervals [850]:
				xmin = 353.0978
				xmax = 353.2684
				text = ""
			intervals [851]:
				xmin = 353.2684
				xmax = 353.5584
				text = "<unk>"
			intervals [852]:
				xmin = 353.5584
				xmax = 353.7684
				text = "you"
			intervals [853]:
				xmin = 353.7684
				xmax = 353.9484
				text = "know"
			intervals [854]:
				xmin = 353.9484
				xmax = 354.1784
				text = "cause"
			intervals [855]:
				xmin = 354.1784
				xmax = 354.3084
				text = "it"
			intervals [856]:
				xmin = 354.3084
				xmax = 354.3384
				text = "s"
			intervals [857]:
				xmin = 354.3384
				xmax = 354.5684
				text = "kind"
			intervals [858]:
				xmin = 354.5684
				xmax = 354.6284
				text = "of"
			intervals [859]:
				xmin = 354.6284
				xmax = 354.9084
				text = "going"
			intervals [860]:
				xmin = 354.9084
				xmax = 355.1284
				text = "toward"
			intervals [861]:
				xmin = 355.1284
				xmax = 355.3584
				text = "up"
			intervals [862]:
				xmin = 355.3584
				xmax = 355.4184
				text = "in"
			intervals [863]:
				xmin = 355.4184
				xmax = 356.0584
				text = "northwest"
			intervals [864]:
				xmin = 356.0584
				xmax = 356.552
				text = ""
			intervals [865]:
				xmin = 356.552
				xmax = 356.742
				text = "so"
			intervals [866]:
				xmin = 356.742
				xmax = 356.932
				text = "that"
			intervals [867]:
				xmin = 356.932
				xmax = 357.162
				text = "was"
			intervals [868]:
				xmin = 357.162
				xmax = 357.662
				text = "considered"
			intervals [869]:
				xmin = 357.662
				xmax = 357.752
				text = "a"
			intervals [870]:
				xmin = 357.752
				xmax = 357.822
				text = ""
			intervals [871]:
				xmin = 357.822
				xmax = 358.262
				text = "decent"
			intervals [872]:
				xmin = 358.262
				xmax = 358.692
				text = "area"
			intervals [873]:
				xmin = 358.692
				xmax = 358.8283
				text = ""
			intervals [874]:
				xmin = 358.8283
				xmax = 358.9383
				text = "to"
			intervals [875]:
				xmin = 358.9383
				xmax = 359.1483
				text = "live"
			intervals [876]:
				xmin = 359.1483
				xmax = 359.3683
				text = "in"
			intervals [877]:
				xmin = 359.3683
				xmax = 363.5432
				text = ""
			intervals [878]:
				xmin = 363.5432
				xmax = 363.7132
				text = "mm-hm"
			intervals [879]:
				xmin = 363.7132
				xmax = 363.8132
				text = "a"
			intervals [880]:
				xmin = 363.8132
				xmax = 364.3332
				text = ""
			intervals [881]:
				xmin = 364.3332
				xmax = 364.5032
				text = "little"
			intervals [882]:
				xmin = 364.5032
				xmax = 364.6432
				text = "further"
			intervals [883]:
				xmin = 364.6432
				xmax = 364.7032
				text = "up"
			intervals [884]:
				xmin = 364.7032
				xmax = 364.9232
				text = "yup"
			intervals [885]:
				xmin = 364.9232
				xmax = 365.5063
				text = ""
			intervals [886]:
				xmin = 365.5063
				xmax = 366.0663
				text = "mm-hm"
			intervals [887]:
				xmin = 366.0663
				xmax = 366.7288
				text = ""
			intervals [888]:
				xmin = 366.7288
				xmax = 367.1688
				text = "mm-hm"
			intervals [889]:
				xmin = 367.1688
				xmax = 371.779
				text = ""
			intervals [890]:
				xmin = 371.779
				xmax = 372.279
				text = "okay"
			intervals [891]:
				xmin = 372.279
				xmax = 377.2825
				text = ""
			intervals [892]:
				xmin = 377.2825
				xmax = 377.3725
				text = "oh"
			intervals [893]:
				xmin = 377.3725
				xmax = 377.6425
				text = "yes"
			intervals [894]:
				xmin = 377.6425
				xmax = 377.7825
				text = "oh"
			intervals [895]:
				xmin = 377.7825
				xmax = 378.1664
				text = ""
			intervals [896]:
				xmin = 378.1664
				xmax = 378.2064
				text = "i"
			intervals [897]:
				xmin = 378.2064
				xmax = 378.3564
				text = "have"
			intervals [898]:
				xmin = 378.3564
				xmax = 379.3003
				text = ""
			intervals [899]:
				xmin = 379.3003
				xmax = 379.8703
				text = "mm-hm"
			intervals [900]:
				xmin = 379.8703
				xmax = 380.0417
				text = ""
			intervals [901]:
				xmin = 380.0417
				xmax = 380.1317
				text = "i"
			intervals [902]:
				xmin = 380.1317
				xmax = 380.4717
				text = "haven't"
			intervals [903]:
				xmin = 380.4717
				xmax = 380.8317
				text = "uh"
			intervals [904]:
				xmin = 380.8317
				xmax = 381.2117
				text = "last"
			intervals [905]:
				xmin = 381.2117
				xmax = 381.4117
				text = "time"
			intervals [906]:
				xmin = 381.4117
				xmax = 381.4617
				text = "i"
			intervals [907]:
				xmin = 381.4617
				xmax = 381.7217
				text = "went"
			intervals [908]:
				xmin = 381.7217
				xmax = 381.8717
				text = "through"
			intervals [909]:
				xmin = 381.8717
				xmax = 382.2017
				text = "there"
			intervals [910]:
				xmin = 382.2017
				xmax = 382.4478
				text = ""
			intervals [911]:
				xmin = 382.4478
				xmax = 382.5378
				text = "the"
			intervals [912]:
				xmin = 382.5378
				xmax = 382.9478
				text = "metro"
			intervals [913]:
				xmin = 382.9478
				xmax = 383.1578
				text = "was"
			intervals [914]:
				xmin = 383.1578
				xmax = 383.4878
				text = "there"
			intervals [915]:
				xmin = 383.4878
				xmax = 384.2197
				text = ""
			intervals [916]:
				xmin = 384.2197
				xmax = 384.4197
				text = "and"
			intervals [917]:
				xmin = 384.4197
				xmax = 384.5597
				text = "uh"
			intervals [918]:
				xmin = 384.5597
				xmax = 384.7097
				text = "it"
			intervals [919]:
				xmin = 384.7097
				xmax = 384.7697
				text = "s"
			intervals [920]:
				xmin = 384.7697
				xmax = 384.8397
				text = "it"
			intervals [921]:
				xmin = 384.8397
				xmax = 384.9097
				text = "s"
			intervals [922]:
				xmin = 384.9097
				xmax = 385.1697
				text = "really"
			intervals [923]:
				xmin = 385.1697
				xmax = 385.7297
				text = "changed"
			intervals [924]:
				xmin = 385.7297
				xmax = 385.9997
				text = "<unk>"
			intervals [925]:
				xmin = 385.9997
				xmax = 386.2397
				text = "from"
			intervals [926]:
				xmin = 386.2397
				xmax = 386.4097
				text = "when"
			intervals [927]:
				xmin = 386.4097
				xmax = 386.5297
				text = "i"
			intervals [928]:
				xmin = 386.5297
				xmax = 386.9197
				text = "lived"
			intervals [929]:
				xmin = 386.9197
				xmax = 387.0497
				text = "in"
			intervals [930]:
				xmin = 387.0497
				xmax = 387.2297
				text = "that"
			intervals [931]:
				xmin = 387.2297
				xmax = 387.6297
				text = "area"
			intervals [932]:
				xmin = 387.6297
				xmax = 389.7468
				text = ""
			intervals [933]:
				xmin = 389.7468
				xmax = 390.0868
				text = "okay"
			intervals [934]:
				xmin = 390.0868
				xmax = 390.4668
				text = "next"
			intervals [935]:
				xmin = 390.4668
				xmax = 390.5968
				text = "we"
			intervals [936]:
				xmin = 390.5968
				xmax = 390.8368
				text = "went"
			intervals [937]:
				xmin = 390.8368
				xmax = 391.1068
				text = "to"
			intervals [938]:
				xmin = 391.1068
				xmax = 391.4368
				text = "um"
			intervals [939]:
				xmin = 391.4368
				xmax = 392.0044
				text = ""
			intervals [940]:
				xmin = 392.0044
				xmax = 392.3644
				text = "perry"
			intervals [941]:
				xmin = 392.3644
				xmax = 392.9844
				text = "place"
			intervals [942]:
				xmin = 392.9844
				xmax = 393.1468
				text = ""
			intervals [943]:
				xmin = 393.1468
				xmax = 393.4768
				text = "off"
			intervals [944]:
				xmin = 393.4768
				xmax = 393.5368
				text = "of"
			intervals [945]:
				xmin = 393.5368
				xmax = 394.1268
				text = "fourteenth"
			intervals [946]:
				xmin = 394.1268
				xmax = 394.4468
				text = "street"
			intervals [947]:
				xmin = 394.4468
				xmax = 395.2192
				text = ""
			intervals [948]:
				xmin = 395.2192
				xmax = 395.4692
				text = "which"
			intervals [949]:
				xmin = 395.4692
				xmax = 395.8492
				text = "was"
			intervals [950]:
				xmin = 395.8492
				xmax = 396.0792
				text = "like"
			intervals [951]:
				xmin = 396.0792
				xmax = 397.3516
				text = ""
			intervals [952]:
				xmin = 397.3516
				xmax = 397.5516
				text = "in"
			intervals [953]:
				xmin = 397.5516
				xmax = 397.7016
				text = "that"
			intervals [954]:
				xmin = 397.7016
				xmax = 397.7316
				text = ""
			intervals [955]:
				xmin = 397.7316
				xmax = 397.8816
				text = "you"
			intervals [956]:
				xmin = 397.8816
				xmax = 398.0316
				text = "know"
			intervals [957]:
				xmin = 398.0316
				xmax = 398.2716
				text = "that"
			intervals [958]:
				xmin = 398.2716
				xmax = 398.5016
				text = "going"
			intervals [959]:
				xmin = 398.5016
				xmax = 398.6316
				text = "up"
			intervals [960]:
				xmin = 398.6316
				xmax = 398.8316
				text = "that"
			intervals [961]:
				xmin = 398.8316
				xmax = 399.0116
				text = "way"
			intervals [962]:
				xmin = 399.0116
				xmax = 399.0916
				text = "it"
			intervals [963]:
				xmin = 399.0916
				xmax = 399.2516
				text = "was"
			intervals [964]:
				xmin = 399.2516
				xmax = 399.3216
				text = ""
			intervals [965]:
				xmin = 399.3216
				xmax = 399.5516
				text = "like"
			intervals [966]:
				xmin = 399.5516
				xmax = 399.753
				text = ""
			intervals [967]:
				xmin = 399.753
				xmax = 400.353
				text = "alphabets"
			intervals [968]:
				xmin = 400.353
				xmax = 400.463
				text = "that"
			intervals [969]:
				xmin = 400.463
				xmax = 400.503
				text = "s"
			intervals [970]:
				xmin = 400.503
				xmax = 400.613
				text = "how"
			intervals [971]:
				xmin = 400.613
				xmax = 400.713
				text = "i"
			intervals [972]:
				xmin = 400.713
				xmax = 401.083
				text = "remember"
			intervals [973]:
				xmin = 401.083
				xmax = 401.173
				text = "the"
			intervals [974]:
				xmin = 401.173
				xmax = 401.553
				text = "area"
			intervals [975]:
				xmin = 401.553
				xmax = 401.843
				text = "so"
			intervals [976]:
				xmin = 401.843
				xmax = 402.2943
				text = ""
			intervals [977]:
				xmin = 402.2943
				xmax = 402.6043
				text = "perry"
			intervals [978]:
				xmin = 402.6043
				xmax = 402.8943
				text = "place"
			intervals [979]:
				xmin = 402.8943
				xmax = 403.0343
				text = "was"
			intervals [980]:
				xmin = 403.0343
				xmax = 403.1843
				text = "in"
			intervals [981]:
				xmin = 403.1843
				xmax = 403.3243
				text = "the"
			intervals [982]:
				xmin = 403.3243
				xmax = 403.7543
				text = "alphabet"
			intervals [983]:
				xmin = 403.7543
				xmax = 403.7843
				text = ""
			intervals [984]:
				xmin = 403.7843
				xmax = 403.9443
				text = "s"
			intervals [985]:
				xmin = 403.9443
				xmax = 403.9743
				text = ""
			intervals [986]:
				xmin = 403.9743
				xmax = 404.1143
				text = "s"
			intervals [987]:
				xmin = 404.1143
				xmax = 404.1743
				text = ""
			intervals [988]:
				xmin = 404.1743
				xmax = 404.6643
				text = "alphabet"
			intervals [989]:
				xmin = 404.6643
				xmax = 405.0843
				text = "before"
			intervals [990]:
				xmin = 405.0843
				xmax = 405.7143
				text = "crittenden"
			intervals [991]:
				xmin = 405.7143
				xmax = 405.7763
				text = ""
			intervals [992]:
				xmin = 405.7763
				xmax = 406.0763
				text = "so"
			intervals [993]:
				xmin = 406.0763
				xmax = 406.1463
				text = ""
			intervals [994]:
				xmin = 406.1463
				xmax = 406.2263
				text = "we're"
			intervals [995]:
				xmin = 406.2263
				xmax = 406.3163
				text = ""
			intervals [996]:
				xmin = 406.3163
				xmax = 406.4163
				text = "d"
			intervals [997]:
				xmin = 406.4163
				xmax = 406.4763
				text = ""
			intervals [998]:
				xmin = 406.4763
				xmax = 406.6063
				text = "we're"
			intervals [999]:
				xmin = 406.6063
				xmax = 406.8463
				text = "down"
			intervals [1000]:
				xmin = 406.8463
				xmax = 406.8763
				text = "a"
			intervals [1001]:
				xmin = 406.8763
				xmax = 407.0263
				text = "little"
			intervals [1002]:
				xmin = 407.0263
				xmax = 407.4563
				text = "further"
			intervals [1003]:
				xmin = 407.4563
				xmax = 407.7263
				text = "into"
			intervals [1004]:
				xmin = 407.7263
				xmax = 407.8063
				text = ""
			intervals [1005]:
				xmin = 407.8063
				xmax = 408.0863
				text = "toward"
			intervals [1006]:
				xmin = 408.0863
				xmax = 408.4563
				text = "town"
			intervals [1007]:
				xmin = 408.4563
				xmax = 409.279
				text = ""
			intervals [1008]:
				xmin = 409.279
				xmax = 409.589
				text = "and"
			intervals [1009]:
				xmin = 409.589
				xmax = 409.899
				text = "um"
			intervals [1010]:
				xmin = 409.899
				xmax = 410.979
				text = ""
			intervals [1011]:
				xmin = 410.979
				xmax = 411.219
				text = "we"
			intervals [1012]:
				xmin = 411.219
				xmax = 411.489
				text = "lived"
			intervals [1013]:
				xmin = 411.489
				xmax = 411.589
				text = "in"
			intervals [1014]:
				xmin = 411.589
				xmax = 411.689
				text = "the"
			intervals [1015]:
				xmin = 411.689
				xmax = 412.019
				text = "house"
			intervals [1016]:
				xmin = 412.019
				xmax = 412.129
				text = "of"
			intervals [1017]:
				xmin = 412.129
				xmax = 412.399
				text = "this"
			intervals [1018]:
				xmin = 412.399
				xmax = 412.869
				text = "old"
			intervals [1019]:
				xmin = 412.869
				xmax = 412.939
				text = ""
			intervals [1020]:
				xmin = 412.939
				xmax = 413.409
				text = "preacher"
			intervals [1021]:
				xmin = 413.409
				xmax = 413.9306
				text = ""
			intervals [1022]:
				xmin = 413.9306
				xmax = 414.0206
				text = "he"
			intervals [1023]:
				xmin = 414.0206
				xmax = 414.1706
				text = "was"
			intervals [1024]:
				xmin = 414.1706
				xmax = 414.6406
				text = "old"
			intervals [1025]:
				xmin = 414.6406
				xmax = 415.2444
				text = ""
			intervals [1026]:
				xmin = 415.2444
				xmax = 415.6744
				text = "creepy"
			intervals [1027]:
				xmin = 415.6744
				xmax = 415.9444
				text = "kind"
			intervals [1028]:
				xmin = 415.9444
				xmax = 416.0044
				text = "of"
			intervals [1029]:
				xmin = 416.0044
				xmax = 416.5144
				text = "person"
			intervals [1030]:
				xmin = 416.5144
				xmax = 417.0303
				text = ""
			intervals [1031]:
				xmin = 417.0303
				xmax = 417.2503
				text = "and"
			intervals [1032]:
				xmin = 417.2503
				xmax = 417.3303
				text = "he"
			intervals [1033]:
				xmin = 417.3303
				xmax = 418.0747
				text = ""
			intervals [1034]:
				xmin = 418.0747
				xmax = 418.2647
				text = "his"
			intervals [1035]:
				xmin = 418.2647
				xmax = 418.4947
				text = "name"
			intervals [1036]:
				xmin = 418.4947
				xmax = 418.7147
				text = "was"
			intervals [1037]:
				xmin = 418.7147
				xmax = 418.9747
				text = "reverend"
			intervals [1038]:
				xmin = 418.9747
				xmax = 419.4647
				text = ""
			intervals [1039]:
				xmin = 419.4647
				xmax = 419.5847
				text = "flood"
			intervals [1040]:
				xmin = 419.5847
				xmax = 419.6147
				text = "i"
			intervals [1041]:
				xmin = 419.6147
				xmax = 419.6447
				text = "<unk>"
			intervals [1042]:
				xmin = 419.6447
				xmax = 419.8747
				text = "never"
			intervals [1043]:
				xmin = 419.8747
				xmax = 420.2847
				text = "forget"
			intervals [1044]:
				xmin = 420.2847
				xmax = 420.4047
				text = "it"
			intervals [1045]:
				xmin = 420.4047
				xmax = 420.6848
				text = ""
			intervals [1046]:
				xmin = 420.6848
				xmax = 420.9648
				text = "and"
			intervals [1047]:
				xmin = 420.9648
				xmax = 421.1848
				text = "uh"
			intervals [1048]:
				xmin = 421.1848
				xmax = 421.2748
				text = ""
			intervals [1049]:
				xmin = 421.2748
				xmax = 421.5148
				text = "we"
			intervals [1050]:
				xmin = 421.5148
				xmax = 421.5748
				text = ""
			intervals [1051]:
				xmin = 421.5748
				xmax = 421.8048
				text = "we"
			intervals [1052]:
				xmin = 421.8048
				xmax = 422.0448
				text = "lived"
			intervals [1053]:
				xmin = 422.0448
				xmax = 422.4448
				text = "there"
			intervals [1054]:
				xmin = 422.4448
				xmax = 423.4872
				text = ""
			intervals [1055]:
				xmin = 423.4872
				xmax = 424.8272
				text = "upstairs"
			intervals [1056]:
				xmin = 424.8272
				xmax = 425.0933
				text = ""
			intervals [1057]:
				xmin = 425.0933
				xmax = 425.4433
				text = "um"
			intervals [1058]:
				xmin = 425.4433
				xmax = 425.7414
				text = ""
			intervals [1059]:
				xmin = 425.7414
				xmax = 425.8614
				text = "it"
			intervals [1060]:
				xmin = 425.8614
				xmax = 425.9714
				text = "was"
			intervals [1061]:
				xmin = 425.9714
				xmax = 426.2814
				text = "enough"
			intervals [1062]:
				xmin = 426.2814
				xmax = 426.4914
				text = "room"
			intervals [1063]:
				xmin = 426.4914
				xmax = 426.6114
				text = "so"
			intervals [1064]:
				xmin = 426.6114
				xmax = 426.7914
				text = "my"
			intervals [1065]:
				xmin = 426.7914
				xmax = 427.1214
				text = "mother"
			intervals [1066]:
				xmin = 427.1214
				xmax = 427.2814
				text = "my"
			intervals [1067]:
				xmin = 427.2814
				xmax = 427.6614
				text = "father"
			intervals [1068]:
				xmin = 427.6614
				xmax = 427.6914
				text = ""
			intervals [1069]:
				xmin = 427.6914
				xmax = 427.9914
				text = "my"
			intervals [1070]:
				xmin = 427.9914
				xmax = 428.0749
				text = ""
			intervals [1071]:
				xmin = 428.0749
				xmax = 428.7349
				text = "sister"
			intervals [1072]:
				xmin = 428.7349
				xmax = 428.8349
				text = "and"
			intervals [1073]:
				xmin = 428.8349
				xmax = 428.9749
				text = "my"
			intervals [1074]:
				xmin = 428.9749
				xmax = 429.1049
				text = "s"
			intervals [1075]:
				xmin = 429.1049
				xmax = 429.1349
				text = ""
			intervals [1076]:
				xmin = 429.1349
				xmax = 429.3649
				text = "younger"
			intervals [1077]:
				xmin = 429.3649
				xmax = 429.4149
				text = ""
			intervals [1078]:
				xmin = 429.4149
				xmax = 429.7249
				text = "brother"
			intervals [1079]:
				xmin = 429.7249
				xmax = 430.3799
				text = ""
			intervals [1080]:
				xmin = 430.3799
				xmax = 430.5799
				text = "well"
			intervals [1081]:
				xmin = 430.5799
				xmax = 430.7899
				text = "that"
			intervals [1082]:
				xmin = 430.7899
				xmax = 430.9799
				text = "s"
			intervals [1083]:
				xmin = 430.9799
				xmax = 431.5099
				text = "where"
			intervals [1084]:
				xmin = 431.5099
				xmax = 431.8414
				text = ""
			intervals [1085]:
				xmin = 431.8414
				xmax = 431.9914
				text = "our"
			intervals [1086]:
				xmin = 431.9914
				xmax = 432.2514
				text = "younger"
			intervals [1087]:
				xmin = 432.2514
				xmax = 432.5814
				text = "brother"
			intervals [1088]:
				xmin = 432.5814
				xmax = 432.9514
				text = "passed"
			intervals [1089]:
				xmin = 432.9514
				xmax = 433.1714
				text = "away"
			intervals [1090]:
				xmin = 433.1714
				xmax = 433.2714
				text = "he"
			intervals [1091]:
				xmin = 433.2714
				xmax = 433.4914
				text = "was"
			intervals [1092]:
				xmin = 433.4914
				xmax = 434.1414
				text = "five"
			intervals [1093]:
				xmin = 434.1414
				xmax = 434.1938
				text = ""
			intervals [1094]:
				xmin = 434.1938
				xmax = 434.2538
				text = "at"
			intervals [1095]:
				xmin = 434.2538
				xmax = 434.3138
				text = "the"
			intervals [1096]:
				xmin = 434.3138
				xmax = 434.3438
				text = ""
			intervals [1097]:
				xmin = 434.3438
				xmax = 434.9238
				text = "time"
			intervals [1098]:
				xmin = 434.9238
				xmax = 436.585
				text = ""
			intervals [1099]:
				xmin = 436.585
				xmax = 436.765
				text = "which"
			intervals [1100]:
				xmin = 436.765
				xmax = 436.865
				text = "i"
			intervals [1101]:
				xmin = 436.865
				xmax = 437.185
				text = "still"
			intervals [1102]:
				xmin = 437.185
				xmax = 437.395
				text = "don't"
			intervals [1103]:
				xmin = 437.395
				xmax = 437.525
				text = "to"
			intervals [1104]:
				xmin = 437.525
				xmax = 437.695
				text = "this"
			intervals [1105]:
				xmin = 437.695
				xmax = 437.935
				text = "day"
			intervals [1106]:
				xmin = 437.935
				xmax = 438.155
				text = "don't"
			intervals [1107]:
				xmin = 438.155
				xmax = 438.405
				text = "know"
			intervals [1108]:
				xmin = 438.405
				xmax = 438.595
				text = "what"
			intervals [1109]:
				xmin = 438.595
				xmax = 438.755
				text = "he"
			intervals [1110]:
				xmin = 438.755
				xmax = 438.795
				text = ""
			intervals [1111]:
				xmin = 438.795
				xmax = 439.215
				text = "died"
			intervals [1112]:
				xmin = 439.215
				xmax = 439.505
				text = "of"
			intervals [1113]:
				xmin = 439.505
				xmax = 439.6947
				text = ""
			intervals [1114]:
				xmin = 439.6947
				xmax = 439.8347
				text = "he"
			intervals [1115]:
				xmin = 439.8347
				xmax = 440.1647
				text = "just"
			intervals [1116]:
				xmin = 440.1647
				xmax = 440.5447
				text = "died"
			intervals [1117]:
				xmin = 440.5447
				xmax = 440.7047
				text = "as"
			intervals [1118]:
				xmin = 440.7047
				xmax = 440.8647
				text = "far"
			intervals [1119]:
				xmin = 440.8647
				xmax = 440.9847
				text = "as"
			intervals [1120]:
				xmin = 440.9847
				xmax = 441.1647
				text = "i"
			intervals [1121]:
				xmin = 441.1647
				xmax = 441.5547
				text = "always"
			intervals [1122]:
				xmin = 441.5547
				xmax = 441.7447
				text = "knew"
			intervals [1123]:
				xmin = 441.7447
				xmax = 441.8047
				text = "he"
			intervals [1124]:
				xmin = 441.8047
				xmax = 442.0947
				text = "just"
			intervals [1125]:
				xmin = 442.0947
				xmax = 442.5047
				text = "died"
			intervals [1126]:
				xmin = 442.5047
				xmax = 443.5949
				text = ""
			intervals [1127]:
				xmin = 443.5949
				xmax = 444.1649
				text = "and"
			intervals [1128]:
				xmin = 444.1649
				xmax = 444.3569
				text = ""
			intervals [1129]:
				xmin = 444.3569
				xmax = 444.5369
				text = "took"
			intervals [1130]:
				xmin = 444.5369
				xmax = 444.6069
				text = "a"
			intervals [1131]:
				xmin = 444.6069
				xmax = 444.8369
				text = "toll"
			intervals [1132]:
				xmin = 444.8369
				xmax = 444.8969
				text = "on"
			intervals [1133]:
				xmin = 444.8969
				xmax = 445.0969
				text = "my"
			intervals [1134]:
				xmin = 445.0969
				xmax = 445.1269
				text = ""
			intervals [1135]:
				xmin = 445.1269
				xmax = 445.4669
				text = "dad"
			intervals [1136]:
				xmin = 445.4669
				xmax = 445.6069
				text = "he"
			intervals [1137]:
				xmin = 445.6069
				xmax = 445.9069
				text = "was"
			intervals [1138]:
				xmin = 445.9069
				xmax = 446.1069
				text = "not"
			intervals [1139]:
				xmin = 446.1069
				xmax = 446.6919
				text = ""
			intervals [1140]:
				xmin = 446.6919
				xmax = 446.8319
				text = "good"
			intervals [1141]:
				xmin = 446.8319
				xmax = 447.1219
				text = "after"
			intervals [1142]:
				xmin = 447.1219
				xmax = 447.3619
				text = "that"
			intervals [1143]:
				xmin = 447.3619
				xmax = 454.2087
				text = ""
			intervals [1144]:
				xmin = 454.2087
				xmax = 454.5587
				text = "right"
			intervals [1145]:
				xmin = 454.5587
				xmax = 454.9987
				text = "everybody"
			intervals [1146]:
				xmin = 454.9987
				xmax = 455.2787
				text = "else"
			intervals [1147]:
				xmin = 455.2787
				xmax = 455.3687
				text = "was"
			intervals [1148]:
				xmin = 455.3687
				xmax = 455.6387
				text = "grown"
			intervals [1149]:
				xmin = 455.6387
				xmax = 455.7787
				text = "there"
			intervals [1150]:
				xmin = 455.7787
				xmax = 455.8787
				text = "were"
			intervals [1151]:
				xmin = 455.8787
				xmax = 456.1087
				text = "other"
			intervals [1152]:
				xmin = 456.1087
				xmax = 456.1487
				text = ""
			intervals [1153]:
				xmin = 456.1487
				xmax = 456.6487
				text = "children"
			intervals [1154]:
				xmin = 456.6487
				xmax = 456.8687
				text = ""
			intervals [1155]:
				xmin = 456.8687
				xmax = 456.9987
				text = "and"
			intervals [1156]:
				xmin = 456.9987
				xmax = 457.1187
				text = "ther-"
			intervals [1157]:
				xmin = 457.1187
				xmax = 457.1487
				text = ""
			intervals [1158]:
				xmin = 457.1487
				xmax = 457.2787
				text = "there"
			intervals [1159]:
				xmin = 457.2787
				xmax = 457.4187
				text = "was"
			intervals [1160]:
				xmin = 457.4187
				xmax = 457.7687
				text = "seven"
			intervals [1161]:
				xmin = 457.7687
				xmax = 457.8787
				text = "of"
			intervals [1162]:
				xmin = 457.8787
				xmax = 458.0387
				text = "us"
			intervals [1163]:
				xmin = 458.0387
				xmax = 458.2887
				text = "all"
			intervals [1164]:
				xmin = 458.2887
				xmax = 458.6687
				text = "total"
			intervals [1165]:
				xmin = 458.6687
				xmax = 459.1535
				text = ""
			intervals [1166]:
				xmin = 459.1535
				xmax = 459.3335
				text = "but"
			intervals [1167]:
				xmin = 459.3335
				xmax = 459.4935
				text = "we"
			intervals [1168]:
				xmin = 459.4935
				xmax = 459.6435
				text = "were"
			intervals [1169]:
				xmin = 459.6435
				xmax = 459.7335
				text = "the"
			intervals [1170]:
				xmin = 459.7335
				xmax = 460.3535
				text = "youngest"
			intervals [1171]:
				xmin = 460.3535
				xmax = 460.4835
				text = "the"
			intervals [1172]:
				xmin = 460.4835
				xmax = 460.6296
				text = ""
			intervals [1173]:
				xmin = 460.6296
				xmax = 460.7396
				text = "the"
			intervals [1174]:
				xmin = 460.7396
				xmax = 460.7896
				text = ""
			intervals [1175]:
				xmin = 460.7896
				xmax = 460.9996
				text = "three"
			intervals [1176]:
				xmin = 460.9996
				xmax = 461.1896
				text = "of"
			intervals [1177]:
				xmin = 461.1896
				xmax = 461.4596
				text = "us"
			intervals [1178]:
				xmin = 461.4596
				xmax = 461.4896
				text = ""
			intervals [1179]:
				xmin = 461.4896
				xmax = 461.5496
				text = "were"
			intervals [1180]:
				xmin = 461.5496
				xmax = 461.6396
				text = "the"
			intervals [1181]:
				xmin = 461.6396
				xmax = 462.1796
				text = "youngest"
			intervals [1182]:
				xmin = 462.1796
				xmax = 463.413
				text = ""
			intervals [1183]:
				xmin = 463.413
				xmax = 464.063
				text = "mm-hm"
			intervals [1184]:
				xmin = 464.063
				xmax = 465.0416
				text = ""
			intervals [1185]:
				xmin = 465.0416
				xmax = 465.3416
				text = "right"
			intervals [1186]:
				xmin = 465.3416
				xmax = 465.6916
				text = "exactly"
			intervals [1187]:
				xmin = 465.6916
				xmax = 466.3316
				text = ""
			intervals [1188]:
				xmin = 466.3316
				xmax = 466.9816
				text = "mm-hm"
			intervals [1189]:
				xmin = 466.9816
				xmax = 469.0379
				text = ""
			intervals [1190]:
				xmin = 469.0379
				xmax = 469.7779
				text = "mm-hm"
			intervals [1191]:
				xmin = 469.7779
				xmax = 470.4101
				text = ""
			intervals [1192]:
				xmin = 470.4101
				xmax = 470.8601
				text = "right"
			intervals [1193]:
				xmin = 470.8601
				xmax = 471.1749
				text = ""
			intervals [1194]:
				xmin = 471.1749
				xmax = 471.8149
				text = "mm-hm"
			intervals [1195]:
				xmin = 471.8149
				xmax = 475.0377
				text = ""
			intervals [1196]:
				xmin = 475.0377
				xmax = 475.5677
				text = "mm-hm"
			intervals [1197]:
				xmin = 475.5677
				xmax = 480.3063
				text = ""
			intervals [1198]:
				xmin = 480.3063
				xmax = 480.7763
				text = "mm-hm"
			intervals [1199]:
				xmin = 480.7763
				xmax = 482.5407
				text = ""
			intervals [1200]:
				xmin = 482.5407
				xmax = 482.8207
				text = "i"
			intervals [1201]:
				xmin = 482.8207
				xmax = 483.0207
				text = "i'm"
			intervals [1202]:
				xmin = 483.0207
				xmax = 483.2107
				text = "not"
			intervals [1203]:
				xmin = 483.2107
				xmax = 483.4707
				text = "sure"
			intervals [1204]:
				xmin = 483.4707
				xmax = 483.7507
				text = "how"
			intervals [1205]:
				xmin = 483.7507
				xmax = 484.0007
				text = "but"
			intervals [1206]:
				xmin = 484.0007
				xmax = 484.3307
				text = "i'm"
			intervals [1207]:
				xmin = 484.3307
				xmax = 484.5807
				text = "i'm"
			intervals [1208]:
				xmin = 484.5807
				xmax = 485.1407
				text = "assuming"
			intervals [1209]:
				xmin = 485.1407
				xmax = 485.4007
				text = "so"
			intervals [1210]:
				xmin = 485.4007
				xmax = 485.5156
				text = ""
			intervals [1211]:
				xmin = 485.5156
				xmax = 486.0756
				text = "mm-hm"
			intervals [1212]:
				xmin = 486.0756
				xmax = 488.3801
				text = ""
			intervals [1213]:
				xmin = 488.3801
				xmax = 488.5301
				text = "did"
			intervals [1214]:
				xmin = 488.5301
				xmax = 488.6401
				text = "he"
			intervals [1215]:
				xmin = 488.6401
				xmax = 488.9701
				text = "no"
			intervals [1216]:
				xmin = 488.9701
				xmax = 489.0801
				text = "he"
			intervals [1217]:
				xmin = 489.0801
				xmax = 489.4201
				text = "never"
			intervals [1218]:
				xmin = 489.4201
				xmax = 489.5201
				text = "pa"
			intervals [1219]:
				xmin = 489.5201
				xmax = 489.8901
				text = "yeah"
			intervals [1220]:
				xmin = 489.8901
				xmax = 490.1801
				text = "just"
			intervals [1221]:
				xmin = 490.1801
				xmax = 490.2101
				text = "a"
			intervals [1222]:
				xmin = 490.2101
				xmax = 490.6101
				text = "minister"
			intervals [1223]:
				xmin = 490.6101
				xmax = 490.7001
				text = "and"
			intervals [1224]:
				xmin = 490.7001
				xmax = 490.8201
				text = "he"
			intervals [1225]:
				xmin = 490.8201
				xmax = 490.9401
				text = "would"
			intervals [1226]:
				xmin = 490.9401
				xmax = 491.0801
				text = "go"
			intervals [1227]:
				xmin = 491.0801
				xmax = 491.1801
				text = "to"
			intervals [1228]:
				xmin = 491.1801
				xmax = 491.4201
				text = "different"
			intervals [1229]:
				xmin = 491.4201
				xmax = 491.7201
				text = "different"
			intervals [1230]:
				xmin = 491.7201
				xmax = 492.3501
				text = "churches"
			intervals [1231]:
				xmin = 492.3501
				xmax = 493.0077
				text = ""
			intervals [1232]:
				xmin = 493.0077
				xmax = 493.5477
				text = "um"
			intervals [1233]:
				xmin = 493.5477
				xmax = 493.6477
				text = ""
			intervals [1234]:
				xmin = 493.6477
				xmax = 493.8577
				text = "and"
			intervals [1235]:
				xmin = 493.8577
				xmax = 493.9677
				text = ""
			intervals [1236]:
				xmin = 493.9677
				xmax = 494.0477
				text = "p-"
			intervals [1237]:
				xmin = 494.0477
				xmax = 494.4877
				text = "speak"
			intervals [1238]:
				xmin = 494.4877
				xmax = 494.6877
				text = "and"
			intervals [1239]:
				xmin = 494.6877
				xmax = 495.1677
				text = "preach"
			intervals [1240]:
				xmin = 495.1677
				xmax = 495.2677
				text = ""
			intervals [1241]:
				xmin = 495.2677
				xmax = 495.4277
				text = "and"
			intervals [1242]:
				xmin = 495.4277
				xmax = 495.8396
				text = ""
			intervals [1243]:
				xmin = 495.8396
				xmax = 495.8996
				text = "t"
			intervals [1244]:
				xmin = 495.8996
				xmax = 495.9696
				text = ""
			intervals [1245]:
				xmin = 495.9696
				xmax = 496.3996
				text = "teach"
			intervals [1246]:
				xmin = 496.3996
				xmax = 496.4296
				text = ""
			intervals [1247]:
				xmin = 496.4296
				xmax = 496.5196
				text = "i"
			intervals [1248]:
				xmin = 496.5196
				xmax = 496.7296
				text = "mean"
			intervals [1249]:
				xmin = 496.7296
				xmax = 496.8396
				text = "he"
			intervals [1250]:
				xmin = 496.8396
				xmax = 497.0196
				text = "he"
			intervals [1251]:
				xmin = 497.0196
				xmax = 497.3696
				text = "was"
			intervals [1252]:
				xmin = 497.3696
				xmax = 497.9073
				text = ""
			intervals [1253]:
				xmin = 497.9073
				xmax = 498.0373
				text = "my"
			intervals [1254]:
				xmin = 498.0373
				xmax = 498.4073
				text = "dad"
			intervals [1255]:
				xmin = 498.4073
				xmax = 498.4373
				text = ""
			intervals [1256]:
				xmin = 498.4373
				xmax = 498.7573
				text = "only"
			intervals [1257]:
				xmin = 498.7573
				xmax = 498.9773
				text = "went"
			intervals [1258]:
				xmin = 498.9773
				xmax = 499.0473
				text = "to"
			intervals [1259]:
				xmin = 499.0473
				xmax = 499.3473
				text = "third"
			intervals [1260]:
				xmin = 499.3473
				xmax = 499.6473
				text = "grade"
			intervals [1261]:
				xmin = 499.6473
				xmax = 500.6013
				text = ""
			intervals [1262]:
				xmin = 500.6013
				xmax = 501.2313
				text = "and"
			intervals [1263]:
				xmin = 501.2313
				xmax = 501.3054
				text = ""
			intervals [1264]:
				xmin = 501.3054
				xmax = 501.4454
				text = "but"
			intervals [1265]:
				xmin = 501.4454
				xmax = 501.6554
				text = "he"
			intervals [1266]:
				xmin = 501.6554
				xmax = 502.1454
				text = "was"
			intervals [1267]:
				xmin = 502.1454
				xmax = 502.2986
				text = ""
			intervals [1268]:
				xmin = 502.2986
				xmax = 502.8086
				text = "so"
			intervals [1269]:
				xmin = 502.8086
				xmax = 502.8986
				text = ""
			intervals [1270]:
				xmin = 502.8986
				xmax = 503.3186
				text = "smart"
			intervals [1271]:
				xmin = 503.3186
				xmax = 503.3686
				text = ""
			intervals [1272]:
				xmin = 503.3686
				xmax = 503.6986
				text = "so"
			intervals [1273]:
				xmin = 503.6986
				xmax = 504.3886
				text = "intelligent"
			intervals [1274]:
				xmin = 504.3886
				xmax = 504.7568
				text = ""
			intervals [1275]:
				xmin = 504.7568
				xmax = 504.7868
				text = "i"
			intervals [1276]:
				xmin = 504.7868
				xmax = 504.9468
				text = "mean"
			intervals [1277]:
				xmin = 504.9468
				xmax = 505.0368
				text = "he"
			intervals [1278]:
				xmin = 505.0368
				xmax = 505.4968
				text = "had"
			intervals [1279]:
				xmin = 505.4968
				xmax = 505.650
				text = ""
			intervals [1280]:
				xmin = 505.650
				xmax = 506.480
				text = "universities"
			intervals [1281]:
				xmin = 506.480
				xmax = 506.730
				text = "wanted"
			intervals [1282]:
				xmin = 506.730
				xmax = 506.940
				text = "him"
			intervals [1283]:
				xmin = 506.940
				xmax = 507.030
				text = "to"
			intervals [1284]:
				xmin = 507.030
				xmax = 507.070
				text = ""
			intervals [1285]:
				xmin = 507.070
				xmax = 507.360
				text = "come"
			intervals [1286]:
				xmin = 507.360
				xmax = 507.520
				text = "and"
			intervals [1287]:
				xmin = 507.520
				xmax = 507.753
				text = ""
			intervals [1288]:
				xmin = 507.753
				xmax = 508.013
				text = "teach"
			intervals [1289]:
				xmin = 508.013
				xmax = 508.693
				text = "classes"
			intervals [1290]:
				xmin = 508.693
				xmax = 509.0446
				text = ""
			intervals [1291]:
				xmin = 509.0446
				xmax = 509.2246
				text = "cause"
			intervals [1292]:
				xmin = 509.2246
				xmax = 509.3146
				text = "he"
			intervals [1293]:
				xmin = 509.3146
				xmax = 509.3446
				text = ""
			intervals [1294]:
				xmin = 509.3446
				xmax = 509.5746
				text = "never"
			intervals [1295]:
				xmin = 509.5746
				xmax = 509.7546
				text = "he"
			intervals [1296]:
				xmin = 509.7546
				xmax = 509.9346
				text = "was"
			intervals [1297]:
				xmin = 509.9346
				xmax = 510.1146
				text = "just"
			intervals [1298]:
				xmin = 510.1146
				xmax = 510.6446
				text = "anointed"
			intervals [1299]:
				xmin = 510.6446
				xmax = 510.8247
				text = ""
			intervals [1300]:
				xmin = 510.8247
				xmax = 510.9647
				text = "he"
			intervals [1301]:
				xmin = 510.9647
				xmax = 511.2147
				text = "was"
			intervals [1302]:
				xmin = 511.2147
				xmax = 511.8547
				text = "anointed"
			intervals [1303]:
				xmin = 511.8547
				xmax = 512.121
				text = ""
			intervals [1304]:
				xmin = 512.121
				xmax = 512.481
				text = "preacher"
			intervals [1305]:
				xmin = 512.481
				xmax = 512.9177
				text = ""
			intervals [1306]:
				xmin = 512.9177
				xmax = 513.0577
				text = "and"
			intervals [1307]:
				xmin = 513.0577
				xmax = 513.1677
				text = "he"
			intervals [1308]:
				xmin = 513.1677
				xmax = 513.3377
				text = "could"
			intervals [1309]:
				xmin = 513.3377
				xmax = 513.7504
				text = ""
			intervals [1310]:
				xmin = 513.7504
				xmax = 513.9104
				text = "give"
			intervals [1311]:
				xmin = 513.9104
				xmax = 514.1104
				text = "that"
			intervals [1312]:
				xmin = 514.1104
				xmax = 514.4004
				text = "word"
			intervals [1313]:
				xmin = 514.4004
				xmax = 514.5804
				text = "like"
			intervals [1314]:
				xmin = 514.5804
				xmax = 515.1004
				text = "nobody"
			intervals [1315]:
				xmin = 515.1004
				xmax = 515.3197
				text = ""
			intervals [1316]:
				xmin = 515.3197
				xmax = 516.1297
				text = "<unk>"
			intervals [1317]:
				xmin = 516.1297
				xmax = 523.5688
				text = ""
			intervals [1318]:
				xmin = 523.5688
				xmax = 523.6888
				text = "mm"
			intervals [1319]:
				xmin = 523.6888
				xmax = 525.2188
				text = "mm-hm"
			intervals [1320]:
				xmin = 525.2188
				xmax = 530.5533
				text = ""
			intervals [1321]:
				xmin = 530.5533
				xmax = 530.6633
				text = "<unk>"
			intervals [1322]:
				xmin = 530.6633
				xmax = 530.746
				text = ""
			intervals [1323]:
				xmin = 530.746
				xmax = 530.836
				text = "i"
			intervals [1324]:
				xmin = 530.836
				xmax = 531.106
				text = "don't"
			intervals [1325]:
				xmin = 531.106
				xmax = 531.366
				text = "think"
			intervals [1326]:
				xmin = 531.366
				xmax = 531.486
				text = "i"
			intervals [1327]:
				xmin = 531.486
				xmax = 532.376
				text = "remember"
			intervals [1328]:
				xmin = 532.376
				xmax = 532.8161
				text = ""
			intervals [1329]:
				xmin = 532.8161
				xmax = 533.0261
				text = "what"
			intervals [1330]:
				xmin = 533.0261
				xmax = 533.1361
				text = "it"
			intervals [1331]:
				xmin = 533.1361
				xmax = 533.3961
				text = "was"
			intervals [1332]:
				xmin = 533.3961
				xmax = 533.5161
				text = "he"
			intervals [1333]:
				xmin = 533.5161
				xmax = 533.8661
				text = "talked"
			intervals [1334]:
				xmin = 533.8661
				xmax = 534.2261
				text = "about"
			intervals [1335]:
				xmin = 534.2261
				xmax = 534.7373
				text = ""
			intervals [1336]:
				xmin = 534.7373
				xmax = 534.8773
				text = "i"
			intervals [1337]:
				xmin = 534.8773
				xmax = 535.1473
				text = "just"
			intervals [1338]:
				xmin = 535.1473
				xmax = 535.2473
				text = "r-"
			intervals [1339]:
				xmin = 535.2473
				xmax = 535.3842
				text = ""
			intervals [1340]:
				xmin = 535.3842
				xmax = 535.5442
				text = "i"
			intervals [1341]:
				xmin = 535.5442
				xmax = 535.7442
				text = "can"
			intervals [1342]:
				xmin = 535.7442
				xmax = 536.1342
				text = "see"
			intervals [1343]:
				xmin = 536.1342
				xmax = 536.5142
				text = "him"
			intervals [1344]:
				xmin = 536.5142
				xmax = 536.5442
				text = ""
			intervals [1345]:
				xmin = 536.5442
				xmax = 536.8342
				text = "right"
			intervals [1346]:
				xmin = 536.8342
				xmax = 537.0242
				text = "now"
			intervals [1347]:
				xmin = 537.0242
				xmax = 537.0942
				text = "i"
			intervals [1348]:
				xmin = 537.0942
				xmax = 537.4442
				text = "remember"
			intervals [1349]:
				xmin = 537.4442
				xmax = 537.6842
				text = "one"
			intervals [1350]:
				xmin = 537.6842
				xmax = 538.1142
				text = "time"
			intervals [1351]:
				xmin = 538.1142
				xmax = 538.3142
				text = "that"
			intervals [1352]:
				xmin = 538.3142
				xmax = 538.8581
				text = ""
			intervals [1353]:
				xmin = 538.8581
				xmax = 538.9881
				text = "the"
			intervals [1354]:
				xmin = 538.9881
				xmax = 539.3781
				text = "spirit"
			intervals [1355]:
				xmin = 539.3781
				xmax = 539.5581
				text = "hit"
			intervals [1356]:
				xmin = 539.5581
				xmax = 539.8481
				text = "him"
			intervals [1357]:
				xmin = 539.8481
				xmax = 539.9681
				text = "and"
			intervals [1358]:
				xmin = 539.9681
				xmax = 540.1181
				text = "he"
			intervals [1359]:
				xmin = 540.1181
				xmax = 540.4981
				text = "just"
			intervals [1360]:
				xmin = 540.4981
				xmax = 540.9781
				text = "walked"
			intervals [1361]:
				xmin = 540.9781
				xmax = 541.0785
				text = ""
			intervals [1362]:
				xmin = 541.0785
				xmax = 541.3685
				text = "kind"
			intervals [1363]:
				xmin = 541.3685
				xmax = 541.5285
				text = "of"
			intervals [1364]:
				xmin = 541.5285
				xmax = 541.8685
				text = "walked"
			intervals [1365]:
				xmin = 541.8685
				xmax = 541.9485
				text = "the"
			intervals [1366]:
				xmin = 541.9485
				xmax = 542.4185
				text = "pews"
			intervals [1367]:
				xmin = 542.4185
				xmax = 542.5485
				text = "as"
			intervals [1368]:
				xmin = 542.5485
				xmax = 542.6985
				text = "they"
			intervals [1369]:
				xmin = 542.6985
				xmax = 542.9085
				text = "used"
			intervals [1370]:
				xmin = 542.9085
				xmax = 542.9785
				text = "to"
			intervals [1371]:
				xmin = 542.9785
				xmax = 543.3885
				text = "say"
			intervals [1372]:
				xmin = 543.3885
				xmax = 543.8789
				text = ""
			intervals [1373]:
				xmin = 543.8789
				xmax = 544.0089
				text = "you"
			intervals [1374]:
				xmin = 544.0089
				xmax = 544.2989
				text = "know"
			intervals [1375]:
				xmin = 544.2989
				xmax = 544.4989
				text = "i"
			intervals [1376]:
				xmin = 544.4989
				xmax = 544.7989
				text = "remember"
			intervals [1377]:
				xmin = 544.7989
				xmax = 544.8389
				text = ""
			intervals [1378]:
				xmin = 544.8389
				xmax = 545.0489
				text = "i"
			intervals [1379]:
				xmin = 545.0489
				xmax = 545.2089
				text = "can"
			intervals [1380]:
				xmin = 545.2089
				xmax = 545.4389
				text = "see"
			intervals [1381]:
				xmin = 545.4389
				xmax = 545.6789
				text = "him"
			intervals [1382]:
				xmin = 545.6789
				xmax = 545.9889
				text = "coming"
			intervals [1383]:
				xmin = 545.9889
				xmax = 546.2189
				text = "down"
			intervals [1384]:
				xmin = 546.2189
				xmax = 546.3789
				text = "out"
			intervals [1385]:
				xmin = 546.3789
				xmax = 546.4389
				text = "of"
			intervals [1386]:
				xmin = 546.4389
				xmax = 546.5289
				text = "the"
			intervals [1387]:
				xmin = 546.5289
				xmax = 547.0189
				text = "pulpit"
			intervals [1388]:
				xmin = 547.0189
				xmax = 547.2817
				text = ""
			intervals [1389]:
				xmin = 547.2817
				xmax = 547.5317
				text = "and"
			intervals [1390]:
				xmin = 547.5317
				xmax = 548.1417
				text = "going"
			intervals [1391]:
				xmin = 548.1417
				xmax = 548.7365
				text = ""
			intervals [1392]:
				xmin = 548.7365
				xmax = 548.8365
				text = "i"
			intervals [1393]:
				xmin = 548.8365
				xmax = 549.0865
				text = "mean"
			intervals [1394]:
				xmin = 549.0865
				xmax = 549.2465
				text = "he"
			intervals [1395]:
				xmin = 549.2465
				xmax = 549.4565
				text = "could"
			intervals [1396]:
				xmin = 549.4565
				xmax = 549.7065
				text = "pre"
			intervals [1397]:
				xmin = 549.7065
				xmax = 549.8203
				text = ""
			intervals [1398]:
				xmin = 549.8203
				xmax = 550.0003
				text = "oh"
			intervals [1399]:
				xmin = 550.0003
				xmax = 550.1603
				text = "he"
			intervals [1400]:
				xmin = 550.1603
				xmax = 550.3203
				text = "could"
			intervals [1401]:
				xmin = 550.3203
				xmax = 550.7303
				text = "just"
			intervals [1402]:
				xmin = 550.7303
				xmax = 550.7603
				text = ""
			intervals [1403]:
				xmin = 550.7603
				xmax = 550.9803
				text = "like"
			intervals [1404]:
				xmin = 550.9803
				xmax = 551.3803
				text = "fire"
			intervals [1405]:
				xmin = 551.3803
				xmax = 551.6203
				text = "and"
			intervals [1406]:
				xmin = 551.6203
				xmax = 551.9703
				text = "just"
			intervals [1407]:
				xmin = 551.9703
				xmax = 552.6054
				text = ""
			intervals [1408]:
				xmin = 552.6054
				xmax = 552.8554
				text = "work"
			intervals [1409]:
				xmin = 552.8554
				xmax = 553.4454
				text = "everybody"
			intervals [1410]:
				xmin = 553.4454
				xmax = 553.5854
				text = "up"
			intervals [1411]:
				xmin = 553.5854
				xmax = 553.7054
				text = "you"
			intervals [1412]:
				xmin = 553.7054
				xmax = 553.8354
				text = "know"
			intervals [1413]:
				xmin = 553.8354
				xmax = 553.9654
				text = "he"
			intervals [1414]:
				xmin = 553.9654
				xmax = 554.0754
				text = "was"
			intervals [1415]:
				xmin = 554.0754
				xmax = 554.3254
				text = "just"
			intervals [1416]:
				xmin = 554.3254
				xmax = 554.5254
				text = "that"
			intervals [1417]:
				xmin = 554.5254
				xmax = 554.7254
				text = "kind"
			intervals [1418]:
				xmin = 554.7254
				xmax = 554.8054
				text = "of"
			intervals [1419]:
				xmin = 554.8054
				xmax = 555.0254
				text = "peo-"
			intervals [1420]:
				xmin = 555.0254
				xmax = 555.1154
				text = "i"
			intervals [1421]:
				xmin = 555.1154
				xmax = 555.3254
				text = "can"
			intervals [1422]:
				xmin = 555.3254
				xmax = 555.5054
				text = "see"
			intervals [1423]:
				xmin = 555.5054
				xmax = 555.8554
				text = "that"
			intervals [1424]:
				xmin = 555.8554
				xmax = 556.3778
				text = ""
			intervals [1425]:
				xmin = 556.3778
				xmax = 556.5078
				text = "i"
			intervals [1426]:
				xmin = 556.5078
				xmax = 556.5678
				text = "c"
			intervals [1427]:
				xmin = 556.5678
				xmax = 556.5978
				text = ""
			intervals [1428]:
				xmin = 556.5978
				xmax = 556.7478
				text = "i"
			intervals [1429]:
				xmin = 556.7478
				xmax = 556.8778
				text = "don't"
			intervals [1430]:
				xmin = 556.8778
				xmax = 557.2578
				text = "remember"
			intervals [1431]:
				xmin = 557.2578
				xmax = 557.6878
				text = "exactly"
			intervals [1432]:
				xmin = 557.6878
				xmax = 557.8978
				text = "what"
			intervals [1433]:
				xmin = 557.8978
				xmax = 558.0178
				text = "it"
			intervals [1434]:
				xmin = 558.0178
				xmax = 558.2978
				text = "was"
			intervals [1435]:
				xmin = 558.2978
				xmax = 558.3878
				text = "he"
			intervals [1436]:
				xmin = 558.3878
				xmax = 558.7178
				text = "talked"
			intervals [1437]:
				xmin = 558.7178
				xmax = 559.0178
				text = "about"
			intervals [1438]:
				xmin = 559.0178
				xmax = 559.0478
				text = ""
			intervals [1439]:
				xmin = 559.0478
				xmax = 559.2278
				text = "but"
			intervals [1440]:
				xmin = 559.2278
				xmax = 559.3878
				text = "i"
			intervals [1441]:
				xmin = 559.3878
				xmax = 559.4178
				text = ""
			intervals [1442]:
				xmin = 559.4178
				xmax = 559.7478
				text = "remember"
			intervals [1443]:
				xmin = 559.7478
				xmax = 559.8578
				text = "i"
			intervals [1444]:
				xmin = 559.8578
				xmax = 560.0478
				text = "can"
			intervals [1445]:
				xmin = 560.0478
				xmax = 560.2378
				text = "see"
			intervals [1446]:
				xmin = 560.2378
				xmax = 560.5378
				text = "him"
			intervals [1447]:
				xmin = 560.5378
				xmax = 560.9696
				text = ""
			intervals [1448]:
				xmin = 560.9696
				xmax = 561.1696
				text = "in"
			intervals [1449]:
				xmin = 561.1696
				xmax = 561.3096
				text = "the"
			intervals [1450]:
				xmin = 561.3096
				xmax = 562.1574
				text = ""
			intervals [1451]:
				xmin = 562.1574
				xmax = 562.6674
				text = "mm-hm"
			intervals [1452]:
				xmin = 562.6674
				xmax = 562.8209
				text = ""
			intervals [1453]:
				xmin = 562.8209
				xmax = 563.3009
				text = "mm-hm"
			intervals [1454]:
				xmin = 563.3009
				xmax = 564.6707
				text = ""
			intervals [1455]:
				xmin = 564.6707
				xmax = 565.1807
				text = "mm-hm"
			intervals [1456]:
				xmin = 565.1807
				xmax = 565.4256
				text = ""
			intervals [1457]:
				xmin = 565.4256
				xmax = 565.5556
				text = "that"
			intervals [1458]:
				xmin = 565.5556
				xmax = 565.6656
				text = "s"
			intervals [1459]:
				xmin = 565.6656
				xmax = 565.9856
				text = "right"
			intervals [1460]:
				xmin = 565.9856
				xmax = 572.2198
				text = ""
			intervals [1461]:
				xmin = 572.2198
				xmax = 572.2498
				text = "i"
			intervals [1462]:
				xmin = 572.2498
				xmax = 572.3398
				text = "have"
			intervals [1463]:
				xmin = 572.3398
				xmax = 572.4898
				text = ""
			intervals [1464]:
				xmin = 572.4898
				xmax = 572.7698
				text = "seen"
			intervals [1465]:
				xmin = 572.7698
				xmax = 572.9198
				text = "it"
			intervals [1466]:
				xmin = 572.9198
				xmax = 573.2841
				text = ""
			intervals [1467]:
				xmin = 573.2841
				xmax = 573.4741
				text = "i"
			intervals [1468]:
				xmin = 573.4741
				xmax = 573.6841
				text = "have"
			intervals [1469]:
				xmin = 573.6841
				xmax = 574.0541
				text = "seen"
			intervals [1470]:
				xmin = 574.0541
				xmax = 574.2241
				text = "it"
			intervals [1471]:
				xmin = 574.2241
				xmax = 574.6241
				text = "um"
			intervals [1472]:
				xmin = 574.6241
				xmax = 576.0332
				text = ""
			intervals [1473]:
				xmin = 576.0332
				xmax = 576.2232
				text = "i've"
			intervals [1474]:
				xmin = 576.2232
				xmax = 576.4832
				text = "seen"
			intervals [1475]:
				xmin = 576.4832
				xmax = 576.5732
				text = "it"
			intervals [1476]:
				xmin = 576.5732
				xmax = 576.7132
				text = "in"
			intervals [1477]:
				xmin = 576.7132
				xmax = 576.8832
				text = "my"
			intervals [1478]:
				xmin = 576.8832
				xmax = 577.2332
				text = "son"
			intervals [1479]:
				xmin = 577.2332
				xmax = 577.3732
				text = "on"
			intervals [1480]:
				xmin = 577.3732
				xmax = 577.9632
				text = "occasion"
			intervals [1481]:
				xmin = 577.9632
				xmax = 580.4851
				text = ""
			intervals [1482]:
				xmin = 580.4851
				xmax = 580.6451
				text = "when"
			intervals [1483]:
				xmin = 580.6451
				xmax = 580.7651
				text = "he"
			intervals [1484]:
				xmin = 580.7651
				xmax = 580.9451
				text = "was"
			intervals [1485]:
				xmin = 580.9451
				xmax = 581.3951
				text = "preaching"
			intervals [1486]:
				xmin = 581.3951
				xmax = 581.4451
				text = ""
			intervals [1487]:
				xmin = 581.4451
				xmax = 581.6951
				text = "he"
			intervals [1488]:
				xmin = 581.6951
				xmax = 581.9451
				text = "can"
			intervals [1489]:
				xmin = 581.9451
				xmax = 583.770
				text = ""
			intervals [1490]:
				xmin = 583.770
				xmax = 584.200
				text = "<unk>"
			intervals [1491]:
				xmin = 584.200
				xmax = 584.7225
				text = ""
			intervals [1492]:
				xmin = 584.7225
				xmax = 584.9625
				text = "it"
			intervals [1493]:
				xmin = 584.9625
				xmax = 585.0925
				text = "s"
			intervals [1494]:
				xmin = 585.0925
				xmax = 585.2425
				text = "it"
			intervals [1495]:
				xmin = 585.2425
				xmax = 585.2725
				text = ""
			intervals [1496]:
				xmin = 585.2725
				xmax = 585.4125
				text = "it"
			intervals [1497]:
				xmin = 585.4125
				xmax = 585.4925
				text = "s"
			intervals [1498]:
				xmin = 585.4925
				xmax = 585.5225
				text = "a"
			intervals [1499]:
				xmin = 585.5225
				xmax = 585.7343
				text = ""
			intervals [1500]:
				xmin = 585.7343
				xmax = 586.1643
				text = "sometime"
			intervals [1501]:
				xmin = 586.1643
				xmax = 586.2543
				text = "it"
			intervals [1502]:
				xmin = 586.2543
				xmax = 586.4043
				text = "give"
			intervals [1503]:
				xmin = 586.4043
				xmax = 586.4843
				text = "me"
			intervals [1504]:
				xmin = 586.4843
				xmax = 586.6843
				text = "the"
			intervals [1505]:
				xmin = 586.6843
				xmax = 586.8534
				text = ""
			intervals [1506]:
				xmin = 586.8534
				xmax = 587.3634
				text = "quivers"
			intervals [1507]:
				xmin = 587.3634
				xmax = 587.7434
				text = "how"
			intervals [1508]:
				xmin = 587.7434
				xmax = 588.0734
				text = "he"
			intervals [1509]:
				xmin = 588.0734
				xmax = 588.3829
				text = ""
			intervals [1510]:
				xmin = 588.3829
				xmax = 588.5429
				text = "i"
			intervals [1511]:
				xmin = 588.5429
				xmax = 588.7629
				text = "can"
			intervals [1512]:
				xmin = 588.7629
				xmax = 588.7929
				text = ""
			intervals [1513]:
				xmin = 588.7929
				xmax = 589.0629
				text = "look"
			intervals [1514]:
				xmin = 589.0629
				xmax = 589.1329
				text = "at"
			intervals [1515]:
				xmin = 589.1329
				xmax = 589.3829
				text = "him"
			intervals [1516]:
				xmin = 589.3829
				xmax = 589.5029
				text = "and"
			intervals [1517]:
				xmin = 589.5029
				xmax = 589.7429
				text = "see"
			intervals [1518]:
				xmin = 589.7429
				xmax = 589.8929
				text = "my"
			intervals [1519]:
				xmin = 589.8929
				xmax = 590.3429
				text = "dad"
			intervals [1520]:
				xmin = 590.3429
				xmax = 591.4919
				text = ""
			intervals [1521]:
				xmin = 591.4919
				xmax = 591.7719
				text = "and"
			intervals [1522]:
				xmin = 591.7719
				xmax = 591.9519
				text = "um"
			intervals [1523]:
				xmin = 591.9519
				xmax = 592.6423
				text = ""
			intervals [1524]:
				xmin = 592.6423
				xmax = 592.7223
				text = "<unk>"
			intervals [1525]:
				xmin = 592.7223
				xmax = 593.1426
				text = ""
			intervals [1526]:
				xmin = 593.1426
				xmax = 593.3126
				text = "that"
			intervals [1527]:
				xmin = 593.3126
				xmax = 593.3726
				text = "s"
			intervals [1528]:
				xmin = 593.3726
				xmax = 593.4526
				text = "a"
			intervals [1529]:
				xmin = 593.4526
				xmax = 593.9026
				text = "awesome"
			intervals [1530]:
				xmin = 593.9026
				xmax = 594.2026
				text = "thing"
			intervals [1531]:
				xmin = 594.2026
				xmax = 595.0078
				text = ""
			intervals [1532]:
				xmin = 595.0078
				xmax = 595.0878
				text = "mm"
			intervals [1533]:
				xmin = 595.0878
				xmax = 603.374
				text = ""
			intervals [1534]:
				xmin = 603.374
				xmax = 603.744
				text = "mm"
			intervals [1535]:
				xmin = 603.744
				xmax = 606.1351
				text = ""
			intervals [1536]:
				xmin = 606.1351
				xmax = 606.7451
				text = "mm-hm"
			intervals [1537]:
				xmin = 606.7451
				xmax = 606.8244
				text = ""
			intervals [1538]:
				xmin = 606.8244
				xmax = 607.2744
				text = "mm-hm"
			intervals [1539]:
				xmin = 607.2744
				xmax = 608.4727
				text = ""
			intervals [1540]:
				xmin = 608.4727
				xmax = 609.1827
				text = "<unk>"
			intervals [1541]:
				xmin = 609.1827
				xmax = 612.3056
				text = ""
			intervals [1542]:
				xmin = 612.3056
				xmax = 612.5556
				text = "okay"
			intervals [1543]:
				xmin = 612.5556
				xmax = 612.9756
				text = "<unk>"
			intervals [1544]:
				xmin = 612.9756
				xmax = 613.6201
				text = ""
			intervals [1545]:
				xmin = 613.6201
				xmax = 614.1201
				text = "okay"
			intervals [1546]:
				xmin = 614.1201
				xmax = 618.7548
				text = ""
			intervals [1547]:
				xmin = 618.7548
				xmax = 619.0748
				text = "mm-hm"
			intervals [1548]:
				xmin = 619.0748
				xmax = 620.4314
				text = ""
			intervals [1549]:
				xmin = 620.4314
				xmax = 620.9314
				text = "mm-hm"
			intervals [1550]:
				xmin = 620.9314
				xmax = 621.1862
				text = ""
			intervals [1551]:
				xmin = 621.1862
				xmax = 621.6062
				text = "mm-hm"
			intervals [1552]:
				xmin = 621.6062
				xmax = 621.9029
				text = ""
			intervals [1553]:
				xmin = 621.9029
				xmax = 621.9729
				text = "i"
			intervals [1554]:
				xmin = 621.9729
				xmax = 622.4029
				text = "agree"
			intervals [1555]:
				xmin = 622.4029
				xmax = 624.229
				text = ""
			intervals [1556]:
				xmin = 624.229
				xmax = 624.779
				text = "oh"
			intervals [1557]:
				xmin = 624.779
				xmax = 625.139
				text = "lord"
			intervals [1558]:
				xmin = 625.139
				xmax = 625.629
				text = "yes"
			intervals [1559]:
				xmin = 625.629
				xmax = 625.7413
				text = ""
			intervals [1560]:
				xmin = 625.7413
				xmax = 625.9013
				text = "he"
			intervals [1561]:
				xmin = 625.9013
				xmax = 626.0613
				text = "s"
			intervals [1562]:
				xmin = 626.0613
				xmax = 626.2713
				text = "got"
			intervals [1563]:
				xmin = 626.2713
				xmax = 626.4913
				text = "that"
			intervals [1564]:
				xmin = 626.4913
				xmax = 626.8558
				text = ""
			intervals [1565]:
				xmin = 626.8558
				xmax = 627.2058
				text = "dry"
			intervals [1566]:
				xmin = 627.2058
				xmax = 627.4958
				text = "sense"
			intervals [1567]:
				xmin = 627.4958
				xmax = 627.5558
				text = "of"
			intervals [1568]:
				xmin = 627.5558
				xmax = 627.9158
				text = "humor"
			intervals [1569]:
				xmin = 627.9158
				xmax = 628.2939
				text = ""
			intervals [1570]:
				xmin = 628.2939
				xmax = 628.4939
				text = "that"
			intervals [1571]:
				xmin = 628.4939
				xmax = 628.5877
				text = ""
			intervals [1572]:
				xmin = 628.5877
				xmax = 628.7677
				text = "you"
			intervals [1573]:
				xmin = 628.7677
				xmax = 628.9877
				text = "know"
			intervals [1574]:
				xmin = 628.9877
				xmax = 629.1277
				text = "he"
			intervals [1575]:
				xmin = 629.1277
				xmax = 629.4077
				text = "can"
			intervals [1576]:
				xmin = 629.4077
				xmax = 629.6477
				text = "make"
			intervals [1577]:
				xmin = 629.6477
				xmax = 629.7377
				text = "you"
			intervals [1578]:
				xmin = 629.7377
				xmax = 630.1577
				text = "laugh"
			intervals [1579]:
				xmin = 630.1577
				xmax = 630.3477
				text = "and"
			intervals [1580]:
				xmin = 630.3477
				xmax = 630.5277
				text = "he"
			intervals [1581]:
				xmin = 630.5277
				xmax = 630.7077
				text = "s"
			intervals [1582]:
				xmin = 630.7077
				xmax = 631.0377
				text = "looking"
			intervals [1583]:
				xmin = 631.0377
				xmax = 631.1677
				text = "at"
			intervals [1584]:
				xmin = 631.1677
				xmax = 631.2777
				text = "you"
			intervals [1585]:
				xmin = 631.2777
				xmax = 631.4277
				text = "and"
			intervals [1586]:
				xmin = 631.4277
				xmax = 631.6077
				text = "you"
			intervals [1587]:
				xmin = 631.6077
				xmax = 632.1577
				text = "falling"
			intervals [1588]:
				xmin = 632.1577
				xmax = 632.2777
				text = "out"
			intervals [1589]:
				xmin = 632.2777
				xmax = 632.3877
				text = "at"
			intervals [1590]:
				xmin = 632.3877
				xmax = 632.6277
				text = "something"
			intervals [1591]:
				xmin = 632.6277
				xmax = 632.7277
				text = "he"
			intervals [1592]:
				xmin = 632.7277
				xmax = 633.1677
				text = "said"
			intervals [1593]:
				xmin = 633.1677
				xmax = 633.6438
				text = ""
			intervals [1594]:
				xmin = 633.6438
				xmax = 633.7538
				text = "and"
			intervals [1595]:
				xmin = 633.7538
				xmax = 633.8738
				text = "my"
			intervals [1596]:
				xmin = 633.8738
				xmax = 634.1838
				text = "dad"
			intervals [1597]:
				xmin = 634.1838
				xmax = 634.3238
				text = "could"
			intervals [1598]:
				xmin = 634.3238
				xmax = 634.4538
				text = "do"
			intervals [1599]:
				xmin = 634.4538
				xmax = 634.6438
				text = "that"
			intervals [1600]:
				xmin = 634.6438
				xmax = 634.9838
				text = "from"
			intervals [1601]:
				xmin = 634.9838
				xmax = 635.1034
				text = ""
			intervals [1602]:
				xmin = 635.1034
				xmax = 635.3534
				text = "even"
			intervals [1603]:
				xmin = 635.3534
				xmax = 635.5734
				text = "did"
			intervals [1604]:
				xmin = 635.5734
				xmax = 635.6434
				text = "it"
			intervals [1605]:
				xmin = 635.6434
				xmax = 635.7234
				text = "at"
			intervals [1606]:
				xmin = 635.7234
				xmax = 635.8734
				text = "his"
			intervals [1607]:
				xmin = 635.8734
				xmax = 636.3434
				text = "sermons"
			intervals [1608]:
				xmin = 636.3434
				xmax = 636.8134
				text = "sometime"
			intervals [1609]:
				xmin = 636.8134
				xmax = 637.0384
				text = ""
			intervals [1610]:
				xmin = 637.0384
				xmax = 637.1184
				text = "i"
			intervals [1611]:
				xmin = 637.1184
				xmax = 637.2684
				text = "do"
			intervals [1612]:
				xmin = 637.2684
				xmax = 637.6884
				text = "remember"
			intervals [1613]:
				xmin = 637.6884
				xmax = 638.0384
				text = "that"
			intervals [1614]:
				xmin = 638.0384
				xmax = 638.1936
				text = ""
			intervals [1615]:
				xmin = 638.1936
				xmax = 638.4336
				text = "yeah"
			intervals [1616]:
				xmin = 638.4336
				xmax = 638.4636
				text = ""
			intervals [1617]:
				xmin = 638.4636
				xmax = 638.6536
				text = "he"
			intervals [1618]:
				xmin = 638.6536
				xmax = 638.8136
				text = "could"
			intervals [1619]:
				xmin = 638.8136
				xmax = 639.0336
				text = "make"
			intervals [1620]:
				xmin = 639.0336
				xmax = 639.2236
				text = "he"
			intervals [1621]:
				xmin = 639.2236
				xmax = 639.3536
				text = ""
			intervals [1622]:
				xmin = 639.3536
				xmax = 639.5936
				text = "he"
			intervals [1623]:
				xmin = 639.5936
				xmax = 639.809
				text = ""
			intervals [1624]:
				xmin = 639.809
				xmax = 639.909
				text = "he"
			intervals [1625]:
				xmin = 639.909
				xmax = 639.969
				text = "d"
			intervals [1626]:
				xmin = 639.969
				xmax = 640.249
				text = "put"
			intervals [1627]:
				xmin = 640.249
				xmax = 640.629
				text = "humor"
			intervals [1628]:
				xmin = 640.629
				xmax = 640.839
				text = "in"
			intervals [1629]:
				xmin = 640.839
				xmax = 641.059
				text = "his"
			intervals [1630]:
				xmin = 641.059
				xmax = 641.729
				text = "messages"
			intervals [1631]:
				xmin = 641.729
				xmax = 641.919
				text = "and"
			intervals [1632]:
				xmin = 641.919
				xmax = 642.079
				text = "that"
			intervals [1633]:
				xmin = 642.079
				xmax = 642.139
				text = "s"
			intervals [1634]:
				xmin = 642.139
				xmax = 642.229
				text = "the"
			intervals [1635]:
				xmin = 642.229
				xmax = 642.519
				text = "same"
			intervals [1636]:
				xmin = 642.519
				xmax = 642.689
				text = "thing"
			intervals [1637]:
				xmin = 642.689
				xmax = 643.129
				text = "rdx"
			intervals [1638]:
				xmin = 643.129
				xmax = 643.429
				text = "does"
			intervals [1639]:
				xmin = 643.429
				xmax = 643.539
				text = "it"
			intervals [1640]:
				xmin = 643.539
				xmax = 643.639
				text = "s"
			intervals [1641]:
				xmin = 643.639
				xmax = 643.989
				text = "humor"
			intervals [1642]:
				xmin = 643.989
				xmax = 644.149
				text = "in"
			intervals [1643]:
				xmin = 644.149
				xmax = 644.379
				text = "his"
			intervals [1644]:
				xmin = 644.379
				xmax = 645.009
				text = "messages"
			intervals [1645]:
				xmin = 645.009
				xmax = 645.3567
				text = ""
			intervals [1646]:
				xmin = 645.3567
				xmax = 645.5367
				text = "but"
			intervals [1647]:
				xmin = 645.5367
				xmax = 645.6167
				text = ""
			intervals [1648]:
				xmin = 645.6167
				xmax = 645.7767
				text = "you"
			intervals [1649]:
				xmin = 645.7767
				xmax = 645.8167
				text = ""
			intervals [1650]:
				xmin = 645.8167
				xmax = 646.1067
				text = "get"
			intervals [1651]:
				xmin = 646.1067
				xmax = 646.2267
				text = "it"
			intervals [1652]:
				xmin = 646.2267
				xmax = 646.4851
				text = ""
			intervals [1653]:
				xmin = 646.4851
				xmax = 646.6351
				text = "it"
			intervals [1654]:
				xmin = 646.6351
				xmax = 646.7551
				text = "s"
			intervals [1655]:
				xmin = 646.7551
				xmax = 647.2551
				text = "real"
			intervals [1656]:
				xmin = 647.2551
				xmax = 647.4337
				text = ""
			intervals [1657]:
				xmin = 647.4337
				xmax = 647.4637
				text = "i"
			intervals [1658]:
				xmin = 647.4637
				xmax = 647.7737
				text = "mean"
			intervals [1659]:
				xmin = 647.7737
				xmax = 648.658
				text = ""
			intervals [1660]:
				xmin = 648.658
				xmax = 648.768
				text = "you"
			intervals [1661]:
				xmin = 648.768
				xmax = 648.968
				text = "know"
			intervals [1662]:
				xmin = 648.968
				xmax = 649.288
				text = "god"
			intervals [1663]:
				xmin = 649.288
				xmax = 649.438
				text = "is"
			intervals [1664]:
				xmin = 649.438
				xmax = 649.828
				text = "so"
			intervals [1665]:
				xmin = 649.828
				xmax = 650.178
				text = "working"
			intervals [1666]:
				xmin = 650.178
				xmax = 650.328
				text = "with"
			intervals [1667]:
				xmin = 650.328
				xmax = 650.538
				text = "him"
			intervals [1668]:
				xmin = 650.538
				xmax = 650.8131
				text = ""
			intervals [1669]:
				xmin = 650.8131
				xmax = 651.3431
				text = "mm-hm"
			intervals [1670]:
				xmin = 651.3431
				xmax = 653.0886
				text = ""
			intervals [1671]:
				xmin = 653.0886
				xmax = 653.2686
				text = "yeah"
			intervals [1672]:
				xmin = 653.2686
				xmax = 653.4486
				text = "he"
			intervals [1673]:
				xmin = 653.4486
				xmax = 653.8486
				text = "passed"
			intervals [1674]:
				xmin = 653.8486
				xmax = 653.9186
				text = "in"
			intervals [1675]:
				xmin = 653.9186
				xmax = 654.4186
				text = "nineteen"
			intervals [1676]:
				xmin = 654.4186
				xmax = 654.9486
				text = "sixty"
			intervals [1677]:
				xmin = 654.9486
				xmax = 655.5894
				text = ""
			intervals [1678]:
				xmin = 655.5894
				xmax = 655.9694
				text = "he"
			intervals [1679]:
				xmin = 655.9694
				xmax = 656.2394
				text = "uh"
			intervals [1680]:
				xmin = 656.2394
				xmax = 656.4754
				text = ""
			intervals [1681]:
				xmin = 656.4754
				xmax = 656.6254
				text = "he"
			intervals [1682]:
				xmin = 656.6254
				xmax = 656.8254
				text = "had"
			intervals [1683]:
				xmin = 656.8254
				xmax = 656.9054
				text = "a"
			intervals [1684]:
				xmin = 656.9054
				xmax = 657.1554
				text = "heart"
			intervals [1685]:
				xmin = 657.1554
				xmax = 657.6054
				text = "attack"
			intervals [1686]:
				xmin = 657.6054
				xmax = 658.0122
				text = ""
			intervals [1687]:
				xmin = 658.0122
				xmax = 658.3922
				text = "um"
			intervals [1688]:
				xmin = 658.3922
				xmax = 659.371
				text = ""
			intervals [1689]:
				xmin = 659.371
				xmax = 659.491
				text = "when"
			intervals [1690]:
				xmin = 659.491
				xmax = 659.731
				text = "we"
			intervals [1691]:
				xmin = 659.731
				xmax = 659.991
				text = "lived"
			intervals [1692]:
				xmin = 659.991
				xmax = 660.111
				text = "in"
			intervals [1693]:
				xmin = 660.111
				xmax = 660.421
				text = "lincoln"
			intervals [1694]:
				xmin = 660.421
				xmax = 660.971
				text = "park"
			intervals [1695]:
				xmin = 660.971
				xmax = 661.2837
				text = ""
			intervals [1696]:
				xmin = 661.2837
				xmax = 661.3737
				text = "it"
			intervals [1697]:
				xmin = 661.3737
				xmax = 661.5837
				text = "was"
			intervals [1698]:
				xmin = 661.5837
				xmax = 661.6337
				text = "a"
			intervals [1699]:
				xmin = 661.6337
				xmax = 661.8039
				text = ""
			intervals [1700]:
				xmin = 661.8039
				xmax = 661.9939
				text = "one"
			intervals [1701]:
				xmin = 661.9939
				xmax = 662.0639
				text = "of"
			intervals [1702]:
				xmin = 662.0639
				xmax = 662.3539
				text = "those"
			intervals [1703]:
				xmin = 662.3539
				xmax = 662.5539
				text = "big"
			intervals [1704]:
				xmin = 662.5539
				xmax = 662.8039
				text = "old"
			intervals [1705]:
				xmin = 662.8039
				xmax = 663.4239
				text = "brownstone"
			intervals [1706]:
				xmin = 663.4239
				xmax = 663.6839
				text = "type"
			intervals [1707]:
				xmin = 663.6839
				xmax = 663.7139
				text = ""
			intervals [1708]:
				xmin = 663.7139
				xmax = 664.3939
				text = "houses"
			intervals [1709]:
				xmin = 664.3939
				xmax = 664.996
				text = ""
			intervals [1710]:
				xmin = 664.996
				xmax = 665.506
				text = "and"
			intervals [1711]:
				xmin = 665.506
				xmax = 665.551
				text = ""
			intervals [1712]:
				xmin = 665.551
				xmax = 665.751
				text = "three"
			intervals [1713]:
				xmin = 665.751
				xmax = 666.411
				text = "floors"
			intervals [1714]:
				xmin = 666.411
				xmax = 667.0858
				text = ""
			intervals [1715]:
				xmin = 667.0858
				xmax = 667.3458
				text = "and"
			intervals [1716]:
				xmin = 667.3458
				xmax = 667.4458
				text = "at"
			intervals [1717]:
				xmin = 667.4458
				xmax = 667.7558
				text = "one"
			intervals [1718]:
				xmin = 667.7558
				xmax = 668.0758
				text = "point"
			intervals [1719]:
				xmin = 668.0758
				xmax = 668.3981
				text = ""
			intervals [1720]:
				xmin = 668.3981
				xmax = 668.5781
				text = "our"
			intervals [1721]:
				xmin = 668.5781
				xmax = 668.9481
				text = "whole"
			intervals [1722]:
				xmin = 668.9481
				xmax = 669.4181
				text = "family"
			intervals [1723]:
				xmin = 669.4181
				xmax = 669.6581
				text = "lived"
			intervals [1724]:
				xmin = 669.6581
				xmax = 669.7781
				text = "in"
			intervals [1725]:
				xmin = 669.7781
				xmax = 669.9281
				text = "that"
			intervals [1726]:
				xmin = 669.9281
				xmax = 670.3781
				text = "house"
			intervals [1727]:
				xmin = 670.3781
				xmax = 670.9581
				text = ""
			intervals [1728]:
				xmin = 670.9581
				xmax = 671.2581
				text = "all"
			intervals [1729]:
				xmin = 671.2581
				xmax = 671.3281
				text = "of"
			intervals [1730]:
				xmin = 671.3281
				xmax = 671.4681
				text = "my"
			intervals [1731]:
				xmin = 671.4681
				xmax = 672.1481
				text = "brothers"
			intervals [1732]:
				xmin = 672.1481
				xmax = 673.0379
				text = ""
			intervals [1733]:
				xmin = 673.0379
				xmax = 673.2179
				text = "all"
			intervals [1734]:
				xmin = 673.2179
				xmax = 673.2779
				text = "it"
			intervals [1735]:
				xmin = 673.2779
				xmax = 673.4679
				text = "was"
			intervals [1736]:
				xmin = 673.4679
				xmax = 673.6079
				text = "two"
			intervals [1737]:
				xmin = 673.6079
				xmax = 674.2979
				text = "brothers"
			intervals [1738]:
				xmin = 674.2979
				xmax = 674.9323
				text = ""
			intervals [1739]:
				xmin = 674.9323
				xmax = 675.1423
				text = "three"
			intervals [1740]:
				xmin = 675.1423
				xmax = 675.9623
				text = "sisters"
			intervals [1741]:
				xmin = 675.9623
				xmax = 676.7275
				text = ""
			intervals [1742]:
				xmin = 676.7275
				xmax = 676.9375
				text = "two"
			intervals [1743]:
				xmin = 676.9375
				xmax = 677.3575
				text = "sisters"
			intervals [1744]:
				xmin = 677.3575
				xmax = 677.4975
				text = "with"
			intervals [1745]:
				xmin = 677.4975
				xmax = 677.7675
				text = "all"
			intervals [1746]:
				xmin = 677.7675
				xmax = 677.8466
				text = ""
			intervals [1747]:
				xmin = 677.8466
				xmax = 678.2266
				text = "three"
			intervals [1748]:
				xmin = 678.2266
				xmax = 678.5601
				text = ""
			intervals [1749]:
				xmin = 678.5601
				xmax = 678.7901
				text = "each"
			intervals [1750]:
				xmin = 678.7901
				xmax = 678.9401
				text = "one"
			intervals [1751]:
				xmin = 678.9401
				xmax = 679.1501
				text = "had"
			intervals [1752]:
				xmin = 679.1501
				xmax = 679.3101
				text = "three"
			intervals [1753]:
				xmin = 679.3101
				xmax = 679.8201
				text = "kids"
			intervals [1754]:
				xmin = 679.8201
				xmax = 679.9201
				text = "<unk>"
			intervals [1755]:
				xmin = 679.9201
				xmax = 680.0231
				text = ""
			intervals [1756]:
				xmin = 680.0231
				xmax = 680.1731
				text = "they"
			intervals [1757]:
				xmin = 680.1731
				xmax = 680.2931
				text = "were"
			intervals [1758]:
				xmin = 680.2931
				xmax = 680.6331
				text = "there"
			intervals [1759]:
				xmin = 680.6331
				xmax = 681.4006
				text = ""
			intervals [1760]:
				xmin = 681.4006
				xmax = 681.7806
				text = "um"
			intervals [1761]:
				xmin = 681.7806
				xmax = 682.4824
				text = ""
			intervals [1762]:
				xmin = 682.4824
				xmax = 682.5524
				text = "uh"
			intervals [1763]:
				xmin = 682.5524
				xmax = 682.7924
				text = "my"
			intervals [1764]:
				xmin = 682.7924
				xmax = 683.1724
				text = "uncle"
			intervals [1765]:
				xmin = 683.1724
				xmax = 683.2824
				text = "and"
			intervals [1766]:
				xmin = 683.2824
				xmax = 683.5224
				text = "his"
			intervals [1767]:
				xmin = 683.5224
				xmax = 683.9424
				text = "wife"
			intervals [1768]:
				xmin = 683.9424
				xmax = 684.0499
				text = ""
			intervals [1769]:
				xmin = 684.0499
				xmax = 684.1999
				text = "my"
			intervals [1770]:
				xmin = 684.1999
				xmax = 684.5199
				text = "mother"
			intervals [1771]:
				xmin = 684.5199
				xmax = 684.6599
				text = "my"
			intervals [1772]:
				xmin = 684.6599
				xmax = 685.0799
				text = "father"
			intervals [1773]:
				xmin = 685.0799
				xmax = 685.1099
				text = ""
			intervals [1774]:
				xmin = 685.1099
				xmax = 685.1699
				text = "and"
			intervals [1775]:
				xmin = 685.1699
				xmax = 685.3999
				text = "that"
			intervals [1776]:
				xmin = 685.3999
				xmax = 685.6261
				text = ""
			intervals [1777]:
				xmin = 685.6261
				xmax = 685.8261
				text = "we"
			intervals [1778]:
				xmin = 685.8261
				xmax = 686.0361
				text = "all"
			intervals [1779]:
				xmin = 686.0361
				xmax = 686.2561
				text = "lived"
			intervals [1780]:
				xmin = 686.2561
				xmax = 686.3561
				text = "in"
			intervals [1781]:
				xmin = 686.3561
				xmax = 686.5261
				text = "that"
			intervals [1782]:
				xmin = 686.5261
				xmax = 686.5861
				text = "uh"
			intervals [1783]:
				xmin = 686.5861
				xmax = 686.6261
				text = ""
			intervals [1784]:
				xmin = 686.6261
				xmax = 687.0261
				text = "we"
			intervals [1785]:
				xmin = 687.0261
				xmax = 687.6861
				text = "loved"
			intervals [1786]:
				xmin = 687.6861
				xmax = 687.9229
				text = ""
			intervals [1787]:
				xmin = 687.9229
				xmax = 688.0829
				text = "oh"
			intervals [1788]:
				xmin = 688.0829
				xmax = 688.2329
				text = "we"
			intervals [1789]:
				xmin = 688.2329
				xmax = 688.3629
				text = "had"
			intervals [1790]:
				xmin = 688.3629
				xmax = 688.4829
				text = "so"
			intervals [1791]:
				xmin = 688.4829
				xmax = 688.7729
				text = "much"
			intervals [1792]:
				xmin = 688.7729
				xmax = 688.8555
				text = ""
			intervals [1793]:
				xmin = 688.8555
				xmax = 689.0755
				text = "great"
			intervals [1794]:
				xmin = 689.0755
				xmax = 689.4655
				text = "times"
			intervals [1795]:
				xmin = 689.4655
				xmax = 689.5555
				text = "in"
			intervals [1796]:
				xmin = 689.5555
				xmax = 689.7055
				text = "that"
			intervals [1797]:
				xmin = 689.7055
				xmax = 690.1355
				text = "house"
			intervals [1798]:
				xmin = 690.1355
				xmax = 690.7606
				text = ""
			intervals [1799]:
				xmin = 690.7606
				xmax = 691.1506
				text = "just"
			intervals [1800]:
				xmin = 691.1506
				xmax = 691.4076
				text = ""
			intervals [1801]:
				xmin = 691.4076
				xmax = 691.5376
				text = "you"
			intervals [1802]:
				xmin = 691.5376
				xmax = 691.8276
				text = "know"
			intervals [1803]:
				xmin = 691.8276
				xmax = 692.3776
				text = "just"
			intervals [1804]:
				xmin = 692.3776
				xmax = 692.5267
				text = ""
			intervals [1805]:
				xmin = 692.5267
				xmax = 692.8567
				text = "being"
			intervals [1806]:
				xmin = 692.8567
				xmax = 693.3367
				text = "together"
			intervals [1807]:
				xmin = 693.3367
				xmax = 693.4565
				text = ""
			intervals [1808]:
				xmin = 693.4565
				xmax = 693.8365
				text = "cooking"
			intervals [1809]:
				xmin = 693.8365
				xmax = 694.0065
				text = "that"
			intervals [1810]:
				xmin = 694.0065
				xmax = 694.1265
				text = "he"
			intervals [1811]:
				xmin = 694.1265
				xmax = 694.2265
				text = "c"
			intervals [1812]:
				xmin = 694.2265
				xmax = 694.2565
				text = ""
			intervals [1813]:
				xmin = 694.2565
				xmax = 694.3365
				text = "he"
			intervals [1814]:
				xmin = 694.3365
				xmax = 694.611
				text = ""
			intervals [1815]:
				xmin = 694.611
				xmax = 694.771
				text = "he"
			intervals [1816]:
				xmin = 694.771
				xmax = 694.931
				text = "was"
			intervals [1817]:
				xmin = 694.931
				xmax = 694.991
				text = "a"
			intervals [1818]:
				xmin = 694.991
				xmax = 695.601
				text = "wonderful"
			intervals [1819]:
				xmin = 695.601
				xmax = 695.911
				text = "cook"
			intervals [1820]:
				xmin = 695.911
				xmax = 696.151
				text = "he"
			intervals [1821]:
				xmin = 696.151
				xmax = 696.7726
				text = ""
			intervals [1822]:
				xmin = 696.7726
				xmax = 696.9426
				text = "oh"
			intervals [1823]:
				xmin = 696.9426
				xmax = 697.0926
				text = "he"
			intervals [1824]:
				xmin = 697.0926
				xmax = 697.2126
				text = "could"
			intervals [1825]:
				xmin = 697.2126
				xmax = 697.3426
				text = "go"
			intervals [1826]:
				xmin = 697.3426
				xmax = 697.4626
				text = "in"
			intervals [1827]:
				xmin = 697.4626
				xmax = 697.5226
				text = "the"
			intervals [1828]:
				xmin = 697.5226
				xmax = 697.5526
				text = ""
			intervals [1829]:
				xmin = 697.5526
				xmax = 698.1926
				text = "refrigerator"
			intervals [1830]:
				xmin = 698.1926
				xmax = 698.3626
				text = "and"
			intervals [1831]:
				xmin = 698.3626
				xmax = 698.4526
				text = "j-"
			intervals [1832]:
				xmin = 698.4526
				xmax = 698.7926
				text = "just"
			intervals [1833]:
				xmin = 698.7926
				xmax = 699.0426
				text = "look"
			intervals [1834]:
				xmin = 699.0426
				xmax = 699.2626
				text = "and"
			intervals [1835]:
				xmin = 699.2626
				xmax = 699.3073
				text = ""
			intervals [1836]:
				xmin = 699.3073
				xmax = 699.5573
				text = "pull"
			intervals [1837]:
				xmin = 699.5573
				xmax = 699.8673
				text = "stuff"
			intervals [1838]:
				xmin = 699.8673
				xmax = 700.0973
				text = "out"
			intervals [1839]:
				xmin = 700.0973
				xmax = 700.3173
				text = "and"
			intervals [1840]:
				xmin = 700.3173
				xmax = 700.3873
				text = ""
			intervals [1841]:
				xmin = 700.3873
				xmax = 700.7173
				text = "<unk>"
			intervals [1842]:
				xmin = 700.7173
				xmax = 700.7573
				text = ""
			intervals [1843]:
				xmin = 700.7573
				xmax = 700.8873
				text = "be"
			intervals [1844]:
				xmin = 700.8873
				xmax = 701.1173
				text = "so"
			intervals [1845]:
				xmin = 701.1173
				xmax = 701.4573
				text = "good"
			intervals [1846]:
				xmin = 701.4573
				xmax = 702.2091
				text = ""
			intervals [1847]:
				xmin = 702.2091
				xmax = 702.3391
				text = "but"
			intervals [1848]:
				xmin = 702.3391
				xmax = 702.4791
				text = "he"
			intervals [1849]:
				xmin = 702.4791
				xmax = 702.5091
				text = "d"
			intervals [1850]:
				xmin = 702.5091
				xmax = 702.5776
				text = ""
			intervals [1851]:
				xmin = 702.5776
				xmax = 702.7976
				text = "tear"
			intervals [1852]:
				xmin = 702.7976
				xmax = 702.9476
				text = "that"
			intervals [1853]:
				xmin = 702.9476
				xmax = 703.3176
				text = "kitchen"
			intervals [1854]:
				xmin = 703.3176
				xmax = 703.5076
				text = "up"
			intervals [1855]:
				xmin = 703.5076
				xmax = 703.6676
				text = "when"
			intervals [1856]:
				xmin = 703.6676
				xmax = 703.9576
				text = "w"
			intervals [1857]:
				xmin = 703.9576
				xmax = 704.0676
				text = "when"
			intervals [1858]:
				xmin = 704.0676
				xmax = 704.1776
				text = "he"
			intervals [1859]:
				xmin = 704.1776
				xmax = 704.2869
				text = ""
			intervals [1860]:
				xmin = 704.2869
				xmax = 704.5169
				text = "when"
			intervals [1861]:
				xmin = 704.5169
				xmax = 704.7269
				text = "he"
			intervals [1862]:
				xmin = 704.7269
				xmax = 704.8251
				text = ""
			intervals [1863]:
				xmin = 704.8251
				xmax = 705.0951
				text = "w"
			intervals [1864]:
				xmin = 705.0951
				xmax = 705.3587
				text = ""
			intervals [1865]:
				xmin = 705.3587
				xmax = 705.5187
				text = "when"
			intervals [1866]:
				xmin = 705.5187
				xmax = 705.7187
				text = "we"
			intervals [1867]:
				xmin = 705.7187
				xmax = 706.0187
				text = "finished"
			intervals [1868]:
				xmin = 706.0187
				xmax = 706.3287
				text = "eating"
			intervals [1869]:
				xmin = 706.3287
				xmax = 706.4487
				text = "we"
			intervals [1870]:
				xmin = 706.4487
				xmax = 706.8087
				text = "knew"
			intervals [1871]:
				xmin = 706.8087
				xmax = 706.9001
				text = ""
			intervals [1872]:
				xmin = 706.9001
				xmax = 707.0501
				text = "who"
			intervals [1873]:
				xmin = 707.0501
				xmax = 707.2401
				text = "was"
			intervals [1874]:
				xmin = 707.2401
				xmax = 707.3601
				text = "in"
			intervals [1875]:
				xmin = 707.3601
				xmax = 707.4501
				text = "the"
			intervals [1876]:
				xmin = 707.4501
				xmax = 707.7801
				text = "kitchen"
			intervals [1877]:
				xmin = 707.7801
				xmax = 707.8793
				text = ""
			intervals [1878]:
				xmin = 707.8793
				xmax = 708.0993
				text = "cause"
			intervals [1879]:
				xmin = 708.0993
				xmax = 708.2093
				text = "it"
			intervals [1880]:
				xmin = 708.2093
				xmax = 708.4193
				text = "w"
			intervals [1881]:
				xmin = 708.4193
				xmax = 708.7195
				text = ""
			intervals [1882]:
				xmin = 708.7195
				xmax = 709.0595
				text = "flour"
			intervals [1883]:
				xmin = 709.0595
				xmax = 709.2595
				text = "on"
			intervals [1884]:
				xmin = 709.2595
				xmax = 709.3695
				text = "the"
			intervals [1885]:
				xmin = 709.3695
				xmax = 709.7995
				text = "floor"
			intervals [1886]:
				xmin = 709.7995
				xmax = 710.0795
				text = "this"
			intervals [1887]:
				xmin = 710.0795
				xmax = 710.2295
				text = "and"
			intervals [1888]:
				xmin = 710.2295
				xmax = 710.4095
				text = "that"
			intervals [1889]:
				xmin = 710.4095
				xmax = 710.5295
				text = "he"
			intervals [1890]:
				xmin = 710.5295
				xmax = 710.6995
				text = "s"
			intervals [1891]:
				xmin = 710.6995
				xmax = 710.7495
				text = ""
			intervals [1892]:
				xmin = 710.7495
				xmax = 711.1695
				text = "said"
			intervals [1893]:
				xmin = 711.1695
				xmax = 711.5795
				text = "okay"
			intervals [1894]:
				xmin = 711.5795
				xmax = 711.8695
				text = "y'all"
			intervals [1895]:
				xmin = 711.8695
				xmax = 711.9795
				text = "get"
			intervals [1896]:
				xmin = 711.9795
				xmax = 712.0495
				text = "in"
			intervals [1897]:
				xmin = 712.0495
				xmax = 712.2195
				text = "here"
			intervals [1898]:
				xmin = 712.2195
				xmax = 712.4995
				text = "clean"
			intervals [1899]:
				xmin = 712.4995
				xmax = 712.6295
				text = "up"
			intervals [1900]:
				xmin = 712.6295
				xmax = 712.8595
				text = "this"
			intervals [1901]:
				xmin = 712.8595
				xmax = 713.2195
				text = "kitchen"
			intervals [1902]:
				xmin = 713.2195
				xmax = 713.6182
				text = ""
			intervals [1903]:
				xmin = 713.6182
				xmax = 713.8382
				text = "he"
			intervals [1904]:
				xmin = 713.8382
				xmax = 713.9982
				text = "did"
			intervals [1905]:
				xmin = 713.9982
				xmax = 714.1682
				text = ""
			intervals [1906]:
				xmin = 714.1682
				xmax = 714.3082
				text = "he"
			intervals [1907]:
				xmin = 714.3082
				xmax = 714.3382
				text = ""
			intervals [1908]:
				xmin = 714.3382
				xmax = 714.5582
				text = "had"
			intervals [1909]:
				xmin = 714.5582
				xmax = 714.7582
				text = "done"
			intervals [1910]:
				xmin = 714.7582
				xmax = 714.9082
				text = "all"
			intervals [1911]:
				xmin = 714.9082
				xmax = 715.0282
				text = "the"
			intervals [1912]:
				xmin = 715.0282
				xmax = 715.5282
				text = "damage"
			intervals [1913]:
				xmin = 715.5282
				xmax = 715.6482
				text = "but"
			intervals [1914]:
				xmin = 715.6482
				xmax = 715.7582
				text = "we"
			intervals [1915]:
				xmin = 715.7582
				xmax = 715.9082
				text = "had"
			intervals [1916]:
				xmin = 715.9082
				xmax = 716.0082
				text = "to"
			intervals [1917]:
				xmin = 716.0082
				xmax = 716.1582
				text = "do"
			intervals [1918]:
				xmin = 716.1582
				xmax = 716.2182
				text = "the"
			intervals [1919]:
				xmin = 716.2182
				xmax = 716.4282
				text = "w"
			intervals [1920]:
				xmin = 716.4282
				xmax = 716.6082
				text = "work"
			intervals [1921]:
				xmin = 716.6082
				xmax = 717.0382
				text = "cleaning"
			intervals [1922]:
				xmin = 717.0382
				xmax = 717.2482
				text = "it"
			intervals [1923]:
				xmin = 717.2482
				xmax = 717.3482
				text = "up"
			intervals [1924]:
				xmin = 717.3482
				xmax = 717.5182
				text = ""
			intervals [1925]:
				xmin = 717.5182
				xmax = 717.7482
				text = "<unk>"
			intervals [1926]:
				xmin = 717.7482
				xmax = 718.5643
				text = ""
			intervals [1927]:
				xmin = 718.5643
				xmax = 718.7943
				text = "but"
			intervals [1928]:
				xmin = 718.7943
				xmax = 719.0543
				text = "uh"
			intervals [1929]:
				xmin = 719.0543
				xmax = 719.2265
				text = ""
			intervals [1930]:
				xmin = 719.2265
				xmax = 719.5565
				text = "we"
			intervals [1931]:
				xmin = 719.5565
				xmax = 719.5865
				text = ""
			intervals [1932]:
				xmin = 719.5865
				xmax = 719.9765
				text = "we"
			intervals [1933]:
				xmin = 719.9765
				xmax = 720.0065
				text = ""
			intervals [1934]:
				xmin = 720.0065
				xmax = 720.1665
				text = "we"
			intervals [1935]:
				xmin = 720.1665
				xmax = 720.4365
				text = "had"
			intervals [1936]:
				xmin = 720.4365
				xmax = 720.4942
				text = ""
			intervals [1937]:
				xmin = 720.4942
				xmax = 720.9242
				text = "parties"
			intervals [1938]:
				xmin = 720.9242
				xmax = 721.0242
				text = "in"
			intervals [1939]:
				xmin = 721.0242
				xmax = 721.1542
				text = "the"
			intervals [1940]:
				xmin = 721.1542
				xmax = 721.7542
				text = "basement"
			intervals [1941]:
				xmin = 721.7542
				xmax = 721.8226
				text = ""
			intervals [1942]:
				xmin = 721.8226
				xmax = 721.9826
				text = "you"
			intervals [1943]:
				xmin = 721.9826
				xmax = 722.2026
				text = "know"
			intervals [1944]:
				xmin = 722.2026
				xmax = 722.3826
				text = "and"
			intervals [1945]:
				xmin = 722.3826
				xmax = 722.4826
				text = "he"
			intervals [1946]:
				xmin = 722.4826
				xmax = 722.6826
				text = "he"
			intervals [1947]:
				xmin = 722.6826
				xmax = 723.1326
				text = "loved"
			intervals [1948]:
				xmin = 723.1326
				xmax = 723.2526
				text = "to"
			intervals [1949]:
				xmin = 723.2526
				xmax = 723.8426
				text = "dance"
			intervals [1950]:
				xmin = 723.8426
				xmax = 724.0226
				text = "and"
			intervals [1951]:
				xmin = 724.0226
				xmax = 724.4524
				text = ""
			intervals [1952]:
				xmin = 724.4524
				xmax = 724.6024
				text = "he"
			intervals [1953]:
				xmin = 724.6024
				xmax = 724.7824
				text = "was"
			intervals [1954]:
				xmin = 724.7824
				xmax = 725.2024
				text = "just"
			intervals [1955]:
				xmin = 725.2024
				xmax = 725.453
				text = ""
			intervals [1956]:
				xmin = 725.453
				xmax = 725.633
				text = "oh"
			intervals [1957]:
				xmin = 725.633
				xmax = 727.8272
				text = ""
			intervals [1958]:
				xmin = 727.8272
				xmax = 727.9772
				text = "when"
			intervals [1959]:
				xmin = 727.9772
				xmax = 728.1672
				text = "he"
			intervals [1960]:
				xmin = 728.1672
				xmax = 728.1972
				text = ""
			intervals [1961]:
				xmin = 728.1972
				xmax = 729.0172
				text = "passed"
			intervals [1962]:
				xmin = 729.0172
				xmax = 729.5545
				text = ""
			intervals [1963]:
				xmin = 729.5545
				xmax = 730.0145
				text = "something"
			intervals [1964]:
				xmin = 730.0145
				xmax = 730.1845
				text = "went"
			intervals [1965]:
				xmin = 730.1845
				xmax = 730.3545
				text = "out"
			intervals [1966]:
				xmin = 730.3545
				xmax = 730.4245
				text = "of"
			intervals [1967]:
				xmin = 730.4245
				xmax = 730.6745
				text = "me"
			intervals [1968]:
				xmin = 730.6745
				xmax = 731.6109
				text = ""
			intervals [1969]:
				xmin = 731.6109
				xmax = 731.7909
				text = "i"
			intervals [1970]:
				xmin = 731.7909
				xmax = 732.1009
				text = "love"
			intervals [1971]:
				xmin = 732.1009
				xmax = 732.1509
				text = ""
			intervals [1972]:
				xmin = 732.1509
				xmax = 732.2909
				text = "i"
			intervals [1973]:
				xmin = 732.2909
				xmax = 732.7509
				text = "just"
			intervals [1974]:
				xmin = 732.7509
				xmax = 734.2109
				text = ""
			intervals [1975]:
				xmin = 734.2109
				xmax = 734.3009
				text = "he"
			intervals [1976]:
				xmin = 734.3009
				xmax = 734.4609
				text = "was"
			intervals [1977]:
				xmin = 734.4609
				xmax = 734.5909
				text = "up"
			intervals [1978]:
				xmin = 734.5909
				xmax = 734.7509
				text = "here"
			intervals [1979]:
				xmin = 734.7509
				xmax = 736.0355
				text = ""
			intervals [1980]:
				xmin = 736.0355
				xmax = 736.1755
				text = "and"
			intervals [1981]:
				xmin = 736.1755
				xmax = 736.5155
				text = "so"
			intervals [1982]:
				xmin = 736.5155
				xmax = 737.5036
				text = ""
			intervals [1983]:
				xmin = 737.5036
				xmax = 737.5636
				text = "it"
			intervals [1984]:
				xmin = 737.5636
				xmax = 737.7036
				text = "was"
			intervals [1985]:
				xmin = 737.7036
				xmax = 738.1136
				text = "hard"
			intervals [1986]:
				xmin = 738.1136
				xmax = 738.3922
				text = ""
			intervals [1987]:
				xmin = 738.3922
				xmax = 738.5722
				text = "but"
			intervals [1988]:
				xmin = 738.5722
				xmax = 738.6022
				text = ""
			intervals [1989]:
				xmin = 738.6022
				xmax = 738.9822
				text = "um"
			intervals [1990]:
				xmin = 738.9822
				xmax = 740.1843
				text = ""
			intervals [1991]:
				xmin = 740.1843
				xmax = 740.5543
				text = "those"
			intervals [1992]:
				xmin = 740.5543
				xmax = 740.6343
				text = "are"
			intervals [1993]:
				xmin = 740.6343
				xmax = 740.7243
				text = ""
			intervals [1994]:
				xmin = 740.7243
				xmax = 740.9443
				text = "some"
			intervals [1995]:
				xmin = 740.9443
				xmax = 741.0043
				text = "of"
			intervals [1996]:
				xmin = 741.0043
				xmax = 741.1543
				text = "the"
			intervals [1997]:
				xmin = 741.1543
				xmax = 741.5343
				text = "best"
			intervals [1998]:
				xmin = 741.5343
				xmax = 741.9743
				text = "memories"
			intervals [1999]:
				xmin = 741.9743
				xmax = 742.0543
				text = "were"
			intervals [2000]:
				xmin = 742.0543
				xmax = 742.2543
				text = "in"
			intervals [2001]:
				xmin = 742.2543
				xmax = 742.4343
				text = "that"
			intervals [2002]:
				xmin = 742.4343
				xmax = 742.9943
				text = "house"
			intervals [2003]:
				xmin = 742.9943
				xmax = 743.8034
				text = ""
			intervals [2004]:
				xmin = 743.8034
				xmax = 744.1234
				text = "mm"
			intervals [2005]:
				xmin = 744.1234
				xmax = 750.0891
				text = ""
			intervals [2006]:
				xmin = 750.0891
				xmax = 750.2791
				text = "s"
			intervals [2007]:
				xmin = 750.2791
				xmax = 750.5191
				text = "yes"
			intervals [2008]:
				xmin = 750.5191
				xmax = 750.7191
				text = "soon"
			intervals [2009]:
				xmin = 750.7191
				xmax = 750.9491
				text = "after"
			intervals [2010]:
				xmin = 750.9491
				xmax = 751.0491
				text = "he"
			intervals [2011]:
				xmin = 751.0491
				xmax = 751.5391
				text = "passed"
			intervals [2012]:
				xmin = 751.5391
				xmax = 751.7291
				text = "and"
			intervals [2013]:
				xmin = 751.7291
				xmax = 751.9891
				text = "um"
			intervals [2014]:
				xmin = 751.9891
				xmax = 752.7205
				text = ""
			intervals [2015]:
				xmin = 752.7205
				xmax = 753.0205
				text = "my"
			intervals [2016]:
				xmin = 753.0205
				xmax = 753.3205
				text = "one"
			intervals [2017]:
				xmin = 753.3205
				xmax = 753.3805
				text = "of"
			intervals [2018]:
				xmin = 753.3805
				xmax = 753.5705
				text = "my"
			intervals [2019]:
				xmin = 753.5705
				xmax = 753.8705
				text = "older"
			intervals [2020]:
				xmin = 753.8705
				xmax = 754.4605
				text = "brothers"
			intervals [2021]:
				xmin = 754.4605
				xmax = 754.4905
				text = ""
			intervals [2022]:
				xmin = 754.4905
				xmax = 754.9505
				text = "helped"
			intervals [2023]:
				xmin = 754.9505
				xmax = 755.1079
				text = ""
			intervals [2024]:
				xmin = 755.1079
				xmax = 755.1979
				text = "my"
			intervals [2025]:
				xmin = 755.1979
				xmax = 755.5279
				text = "mother"
			intervals [2026]:
				xmin = 755.5279
				xmax = 755.6479
				text = "you"
			intervals [2027]:
				xmin = 755.6479
				xmax = 755.7579
				text = "know"
			intervals [2028]:
				xmin = 755.7579
				xmax = 755.8879
				text = "he"
			intervals [2029]:
				xmin = 755.8879
				xmax = 755.9179
				text = "s"
			intervals [2030]:
				xmin = 755.9179
				xmax = 756.0071
				text = ""
			intervals [2031]:
				xmin = 756.0071
				xmax = 756.4771
				text = "stepped"
			intervals [2032]:
				xmin = 756.4771
				xmax = 756.6971
				text = "in"
			intervals [2033]:
				xmin = 756.6971
				xmax = 756.8771
				text = "and"
			intervals [2034]:
				xmin = 756.8771
				xmax = 756.9771
				text = "s"
			intervals [2035]:
				xmin = 756.9771
				xmax = 757.4309
				text = ""
			intervals [2036]:
				xmin = 757.4309
				xmax = 757.6309
				text = "so"
			intervals [2037]:
				xmin = 757.6309
				xmax = 757.7709
				text = "we"
			intervals [2038]:
				xmin = 757.7709
				xmax = 758.0709
				text = "moved"
			intervals [2039]:
				xmin = 758.0709
				xmax = 758.6309
				text = "to"
			intervals [2040]:
				xmin = 758.6309
				xmax = 760.1074
				text = ""
			intervals [2041]:
				xmin = 760.1074
				xmax = 760.3674
				text = "g"
			intervals [2042]:
				xmin = 760.3674
				xmax = 760.8274
				text = "street"
			intervals [2043]:
				xmin = 760.8274
				xmax = 760.9774
				text = "in"
			intervals [2044]:
				xmin = 760.9774
				xmax = 761.6874
				text = "southeast"
			intervals [2045]:
				xmin = 761.6874
				xmax = 761.7374
				text = ""
			intervals [2046]:
				xmin = 761.7374
				xmax = 761.9174
				text = "which"
			intervals [2047]:
				xmin = 761.9174
				xmax = 762.0674
				text = "is"
			intervals [2048]:
				xmin = 762.0674
				xmax = 762.3274
				text = "over"
			intervals [2049]:
				xmin = 762.3274
				xmax = 762.6874
				text = "off"
			intervals [2050]:
				xmin = 762.6874
				xmax = 762.8674
				text = "of"
			intervals [2051]:
				xmin = 762.8674
				xmax = 763.2174
				text = "um"
			intervals [2052]:
				xmin = 763.2174
				xmax = 763.5695
				text = ""
			intervals [2053]:
				xmin = 763.5695
				xmax = 764.0195
				text = "minnesota"
			intervals [2054]:
				xmin = 764.0195
				xmax = 764.4895
				text = "avenue"
			intervals [2055]:
				xmin = 764.4895
				xmax = 765.5872
				text = ""
			intervals [2056]:
				xmin = 765.5872
				xmax = 765.7572
				text = "over"
			intervals [2057]:
				xmin = 765.7572
				xmax = 766.0072
				text = "near"
			intervals [2058]:
				xmin = 766.0072
				xmax = 766.2772
				text = "that"
			intervals [2059]:
				xmin = 766.2772
				xmax = 766.5172
				text = "uh"
			intervals [2060]:
				xmin = 766.5172
				xmax = 766.8372
				text = "fort"
			intervals [2061]:
				xmin = 766.8372
				xmax = 767.2872
				text = "dupont"
			intervals [2062]:
				xmin = 767.2872
				xmax = 767.3515
				text = ""
			intervals [2063]:
				xmin = 767.3515
				xmax = 767.7915
				text = "park"
			intervals [2064]:
				xmin = 767.7915
				xmax = 768.2503
				text = ""
			intervals [2065]:
				xmin = 768.2503
				xmax = 768.3903
				text = "mm"
			intervals [2066]:
				xmin = 768.3903
				xmax = 768.6103
				text = "over"
			intervals [2067]:
				xmin = 768.6103
				xmax = 768.6703
				text = "in"
			intervals [2068]:
				xmin = 768.6703
				xmax = 768.8503
				text = "that"
			intervals [2069]:
				xmin = 768.8503
				xmax = 769.2203
				text = "area"
			intervals [2070]:
				xmin = 769.2203
				xmax = 770.0883
				text = ""
			intervals [2071]:
				xmin = 770.0883
				xmax = 770.4083
				text = "and"
			intervals [2072]:
				xmin = 770.4083
				xmax = 770.8183
				text = "um"
			intervals [2073]:
				xmin = 770.8183
				xmax = 772.599
				text = ""
			intervals [2074]:
				xmin = 772.599
				xmax = 772.769
				text = "that"
			intervals [2075]:
				xmin = 772.769
				xmax = 772.989
				text = "was"
			intervals [2076]:
				xmin = 772.989
				xmax = 773.059
				text = "a"
			intervals [2077]:
				xmin = 773.059
				xmax = 773.319
				text = "fun"
			intervals [2078]:
				xmin = 773.319
				xmax = 773.799
				text = "house"
			intervals [2079]:
				xmin = 773.799
				xmax = 773.879
				text = "it"
			intervals [2080]:
				xmin = 773.879
				xmax = 774.269
				text = "was"
			intervals [2081]:
				xmin = 774.269
				xmax = 774.299
				text = ""
			intervals [2082]:
				xmin = 774.299
				xmax = 774.539
				text = "big"
			intervals [2083]:
				xmin = 774.539
				xmax = 775.009
				text = "house"
			intervals [2084]:
				xmin = 775.009
				xmax = 775.239
				text = "and"
			intervals [2085]:
				xmin = 775.239
				xmax = 776.8504
				text = ""
			intervals [2086]:
				xmin = 776.8504
				xmax = 777.0504
				text = "a"
			intervals [2087]:
				xmin = 777.0504
				xmax = 777.5204
				text = "brother"
			intervals [2088]:
				xmin = 777.5204
				xmax = 777.7104
				text = "one"
			intervals [2089]:
				xmin = 777.7104
				xmax = 777.7804
				text = "of"
			intervals [2090]:
				xmin = 777.7804
				xmax = 777.9004
				text = "my"
			intervals [2091]:
				xmin = 777.9004
				xmax = 778.4004
				text = "brothers"
			intervals [2092]:
				xmin = 778.4004
				xmax = 778.7104
				text = "and"
			intervals [2093]:
				xmin = 778.7104
				xmax = 779.1819
				text = ""
			intervals [2094]:
				xmin = 779.1819
				xmax = 779.3619
				text = "my"
			intervals [2095]:
				xmin = 779.3619
				xmax = 779.5419
				text = "older"
			intervals [2096]:
				xmin = 779.5419
				xmax = 779.9539
				text = ""
			intervals [2097]:
				xmin = 779.9539
				xmax = 780.1739
				text = "two"
			intervals [2098]:
				xmin = 780.1739
				xmax = 780.2439
				text = "of"
			intervals [2099]:
				xmin = 780.2439
				xmax = 780.3539
				text = "my"
			intervals [2100]:
				xmin = 780.3539
				xmax = 780.6139
				text = "older"
			intervals [2101]:
				xmin = 780.6139
				xmax = 781.3139
				text = "sisters"
			intervals [2102]:
				xmin = 781.3139
				xmax = 781.3439
				text = ""
			intervals [2103]:
				xmin = 781.3439
				xmax = 781.4439
				text = "my"
			intervals [2104]:
				xmin = 781.4439
				xmax = 781.9739
				text = "mother"
			intervals [2105]:
				xmin = 781.9739
				xmax = 782.177
				text = ""
			intervals [2106]:
				xmin = 782.177
				xmax = 782.337
				text = "and"
			intervals [2107]:
				xmin = 782.337
				xmax = 782.367
				text = ""
			intervals [2108]:
				xmin = 782.367
				xmax = 782.567
				text = "me"
			intervals [2109]:
				xmin = 782.567
				xmax = 782.8658
				text = ""
			intervals [2110]:
				xmin = 782.8658
				xmax = 783.0058
				text = "yeah"
			intervals [2111]:
				xmin = 783.0058
				xmax = 784.1194
				text = ""
			intervals [2112]:
				xmin = 784.1194
				xmax = 784.2294
				text = "and"
			intervals [2113]:
				xmin = 784.2294
				xmax = 784.3794
				text = "we"
			intervals [2114]:
				xmin = 784.3794
				xmax = 784.5594
				text = "had"
			intervals [2115]:
				xmin = 784.5594
				xmax = 784.7694
				text = "fun"
			intervals [2116]:
				xmin = 784.7694
				xmax = 784.8694
				text = "in"
			intervals [2117]:
				xmin = 784.8694
				xmax = 785.0294
				text = "that"
			intervals [2118]:
				xmin = 785.0294
				xmax = 785.5194
				text = "house"
			intervals [2119]:
				xmin = 785.5194
				xmax = 785.6694
				text = "um"
			intervals [2120]:
				xmin = 785.6694
				xmax = 786.9378
				text = ""
			intervals [2121]:
				xmin = 786.9378
				xmax = 787.1578
				text = "why"
			intervals [2122]:
				xmin = 787.1578
				xmax = 787.2878
				text = "we"
			intervals [2123]:
				xmin = 787.2878
				xmax = 787.6378
				text = "moved"
			intervals [2124]:
				xmin = 787.6378
				xmax = 787.7178
				text = "i"
			intervals [2125]:
				xmin = 787.7178
				xmax = 787.9078
				text = "don't"
			intervals [2126]:
				xmin = 787.9078
				xmax = 788.1278
				text = "know"
			intervals [2127]:
				xmin = 788.1278
				xmax = 788.2578
				text = "i"
			intervals [2128]:
				xmin = 788.2578
				xmax = 788.4778
				text = "was"
			intervals [2129]:
				xmin = 788.4778
				xmax = 788.6578
				text = "a"
			intervals [2130]:
				xmin = 788.6578
				xmax = 788.7978
				text = "i"
			intervals [2131]:
				xmin = 788.7978
				xmax = 789.1478
				text = "was"
			intervals [2132]:
				xmin = 789.1478
				xmax = 789.324
				text = ""
			intervals [2133]:
				xmin = 789.324
				xmax = 789.454
				text = "when"
			intervals [2134]:
				xmin = 789.454
				xmax = 789.594
				text = "my"
			intervals [2135]:
				xmin = 789.594
				xmax = 789.914
				text = "father"
			intervals [2136]:
				xmin = 789.914
				xmax = 790.164
				text = "died"
			intervals [2137]:
				xmin = 790.164
				xmax = 790.234
				text = "i"
			intervals [2138]:
				xmin = 790.234
				xmax = 790.464
				text = "was"
			intervals [2139]:
				xmin = 790.464
				xmax = 790.914
				text = "ten"
			intervals [2140]:
				xmin = 790.914
				xmax = 791.184
				text = "so"
			intervals [2141]:
				xmin = 791.184
				xmax = 791.284
				text = "when"
			intervals [2142]:
				xmin = 791.284
				xmax = 791.404
				text = "we"
			intervals [2143]:
				xmin = 791.404
				xmax = 791.614
				text = "left"
			intervals [2144]:
				xmin = 791.614
				xmax = 791.734
				text = "that"
			intervals [2145]:
				xmin = 791.734
				xmax = 792.254
				text = "house"
			intervals [2146]:
				xmin = 792.254
				xmax = 792.384
				text = "i"
			intervals [2147]:
				xmin = 792.384
				xmax = 792.974
				text = "was"
			intervals [2148]:
				xmin = 792.974
				xmax = 793.0256
				text = ""
			intervals [2149]:
				xmin = 793.0256
				xmax = 793.6456
				text = "twelve"
			intervals [2150]:
				xmin = 793.6456
				xmax = 795.1095
				text = ""
			intervals [2151]:
				xmin = 795.1095
				xmax = 795.4395
				text = "so"
			intervals [2152]:
				xmin = 795.4395
				xmax = 795.5995
				text = "i"
			intervals [2153]:
				xmin = 795.5995
				xmax = 795.6295
				text = ""
			intervals [2154]:
				xmin = 795.6295
				xmax = 795.7795
				text = "you"
			intervals [2155]:
				xmin = 795.7795
				xmax = 795.8795
				text = "know"
			intervals [2156]:
				xmin = 795.8795
				xmax = 796.0195
				text = "i"
			intervals [2157]:
				xmin = 796.0195
				xmax = 796.2495
				text = "didn't"
			intervals [2158]:
				xmin = 796.2495
				xmax = 796.4095
				text = "know"
			intervals [2159]:
				xmin = 796.4095
				xmax = 796.9795
				text = "all"
			intervals [2160]:
				xmin = 796.9795
				xmax = 797.0095
				text = ""
			intervals [2161]:
				xmin = 797.0095
				xmax = 797.1095
				text = "the"
			intervals [2162]:
				xmin = 797.1095
				xmax = 797.5495
				text = "goings"
			intervals [2163]:
				xmin = 797.5495
				xmax = 797.8095
				text = "on"
			intervals [2164]:
				xmin = 797.8095
				xmax = 797.9295
				text = "and"
			intervals [2165]:
				xmin = 797.9295
				xmax = 798.2595
				text = "stuff"
			intervals [2166]:
				xmin = 798.2595
				xmax = 798.3495
				text = "i"
			intervals [2167]:
				xmin = 798.3495
				xmax = 798.4695
				text = "was"
			intervals [2168]:
				xmin = 798.4695
				xmax = 798.6895
				text = "still"
			intervals [2169]:
				xmin = 798.6895
				xmax = 798.8495
				text = "too"
			intervals [2170]:
				xmin = 798.8495
				xmax = 799.1295
				text = "young"
			intervals [2171]:
				xmin = 799.1295
				xmax = 799.2295
				text = "to"
			intervals [2172]:
				xmin = 799.2295
				xmax = 799.7153
				text = ""
			intervals [2173]:
				xmin = 799.7153
				xmax = 799.9153
				text = "be"
			intervals [2174]:
				xmin = 799.9153
				xmax = 799.983
				text = ""
			intervals [2175]:
				xmin = 799.983
				xmax = 800.153
				text = "but"
			intervals [2176]:
				xmin = 800.153
				xmax = 800.253
				text = "i"
			intervals [2177]:
				xmin = 800.253
				xmax = 800.3748
				text = ""
			intervals [2178]:
				xmin = 800.3748
				xmax = 800.7048
				text = "just"
			intervals [2179]:
				xmin = 800.7048
				xmax = 801.0248
				text = "know"
			intervals [2180]:
				xmin = 801.0248
				xmax = 801.3048
				text = "that"
			intervals [2181]:
				xmin = 801.3048
				xmax = 801.6711
				text = ""
			intervals [2182]:
				xmin = 801.6711
				xmax = 801.8111
				text = "we"
			intervals [2183]:
				xmin = 801.8111
				xmax = 802.3311
				text = "moved"
			intervals [2184]:
				xmin = 802.3311
				xmax = 802.4911
				text = "and"
			intervals [2185]:
				xmin = 802.4911
				xmax = 802.7211
				text = "when"
			intervals [2186]:
				xmin = 802.7211
				xmax = 802.8711
				text = "we"
			intervals [2187]:
				xmin = 802.8711
				xmax = 802.9311
				text = "were"
			intervals [2188]:
				xmin = 802.9311
				xmax = 802.9611
				text = ""
			intervals [2189]:
				xmin = 802.9611
				xmax = 803.2511
				text = "there"
			intervals [2190]:
				xmin = 803.2511
				xmax = 803.3111
				text = "i"
			intervals [2191]:
				xmin = 803.3111
				xmax = 803.5411
				text = "went"
			intervals [2192]:
				xmin = 803.5411
				xmax = 803.7911
				text = "to"
			intervals [2193]:
				xmin = 803.7911
				xmax = 804.0611
				text = "um"
			intervals [2194]:
				xmin = 804.0611
				xmax = 805.4003
				text = ""
			intervals [2195]:
				xmin = 805.4003
				xmax = 805.7603
				text = "rdx"
			intervals [2196]:
				xmin = 805.7603
				xmax = 805.9624
				text = ""
			intervals [2197]:
				xmin = 805.9624
				xmax = 806.2424
				text = "well"
			intervals [2198]:
				xmin = 806.2424
				xmax = 806.4024
				text = "when"
			intervals [2199]:
				xmin = 806.4024
				xmax = 806.5924
				text = "i"
			intervals [2200]:
				xmin = 806.5924
				xmax = 806.7724
				text = "was"
			intervals [2201]:
				xmin = 806.7724
				xmax = 806.8724
				text = "at"
			intervals [2202]:
				xmin = 806.8724
				xmax = 807.0224
				text = "when"
			intervals [2203]:
				xmin = 807.0224
				xmax = 807.0824
				text = "we"
			intervals [2204]:
				xmin = 807.0824
				xmax = 807.1824
				text = "were"
			intervals [2205]:
				xmin = 807.1824
				xmax = 807.3624
				text = "at"
			intervals [2206]:
				xmin = 807.3624
				xmax = 807.5126
				text = ""
			intervals [2207]:
				xmin = 807.5126
				xmax = 807.8626
				text = "lincoln"
			intervals [2208]:
				xmin = 807.8626
				xmax = 808.2026
				text = "park"
			intervals [2209]:
				xmin = 808.2026
				xmax = 808.2926
				text = "i"
			intervals [2210]:
				xmin = 808.2926
				xmax = 808.5626
				text = "went"
			intervals [2211]:
				xmin = 808.5626
				xmax = 808.6326
				text = "to"
			intervals [2212]:
				xmin = 808.6326
				xmax = 809.2126
				text = "rdx"
			intervals [2213]:
				xmin = 809.2126
				xmax = 809.7126
				text = "elementary"
			intervals [2214]:
				xmin = 809.7126
				xmax = 810.1626
				text = "school"
			intervals [2215]:
				xmin = 810.1626
				xmax = 810.7093
				text = ""
			intervals [2216]:
				xmin = 810.7093
				xmax = 811.2593
				text = "and"
			intervals [2217]:
				xmin = 811.2593
				xmax = 811.4993
				text = "uh"
			intervals [2218]:
				xmin = 811.4993
				xmax = 811.8805
				text = ""
			intervals [2219]:
				xmin = 811.8805
				xmax = 812.2605
				text = "um"
			intervals [2220]:
				xmin = 812.2605
				xmax = 812.3774
				text = ""
			intervals [2221]:
				xmin = 812.3774
				xmax = 812.5474
				text = "that"
			intervals [2222]:
				xmin = 812.5474
				xmax = 812.6474
				text = "s"
			intervals [2223]:
				xmin = 812.6474
				xmax = 812.8391
				text = ""
			intervals [2224]:
				xmin = 812.8391
				xmax = 813.0191
				text = "that"
			intervals [2225]:
				xmin = 813.0191
				xmax = 813.1291
				text = "s"
			intervals [2226]:
				xmin = 813.1291
				xmax = 813.1991
				text = "the"
			intervals [2227]:
				xmin = 813.1991
				xmax = 813.7291
				text = "biggest"
			intervals [2228]:
				xmin = 813.7291
				xmax = 813.9469
				text = ""
			intervals [2229]:
				xmin = 813.9469
				xmax = 814.2169
				text = "chunk"
			intervals [2230]:
				xmin = 814.2169
				xmax = 814.3369
				text = "of"
			intervals [2231]:
				xmin = 814.3369
				xmax = 814.3669
				text = ""
			intervals [2232]:
				xmin = 814.3669
				xmax = 814.7969
				text = "school"
			intervals [2233]:
				xmin = 814.7969
				xmax = 814.9569
				text = "that"
			intervals [2234]:
				xmin = 814.9569
				xmax = 815.0569
				text = "i"
			intervals [2235]:
				xmin = 815.0569
				xmax = 815.2069
				text = "can"
			intervals [2236]:
				xmin = 815.2069
				xmax = 815.6069
				text = "remember"
			intervals [2237]:
				xmin = 815.6069
				xmax = 815.6669
				text = "i"
			intervals [2238]:
				xmin = 815.6669
				xmax = 815.8569
				text = "went"
			intervals [2239]:
				xmin = 815.8569
				xmax = 816.0069
				text = "there"
			intervals [2240]:
				xmin = 816.0069
				xmax = 816.1569
				text = "from"
			intervals [2241]:
				xmin = 816.1569
				xmax = 816.4869
				text = "third"
			intervals [2242]:
				xmin = 816.4869
				xmax = 816.7369
				text = "grade"
			intervals [2243]:
				xmin = 816.7369
				xmax = 816.8469
				text = "to"
			intervals [2244]:
				xmin = 816.8469
				xmax = 817.2069
				text = "sixth"
			intervals [2245]:
				xmin = 817.2069
				xmax = 817.6269
				text = "grade"
			intervals [2246]:
				xmin = 817.6269
				xmax = 818.6106
				text = ""
			intervals [2247]:
				xmin = 818.6106
				xmax = 818.9506
				text = "and"
			intervals [2248]:
				xmin = 818.9506
				xmax = 819.2406
				text = "then"
			intervals [2249]:
				xmin = 819.2406
				xmax = 819.5406
				text = "um"
			intervals [2250]:
				xmin = 819.5406
				xmax = 820.2426
				text = ""
			intervals [2251]:
				xmin = 820.2426
				xmax = 820.4426
				text = "on"
			intervals [2252]:
				xmin = 820.4426
				xmax = 820.6626
				text = "g"
			intervals [2253]:
				xmin = 820.6626
				xmax = 820.9526
				text = "street"
			intervals [2254]:
				xmin = 820.9526
				xmax = 821.0226
				text = "i"
			intervals [2255]:
				xmin = 821.0226
				xmax = 821.2026
				text = "went"
			intervals [2256]:
				xmin = 821.2026
				xmax = 821.2826
				text = "to"
			intervals [2257]:
				xmin = 821.2826
				xmax = 821.3126
				text = ""
			intervals [2258]:
				xmin = 821.3126
				xmax = 821.8026
				text = "rdx"
			intervals [2259]:
				xmin = 821.8026
				xmax = 821.9026
				text = "and"
			intervals [2260]:
				xmin = 821.9026
				xmax = 822.0726
				text = "that"
			intervals [2261]:
				xmin = 822.0726
				xmax = 822.1926
				text = "s"
			intervals [2262]:
				xmin = 822.1926
				xmax = 822.3926
				text = "where"
			intervals [2263]:
				xmin = 822.3926
				xmax = 822.5326
				text = "i"
			intervals [2264]:
				xmin = 822.5326
				xmax = 822.7128
				text = ""
			intervals [2265]:
				xmin = 822.7128
				xmax = 822.8228
				text = "was"
			intervals [2266]:
				xmin = 822.8228
				xmax = 823.2628
				text = "promoted"
			intervals [2267]:
				xmin = 823.2628
				xmax = 823.5928
				text = "from"
			intervals [2268]:
				xmin = 823.5928
				xmax = 823.8728
				text = "then"
			intervals [2269]:
				xmin = 823.8728
				xmax = 824.0034
				text = ""
			intervals [2270]:
				xmin = 824.0034
				xmax = 824.0834
				text = "i"
			intervals [2271]:
				xmin = 824.0834
				xmax = 824.2434
				text = "went"
			intervals [2272]:
				xmin = 824.2434
				xmax = 824.3634
				text = "to"
			intervals [2273]:
				xmin = 824.3634
				xmax = 824.6834
				text = "junior"
			intervals [2274]:
				xmin = 824.6834
				xmax = 824.8934
				text = "high"
			intervals [2275]:
				xmin = 824.8934
				xmax = 825.3134
				text = "school"
			intervals [2276]:
				xmin = 825.3134
				xmax = 825.9675
				text = ""
			intervals [2277]:
				xmin = 825.9675
				xmax = 826.4675
				text = "so"
			intervals [2278]:
				xmin = 826.4675
				xmax = 826.556
				text = ""
			intervals [2279]:
				xmin = 826.556
				xmax = 826.716
				text = "by"
			intervals [2280]:
				xmin = 826.716
				xmax = 826.926
				text = "that"
			intervals [2281]:
				xmin = 826.926
				xmax = 827.526
				text = "time"
			intervals [2282]:
				xmin = 827.526
				xmax = 827.8766
				text = ""
			intervals [2283]:
				xmin = 827.8766
				xmax = 828.0766
				text = "we"
			intervals [2284]:
				xmin = 828.0766
				xmax = 828.4866
				text = "moved"
			intervals [2285]:
				xmin = 828.4866
				xmax = 828.9766
				text = "to"
			intervals [2286]:
				xmin = 828.9766
				xmax = 829.9132
				text = ""
			intervals [2287]:
				xmin = 829.9132
				xmax = 830.3032
				text = "um"
			intervals [2288]:
				xmin = 830.3032
				xmax = 831.1002
				text = ""
			intervals [2289]:
				xmin = 831.1002
				xmax = 831.2502
				text = "where"
			intervals [2290]:
				xmin = 831.2502
				xmax = 831.4602
				text = "was"
			intervals [2291]:
				xmin = 831.4602
				xmax = 831.6902
				text = "it"
			intervals [2292]:
				xmin = 831.6902
				xmax = 832.6736
				text = ""
			intervals [2293]:
				xmin = 832.6736
				xmax = 832.9336
				text = "n"
			intervals [2294]:
				xmin = 832.9336
				xmax = 833.3236
				text = "street"
			intervals [2295]:
				xmin = 833.3236
				xmax = 833.3536
				text = ""
			intervals [2296]:
				xmin = 833.3536
				xmax = 834.3436
				text = "southwest"
			intervals [2297]:
				xmin = 834.3436
				xmax = 836.5087
				text = ""
			intervals [2298]:
				xmin = 836.5087
				xmax = 836.6087
				text = "i"
			intervals [2299]:
				xmin = 836.6087
				xmax = 836.7887
				text = "don't"
			intervals [2300]:
				xmin = 836.7887
				xmax = 837.1287
				text = "remember"
			intervals [2301]:
				xmin = 837.1287
				xmax = 837.3187
				text = "what"
			intervals [2302]:
				xmin = 837.3187
				xmax = 837.4687
				text = "that"
			intervals [2303]:
				xmin = 837.4687
				xmax = 837.6587
				text = "was"
			intervals [2304]:
				xmin = 837.6587
				xmax = 838.0287
				text = "near"
			intervals [2305]:
				xmin = 838.0287
				xmax = 838.1987
				text = "that"
			intervals [2306]:
				xmin = 838.1987
				xmax = 838.5687
				text = "was"
			intervals [2307]:
				xmin = 838.5687
				xmax = 839.4903
				text = ""
			intervals [2308]:
				xmin = 839.4903
				xmax = 839.5603
				text = "i"
			intervals [2309]:
				xmin = 839.5603
				xmax = 839.6703
				text = "don't"
			intervals [2310]:
				xmin = 839.6703
				xmax = 839.9003
				text = "have"
			intervals [2311]:
				xmin = 839.9003
				xmax = 839.9603
				text = "a"
			intervals [2312]:
				xmin = 839.9603
				xmax = 840.1303
				text = "whole"
			intervals [2313]:
				xmin = 840.1303
				xmax = 840.2903
				text = "lot"
			intervals [2314]:
				xmin = 840.2903
				xmax = 840.3603
				text = "of"
			intervals [2315]:
				xmin = 840.3603
				xmax = 840.7503
				text = "memories"
			intervals [2316]:
				xmin = 840.7503
				xmax = 840.8103
				text = "o"
			intervals [2317]:
				xmin = 840.8103
				xmax = 840.8803
				text = ""
			intervals [2318]:
				xmin = 840.8803
				xmax = 841.0403
				text = "of"
			intervals [2319]:
				xmin = 841.0403
				xmax = 841.2303
				text = "that"
			intervals [2320]:
				xmin = 841.2303
				xmax = 841.4803
				text = "house"
			intervals [2321]:
				xmin = 841.4803
				xmax = 841.8103
				text = "except"
			intervals [2322]:
				xmin = 841.8103
				xmax = 841.9503
				text = "it"
			intervals [2323]:
				xmin = 841.9503
				xmax = 842.1803
				text = "was"
			intervals [2324]:
				xmin = 842.1803
				xmax = 842.2803
				text = "a"
			intervals [2325]:
				xmin = 842.2803
				xmax = 842.3774
				text = ""
			intervals [2326]:
				xmin = 842.3774
				xmax = 842.4874
				text = "a"
			intervals [2327]:
				xmin = 842.4874
				xmax = 842.8974
				text = "spooky"
			intervals [2328]:
				xmin = 842.8974
				xmax = 843.1674
				text = "house"
			intervals [2329]:
				xmin = 843.1674
				xmax = 843.3174
				text = "we"
			intervals [2330]:
				xmin = 843.3174
				xmax = 843.5674
				text = "all"
			intervals [2331]:
				xmin = 843.5674
				xmax = 843.6598
				text = ""
			intervals [2332]:
				xmin = 843.6598
				xmax = 843.8398
				text = "thought"
			intervals [2333]:
				xmin = 843.8398
				xmax = 843.9098
				text = "it"
			intervals [2334]:
				xmin = 843.9098
				xmax = 844.1698
				text = "was"
			intervals [2335]:
				xmin = 844.1698
				xmax = 844.5898
				text = "haunted"
			intervals [2336]:
				xmin = 844.5898
				xmax = 844.8998
				text = ""
			intervals [2337]:
				xmin = 844.8998
				xmax = 844.9698
				text = "<unk>"
			intervals [2338]:
				xmin = 844.9698
				xmax = 846.217
				text = ""
			intervals [2339]:
				xmin = 846.217
				xmax = 846.427
				text = "yeah"
			intervals [2340]:
				xmin = 846.427
				xmax = 846.657
				text = "cause"
			intervals [2341]:
				xmin = 846.657
				xmax = 846.717
				text = "it"
			intervals [2342]:
				xmin = 846.717
				xmax = 847.017
				text = "was"
			intervals [2343]:
				xmin = 847.017
				xmax = 847.1185
				text = ""
			intervals [2344]:
				xmin = 847.1185
				xmax = 847.2485
				text = "it"
			intervals [2345]:
				xmin = 847.2485
				xmax = 847.3885
				text = "was"
			intervals [2346]:
				xmin = 847.3885
				xmax = 847.5985
				text = "kind"
			intervals [2347]:
				xmin = 847.5985
				xmax = 847.6985
				text = "of"
			intervals [2348]:
				xmin = 847.6985
				xmax = 848.2085
				text = "dark"
			intervals [2349]:
				xmin = 848.2085
				xmax = 848.3185
				text = "it"
			intervals [2350]:
				xmin = 848.3185
				xmax = 848.4785
				text = "was"
			intervals [2351]:
				xmin = 848.4785
				xmax = 848.5985
				text = "on"
			intervals [2352]:
				xmin = 848.5985
				xmax = 848.7085
				text = "the"
			intervals [2353]:
				xmin = 848.7085
				xmax = 849.0585
				text = "ground"
			intervals [2354]:
				xmin = 849.0585
				xmax = 849.6785
				text = "floor"
			intervals [2355]:
				xmin = 849.6785
				xmax = 850.3778
				text = ""
			intervals [2356]:
				xmin = 850.3778
				xmax = 850.5078
				text = "we"
			intervals [2357]:
				xmin = 850.5078
				xmax = 850.6678
				text = "did"
			intervals [2358]:
				xmin = 850.6678
				xmax = 850.8678
				text = "have"
			intervals [2359]:
				xmin = 850.8678
				xmax = 851.3978
				text = "upstairs"
			intervals [2360]:
				xmin = 851.3978
				xmax = 851.9178
				text = "bedrooms"
			intervals [2361]:
				xmin = 851.9178
				xmax = 852.1278
				text = "yeah"
			intervals [2362]:
				xmin = 852.1278
				xmax = 852.7279
				text = ""
			intervals [2363]:
				xmin = 852.7279
				xmax = 852.8779
				text = "and"
			intervals [2364]:
				xmin = 852.8779
				xmax = 853.0279
				text = "but"
			intervals [2365]:
				xmin = 853.0279
				xmax = 853.1679
				text = "we"
			intervals [2366]:
				xmin = 853.1679
				xmax = 853.3279
				text = "could"
			intervals [2367]:
				xmin = 853.3279
				xmax = 853.8879
				text = "never"
			intervals [2368]:
				xmin = 853.8879
				xmax = 854.6226
				text = ""
			intervals [2369]:
				xmin = 854.6226
				xmax = 854.8726
				text = "lock"
			intervals [2370]:
				xmin = 854.8726
				xmax = 855.019
				text = ""
			intervals [2371]:
				xmin = 855.019
				xmax = 855.119
				text = "the"
			intervals [2372]:
				xmin = 855.119
				xmax = 855.439
				text = "front"
			intervals [2373]:
				xmin = 855.439
				xmax = 855.759
				text = "door"
			intervals [2374]:
				xmin = 855.759
				xmax = 856.9581
				text = ""
			intervals [2375]:
				xmin = 856.9581
				xmax = 857.1081
				text = "we"
			intervals [2376]:
				xmin = 857.1081
				xmax = 857.3181
				text = "don't"
			intervals [2377]:
				xmin = 857.3181
				xmax = 857.4881
				text = "know"
			intervals [2378]:
				xmin = 857.4881
				xmax = 857.9581
				text = "why"
			intervals [2379]:
				xmin = 857.9581
				xmax = 857.9981
				text = ""
			intervals [2380]:
				xmin = 857.9981
				xmax = 858.3081
				text = "we"
			intervals [2381]:
				xmin = 858.3081
				xmax = 858.5954
				text = ""
			intervals [2382]:
				xmin = 858.5954
				xmax = 858.7054
				text = "we"
			intervals [2383]:
				xmin = 858.7054
				xmax = 859.0054
				text = "just"
			intervals [2384]:
				xmin = 859.0054
				xmax = 859.2454
				text = "never"
			intervals [2385]:
				xmin = 859.2454
				xmax = 859.5354
				text = "could"
			intervals [2386]:
				xmin = 859.5354
				xmax = 859.7386
				text = ""
			intervals [2387]:
				xmin = 859.7386
				xmax = 859.9386
				text = "and"
			intervals [2388]:
				xmin = 859.9386
				xmax = 860.0186
				text = "it"
			intervals [2389]:
				xmin = 860.0186
				xmax = 860.4386
				text = "sold"
			intervals [2390]:
				xmin = 860.4386
				xmax = 860.9463
				text = ""
			intervals [2391]:
				xmin = 860.9463
				xmax = 861.0663
				text = "the"
			intervals [2392]:
				xmin = 861.0663
				xmax = 861.3163
				text = "day"
			intervals [2393]:
				xmin = 861.3163
				xmax = 861.4563
				text = "that"
			intervals [2394]:
				xmin = 861.4563
				xmax = 861.6663
				text = "we"
			intervals [2395]:
				xmin = 861.6663
				xmax = 862.0963
				text = "moved"
			intervals [2396]:
				xmin = 862.0963
				xmax = 862.3463
				text = "cause"
			intervals [2397]:
				xmin = 862.3463
				xmax = 862.4563
				text = "we"
			intervals [2398]:
				xmin = 862.4563
				xmax = 862.7063
				text = "didn't"
			intervals [2399]:
				xmin = 862.7063
				xmax = 862.7363
				text = ""
			intervals [2400]:
				xmin = 862.7363
				xmax = 862.8463
				text = "we"
			intervals [2401]:
				xmin = 862.8463
				xmax = 863.1463
				text = "weren't"
			intervals [2402]:
				xmin = 863.1463
				xmax = 863.3663
				text = "there"
			intervals [2403]:
				xmin = 863.3663
				xmax = 863.8763
				text = "long"
			intervals [2404]:
				xmin = 863.8763
				xmax = 864.7466
				text = ""
			intervals [2405]:
				xmin = 864.7466
				xmax = 864.9666
				text = "and"
			intervals [2406]:
				xmin = 864.9666
				xmax = 865.1666
				text = "so"
			intervals [2407]:
				xmin = 865.1666
				xmax = 865.2266
				text = "the"
			intervals [2408]:
				xmin = 865.2266
				xmax = 865.4166
				text = "day"
			intervals [2409]:
				xmin = 865.4166
				xmax = 865.5466
				text = "we"
			intervals [2410]:
				xmin = 865.5466
				xmax = 865.8566
				text = "moved"
			intervals [2411]:
				xmin = 865.8566
				xmax = 865.9766
				text = "we"
			intervals [2412]:
				xmin = 865.9766
				xmax = 866.1166
				text = "could"
			intervals [2413]:
				xmin = 866.1166
				xmax = 866.3366
				text = "lock"
			intervals [2414]:
				xmin = 866.3366
				xmax = 866.4166
				text = "the"
			intervals [2415]:
				xmin = 866.4166
				xmax = 866.8066
				text = "door"
			intervals [2416]:
				xmin = 866.8066
				xmax = 868.0954
				text = ""
			intervals [2417]:
				xmin = 868.0954
				xmax = 868.2254
				text = "and"
			intervals [2418]:
				xmin = 868.2254
				xmax = 868.6754
				text = "so"
			intervals [2419]:
				xmin = 868.6754
				xmax = 869.0254
				text = "<unk>"
			intervals [2420]:
				xmin = 869.0254
				xmax = 869.1354
				text = "and"
			intervals [2421]:
				xmin = 869.1354
				xmax = 869.3054
				text = "we"
			intervals [2422]:
				xmin = 869.3054
				xmax = 869.5954
				text = "was"
			intervals [2423]:
				xmin = 869.5954
				xmax = 869.9839
				text = ""
			intervals [2424]:
				xmin = 869.9839
				xmax = 870.0539
				text = "you"
			intervals [2425]:
				xmin = 870.0539
				xmax = 870.2139
				text = "know"
			intervals [2426]:
				xmin = 870.2139
				xmax = 870.4639
				text = "the"
			intervals [2427]:
				xmin = 870.4639
				xmax = 870.7039
				text = "just"
			intervals [2428]:
				xmin = 870.7039
				xmax = 870.9539
				text = "weird"
			intervals [2429]:
				xmin = 870.9539
				xmax = 871.1339
				text = "little"
			intervals [2430]:
				xmin = 871.1339
				xmax = 871.3939
				text = "things"
			intervals [2431]:
				xmin = 871.3939
				xmax = 871.4939
				text = "were"
			intervals [2432]:
				xmin = 871.4939
				xmax = 871.9439
				text = "happening"
			intervals [2433]:
				xmin = 871.9439
				xmax = 872.1739
				text = "there"
			intervals [2434]:
				xmin = 872.1739
				xmax = 872.5339
				text = "lights"
			intervals [2435]:
				xmin = 872.5339
				xmax = 872.6539
				text = "would"
			intervals [2436]:
				xmin = 872.6539
				xmax = 872.8239
				text = "come"
			intervals [2437]:
				xmin = 872.8239
				xmax = 873.1039
				text = "on"
			intervals [2438]:
				xmin = 873.1039
				xmax = 873.2739
				text = "and"
			intervals [2439]:
				xmin = 873.2739
				xmax = 873.6939
				text = "off"
			intervals [2440]:
				xmin = 873.6939
				xmax = 873.9139
				text = "and"
			intervals [2441]:
				xmin = 873.9139
				xmax = 874.4897
				text = ""
			intervals [2442]:
				xmin = 874.4897
				xmax = 874.9497
				text = "stran-"
			intervals [2443]:
				xmin = 874.9497
				xmax = 875.1097
				text = "you"
			intervals [2444]:
				xmin = 875.1097
				xmax = 875.2697
				text = "know"
			intervals [2445]:
				xmin = 875.2697
				xmax = 875.5897
				text = "so"
			intervals [2446]:
				xmin = 875.5897
				xmax = 875.7497
				text = "we"
			intervals [2447]:
				xmin = 875.7497
				xmax = 876.0197
				text = "said"
			intervals [2448]:
				xmin = 876.0197
				xmax = 876.4397
				text = "well"
			intervals [2449]:
				xmin = 876.4397
				xmax = 876.7046
				text = ""
			intervals [2450]:
				xmin = 876.7046
				xmax = 876.8046
				text = "well"
			intervals [2451]:
				xmin = 876.8046
				xmax = 876.8446
				text = "i"
			intervals [2452]:
				xmin = 876.8446
				xmax = 876.8846
				text = ""
			intervals [2453]:
				xmin = 876.8846
				xmax = 877.1146
				text = "guess"
			intervals [2454]:
				xmin = 877.1146
				xmax = 877.1791
				text = ""
			intervals [2455]:
				xmin = 877.1791
				xmax = 877.3491
				text = "they"
			intervals [2456]:
				xmin = 877.3491
				xmax = 877.6891
				text = "said"
			intervals [2457]:
				xmin = 877.6891
				xmax = 877.8091
				text = "we"
			intervals [2458]:
				xmin = 877.8091
				xmax = 878.0391
				text = "gotta"
			intervals [2459]:
				xmin = 878.0391
				xmax = 878.2291
				text = "get"
			intervals [2460]:
				xmin = 878.2291
				xmax = 878.3591
				text = "out"
			intervals [2461]:
				xmin = 878.3591
				xmax = 878.4191
				text = "of"
			intervals [2462]:
				xmin = 878.4191
				xmax = 878.6691
				text = "here"
			intervals [2463]:
				xmin = 878.6691
				xmax = 878.7691
				text = "we"
			intervals [2464]:
				xmin = 878.7691
				xmax = 879.3991
				text = ""
			intervals [2465]:
				xmin = 879.3991
				xmax = 879.5591
				text = "gonna"
			intervals [2466]:
				xmin = 879.5591
				xmax = 879.6691
				text = "go"
			intervals [2467]:
				xmin = 879.6691
				xmax = 879.8591
				text = "somewhere"
			intervals [2468]:
				xmin = 879.8591
				xmax = 880.3291
				text = "else"
			intervals [2469]:
				xmin = 880.3291
				xmax = 880.3591
				text = "<unk>"
			intervals [2470]:
				xmin = 880.3591
				xmax = 880.6491
				text = "yeah"
			intervals [2471]:
				xmin = 880.6491
				xmax = 881.6648
				text = ""
			intervals [2472]:
				xmin = 881.6648
				xmax = 881.8648
				text = "and"
			intervals [2473]:
				xmin = 881.8648
				xmax = 882.1548
				text = "so"
			intervals [2474]:
				xmin = 882.1548
				xmax = 882.3048
				text = "i"
			intervals [2475]:
				xmin = 882.3048
				xmax = 882.6648
				text = "was"
			intervals [2476]:
				xmin = 882.6648
				xmax = 882.7948
				text = "i"
			intervals [2477]:
				xmin = 882.7948
				xmax = 882.9548
				text = "was"
			intervals [2478]:
				xmin = 882.9548
				xmax = 883.3648
				text = "supposed"
			intervals [2479]:
				xmin = 883.3648
				xmax = 883.4448
				text = "to"
			intervals [2480]:
				xmin = 883.4448
				xmax = 883.6948
				text = "go"
			intervals [2481]:
				xmin = 883.6948
				xmax = 883.8448
				text = "to"
			intervals [2482]:
				xmin = 883.8448
				xmax = 884.1848
				text = "rdx"
			intervals [2483]:
				xmin = 884.1848
				xmax = 885.4448
				text = ""
			intervals [2484]:
				xmin = 885.4448
				xmax = 885.7448
				text = "uh"
			intervals [2485]:
				xmin = 885.7448
				xmax = 886.0948
				text = "junior"
			intervals [2486]:
				xmin = 886.0948
				xmax = 886.2848
				text = "high"
			intervals [2487]:
				xmin = 886.2848
				xmax = 886.8648
				text = "school"
			intervals [2488]:
				xmin = 886.8648
				xmax = 886.9248
				text = ""
			intervals [2489]:
				xmin = 886.9248
				xmax = 887.1848
				text = "for"
			intervals [2490]:
				xmin = 887.1848
				xmax = 887.3548
				text = "like"
			intervals [2491]:
				xmin = 887.3548
				xmax = 888.0305
				text = ""
			intervals [2492]:
				xmin = 888.0305
				xmax = 888.1205
				text = "a"
			intervals [2493]:
				xmin = 888.1205
				xmax = 888.6305
				text = "month"
			intervals [2494]:
				xmin = 888.6305
				xmax = 889.5588
				text = ""
			intervals [2495]:
				xmin = 889.5588
				xmax = 889.7388
				text = "and"
			intervals [2496]:
				xmin = 889.7388
				xmax = 890.1088
				text = "then"
			intervals [2497]:
				xmin = 890.1088
				xmax = 890.5688
				text = "um"
			intervals [2498]:
				xmin = 890.5688
				xmax = 891.7191
				text = ""
			intervals [2499]:
				xmin = 891.7191
				xmax = 891.8991
				text = "i"
			intervals [2500]:
				xmin = 891.8991
				xmax = 892.2191
				text = "was"
			intervals [2501]:
				xmin = 892.2191
				xmax = 892.6091
				text = "um"
			intervals [2502]:
				xmin = 892.6091
				xmax = 892.8668
				text = ""
			intervals [2503]:
				xmin = 892.8668
				xmax = 893.0168
				text = "when"
			intervals [2504]:
				xmin = 893.0168
				xmax = 893.1668
				text = "we"
			intervals [2505]:
				xmin = 893.1668
				xmax = 893.5268
				text = "moved"
			intervals [2506]:
				xmin = 893.5268
				xmax = 893.8768
				text = "to"
			intervals [2507]:
				xmin = 893.8768
				xmax = 893.9268
				text = ""
			intervals [2508]:
				xmin = 893.9268
				xmax = 894.2068
				text = "from"
			intervals [2509]:
				xmin = 894.2068
				xmax = 894.2968
				text = "s"
			intervals [2510]:
				xmin = 894.2968
				xmax = 894.5028
				text = ""
			intervals [2511]:
				xmin = 894.5028
				xmax = 895.1328
				text = "southwest"
			intervals [2512]:
				xmin = 895.1328
				xmax = 895.2328
				text = "we"
			intervals [2513]:
				xmin = 895.2328
				xmax = 895.5028
				text = "moved"
			intervals [2514]:
				xmin = 895.5028
				xmax = 895.7928
				text = "to"
			intervals [2515]:
				xmin = 895.7928
				xmax = 896.5407
				text = ""
			intervals [2516]:
				xmin = 896.5407
				xmax = 897.0007
				text = "potomac"
			intervals [2517]:
				xmin = 897.0007
				xmax = 897.4707
				text = "avenue"
			intervals [2518]:
				xmin = 897.4707
				xmax = 898.2407
				text = "southeast"
			intervals [2519]:
				xmin = 898.2407
				xmax = 899.6395
				text = ""
			intervals [2520]:
				xmin = 899.6395
				xmax = 899.9795
				text = "um"
			intervals [2521]:
				xmin = 899.9795
				xmax = 900.4921
				text = ""
			intervals [2522]:
				xmin = 900.4921
				xmax = 900.7321
				text = "over"
			intervals [2523]:
				xmin = 900.7321
				xmax = 900.8921
				text = "by"
			intervals [2524]:
				xmin = 900.8921
				xmax = 901.2621
				text = "dc"
			intervals [2525]:
				xmin = 901.2621
				xmax = 901.7421
				text = "general"
			intervals [2526]:
				xmin = 901.7421
				xmax = 903.2587
				text = ""
			intervals [2527]:
				xmin = 903.2587
				xmax = 903.9387
				text = "and"
			intervals [2528]:
				xmin = 903.9387
				xmax = 904.2633
				text = ""
			intervals [2529]:
				xmin = 904.2633
				xmax = 904.3233
				text = "we"
			intervals [2530]:
				xmin = 904.3233
				xmax = 904.4333
				text = "were"
			intervals [2531]:
				xmin = 904.4333
				xmax = 904.6133
				text = "at"
			intervals [2532]:
				xmin = 904.6133
				xmax = 904.7033
				text = "the"
			intervals [2533]:
				xmin = 904.7033
				xmax = 904.9133
				text = "end"
			intervals [2534]:
				xmin = 904.9133
				xmax = 904.9833
				text = "of"
			intervals [2535]:
				xmin = 904.9833
				xmax = 905.1233
				text = "that"
			intervals [2536]:
				xmin = 905.1233
				xmax = 905.5333
				text = "street"
			intervals [2537]:
				xmin = 905.5333
				xmax = 905.8513
				text = ""
			intervals [2538]:
				xmin = 905.8513
				xmax = 906.1113
				text = "and"
			intervals [2539]:
				xmin = 906.1113
				xmax = 906.3513
				text = "um"
			intervals [2540]:
				xmin = 906.3513
				xmax = 906.902
				text = ""
			intervals [2541]:
				xmin = 906.902
				xmax = 906.962
				text = "the"
			intervals [2542]:
				xmin = 906.962
				xmax = 907.382
				text = "dc"
			intervals [2543]:
				xmin = 907.382
				xmax = 907.752
				text = "morgue"
			intervals [2544]:
				xmin = 907.752
				xmax = 907.942
				text = "was"
			intervals [2545]:
				xmin = 907.942
				xmax = 908.072
				text = "at"
			intervals [2546]:
				xmin = 908.072
				xmax = 908.242
				text = "the"
			intervals [2547]:
				xmin = 908.242
				xmax = 908.4168
				text = ""
			intervals [2548]:
				xmin = 908.4168
				xmax = 908.7168
				text = "that"
			intervals [2549]:
				xmin = 908.7168
				xmax = 909.5785
				text = ""
			intervals [2550]:
				xmin = 909.5785
				xmax = 909.6585
				text = "at"
			intervals [2551]:
				xmin = 909.6585
				xmax = 909.7485
				text = "the"
			intervals [2552]:
				xmin = 909.7485
				xmax = 909.9485
				text = "end"
			intervals [2553]:
				xmin = 909.9485
				xmax = 910.0185
				text = "of"
			intervals [2554]:
				xmin = 910.0185
				xmax = 910.1385
				text = "the"
			intervals [2555]:
				xmin = 910.1385
				xmax = 910.6585
				text = "street"
			intervals [2556]:
				xmin = 910.6585
				xmax = 911.0493
				text = ""
			intervals [2557]:
				xmin = 911.0493
				xmax = 911.5393
				text = "potomac"
			intervals [2558]:
				xmin = 911.5393
				xmax = 911.7793
				text = "avenue"
			intervals [2559]:
				xmin = 911.7793
				xmax = 911.9093
				text = "i"
			intervals [2560]:
				xmin = 911.9093
				xmax = 912.0793
				text = "think"
			intervals [2561]:
				xmin = 912.0793
				xmax = 912.1393
				text = "it"
			intervals [2562]:
				xmin = 912.1393
				xmax = 912.2793
				text = "was"
			intervals [2563]:
				xmin = 912.2793
				xmax = 912.7593
				text = "eighteenth"
			intervals [2564]:
				xmin = 912.7593
				xmax = 912.8993
				text = "that"
			intervals [2565]:
				xmin = 912.8993
				xmax = 913.0893
				text = "went"
			intervals [2566]:
				xmin = 913.0893
				xmax = 913.2593
				text = "that"
			intervals [2567]:
				xmin = 913.2593
				xmax = 913.3193
				text = ""
			intervals [2568]:
				xmin = 913.3193
				xmax = 913.7193
				text = "fars"
			intervals [2569]:
				xmin = 913.7193
				xmax = 914.3308
				text = ""
			intervals [2570]:
				xmin = 914.3308
				xmax = 914.4608
				text = "and"
			intervals [2571]:
				xmin = 914.4608
				xmax = 914.5508
				text = "there"
			intervals [2572]:
				xmin = 914.5508
				xmax = 914.7208
				text = "was"
			intervals [2573]:
				xmin = 914.7208
				xmax = 914.7608
				text = "a"
			intervals [2574]:
				xmin = 914.7608
				xmax = 915.5908
				text = "cemetery"
			intervals [2575]:
				xmin = 915.5908
				xmax = 915.9908
				text = "behind"
			intervals [2576]:
				xmin = 915.9908
				xmax = 916.3708
				text = ""
			intervals [2577]:
				xmin = 916.3708
				xmax = 916.5908
				text = "our"
			intervals [2578]:
				xmin = 916.5908
				xmax = 916.6208
				text = ""
			intervals [2579]:
				xmin = 916.6208
				xmax = 916.9108
				text = "house"
			intervals [2580]:
				xmin = 916.9108
				xmax = 916.9808
				text = "it"
			intervals [2581]:
				xmin = 916.9808
				xmax = 917.4208
				text = "was"
			intervals [2582]:
				xmin = 917.4208
				xmax = 917.9073
				text = ""
			intervals [2583]:
				xmin = 917.9073
				xmax = 918.0373
				text = "but"
			intervals [2584]:
				xmin = 918.0373
				xmax = 918.1173
				text = "it"
			intervals [2585]:
				xmin = 918.1173
				xmax = 918.2873
				text = "was"
			intervals [2586]:
				xmin = 918.2873
				xmax = 918.3673
				text = "a"
			intervals [2587]:
				xmin = 918.3673
				xmax = 918.8773
				text = "beautiful"
			intervals [2588]:
				xmin = 918.8773
				xmax = 919.1173
				text = "row"
			intervals [2589]:
				xmin = 919.1173
				xmax = 919.6373
				text = "house"
			intervals [2590]:
				xmin = 919.6373
				xmax = 919.7238
				text = ""
			intervals [2591]:
				xmin = 919.7238
				xmax = 919.9438
				text = "and"
			intervals [2592]:
				xmin = 919.9438
				xmax = 920.2638
				text = "uh"
			intervals [2593]:
				xmin = 920.2638
				xmax = 920.7718
				text = ""
			intervals [2594]:
				xmin = 920.7718
				xmax = 920.8418
				text = "a"
			intervals [2595]:
				xmin = 920.8418
				xmax = 921.3618
				text = "nice"
			intervals [2596]:
				xmin = 921.3618
				xmax = 921.4458
				text = ""
			intervals [2597]:
				xmin = 921.4458
				xmax = 921.5258
				text = "in"
			intervals [2598]:
				xmin = 921.5258
				xmax = 921.6558
				text = "the"
			intervals [2599]:
				xmin = 921.6558
				xmax = 922.2258
				text = "inside"
			intervals [2600]:
				xmin = 922.2258
				xmax = 922.4358
				text = "was"
			intervals [2601]:
				xmin = 922.4358
				xmax = 922.7358
				text = "nice"
			intervals [2602]:
				xmin = 922.7358
				xmax = 922.8758
				text = "we"
			intervals [2603]:
				xmin = 922.8758
				xmax = 923.0258
				text = "had"
			intervals [2604]:
				xmin = 923.0258
				xmax = 923.2558
				text = "fun"
			intervals [2605]:
				xmin = 923.2558
				xmax = 923.5858
				text = "times"
			intervals [2606]:
				xmin = 923.5858
				xmax = 923.6958
				text = "there"
			intervals [2607]:
				xmin = 923.6958
				xmax = 923.7758
				text = "it"
			intervals [2608]:
				xmin = 923.7758
				xmax = 923.9558
				text = "was"
			intervals [2609]:
				xmin = 923.9558
				xmax = 924.1258
				text = "my"
			intervals [2610]:
				xmin = 924.1258
				xmax = 924.2258
				text = "m-"
			intervals [2611]:
				xmin = 924.2258
				xmax = 924.7839
				text = ""
			intervals [2612]:
				xmin = 924.7839
				xmax = 924.9039
				text = "my"
			intervals [2613]:
				xmin = 924.9039
				xmax = 925.2739
				text = "mother"
			intervals [2614]:
				xmin = 925.2739
				xmax = 925.4439
				text = "my"
			intervals [2615]:
				xmin = 925.4439
				xmax = 925.8339
				text = "sister"
			intervals [2616]:
				xmin = 925.8339
				xmax = 926.3139
				text = "rdx"
			intervals [2617]:
				xmin = 926.3139
				xmax = 926.3739
				text = "and"
			intervals [2618]:
				xmin = 926.3739
				xmax = 926.4839
				text = "then"
			intervals [2619]:
				xmin = 926.4839
				xmax = 926.8739
				text = "me"
			intervals [2620]:
				xmin = 926.8739
				xmax = 927.0209
				text = ""
			intervals [2621]:
				xmin = 927.0209
				xmax = 927.3809
				text = "and"
			intervals [2622]:
				xmin = 927.3809
				xmax = 927.4409
				text = "her"
			intervals [2623]:
				xmin = 927.4409
				xmax = 928.3392
				text = ""
			intervals [2624]:
				xmin = 928.3392
				xmax = 928.6292
				text = "uh"
			intervals [2625]:
				xmin = 928.6292
				xmax = 929.1959
				text = ""
			intervals [2626]:
				xmin = 929.1959
				xmax = 929.4959
				text = "older"
			intervals [2627]:
				xmin = 929.4959
				xmax = 929.8459
				text = "brother"
			intervals [2628]:
				xmin = 929.8459
				xmax = 929.9559
				text = "s"
			intervals [2629]:
				xmin = 929.9559
				xmax = 930.2659
				text = "wife"
			intervals [2630]:
				xmin = 930.2659
				xmax = 930.8759
				text = "rdx"
			intervals [2631]:
				xmin = 930.8759
				xmax = 931.6782
				text = ""
			intervals [2632]:
				xmin = 931.6782
				xmax = 931.8082
				text = "so"
			intervals [2633]:
				xmin = 931.8082
				xmax = 931.9082
				text = "it"
			intervals [2634]:
				xmin = 931.9082
				xmax = 932.1082
				text = "was"
			intervals [2635]:
				xmin = 932.1082
				xmax = 932.4182
				text = "just"
			intervals [2636]:
				xmin = 932.4182
				xmax = 932.7482
				text = "us"
			intervals [2637]:
				xmin = 932.7482
				xmax = 933.3753
				text = ""
			intervals [2638]:
				xmin = 933.3753
				xmax = 933.7253
				text = "and"
			intervals [2639]:
				xmin = 933.7253
				xmax = 933.8553
				text = "at"
			intervals [2640]:
				xmin = 933.8553
				xmax = 934.0653
				text = "that"
			intervals [2641]:
				xmin = 934.0653
				xmax = 934.5753
				text = "house"
			intervals [2642]:
				xmin = 934.5753
				xmax = 934.6753
				text = "i"
			intervals [2643]:
				xmin = 934.6753
				xmax = 934.9553
				text = "went"
			intervals [2644]:
				xmin = 934.9553
				xmax = 935.2753
				text = "to"
			intervals [2645]:
				xmin = 935.2753
				xmax = 935.5353
				text = "um"
			intervals [2646]:
				xmin = 935.5353
				xmax = 936.5321
				text = ""
			intervals [2647]:
				xmin = 936.5321
				xmax = 936.8321
				text = "ended"
			intervals [2648]:
				xmin = 936.8321
				xmax = 936.9721
				text = "up"
			intervals [2649]:
				xmin = 936.9721
				xmax = 937.2421
				text = "going"
			intervals [2650]:
				xmin = 937.2421
				xmax = 937.3521
				text = "to"
			intervals [2651]:
				xmin = 937.3521
				xmax = 937.7521
				text = "rdx"
			intervals [2652]:
				xmin = 937.7521
				xmax = 938.0221
				text = "junior"
			intervals [2653]:
				xmin = 938.0221
				xmax = 938.1821
				text = "high"
			intervals [2654]:
				xmin = 938.1821
				xmax = 938.6421
				text = "school"
			intervals [2655]:
				xmin = 938.6421
				xmax = 940.1281
				text = ""
			intervals [2656]:
				xmin = 940.1281
				xmax = 940.2281
				text = "i"
			intervals [2657]:
				xmin = 940.2281
				xmax = 940.5981
				text = "loved"
			intervals [2658]:
				xmin = 940.5981
				xmax = 940.7881
				text = "that"
			intervals [2659]:
				xmin = 940.7881
				xmax = 941.3281
				text = "school"
			intervals [2660]:
				xmin = 941.3281
				xmax = 941.4981
				text = "i"
			intervals [2661]:
				xmin = 941.4981
				xmax = 941.5281
				text = ""
			intervals [2662]:
				xmin = 941.5281
				xmax = 941.7481
				text = "it"
			intervals [2663]:
				xmin = 941.7481
				xmax = 941.9981
				text = "was"
			intervals [2664]:
				xmin = 941.9981
				xmax = 942.0681
				text = "a"
			intervals [2665]:
				xmin = 942.0681
				xmax = 942.2381
				text = "good"
			intervals [2666]:
				xmin = 942.2381
				xmax = 942.7681
				text = "school"
			intervals [2667]:
				xmin = 942.7681
				xmax = 945.2354
				text = ""
			intervals [2668]:
				xmin = 945.2354
				xmax = 945.3854
				text = "i"
			intervals [2669]:
				xmin = 945.3854
				xmax = 945.6654
				text = "liked"
			intervals [2670]:
				xmin = 945.6654
				xmax = 945.8254
				text = "the"
			intervals [2671]:
				xmin = 945.8254
				xmax = 946.4754
				text = "building"
			intervals [2672]:
				xmin = 946.4754
				xmax = 946.5454
				text = "it"
			intervals [2673]:
				xmin = 946.5454
				xmax = 946.8254
				text = "w"
			intervals [2674]:
				xmin = 946.8254
				xmax = 946.9054
				text = "it"
			intervals [2675]:
				xmin = 946.9054
				xmax = 947.0654
				text = "it"
			intervals [2676]:
				xmin = 947.0654
				xmax = 947.357
				text = ""
			intervals [2677]:
				xmin = 947.357
				xmax = 947.517
				text = "it"
			intervals [2678]:
				xmin = 947.517
				xmax = 947.9865
				text = ""
			intervals [2679]:
				xmin = 947.9865
				xmax = 948.0665
				text = "it"
			intervals [2680]:
				xmin = 948.0665
				xmax = 948.5665
				text = "was"
			intervals [2681]:
				xmin = 948.5665
				xmax = 948.8512
				text = ""
			intervals [2682]:
				xmin = 948.8512
				xmax = 949.0212
				text = "the"
			intervals [2683]:
				xmin = 949.0212
				xmax = 949.8945
				text = ""
			intervals [2684]:
				xmin = 949.8945
				xmax = 949.9545
				text = "it"
			intervals [2685]:
				xmin = 949.9545
				xmax = 950.0845
				text = "was"
			intervals [2686]:
				xmin = 950.0845
				xmax = 950.3045
				text = "something"
			intervals [2687]:
				xmin = 950.3045
				xmax = 950.6445
				text = "about"
			intervals [2688]:
				xmin = 950.6445
				xmax = 950.8745
				text = "being"
			intervals [2689]:
				xmin = 950.8745
				xmax = 951.1945
				text = "inside"
			intervals [2690]:
				xmin = 951.1945
				xmax = 951.3745
				text = "that"
			intervals [2691]:
				xmin = 951.3745
				xmax = 951.7245
				text = "school"
			intervals [2692]:
				xmin = 951.7245
				xmax = 952.1745
				text = "building"
			intervals [2693]:
				xmin = 952.1745
				xmax = 952.2745
				text = "it"
			intervals [2694]:
				xmin = 952.2745
				xmax = 952.5045
				text = "was"
			intervals [2695]:
				xmin = 952.5045
				xmax = 952.9045
				text = "just"
			intervals [2696]:
				xmin = 952.9045
				xmax = 954.1205
				text = ""
			intervals [2697]:
				xmin = 954.1205
				xmax = 954.2205
				text = "it"
			intervals [2698]:
				xmin = 954.2205
				xmax = 954.3305
				text = "was"
			intervals [2699]:
				xmin = 954.3305
				xmax = 954.5305
				text = "just"
			intervals [2700]:
				xmin = 954.5305
				xmax = 954.6305
				text = "a"
			intervals [2701]:
				xmin = 954.6305
				xmax = 954.8978
				text = ""
			intervals [2702]:
				xmin = 954.8978
				xmax = 955.0478
				text = "good"
			intervals [2703]:
				xmin = 955.0478
				xmax = 955.3778
				text = "place"
			intervals [2704]:
				xmin = 955.3778
				xmax = 955.4578
				text = "to"
			intervals [2705]:
				xmin = 955.4578
				xmax = 955.5178
				text = ""
			intervals [2706]:
				xmin = 955.5178
				xmax = 955.6778
				text = "be"
			intervals [2707]:
				xmin = 955.6778
				xmax = 955.7678
				text = "it"
			intervals [2708]:
				xmin = 955.7678
				xmax = 955.7978
				text = ""
			intervals [2709]:
				xmin = 955.7978
				xmax = 955.9478
				text = "was"
			intervals [2710]:
				xmin = 955.9478
				xmax = 955.9978
				text = "a"
			intervals [2711]:
				xmin = 955.9978
				xmax = 956.1778
				text = "good"
			intervals [2712]:
				xmin = 956.1778
				xmax = 956.6078
				text = "feeling"
			intervals [2713]:
				xmin = 956.6078
				xmax = 956.7278
				text = "when"
			intervals [2714]:
				xmin = 956.7278
				xmax = 956.8378
				text = "i"
			intervals [2715]:
				xmin = 956.8378
				xmax = 957.0378
				text = "was"
			intervals [2716]:
				xmin = 957.0378
				xmax = 957.1978
				text = "in"
			intervals [2717]:
				xmin = 957.1978
				xmax = 957.4778
				text = "there"
			intervals [2718]:
				xmin = 957.4778
				xmax = 957.8602
				text = ""
			intervals [2719]:
				xmin = 957.8602
				xmax = 958.0102
				text = "and"
			intervals [2720]:
				xmin = 958.0102
				xmax = 958.0702
				text = "i"
			intervals [2721]:
				xmin = 958.0702
				xmax = 958.3302
				text = "did"
			intervals [2722]:
				xmin = 958.3302
				xmax = 958.6402
				text = "well"
			intervals [2723]:
				xmin = 958.6402
				xmax = 958.8102
				text = "in"
			intervals [2724]:
				xmin = 958.8102
				xmax = 959.1802
				text = "all"
			intervals [2725]:
				xmin = 959.1802
				xmax = 959.4202
				text = "all"
			intervals [2726]:
				xmin = 959.4202
				xmax = 959.4802
				text = "of"
			intervals [2727]:
				xmin = 959.4802
				xmax = 959.6502
				text = "my"
			intervals [2728]:
				xmin = 959.6502
				xmax = 960.3102
				text = "classes"
			intervals [2729]:
				xmin = 960.3102
				xmax = 960.3568
				text = ""
			intervals [2730]:
				xmin = 960.3568
				xmax = 960.3868
				text = "i"
			intervals [2731]:
				xmin = 960.3868
				xmax = 960.4668
				text = ""
			intervals [2732]:
				xmin = 960.4668
				xmax = 960.7168
				text = "did"
			intervals [2733]:
				xmin = 960.7168
				xmax = 961.0868
				text = "well"
			intervals [2734]:
				xmin = 961.0868
				xmax = 961.6334
				text = ""
			intervals [2735]:
				xmin = 961.6334
				xmax = 961.7034
				text = "i"
			intervals [2736]:
				xmin = 961.7034
				xmax = 961.9834
				text = "liked"
			intervals [2737]:
				xmin = 961.9834
				xmax = 962.0834
				text = "my"
			intervals [2738]:
				xmin = 962.0834
				xmax = 962.8334
				text = "teachers"
			intervals [2739]:
				xmin = 962.8334
				xmax = 963.5778
				text = ""
			intervals [2740]:
				xmin = 963.5778
				xmax = 963.6578
				text = "and"
			intervals [2741]:
				xmin = 963.6578
				xmax = 963.7178
				text = "i"
			intervals [2742]:
				xmin = 963.7178
				xmax = 963.9878
				text = "met"
			intervals [2743]:
				xmin = 963.9878
				xmax = 964.1387
				text = ""
			intervals [2744]:
				xmin = 964.1387
				xmax = 964.6687
				text = "um"
			intervals [2745]:
				xmin = 964.6687
				xmax = 965.7534
				text = ""
			intervals [2746]:
				xmin = 965.7534
				xmax = 965.8834
				text = "a"
			intervals [2747]:
				xmin = 965.8834
				xmax = 966.4234
				text = "lifelong"
			intervals [2748]:
				xmin = 966.4234
				xmax = 966.8134
				text = "friend"
			intervals [2749]:
				xmin = 966.8134
				xmax = 966.9334
				text = "we"
			intervals [2750]:
				xmin = 966.9334
				xmax = 967.2534
				text = "still"
			intervals [2751]:
				xmin = 967.2534
				xmax = 967.9234
				text = "friends"
			intervals [2752]:
				xmin = 967.9234
				xmax = 968.0091
				text = ""
			intervals [2753]:
				xmin = 968.0091
				xmax = 968.1491
				text = "and"
			intervals [2754]:
				xmin = 968.1491
				xmax = 968.2591
				text = "i"
			intervals [2755]:
				xmin = 968.2591
				xmax = 968.6291
				text = "was"
			intervals [2756]:
				xmin = 968.6291
				xmax = 968.6591
				text = ""
			intervals [2757]:
				xmin = 968.6591
				xmax = 968.9191
				text = "there"
			intervals [2758]:
				xmin = 968.9191
				xmax = 969.0091
				text = "at"
			intervals [2759]:
				xmin = 969.0091
				xmax = 969.1291
				text = "the"
			intervals [2760]:
				xmin = 969.1291
				xmax = 969.5491
				text = "seventh"
			intervals [2761]:
				xmin = 969.5491
				xmax = 969.9191
				text = "grade"
			intervals [2762]:
				xmin = 969.9191
				xmax = 970.0441
				text = ""
			intervals [2763]:
				xmin = 970.0441
				xmax = 970.3141
				text = "<unk>"
			intervals [2764]:
				xmin = 970.3141
				xmax = 970.8441
				text = ""
			intervals [2765]:
				xmin = 970.8441
				xmax = 970.9841
				text = "and"
			intervals [2766]:
				xmin = 970.9841
				xmax = 971.2041
				text = "she"
			intervals [2767]:
				xmin = 971.2041
				xmax = 971.3441
				text = "and"
			intervals [2768]:
				xmin = 971.3441
				xmax = 971.4541
				text = "i"
			intervals [2769]:
				xmin = 971.4541
				xmax = 971.7041
				text = "w"
			intervals [2770]:
				xmin = 971.7041
				xmax = 971.9541
				text = "she"
			intervals [2771]:
				xmin = 971.9541
				xmax = 972.1941
				text = "was"
			intervals [2772]:
				xmin = 972.1941
				xmax = 972.4641
				text = "she"
			intervals [2773]:
				xmin = 972.4641
				xmax = 972.8341
				text = "came"
			intervals [2774]:
				xmin = 972.8341
				xmax = 972.9841
				text = "when"
			intervals [2775]:
				xmin = 972.9841
				xmax = 973.1141
				text = "i"
			intervals [2776]:
				xmin = 973.1141
				xmax = 973.3441
				text = "was"
			intervals [2777]:
				xmin = 973.3441
				xmax = 973.4341
				text = "in"
			intervals [2778]:
				xmin = 973.4341
				xmax = 973.5141
				text = "the"
			intervals [2779]:
				xmin = 973.5141
				xmax = 973.8641
				text = "ninth"
			intervals [2780]:
				xmin = 973.8641
				xmax = 974.0641
				text = "she"
			intervals [2781]:
				xmin = 974.0641
				xmax = 974.3841
				text = "came"
			intervals [2782]:
				xmin = 974.3841
				xmax = 974.5941
				text = "near"
			intervals [2783]:
				xmin = 974.5941
				xmax = 974.6741
				text = "in"
			intervals [2784]:
				xmin = 974.6741
				xmax = 974.7741
				text = "the"
			intervals [2785]:
				xmin = 974.7741
				xmax = 975.2341
				text = "seventh"
			intervals [2786]:
				xmin = 975.2341
				xmax = 975.8976
				text = ""
			intervals [2787]:
				xmin = 975.8976
				xmax = 976.3876
				text = "and"
			intervals [2788]:
				xmin = 976.3876
				xmax = 976.571
				text = ""
			intervals [2789]:
				xmin = 976.571
				xmax = 976.981
				text = "um"
			intervals [2790]:
				xmin = 976.981
				xmax = 977.6995
				text = ""
			intervals [2791]:
				xmin = 977.6995
				xmax = 977.8095
				text = "we"
			intervals [2792]:
				xmin = 977.8095
				xmax = 978.0895
				text = "became"
			intervals [2793]:
				xmin = 978.0895
				xmax = 978.1895
				text = "f"
			intervals [2794]:
				xmin = 978.1895
				xmax = 978.3295
				text = "we"
			intervals [2795]:
				xmin = 978.3295
				xmax = 978.6095
				text = "still"
			intervals [2796]:
				xmin = 978.6095
				xmax = 979.2195
				text = "friends"
			intervals [2797]:
				xmin = 979.2195
				xmax = 980.207
				text = ""
			intervals [2798]:
				xmin = 980.207
				xmax = 980.337
				text = "her"
			intervals [2799]:
				xmin = 980.337
				xmax = 980.537
				text = "name"
			intervals [2800]:
				xmin = 980.537
				xmax = 980.577
				text = "s"
			intervals [2801]:
				xmin = 980.577
				xmax = 981.247
				text = "rdx"
			intervals [2802]:
				xmin = 981.247
				xmax = 981.6644
				text = ""
			intervals [2803]:
				xmin = 981.6644
				xmax = 982.2044
				text = "rdx"
			intervals [2804]:
				xmin = 982.2044
				xmax = 982.9281
				text = ""
			intervals [2805]:
				xmin = 982.9281
				xmax = 983.1181
				text = "she"
			intervals [2806]:
				xmin = 983.1181
				xmax = 983.1981
				text = "s"
			intervals [2807]:
				xmin = 983.1981
				xmax = 983.2481
				text = "a"
			intervals [2808]:
				xmin = 983.2481
				xmax = 983.7081
				text = "minister"
			intervals [2809]:
				xmin = 983.7081
				xmax = 984.1481
				text = "now"
			intervals [2810]:
				xmin = 984.1481
				xmax = 984.1981
				text = ""
			intervals [2811]:
				xmin = 984.1981
				xmax = 984.4381
				text = "and"
			intervals [2812]:
				xmin = 984.4381
				xmax = 984.6381
				text = "uh"
			intervals [2813]:
				xmin = 984.6381
				xmax = 985.8712
				text = ""
			intervals [2814]:
				xmin = 985.8712
				xmax = 986.0612
				text = "we"
			intervals [2815]:
				xmin = 986.0612
				xmax = 986.2512
				text = "our"
			intervals [2816]:
				xmin = 986.2512
				xmax = 986.3912
				text = "b"
			intervals [2817]:
				xmin = 986.3912
				xmax = 986.4812
				text = ""
			intervals [2818]:
				xmin = 986.4812
				xmax = 987.0112
				text = "birthdays"
			intervals [2819]:
				xmin = 987.0112
				xmax = 987.0812
				text = "are"
			intervals [2820]:
				xmin = 987.0812
				xmax = 987.2512
				text = "two"
			intervals [2821]:
				xmin = 987.2512
				xmax = 987.5112
				text = "days"
			intervals [2822]:
				xmin = 987.5112
				xmax = 987.9112
				text = "apart"
			intervals [2823]:
				xmin = 987.9112
				xmax = 987.9812
				text = "and"
			intervals [2824]:
				xmin = 987.9812
				xmax = 988.0712
				text = "we"
			intervals [2825]:
				xmin = 988.0712
				xmax = 988.3012
				text = "just"
			intervals [2826]:
				xmin = 988.3012
				xmax = 988.5312
				text = "like"
			intervals [2827]:
				xmin = 988.5312
				xmax = 988.8812
				text = "kindred"
			intervals [2828]:
				xmin = 988.8812
				xmax = 989.4912
				text = "spirits"
			intervals [2829]:
				xmin = 989.4912
				xmax = 989.5948
				text = ""
			intervals [2830]:
				xmin = 989.5948
				xmax = 989.8748
				text = "type"
			intervals [2831]:
				xmin = 989.8748
				xmax = 989.9248
				text = ""
			intervals [2832]:
				xmin = 989.9248
				xmax = 990.2148
				text = "thing"
			intervals [2833]:
				xmin = 990.2148
				xmax = 990.5461
				text = ""
			intervals [2834]:
				xmin = 990.5461
				xmax = 990.7261
				text = "but"
			intervals [2835]:
				xmin = 990.7261
				xmax = 990.9661
				text = "uh"
			intervals [2836]:
				xmin = 990.9661
				xmax = 992.6732
				text = ""
			intervals [2837]:
				xmin = 992.6732
				xmax = 992.9032
				text = "not"
			intervals [2838]:
				xmin = 992.9032
				xmax = 993.3432
				text = "often"
			intervals [2839]:
				xmin = 993.3432
				xmax = 993.5832
				text = "but"
			intervals [2840]:
				xmin = 993.5832
				xmax = 993.7832
				text = "when"
			intervals [2841]:
				xmin = 993.7832
				xmax = 993.9632
				text = "we"
			intervals [2842]:
				xmin = 993.9632
				xmax = 994.2132
				text = "do"
			intervals [2843]:
				xmin = 994.2132
				xmax = 994.3932
				text = "it"
			intervals [2844]:
				xmin = 994.3932
				xmax = 994.6132
				text = "s"
			intervals [2845]:
				xmin = 994.6132
				xmax = 994.7332
				text = "it"
			intervals [2846]:
				xmin = 994.7332
				xmax = 994.8532
				text = "s"
			intervals [2847]:
				xmin = 994.8532
				xmax = 995.1632
				text = "real"
			intervals [2848]:
				xmin = 995.1632
				xmax = 995.6528
				text = ""
			intervals [2849]:
				xmin = 995.6528
				xmax = 995.7228
				text = "you"
			intervals [2850]:
				xmin = 995.7228
				xmax = 995.9928
				text = "know"
			intervals [2851]:
				xmin = 995.9928
				xmax = 996.2122
				text = ""
			intervals [2852]:
				xmin = 996.2122
				xmax = 996.2722
				text = "i"
			intervals [2853]:
				xmin = 996.2722
				xmax = 996.3122
				text = ""
			intervals [2854]:
				xmin = 996.3122
				xmax = 996.5922
				text = "can't"
			intervals [2855]:
				xmin = 996.5922
				xmax = 996.9599
				text = ""
			intervals [2856]:
				xmin = 996.9599
				xmax = 997.3899
				text = "oh"
			intervals [2857]:
				xmin = 997.3899
				xmax = 997.7999
				text = "yeah"
			intervals [2858]:
				xmin = 997.7999
				xmax = 997.9671
				text = ""
			intervals [2859]:
				xmin = 997.9671
				xmax = 998.3071
				text = "yes"
			intervals [2860]:
				xmin = 998.3071
				xmax = 998.7571
				text = "indeed"
			intervals [2861]:
				xmin = 998.7571
				xmax = 999.2867
				text = ""
			intervals [2862]:
				xmin = 999.2867
				xmax = 999.4367
				text = "cause"
			intervals [2863]:
				xmin = 999.4367
				xmax = 999.7467
				text = "back"
			intervals [2864]:
				xmin = 999.7467
				xmax = 999.9867
				text = "then"
			intervals [2865]:
				xmin = 999.9867
				xmax = 1000.3067
				text = "we"
			intervals [2866]:
				xmin = 1000.3067
				xmax = 1000.4667
				text = "we"
			intervals [2867]:
				xmin = 1000.4667
				xmax = 1000.7067
				text = "did"
			intervals [2868]:
				xmin = 1000.7067
				xmax = 1000.8767
				text = "get"
			intervals [2869]:
				xmin = 1000.8767
				xmax = 1001.2767
				text = "together"
			intervals [2870]:
				xmin = 1001.2767
				xmax = 1001.8187
				text = ""
			intervals [2871]:
				xmin = 1001.8187
				xmax = 1001.9787
				text = "when"
			intervals [2872]:
				xmin = 1001.9787
				xmax = 1002.2787
				text = "um"
			intervals [2873]:
				xmin = 1002.2787
				xmax = 1004.0604
				text = ""
			intervals [2874]:
				xmin = 1004.0604
				xmax = 1004.1904
				text = "let"
			intervals [2875]:
				xmin = 1004.1904
				xmax = 1004.3504
				text = "me"
			intervals [2876]:
				xmin = 1004.3504
				xmax = 1004.6104
				text = "back"
			intervals [2877]:
				xmin = 1004.6104
				xmax = 1004.8604
				text = "track"
			intervals [2878]:
				xmin = 1004.8604
				xmax = 1004.9204
				text = ""
			intervals [2879]:
				xmin = 1004.9204
				xmax = 1004.9804
				text = "a"
			intervals [2880]:
				xmin = 1004.9804
				xmax = 1005.1704
				text = "little"
			intervals [2881]:
				xmin = 1005.1704
				xmax = 1005.2404
				text = ""
			intervals [2882]:
				xmin = 1005.2404
				xmax = 1005.4304
				text = "bit"
			intervals [2883]:
				xmin = 1005.4304
				xmax = 1006.6363
				text = ""
			intervals [2884]:
				xmin = 1006.6363
				xmax = 1006.7763
				text = "oh"
			intervals [2885]:
				xmin = 1006.7763
				xmax = 1007.1363
				text = "whoops"
			intervals [2886]:
				xmin = 1007.1363
				xmax = 1007.5263
				text = "sorry"
			intervals [2887]:
				xmin = 1007.5263
				xmax = 1007.9363
				text = "okay"
			intervals [2888]:
				xmin = 1007.9363
				xmax = 1009.2464
				text = ""
			intervals [2889]:
				xmin = 1009.2464
				xmax = 1009.6364
				text = "okay"
			intervals [2890]:
				xmin = 1009.6364
				xmax = 1012.4698
				text = ""
			intervals [2891]:
				xmin = 1012.4698
				xmax = 1013.0098
				text = "okay"
			intervals [2892]:
				xmin = 1013.0098
				xmax = 1014.6533
				text = ""
			intervals [2893]:
				xmin = 1014.6533
				xmax = 1015.2033
				text = "so"
			intervals [2894]:
				xmin = 1015.2033
				xmax = 1015.5133
				text = ""
			intervals [2895]:
				xmin = 1015.5133
				xmax = 1015.6233
				text = "let"
			intervals [2896]:
				xmin = 1015.6233
				xmax = 1015.6633
				text = "s"
			intervals [2897]:
				xmin = 1015.6633
				xmax = 1015.9333
				text = "see"
			intervals [2898]:
				xmin = 1015.9333
				xmax = 1016.0033
				text = "i'm"
			intervals [2899]:
				xmin = 1016.0033
				xmax = 1016.1333
				text = "gonna"
			intervals [2900]:
				xmin = 1016.1333
				xmax = 1016.2533
				text = "go"
			intervals [2901]:
				xmin = 1016.2533
				xmax = 1016.5033
				text = "back"
			intervals [2902]:
				xmin = 1016.5033
				xmax = 1016.6233
				text = "to"
			intervals [2903]:
				xmin = 1016.6233
				xmax = 1016.7633
				text = "when"
			intervals [2904]:
				xmin = 1016.7633
				xmax = 1016.8333
				text = "we"
			intervals [2905]:
				xmin = 1016.8333
				xmax = 1016.8933
				text = "were"
			intervals [2906]:
				xmin = 1016.8933
				xmax = 1017.0633
				text = "on"
			intervals [2907]:
				xmin = 1017.0633
				xmax = 1017.5033
				text = "potomac"
			intervals [2908]:
				xmin = 1017.5033
				xmax = 1017.9933
				text = "avenue"
			intervals [2909]:
				xmin = 1017.9933
				xmax = 1018.7682
				text = ""
			intervals [2910]:
				xmin = 1018.7682
				xmax = 1019.1182
				text = "um"
			intervals [2911]:
				xmin = 1019.1182
				xmax = 1021.7733
				text = ""
			intervals [2912]:
				xmin = 1021.7733
				xmax = 1021.8633
				text = "i"
			intervals [2913]:
				xmin = 1021.8633
				xmax = 1022.0833
				text = "went"
			intervals [2914]:
				xmin = 1022.0833
				xmax = 1022.1733
				text = "to"
			intervals [2915]:
				xmin = 1022.1733
				xmax = 1022.5433
				text = "rdx"
			intervals [2916]:
				xmin = 1022.5433
				xmax = 1022.5733
				text = ""
			intervals [2917]:
				xmin = 1022.5733
				xmax = 1022.8133
				text = "junior"
			intervals [2918]:
				xmin = 1022.8133
				xmax = 1023.1033
				text = "high"
			intervals [2919]:
				xmin = 1023.1033
				xmax = 1023.1333
				text = ""
			intervals [2920]:
				xmin = 1023.1333
				xmax = 1023.3533
				text = "yes"
			intervals [2921]:
				xmin = 1023.3533
				xmax = 1023.4333
				text = "i"
			intervals [2922]:
				xmin = 1023.4333
				xmax = 1023.4733
				text = ""
			intervals [2923]:
				xmin = 1023.4733
				xmax = 1023.7233
				text = "used"
			intervals [2924]:
				xmin = 1023.7233
				xmax = 1023.8333
				text = "to"
			intervals [2925]:
				xmin = 1023.8333
				xmax = 1024.2833
				text = "walk"
			intervals [2926]:
				xmin = 1024.2833
				xmax = 1025.0167
				text = ""
			intervals [2927]:
				xmin = 1025.0167
				xmax = 1025.3067
				text = "walk"
			intervals [2928]:
				xmin = 1025.3067
				xmax = 1025.5767
				text = "up"
			intervals [2929]:
				xmin = 1025.5767
				xmax = 1025.8967
				text = "uh"
			intervals [2930]:
				xmin = 1025.8967
				xmax = 1026.6708
				text = ""
			intervals [2931]:
				xmin = 1026.6708
				xmax = 1027.3008
				text = "pennsylvania"
			intervals [2932]:
				xmin = 1027.3008
				xmax = 1027.7908
				text = "avenue"
			intervals [2933]:
				xmin = 1027.7908
				xmax = 1027.9908
				text = "i"
			intervals [2934]:
				xmin = 1027.9908
				xmax = 1028.1256
				text = ""
			intervals [2935]:
				xmin = 1028.1256
				xmax = 1028.4156
				text = "remember"
			intervals [2936]:
				xmin = 1028.4156
				xmax = 1028.6556
				text = "that"
			intervals [2937]:
				xmin = 1028.6556
				xmax = 1029.0156
				text = "street"
			intervals [2938]:
				xmin = 1029.0156
				xmax = 1029.6711
				text = ""
			intervals [2939]:
				xmin = 1029.6711
				xmax = 1029.9411
				text = "walking"
			intervals [2940]:
				xmin = 1029.9411
				xmax = 1030.1011
				text = "into"
			intervals [2941]:
				xmin = 1030.1011
				xmax = 1030.5711
				text = "rdx"
			intervals [2942]:
				xmin = 1030.5711
				xmax = 1031.6088
				text = ""
			intervals [2943]:
				xmin = 1031.6088
				xmax = 1031.8188
				text = "we"
			intervals [2944]:
				xmin = 1031.8188
				xmax = 1032.0788
				text = "used"
			intervals [2945]:
				xmin = 1032.0788
				xmax = 1032.2088
				text = "to"
			intervals [2946]:
				xmin = 1032.2088
				xmax = 1032.5688
				text = "step"
			intervals [2947]:
				xmin = 1032.5688
				xmax = 1032.7588
				text = "out"
			intervals [2948]:
				xmin = 1032.7588
				xmax = 1032.9988
				text = "of"
			intervals [2949]:
				xmin = 1032.9988
				xmax = 1033.3236
				text = ""
			intervals [2950]:
				xmin = 1033.3236
				xmax = 1033.4636
				text = "at"
			intervals [2951]:
				xmin = 1033.4636
				xmax = 1033.7536
				text = "lunch"
			intervals [2952]:
				xmin = 1033.7536
				xmax = 1034.0536
				text = "time"
			intervals [2953]:
				xmin = 1034.0536
				xmax = 1034.1336
				text = "and"
			intervals [2954]:
				xmin = 1034.1336
				xmax = 1034.2236
				text = "go"
			intervals [2955]:
				xmin = 1034.2236
				xmax = 1034.4136
				text = "over"
			intervals [2956]:
				xmin = 1034.4136
				xmax = 1034.5036
				text = "to"
			intervals [2957]:
				xmin = 1034.5036
				xmax = 1034.9536
				text = "eastern"
			intervals [2958]:
				xmin = 1034.9536
				xmax = 1035.3736
				text = "market"
			intervals [2959]:
				xmin = 1035.3736
				xmax = 1035.5736
				text = "and"
			intervals [2960]:
				xmin = 1035.5736
				xmax = 1035.7704
				text = ""
			intervals [2961]:
				xmin = 1035.7704
				xmax = 1035.8704
				text = "<unk>"
			intervals [2962]:
				xmin = 1035.8704
				xmax = 1036.1374
				text = ""
			intervals [2963]:
				xmin = 1036.1374
				xmax = 1036.3174
				text = "get"
			intervals [2964]:
				xmin = 1036.3174
				xmax = 1036.970
				text = ""
			intervals [2965]:
				xmin = 1036.970
				xmax = 1037.220
				text = "us"
			intervals [2966]:
				xmin = 1037.220
				xmax = 1037.610
				text = "potato"
			intervals [2967]:
				xmin = 1037.610
				xmax = 1037.930
				text = "chips"
			intervals [2968]:
				xmin = 1037.930
				xmax = 1038.030
				text = "out"
			intervals [2969]:
				xmin = 1038.030
				xmax = 1038.090
				text = "of"
			intervals [2970]:
				xmin = 1038.090
				xmax = 1038.330
				text = "this"
			intervals [2971]:
				xmin = 1038.330
				xmax = 1038.590
				text = "big"
			intervals [2972]:
				xmin = 1038.590
				xmax = 1038.990
				text = "barrel"
			intervals [2973]:
				xmin = 1038.990
				xmax = 1039.800
				text = "<unk>"
			intervals [2974]:
				xmin = 1039.800
				xmax = 1040.2023
				text = ""
			intervals [2975]:
				xmin = 1040.2023
				xmax = 1040.3223
				text = "that"
			intervals [2976]:
				xmin = 1040.3223
				xmax = 1040.5623
				text = "was"
			intervals [2977]:
				xmin = 1040.5623
				xmax = 1040.9323
				text = "fun"
			intervals [2978]:
				xmin = 1040.9323
				xmax = 1041.4846
				text = ""
			intervals [2979]:
				xmin = 1041.4846
				xmax = 1042.0746
				text = "um"
			intervals [2980]:
				xmin = 1042.0746
				xmax = 1044.0518
				text = ""
			intervals [2981]:
				xmin = 1044.0518
				xmax = 1044.3318
				text = "uh"
			intervals [2982]:
				xmin = 1044.3318
				xmax = 1044.3618
				text = ""
			intervals [2983]:
				xmin = 1044.3618
				xmax = 1044.6018
				text = "yeah"
			intervals [2984]:
				xmin = 1044.6018
				xmax = 1044.8218
				text = "so"
			intervals [2985]:
				xmin = 1044.8218
				xmax = 1044.8918
				text = "i"
			intervals [2986]:
				xmin = 1044.8918
				xmax = 1045.1618
				text = "met"
			intervals [2987]:
				xmin = 1045.1618
				xmax = 1045.3618
				text = "when"
			intervals [2988]:
				xmin = 1045.3618
				xmax = 1045.4218
				text = "i"
			intervals [2989]:
				xmin = 1045.4218
				xmax = 1045.7918
				text = "met"
			intervals [2990]:
				xmin = 1045.7918
				xmax = 1045.9011
				text = ""
			intervals [2991]:
				xmin = 1045.9011
				xmax = 1046.0611
				text = "my"
			intervals [2992]:
				xmin = 1046.0611
				xmax = 1046.3511
				text = "friend"
			intervals [2993]:
				xmin = 1046.3511
				xmax = 1047.1011
				text = "rdx"
			intervals [2994]:
				xmin = 1047.1011
				xmax = 1049.0446
				text = ""
			intervals [2995]:
				xmin = 1049.0446
				xmax = 1049.4346
				text = "um"
			intervals [2996]:
				xmin = 1049.4346
				xmax = 1049.4646
				text = ""
			intervals [2997]:
				xmin = 1049.4646
				xmax = 1049.6246
				text = "we"
			intervals [2998]:
				xmin = 1049.6246
				xmax = 1049.8346
				text = "w"
			intervals [2999]:
				xmin = 1049.8346
				xmax = 1049.9187
				text = ""
			intervals [3000]:
				xmin = 1049.9187
				xmax = 1050.1487
				text = "we"
			intervals [3001]:
				xmin = 1050.1487
				xmax = 1050.3887
				text = "had"
			intervals [3002]:
				xmin = 1050.3887
				xmax = 1050.4987
				text = "b"
			intervals [3003]:
				xmin = 1050.4987
				xmax = 1050.5527
				text = ""
			intervals [3004]:
				xmin = 1050.5527
				xmax = 1050.6527
				text = "i"
			intervals [3005]:
				xmin = 1050.6527
				xmax = 1050.8827
				text = "had"
			intervals [3006]:
				xmin = 1050.8827
				xmax = 1054.4338
				text = ""
			intervals [3007]:
				xmin = 1054.4338
				xmax = 1054.9038
				text = "mm-hm"
			intervals [3008]:
				xmin = 1054.9038
				xmax = 1055.5622
				text = ""
			intervals [3009]:
				xmin = 1055.5622
				xmax = 1056.1122
				text = "so"
			intervals [3010]:
				xmin = 1056.1122
				xmax = 1056.5295
				text = ""
			intervals [3011]:
				xmin = 1056.5295
				xmax = 1056.7895
				text = "this"
			intervals [3012]:
				xmin = 1056.7895
				xmax = 1057.0695
				text = "was"
			intervals [3013]:
				xmin = 1057.0695
				xmax = 1057.2595
				text = "the"
			intervals [3014]:
				xmin = 1057.2595
				xmax = 1057.3995
				text = "uh"
			intervals [3015]:
				xmin = 1057.3995
				xmax = 1057.6795
				text = "this"
			intervals [3016]:
				xmin = 1057.6795
				xmax = 1058.0695
				text = "was"
			intervals [3017]:
				xmin = 1058.0695
				xmax = 1058.0995
				text = ""
			intervals [3018]:
				xmin = 1058.0995
				xmax = 1058.2395
				text = "i"
			intervals [3019]:
				xmin = 1058.2395
				xmax = 1058.3995
				text = "s"
			intervals [3020]:
				xmin = 1058.3995
				xmax = 1058.6395
				text = "think"
			intervals [3021]:
				xmin = 1058.6395
				xmax = 1058.6895
				text = "i"
			intervals [3022]:
				xmin = 1058.6895
				xmax = 1059.0095
				text = "skipped"
			intervals [3023]:
				xmin = 1059.0095
				xmax = 1059.0795
				text = "a"
			intervals [3024]:
				xmin = 1059.0795
				xmax = 1059.3995
				text = "point"
			intervals [3025]:
				xmin = 1059.3995
				xmax = 1059.739
				text = ""
			intervals [3026]:
				xmin = 1059.739
				xmax = 1059.859
				text = "but"
			intervals [3027]:
				xmin = 1059.859
				xmax = 1060.299
				text = "anyway"
			intervals [3028]:
				xmin = 1060.299
				xmax = 1060.489
				text = "i"
			intervals [3029]:
				xmin = 1060.489
				xmax = 1060.519
				text = ""
			intervals [3030]:
				xmin = 1060.519
				xmax = 1060.549
				text = "<unk>"
			intervals [3031]:
				xmin = 1060.549
				xmax = 1060.659
				text = "go"
			intervals [3032]:
				xmin = 1060.659
				xmax = 1060.939
				text = "back"
			intervals [3033]:
				xmin = 1060.939
				xmax = 1061.199
				text = "but"
			intervals [3034]:
				xmin = 1061.199
				xmax = 1061.3131
				text = ""
			intervals [3035]:
				xmin = 1061.3131
				xmax = 1061.5131
				text = "but"
			intervals [3036]:
				xmin = 1061.5131
				xmax = 1061.6033
				text = ""
			intervals [3037]:
				xmin = 1061.6033
				xmax = 1061.8033
				text = "we"
			intervals [3038]:
				xmin = 1061.8033
				xmax = 1061.9733
				text = "had"
			intervals [3039]:
				xmin = 1061.9733
				xmax = 1062.2333
				text = "met"
			intervals [3040]:
				xmin = 1062.2333
				xmax = 1064.9603
				text = ""
			intervals [3041]:
				xmin = 1064.9603
				xmax = 1065.2503
				text = "while"
			intervals [3042]:
				xmin = 1065.2503
				xmax = 1065.3603
				text = "i"
			intervals [3043]:
				xmin = 1065.3603
				xmax = 1065.5303
				text = "wa-"
			intervals [3044]:
				xmin = 1065.5303
				xmax = 1065.8303
				text = "while"
			intervals [3045]:
				xmin = 1065.8303
				xmax = 1065.9303
				text = "we"
			intervals [3046]:
				xmin = 1065.9303
				xmax = 1066.0703
				text = "were"
			intervals [3047]:
				xmin = 1066.0703
				xmax = 1066.5703
				text = "there"
			intervals [3048]:
				xmin = 1066.5703
				xmax = 1067.0913
				text = ""
			intervals [3049]:
				xmin = 1067.0913
				xmax = 1067.2413
				text = "we"
			intervals [3050]:
				xmin = 1067.2413
				xmax = 1067.3213
				text = "d"
			intervals [3051]:
				xmin = 1067.3213
				xmax = 1067.4913
				text = "all"
			intervals [3052]:
				xmin = 1067.4913
				xmax = 1067.9413
				text = "discovered"
			intervals [3053]:
				xmin = 1067.9413
				xmax = 1068.0813
				text = "that"
			intervals [3054]:
				xmin = 1068.0813
				xmax = 1068.2013
				text = "we"
			intervals [3055]:
				xmin = 1068.2013
				xmax = 1068.6513
				text = "sang"
			intervals [3056]:
				xmin = 1068.6513
				xmax = 1068.7827
				text = ""
			intervals [3057]:
				xmin = 1068.7827
				xmax = 1068.9927
				text = "all"
			intervals [3058]:
				xmin = 1068.9927
				xmax = 1069.0627
				text = "of"
			intervals [3059]:
				xmin = 1069.0627
				xmax = 1069.1927
				text = "us"
			intervals [3060]:
				xmin = 1069.1927
				xmax = 1069.5127
				text = "sang"
			intervals [3061]:
				xmin = 1069.5127
				xmax = 1069.6127
				text = "we"
			intervals [3062]:
				xmin = 1069.6127
				xmax = 1069.7327
				text = "were"
			intervals [3063]:
				xmin = 1069.7327
				xmax = 1069.8227
				text = "in"
			intervals [3064]:
				xmin = 1069.8227
				xmax = 1069.9227
				text = "the"
			intervals [3065]:
				xmin = 1069.9227
				xmax = 1070.1827
				text = "youth"
			intervals [3066]:
				xmin = 1070.1827
				xmax = 1070.6327
				text = "choir"
			intervals [3067]:
				xmin = 1070.6327
				xmax = 1070.7627
				text = "and"
			intervals [3068]:
				xmin = 1070.7627
				xmax = 1071.2527
				text = "everything"
			intervals [3069]:
				xmin = 1071.2527
				xmax = 1071.9002
				text = ""
			intervals [3070]:
				xmin = 1071.9002
				xmax = 1072.0302
				text = "and"
			intervals [3071]:
				xmin = 1072.0302
				xmax = 1072.3302
				text = "so"
			intervals [3072]:
				xmin = 1072.3302
				xmax = 1072.3602
				text = ""
			intervals [3073]:
				xmin = 1072.3602
				xmax = 1073.1602
				text = "rdx"
			intervals [3074]:
				xmin = 1073.1602
				xmax = 1073.2402
				text = "and"
			intervals [3075]:
				xmin = 1073.2402
				xmax = 1073.4202
				text = "her"
			intervals [3076]:
				xmin = 1073.4202
				xmax = 1074.0002
				text = "sister"
			intervals [3077]:
				xmin = 1074.0002
				xmax = 1075.0144
				text = ""
			intervals [3078]:
				xmin = 1075.0144
				xmax = 1075.3544
				text = "and"
			intervals [3079]:
				xmin = 1075.3544
				xmax = 1075.7087
				text = ""
			intervals [3080]:
				xmin = 1075.7087
				xmax = 1076.1487
				text = "two"
			intervals [3081]:
				xmin = 1076.1487
				xmax = 1076.3748
				text = ""
			intervals [3082]:
				xmin = 1076.3748
				xmax = 1076.6148
				text = "uh"
			intervals [3083]:
				xmin = 1076.6148
				xmax = 1076.6648
				text = ""
			intervals [3084]:
				xmin = 1076.6648
				xmax = 1076.8848
				text = "two"
			intervals [3085]:
				xmin = 1076.8848
				xmax = 1077.0848
				text = "other"
			intervals [3086]:
				xmin = 1077.0848
				xmax = 1077.4648
				text = "sets"
			intervals [3087]:
				xmin = 1077.4648
				xmax = 1077.5748
				text = "of"
			intervals [3088]:
				xmin = 1077.5748
				xmax = 1078.3348
				text = "sisters"
			intervals [3089]:
				xmin = 1078.3348
				xmax = 1078.571
				text = ""
			intervals [3090]:
				xmin = 1078.571
				xmax = 1078.781
				text = "and"
			intervals [3091]:
				xmin = 1078.781
				xmax = 1079.071
				text = "i"
			intervals [3092]:
				xmin = 1079.071
				xmax = 1079.101
				text = ""
			intervals [3093]:
				xmin = 1079.101
				xmax = 1079.241
				text = "we"
			intervals [3094]:
				xmin = 1079.241
				xmax = 1079.461
				text = "got"
			intervals [3095]:
				xmin = 1079.461
				xmax = 1079.811
				text = "together"
			intervals [3096]:
				xmin = 1079.811
				xmax = 1079.891
				text = "and"
			intervals [3097]:
				xmin = 1079.891
				xmax = 1080.181
				text = "formed"
			intervals [3098]:
				xmin = 1080.181
				xmax = 1080.271
				text = "a"
			intervals [3099]:
				xmin = 1080.271
				xmax = 1080.541
				text = "group"
			intervals [3100]:
				xmin = 1080.541
				xmax = 1080.771
				text = "called"
			intervals [3101]:
				xmin = 1080.771
				xmax = 1080.861
				text = "the"
			intervals [3102]:
				xmin = 1080.861
				xmax = 1081.571
				text = "uniques"
			intervals [3103]:
				xmin = 1081.571
				xmax = 1082.3562
				text = ""
			intervals [3104]:
				xmin = 1082.3562
				xmax = 1082.5062
				text = "and"
			intervals [3105]:
				xmin = 1082.5062
				xmax = 1082.6962
				text = "we"
			intervals [3106]:
				xmin = 1082.6962
				xmax = 1083.3662
				text = "sang"
			intervals [3107]:
				xmin = 1083.3662
				xmax = 1084.2493
				text = ""
			intervals [3108]:
				xmin = 1084.2493
				xmax = 1084.3493
				text = "we"
			intervals [3109]:
				xmin = 1084.3493
				xmax = 1084.7893
				text = "sang"
			intervals [3110]:
				xmin = 1084.7893
				xmax = 1084.9793
				text = ""
			intervals [3111]:
				xmin = 1084.9793
				xmax = 1085.2793
				text = "<unk>"
			intervals [3112]:
				xmin = 1085.2793
				xmax = 1085.6088
				text = ""
			intervals [3113]:
				xmin = 1085.6088
				xmax = 1085.7488
				text = "we"
			intervals [3114]:
				xmin = 1085.7488
				xmax = 1085.9488
				text = "were"
			intervals [3115]:
				xmin = 1085.9488
				xmax = 1085.9788
				text = ""
			intervals [3116]:
				xmin = 1085.9788
				xmax = 1086.4488
				text = "really"
			intervals [3117]:
				xmin = 1086.4488
				xmax = 1086.7788
				text = "good"
			intervals [3118]:
				xmin = 1086.7788
				xmax = 1086.9626
				text = ""
			intervals [3119]:
				xmin = 1086.9626
				xmax = 1087.0426
				text = "we"
			intervals [3120]:
				xmin = 1087.0426
				xmax = 1087.1626
				text = "were"
			intervals [3121]:
				xmin = 1087.1626
				xmax = 1087.6326
				text = "really"
			intervals [3122]:
				xmin = 1087.6326
				xmax = 1088.0026
				text = "good"
			intervals [3123]:
				xmin = 1088.0026
				xmax = 1088.151
				text = ""
			intervals [3124]:
				xmin = 1088.151
				xmax = 1088.291
				text = "i"
			intervals [3125]:
				xmin = 1088.291
				xmax = 1088.511
				text = "mean"
			intervals [3126]:
				xmin = 1088.511
				xmax = 1088.681
				text = "we"
			intervals [3127]:
				xmin = 1088.681
				xmax = 1088.7944
				text = ""
			intervals [3128]:
				xmin = 1088.7944
				xmax = 1089.2444
				text = "traveled"
			intervals [3129]:
				xmin = 1089.2444
				xmax = 1089.8144
				text = "around"
			intervals [3130]:
				xmin = 1089.8144
				xmax = 1090.0844
				text = "and"
			intervals [3131]:
				xmin = 1090.0844
				xmax = 1090.7576
				text = ""
			intervals [3132]:
				xmin = 1090.7576
				xmax = 1090.8776
				text = "went"
			intervals [3133]:
				xmin = 1090.8776
				xmax = 1090.9376
				text = "f"
			intervals [3134]:
				xmin = 1090.9376
				xmax = 1091.0213
				text = ""
			intervals [3135]:
				xmin = 1091.0213
				xmax = 1091.1313
				text = "to"
			intervals [3136]:
				xmin = 1091.1313
				xmax = 1091.4813
				text = "different"
			intervals [3137]:
				xmin = 1091.4813
				xmax = 1092.1713
				text = "churches"
			intervals [3138]:
				xmin = 1092.1713
				xmax = 1092.4013
				text = "and"
			intervals [3139]:
				xmin = 1092.4013
				xmax = 1093.1018
				text = ""
			intervals [3140]:
				xmin = 1093.1018
				xmax = 1093.2018
				text = "were"
			intervals [3141]:
				xmin = 1093.2018
				xmax = 1093.2318
				text = ""
			intervals [3142]:
				xmin = 1093.2318
				xmax = 1093.3218
				text = "on"
			intervals [3143]:
				xmin = 1093.3218
				xmax = 1093.4018
				text = "the"
			intervals [3144]:
				xmin = 1093.4018
				xmax = 1094.2918
				text = "radio"
			intervals [3145]:
				xmin = 1094.2918
				xmax = 1094.4018
				text = "and"
			intervals [3146]:
				xmin = 1094.4018
				xmax = 1095.7417
				text = ""
			intervals [3147]:
				xmin = 1095.7417
				xmax = 1095.9517
				text = "but"
			intervals [3148]:
				xmin = 1095.9517
				xmax = 1096.1617
				text = "um"
			intervals [3149]:
				xmin = 1096.1617
				xmax = 1096.3217
				text = "we"
			intervals [3150]:
				xmin = 1096.3217
				xmax = 1096.4217
				text = "were"
			intervals [3151]:
				xmin = 1096.4217
				xmax = 1096.9317
				text = "together"
			intervals [3152]:
				xmin = 1096.9317
				xmax = 1097.2917
				text = "the"
			intervals [3153]:
				xmin = 1097.2917
				xmax = 1097.3217
				text = "<unk>"
			intervals [3154]:
				xmin = 1097.3217
				xmax = 1097.4517
				text = "for"
			intervals [3155]:
				xmin = 1097.4517
				xmax = 1097.6817
				text = "like"
			intervals [3156]:
				xmin = 1097.6817
				xmax = 1098.1317
				text = "fourteen"
			intervals [3157]:
				xmin = 1098.1317
				xmax = 1098.6417
				text = "years"
			intervals [3158]:
				xmin = 1098.6417
				xmax = 1099.2191
				text = ""
			intervals [3159]:
				xmin = 1099.2191
				xmax = 1099.7891
				text = "mm-hm"
			intervals [3160]:
				xmin = 1099.7891
				xmax = 1100.1383
				text = ""
			intervals [3161]:
				xmin = 1100.1383
				xmax = 1100.3383
				text = "and"
			intervals [3162]:
				xmin = 1100.3383
				xmax = 1100.6383
				text = "so"
			intervals [3163]:
				xmin = 1100.6383
				xmax = 1101.2914
				text = ""
			intervals [3164]:
				xmin = 1101.2914
				xmax = 1101.4214
				text = "that"
			intervals [3165]:
				xmin = 1101.4214
				xmax = 1101.6114
				text = "was"
			intervals [3166]:
				xmin = 1101.6114
				xmax = 1101.6914
				text = "a"
			intervals [3167]:
				xmin = 1101.6914
				xmax = 1102.1814
				text = "highlight"
			intervals [3168]:
				xmin = 1102.1814
				xmax = 1102.3359
				text = ""
			intervals [3169]:
				xmin = 1102.3359
				xmax = 1102.4659
				text = "of"
			intervals [3170]:
				xmin = 1102.4659
				xmax = 1102.8059
				text = "being"
			intervals [3171]:
				xmin = 1102.8059
				xmax = 1102.9459
				text = "at"
			intervals [3172]:
				xmin = 1102.9459
				xmax = 1103.1059
				text = "that"
			intervals [3173]:
				xmin = 1103.1059
				xmax = 1103.6359
				text = "church"
			intervals [3174]:
				xmin = 1103.6359
				xmax = 1104.3288
				text = ""
			intervals [3175]:
				xmin = 1104.3288
				xmax = 1104.5788
				text = "shiloh"
			intervals [3176]:
				xmin = 1104.5788
				xmax = 1104.6488
				text = "i"
			intervals [3177]:
				xmin = 1104.6488
				xmax = 1104.8388
				text = "learned"
			intervals [3178]:
				xmin = 1104.8388
				xmax = 1104.8688
				text = "n-"
			intervals [3179]:
				xmin = 1104.8688
				xmax = 1104.9088
				text = "a"
			intervals [3180]:
				xmin = 1104.9088
				xmax = 1105.1688
				text = "whole"
			intervals [3181]:
				xmin = 1105.1688
				xmax = 1105.3688
				text = "lot"
			intervals [3182]:
				xmin = 1105.3688
				xmax = 1105.5195
				text = ""
			intervals [3183]:
				xmin = 1105.5195
				xmax = 1105.7495
				text = "being"
			intervals [3184]:
				xmin = 1105.7495
				xmax = 1105.8095
				text = "at"
			intervals [3185]:
				xmin = 1105.8095
				xmax = 1106.3595
				text = ""
			intervals [3186]:
				xmin = 1106.3595
				xmax = 1106.5295
				text = "shiloh"
			intervals [3187]:
				xmin = 1106.5295
				xmax = 1106.8495
				text = "church"
			intervals [3188]:
				xmin = 1106.8495
				xmax = 1108.4785
				text = ""
			intervals [3189]:
				xmin = 1108.4785
				xmax = 1108.7585
				text = "learned"
			intervals [3190]:
				xmin = 1108.7585
				xmax = 1108.8885
				text = "a"
			intervals [3191]:
				xmin = 1108.8885
				xmax = 1109.2085
				text = "lot"
			intervals [3192]:
				xmin = 1109.2085
				xmax = 1109.4623
				text = ""
			intervals [3193]:
				xmin = 1109.4623
				xmax = 1109.8323
				text = "um"
			intervals [3194]:
				xmin = 1109.8323
				xmax = 1110.3922
				text = ""
			intervals [3195]:
				xmin = 1110.3922
				xmax = 1110.5422
				text = "my"
			intervals [3196]:
				xmin = 1110.5422
				xmax = 1111.1322
				text = "singing"
			intervals [3197]:
				xmin = 1111.1322
				xmax = 1111.8852
				text = ""
			intervals [3198]:
				xmin = 1111.8852
				xmax = 1112.1852
				text = "really"
			intervals [3199]:
				xmin = 1112.1852
				xmax = 1112.3552
				text = "grew"
			intervals [3200]:
				xmin = 1112.3552
				xmax = 1112.6052
				text = "up"
			intervals [3201]:
				xmin = 1112.6052
				xmax = 1112.7645
				text = ""
			intervals [3202]:
				xmin = 1112.7645
				xmax = 1113.0845
				text = "<unk>"
			intervals [3203]:
				xmin = 1113.0845
				xmax = 1113.1145
				text = "i"
			intervals [3204]:
				xmin = 1113.1145
				xmax = 1113.1545
				text = ""
			intervals [3205]:
				xmin = 1113.1545
				xmax = 1113.3645
				text = "kind"
			intervals [3206]:
				xmin = 1113.3645
				xmax = 1113.4945
				text = "of"
			intervals [3207]:
				xmin = 1113.4945
				xmax = 1113.7045
				text = "thought"
			intervals [3208]:
				xmin = 1113.7045
				xmax = 1113.7545
				text = "i"
			intervals [3209]:
				xmin = 1113.7545
				xmax = 1114.0345
				text = "might"
			intervals [3210]:
				xmin = 1114.0345
				xmax = 1114.2645
				text = "make"
			intervals [3211]:
				xmin = 1114.2645
				xmax = 1114.3845
				text = "a"
			intervals [3212]:
				xmin = 1114.3845
				xmax = 1114.4478
				text = ""
			intervals [3213]:
				xmin = 1114.4478
				xmax = 1114.6178
				text = "try"
			intervals [3214]:
				xmin = 1114.6178
				xmax = 1114.6778
				text = "to"
			intervals [3215]:
				xmin = 1114.6778
				xmax = 1114.7078
				text = ""
			intervals [3216]:
				xmin = 1114.7078
				xmax = 1114.8878
				text = "make"
			intervals [3217]:
				xmin = 1114.8878
				xmax = 1114.9778
				text = ""
			intervals [3218]:
				xmin = 1114.9778
				xmax = 1115.0078
				text = "a"
			intervals [3219]:
				xmin = 1115.0078
				xmax = 1115.3378
				text = "career"
			intervals [3220]:
				xmin = 1115.3378
				xmax = 1115.5178
				text = "out"
			intervals [3221]:
				xmin = 1115.5178
				xmax = 1115.6678
				text = "of"
			intervals [3222]:
				xmin = 1115.6678
				xmax = 1115.7378
				text = "it"
			intervals [3223]:
				xmin = 1115.7378
				xmax = 1115.7878
				text = ""
			intervals [3224]:
				xmin = 1115.7878
				xmax = 1116.0378
				text = "but"
			intervals [3225]:
				xmin = 1116.0378
				xmax = 1117.7567
				text = ""
			intervals [3226]:
				xmin = 1117.7567
				xmax = 1117.7867
				text = "uh"
			intervals [3227]:
				xmin = 1117.7867
				xmax = 1117.8894
				text = ""
			intervals [3228]:
				xmin = 1117.8894
				xmax = 1118.1794
				text = "just"
			intervals [3229]:
				xmin = 1118.1794
				xmax = 1118.2994
				text = "the"
			intervals [3230]:
				xmin = 1118.2994
				xmax = 1118.6794
				text = "singing"
			intervals [3231]:
				xmin = 1118.6794
				xmax = 1119.0794
				text = "part"
			intervals [3232]:
				xmin = 1119.0794
				xmax = 1119.1694
				text = "i"
			intervals [3233]:
				xmin = 1119.1694
				xmax = 1119.3794
				text = "was"
			intervals [3234]:
				xmin = 1119.3794
				xmax = 1119.5394
				text = "good"
			intervals [3235]:
				xmin = 1119.5394
				xmax = 1119.6894
				text = "at"
			intervals [3236]:
				xmin = 1119.6894
				xmax = 1119.7194
				text = ""
			intervals [3237]:
				xmin = 1119.7194
				xmax = 1119.9194
				text = "but"
			intervals [3238]:
				xmin = 1119.9194
				xmax = 1120.0894
				text = "the"
			intervals [3239]:
				xmin = 1120.0894
				xmax = 1120.3094
				text = "other"
			intervals [3240]:
				xmin = 1120.3094
				xmax = 1120.5994
				text = "part"
			intervals [3241]:
				xmin = 1120.5994
				xmax = 1120.7294
				text = "of"
			intervals [3242]:
				xmin = 1120.7294
				xmax = 1120.7994
				text = "the"
			intervals [3243]:
				xmin = 1120.7994
				xmax = 1121.2894
				text = "music"
			intervals [3244]:
				xmin = 1121.2894
				xmax = 1121.3694
				text = "the"
			intervals [3245]:
				xmin = 1121.3694
				xmax = 1121.4094
				text = ""
			intervals [3246]:
				xmin = 1121.4094
				xmax = 1121.9394
				text = "training"
			intervals [3247]:
				xmin = 1121.9394
				xmax = 1122.1494
				text = "the"
			intervals [3248]:
				xmin = 1122.1494
				xmax = 1122.6673
				text = ""
			intervals [3249]:
				xmin = 1122.6673
				xmax = 1122.8173
				text = "the"
			intervals [3250]:
				xmin = 1122.8173
				xmax = 1122.8773
				text = ""
			intervals [3251]:
				xmin = 1122.8773
				xmax = 1123.4873
				text = "theory"
			intervals [3252]:
				xmin = 1123.4873
				xmax = 1123.5173
				text = ""
			intervals [3253]:
				xmin = 1123.5173
				xmax = 1123.8273
				text = "the"
			intervals [3254]:
				xmin = 1123.8273
				xmax = 1123.8573
				text = ""
			intervals [3255]:
				xmin = 1123.8573
				xmax = 1124.0573
				text = "all"
			intervals [3256]:
				xmin = 1124.0573
				xmax = 1124.2673
				text = "that"
			intervals [3257]:
				xmin = 1124.2673
				xmax = 1124.5773
				text = "stuff"
			intervals [3258]:
				xmin = 1124.5773
				xmax = 1124.8673
				text = "was"
			intervals [3259]:
				xmin = 1124.8673
				xmax = 1125.0773
				text = "too"
			intervals [3260]:
				xmin = 1125.0773
				xmax = 1125.3473
				text = "much"
			intervals [3261]:
				xmin = 1125.3473
				xmax = 1125.4673
				text = "for"
			intervals [3262]:
				xmin = 1125.4673
				xmax = 1125.6973
				text = "me"
			intervals [3263]:
				xmin = 1125.6973
				xmax = 1125.9273
				text = "i"
			intervals [3264]:
				xmin = 1125.9273
				xmax = 1125.9673
				text = ""
			intervals [3265]:
				xmin = 1125.9673
				xmax = 1126.3473
				text = "wasn't"
			intervals [3266]:
				xmin = 1126.3473
				xmax = 1126.3973
				text = ""
			intervals [3267]:
				xmin = 1126.3973
				xmax = 1126.6873
				text = "ready"
			intervals [3268]:
				xmin = 1126.6873
				xmax = 1126.8573
				text = "for"
			intervals [3269]:
				xmin = 1126.8573
				xmax = 1127.0473
				text = "all"
			intervals [3270]:
				xmin = 1127.0473
				xmax = 1127.1173
				text = "of"
			intervals [3271]:
				xmin = 1127.1173
				xmax = 1127.2973
				text = "that"
			intervals [3272]:
				xmin = 1127.2973
				xmax = 1127.3273
				text = ""
			intervals [3273]:
				xmin = 1127.3273
				xmax = 1127.5873
				text = "and"
			intervals [3274]:
				xmin = 1127.5873
				xmax = 1127.8273
				text = "so"
			intervals [3275]:
				xmin = 1127.8273
				xmax = 1127.9673
				text = "uh"
			intervals [3276]:
				xmin = 1127.9673
				xmax = 1128.245
				text = ""
			intervals [3277]:
				xmin = 1128.245
				xmax = 1128.305
				text = "i"
			intervals [3278]:
				xmin = 1128.305
				xmax = 1128.575
				text = "lost"
			intervals [3279]:
				xmin = 1128.575
				xmax = 1129.025
				text = "interest"
			intervals [3280]:
				xmin = 1129.025
				xmax = 1129.175
				text = "in"
			intervals [3281]:
				xmin = 1129.175
				xmax = 1129.305
				text = "it"
			intervals [3282]:
				xmin = 1129.305
				xmax = 1129.545
				text = "and"
			intervals [3283]:
				xmin = 1129.545
				xmax = 1129.695
				text = "and"
			intervals [3284]:
				xmin = 1129.695
				xmax = 1129.795
				text = "then"
			intervals [3285]:
				xmin = 1129.795
				xmax = 1129.925
				text = "i"
			intervals [3286]:
				xmin = 1129.925
				xmax = 1130.0231
				text = ""
			intervals [3287]:
				xmin = 1130.0231
				xmax = 1130.3531
				text = "dropped"
			intervals [3288]:
				xmin = 1130.3531
				xmax = 1130.5331
				text = "out"
			intervals [3289]:
				xmin = 1130.5331
				xmax = 1131.7184
				text = ""
			intervals [3290]:
				xmin = 1131.7184
				xmax = 1131.8284
				text = "and"
			intervals [3291]:
				xmin = 1131.8284
				xmax = 1131.8884
				text = "i"
			intervals [3292]:
				xmin = 1131.8884
				xmax = 1132.2184
				text = "just"
			intervals [3293]:
				xmin = 1132.2184
				xmax = 1132.7584
				text = "worked"
			intervals [3294]:
				xmin = 1132.7584
				xmax = 1133.0047
				text = ""
			intervals [3295]:
				xmin = 1133.0047
				xmax = 1133.2047
				text = "and"
			intervals [3296]:
				xmin = 1133.2047
				xmax = 1133.5647
				text = "uh"
			intervals [3297]:
				xmin = 1133.5647
				xmax = 1134.6262
				text = ""
			intervals [3298]:
				xmin = 1134.6262
				xmax = 1134.6862
				text = "i"
			intervals [3299]:
				xmin = 1134.6862
				xmax = 1135.1562
				text = "started"
			intervals [3300]:
				xmin = 1135.1562
				xmax = 1135.1862
				text = ""
			intervals [3301]:
				xmin = 1135.1862
				xmax = 1136.4262
				text = "rdx"
			intervals [3302]:
				xmin = 1136.4262
				xmax = 1136.5546
				text = ""
			intervals [3303]:
				xmin = 1136.5546
				xmax = 1137.1446
				text = "and"
			intervals [3304]:
				xmin = 1137.1446
				xmax = 1137.8976
				text = ""
			intervals [3305]:
				xmin = 1137.8976
				xmax = 1138.0576
				text = "that"
			intervals [3306]:
				xmin = 1138.0576
				xmax = 1138.1076
				text = "s"
			intervals [3307]:
				xmin = 1138.1076
				xmax = 1138.2276
				text = "where"
			intervals [3308]:
				xmin = 1138.2276
				xmax = 1138.2976
				text = "i"
			intervals [3309]:
				xmin = 1138.2976
				xmax = 1138.7476
				text = "retired"
			intervals [3310]:
				xmin = 1138.7476
				xmax = 1138.9776
				text = "from"
			intervals [3311]:
				xmin = 1138.9776
				xmax = 1147.341
				text = ""
			intervals [3312]:
				xmin = 1147.341
				xmax = 1147.511
				text = "mm"
			intervals [3313]:
				xmin = 1147.511
				xmax = 1147.671
				text = ""
			intervals [3314]:
				xmin = 1147.671
				xmax = 1147.801
				text = "mm"
			intervals [3315]:
				xmin = 1147.801
				xmax = 1148.2909
				text = ""
			intervals [3316]:
				xmin = 1148.2909
				xmax = 1148.8709
				text = "<unk>"
			intervals [3317]:
				xmin = 1148.8709
				xmax = 1154.592
				text = ""
			intervals [3318]:
				xmin = 1154.592
				xmax = 1155.022
				text = "mm-mm"
			intervals [3319]:
				xmin = 1155.022
				xmax = 1162.9874
				text = ""
			intervals [3320]:
				xmin = 1162.9874
				xmax = 1163.4174
				text = "mm-hm"
			intervals [3321]:
				xmin = 1163.4174
				xmax = 1171.4355
				text = ""
			intervals [3322]:
				xmin = 1171.4355
				xmax = 1171.8755
				text = "mm"
			intervals [3323]:
				xmin = 1171.8755
				xmax = 1181.9679
				text = ""
			intervals [3324]:
				xmin = 1181.9679
				xmax = 1183.1879
				text = "<unk>"
			intervals [3325]:
				xmin = 1183.1879
				xmax = 1184.2263
				text = ""
			intervals [3326]:
				xmin = 1184.2263
				xmax = 1184.4163
				text = "yeah"
			intervals [3327]:
				xmin = 1184.4163
				xmax = 1185.0463
				text = "because"
			intervals [3328]:
				xmin = 1185.0463
				xmax = 1185.4363
				text = "um"
			intervals [3329]:
				xmin = 1185.4363
				xmax = 1186.4804
				text = ""
			intervals [3330]:
				xmin = 1186.4804
				xmax = 1186.5804
				text = "let"
			intervals [3331]:
				xmin = 1186.5804
				xmax = 1186.6104
				text = "s"
			intervals [3332]:
				xmin = 1186.6104
				xmax = 1186.7804
				text = "see"
			intervals [3333]:
				xmin = 1186.7804
				xmax = 1187.0004
				text = "when"
			intervals [3334]:
				xmin = 1187.0004
				xmax = 1187.2104
				text = "he"
			intervals [3335]:
				xmin = 1187.2104
				xmax = 1187.4804
				text = "was"
			intervals [3336]:
				xmin = 1187.4804
				xmax = 1187.5104
				text = ""
			intervals [3337]:
				xmin = 1187.5104
				xmax = 1187.9604
				text = "three"
			intervals [3338]:
				xmin = 1187.9604
				xmax = 1187.9904
				text = ""
			intervals [3339]:
				xmin = 1187.9904
				xmax = 1188.3604
				text = "i"
			intervals [3340]:
				xmin = 1188.3604
				xmax = 1188.4755
				text = ""
			intervals [3341]:
				xmin = 1188.4755
				xmax = 1188.6455
				text = "put"
			intervals [3342]:
				xmin = 1188.6455
				xmax = 1188.8755
				text = "him"
			intervals [3343]:
				xmin = 1188.8755
				xmax = 1189.0955
				text = "in"
			intervals [3344]:
				xmin = 1189.0955
				xmax = 1189.4555
				text = "um"
			intervals [3345]:
				xmin = 1189.4555
				xmax = 1190.2469
				text = ""
			intervals [3346]:
				xmin = 1190.2469
				xmax = 1190.4669
				text = "day"
			intervals [3347]:
				xmin = 1190.4669
				xmax = 1190.8969
				text = "care"
			intervals [3348]:
				xmin = 1190.8969
				xmax = 1191.354
				text = ""
			intervals [3349]:
				xmin = 1191.354
				xmax = 1191.424
				text = "and"
			intervals [3350]:
				xmin = 1191.424
				xmax = 1191.484
				text = "it"
			intervals [3351]:
				xmin = 1191.484
				xmax = 1191.704
				text = "was"
			intervals [3352]:
				xmin = 1191.704
				xmax = 1191.874
				text = "a"
			intervals [3353]:
				xmin = 1191.874
				xmax = 1191.904
				text = ""
			intervals [3354]:
				xmin = 1191.904
				xmax = 1192.204
				text = "church"
			intervals [3355]:
				xmin = 1192.204
				xmax = 1192.504
				text = "across"
			intervals [3356]:
				xmin = 1192.504
				xmax = 1192.584
				text = "the"
			intervals [3357]:
				xmin = 1192.584
				xmax = 1192.854
				text = "street"
			intervals [3358]:
				xmin = 1192.854
				xmax = 1193.554
				text = ""
			intervals [3359]:
				xmin = 1193.554
				xmax = 1193.734
				text = "from"
			intervals [3360]:
				xmin = 1193.734
				xmax = 1193.814
				text = ""
			intervals [3361]:
				xmin = 1193.814
				xmax = 1195.284
				text = "rdx"
			intervals [3362]:
				xmin = 1195.284
				xmax = 1195.8665
				text = ""
			intervals [3363]:
				xmin = 1195.8665
				xmax = 1195.9465
				text = "and"
			intervals [3364]:
				xmin = 1195.9465
				xmax = 1196.0165
				text = "they"
			intervals [3365]:
				xmin = 1196.0165
				xmax = 1196.1865
				text = "had"
			intervals [3366]:
				xmin = 1196.1865
				xmax = 1196.2465
				text = "a"
			intervals [3367]:
				xmin = 1196.2465
				xmax = 1197.0665
				text = "outstanding"
			intervals [3368]:
				xmin = 1197.0665
				xmax = 1197.5465
				text = "program"
			intervals [3369]:
				xmin = 1197.5465
				xmax = 1197.6065
				text = "and"
			intervals [3370]:
				xmin = 1197.6065
				xmax = 1197.8765
				text = "he"
			intervals [3371]:
				xmin = 1197.8765
				xmax = 1197.9065
				text = ""
			intervals [3372]:
				xmin = 1197.9065
				xmax = 1198.2865
				text = "learned"
			intervals [3373]:
				xmin = 1198.2865
				xmax = 1198.4365
				text = "a"
			intervals [3374]:
				xmin = 1198.4365
				xmax = 1198.5317
				text = ""
			intervals [3375]:
				xmin = 1198.5317
				xmax = 1198.7417
				text = "did"
			intervals [3376]:
				xmin = 1198.7417
				xmax = 1198.9517
				text = "so"
			intervals [3377]:
				xmin = 1198.9517
				xmax = 1199.3117
				text = "well"
			intervals [3378]:
				xmin = 1199.3117
				xmax = 1199.3417
				text = ""
			intervals [3379]:
				xmin = 1199.3417
				xmax = 1199.6917
				text = "there"
			intervals [3380]:
				xmin = 1199.6917
				xmax = 1200.0052
				text = ""
			intervals [3381]:
				xmin = 1200.0052
				xmax = 1200.3152
				text = "and"
			intervals [3382]:
				xmin = 1200.3152
				xmax = 1200.7152
				text = "so"
			intervals [3383]:
				xmin = 1200.7152
				xmax = 1201.2362
				text = ""
			intervals [3384]:
				xmin = 1201.2362
				xmax = 1201.4162
				text = "when"
			intervals [3385]:
				xmin = 1201.4162
				xmax = 1201.7662
				text = "time"
			intervals [3386]:
				xmin = 1201.7662
				xmax = 1201.9462
				text = "put"
			intervals [3387]:
				xmin = 1201.9462
				xmax = 1202.2162
				text = "him"
			intervals [3388]:
				xmin = 1202.2162
				xmax = 1202.4662
				text = "to"
			intervals [3389]:
				xmin = 1202.4662
				xmax = 1203.3667
				text = ""
			intervals [3390]:
				xmin = 1203.3667
				xmax = 1203.4967
				text = "come"
			intervals [3391]:
				xmin = 1203.4967
				xmax = 1203.6567
				text = "out"
			intervals [3392]:
				xmin = 1203.6567
				xmax = 1203.7367
				text = "of"
			intervals [3393]:
				xmin = 1203.7367
				xmax = 1203.9467
				text = "that"
			intervals [3394]:
				xmin = 1203.9467
				xmax = 1204.5067
				text = "program"
			intervals [3395]:
				xmin = 1204.5067
				xmax = 1204.7436
				text = ""
			intervals [3396]:
				xmin = 1204.7436
				xmax = 1204.8636
				text = "go"
			intervals [3397]:
				xmin = 1204.8636
				xmax = 1204.9836
				text = "to"
			intervals [3398]:
				xmin = 1204.9836
				xmax = 1205.5136
				text = "school"
			intervals [3399]:
				xmin = 1205.5136
				xmax = 1206.329
				text = ""
			intervals [3400]:
				xmin = 1206.329
				xmax = 1206.709
				text = "um"
			intervals [3401]:
				xmin = 1206.709
				xmax = 1207.7433
				text = ""
			intervals [3402]:
				xmin = 1207.7433
				xmax = 1207.8733
				text = "i"
			intervals [3403]:
				xmin = 1207.8733
				xmax = 1208.1433
				text = "talked"
			intervals [3404]:
				xmin = 1208.1433
				xmax = 1208.2033
				text = "to"
			intervals [3405]:
				xmin = 1208.2033
				xmax = 1208.3633
				text = "his"
			intervals [3406]:
				xmin = 1208.3633
				xmax = 1208.6933
				text = "teacher"
			intervals [3407]:
				xmin = 1208.6933
				xmax = 1208.9033
				text = "and"
			intervals [3408]:
				xmin = 1208.9033
				xmax = 1209.1833
				text = "about"
			intervals [3409]:
				xmin = 1209.1833
				xmax = 1209.2833
				text = "the"
			intervals [3410]:
				xmin = 1209.2833
				xmax = 1209.7833
				text = "program"
			intervals [3411]:
				xmin = 1209.7833
				xmax = 1209.9233
				text = "that"
			intervals [3412]:
				xmin = 1209.9233
				xmax = 1210.0533
				text = "they"
			intervals [3413]:
				xmin = 1210.0533
				xmax = 1210.2033
				text = "had"
			intervals [3414]:
				xmin = 1210.2033
				xmax = 1210.2633
				text = "at"
			intervals [3415]:
				xmin = 1210.2633
				xmax = 1210.2933
				text = ""
			intervals [3416]:
				xmin = 1210.2933
				xmax = 1210.8533
				text = "rdx"
			intervals [3417]:
				xmin = 1210.8533
				xmax = 1211.1499
				text = ""
			intervals [3418]:
				xmin = 1211.1499
				xmax = 1211.3299
				text = "with"
			intervals [3419]:
				xmin = 1211.3299
				xmax = 1211.3799
				text = ""
			intervals [3420]:
				xmin = 1211.3799
				xmax = 1211.4699
				text = "the"
			intervals [3421]:
				xmin = 1211.4699
				xmax = 1211.5299
				text = ""
			intervals [3422]:
				xmin = 1211.5299
				xmax = 1211.6499
				text = "tw-"
			intervals [3423]:
				xmin = 1211.6499
				xmax = 1211.7299
				text = ""
			intervals [3424]:
				xmin = 1211.7299
				xmax = 1212.0299
				text = "between"
			intervals [3425]:
				xmin = 1212.0299
				xmax = 1212.1499
				text = "the"
			intervals [3426]:
				xmin = 1212.1499
				xmax = 1212.3199
				text = "two"
			intervals [3427]:
				xmin = 1212.3199
				xmax = 1212.8399
				text = "places"
			intervals [3428]:
				xmin = 1212.8399
				xmax = 1212.9999
				text = "and"
			intervals [3429]:
				xmin = 1212.9999
				xmax = 1213.2299
				text = "they"
			intervals [3430]:
				xmin = 1213.2299
				xmax = 1213.8459
				text = ""
			intervals [3431]:
				xmin = 1213.8459
				xmax = 1214.0559
				text = "you"
			intervals [3432]:
				xmin = 1214.0559
				xmax = 1214.3059
				text = "know"
			intervals [3433]:
				xmin = 1214.3059
				xmax = 1214.5067
				text = ""
			intervals [3434]:
				xmin = 1214.5067
				xmax = 1214.8667
				text = "made"
			intervals [3435]:
				xmin = 1214.8667
				xmax = 1215.5319
				text = ""
			intervals [3436]:
				xmin = 1215.5319
				xmax = 1215.8619
				text = "uh"
			intervals [3437]:
				xmin = 1215.8619
				xmax = 1216.5337
				text = ""
			intervals [3438]:
				xmin = 1216.5337
				xmax = 1216.6237
				text = "i"
			intervals [3439]:
				xmin = 1216.6237
				xmax = 1216.7837
				text = "had"
			intervals [3440]:
				xmin = 1216.7837
				xmax = 1216.8137
				text = "a"
			intervals [3441]:
				xmin = 1216.8137
				xmax = 1216.8537
				text = ""
			intervals [3442]:
				xmin = 1216.8537
				xmax = 1216.9937
				text = "a"
			intervals [3443]:
				xmin = 1216.9937
				xmax = 1217.1937
				text = "kind"
			intervals [3444]:
				xmin = 1217.1937
				xmax = 1217.2537
				text = "of"
			intervals [3445]:
				xmin = 1217.2537
				xmax = 1218.0137
				text = "relationship"
			intervals [3446]:
				xmin = 1218.0137
				xmax = 1218.1437
				text = "with"
			intervals [3447]:
				xmin = 1218.1437
				xmax = 1218.7437
				text = "rdx"
			intervals [3448]:
				xmin = 1218.7437
				xmax = 1218.7737
				text = ""
			intervals [3449]:
				xmin = 1218.7737
				xmax = 1218.8837
				text = "so"
			intervals [3450]:
				xmin = 1218.8837
				xmax = 1219.0237
				text = "that"
			intervals [3451]:
				xmin = 1219.0237
				xmax = 1219.5422
				text = ""
			intervals [3452]:
				xmin = 1219.5422
				xmax = 1219.6922
				text = "the"
			intervals [3453]:
				xmin = 1219.6922
				xmax = 1220.2922
				text = "kindergarten"
			intervals [3454]:
				xmin = 1220.2922
				xmax = 1220.6022
				text = "kids"
			intervals [3455]:
				xmin = 1220.6022
				xmax = 1220.7322
				text = "could"
			intervals [3456]:
				xmin = 1220.7322
				xmax = 1220.7622
				text = ""
			intervals [3457]:
				xmin = 1220.7622
				xmax = 1221.0522
				text = "come"
			intervals [3458]:
				xmin = 1221.0522
				xmax = 1221.2335
				text = ""
			intervals [3459]:
				xmin = 1221.2335
				xmax = 1221.3335
				text = "to"
			intervals [3460]:
				xmin = 1221.3335
				xmax = 1221.3635
				text = ""
			intervals [3461]:
				xmin = 1221.3635
				xmax = 1221.5535
				text = "that"
			intervals [3462]:
				xmin = 1221.5535
				xmax = 1221.8935
				text = "school"
			intervals [3463]:
				xmin = 1221.8935
				xmax = 1222.7722
				text = ""
			intervals [3464]:
				xmin = 1222.7722
				xmax = 1222.9322
				text = "and"
			intervals [3465]:
				xmin = 1222.9322
				xmax = 1223.3122
				text = "so"
			intervals [3466]:
				xmin = 1223.3122
				xmax = 1223.3422
				text = ""
			intervals [3467]:
				xmin = 1223.3422
				xmax = 1223.5022
				text = "i"
			intervals [3468]:
				xmin = 1223.5022
				xmax = 1223.6922
				text = "was"
			intervals [3469]:
				xmin = 1223.6922
				xmax = 1223.9922
				text = "working"
			intervals [3470]:
				xmin = 1223.9922
				xmax = 1224.1822
				text = "at"
			intervals [3471]:
				xmin = 1224.1822
				xmax = 1224.3409
				text = ""
			intervals [3472]:
				xmin = 1224.3409
				xmax = 1224.7009
				text = "rdx"
			intervals [3473]:
				xmin = 1224.7009
				xmax = 1224.7988
				text = ""
			intervals [3474]:
				xmin = 1224.7988
				xmax = 1225.3788
				text = "elementary"
			intervals [3475]:
				xmin = 1225.3788
				xmax = 1225.7088
				text = "school"
			intervals [3476]:
				xmin = 1225.7088
				xmax = 1225.9988
				text = "which"
			intervals [3477]:
				xmin = 1225.9988
				xmax = 1226.2688
				text = "was"
			intervals [3478]:
				xmin = 1226.2688
				xmax = 1226.4488
				text = "like"
			intervals [3479]:
				xmin = 1226.4488
				xmax = 1226.7365
				text = ""
			intervals [3480]:
				xmin = 1226.7365
				xmax = 1226.9665
				text = "four"
			intervals [3481]:
				xmin = 1226.9665
				xmax = 1227.1065
				text = "or"
			intervals [3482]:
				xmin = 1227.1065
				xmax = 1227.3365
				text = "five"
			intervals [3483]:
				xmin = 1227.3365
				xmax = 1227.3765
				text = ""
			intervals [3484]:
				xmin = 1227.3765
				xmax = 1227.6565
				text = "blocks"
			intervals [3485]:
				xmin = 1227.6565
				xmax = 1227.9765
				text = "away"
			intervals [3486]:
				xmin = 1227.9765
				xmax = 1228.3065
				text = "from"
			intervals [3487]:
				xmin = 1228.3065
				xmax = 1228.9347
				text = ""
			intervals [3488]:
				xmin = 1228.9347
				xmax = 1228.9947
				text = "um"
			intervals [3489]:
				xmin = 1228.9947
				xmax = 1229.5447
				text = "rdx"
			intervals [3490]:
				xmin = 1229.5447
				xmax = 1230.1964
				text = ""
			intervals [3491]:
				xmin = 1230.1964
				xmax = 1230.4164
				text = "and"
			intervals [3492]:
				xmin = 1230.4164
				xmax = 1230.4964
				text = "i"
			intervals [3493]:
				xmin = 1230.4964
				xmax = 1230.7164
				text = "went"
			intervals [3494]:
				xmin = 1230.7164
				xmax = 1230.9764
				text = "in"
			intervals [3495]:
				xmin = 1230.9764
				xmax = 1231.0964
				text = "and"
			intervals [3496]:
				xmin = 1231.0964
				xmax = 1231.5164
				text = "talked"
			intervals [3497]:
				xmin = 1231.5164
				xmax = 1231.7293
				text = ""
			intervals [3498]:
				xmin = 1231.7293
				xmax = 1231.9693
				text = "cause"
			intervals [3499]:
				xmin = 1231.9693
				xmax = 1232.1293
				text = "by"
			intervals [3500]:
				xmin = 1232.1293
				xmax = 1232.3593
				text = "this"
			intervals [3501]:
				xmin = 1232.3593
				xmax = 1232.3893
				text = ""
			intervals [3502]:
				xmin = 1232.3893
				xmax = 1232.9593
				text = "time"
			intervals [3503]:
				xmin = 1232.9593
				xmax = 1233.3454
				text = ""
			intervals [3504]:
				xmin = 1233.3454
				xmax = 1233.5354
				text = "we"
			intervals [3505]:
				xmin = 1233.5354
				xmax = 1233.5654
				text = ""
			intervals [3506]:
				xmin = 1233.5654
				xmax = 1233.6054
				text = "s"
			intervals [3507]:
				xmin = 1233.6054
				xmax = 1233.6354
				text = ""
			intervals [3508]:
				xmin = 1233.6354
				xmax = 1233.9554
				text = "living"
			intervals [3509]:
				xmin = 1233.9554
				xmax = 1234.0454
				text = "in"
			intervals [3510]:
				xmin = 1234.0454
				xmax = 1234.4154
				text = "maryland"
			intervals [3511]:
				xmin = 1234.4154
				xmax = 1236.9493
				text = ""
			intervals [3512]:
				xmin = 1236.9493
				xmax = 1237.4793
				text = "and"
			intervals [3513]:
				xmin = 1237.4793
				xmax = 1237.7693
				text = "so"
			intervals [3514]:
				xmin = 1237.7693
				xmax = 1237.8193
				text = "i"
			intervals [3515]:
				xmin = 1237.8193
				xmax = 1238.0793
				text = "said"
			intervals [3516]:
				xmin = 1238.0793
				xmax = 1238.3993
				text = "well"
			intervals [3517]:
				xmin = 1238.3993
				xmax = 1238.4793
				text = "i"
			intervals [3518]:
				xmin = 1238.4793
				xmax = 1238.6293
				text = "kn-"
			intervals [3519]:
				xmin = 1238.6293
				xmax = 1238.8093
				text = "i"
			intervals [3520]:
				xmin = 1238.8093
				xmax = 1238.9293
				text = "you"
			intervals [3521]:
				xmin = 1238.9293
				xmax = 1239.1293
				text = "know"
			intervals [3522]:
				xmin = 1239.1293
				xmax = 1239.4493
				text = "working"
			intervals [3523]:
				xmin = 1239.4493
				xmax = 1239.6093
				text = "in"
			intervals [3524]:
				xmin = 1239.6093
				xmax = 1239.8993
				text = "school"
			intervals [3525]:
				xmin = 1239.8993
				xmax = 1240.0493
				text = "and"
			intervals [3526]:
				xmin = 1240.0493
				xmax = 1240.1193
				text = "i"
			intervals [3527]:
				xmin = 1240.1193
				xmax = 1240.4093
				text = "knew"
			intervals [3528]:
				xmin = 1240.4093
				xmax = 1240.4393
				text = ""
			intervals [3529]:
				xmin = 1240.4393
				xmax = 1240.8093
				text = "about"
			intervals [3530]:
				xmin = 1240.8093
				xmax = 1240.9093
				text = "the"
			intervals [3531]:
				xmin = 1240.9093
				xmax = 1241.6093
				text = "residency"
			intervals [3532]:
				xmin = 1241.6093
				xmax = 1241.7493
				text = "and"
			intervals [3533]:
				xmin = 1241.7493
				xmax = 1241.9293
				text = "all"
			intervals [3534]:
				xmin = 1241.9293
				xmax = 1241.9893
				text = "of"
			intervals [3535]:
				xmin = 1241.9893
				xmax = 1242.1393
				text = "that"
			intervals [3536]:
				xmin = 1242.1393
				xmax = 1242.5393
				text = "stuff"
			intervals [3537]:
				xmin = 1242.5393
				xmax = 1242.6039
				text = ""
			intervals [3538]:
				xmin = 1242.6039
				xmax = 1242.7839
				text = "but"
			intervals [3539]:
				xmin = 1242.7839
				xmax = 1242.9439
				text = "i"
			intervals [3540]:
				xmin = 1242.9439
				xmax = 1243.0039
				text = "d"
			intervals [3541]:
				xmin = 1243.0039
				xmax = 1243.2339
				text = "say"
			intervals [3542]:
				xmin = 1243.2339
				xmax = 1243.6139
				text = "god"
			intervals [3543]:
				xmin = 1243.6139
				xmax = 1243.8086
				text = ""
			intervals [3544]:
				xmin = 1243.8086
				xmax = 1244.0386
				text = "hey"
			intervals [3545]:
				xmin = 1244.0386
				xmax = 1244.3186
				text = "i"
			intervals [3546]:
				xmin = 1244.3186
				xmax = 1244.8091
				text = ""
			intervals [3547]:
				xmin = 1244.8091
				xmax = 1244.8791
				text = "i"
			intervals [3548]:
				xmin = 1244.8791
				xmax = 1245.1791
				text = "can't"
			intervals [3549]:
				xmin = 1245.1791
				xmax = 1245.4191
				text = "send"
			intervals [3550]:
				xmin = 1245.4191
				xmax = 1245.7691
				text = "rdx"
			intervals [3551]:
				xmin = 1245.7691
				xmax = 1245.7991
				text = ""
			intervals [3552]:
				xmin = 1245.7991
				xmax = 1245.9791
				text = "just"
			intervals [3553]:
				xmin = 1245.9791
				xmax = 1246.4391
				text = "anywhere"
			intervals [3554]:
				xmin = 1246.4391
				xmax = 1246.5391
				text = "now"
			intervals [3555]:
				xmin = 1246.5391
				xmax = 1246.6091
				text = "i"
			intervals [3556]:
				xmin = 1246.6091
				xmax = 1246.7491
				text = "got"
			intervals [3557]:
				xmin = 1246.7491
				xmax = 1246.7791
				text = ""
			intervals [3558]:
				xmin = 1246.7791
				xmax = 1246.9491
				text = "you"
			intervals [3559]:
				xmin = 1246.9491
				xmax = 1247.2091
				text = "know"
			intervals [3560]:
				xmin = 1247.2091
				xmax = 1247.2791
				text = ""
			intervals [3561]:
				xmin = 1247.2791
				xmax = 1247.4991
				text = "cause"
			intervals [3562]:
				xmin = 1247.4991
				xmax = 1247.5991
				text = "t"
			intervals [3563]:
				xmin = 1247.5991
				xmax = 1247.6291
				text = ""
			intervals [3564]:
				xmin = 1247.6291
				xmax = 1247.7191
				text = "t"
			intervals [3565]:
				xmin = 1247.7191
				xmax = 1247.7591
				text = ""
			intervals [3566]:
				xmin = 1247.7591
				xmax = 1247.8591
				text = "t"
			intervals [3567]:
				xmin = 1247.8591
				xmax = 1247.8891
				text = ""
			intervals [3568]:
				xmin = 1247.8891
				xmax = 1248.0091
				text = "s"
			intervals [3569]:
				xmin = 1248.0091
				xmax = 1248.6848
				text = ""
			intervals [3570]:
				xmin = 1248.6848
				xmax = 1248.7748
				text = "t"
			intervals [3571]:
				xmin = 1248.7748
				xmax = 1248.8048
				text = ""
			intervals [3572]:
				xmin = 1248.8048
				xmax = 1248.8748
				text = "he"
			intervals [3573]:
				xmin = 1248.8748
				xmax = 1248.9348
				text = "s"
			intervals [3574]:
				xmin = 1248.9348
				xmax = 1249.0848
				text = "my"
			intervals [3575]:
				xmin = 1249.0848
				xmax = 1249.4748
				text = "life"
			intervals [3576]:
				xmin = 1249.4748
				xmax = 1249.5868
				text = ""
			intervals [3577]:
				xmin = 1249.5868
				xmax = 1249.8768
				text = "<unk>"
			intervals [3578]:
				xmin = 1249.8768
				xmax = 1249.9368
				text = ""
			intervals [3579]:
				xmin = 1249.9368
				xmax = 1250.0468
				text = "he"
			intervals [3580]:
				xmin = 1250.0468
				xmax = 1250.1768
				text = "was"
			intervals [3581]:
				xmin = 1250.1768
				xmax = 1250.2868
				text = "my"
			intervals [3582]:
				xmin = 1250.2868
				xmax = 1250.6768
				text = "life"
			intervals [3583]:
				xmin = 1250.6768
				xmax = 1251.4686
				text = ""
			intervals [3584]:
				xmin = 1251.4686
				xmax = 1252.0286
				text = "so"
			intervals [3585]:
				xmin = 1252.0286
				xmax = 1252.1046
				text = ""
			intervals [3586]:
				xmin = 1252.1046
				xmax = 1252.2146
				text = "i"
			intervals [3587]:
				xmin = 1252.2146
				xmax = 1252.3846
				text = "went"
			intervals [3588]:
				xmin = 1252.3846
				xmax = 1252.4446
				text = "and"
			intervals [3589]:
				xmin = 1252.4446
				xmax = 1252.7346
				text = "talked"
			intervals [3590]:
				xmin = 1252.7346
				xmax = 1252.8246
				text = "to"
			intervals [3591]:
				xmin = 1252.8246
				xmax = 1252.9346
				text = "the"
			intervals [3592]:
				xmin = 1252.9346
				xmax = 1253.5246
				text = "principal"
			intervals [3593]:
				xmin = 1253.5246
				xmax = 1253.7647
				text = ""
			intervals [3594]:
				xmin = 1253.7647
				xmax = 1253.9147
				text = "and"
			intervals [3595]:
				xmin = 1253.9147
				xmax = 1254.0047
				text = "i"
			intervals [3596]:
				xmin = 1254.0047
				xmax = 1254.4547
				text = "explained"
			intervals [3597]:
				xmin = 1254.4547
				xmax = 1254.5147
				text = "to"
			intervals [3598]:
				xmin = 1254.5147
				xmax = 1254.8747
				text = "him"
			intervals [3599]:
				xmin = 1254.8747
				xmax = 1255.0019
				text = ""
			intervals [3600]:
				xmin = 1255.0019
				xmax = 1255.1319
				text = "you"
			intervals [3601]:
				xmin = 1255.1319
				xmax = 1255.3219
				text = "know"
			intervals [3602]:
				xmin = 1255.3219
				xmax = 1255.4119
				text = "i"
			intervals [3603]:
				xmin = 1255.4119
				xmax = 1255.7219
				text = "worked"
			intervals [3604]:
				xmin = 1255.7219
				xmax = 1255.9519
				text = "near"
			intervals [3605]:
				xmin = 1255.9519
				xmax = 1256.3619
				text = "by"
			intervals [3606]:
				xmin = 1256.3619
				xmax = 1256.3919
				text = ""
			intervals [3607]:
				xmin = 1256.3919
				xmax = 1256.5019
				text = "and"
			intervals [3608]:
				xmin = 1256.5019
				xmax = 1256.5919
				text = "i"
			intervals [3609]:
				xmin = 1256.5919
				xmax = 1256.7219
				text = "would"
			intervals [3610]:
				xmin = 1256.7219
				xmax = 1256.8819
				text = "like"
			intervals [3611]:
				xmin = 1256.8819
				xmax = 1257.0303
				text = ""
			intervals [3612]:
				xmin = 1257.0303
				xmax = 1257.1503
				text = "for"
			intervals [3613]:
				xmin = 1257.1503
				xmax = 1257.3403
				text = "him"
			intervals [3614]:
				xmin = 1257.3403
				xmax = 1257.4603
				text = "to"
			intervals [3615]:
				xmin = 1257.4603
				xmax = 1257.5703
				text = "be"
			intervals [3616]:
				xmin = 1257.5703
				xmax = 1257.7403
				text = "able"
			intervals [3617]:
				xmin = 1257.7403
				xmax = 1257.8203
				text = "to"
			intervals [3618]:
				xmin = 1257.8203
				xmax = 1257.9903
				text = "go"
			intervals [3619]:
				xmin = 1257.9903
				xmax = 1258.2203
				text = "there"
			intervals [3620]:
				xmin = 1258.2203
				xmax = 1258.3403
				text = "so"
			intervals [3621]:
				xmin = 1258.3403
				xmax = 1258.4503
				text = "i"
			intervals [3622]:
				xmin = 1258.4503
				xmax = 1258.5803
				text = ""
			intervals [3623]:
				xmin = 1258.5803
				xmax = 1258.7203
				text = "i"
			intervals [3624]:
				xmin = 1258.7203
				xmax = 1258.7803
				text = "d"
			intervals [3625]:
				xmin = 1258.7803
				xmax = 1258.9303
				text = "be"
			intervals [3626]:
				xmin = 1258.9303
				xmax = 1259.3103
				text = "close"
			intervals [3627]:
				xmin = 1259.3103
				xmax = 1259.4103
				text = "to"
			intervals [3628]:
				xmin = 1259.4103
				xmax = 1259.6103
				text = "him"
			intervals [3629]:
				xmin = 1259.6103
				xmax = 1259.8003
				text = "during"
			intervals [3630]:
				xmin = 1259.8003
				xmax = 1259.8903
				text = "the"
			intervals [3631]:
				xmin = 1259.8903
				xmax = 1260.2203
				text = "day"
			intervals [3632]:
				xmin = 1260.2203
				xmax = 1260.2503
				text = ""
			intervals [3633]:
				xmin = 1260.2503
				xmax = 1260.3303
				text = "and"
			intervals [3634]:
				xmin = 1260.3303
				xmax = 1260.7203
				text = "whatever"
			intervals [3635]:
				xmin = 1260.7203
				xmax = 1261.3563
				text = ""
			intervals [3636]:
				xmin = 1261.3563
				xmax = 1261.5263
				text = "so"
			intervals [3637]:
				xmin = 1261.5263
				xmax = 1261.6563
				text = "he"
			intervals [3638]:
				xmin = 1261.6563
				xmax = 1261.7463
				text = "was"
			intervals [3639]:
				xmin = 1261.7463
				xmax = 1262.0463
				text = "very"
			intervals [3640]:
				xmin = 1262.0463
				xmax = 1262.5063
				text = "kind"
			intervals [3641]:
				xmin = 1262.5063
				xmax = 1262.6163
				text = "and"
			intervals [3642]:
				xmin = 1262.6163
				xmax = 1262.7263
				text = "he"
			intervals [3643]:
				xmin = 1262.7263
				xmax = 1262.9763
				text = "said"
			intervals [3644]:
				xmin = 1262.9763
				xmax = 1263.1563
				text = "well"
			intervals [3645]:
				xmin = 1263.1563
				xmax = 1263.3663
				text = "yeah"
			intervals [3646]:
				xmin = 1263.3663
				xmax = 1263.7863
				text = "okay"
			intervals [3647]:
				xmin = 1263.7863
				xmax = 1264.0395
				text = ""
			intervals [3648]:
				xmin = 1264.0395
				xmax = 1264.1095
				text = "we"
			intervals [3649]:
				xmin = 1264.1095
				xmax = 1264.1995
				text = "will"
			intervals [3650]:
				xmin = 1264.1995
				xmax = 1264.4095
				text = "work"
			intervals [3651]:
				xmin = 1264.4095
				xmax = 1264.6195
				text = "that"
			intervals [3652]:
				xmin = 1264.6195
				xmax = 1264.7995
				text = "out"
			intervals [3653]:
				xmin = 1264.7995
				xmax = 1264.8295
				text = ""
			intervals [3654]:
				xmin = 1264.8295
				xmax = 1265.0095
				text = "and"
			intervals [3655]:
				xmin = 1265.0095
				xmax = 1265.1495
				text = "he"
			intervals [3656]:
				xmin = 1265.1495
				xmax = 1265.1795
				text = ""
			intervals [3657]:
				xmin = 1265.1795
				xmax = 1265.4995
				text = "did"
			intervals [3658]:
				xmin = 1265.4995
				xmax = 1265.7507
				text = ""
			intervals [3659]:
				xmin = 1265.7507
				xmax = 1265.8807
				text = "and"
			intervals [3660]:
				xmin = 1265.8807
				xmax = 1266.3307
				text = "rdx"
			intervals [3661]:
				xmin = 1266.3307
				xmax = 1267.9185
				text = ""
			intervals [3662]:
				xmin = 1267.9185
				xmax = 1268.1085
				text = "and"
			intervals [3663]:
				xmin = 1268.1085
				xmax = 1268.1385
				text = ""
			intervals [3664]:
				xmin = 1268.1385
				xmax = 1268.6285
				text = "so"
			intervals [3665]:
				xmin = 1268.6285
				xmax = 1269.7017
				text = ""
			intervals [3666]:
				xmin = 1269.7017
				xmax = 1269.8717
				text = "that"
			intervals [3667]:
				xmin = 1269.8717
				xmax = 1270.0717
				text = "was"
			intervals [3668]:
				xmin = 1270.0717
				xmax = 1270.1817
				text = "the"
			intervals [3669]:
				xmin = 1270.1817
				xmax = 1270.4717
				text = "best"
			intervals [3670]:
				xmin = 1270.4717
				xmax = 1270.6817
				text = "thing"
			intervals [3671]:
				xmin = 1270.6817
				xmax = 1270.7317
				text = "i"
			intervals [3672]:
				xmin = 1270.7317
				xmax = 1271.0117
				text = "think"
			intervals [3673]:
				xmin = 1271.0117
				xmax = 1271.1917
				text = "coulda"
			intervals [3674]:
				xmin = 1271.1917
				xmax = 1271.5617
				text = "happened"
			intervals [3675]:
				xmin = 1271.5617
				xmax = 1271.6917
				text = "to"
			intervals [3676]:
				xmin = 1271.6917
				xmax = 1271.9717
				text = "him"
			intervals [3677]:
				xmin = 1271.9717
				xmax = 1272.1731
				text = ""
			intervals [3678]:
				xmin = 1272.1731
				xmax = 1272.4431
				text = "he"
			intervals [3679]:
				xmin = 1272.4431
				xmax = 1272.4731
				text = ""
			intervals [3680]:
				xmin = 1272.4731
				xmax = 1272.8131
				text = "his"
			intervals [3681]:
				xmin = 1272.8131
				xmax = 1273.0731
				text = "his"
			intervals [3682]:
				xmin = 1273.0731
				xmax = 1273.2831
				text = "pre"
			intervals [3683]:
				xmin = 1273.2831
				xmax = 1273.5631
				text = "k"
			intervals [3684]:
				xmin = 1273.5631
				xmax = 1274.0831
				text = "teacher"
			intervals [3685]:
				xmin = 1274.0831
				xmax = 1274.536
				text = ""
			intervals [3686]:
				xmin = 1274.536
				xmax = 1274.726
				text = "she"
			intervals [3687]:
				xmin = 1274.726
				xmax = 1274.996
				text = "was"
			intervals [3688]:
				xmin = 1274.996
				xmax = 1275.266
				text = "just"
			intervals [3689]:
				xmin = 1275.266
				xmax = 1275.566
				text = "great"
			intervals [3690]:
				xmin = 1275.566
				xmax = 1275.596
				text = ""
			intervals [3691]:
				xmin = 1275.596
				xmax = 1275.996
				text = "she"
			intervals [3692]:
				xmin = 1275.996
				xmax = 1276.216
				text = "uh"
			intervals [3693]:
				xmin = 1276.216
				xmax = 1276.386
				text = "what"
			intervals [3694]:
				xmin = 1276.386
				xmax = 1276.486
				text = "was"
			intervals [3695]:
				xmin = 1276.486
				xmax = 1276.576
				text = "her"
			intervals [3696]:
				xmin = 1276.576
				xmax = 1276.886
				text = "name"
			intervals [3697]:
				xmin = 1276.886
				xmax = 1277.2012
				text = ""
			intervals [3698]:
				xmin = 1277.2012
				xmax = 1277.6212
				text = "miss"
			intervals [3699]:
				xmin = 1277.6212
				xmax = 1278.1218
				text = ""
			intervals [3700]:
				xmin = 1278.1218
				xmax = 1278.6118
				text = "rdx"
			intervals [3701]:
				xmin = 1278.6118
				xmax = 1279.8365
				text = ""
			intervals [3702]:
				xmin = 1279.8365
				xmax = 1280.0165
				text = "and"
			intervals [3703]:
				xmin = 1280.0165
				xmax = 1280.5365
				text = "she"
			intervals [3704]:
				xmin = 1280.5365
				xmax = 1280.9765
				text = "uh"
			intervals [3705]:
				xmin = 1280.9765
				xmax = 1281.0191
				text = ""
			intervals [3706]:
				xmin = 1281.0191
				xmax = 1281.1991
				text = "she"
			intervals [3707]:
				xmin = 1281.1991
				xmax = 1281.5491
				text = "loved"
			intervals [3708]:
				xmin = 1281.5491
				xmax = 1282.0191
				text = "rdx"
			intervals [3709]:
				xmin = 1282.0191
				xmax = 1282.2991
				text = "and"
			intervals [3710]:
				xmin = 1282.2991
				xmax = 1282.3291
				text = "th-"
			intervals [3711]:
				xmin = 1282.3291
				xmax = 1282.4991
				text = "they"
			intervals [3712]:
				xmin = 1282.4991
				xmax = 1282.6691
				text = "had"
			intervals [3713]:
				xmin = 1282.6691
				xmax = 1282.7791
				text = "a"
			intervals [3714]:
				xmin = 1282.7791
				xmax = 1283.0391
				text = "good"
			intervals [3715]:
				xmin = 1283.0391
				xmax = 1283.1705
				text = ""
			intervals [3716]:
				xmin = 1283.1705
				xmax = 1283.9005
				text = "connection"
			intervals [3717]:
				xmin = 1283.9005
				xmax = 1284.1105
				text = "and"
			intervals [3718]:
				xmin = 1284.1105
				xmax = 1285.249
				text = ""
			intervals [3719]:
				xmin = 1285.249
				xmax = 1285.499
				text = "all"
			intervals [3720]:
				xmin = 1285.499
				xmax = 1285.819
				text = "all"
			intervals [3721]:
				xmin = 1285.819
				xmax = 1285.889
				text = "of"
			intervals [3722]:
				xmin = 1285.889
				xmax = 1286.109
				text = "his"
			intervals [3723]:
				xmin = 1286.109
				xmax = 1286.499
				text = "teachers"
			intervals [3724]:
				xmin = 1286.499
				xmax = 1286.559
				text = "uh"
			intervals [3725]:
				xmin = 1286.559
				xmax = 1286.879
				text = "eve"
			intervals [3726]:
				xmin = 1286.879
				xmax = 1287.039
				text = ""
			intervals [3727]:
				xmin = 1287.039
				xmax = 1287.219
				text = "even"
			intervals [3728]:
				xmin = 1287.219
				xmax = 1287.619
				text = "from"
			intervals [3729]:
				xmin = 1287.619
				xmax = 1287.8163
				text = ""
			intervals [3730]:
				xmin = 1287.8163
				xmax = 1288.0563
				text = "from"
			intervals [3731]:
				xmin = 1288.0563
				xmax = 1288.1463
				text = ""
			intervals [3732]:
				xmin = 1288.1463
				xmax = 1288.4263
				text = "pre"
			intervals [3733]:
				xmin = 1288.4263
				xmax = 1288.7463
				text = "k"
			intervals [3734]:
				xmin = 1288.7463
				xmax = 1288.8263
				text = "he"
			intervals [3735]:
				xmin = 1288.8263
				xmax = 1288.8563
				text = ""
			intervals [3736]:
				xmin = 1288.8563
				xmax = 1289.2163
				text = "said"
			intervals [3737]:
				xmin = 1289.2163
				xmax = 1289.2463
				text = ""
			intervals [3738]:
				xmin = 1289.2463
				xmax = 1289.3763
				text = "you"
			intervals [3739]:
				xmin = 1289.3763
				xmax = 1289.5063
				text = "know"
			intervals [3740]:
				xmin = 1289.5063
				xmax = 1289.9263
				text = "rdx"
			intervals [3741]:
				xmin = 1289.9263
				xmax = 1289.9563
				text = ""
			intervals [3742]:
				xmin = 1289.9563
				xmax = 1290.0863
				text = "is"
			intervals [3743]:
				xmin = 1290.0863
				xmax = 1290.1489
				text = ""
			intervals [3744]:
				xmin = 1290.1489
				xmax = 1290.4289
				text = "good"
			intervals [3745]:
				xmin = 1290.4289
				xmax = 1290.6089
				text = "he"
			intervals [3746]:
				xmin = 1290.6089
				xmax = 1290.7606
				text = ""
			intervals [3747]:
				xmin = 1290.7606
				xmax = 1291.0106
				text = "does"
			intervals [3748]:
				xmin = 1291.0106
				xmax = 1291.1706
				text = "all"
			intervals [3749]:
				xmin = 1291.1706
				xmax = 1291.3406
				text = "his"
			intervals [3750]:
				xmin = 1291.3406
				xmax = 1291.5706
				text = "work"
			intervals [3751]:
				xmin = 1291.5706
				xmax = 1292.0837
				text = ""
			intervals [3752]:
				xmin = 1292.0837
				xmax = 1292.1837
				text = "but"
			intervals [3753]:
				xmin = 1292.1837
				xmax = 1292.3137
				text = "he"
			intervals [3754]:
				xmin = 1292.3137
				xmax = 1292.3437
				text = ""
			intervals [3755]:
				xmin = 1292.3437
				xmax = 1292.6637
				text = "talks"
			intervals [3756]:
				xmin = 1292.6637
				xmax = 1292.8237
				text = "so"
			intervals [3757]:
				xmin = 1292.8237
				xmax = 1293.2237
				text = "much"
			intervals [3758]:
				xmin = 1293.2237
				xmax = 1293.5046
				text = ""
			intervals [3759]:
				xmin = 1293.5046
				xmax = 1294.7546
				text = "<unk>"
			intervals [3760]:
				xmin = 1294.7546
				xmax = 1294.7846
				text = ""
			intervals [3761]:
				xmin = 1294.7846
				xmax = 1295.0846
				text = "so"
			intervals [3762]:
				xmin = 1295.0846
				xmax = 1295.4083
				text = ""
			intervals [3763]:
				xmin = 1295.4083
				xmax = 1295.5783
				text = "and"
			intervals [3764]:
				xmin = 1295.5783
				xmax = 1295.6883
				text = "he"
			intervals [3765]:
				xmin = 1295.6883
				xmax = 1295.7383
				text = ""
			intervals [3766]:
				xmin = 1295.7383
				xmax = 1295.9683
				text = "said"
			intervals [3767]:
				xmin = 1295.9683
				xmax = 1296.3783
				text = "well"
			intervals [3768]:
				xmin = 1296.3783
				xmax = 1296.7314
				text = ""
			intervals [3769]:
				xmin = 1296.7314
				xmax = 1296.9714
				text = "it"
			intervals [3770]:
				xmin = 1296.9714
				xmax = 1297.0214
				text = "s"
			intervals [3771]:
				xmin = 1297.0214
				xmax = 1297.1314
				text = "a"
			intervals [3772]:
				xmin = 1297.1314
				xmax = 1297.3814
				text = "wonder"
			intervals [3773]:
				xmin = 1297.3814
				xmax = 1297.4414
				text = "he"
			intervals [3774]:
				xmin = 1297.4414
				xmax = 1297.4714
				text = ""
			intervals [3775]:
				xmin = 1297.4714
				xmax = 1297.7514
				text = "sees"
			intervals [3776]:
				xmin = 1297.7514
				xmax = 1298.2714
				text = "kids"
			intervals [3777]:
				xmin = 1298.2714
				xmax = 1298.5214
				text = "that"
			intervals [3778]:
				xmin = 1298.5214
				xmax = 1298.8279
				text = ""
			intervals [3779]:
				xmin = 1298.8279
				xmax = 1299.0379
				text = "pre"
			intervals [3780]:
				xmin = 1299.0379
				xmax = 1299.2579
				text = "k"
			intervals [3781]:
				xmin = 1299.2579
				xmax = 1299.5679
				text = "teacher"
			intervals [3782]:
				xmin = 1299.5679
				xmax = 1299.7079
				text = "but"
			intervals [3783]:
				xmin = 1299.7079
				xmax = 1299.8479
				text = "then"
			intervals [3784]:
				xmin = 1299.8479
				xmax = 1299.9379
				text = "the"
			intervals [3785]:
				xmin = 1299.9379
				xmax = 1300.4179
				text = "kindergarten"
			intervals [3786]:
				xmin = 1300.4179
				xmax = 1300.6779
				text = "teacher"
			intervals [3787]:
				xmin = 1300.6779
				xmax = 1300.9479
				text = "said"
			intervals [3788]:
				xmin = 1300.9479
				xmax = 1301.6555
				text = ""
			intervals [3789]:
				xmin = 1301.6555
				xmax = 1301.8255
				text = "she"
			intervals [3790]:
				xmin = 1301.8255
				xmax = 1302.0155
				text = "said"
			intervals [3791]:
				xmin = 1302.0155
				xmax = 1302.1655
				text = "that"
			intervals [3792]:
				xmin = 1302.1655
				xmax = 1302.1955
				text = ""
			intervals [3793]:
				xmin = 1302.1955
				xmax = 1302.8055
				text = "rdx"
			intervals [3794]:
				xmin = 1302.8055
				xmax = 1303.5102
				text = ""
			intervals [3795]:
				xmin = 1303.5102
				xmax = 1303.7002
				text = "he"
			intervals [3796]:
				xmin = 1303.7002
				xmax = 1303.8402
				text = "get"
			intervals [3797]:
				xmin = 1303.8402
				xmax = 1303.9902
				text = "all"
			intervals [3798]:
				xmin = 1303.9902
				xmax = 1304.1302
				text = "his"
			intervals [3799]:
				xmin = 1304.1302
				xmax = 1304.3702
				text = "work"
			intervals [3800]:
				xmin = 1304.3702
				xmax = 1304.7002
				text = "done"
			intervals [3801]:
				xmin = 1304.7002
				xmax = 1304.7693
				text = ""
			intervals [3802]:
				xmin = 1304.7693
				xmax = 1304.9693
				text = "then"
			intervals [3803]:
				xmin = 1304.9693
				xmax = 1305.1493
				text = "he"
			intervals [3804]:
				xmin = 1305.1493
				xmax = 1305.3393
				text = ""
			intervals [3805]:
				xmin = 1305.3393
				xmax = 1305.4593
				text = "all"
			intervals [3806]:
				xmin = 1305.4593
				xmax = 1305.6893
				text = "next"
			intervals [3807]:
				xmin = 1305.6893
				xmax = 1305.8393
				text = "thing"
			intervals [3808]:
				xmin = 1305.8393
				xmax = 1306.0193
				text = "he"
			intervals [3809]:
				xmin = 1306.0193
				xmax = 1306.0793
				text = "s"
			intervals [3810]:
				xmin = 1306.0793
				xmax = 1306.3093
				text = "over"
			intervals [3811]:
				xmin = 1306.3093
				xmax = 1306.4193
				text = "there"
			intervals [3812]:
				xmin = 1306.4193
				xmax = 1306.5193
				text = "at"
			intervals [3813]:
				xmin = 1306.5193
				xmax = 1306.6893
				text = "that"
			intervals [3814]:
				xmin = 1306.6893
				xmax = 1307.0893
				text = "table"
			intervals [3815]:
				xmin = 1307.0893
				xmax = 1307.4293
				text = "talking"
			intervals [3816]:
				xmin = 1307.4293
				xmax = 1307.5593
				text = "to"
			intervals [3817]:
				xmin = 1307.5593
				xmax = 1308.1393
				text = "somebody"
			intervals [3818]:
				xmin = 1308.1393
				xmax = 1308.2893
				text = "or"
			intervals [3819]:
				xmin = 1308.2893
				xmax = 1308.3593
				text = "he"
			intervals [3820]:
				xmin = 1308.3593
				xmax = 1308.4493
				text = "s"
			intervals [3821]:
				xmin = 1308.4493
				xmax = 1308.6493
				text = "over"
			intervals [3822]:
				xmin = 1308.6493
				xmax = 1308.8093
				text = "at"
			intervals [3823]:
				xmin = 1308.8093
				xmax = 1309.0093
				text = "this"
			intervals [3824]:
				xmin = 1309.0093
				xmax = 1309.2993
				text = "table"
			intervals [3825]:
				xmin = 1309.2993
				xmax = 1309.3693
				text = "to"
			intervals [3826]:
				xmin = 1309.3693
				xmax = 1309.5193
				text = "he"
			intervals [3827]:
				xmin = 1309.5193
				xmax = 1309.7293
				text = ""
			intervals [3828]:
				xmin = 1309.7293
				xmax = 1309.8493
				text = "to"
			intervals [3829]:
				xmin = 1309.8493
				xmax = 1310.1393
				text = "helping"
			intervals [3830]:
				xmin = 1310.1393
				xmax = 1310.5593
				text = "somebody"
			intervals [3831]:
				xmin = 1310.5593
				xmax = 1310.5893
				text = ""
			intervals [3832]:
				xmin = 1310.5893
				xmax = 1310.9493
				text = "talking"
			intervals [3833]:
				xmin = 1310.9493
				xmax = 1311.0093
				text = "to"
			intervals [3834]:
				xmin = 1311.0093
				xmax = 1311.4593
				text = "somebody"
			intervals [3835]:
				xmin = 1311.4593
				xmax = 1312.0701
				text = ""
			intervals [3836]:
				xmin = 1312.0701
				xmax = 1312.3701
				text = "and"
			intervals [3837]:
				xmin = 1312.3701
				xmax = 1312.6201
				text = "he"
			intervals [3838]:
				xmin = 1312.6201
				xmax = 1312.8101
				text = "can"
			intervals [3839]:
				xmin = 1312.8101
				xmax = 1312.9701
				text = "be"
			intervals [3840]:
				xmin = 1312.9701
				xmax = 1313.4901
				text = "doing"
			intervals [3841]:
				xmin = 1313.4901
				xmax = 1313.6601
				text = "his"
			intervals [3842]:
				xmin = 1313.6601
				xmax = 1314.1001
				text = "work"
			intervals [3843]:
				xmin = 1314.1001
				xmax = 1314.2501
				text = "and"
			intervals [3844]:
				xmin = 1314.2501
				xmax = 1314.6701
				text = "still"
			intervals [3845]:
				xmin = 1314.6701
				xmax = 1314.9201
				text = "doing"
			intervals [3846]:
				xmin = 1314.9201
				xmax = 1315.1401
				text = "something"
			intervals [3847]:
				xmin = 1315.1401
				xmax = 1315.3401
				text = "over"
			intervals [3848]:
				xmin = 1315.3401
				xmax = 1315.6301
				text = "here"
			intervals [3849]:
				xmin = 1315.6301
				xmax = 1315.7109
				text = ""
			intervals [3850]:
				xmin = 1315.7109
				xmax = 1315.7809
				text = "so"
			intervals [3851]:
				xmin = 1315.7809
				xmax = 1315.8109
				text = ""
			intervals [3852]:
				xmin = 1315.8109
				xmax = 1315.9409
				text = "you"
			intervals [3853]:
				xmin = 1315.9409
				xmax = 1316.1009
				text = "know"
			intervals [3854]:
				xmin = 1316.1009
				xmax = 1316.3209
				text = "he"
			intervals [3855]:
				xmin = 1316.3209
				xmax = 1316.3709
				text = "s"
			intervals [3856]:
				xmin = 1316.3709
				xmax = 1316.6709
				text = "still"
			intervals [3857]:
				xmin = 1316.6709
				xmax = 1316.9009
				text = "like"
			intervals [3858]:
				xmin = 1316.9009
				xmax = 1317.0909
				text = "that"
			intervals [3859]:
				xmin = 1317.0909
				xmax = 1317.1209
				text = ""
			intervals [3860]:
				xmin = 1317.1209
				xmax = 1317.3509
				text = "and"
			intervals [3861]:
				xmin = 1317.3509
				xmax = 1317.4609
				text = ""
			intervals [3862]:
				xmin = 1317.4609
				xmax = 1317.5209
				text = "hm"
			intervals [3863]:
				xmin = 1317.5209
				xmax = 1317.6309
				text = ""
			intervals [3864]:
				xmin = 1317.6309
				xmax = 1318.5409
				text = "multitask"
			intervals [3865]:
				xmin = 1318.5409
				xmax = 1318.5709
				text = ""
			intervals [3866]:
				xmin = 1318.5709
				xmax = 1318.6409
				text = "i"
			intervals [3867]:
				xmin = 1318.6409
				xmax = 1318.6709
				text = ""
			intervals [3868]:
				xmin = 1318.6709
				xmax = 1318.9609
				text = "said"
			intervals [3869]:
				xmin = 1318.9609
				xmax = 1319.0109
				text = ""
			intervals [3870]:
				xmin = 1319.0109
				xmax = 1319.2009
				text = "boy"
			intervals [3871]:
				xmin = 1319.2009
				xmax = 1319.4109
				text = "go"
			intervals [3872]:
				xmin = 1319.4109
				xmax = 1319.6109
				text = "sit"
			intervals [3873]:
				xmin = 1319.6109
				xmax = 1319.9109
				text = "down"
			intervals [3874]:
				xmin = 1319.9109
				xmax = 1320.0209
				text = "do"
			intervals [3875]:
				xmin = 1320.0209
				xmax = 1320.1909
				text = "what"
			intervals [3876]:
				xmin = 1320.1909
				xmax = 1320.3809
				text = "you"
			intervals [3877]:
				xmin = 1320.3809
				xmax = 1320.7009
				text = "supposed"
			intervals [3878]:
				xmin = 1320.7009
				xmax = 1320.7609
				text = "to"
			intervals [3879]:
				xmin = 1320.7609
				xmax = 1320.8109
				text = ""
			intervals [3880]:
				xmin = 1320.8109
				xmax = 1321.0309
				text = "do"
			intervals [3881]:
				xmin = 1321.0309
				xmax = 1321.678
				text = ""
			intervals [3882]:
				xmin = 1321.678
				xmax = 1321.838
				text = "but"
			intervals [3883]:
				xmin = 1321.838
				xmax = 1322.438
				text = "anyway"
			intervals [3884]:
				xmin = 1322.438
				xmax = 1322.638
				text = "he"
			intervals [3885]:
				xmin = 1322.638
				xmax = 1322.998
				text = "did"
			intervals [3886]:
				xmin = 1322.998
				xmax = 1323.028
				text = ""
			intervals [3887]:
				xmin = 1323.028
				xmax = 1323.258
				text = "he"
			intervals [3888]:
				xmin = 1323.258
				xmax = 1323.488
				text = "did"
			intervals [3889]:
				xmin = 1323.488
				xmax = 1323.768
				text = "well"
			intervals [3890]:
				xmin = 1323.768
				xmax = 1323.918
				text = "al"
			intervals [3891]:
				xmin = 1323.918
				xmax = 1323.9764
				text = ""
			intervals [3892]:
				xmin = 1323.9764
				xmax = 1324.1364
				text = "through"
			intervals [3893]:
				xmin = 1324.1364
				xmax = 1324.3464
				text = "all"
			intervals [3894]:
				xmin = 1324.3464
				xmax = 1324.4464
				text = "the"
			intervals [3895]:
				xmin = 1324.4464
				xmax = 1324.6464
				text = "wa-"
			intervals [3896]:
				xmin = 1324.6464
				xmax = 1324.8264
				text = "all"
			intervals [3897]:
				xmin = 1324.8264
				xmax = 1324.8864
				text = "the"
			intervals [3898]:
				xmin = 1324.8864
				xmax = 1325.0764
				text = "way"
			intervals [3899]:
				xmin = 1325.0764
				xmax = 1325.4864
				text = "through"
			intervals [3900]:
				xmin = 1325.4864
				xmax = 1325.6264
				text = "and"
			intervals [3901]:
				xmin = 1325.6264
				xmax = 1325.8564
				text = "um"
			intervals [3902]:
				xmin = 1325.8564
				xmax = 1326.4462
				text = ""
			intervals [3903]:
				xmin = 1326.4462
				xmax = 1326.7562
				text = "first"
			intervals [3904]:
				xmin = 1326.7562
				xmax = 1327.1562
				text = "grade"
			intervals [3905]:
				xmin = 1327.1562
				xmax = 1327.3762
				text = "was"
			intervals [3906]:
				xmin = 1327.3762
				xmax = 1327.9062
				text = "miss"
			intervals [3907]:
				xmin = 1327.9062
				xmax = 1328.5919
				text = ""
			intervals [3908]:
				xmin = 1328.5919
				xmax = 1329.0119
				text = "uh"
			intervals [3909]:
				xmin = 1329.0119
				xmax = 1329.5312
				text = ""
			intervals [3910]:
				xmin = 1329.5312
				xmax = 1329.8212
				text = "oh"
			intervals [3911]:
				xmin = 1329.8212
				xmax = 1330.0912
				text = "lord"
			intervals [3912]:
				xmin = 1330.0912
				xmax = 1330.1212
				text = ""
			intervals [3913]:
				xmin = 1330.1212
				xmax = 1330.2212
				text = "i"
			intervals [3914]:
				xmin = 1330.2212
				xmax = 1330.3712
				text = "can"
			intervals [3915]:
				xmin = 1330.3712
				xmax = 1330.5712
				text = "see"
			intervals [3916]:
				xmin = 1330.5712
				xmax = 1330.6812
				text = "her"
			intervals [3917]:
				xmin = 1330.6812
				xmax = 1331.0512
				text = "face"
			intervals [3918]:
				xmin = 1331.0512
				xmax = 1331.0912
				text = "i"
			intervals [3919]:
				xmin = 1331.0912
				xmax = 1331.3412
				text = "can't"
			intervals [3920]:
				xmin = 1331.3412
				xmax = 1331.5212
				text = "think"
			intervals [3921]:
				xmin = 1331.5212
				xmax = 1331.5812
				text = "of"
			intervals [3922]:
				xmin = 1331.5812
				xmax = 1331.6412
				text = "her"
			intervals [3923]:
				xmin = 1331.6412
				xmax = 1331.6712
				text = ""
			intervals [3924]:
				xmin = 1331.6712
				xmax = 1331.9312
				text = "name"
			intervals [3925]:
				xmin = 1331.9312
				xmax = 1332.1312
				text = "now"
			intervals [3926]:
				xmin = 1332.1312
				xmax = 1333.3283
				text = ""
			intervals [3927]:
				xmin = 1333.3283
				xmax = 1333.4883
				text = "but"
			intervals [3928]:
				xmin = 1333.4883
				xmax = 1333.9383
				text = "anyway"
			intervals [3929]:
				xmin = 1333.9383
				xmax = 1334.2183
				text = "she"
			intervals [3930]:
				xmin = 1334.2183
				xmax = 1334.5383
				text = "was"
			intervals [3931]:
				xmin = 1334.5383
				xmax = 1334.9283
				text = "tough"
			intervals [3932]:
				xmin = 1334.9283
				xmax = 1334.9583
				text = ""
			intervals [3933]:
				xmin = 1334.9583
				xmax = 1335.2483
				text = "she"
			intervals [3934]:
				xmin = 1335.2483
				xmax = 1335.2783
				text = ""
			intervals [3935]:
				xmin = 1335.2783
				xmax = 1335.6983
				text = "loved"
			intervals [3936]:
				xmin = 1335.6983
				xmax = 1336.0583
				text = "rdx"
			intervals [3937]:
				xmin = 1336.0583
				xmax = 1336.1483
				text = "but"
			intervals [3938]:
				xmin = 1336.1483
				xmax = 1336.2883
				text = "she"
			intervals [3939]:
				xmin = 1336.2883
				xmax = 1336.4883
				text = "did"
			intervals [3940]:
				xmin = 1336.4883
				xmax = 1336.5683
				text = ""
			intervals [3941]:
				xmin = 1336.5683
				xmax = 1336.8283
				text = "not"
			intervals [3942]:
				xmin = 1336.8283
				xmax = 1336.9983
				text = "take"
			intervals [3943]:
				xmin = 1336.9983
				xmax = 1337.1183
				text = "no"
			intervals [3944]:
				xmin = 1337.1183
				xmax = 1337.4383
				text = "stuff"
			intervals [3945]:
				xmin = 1337.4383
				xmax = 1337.6483
				text = "off"
			intervals [3946]:
				xmin = 1337.6483
				xmax = 1337.7083
				text = "of"
			intervals [3947]:
				xmin = 1337.7083
				xmax = 1337.7383
				text = ""
			intervals [3948]:
				xmin = 1337.7383
				xmax = 1337.9383
				text = "him"
			intervals [3949]:
				xmin = 1337.9383
				xmax = 1338.6134
				text = ""
			intervals [3950]:
				xmin = 1338.6134
				xmax = 1338.7434
				text = "and"
			intervals [3951]:
				xmin = 1338.7434
				xmax = 1338.7734
				text = ""
			intervals [3952]:
				xmin = 1338.7734
				xmax = 1338.9934
				text = "so"
			intervals [3953]:
				xmin = 1338.9934
				xmax = 1339.1334
				text = "then"
			intervals [3954]:
				xmin = 1339.1334
				xmax = 1339.2534
				text = "sh-"
			intervals [3955]:
				xmin = 1339.2534
				xmax = 1339.4534
				text = "she"
			intervals [3956]:
				xmin = 1339.4534
				xmax = 1339.6934
				text = "turned"
			intervals [3957]:
				xmin = 1339.6934
				xmax = 1339.9334
				text = "out"
			intervals [3958]:
				xmin = 1339.9334
				xmax = 1340.0934
				text = "to"
			intervals [3959]:
				xmin = 1340.0934
				xmax = 1340.3834
				text = "be"
			intervals [3960]:
				xmin = 1340.3834
				xmax = 1340.4434
				text = ""
			intervals [3961]:
				xmin = 1340.4434
				xmax = 1340.5834
				text = "i"
			intervals [3962]:
				xmin = 1340.5834
				xmax = 1340.7734
				text = "think"
			intervals [3963]:
				xmin = 1340.7734
				xmax = 1340.9134
				text = "one"
			intervals [3964]:
				xmin = 1340.9134
				xmax = 1340.9734
				text = "of"
			intervals [3965]:
				xmin = 1340.9734
				xmax = 1341.1634
				text = "his"
			intervals [3966]:
				xmin = 1341.1634
				xmax = 1341.5034
				text = "favorite"
			intervals [3967]:
				xmin = 1341.5034
				xmax = 1341.5334
				text = ""
			intervals [3968]:
				xmin = 1341.5334
				xmax = 1342.0734
				text = "teachers"
			intervals [3969]:
				xmin = 1342.0734
				xmax = 1342.3634
				text = ""
			intervals [3970]:
				xmin = 1342.3634
				xmax = 1342.3934
				text = "<unk>"
			intervals [3971]:
				xmin = 1342.3934
				xmax = 1342.6856
				text = ""
			intervals [3972]:
				xmin = 1342.6856
				xmax = 1343.0856
				text = "mm-hm"
			intervals [3973]:
				xmin = 1343.0856
				xmax = 1343.6834
				text = ""
			intervals [3974]:
				xmin = 1343.6834
				xmax = 1343.8434
				text = "that"
			intervals [3975]:
				xmin = 1343.8434
				xmax = 1343.9534
				text = "s"
			intervals [3976]:
				xmin = 1343.9534
				xmax = 1344.2134
				text = "right"
			intervals [3977]:
				xmin = 1344.2134
				xmax = 1344.3456
				text = ""
			intervals [3978]:
				xmin = 1344.3456
				xmax = 1344.5756
				text = "that"
			intervals [3979]:
				xmin = 1344.5756
				xmax = 1344.6156
				text = "s"
			intervals [3980]:
				xmin = 1344.6156
				xmax = 1344.8656
				text = "right"
			intervals [3981]:
				xmin = 1344.8656
				xmax = 1345.690
				text = ""
			intervals [3982]:
				xmin = 1345.690
				xmax = 1346.000
				text = "and"
			intervals [3983]:
				xmin = 1346.000
				xmax = 1346.490
				text = "so"
			intervals [3984]:
				xmin = 1346.490
				xmax = 1346.670
				text = "he"
			intervals [3985]:
				xmin = 1346.670
				xmax = 1347.020
				text = "came"
			intervals [3986]:
				xmin = 1347.020
				xmax = 1347.280
				text = "on"
			intervals [3987]:
				xmin = 1347.280
				xmax = 1347.700
				text = "up"
			intervals [3988]:
				xmin = 1347.700
				xmax = 1347.870
				text = "let"
			intervals [3989]:
				xmin = 1347.870
				xmax = 1347.930
				text = "s"
			intervals [3990]:
				xmin = 1347.930
				xmax = 1348.130
				text = "see"
			intervals [3991]:
				xmin = 1348.130
				xmax = 1348.620
				text = "second"
			intervals [3992]:
				xmin = 1348.620
				xmax = 1348.660
				text = ""
			intervals [3993]:
				xmin = 1348.660
				xmax = 1349.540
				text = "grade"
			intervals [3994]:
				xmin = 1349.540
				xmax = 1350.5656
				text = ""
			intervals [3995]:
				xmin = 1350.5656
				xmax = 1350.6256
				text = "i"
			intervals [3996]:
				xmin = 1350.6256
				xmax = 1350.8656
				text = "can't"
			intervals [3997]:
				xmin = 1350.8656
				xmax = 1351.2356
				text = "remember"
			intervals [3998]:
				xmin = 1351.2356
				xmax = 1351.3256
				text = "her"
			intervals [3999]:
				xmin = 1351.3256
				xmax = 1351.6356
				text = "name"
			intervals [4000]:
				xmin = 1351.6356
				xmax = 1351.7456
				text = "she"
			intervals [4001]:
				xmin = 1351.7456
				xmax = 1351.8556
				text = "was"
			intervals [4002]:
				xmin = 1351.8556
				xmax = 1351.9056
				text = "a"
			intervals [4003]:
				xmin = 1351.9056
				xmax = 1352.1356
				text = "little"
			intervals [4004]:
				xmin = 1352.1356
				xmax = 1352.3756
				text = "white"
			intervals [4005]:
				xmin = 1352.3756
				xmax = 1352.4156
				text = ""
			intervals [4006]:
				xmin = 1352.4156
				xmax = 1352.8256
				text = "teacher"
			intervals [4007]:
				xmin = 1352.8256
				xmax = 1353.0356
				text = "she"
			intervals [4008]:
				xmin = 1353.0356
				xmax = 1353.4456
				text = "was"
			intervals [4009]:
				xmin = 1353.4456
				xmax = 1353.9988
				text = ""
			intervals [4010]:
				xmin = 1353.9988
				xmax = 1354.1988
				text = "kind"
			intervals [4011]:
				xmin = 1354.1988
				xmax = 1354.2588
				text = "of"
			intervals [4012]:
				xmin = 1354.2588
				xmax = 1354.8388
				text = "scary"
			intervals [4013]:
				xmin = 1354.8388
				xmax = 1355.0488
				text = "like"
			intervals [4014]:
				xmin = 1355.0488
				xmax = 1355.2737
				text = ""
			intervals [4015]:
				xmin = 1355.2737
				xmax = 1355.3837
				text = "like"
			intervals [4016]:
				xmin = 1355.3837
				xmax = 1355.5035
				text = ""
			intervals [4017]:
				xmin = 1355.5035
				xmax = 1355.5635
				text = "you"
			intervals [4018]:
				xmin = 1355.5635
				xmax = 1355.5935
				text = ""
			intervals [4019]:
				xmin = 1355.5935
				xmax = 1355.8635
				text = "know"
			intervals [4020]:
				xmin = 1355.8635
				xmax = 1355.9035
				text = ""
			intervals [4021]:
				xmin = 1355.9035
				xmax = 1356.1235
				text = "she"
			intervals [4022]:
				xmin = 1356.1235
				xmax = 1356.2735
				text = "was"
			intervals [4023]:
				xmin = 1356.2735
				xmax = 1356.3835
				text = "in"
			intervals [4024]:
				xmin = 1356.3835
				xmax = 1356.4635
				text = "the"
			intervals [4025]:
				xmin = 1356.4635
				xmax = 1356.7935
				text = "school"
			intervals [4026]:
				xmin = 1356.7935
				xmax = 1356.9435
				text = "with"
			intervals [4027]:
				xmin = 1356.9435
				xmax = 1357.1035
				text = "all"
			intervals [4028]:
				xmin = 1357.1035
				xmax = 1357.3035
				text = "these"
			intervals [4029]:
				xmin = 1357.3035
				xmax = 1357.6335
				text = "black"
			intervals [4030]:
				xmin = 1357.6335
				xmax = 1357.6935
				text = "t"
			intervals [4031]:
				xmin = 1357.6935
				xmax = 1357.7335
				text = ""
			intervals [4032]:
				xmin = 1357.7335
				xmax = 1357.7735
				text = "p-"
			intervals [4033]:
				xmin = 1357.7735
				xmax = 1357.8035
				text = ""
			intervals [4034]:
				xmin = 1357.8035
				xmax = 1357.8335
				text = "p-"
			intervals [4035]:
				xmin = 1357.8335
				xmax = 1358.2235
				text = "people"
			intervals [4036]:
				xmin = 1358.2235
				xmax = 1358.4474
				text = ""
			intervals [4037]:
				xmin = 1358.4474
				xmax = 1358.9374
				text = "children"
			intervals [4038]:
				xmin = 1358.9374
				xmax = 1359.1174
				text = "she"
			intervals [4039]:
				xmin = 1359.1174
				xmax = 1359.4274
				text = "was"
			intervals [4040]:
				xmin = 1359.4274
				xmax = 1359.781
				text = ""
			intervals [4041]:
				xmin = 1359.781
				xmax = 1359.941
				text = "didn't"
			intervals [4042]:
				xmin = 1359.941
				xmax = 1360.181
				text = "handle"
			intervals [4043]:
				xmin = 1360.181
				xmax = 1360.291
				text = "it"
			intervals [4044]:
				xmin = 1360.291
				xmax = 1360.471
				text = "too"
			intervals [4045]:
				xmin = 1360.471
				xmax = 1360.741
				text = "well"
			intervals [4046]:
				xmin = 1360.741
				xmax = 1360.971
				text = "so"
			intervals [4047]:
				xmin = 1360.971
				xmax = 1361.291
				text = "she"
			intervals [4048]:
				xmin = 1361.291
				xmax = 1361.521
				text = "was"
			intervals [4049]:
				xmin = 1361.521
				xmax = 1361.821
				text = "gone"
			intervals [4050]:
				xmin = 1361.821
				xmax = 1362.151
				text = "after"
			intervals [4051]:
				xmin = 1362.151
				xmax = 1362.471
				text = "next"
			intervals [4052]:
				xmin = 1362.471
				xmax = 1362.671
				text = "year"
			intervals [4053]:
				xmin = 1362.671
				xmax = 1363.2677
				text = ""
			intervals [4054]:
				xmin = 1363.2677
				xmax = 1363.5377
				text = "third"
			intervals [4055]:
				xmin = 1363.5377
				xmax = 1363.7977
				text = "grade"
			intervals [4056]:
				xmin = 1363.7977
				xmax = 1364.1177
				text = "teacher"
			intervals [4057]:
				xmin = 1364.1177
				xmax = 1364.3377
				text = "was"
			intervals [4058]:
				xmin = 1364.3377
				xmax = 1364.4077
				text = "a"
			intervals [4059]:
				xmin = 1364.4077
				xmax = 1364.6477
				text = "miss"
			intervals [4060]:
				xmin = 1364.6477
				xmax = 1364.6777
				text = ""
			intervals [4061]:
				xmin = 1364.6777
				xmax = 1365.6477
				text = "rdx"
			intervals [4062]:
				xmin = 1365.6477
				xmax = 1366.1849
				text = ""
			intervals [4063]:
				xmin = 1366.1849
				xmax = 1366.5849
				text = "and"
			intervals [4064]:
				xmin = 1366.5849
				xmax = 1366.8449
				text = "that"
			intervals [4065]:
				xmin = 1366.8449
				xmax = 1367.0849
				text = "s"
			intervals [4066]:
				xmin = 1367.0849
				xmax = 1367.4249
				text = "where"
			intervals [4067]:
				xmin = 1367.4249
				xmax = 1367.9049
				text = "rdx"
			intervals [4068]:
				xmin = 1367.9049
				xmax = 1368.3549
				text = "really"
			intervals [4069]:
				xmin = 1368.3549
				xmax = 1369.0718
				text = ""
			intervals [4070]:
				xmin = 1369.0718
				xmax = 1369.8918
				text = "blossomed"
			intervals [4071]:
				xmin = 1369.8918
				xmax = 1370.3262
				text = ""
			intervals [4072]:
				xmin = 1370.3262
				xmax = 1370.5262
				text = "and"
			intervals [4073]:
				xmin = 1370.5262
				xmax = 1370.8462
				text = "she"
			intervals [4074]:
				xmin = 1370.8462
				xmax = 1371.1962
				text = "was"
			intervals [4075]:
				xmin = 1371.1962
				xmax = 1371.2504
				text = ""
			intervals [4076]:
				xmin = 1371.2504
				xmax = 1371.7504
				text = "strong"
			intervals [4077]:
				xmin = 1371.7504
				xmax = 1371.8904
				text = "she"
			intervals [4078]:
				xmin = 1371.8904
				xmax = 1372.0804
				text = "was"
			intervals [4079]:
				xmin = 1372.0804
				xmax = 1372.6204
				text = "tall"
			intervals [4080]:
				xmin = 1372.6204
				xmax = 1372.8504
				text = "pretty"
			intervals [4081]:
				xmin = 1372.8504
				xmax = 1373.0504
				text = "young"
			intervals [4082]:
				xmin = 1373.0504
				xmax = 1373.4604
				text = "lady"
			intervals [4083]:
				xmin = 1373.4604
				xmax = 1373.4904
				text = ""
			intervals [4084]:
				xmin = 1373.4904
				xmax = 1373.8604
				text = "and"
			intervals [4085]:
				xmin = 1373.8604
				xmax = 1374.6487
				text = ""
			intervals [4086]:
				xmin = 1374.6487
				xmax = 1374.8387
				text = "he"
			intervals [4087]:
				xmin = 1374.8387
				xmax = 1375.0187
				text = "didn't"
			intervals [4088]:
				xmin = 1375.0187
				xmax = 1375.2387
				text = "like"
			intervals [4089]:
				xmin = 1375.2387
				xmax = 1375.3687
				text = "her"
			intervals [4090]:
				xmin = 1375.3687
				xmax = 1375.4287
				text = "at"
			intervals [4091]:
				xmin = 1375.4287
				xmax = 1375.9387
				text = "first"
			intervals [4092]:
				xmin = 1375.9387
				xmax = 1376.4214
				text = ""
			intervals [4093]:
				xmin = 1376.4214
				xmax = 1376.5114
				text = "and"
			intervals [4094]:
				xmin = 1376.5114
				xmax = 1376.6214
				text = "then"
			intervals [4095]:
				xmin = 1376.6214
				xmax = 1376.7014
				text = "sh-"
			intervals [4096]:
				xmin = 1376.7014
				xmax = 1376.7314
				text = ""
			intervals [4097]:
				xmin = 1376.7314
				xmax = 1377.0214
				text = "she"
			intervals [4098]:
				xmin = 1377.0214
				xmax = 1377.2214
				text = "kind"
			intervals [4099]:
				xmin = 1377.2214
				xmax = 1377.3414
				text = "of"
			intervals [4100]:
				xmin = 1377.3414
				xmax = 1377.5714
				text = "didn't"
			intervals [4101]:
				xmin = 1377.5714
				xmax = 1377.7314
				text = "like"
			intervals [4102]:
				xmin = 1377.7314
				xmax = 1377.7614
				text = ""
			intervals [4103]:
				xmin = 1377.7614
				xmax = 1378.0014
				text = "him"
			intervals [4104]:
				xmin = 1378.0014
				xmax = 1378.6277
				text = ""
			intervals [4105]:
				xmin = 1378.6277
				xmax = 1378.7377
				text = "and"
			intervals [4106]:
				xmin = 1378.7377
				xmax = 1379.0677
				text = "so"
			intervals [4107]:
				xmin = 1379.0677
				xmax = 1379.0977
				text = ""
			intervals [4108]:
				xmin = 1379.0977
				xmax = 1379.2177
				text = "you"
			intervals [4109]:
				xmin = 1379.2177
				xmax = 1379.3977
				text = "know"
			intervals [4110]:
				xmin = 1379.3977
				xmax = 1379.7977
				text = "me"
			intervals [4111]:
				xmin = 1379.7977
				xmax = 1380.0877
				text = "i'm"
			intervals [4112]:
				xmin = 1380.0877
				xmax = 1380.3277
				text = "up"
			intervals [4113]:
				xmin = 1380.3277
				xmax = 1380.4277
				text = "i"
			intervals [4114]:
				xmin = 1380.4277
				xmax = 1380.6077
				text = "was"
			intervals [4115]:
				xmin = 1380.6077
				xmax = 1381.0877
				text = "always"
			intervals [4116]:
				xmin = 1381.0877
				xmax = 1381.2677
				text = "up"
			intervals [4117]:
				xmin = 1381.2677
				xmax = 1381.3777
				text = "there"
			intervals [4118]:
				xmin = 1381.3777
				xmax = 1381.5377
				text = "you"
			intervals [4119]:
				xmin = 1381.5377
				xmax = 1381.5677
				text = ""
			intervals [4120]:
				xmin = 1381.5677
				xmax = 1381.7477
				text = "know"
			intervals [4121]:
				xmin = 1381.7477
				xmax = 1381.7777
				text = ""
			intervals [4122]:
				xmin = 1381.7777
				xmax = 1381.8677
				text = "his"
			intervals [4123]:
				xmin = 1381.8677
				xmax = 1382.0877
				text = "didn't"
			intervals [4124]:
				xmin = 1382.0877
				xmax = 1382.3077
				text = "think"
			intervals [4125]:
				xmin = 1382.3077
				xmax = 1382.5577
				text = "some"
			intervals [4126]:
				xmin = 1382.5577
				xmax = 1382.6677
				text = "he"
			intervals [4127]:
				xmin = 1382.6677
				xmax = 1382.7077
				text = "d"
			intervals [4128]:
				xmin = 1382.7077
				xmax = 1382.8877
				text = "come"
			intervals [4129]:
				xmin = 1382.8877
				xmax = 1383.0977
				text = "home"
			intervals [4130]:
				xmin = 1383.0977
				xmax = 1383.1877
				text = "he"
			intervals [4131]:
				xmin = 1383.1877
				xmax = 1383.3477
				text = "didn't"
			intervals [4132]:
				xmin = 1383.3477
				xmax = 1383.5477
				text = "like"
			intervals [4133]:
				xmin = 1383.5477
				xmax = 1383.5877
				text = "oh"
			intervals [4134]:
				xmin = 1383.5877
				xmax = 1383.7677
				text = "i"
			intervals [4135]:
				xmin = 1383.7677
				xmax = 1383.9777
				text = "was"
			intervals [4136]:
				xmin = 1383.9777
				xmax = 1384.1777
				text = "up"
			intervals [4137]:
				xmin = 1384.1777
				xmax = 1384.3877
				text = "there"
			intervals [4138]:
				xmin = 1384.3877
				xmax = 1384.5977
				text = "uh"
			intervals [4139]:
				xmin = 1384.5977
				xmax = 1384.7977
				text = "getting"
			intervals [4140]:
				xmin = 1384.7977
				xmax = 1384.8777
				text = "it"
			intervals [4141]:
				xmin = 1384.8777
				xmax = 1385.2177
				text = "straight"
			intervals [4142]:
				xmin = 1385.2177
				xmax = 1385.2918
				text = ""
			intervals [4143]:
				xmin = 1385.2918
				xmax = 1385.3518
				text = "you"
			intervals [4144]:
				xmin = 1385.3518
				xmax = 1385.4318
				text = "know"
			intervals [4145]:
				xmin = 1385.4318
				xmax = 1385.5818
				text = "i"
			intervals [4146]:
				xmin = 1385.5818
				xmax = 1385.7818
				text = "don't"
			intervals [4147]:
				xmin = 1385.7818
				xmax = 1385.9718
				text = "mess"
			intervals [4148]:
				xmin = 1385.9718
				xmax = 1386.0718
				text = "with"
			intervals [4149]:
				xmin = 1386.0718
				xmax = 1386.2018
				text = "my"
			intervals [4150]:
				xmin = 1386.2018
				xmax = 1386.5318
				text = "child"
			intervals [4151]:
				xmin = 1386.5318
				xmax = 1386.6118
				text = "i"
			intervals [4152]:
				xmin = 1386.6118
				xmax = 1386.8218
				text = "know"
			intervals [4153]:
				xmin = 1386.8218
				xmax = 1387.2957
				text = ""
			intervals [4154]:
				xmin = 1387.2957
				xmax = 1387.5557
				text = "<unk>"
			intervals [4155]:
				xmin = 1387.5557
				xmax = 1388.1956
				text = ""
			intervals [4156]:
				xmin = 1388.1956
				xmax = 1388.3856
				text = "so"
			intervals [4157]:
				xmin = 1388.3856
				xmax = 1388.4356
				text = "i"
			intervals [4158]:
				xmin = 1388.4356
				xmax = 1388.7156
				text = "went"
			intervals [4159]:
				xmin = 1388.7156
				xmax = 1388.8856
				text = "up"
			intervals [4160]:
				xmin = 1388.8856
				xmax = 1389.1256
				text = "there"
			intervals [4161]:
				xmin = 1389.1256
				xmax = 1389.2656
				text = "and"
			intervals [4162]:
				xmin = 1389.2656
				xmax = 1389.5956
				text = "she"
			intervals [4163]:
				xmin = 1389.5956
				xmax = 1389.9656
				text = "wanted"
			intervals [4164]:
				xmin = 1389.9656
				xmax = 1390.4156
				text = "him"
			intervals [4165]:
				xmin = 1390.4156
				xmax = 1390.9295
				text = ""
			intervals [4166]:
				xmin = 1390.9295
				xmax = 1391.3095
				text = "um"
			intervals [4167]:
				xmin = 1391.3095
				xmax = 1392.0845
				text = ""
			intervals [4168]:
				xmin = 1392.0845
				xmax = 1392.2845
				text = "to"
			intervals [4169]:
				xmin = 1392.2845
				xmax = 1392.6845
				text = "study"
			intervals [4170]:
				xmin = 1392.6845
				xmax = 1393.3445
				text = "for"
			intervals [4171]:
				xmin = 1393.3445
				xmax = 1393.4962
				text = ""
			intervals [4172]:
				xmin = 1393.4962
				xmax = 1393.5962
				text = "to"
			intervals [4173]:
				xmin = 1393.5962
				xmax = 1393.6262
				text = ""
			intervals [4174]:
				xmin = 1393.6262
				xmax = 1393.7862
				text = "or"
			intervals [4175]:
				xmin = 1393.7862
				xmax = 1393.8862
				text = "to"
			intervals [4176]:
				xmin = 1393.8862
				xmax = 1394.1762
				text = "learn"
			intervals [4177]:
				xmin = 1394.1762
				xmax = 1394.2862
				text = "how"
			intervals [4178]:
				xmin = 1394.2862
				xmax = 1394.4262
				text = "to"
			intervals [4179]:
				xmin = 1394.4262
				xmax = 1394.6262
				text = "do"
			intervals [4180]:
				xmin = 1394.6262
				xmax = 1394.6862
				text = "the"
			intervals [4181]:
				xmin = 1394.6862
				xmax = 1394.9562
				text = "martin"
			intervals [4182]:
				xmin = 1394.9562
				xmax = 1395.1262
				text = "luther"
			intervals [4183]:
				xmin = 1395.1262
				xmax = 1395.2062
				text = ""
			intervals [4184]:
				xmin = 1395.2062
				xmax = 1395.5962
				text = "king"
			intervals [4185]:
				xmin = 1395.5962
				xmax = 1395.6362
				text = ""
			intervals [4186]:
				xmin = 1395.6362
				xmax = 1396.3462
				text = "speech"
			intervals [4187]:
				xmin = 1396.3462
				xmax = 1396.6436
				text = ""
			intervals [4188]:
				xmin = 1396.6436
				xmax = 1397.0536
				text = "for"
			intervals [4189]:
				xmin = 1397.0536
				xmax = 1397.5948
				text = ""
			intervals [4190]:
				xmin = 1397.5948
				xmax = 1397.9348
				text = "the"
			intervals [4191]:
				xmin = 1397.9348
				xmax = 1398.0505
				text = ""
			intervals [4192]:
				xmin = 1398.0505
				xmax = 1398.3905
				text = "um"
			intervals [4193]:
				xmin = 1398.3905
				xmax = 1398.4605
				text = ""
			intervals [4194]:
				xmin = 1398.4605
				xmax = 1399.1505
				text = "celebration"
			intervals [4195]:
				xmin = 1399.1505
				xmax = 1399.3105
				text = "that"
			intervals [4196]:
				xmin = 1399.3105
				xmax = 1399.3405
				text = ""
			intervals [4197]:
				xmin = 1399.3405
				xmax = 1399.7505
				text = "year"
			intervals [4198]:
				xmin = 1399.7505
				xmax = 1400.5127
				text = ""
			intervals [4199]:
				xmin = 1400.5127
				xmax = 1401.0927
				text = "and"
			intervals [4200]:
				xmin = 1401.0927
				xmax = 1401.1327
				text = ""
			intervals [4201]:
				xmin = 1401.1327
				xmax = 1401.4327
				text = "they"
			intervals [4202]:
				xmin = 1401.4327
				xmax = 1401.7827
				text = "bumped"
			intervals [4203]:
				xmin = 1401.7827
				xmax = 1402.1727
				text = "heads"
			intervals [4204]:
				xmin = 1402.1727
				xmax = 1402.4027
				text = "so"
			intervals [4205]:
				xmin = 1402.4027
				xmax = 1402.8627
				text = "much"
			intervals [4206]:
				xmin = 1402.8627
				xmax = 1402.9427
				text = "and"
			intervals [4207]:
				xmin = 1402.9427
				xmax = 1403.1027
				text = "h"
			intervals [4208]:
				xmin = 1403.1027
				xmax = 1403.1527
				text = ""
			intervals [4209]:
				xmin = 1403.1527
				xmax = 1403.3827
				text = "you"
			intervals [4210]:
				xmin = 1403.3827
				xmax = 1403.6027
				text = "know"
			intervals [4211]:
				xmin = 1403.6027
				xmax = 1403.6327
				text = ""
			intervals [4212]:
				xmin = 1403.6327
				xmax = 1403.7527
				text = "well"
			intervals [4213]:
				xmin = 1403.7527
				xmax = 1403.9127
				text = "he"
			intervals [4214]:
				xmin = 1403.9127
				xmax = 1404.4427
				text = "studied"
			intervals [4215]:
				xmin = 1404.4427
				xmax = 1404.6127
				text = "and"
			intervals [4216]:
				xmin = 1404.6127
				xmax = 1405.1527
				text = "everything"
			intervals [4217]:
				xmin = 1405.1527
				xmax = 1405.3127
				text = "and"
			intervals [4218]:
				xmin = 1405.3127
				xmax = 1405.3527
				text = ""
			intervals [4219]:
				xmin = 1405.3527
				xmax = 1405.4227
				text = "h"
			intervals [4220]:
				xmin = 1405.4227
				xmax = 1405.5241
				text = ""
			intervals [4221]:
				xmin = 1405.5241
				xmax = 1405.6041
				text = "he"
			intervals [4222]:
				xmin = 1405.6041
				xmax = 1406.0241
				text = "studied"
			intervals [4223]:
				xmin = 1406.0241
				xmax = 1406.2241
				text = "them"
			intervals [4224]:
				xmin = 1406.2241
				xmax = 1406.6741
				text = "lines"
			intervals [4225]:
				xmin = 1406.6741
				xmax = 1406.7841
				text = "and"
			intervals [4226]:
				xmin = 1406.7841
				xmax = 1406.9141
				text = "he"
			intervals [4227]:
				xmin = 1406.9141
				xmax = 1406.9541
				text = ""
			intervals [4228]:
				xmin = 1406.9541
				xmax = 1407.1741
				text = "got"
			intervals [4229]:
				xmin = 1407.1741
				xmax = 1407.3241
				text = "up"
			intervals [4230]:
				xmin = 1407.3241
				xmax = 1407.6141
				text = "there"
			intervals [4231]:
				xmin = 1407.6141
				xmax = 1407.6441
				text = ""
			intervals [4232]:
				xmin = 1407.6441
				xmax = 1407.8241
				text = "and"
			intervals [4233]:
				xmin = 1407.8241
				xmax = 1408.3386
				text = ""
			intervals [4234]:
				xmin = 1408.3386
				xmax = 1408.7186
				text = "killed"
			intervals [4235]:
				xmin = 1408.7186
				xmax = 1408.7486
				text = ""
			intervals [4236]:
				xmin = 1408.7486
				xmax = 1408.9286
				text = "it"
			intervals [4237]:
				xmin = 1408.9286
				xmax = 1409.3686
				text = "<unk>"
			intervals [4238]:
				xmin = 1409.3686
				xmax = 1409.5922
				text = ""
			intervals [4239]:
				xmin = 1409.5922
				xmax = 1409.6722
				text = "i"
			intervals [4240]:
				xmin = 1409.6722
				xmax = 1409.9022
				text = "mean"
			intervals [4241]:
				xmin = 1409.9022
				xmax = 1410.0222
				text = "he"
			intervals [4242]:
				xmin = 1410.0222
				xmax = 1410.2122
				text = "was"
			intervals [4243]:
				xmin = 1410.2122
				xmax = 1410.4922
				text = "just"
			intervals [4244]:
				xmin = 1410.4922
				xmax = 1410.9133
				text = ""
			intervals [4245]:
				xmin = 1410.9133
				xmax = 1411.1833
				text = "so"
			intervals [4246]:
				xmin = 1411.1833
				xmax = 1411.5233
				text = "good"
			intervals [4247]:
				xmin = 1411.5233
				xmax = 1411.7433
				text = "he"
			intervals [4248]:
				xmin = 1411.7433
				xmax = 1411.7833
				text = ""
			intervals [4249]:
				xmin = 1411.7833
				xmax = 1411.8933
				text = "he"
			intervals [4250]:
				xmin = 1411.8933
				xmax = 1411.9433
				text = "j-"
			intervals [4251]:
				xmin = 1411.9433
				xmax = 1412.1033
				text = "he"
			intervals [4252]:
				xmin = 1412.1033
				xmax = 1412.2833
				text = "was"
			intervals [4253]:
				xmin = 1412.2833
				xmax = 1412.3533
				text = "a"
			intervals [4254]:
				xmin = 1412.3533
				xmax = 1412.6433
				text = "little"
			intervals [4255]:
				xmin = 1412.6433
				xmax = 1412.9833
				text = "short"
			intervals [4256]:
				xmin = 1412.9833
				xmax = 1413.0233
				text = ""
			intervals [4257]:
				xmin = 1413.0233
				xmax = 1413.3233
				text = "thing"
			intervals [4258]:
				xmin = 1413.3233
				xmax = 1413.8902
				text = ""
			intervals [4259]:
				xmin = 1413.8902
				xmax = 1414.1402
				text = "and"
			intervals [4260]:
				xmin = 1414.1402
				xmax = 1414.3302
				text = "uh"
			intervals [4261]:
				xmin = 1414.3302
				xmax = 1414.4302
				text = "they"
			intervals [4262]:
				xmin = 1414.4302
				xmax = 1414.5902
				text = "had"
			intervals [4263]:
				xmin = 1414.5902
				xmax = 1414.6602
				text = "to"
			intervals [4264]:
				xmin = 1414.6602
				xmax = 1415.0602
				text = "stand"
			intervals [4265]:
				xmin = 1415.0602
				xmax = 1415.1602
				text = "him"
			intervals [4266]:
				xmin = 1415.1602
				xmax = 1415.3002
				text = "on"
			intervals [4267]:
				xmin = 1415.3002
				xmax = 1415.3702
				text = "a"
			intervals [4268]:
				xmin = 1415.3702
				xmax = 1415.7402
				text = "box"
			intervals [4269]:
				xmin = 1415.7402
				xmax = 1415.8502
				text = "at"
			intervals [4270]:
				xmin = 1415.8502
				xmax = 1415.9302
				text = "the"
			intervals [4271]:
				xmin = 1415.9302
				xmax = 1416.3002
				text = "podium"
			intervals [4272]:
				xmin = 1416.3002
				xmax = 1416.5202
				text = "<unk>"
			intervals [4273]:
				xmin = 1416.5202
				xmax = 1416.6802
				text = "cause"
			intervals [4274]:
				xmin = 1416.6802
				xmax = 1416.7302
				text = ""
			intervals [4275]:
				xmin = 1416.7302
				xmax = 1416.8602
				text = "he"
			intervals [4276]:
				xmin = 1416.8602
				xmax = 1416.9802
				text = ""
			intervals [4277]:
				xmin = 1416.9802
				xmax = 1417.4002
				text = "s"
			intervals [4278]:
				xmin = 1417.4002
				xmax = 1417.5802
				text = "so"
			intervals [4279]:
				xmin = 1417.5802
				xmax = 1418.0002
				text = "short"
			intervals [4280]:
				xmin = 1418.0002
				xmax = 1418.6805
				text = ""
			intervals [4281]:
				xmin = 1418.6805
				xmax = 1418.8905
				text = "and"
			intervals [4282]:
				xmin = 1418.8905
				xmax = 1419.0705
				text = "so"
			intervals [4283]:
				xmin = 1419.0705
				xmax = 1419.2605
				text = "the"
			intervals [4284]:
				xmin = 1419.2605
				xmax = 1419.3548
				text = ""
			intervals [4285]:
				xmin = 1419.3548
				xmax = 1419.4148
				text = "the"
			intervals [4286]:
				xmin = 1419.4148
				xmax = 1419.9848
				text = "auditorium"
			intervals [4287]:
				xmin = 1419.9848
				xmax = 1420.1648
				text = "was"
			intervals [4288]:
				xmin = 1420.1648
				xmax = 1420.5648
				text = "full"
			intervals [4289]:
				xmin = 1420.5648
				xmax = 1420.6248
				text = "of"
			intervals [4290]:
				xmin = 1420.6248
				xmax = 1420.9748
				text = "people"
			intervals [4291]:
				xmin = 1420.9748
				xmax = 1421.1448
				text = "you"
			intervals [4292]:
				xmin = 1421.1448
				xmax = 1421.2648
				text = "know"
			intervals [4293]:
				xmin = 1421.2648
				xmax = 1421.3748
				text = "how"
			intervals [4294]:
				xmin = 1421.3748
				xmax = 1421.5848
				text = "in"
			intervals [4295]:
				xmin = 1421.5848
				xmax = 1422.0148
				text = "between"
			intervals [4296]:
				xmin = 1422.0148
				xmax = 1422.2748
				text = "things"
			intervals [4297]:
				xmin = 1422.2748
				xmax = 1422.3548
				text = "they"
			intervals [4298]:
				xmin = 1422.3548
				xmax = 1422.4148
				text = ""
			intervals [4299]:
				xmin = 1422.4148
				xmax = 1422.6948
				text = "talk"
			intervals [4300]:
				xmin = 1422.6948
				xmax = 1422.7248
				text = "a"
			intervals [4301]:
				xmin = 1422.7248
				xmax = 1422.9748
				text = "little"
			intervals [4302]:
				xmin = 1422.9748
				xmax = 1423.1748
				text = "bit"
			intervals [4303]:
				xmin = 1423.1748
				xmax = 1423.5521
				text = ""
			intervals [4304]:
				xmin = 1423.5521
				xmax = 1423.8421
				text = "so"
			intervals [4305]:
				xmin = 1423.8421
				xmax = 1424.0221
				text = "he"
			intervals [4306]:
				xmin = 1424.0221
				xmax = 1424.0921
				text = "s"
			intervals [4307]:
				xmin = 1424.0921
				xmax = 1424.2162
				text = ""
			intervals [4308]:
				xmin = 1424.2162
				xmax = 1424.4762
				text = "got"
			intervals [4309]:
				xmin = 1424.4762
				xmax = 1424.5962
				text = "up"
			intervals [4310]:
				xmin = 1424.5962
				xmax = 1424.6489
				text = ""
			intervals [4311]:
				xmin = 1424.6489
				xmax = 1425.0089
				text = "there"
			intervals [4312]:
				xmin = 1425.0089
				xmax = 1425.2214
				text = ""
			intervals [4313]:
				xmin = 1425.2214
				xmax = 1425.3314
				text = "ps-"
			intervals [4314]:
				xmin = 1425.3314
				xmax = 1425.5214
				text = "just"
			intervals [4315]:
				xmin = 1425.5214
				xmax = 1425.6914
				text = "got"
			intervals [4316]:
				xmin = 1425.6914
				xmax = 1425.8114
				text = "up"
			intervals [4317]:
				xmin = 1425.8114
				xmax = 1425.9414
				text = "on"
			intervals [4318]:
				xmin = 1425.9414
				xmax = 1426.0714
				text = "the"
			intervals [4319]:
				xmin = 1426.0714
				xmax = 1426.5314
				text = "box"
			intervals [4320]:
				xmin = 1426.5314
				xmax = 1427.1985
				text = ""
			intervals [4321]:
				xmin = 1427.1985
				xmax = 1427.3685
				text = "put"
			intervals [4322]:
				xmin = 1427.3685
				xmax = 1427.5185
				text = "his"
			intervals [4323]:
				xmin = 1427.5185
				xmax = 1427.8785
				text = "hands"
			intervals [4324]:
				xmin = 1427.8785
				xmax = 1428.0085
				text = "on"
			intervals [4325]:
				xmin = 1428.0085
				xmax = 1428.1085
				text = "the"
			intervals [4326]:
				xmin = 1428.1085
				xmax = 1428.5385
				text = "podium"
			intervals [4327]:
				xmin = 1428.5385
				xmax = 1428.7585
				text = "like"
			intervals [4328]:
				xmin = 1428.7585
				xmax = 1429.0185
				text = "this"
			intervals [4329]:
				xmin = 1429.0185
				xmax = 1429.0785
				text = "and"
			intervals [4330]:
				xmin = 1429.0785
				xmax = 1429.3085
				text = "just"
			intervals [4331]:
				xmin = 1429.3085
				xmax = 1429.3385
				text = ""
			intervals [4332]:
				xmin = 1429.3385
				xmax = 1429.7785
				text = "looked"
			intervals [4333]:
				xmin = 1429.7785
				xmax = 1430.7205
				text = ""
			intervals [4334]:
				xmin = 1430.7205
				xmax = 1430.8005
				text = "it"
			intervals [4335]:
				xmin = 1430.8005
				xmax = 1430.9105
				text = "s"
			intervals [4336]:
				xmin = 1430.9105
				xmax = 1431.1405
				text = "like"
			intervals [4337]:
				xmin = 1431.1405
				xmax = 1431.2214
				text = ""
			intervals [4338]:
				xmin = 1431.2214
				xmax = 1431.3714
				text = "you"
			intervals [4339]:
				xmin = 1431.3714
				xmax = 1431.5214
				text = "know"
			intervals [4340]:
				xmin = 1431.5214
				xmax = 1431.5514
				text = ""
			intervals [4341]:
				xmin = 1431.5514
				xmax = 1431.7114
				text = "he"
			intervals [4342]:
				xmin = 1431.7114
				xmax = 1431.8914
				text = "was"
			intervals [4343]:
				xmin = 1431.8914
				xmax = 1431.9914
				text = "the"
			intervals [4344]:
				xmin = 1431.9914
				xmax = 1432.3814
				text = "king"
			intervals [4345]:
				xmin = 1432.3814
				xmax = 1432.5114
				text = "up"
			intervals [4346]:
				xmin = 1432.5114
				xmax = 1432.6614
				text = "here"
			intervals [4347]:
				xmin = 1432.6614
				xmax = 1432.9414
				text = "y'all"
			intervals [4348]:
				xmin = 1432.9414
				xmax = 1432.9714
				text = ""
			intervals [4349]:
				xmin = 1432.9714
				xmax = 1433.1014
				text = "better"
			intervals [4350]:
				xmin = 1433.1014
				xmax = 1433.2314
				text = "pay"
			intervals [4351]:
				xmin = 1433.2314
				xmax = 1433.6714
				text = "attention"
			intervals [4352]:
				xmin = 1433.6714
				xmax = 1433.7514
				text = "to"
			intervals [4353]:
				xmin = 1433.7514
				xmax = 1434.0114
				text = "me"
			intervals [4354]:
				xmin = 1434.0114
				xmax = 1434.9879
				text = ""
			intervals [4355]:
				xmin = 1434.9879
				xmax = 1435.0979
				text = "and"
			intervals [4356]:
				xmin = 1435.0979
				xmax = 1435.2779
				text = "he"
			intervals [4357]:
				xmin = 1435.2779
				xmax = 1435.7579
				text = "waited"
			intervals [4358]:
				xmin = 1435.7579
				xmax = 1436.0685
				text = ""
			intervals [4359]:
				xmin = 1436.0685
				xmax = 1436.2285
				text = "a"
			intervals [4360]:
				xmin = 1436.2285
				xmax = 1436.3285
				text = "lo"
			intervals [4361]:
				xmin = 1436.3285
				xmax = 1436.4485
				text = "i"
			intervals [4362]:
				xmin = 1436.4485
				xmax = 1436.6985
				text = "know"
			intervals [4363]:
				xmin = 1436.6985
				xmax = 1436.8385
				text = "a"
			intervals [4364]:
				xmin = 1436.8385
				xmax = 1437.1185
				text = "good"
			intervals [4365]:
				xmin = 1437.1185
				xmax = 1437.1485
				text = ""
			intervals [4366]:
				xmin = 1437.1485
				xmax = 1437.6385
				text = "minute"
			intervals [4367]:
				xmin = 1437.6385
				xmax = 1437.7923
				text = ""
			intervals [4368]:
				xmin = 1437.7923
				xmax = 1437.9023
				text = "good"
			intervals [4369]:
				xmin = 1437.9023
				xmax = 1438.1923
				text = "maybe"
			intervals [4370]:
				xmin = 1438.1923
				xmax = 1438.2823
				text = "a"
			intervals [4371]:
				xmin = 1438.2823
				xmax = 1438.4323
				text = "good"
			intervals [4372]:
				xmin = 1438.4323
				xmax = 1438.6723
				text = "minute"
			intervals [4373]:
				xmin = 1438.6723
				xmax = 1438.7623
				text = "and"
			intervals [4374]:
				xmin = 1438.7623
				xmax = 1438.8023
				text = "a"
			intervals [4375]:
				xmin = 1438.8023
				xmax = 1439.2523
				text = "half"
			intervals [4376]:
				xmin = 1439.2523
				xmax = 1439.7368
				text = ""
			intervals [4377]:
				xmin = 1439.7368
				xmax = 1439.8368
				text = "and"
			intervals [4378]:
				xmin = 1439.8368
				xmax = 1440.1468
				text = "people"
			intervals [4379]:
				xmin = 1440.1468
				xmax = 1440.5368
				text = "started"
			intervals [4380]:
				xmin = 1440.5368
				xmax = 1440.5968
				text = "you"
			intervals [4381]:
				xmin = 1440.5968
				xmax = 1440.6868
				text = "know"
			intervals [4382]:
				xmin = 1440.6868
				xmax = 1440.8668
				text = "what"
			intervals [4383]:
				xmin = 1440.8668
				xmax = 1440.9368
				text = "s"
			intervals [4384]:
				xmin = 1440.9368
				xmax = 1441.1768
				text = "going"
			intervals [4385]:
				xmin = 1441.1768
				xmax = 1441.2468
				text = "on"
			intervals [4386]:
				xmin = 1441.2468
				xmax = 1441.3068
				text = "and"
			intervals [4387]:
				xmin = 1441.3068
				xmax = 1441.4168
				text = "they"
			intervals [4388]:
				xmin = 1441.4168
				xmax = 1441.4468
				text = ""
			intervals [4389]:
				xmin = 1441.4468
				xmax = 1441.6068
				text = "saw"
			intervals [4390]:
				xmin = 1441.6068
				xmax = 1441.7368
				text = "him"
			intervals [4391]:
				xmin = 1441.7368
				xmax = 1442.0068
				text = "sitting"
			intervals [4392]:
				xmin = 1442.0068
				xmax = 1442.2168
				text = "there"
			intervals [4393]:
				xmin = 1442.2168
				xmax = 1442.4168
				text = "so"
			intervals [4394]:
				xmin = 1442.4168
				xmax = 1442.5468
				text = "they"
			intervals [4395]:
				xmin = 1442.5468
				xmax = 1442.7768
				text = "got"
			intervals [4396]:
				xmin = 1442.7768
				xmax = 1443.1468
				text = "quiet"
			intervals [4397]:
				xmin = 1443.1468
				xmax = 1443.2668
				text = "then"
			intervals [4398]:
				xmin = 1443.2668
				xmax = 1443.4768
				text = "he"
			intervals [4399]:
				xmin = 1443.4768
				xmax = 1443.9468
				text = "started"
			intervals [4400]:
				xmin = 1443.9468
				xmax = 1444.1468
				text = "out"
			intervals [4401]:
				xmin = 1444.1468
				xmax = 1444.5131
				text = ""
			intervals [4402]:
				xmin = 1444.5131
				xmax = 1444.7531
				text = "i"
			intervals [4403]:
				xmin = 1444.7531
				xmax = 1444.8431
				text = ""
			intervals [4404]:
				xmin = 1444.8431
				xmax = 1445.1231
				text = "say"
			intervals [4405]:
				xmin = 1445.1231
				xmax = 1445.5431
				text = "today"
			intervals [4406]:
				xmin = 1445.5431
				xmax = 1445.8831
				text = "my"
			intervals [4407]:
				xmin = 1445.8831
				xmax = 1446.3331
				text = "friends"
			intervals [4408]:
				xmin = 1446.3331
				xmax = 1446.4631
				text = "and"
			intervals [4409]:
				xmin = 1446.4631
				xmax = 1446.8831
				text = "<unk>"
			intervals [4410]:
				xmin = 1446.8831
				xmax = 1447.0731
				text = "you"
			intervals [4411]:
				xmin = 1447.0731
				xmax = 1447.1931
				text = "know"
			intervals [4412]:
				xmin = 1447.1931
				xmax = 1447.4531
				text = "he"
			intervals [4413]:
				xmin = 1447.4531
				xmax = 1447.4831
				text = ""
			intervals [4414]:
				xmin = 1447.4831
				xmax = 1447.8631
				text = "started"
			intervals [4415]:
				xmin = 1447.8631
				xmax = 1448.0031
				text = "that"
			intervals [4416]:
				xmin = 1448.0031
				xmax = 1448.1731
				text = ""
			intervals [4417]:
				xmin = 1448.1731
				xmax = 1448.6431
				text = "speech"
			intervals [4418]:
				xmin = 1448.6431
				xmax = 1449.424
				text = ""
			intervals [4419]:
				xmin = 1449.424
				xmax = 1449.614
				text = "and"
			intervals [4420]:
				xmin = 1449.614
				xmax = 1450.274
				text = "he"
			intervals [4421]:
				xmin = 1450.274
				xmax = 1450.4172
				text = ""
			intervals [4422]:
				xmin = 1450.4172
				xmax = 1450.6872
				text = "oh"
			intervals [4423]:
				xmin = 1450.6872
				xmax = 1450.8672
				text = ""
			intervals [4424]:
				xmin = 1450.8672
				xmax = 1451.3972
				text = "man"
			intervals [4425]:
				xmin = 1451.3972
				xmax = 1451.4272
				text = ""
			intervals [4426]:
				xmin = 1451.4272
				xmax = 1451.5872
				text = "it"
			intervals [4427]:
				xmin = 1451.5872
				xmax = 1451.8272
				text = "was"
			intervals [4428]:
				xmin = 1451.8272
				xmax = 1451.8672
				text = ""
			intervals [4429]:
				xmin = 1451.8672
				xmax = 1452.3772
				text = "awesome"
			intervals [4430]:
				xmin = 1452.3772
				xmax = 1452.4389
				text = ""
			intervals [4431]:
				xmin = 1452.4389
				xmax = 1452.5689
				text = "it"
			intervals [4432]:
				xmin = 1452.5689
				xmax = 1452.5989
				text = ""
			intervals [4433]:
				xmin = 1452.5989
				xmax = 1452.7289
				text = "was"
			intervals [4434]:
				xmin = 1452.7289
				xmax = 1453.0089
				text = "so"
			intervals [4435]:
				xmin = 1453.0089
				xmax = 1453.4289
				text = "good"
			intervals [4436]:
				xmin = 1453.4289
				xmax = 1453.9485
				text = ""
			intervals [4437]:
				xmin = 1453.9485
				xmax = 1454.0685
				text = "he"
			intervals [4438]:
				xmin = 1454.0685
				xmax = 1454.2485
				text = "didn't"
			intervals [4439]:
				xmin = 1454.2485
				xmax = 1454.5185
				text = "miss"
			intervals [4440]:
				xmin = 1454.5185
				xmax = 1454.6085
				text = "a"
			intervals [4441]:
				xmin = 1454.6085
				xmax = 1455.1085
				text = "word"
			intervals [4442]:
				xmin = 1455.1085
				xmax = 1455.1974
				text = ""
			intervals [4443]:
				xmin = 1455.1974
				xmax = 1456.0674
				text = "inflections"
			intervals [4444]:
				xmin = 1456.0674
				xmax = 1456.4474
				text = "everything"
			intervals [4445]:
				xmin = 1456.4474
				xmax = 1456.4774
				text = ""
			intervals [4446]:
				xmin = 1456.4774
				xmax = 1456.5374
				text = "it"
			intervals [4447]:
				xmin = 1456.5374
				xmax = 1456.6374
				text = "was"
			intervals [4448]:
				xmin = 1456.6374
				xmax = 1456.7274
				text = ""
			intervals [4449]:
				xmin = 1456.7274
				xmax = 1457.1374
				text = "perfect"
			intervals [4450]:
				xmin = 1457.1374
				xmax = 1458.0705
				text = ""
			intervals [4451]:
				xmin = 1458.0705
				xmax = 1458.6405
				text = "so"
			intervals [4452]:
				xmin = 1458.6405
				xmax = 1458.8807
				text = ""
			intervals [4453]:
				xmin = 1458.8807
				xmax = 1459.1007
				text = "that"
			intervals [4454]:
				xmin = 1459.1007
				xmax = 1459.1607
				text = "j-"
			intervals [4455]:
				xmin = 1459.1607
				xmax = 1459.3807
				text = "got"
			intervals [4456]:
				xmin = 1459.3807
				xmax = 1459.5707
				text = "him"
			intervals [4457]:
				xmin = 1459.5707
				xmax = 1459.8907
				text = "going"
			intervals [4458]:
				xmin = 1459.8907
				xmax = 1460.1207
				text = "so"
			intervals [4459]:
				xmin = 1460.1207
				xmax = 1460.5507
				text = "then"
			intervals [4460]:
				xmin = 1460.5507
				xmax = 1461.2681
				text = ""
			intervals [4461]:
				xmin = 1461.2681
				xmax = 1461.5281
				text = "from"
			intervals [4462]:
				xmin = 1461.5281
				xmax = 1461.8581
				text = "there"
			intervals [4463]:
				xmin = 1461.8581
				xmax = 1462.0081
				text = "he"
			intervals [4464]:
				xmin = 1462.0081
				xmax = 1462.2681
				text = "did"
			intervals [4465]:
				xmin = 1462.2681
				xmax = 1462.3685
				text = ""
			intervals [4466]:
				xmin = 1462.3685
				xmax = 1463.0385
				text = "speeches"
			intervals [4467]:
				xmin = 1463.0385
				xmax = 1463.2085
				text = "at"
			intervals [4468]:
				xmin = 1463.2085
				xmax = 1463.3477
				text = ""
			intervals [4469]:
				xmin = 1463.3477
				xmax = 1464.1277
				text = "churches"
			intervals [4470]:
				xmin = 1464.1277
				xmax = 1464.2077
				text = "at"
			intervals [4471]:
				xmin = 1464.2077
				xmax = 1464.3036
				text = ""
			intervals [4472]:
				xmin = 1464.3036
				xmax = 1464.6236
				text = "other"
			intervals [4473]:
				xmin = 1464.6236
				xmax = 1465.2736
				text = "schools"
			intervals [4474]:
				xmin = 1465.2736
				xmax = 1465.3736
				text = "in"
			intervals [4475]:
				xmin = 1465.3736
				xmax = 1465.4836
				text = "the"
			intervals [4476]:
				xmin = 1465.4836
				xmax = 1465.5236
				text = ""
			intervals [4477]:
				xmin = 1465.5236
				xmax = 1465.6836
				text = "d"
			intervals [4478]:
				xmin = 1465.6836
				xmax = 1465.7436
				text = ""
			intervals [4479]:
				xmin = 1465.7436
				xmax = 1465.8236
				text = "in"
			intervals [4480]:
				xmin = 1465.8236
				xmax = 1465.9436
				text = "the"
			intervals [4481]:
				xmin = 1465.9436
				xmax = 1466.5036
				text = "system"
			intervals [4482]:
				xmin = 1466.5036
				xmax = 1466.7336
				text = "w"
			intervals [4483]:
				xmin = 1466.7336
				xmax = 1466.8204
				text = ""
			intervals [4484]:
				xmin = 1466.8204
				xmax = 1467.1604
				text = "called"
			intervals [4485]:
				xmin = 1467.1604
				xmax = 1467.2604
				text = "him"
			intervals [4486]:
				xmin = 1467.2604
				xmax = 1467.5604
				text = "wanted"
			intervals [4487]:
				xmin = 1467.5604
				xmax = 1467.7304
				text = "him"
			intervals [4488]:
				xmin = 1467.7304
				xmax = 1467.8504
				text = "to"
			intervals [4489]:
				xmin = 1467.8504
				xmax = 1468.0304
				text = "do"
			intervals [4490]:
				xmin = 1468.0304
				xmax = 1468.1404
				text = "the"
			intervals [4491]:
				xmin = 1468.1404
				xmax = 1468.5404
				text = "speech"
			intervals [4492]:
				xmin = 1468.5404
				xmax = 1468.6804
				text = "he"
			intervals [4493]:
				xmin = 1468.6804
				xmax = 1469.0104
				text = "just"
			intervals [4494]:
				xmin = 1469.0104
				xmax = 1469.5575
				text = ""
			intervals [4495]:
				xmin = 1469.5575
				xmax = 1470.2375
				text = "everywhere"
			intervals [4496]:
				xmin = 1470.2375
				xmax = 1470.3075
				text = "a"
			intervals [4497]:
				xmin = 1470.3075
				xmax = 1470.9375
				text = "church"
			intervals [4498]:
				xmin = 1470.9375
				xmax = 1471.0175
				text = "at"
			intervals [4499]:
				xmin = 1471.0175
				xmax = 1471.1075
				text = ""
			intervals [4500]:
				xmin = 1471.1075
				xmax = 1471.4875
				text = "different"
			intervals [4501]:
				xmin = 1471.4875
				xmax = 1471.8575
				text = "churches"
			intervals [4502]:
				xmin = 1471.8575
				xmax = 1472.0475
				text = "not"
			intervals [4503]:
				xmin = 1472.0475
				xmax = 1472.0775
				text = ""
			intervals [4504]:
				xmin = 1472.0775
				xmax = 1472.3675
				text = "just"
			intervals [4505]:
				xmin = 1472.3675
				xmax = 1472.5975
				text = "our"
			intervals [4506]:
				xmin = 1472.5975
				xmax = 1472.9675
				text = "church"
			intervals [4507]:
				xmin = 1472.9675
				xmax = 1473.0775
				text = "but"
			intervals [4508]:
				xmin = 1473.0775
				xmax = 1473.2075
				text = ""
			intervals [4509]:
				xmin = 1473.2075
				xmax = 1473.5375
				text = "different"
			intervals [4510]:
				xmin = 1473.5375
				xmax = 1474.0975
				text = "churches"
			intervals [4511]:
				xmin = 1474.0975
				xmax = 1474.1675
				text = "and"
			intervals [4512]:
				xmin = 1474.1675
				xmax = 1475.040
				text = ""
			intervals [4513]:
				xmin = 1475.040
				xmax = 1475.510
				text = "so"
			intervals [4514]:
				xmin = 1475.510
				xmax = 1475.6461
				text = ""
			intervals [4515]:
				xmin = 1475.6461
				xmax = 1475.8861
				text = "that"
			intervals [4516]:
				xmin = 1475.8861
				xmax = 1476.3161
				text = "really"
			intervals [4517]:
				xmin = 1476.3161
				xmax = 1476.5361
				text = "got"
			intervals [4518]:
				xmin = 1476.5361
				xmax = 1476.8661
				text = "him"
			intervals [4519]:
				xmin = 1476.8661
				xmax = 1477.1261
				text = "um"
			intervals [4520]:
				xmin = 1477.1261
				xmax = 1477.3889
				text = ""
			intervals [4521]:
				xmin = 1477.3889
				xmax = 1477.5189
				text = "i"
			intervals [4522]:
				xmin = 1477.5189
				xmax = 1477.7889
				text = "think"
			intervals [4523]:
				xmin = 1477.7889
				xmax = 1477.9689
				text = "on"
			intervals [4524]:
				xmin = 1477.9689
				xmax = 1478.2089
				text = "his"
			intervals [4525]:
				xmin = 1478.2089
				xmax = 1478.3989
				text = "way"
			intervals [4526]:
				xmin = 1478.3989
				xmax = 1478.4589
				text = "to"
			intervals [4527]:
				xmin = 1478.4589
				xmax = 1478.8489
				text = "public"
			intervals [4528]:
				xmin = 1478.8489
				xmax = 1479.3789
				text = "speaking"
			intervals [4529]:
				xmin = 1479.3789
				xmax = 1479.514
				text = ""
			intervals [4530]:
				xmin = 1479.514
				xmax = 1479.634
				text = "you"
			intervals [4531]:
				xmin = 1479.634
				xmax = 1479.854
				text = "know"
			intervals [4532]:
				xmin = 1479.854
				xmax = 1480.074
				text = "and"
			intervals [4533]:
				xmin = 1480.074
				xmax = 1480.504
				text = "he"
			intervals [4534]:
				xmin = 1480.504
				xmax = 1481.0027
				text = ""
			intervals [4535]:
				xmin = 1481.0027
				xmax = 1481.1727
				text = "was"
			intervals [4536]:
				xmin = 1481.1727
				xmax = 1481.3727
				text = "not"
			intervals [4537]:
				xmin = 1481.3727
				xmax = 1481.7627
				text = "afraid"
			intervals [4538]:
				xmin = 1481.7627
				xmax = 1481.8727
				text = "he"
			intervals [4539]:
				xmin = 1481.8727
				xmax = 1482.2127
				text = "wasn't"
			intervals [4540]:
				xmin = 1482.2127
				xmax = 1482.6527
				text = "nervous"
			intervals [4541]:
				xmin = 1482.6527
				xmax = 1482.7827
				text = "he"
			intervals [4542]:
				xmin = 1482.7827
				xmax = 1482.9827
				text = "would"
			intervals [4543]:
				xmin = 1482.9827
				xmax = 1483.1427
				text = "get"
			intervals [4544]:
				xmin = 1483.1427
				xmax = 1483.3027
				text = "up"
			intervals [4545]:
				xmin = 1483.3027
				xmax = 1483.5227
				text = "there"
			intervals [4546]:
				xmin = 1483.5227
				xmax = 1483.6227
				text = "and"
			intervals [4547]:
				xmin = 1483.6227
				xmax = 1483.7827
				text = "he"
			intervals [4548]:
				xmin = 1483.7827
				xmax = 1483.8127
				text = ""
			intervals [4549]:
				xmin = 1483.8127
				xmax = 1484.1127
				text = "wouldn't"
			intervals [4550]:
				xmin = 1484.1127
				xmax = 1484.4827
				text = "forget"
			intervals [4551]:
				xmin = 1484.4827
				xmax = 1485.0427
				text = "anything"
			intervals [4552]:
				xmin = 1485.0427
				xmax = 1485.2527
				text = "and"
			intervals [4553]:
				xmin = 1485.2527
				xmax = 1485.9675
				text = ""
			intervals [4554]:
				xmin = 1485.9675
				xmax = 1486.0975
				text = "i"
			intervals [4555]:
				xmin = 1486.0975
				xmax = 1486.2275
				text = "was"
			intervals [4556]:
				xmin = 1486.2275
				xmax = 1486.4175
				text = "just"
			intervals [4557]:
				xmin = 1486.4175
				xmax = 1486.6075
				text = "so"
			intervals [4558]:
				xmin = 1486.6075
				xmax = 1486.9775
				text = "proud"
			intervals [4559]:
				xmin = 1486.9775
				xmax = 1487.0375
				text = "of"
			intervals [4560]:
				xmin = 1487.0375
				xmax = 1487.3175
				text = "him"
			intervals [4561]:
				xmin = 1487.3175
				xmax = 1487.4475
				text = "and"
			intervals [4562]:
				xmin = 1487.4475
				xmax = 1487.6175
				text = "i"
			intervals [4563]:
				xmin = 1487.6175
				xmax = 1487.7927
				text = ""
			intervals [4564]:
				xmin = 1487.7927
				xmax = 1487.9527
				text = "you"
			intervals [4565]:
				xmin = 1487.9527
				xmax = 1488.1627
				text = "know"
			intervals [4566]:
				xmin = 1488.1627
				xmax = 1488.2827
				text = "and"
			intervals [4567]:
				xmin = 1488.2827
				xmax = 1488.3827
				text = "i"
			intervals [4568]:
				xmin = 1488.3827
				xmax = 1488.5027
				text = "was"
			intervals [4569]:
				xmin = 1488.5027
				xmax = 1488.5627
				text = "a"
			intervals [4570]:
				xmin = 1488.5627
				xmax = 1488.7627
				text = "kind"
			intervals [4571]:
				xmin = 1488.7627
				xmax = 1488.9027
				text = "of"
			intervals [4572]:
				xmin = 1488.9027
				xmax = 1489.1671
				text = ""
			intervals [4573]:
				xmin = 1489.1671
				xmax = 1489.5571
				text = "mother"
			intervals [4574]:
				xmin = 1489.5571
				xmax = 1489.6971
				text = "i"
			intervals [4575]:
				xmin = 1489.6971
				xmax = 1490.1171
				text = "didn't"
			intervals [4576]:
				xmin = 1490.1171
				xmax = 1490.5471
				text = "miss"
			intervals [4577]:
				xmin = 1490.5471
				xmax = 1490.7412
				text = ""
			intervals [4578]:
				xmin = 1490.7412
				xmax = 1491.3512
				text = "anything"
			intervals [4579]:
				xmin = 1491.3512
				xmax = 1491.4753
				text = ""
			intervals [4580]:
				xmin = 1491.4753
				xmax = 1491.7253
				text = "and"
			intervals [4581]:
				xmin = 1491.7253
				xmax = 1492.0953
				text = "whatever"
			intervals [4582]:
				xmin = 1492.0953
				xmax = 1492.3053
				text = "he"
			intervals [4583]:
				xmin = 1492.3053
				xmax = 1492.4653
				text = "had"
			intervals [4584]:
				xmin = 1492.4653
				xmax = 1492.5453
				text = "to"
			intervals [4585]:
				xmin = 1492.5453
				xmax = 1492.8153
				text = "do"
			intervals [4586]:
				xmin = 1492.8153
				xmax = 1493.5249
				text = ""
			intervals [4587]:
				xmin = 1493.5249
				xmax = 1493.6549
				text = "i"
			intervals [4588]:
				xmin = 1493.6549
				xmax = 1493.9249
				text = "made"
			intervals [4589]:
				xmin = 1493.9249
				xmax = 1494.2249
				text = "time"
			intervals [4590]:
				xmin = 1494.2249
				xmax = 1494.3449
				text = "to"
			intervals [4591]:
				xmin = 1494.3449
				xmax = 1494.6149
				text = "go"
			intervals [4592]:
				xmin = 1494.6149
				xmax = 1494.7636
				text = ""
			intervals [4593]:
				xmin = 1494.7636
				xmax = 1495.0936
				text = "w"
			intervals [4594]:
				xmin = 1495.0936
				xmax = 1495.2936
				text = "be"
			intervals [4595]:
				xmin = 1495.2936
				xmax = 1495.3236
				text = ""
			intervals [4596]:
				xmin = 1495.3236
				xmax = 1495.5836
				text = "with"
			intervals [4597]:
				xmin = 1495.5836
				xmax = 1495.8036
				text = "him"
			intervals [4598]:
				xmin = 1495.8036
				xmax = 1496.1536
				text = "and"
			intervals [4599]:
				xmin = 1496.1536
				xmax = 1496.6459
				text = ""
			intervals [4600]:
				xmin = 1496.6459
				xmax = 1496.8359
				text = "i"
			intervals [4601]:
				xmin = 1496.8359
				xmax = 1496.9632
				text = ""
			intervals [4602]:
				xmin = 1496.9632
				xmax = 1497.2432
				text = "i"
			intervals [4603]:
				xmin = 1497.2432
				xmax = 1497.406
				text = ""
			intervals [4604]:
				xmin = 1497.406
				xmax = 1497.476
				text = "i"
			intervals [4605]:
				xmin = 1497.476
				xmax = 1497.626
				text = "don't"
			intervals [4606]:
				xmin = 1497.626
				xmax = 1498.046
				text = "regret"
			intervals [4607]:
				xmin = 1498.046
				xmax = 1498.4185
				text = ""
			intervals [4608]:
				xmin = 1498.4185
				xmax = 1498.7285
				text = "not"
			intervals [4609]:
				xmin = 1498.7285
				xmax = 1498.7585
				text = ""
			intervals [4610]:
				xmin = 1498.7585
				xmax = 1499.0585
				text = "one"
			intervals [4611]:
				xmin = 1499.0585
				xmax = 1499.1385
				text = ""
			intervals [4612]:
				xmin = 1499.1385
				xmax = 1499.5285
				text = "minute"
			intervals [4613]:
				xmin = 1499.5285
				xmax = 1510.1247
				text = ""
			intervals [4614]:
				xmin = 1510.1247
				xmax = 1510.6447
				text = "mm"
			intervals [4615]:
				xmin = 1510.6447
				xmax = 1511.4157
				text = ""
			intervals [4616]:
				xmin = 1511.4157
				xmax = 1512.0357
				text = "mm-hm"
			intervals [4617]:
				xmin = 1512.0357
				xmax = 1513.2397
				text = ""
			intervals [4618]:
				xmin = 1513.2397
				xmax = 1513.5797
				text = "oh"
			intervals [4619]:
				xmin = 1513.5797
				xmax = 1513.6697
				text = ""
			intervals [4620]:
				xmin = 1513.6697
				xmax = 1513.8997
				text = "okay"
			intervals [4621]:
				xmin = 1513.8997
				xmax = 1516.4232
				text = ""
			intervals [4622]:
				xmin = 1516.4232
				xmax = 1516.9432
				text = "okay"
			intervals [4623]:
				xmin = 1516.9432
				xmax = 1518.8327
				text = ""
			intervals [4624]:
				xmin = 1518.8327
				xmax = 1518.9527
				text = "went"
			intervals [4625]:
				xmin = 1518.9527
				xmax = 1519.0127
				text = "to"
			intervals [4626]:
				xmin = 1519.0127
				xmax = 1519.6327
				text = "rdx"
			intervals [4627]:
				xmin = 1519.6327
				xmax = 1520.2722
				text = ""
			intervals [4628]:
				xmin = 1520.2722
				xmax = 1520.5122
				text = "oh"
			intervals [4629]:
				xmin = 1520.5122
				xmax = 1520.9022
				text = "yes"
			intervals [4630]:
				xmin = 1520.9022
				xmax = 1521.761
				text = ""
			intervals [4631]:
				xmin = 1521.761
				xmax = 1521.921
				text = "i"
			intervals [4632]:
				xmin = 1521.921
				xmax = 1522.671
				text = "enjoyed"
			intervals [4633]:
				xmin = 1522.671
				xmax = 1522.801
				text = "it"
			intervals [4634]:
				xmin = 1522.801
				xmax = 1523.2778
				text = ""
			intervals [4635]:
				xmin = 1523.2778
				xmax = 1523.8178
				text = "uh-huh"
			intervals [4636]:
				xmin = 1523.8178
				xmax = 1524.658
				text = ""
			intervals [4637]:
				xmin = 1524.658
				xmax = 1525.218
				text = "um"
			intervals [4638]:
				xmin = 1525.218
				xmax = 1527.394
				text = ""
			intervals [4639]:
				xmin = 1527.394
				xmax = 1527.544
				text = "my"
			intervals [4640]:
				xmin = 1527.544
				xmax = 1527.714
				text = "home"
			intervals [4641]:
				xmin = 1527.714
				xmax = 1527.914
				text = "room"
			intervals [4642]:
				xmin = 1527.914
				xmax = 1528.234
				text = "teacher"
			intervals [4643]:
				xmin = 1528.234
				xmax = 1528.474
				text = "was"
			intervals [4644]:
				xmin = 1528.474
				xmax = 1528.744
				text = "named"
			intervals [4645]:
				xmin = 1528.744
				xmax = 1529.754
				text = "rdx"
			intervals [4646]:
				xmin = 1529.754
				xmax = 1529.784
				text = ""
			intervals [4647]:
				xmin = 1529.784
				xmax = 1529.864
				text = "and"
			intervals [4648]:
				xmin = 1529.864
				xmax = 1529.934
				text = "i"
			intervals [4649]:
				xmin = 1529.934
				xmax = 1530.124
				text = "can"
			intervals [4650]:
				xmin = 1530.124
				xmax = 1530.364
				text = "see"
			intervals [4651]:
				xmin = 1530.364
				xmax = 1530.524
				text = "her"
			intervals [4652]:
				xmin = 1530.524
				xmax = 1530.834
				text = "now"
			intervals [4653]:
				xmin = 1530.834
				xmax = 1530.864
				text = ""
			intervals [4654]:
				xmin = 1530.864
				xmax = 1531.044
				text = "she"
			intervals [4655]:
				xmin = 1531.044
				xmax = 1531.504
				text = "was"
			intervals [4656]:
				xmin = 1531.504
				xmax = 1532.1183
				text = ""
			intervals [4657]:
				xmin = 1532.1183
				xmax = 1532.4183
				text = "nice"
			intervals [4658]:
				xmin = 1532.4183
				xmax = 1532.5883
				text = "young"
			intervals [4659]:
				xmin = 1532.5883
				xmax = 1532.8283
				text = "lady"
			intervals [4660]:
				xmin = 1532.8283
				xmax = 1533.0383
				text = "had"
			intervals [4661]:
				xmin = 1533.0383
				xmax = 1533.2541
				text = ""
			intervals [4662]:
				xmin = 1533.2541
				xmax = 1533.5441
				text = "wore"
			intervals [4663]:
				xmin = 1533.5441
				xmax = 1533.7841
				text = "hair"
			intervals [4664]:
				xmin = 1533.7841
				xmax = 1534.2141
				text = "straight"
			intervals [4665]:
				xmin = 1534.2141
				xmax = 1534.4741
				text = "and"
			intervals [4666]:
				xmin = 1534.4741
				xmax = 1534.5737
				text = ""
			intervals [4667]:
				xmin = 1534.5737
				xmax = 1534.7137
				text = "she"
			intervals [4668]:
				xmin = 1534.7137
				xmax = 1534.8637
				text = "had"
			intervals [4669]:
				xmin = 1534.8637
				xmax = 1535.0537
				text = "big"
			intervals [4670]:
				xmin = 1535.0537
				xmax = 1535.4237
				text = "eyes"
			intervals [4671]:
				xmin = 1535.4237
				xmax = 1535.5937
				text = ""
			intervals [4672]:
				xmin = 1535.5937
				xmax = 1535.8837
				text = "<unk>"
			intervals [4673]:
				xmin = 1535.8837
				xmax = 1536.4882
				text = ""
			intervals [4674]:
				xmin = 1536.4882
				xmax = 1536.8382
				text = "and"
			intervals [4675]:
				xmin = 1536.8382
				xmax = 1537.0382
				text = "uh"
			intervals [4676]:
				xmin = 1537.0382
				xmax = 1537.2482
				text = "sh-"
			intervals [4677]:
				xmin = 1537.2482
				xmax = 1537.2867
				text = ""
			intervals [4678]:
				xmin = 1537.2867
				xmax = 1537.4367
				text = "i"
			intervals [4679]:
				xmin = 1537.4367
				xmax = 1537.6667
				text = "had"
			intervals [4680]:
				xmin = 1537.6667
				xmax = 1537.9567
				text = "her"
			intervals [4681]:
				xmin = 1537.9567
				xmax = 1538.1267
				text = "she"
			intervals [4682]:
				xmin = 1538.1267
				xmax = 1538.2167
				text = "was"
			intervals [4683]:
				xmin = 1538.2167
				xmax = 1538.3367
				text = "my"
			intervals [4684]:
				xmin = 1538.3367
				xmax = 1538.4767
				text = "home"
			intervals [4685]:
				xmin = 1538.4767
				xmax = 1538.6067
				text = "room"
			intervals [4686]:
				xmin = 1538.6067
				xmax = 1538.8867
				text = "teacher"
			intervals [4687]:
				xmin = 1538.8867
				xmax = 1539.0167
				text = "all"
			intervals [4688]:
				xmin = 1539.0167
				xmax = 1539.0767
				text = "the"
			intervals [4689]:
				xmin = 1539.0767
				xmax = 1539.2867
				text = "way"
			intervals [4690]:
				xmin = 1539.2867
				xmax = 1539.3367
				text = ""
			intervals [4691]:
				xmin = 1539.3367
				xmax = 1539.4167
				text = "though"
			intervals [4692]:
				xmin = 1539.4167
				xmax = 1539.5867
				text = ""
			intervals [4693]:
				xmin = 1539.5867
				xmax = 1539.7867
				text = "high"
			intervals [4694]:
				xmin = 1539.7867
				xmax = 1540.1567
				text = "school"
			intervals [4695]:
				xmin = 1540.1567
				xmax = 1540.7176
				text = ""
			intervals [4696]:
				xmin = 1540.7176
				xmax = 1540.9776
				text = "mm"
			intervals [4697]:
				xmin = 1540.9776
				xmax = 1541.1732
				text = ""
			intervals [4698]:
				xmin = 1541.1732
				xmax = 1541.2632
				text = "just"
			intervals [4699]:
				xmin = 1541.2632
				xmax = 1541.4932
				text = "something"
			intervals [4700]:
				xmin = 1541.4932
				xmax = 1541.5432
				text = ""
			intervals [4701]:
				xmin = 1541.5432
				xmax = 1541.5932
				text = "i"
			intervals [4702]:
				xmin = 1541.5932
				xmax = 1541.7432
				text = "don't"
			intervals [4703]:
				xmin = 1541.7432
				xmax = 1541.8332
				text = "know"
			intervals [4704]:
				xmin = 1541.8332
				xmax = 1541.9832
				text = "how"
			intervals [4705]:
				xmin = 1541.9832
				xmax = 1542.1732
				text = "they"
			intervals [4706]:
				xmin = 1542.1732
				xmax = 1542.4432
				text = "did"
			intervals [4707]:
				xmin = 1542.4432
				xmax = 1542.6932
				text = "that"
			intervals [4708]:
				xmin = 1542.6932
				xmax = 1542.8132
				text = "but"
			intervals [4709]:
				xmin = 1542.8132
				xmax = 1542.9832
				text = "that"
			intervals [4710]:
				xmin = 1542.9832
				xmax = 1543.0132
				text = "s"
			intervals [4711]:
				xmin = 1543.0132
				xmax = 1543.1832
				text = "how"
			intervals [4712]:
				xmin = 1543.1832
				xmax = 1543.3532
				text = "that"
			intervals [4713]:
				xmin = 1543.3532
				xmax = 1543.7432
				text = "happened"
			intervals [4714]:
				xmin = 1543.7432
				xmax = 1544.2629
				text = ""
			intervals [4715]:
				xmin = 1544.2629
				xmax = 1544.4929
				text = "but"
			intervals [4716]:
				xmin = 1544.4929
				xmax = 1544.8129
				text = "um"
			intervals [4717]:
				xmin = 1544.8129
				xmax = 1545.4246
				text = ""
			intervals [4718]:
				xmin = 1545.4246
				xmax = 1545.6046
				text = "my"
			intervals [4719]:
				xmin = 1545.6046
				xmax = 1546.0246
				text = "favorite"
			intervals [4720]:
				xmin = 1546.0246
				xmax = 1546.1146
				text = "s"
			intervals [4721]:
				xmin = 1546.1146
				xmax = 1546.1773
				text = ""
			intervals [4722]:
				xmin = 1546.1773
				xmax = 1546.2573
				text = "i"
			intervals [4723]:
				xmin = 1546.2573
				xmax = 1546.4773
				text = "w"
			intervals [4724]:
				xmin = 1546.4773
				xmax = 1546.5673
				text = "i"
			intervals [4725]:
				xmin = 1546.5673
				xmax = 1546.9173
				text = "was"
			intervals [4726]:
				xmin = 1546.9173
				xmax = 1547.1173
				text = "kind"
			intervals [4727]:
				xmin = 1547.1173
				xmax = 1547.1973
				text = "of"
			intervals [4728]:
				xmin = 1547.1973
				xmax = 1547.5073
				text = "leaning"
			intervals [4729]:
				xmin = 1547.5073
				xmax = 1547.8273
				text = "toward"
			intervals [4730]:
				xmin = 1547.8273
				xmax = 1548.3173
				text = "business"
			intervals [4731]:
				xmin = 1548.3173
				xmax = 1548.5373
				text = "so"
			intervals [4732]:
				xmin = 1548.5373
				xmax = 1548.6673
				text = "i"
			intervals [4733]:
				xmin = 1548.6673
				xmax = 1548.7473
				text = ""
			intervals [4734]:
				xmin = 1548.7473
				xmax = 1548.9073
				text = "i"
			intervals [4735]:
				xmin = 1548.9073
				xmax = 1548.9673
				text = ""
			intervals [4736]:
				xmin = 1548.9673
				xmax = 1549.2773
				text = "took"
			intervals [4737]:
				xmin = 1549.2773
				xmax = 1549.4773
				text = "um"
			intervals [4738]:
				xmin = 1549.4773
				xmax = 1549.9652
				text = ""
			intervals [4739]:
				xmin = 1549.9652
				xmax = 1550.0452
				text = "i"
			intervals [4740]:
				xmin = 1550.0452
				xmax = 1550.2652
				text = "was"
			intervals [4741]:
				xmin = 1550.2652
				xmax = 1550.5452
				text = "really"
			intervals [4742]:
				xmin = 1550.5452
				xmax = 1550.7152
				text = "good"
			intervals [4743]:
				xmin = 1550.7152
				xmax = 1550.7852
				text = "at"
			intervals [4744]:
				xmin = 1550.7852
				xmax = 1550.8252
				text = ""
			intervals [4745]:
				xmin = 1550.8252
				xmax = 1551.4052
				text = "english"
			intervals [4746]:
				xmin = 1551.4052
				xmax = 1551.6752
				text = "and"
			intervals [4747]:
				xmin = 1551.6752
				xmax = 1551.9152
				text = "um"
			intervals [4748]:
				xmin = 1551.9152
				xmax = 1553.4903
				text = ""
			intervals [4749]:
				xmin = 1553.4903
				xmax = 1553.5303
				text = "i"
			intervals [4750]:
				xmin = 1553.5303
				xmax = 1553.7403
				text = "w"
			intervals [4751]:
				xmin = 1553.7403
				xmax = 1553.9103
				text = "did"
			intervals [4752]:
				xmin = 1553.9103
				xmax = 1553.9503
				text = ""
			intervals [4753]:
				xmin = 1553.9503
				xmax = 1554.1403
				text = "pretty"
			intervals [4754]:
				xmin = 1554.1403
				xmax = 1554.3203
				text = "good"
			intervals [4755]:
				xmin = 1554.3203
				xmax = 1554.4003
				text = "at"
			intervals [4756]:
				xmin = 1554.4003
				xmax = 1554.7103
				text = "math"
			intervals [4757]:
				xmin = 1554.7103
				xmax = 1554.9503
				text = "too"
			intervals [4758]:
				xmin = 1554.9503
				xmax = 1555.3843
				text = ""
			intervals [4759]:
				xmin = 1555.3843
				xmax = 1555.5343
				text = "though"
			intervals [4760]:
				xmin = 1555.5343
				xmax = 1555.6243
				text = ""
			intervals [4761]:
				xmin = 1555.6243
				xmax = 1555.7143
				text = "but"
			intervals [4762]:
				xmin = 1555.7143
				xmax = 1555.8643
				text = "my"
			intervals [4763]:
				xmin = 1555.8643
				xmax = 1556.2043
				text = "favorite"
			intervals [4764]:
				xmin = 1556.2043
				xmax = 1556.6443
				text = "subject"
			intervals [4765]:
				xmin = 1556.6443
				xmax = 1556.8443
				text = "was"
			intervals [4766]:
				xmin = 1556.8443
				xmax = 1557.0943
				text = "en-"
			intervals [4767]:
				xmin = 1557.0943
				xmax = 1557.1608
				text = ""
			intervals [4768]:
				xmin = 1557.1608
				xmax = 1557.7408
				text = "english"
			intervals [4769]:
				xmin = 1557.7408
				xmax = 1558.4545
				text = ""
			intervals [4770]:
				xmin = 1558.4545
				xmax = 1558.8445
				text = "and"
			intervals [4771]:
				xmin = 1558.8445
				xmax = 1558.8745
				text = ""
			intervals [4772]:
				xmin = 1558.8745
				xmax = 1559.1845
				text = "then"
			intervals [4773]:
				xmin = 1559.1845
				xmax = 1559.5445
				text = "uh"
			intervals [4774]:
				xmin = 1559.5445
				xmax = 1559.7045
				text = "i"
			intervals [4775]:
				xmin = 1559.7045
				xmax = 1560.0545
				text = "got"
			intervals [4776]:
				xmin = 1560.0545
				xmax = 1560.1171
				text = ""
			intervals [4777]:
				xmin = 1560.1171
				xmax = 1560.4871
				text = "towards"
			intervals [4778]:
				xmin = 1560.4871
				xmax = 1561.1571
				text = "sometimes"
			intervals [4779]:
				xmin = 1561.1571
				xmax = 1561.1871
				text = ""
			intervals [4780]:
				xmin = 1561.1871
				xmax = 1561.4571
				text = "um"
			intervals [4781]:
				xmin = 1561.4571
				xmax = 1562.0184
				text = ""
			intervals [4782]:
				xmin = 1562.0184
				xmax = 1562.3084
				text = "after"
			intervals [4783]:
				xmin = 1562.3084
				xmax = 1562.4784
				text = "my"
			intervals [4784]:
				xmin = 1562.4784
				xmax = 1562.7984
				text = "first"
			intervals [4785]:
				xmin = 1562.7984
				xmax = 1563.0584
				text = "year"
			intervals [4786]:
				xmin = 1563.0584
				xmax = 1563.0884
				text = "i"
			intervals [4787]:
				xmin = 1563.0884
				xmax = 1563.2984
				text = "w"
			intervals [4788]:
				xmin = 1563.2984
				xmax = 1563.4246
				text = ""
			intervals [4789]:
				xmin = 1563.4246
				xmax = 1563.5346
				text = "i"
			intervals [4790]:
				xmin = 1563.5346
				xmax = 1563.5946
				text = ""
			intervals [4791]:
				xmin = 1563.5946
				xmax = 1563.7746
				text = "got"
			intervals [4792]:
				xmin = 1563.7746
				xmax = 1564.1946
				text = "into"
			intervals [4793]:
				xmin = 1564.1946
				xmax = 1564.3046
				text = "the"
			intervals [4794]:
				xmin = 1564.3046
				xmax = 1564.6046
				text = "um"
			intervals [4795]:
				xmin = 1564.6046
				xmax = 1564.9514
				text = ""
			intervals [4796]:
				xmin = 1564.9514
				xmax = 1565.5114
				text = "typing"
			intervals [4797]:
				xmin = 1565.5114
				xmax = 1565.8614
				text = "and"
			intervals [4798]:
				xmin = 1565.8614
				xmax = 1565.9865
				text = ""
			intervals [4799]:
				xmin = 1565.9865
				xmax = 1566.0865
				text = "you"
			intervals [4800]:
				xmin = 1566.0865
				xmax = 1566.1765
				text = "know"
			intervals [4801]:
				xmin = 1566.1765
				xmax = 1566.3565
				text = "all"
			intervals [4802]:
				xmin = 1566.3565
				xmax = 1566.4265
				text = "the"
			intervals [4803]:
				xmin = 1566.4265
				xmax = 1566.6665
				text = "stuff"
			intervals [4804]:
				xmin = 1566.6665
				xmax = 1566.7765
				text = "that"
			intervals [4805]:
				xmin = 1566.7765
				xmax = 1566.8265
				text = ""
			intervals [4806]:
				xmin = 1566.8265
				xmax = 1566.9665
				text = "could"
			intervals [4807]:
				xmin = 1566.9665
				xmax = 1567.2165
				text = "lead"
			intervals [4808]:
				xmin = 1567.2165
				xmax = 1567.4865
				text = "me"
			intervals [4809]:
				xmin = 1567.4865
				xmax = 1567.8965
				text = "into"
			intervals [4810]:
				xmin = 1567.8965
				xmax = 1567.9865
				text = "a"
			intervals [4811]:
				xmin = 1567.9865
				xmax = 1568.3635
				text = ""
			intervals [4812]:
				xmin = 1568.3635
				xmax = 1568.8935
				text = "business"
			intervals [4813]:
				xmin = 1568.8935
				xmax = 1569.6691
				text = ""
			intervals [4814]:
				xmin = 1569.6691
				xmax = 1570.1491
				text = "career"
			intervals [4815]:
				xmin = 1570.1491
				xmax = 1570.657
				text = ""
			intervals [4816]:
				xmin = 1570.657
				xmax = 1571.047
				text = "mm-hm"
			intervals [4817]:
				xmin = 1571.047
				xmax = 1571.9119
				text = ""
			intervals [4818]:
				xmin = 1571.9119
				xmax = 1572.1819
				text = "and"
			intervals [4819]:
				xmin = 1572.1819
				xmax = 1572.6419
				text = "uh"
			intervals [4820]:
				xmin = 1572.6419
				xmax = 1572.9278
				text = ""
			intervals [4821]:
				xmin = 1572.9278
				xmax = 1573.0578
				text = "i"
			intervals [4822]:
				xmin = 1573.0578
				xmax = 1573.3178
				text = "was"
			intervals [4823]:
				xmin = 1573.3178
				xmax = 1573.6978
				text = "part"
			intervals [4824]:
				xmin = 1573.6978
				xmax = 1573.8278
				text = "of"
			intervals [4825]:
				xmin = 1573.8278
				xmax = 1573.9178
				text = ""
			intervals [4826]:
				xmin = 1573.9178
				xmax = 1574.2978
				text = "the"
			intervals [4827]:
				xmin = 1574.2978
				xmax = 1574.6178
				text = "um"
			intervals [4828]:
				xmin = 1574.6178
				xmax = 1575.3333
				text = ""
			intervals [4829]:
				xmin = 1575.3333
				xmax = 1575.5033
				text = "the"
			intervals [4830]:
				xmin = 1575.5033
				xmax = 1576.0301
				text = ""
			intervals [4831]:
				xmin = 1576.0301
				xmax = 1576.3401
				text = "cheer"
			intervals [4832]:
				xmin = 1576.3401
				xmax = 1576.4801
				text = "uh"
			intervals [4833]:
				xmin = 1576.4801
				xmax = 1576.6701
				text = "what"
			intervals [4834]:
				xmin = 1576.6701
				xmax = 1576.8401
				text = "was"
			intervals [4835]:
				xmin = 1576.8401
				xmax = 1576.9301
				text = "it"
			intervals [4836]:
				xmin = 1576.9301
				xmax = 1577.2601
				text = "called"
			intervals [4837]:
				xmin = 1577.2601
				xmax = 1579.6034
				text = ""
			intervals [4838]:
				xmin = 1579.6034
				xmax = 1579.6934
				text = "the"
			intervals [4839]:
				xmin = 1579.6934
				xmax = 1580.0634
				text = "pep"
			intervals [4840]:
				xmin = 1580.0634
				xmax = 1580.3434
				text = "club"
			intervals [4841]:
				xmin = 1580.3434
				xmax = 1580.6386
				text = ""
			intervals [4842]:
				xmin = 1580.6386
				xmax = 1580.7486
				text = "i"
			intervals [4843]:
				xmin = 1580.7486
				xmax = 1580.8686
				text = "was"
			intervals [4844]:
				xmin = 1580.8686
				xmax = 1581.3486
				text = "president"
			intervals [4845]:
				xmin = 1581.3486
				xmax = 1581.3786
				text = ""
			intervals [4846]:
				xmin = 1581.3786
				xmax = 1581.4986
				text = "of"
			intervals [4847]:
				xmin = 1581.4986
				xmax = 1581.5286
				text = ""
			intervals [4848]:
				xmin = 1581.5286
				xmax = 1581.6086
				text = "the"
			intervals [4849]:
				xmin = 1581.6086
				xmax = 1581.6386
				text = ""
			intervals [4850]:
				xmin = 1581.6386
				xmax = 1581.8886
				text = "pep"
			intervals [4851]:
				xmin = 1581.8886
				xmax = 1582.1786
				text = "club"
			intervals [4852]:
				xmin = 1582.1786
				xmax = 1582.2379
				text = ""
			intervals [4853]:
				xmin = 1582.2379
				xmax = 1582.5279
				text = "so"
			intervals [4854]:
				xmin = 1582.5279
				xmax = 1582.5979
				text = ""
			intervals [4855]:
				xmin = 1582.5979
				xmax = 1582.8179
				text = "we"
			intervals [4856]:
				xmin = 1582.8179
				xmax = 1583.0379
				text = "had"
			intervals [4857]:
				xmin = 1583.0379
				xmax = 1583.1579
				text = "the"
			intervals [4858]:
				xmin = 1583.1579
				xmax = 1583.5579
				text = "games"
			intervals [4859]:
				xmin = 1583.5579
				xmax = 1583.6779
				text = "and"
			intervals [4860]:
				xmin = 1583.6779
				xmax = 1583.9079
				text = "all"
			intervals [4861]:
				xmin = 1583.9079
				xmax = 1583.9679
				text = "and"
			intervals [4862]:
				xmin = 1583.9679
				xmax = 1584.0679
				text = "we"
			intervals [4863]:
				xmin = 1584.0679
				xmax = 1584.1979
				text = "would"
			intervals [4864]:
				xmin = 1584.1979
				xmax = 1584.2379
				text = ""
			intervals [4865]:
				xmin = 1584.2379
				xmax = 1584.3479
				text = "just"
			intervals [4866]:
				xmin = 1584.3479
				xmax = 1584.4342
				text = ""
			intervals [4867]:
				xmin = 1584.4342
				xmax = 1584.5542
				text = "you"
			intervals [4868]:
				xmin = 1584.5542
				xmax = 1584.7042
				text = "know"
			intervals [4869]:
				xmin = 1584.7042
				xmax = 1584.9142
				text = "be"
			intervals [4870]:
				xmin = 1584.9142
				xmax = 1585.0542
				text = "out"
			intervals [4871]:
				xmin = 1585.0542
				xmax = 1585.2942
				text = "there"
			intervals [4872]:
				xmin = 1585.2942
				xmax = 1585.5848
				text = ""
			intervals [4873]:
				xmin = 1585.5848
				xmax = 1585.8548
				text = "doing"
			intervals [4874]:
				xmin = 1585.8548
				xmax = 1585.9948
				text = "our"
			intervals [4875]:
				xmin = 1585.9948
				xmax = 1586.0448
				text = ""
			intervals [4876]:
				xmin = 1586.0448
				xmax = 1586.4648
				text = "things"
			intervals [4877]:
				xmin = 1586.4648
				xmax = 1586.9323
				text = ""
			intervals [4878]:
				xmin = 1586.9323
				xmax = 1587.3423
				text = "um"
			intervals [4879]:
				xmin = 1587.3423
				xmax = 1587.8742
				text = ""
			intervals [4880]:
				xmin = 1587.8742
				xmax = 1588.0042
				text = "i"
			intervals [4881]:
				xmin = 1588.0042
				xmax = 1588.2742
				text = "liked"
			intervals [4882]:
				xmin = 1588.2742
				xmax = 1588.9042
				text = "chemistry"
			intervals [4883]:
				xmin = 1588.9042
				xmax = 1589.0242
				text = "and"
			intervals [4884]:
				xmin = 1589.0242
				xmax = 1589.1242
				text = "i"
			intervals [4885]:
				xmin = 1589.1242
				xmax = 1589.4042
				text = "loved"
			intervals [4886]:
				xmin = 1589.4042
				xmax = 1589.5542
				text = "my"
			intervals [4887]:
				xmin = 1589.5542
				xmax = 1589.9842
				text = "chemistry"
			intervals [4888]:
				xmin = 1589.9842
				xmax = 1590.0142
				text = ""
			intervals [4889]:
				xmin = 1590.0142
				xmax = 1590.5042
				text = "teacher"
			intervals [4890]:
				xmin = 1590.5042
				xmax = 1591.291
				text = ""
			intervals [4891]:
				xmin = 1591.291
				xmax = 1591.401
				text = "her"
			intervals [4892]:
				xmin = 1591.401
				xmax = 1591.651
				text = "name"
			intervals [4893]:
				xmin = 1591.651
				xmax = 1591.981
				text = "was"
			intervals [4894]:
				xmin = 1591.981
				xmax = 1592.221
				text = "uh"
			intervals [4895]:
				xmin = 1592.221
				xmax = 1592.8698
				text = ""
			intervals [4896]:
				xmin = 1592.8698
				xmax = 1592.9798
				text = "miss"
			intervals [4897]:
				xmin = 1592.9798
				xmax = 1593.0098
				text = ""
			intervals [4898]:
				xmin = 1593.0098
				xmax = 1593.6798
				text = "rdx"
			intervals [4899]:
				xmin = 1593.6798
				xmax = 1594.224
				text = ""
			intervals [4900]:
				xmin = 1594.224
				xmax = 1594.364
				text = "she"
			intervals [4901]:
				xmin = 1594.364
				xmax = 1594.624
				text = "like"
			intervals [4902]:
				xmin = 1594.624
				xmax = 1594.654
				text = "a"
			intervals [4903]:
				xmin = 1594.654
				xmax = 1594.684
				text = ""
			intervals [4904]:
				xmin = 1594.684
				xmax = 1595.044
				text = "fashion"
			intervals [4905]:
				xmin = 1595.044
				xmax = 1595.364
				text = "model"
			intervals [4906]:
				xmin = 1595.364
				xmax = 1595.874
				text = "tall"
			intervals [4907]:
				xmin = 1595.874
				xmax = 1596.204
				text = "pretty"
			intervals [4908]:
				xmin = 1596.204
				xmax = 1596.234
				text = ""
			intervals [4909]:
				xmin = 1596.234
				xmax = 1596.584
				text = "lady"
			intervals [4910]:
				xmin = 1596.584
				xmax = 1596.7559
				text = ""
			intervals [4911]:
				xmin = 1596.7559
				xmax = 1596.9859
				text = "she"
			intervals [4912]:
				xmin = 1596.9859
				xmax = 1597.1859
				text = "was"
			intervals [4913]:
				xmin = 1597.1859
				xmax = 1597.4959
				text = "very"
			intervals [4914]:
				xmin = 1597.4959
				xmax = 1597.9159
				text = "sweet"
			intervals [4915]:
				xmin = 1597.9159
				xmax = 1598.000
				text = ""
			intervals [4916]:
				xmin = 1598.000
				xmax = 1598.140
				text = "and"
			intervals [4917]:
				xmin = 1598.140
				xmax = 1598.480
				text = "very"
			intervals [4918]:
				xmin = 1598.480
				xmax = 1598.700
				text = "kind"
			intervals [4919]:
				xmin = 1598.700
				xmax = 1599.090
				text = "and"
			intervals [4920]:
				xmin = 1599.090
				xmax = 1599.835
				text = ""
			intervals [4921]:
				xmin = 1599.835
				xmax = 1599.885
				text = "i"
			intervals [4922]:
				xmin = 1599.885
				xmax = 1600.105
				text = "did"
			intervals [4923]:
				xmin = 1600.105
				xmax = 1600.365
				text = "well"
			intervals [4924]:
				xmin = 1600.365
				xmax = 1600.495
				text = "in"
			intervals [4925]:
				xmin = 1600.495
				xmax = 1601.035
				text = "chemistry"
			intervals [4926]:
				xmin = 1601.035
				xmax = 1601.065
				text = ""
			intervals [4927]:
				xmin = 1601.065
				xmax = 1601.195
				text = "i"
			intervals [4928]:
				xmin = 1601.195
				xmax = 1601.225
				text = ""
			intervals [4929]:
				xmin = 1601.225
				xmax = 1601.685
				text = "liked"
			intervals [4930]:
				xmin = 1601.685
				xmax = 1601.9093
				text = ""
			intervals [4931]:
				xmin = 1601.9093
				xmax = 1602.0093
				text = "i"
			intervals [4932]:
				xmin = 1602.0093
				xmax = 1602.2693
				text = "like"
			intervals [4933]:
				xmin = 1602.2693
				xmax = 1603.0293
				text = "chemistry"
			intervals [4934]:
				xmin = 1603.0293
				xmax = 1603.265
				text = ""
			intervals [4935]:
				xmin = 1603.265
				xmax = 1603.335
				text = "i"
			intervals [4936]:
				xmin = 1603.335
				xmax = 1603.545
				text = "like"
			intervals [4937]:
				xmin = 1603.545
				xmax = 1604.065
				text = "science"
			intervals [4938]:
				xmin = 1604.065
				xmax = 1604.245
				text = "too"
			intervals [4939]:
				xmin = 1604.245
				xmax = 1604.815
				text = "earlier"
			intervals [4940]:
				xmin = 1604.815
				xmax = 1605.2121
				text = ""
			intervals [4941]:
				xmin = 1605.2121
				xmax = 1605.3821
				text = "that"
			intervals [4942]:
				xmin = 1605.3821
				xmax = 1605.4521
				text = "s"
			intervals [4943]:
				xmin = 1605.4521
				xmax = 1605.6021
				text = "been"
			intervals [4944]:
				xmin = 1605.6021
				xmax = 1605.6621
				text = "a"
			intervals [4945]:
				xmin = 1605.6621
				xmax = 1605.8421
				text = "good"
			intervals [4946]:
				xmin = 1605.8421
				xmax = 1606.2721
				text = "subject"
			intervals [4947]:
				xmin = 1606.2721
				xmax = 1606.4621
				text = "for"
			intervals [4948]:
				xmin = 1606.4621
				xmax = 1606.5621
				text = ""
			intervals [4949]:
				xmin = 1606.5621
				xmax = 1606.6621
				text = "me"
			intervals [4950]:
				xmin = 1606.6621
				xmax = 1606.8068
				text = ""
			intervals [4951]:
				xmin = 1606.8068
				xmax = 1606.9768
				text = "did"
			intervals [4952]:
				xmin = 1606.9768
				xmax = 1607.0668
				text = ""
			intervals [4953]:
				xmin = 1607.0668
				xmax = 1607.3068
				text = "pretty"
			intervals [4954]:
				xmin = 1607.3068
				xmax = 1607.5068
				text = "good"
			intervals [4955]:
				xmin = 1607.5068
				xmax = 1607.6368
				text = "in"
			intervals [4956]:
				xmin = 1607.6368
				xmax = 1607.9868
				text = "there"
			intervals [4957]:
				xmin = 1607.9868
				xmax = 1608.6514
				text = ""
			intervals [4958]:
				xmin = 1608.6514
				xmax = 1608.9114
				text = "and"
			intervals [4959]:
				xmin = 1608.9114
				xmax = 1609.2014
				text = "um"
			intervals [4960]:
				xmin = 1609.2014
				xmax = 1610.3841
				text = ""
			intervals [4961]:
				xmin = 1610.3841
				xmax = 1610.5141
				text = "my"
			intervals [4962]:
				xmin = 1610.5141
				xmax = 1610.7541
				text = "um"
			intervals [4963]:
				xmin = 1610.7541
				xmax = 1610.9344
				text = ""
			intervals [4964]:
				xmin = 1610.9344
				xmax = 1611.2644
				text = "<unk>"
			intervals [4965]:
				xmin = 1611.2644
				xmax = 1611.6831
				text = ""
			intervals [4966]:
				xmin = 1611.6831
				xmax = 1611.8231
				text = "i"
			intervals [4967]:
				xmin = 1611.8231
				xmax = 1612.0031
				text = "was"
			intervals [4968]:
				xmin = 1612.0031
				xmax = 1612.2131
				text = "not"
			intervals [4969]:
				xmin = 1612.2131
				xmax = 1612.7431
				text = "among"
			intervals [4970]:
				xmin = 1612.7431
				xmax = 1612.8535
				text = ""
			intervals [4971]:
				xmin = 1612.8535
				xmax = 1612.9935
				text = "i"
			intervals [4972]:
				xmin = 1612.9935
				xmax = 1613.1735
				text = "was"
			intervals [4973]:
				xmin = 1613.1735
				xmax = 1613.3635
				text = "not"
			intervals [4974]:
				xmin = 1613.3635
				xmax = 1613.5235
				text = "one"
			intervals [4975]:
				xmin = 1613.5235
				xmax = 1613.6235
				text = "of"
			intervals [4976]:
				xmin = 1613.6235
				xmax = 1613.7235
				text = "the"
			intervals [4977]:
				xmin = 1613.7235
				xmax = 1614.0335
				text = "pretty"
			intervals [4978]:
				xmin = 1614.0335
				xmax = 1614.2535
				text = "girls"
			intervals [4979]:
				xmin = 1614.2535
				xmax = 1614.3335
				text = "i"
			intervals [4980]:
				xmin = 1614.3335
				xmax = 1614.6435
				text = "always"
			intervals [4981]:
				xmin = 1614.6435
				xmax = 1615.0135
				text = "had"
			intervals [4982]:
				xmin = 1615.0135
				xmax = 1615.7334
				text = ""
			intervals [4983]:
				xmin = 1615.7334
				xmax = 1615.8134
				text = "a"
			intervals [4984]:
				xmin = 1615.8134
				xmax = 1615.8434
				text = ""
			intervals [4985]:
				xmin = 1615.8434
				xmax = 1616.2134
				text = "issue"
			intervals [4986]:
				xmin = 1616.2134
				xmax = 1616.3834
				text = "with"
			intervals [4987]:
				xmin = 1616.3834
				xmax = 1616.9534
				text = "weight"
			intervals [4988]:
				xmin = 1616.9534
				xmax = 1617.2634
				text = ""
			intervals [4989]:
				xmin = 1617.2634
				xmax = 1617.4134
				text = "my"
			intervals [4990]:
				xmin = 1617.4134
				xmax = 1617.7234
				text = "weight"
			intervals [4991]:
				xmin = 1617.7234
				xmax = 1617.845
				text = ""
			intervals [4992]:
				xmin = 1617.845
				xmax = 1618.055
				text = "and"
			intervals [4993]:
				xmin = 1618.055
				xmax = 1618.105
				text = "i"
			intervals [4994]:
				xmin = 1618.105
				xmax = 1618.295
				text = "was"
			intervals [4995]:
				xmin = 1618.295
				xmax = 1618.825
				text = "short"
			intervals [4996]:
				xmin = 1618.825
				xmax = 1619.5715
				text = ""
			intervals [4997]:
				xmin = 1619.5715
				xmax = 1619.8915
				text = "but"
			intervals [4998]:
				xmin = 1619.8915
				xmax = 1620.2337
				text = ""
			intervals [4999]:
				xmin = 1620.2337
				xmax = 1620.4037
				text = "my"
			intervals [5000]:
				xmin = 1620.4037
				xmax = 1621.1937
				text = "personality"
			intervals [5001]:
				xmin = 1621.1937
				xmax = 1621.3837
				text = "was"
			intervals [5002]:
				xmin = 1621.3837
				xmax = 1621.8237
				text = "so"
			intervals [5003]:
				xmin = 1621.8237
				xmax = 1621.9578
				text = ""
			intervals [5004]:
				xmin = 1621.9578
				xmax = 1622.0978
				text = "i"
			intervals [5005]:
				xmin = 1622.0978
				xmax = 1622.3078
				text = "was"
			intervals [5006]:
				xmin = 1622.3078
				xmax = 1622.6578
				text = "always"
			intervals [5007]:
				xmin = 1622.6578
				xmax = 1623.2178
				text = "included"
			intervals [5008]:
				xmin = 1623.2178
				xmax = 1623.3778
				text = "in"
			intervals [5009]:
				xmin = 1623.3778
				xmax = 1623.4578
				text = "the"
			intervals [5010]:
				xmin = 1623.4578
				xmax = 1623.6411
				text = ""
			intervals [5011]:
				xmin = 1623.6411
				xmax = 1623.9411
				text = "in"
			intervals [5012]:
				xmin = 1623.9411
				xmax = 1623.9711
				text = ""
			intervals [5013]:
				xmin = 1623.9711
				xmax = 1624.0311
				text = "the"
			intervals [5014]:
				xmin = 1624.0311
				xmax = 1624.0611
				text = ""
			intervals [5015]:
				xmin = 1624.0611
				xmax = 1624.2811
				text = "in"
			intervals [5016]:
				xmin = 1624.2811
				xmax = 1624.3311
				text = ""
			intervals [5017]:
				xmin = 1624.3311
				xmax = 1624.6911
				text = "crowd"
			intervals [5018]:
				xmin = 1624.6911
				xmax = 1624.9111
				text = "<unk>"
			intervals [5019]:
				xmin = 1624.9111
				xmax = 1625.3411
				text = "if"
			intervals [5020]:
				xmin = 1625.3411
				xmax = 1625.3711
				text = ""
			intervals [5021]:
				xmin = 1625.3711
				xmax = 1625.5311
				text = "you"
			intervals [5022]:
				xmin = 1625.5311
				xmax = 1625.6811
				text = ""
			intervals [5023]:
				xmin = 1625.6811
				xmax = 1625.9611
				text = "wanna"
			intervals [5024]:
				xmin = 1625.9611
				xmax = 1626.1711
				text = "call"
			intervals [5025]:
				xmin = 1626.1711
				xmax = 1626.2611
				text = "it"
			intervals [5026]:
				xmin = 1626.2611
				xmax = 1626.2911
				text = ""
			intervals [5027]:
				xmin = 1626.2911
				xmax = 1626.4811
				text = "that"
			intervals [5028]:
				xmin = 1626.4811
				xmax = 1626.5611
				text = "the"
			intervals [5029]:
				xmin = 1626.5611
				xmax = 1626.7911
				text = "in"
			intervals [5030]:
				xmin = 1626.7911
				xmax = 1627.2211
				text = "crowd"
			intervals [5031]:
				xmin = 1627.2211
				xmax = 1627.6407
				text = ""
			intervals [5032]:
				xmin = 1627.6407
				xmax = 1627.9107
				text = "and"
			intervals [5033]:
				xmin = 1627.9107
				xmax = 1628.0607
				text = "so"
			intervals [5034]:
				xmin = 1628.0607
				xmax = 1628.1707
				text = "i"
			intervals [5035]:
				xmin = 1628.1707
				xmax = 1628.4007
				text = "was"
			intervals [5036]:
				xmin = 1628.4007
				xmax = 1628.4407
				text = ""
			intervals [5037]:
				xmin = 1628.4407
				xmax = 1628.5007
				text = "u"
			intervals [5038]:
				xmin = 1628.5007
				xmax = 1628.6107
				text = ""
			intervals [5039]:
				xmin = 1628.6107
				xmax = 1628.7807
				text = "i"
			intervals [5040]:
				xmin = 1628.7807
				xmax = 1628.9907
				text = "was"
			intervals [5041]:
				xmin = 1628.9907
				xmax = 1629.2407
				text = "really"
			intervals [5042]:
				xmin = 1629.2407
				xmax = 1629.8007
				text = "popular"
			intervals [5043]:
				xmin = 1629.8007
				xmax = 1630.0348
				text = ""
			intervals [5044]:
				xmin = 1630.0348
				xmax = 1630.2048
				text = "and"
			intervals [5045]:
				xmin = 1630.2048
				xmax = 1630.3448
				text = "i"
			intervals [5046]:
				xmin = 1630.3448
				xmax = 1630.4948
				text = "would"
			intervals [5047]:
				xmin = 1630.4948
				xmax = 1630.8848
				text = "have"
			intervals [5048]:
				xmin = 1630.8848
				xmax = 1630.9148
				text = "th-"
			intervals [5049]:
				xmin = 1630.9148
				xmax = 1631.0148
				text = ""
			intervals [5050]:
				xmin = 1631.0148
				xmax = 1631.3648
				text = "little"
			intervals [5051]:
				xmin = 1631.3648
				xmax = 1631.9348
				text = "parties"
			intervals [5052]:
				xmin = 1631.9348
				xmax = 1632.3056
				text = ""
			intervals [5053]:
				xmin = 1632.3056
				xmax = 1632.7056
				text = "um"
			intervals [5054]:
				xmin = 1632.7056
				xmax = 1634.0344
				text = ""
			intervals [5055]:
				xmin = 1634.0344
				xmax = 1634.3244
				text = "when"
			intervals [5056]:
				xmin = 1634.3244
				xmax = 1634.7144
				text = "um"
			intervals [5057]:
				xmin = 1634.7144
				xmax = 1635.3986
				text = ""
			intervals [5058]:
				xmin = 1635.3986
				xmax = 1635.4986
				text = "what"
			intervals [5059]:
				xmin = 1635.4986
				xmax = 1635.6586
				text = "was"
			intervals [5060]:
				xmin = 1635.6586
				xmax = 1635.8086
				text = "it"
			intervals [5061]:
				xmin = 1635.8086
				xmax = 1635.9686
				text = "we"
			intervals [5062]:
				xmin = 1635.9686
				xmax = 1636.2586
				text = "lived"
			intervals [5063]:
				xmin = 1636.2586
				xmax = 1636.4786
				text = "on"
			intervals [5064]:
				xmin = 1636.4786
				xmax = 1636.7986
				text = "um"
			intervals [5065]:
				xmin = 1636.7986
				xmax = 1637.4297
				text = ""
			intervals [5066]:
				xmin = 1637.4297
				xmax = 1637.5897
				text = "mm-"
			intervals [5067]:
				xmin = 1637.5897
				xmax = 1637.6742
				text = ""
			intervals [5068]:
				xmin = 1637.6742
				xmax = 1637.8142
				text = "when"
			intervals [5069]:
				xmin = 1637.8142
				xmax = 1637.8842
				text = "i"
			intervals [5070]:
				xmin = 1637.8842
				xmax = 1638.0742
				text = "went"
			intervals [5071]:
				xmin = 1638.0742
				xmax = 1638.1542
				text = "to"
			intervals [5072]:
				xmin = 1638.1542
				xmax = 1638.1842
				text = ""
			intervals [5073]:
				xmin = 1638.1842
				xmax = 1638.2742
				text = "rdx"
			intervals [5074]:
				xmin = 1638.2742
				xmax = 1638.7142
				text = ""
			intervals [5075]:
				xmin = 1638.7142
				xmax = 1638.8342
				text = "we"
			intervals [5076]:
				xmin = 1638.8342
				xmax = 1639.0942
				text = "lived"
			intervals [5077]:
				xmin = 1639.0942
				xmax = 1639.2642
				text = "on"
			intervals [5078]:
				xmin = 1639.2642
				xmax = 1639.5242
				text = "ninth"
			intervals [5079]:
				xmin = 1639.5242
				xmax = 1639.9242
				text = "street"
			intervals [5080]:
				xmin = 1639.9242
				xmax = 1643.1798
				text = ""
			intervals [5081]:
				xmin = 1643.1798
				xmax = 1643.4598
				text = "they"
			intervals [5082]:
				xmin = 1643.4598
				xmax = 1644.0069
				text = ""
			intervals [5083]:
				xmin = 1644.0069
				xmax = 1644.2069
				text = "shiloh"
			intervals [5084]:
				xmin = 1644.2069
				xmax = 1644.3169
				text = "owns"
			intervals [5085]:
				xmin = 1644.3169
				xmax = 1644.5169
				text = "some"
			intervals [5086]:
				xmin = 1644.5169
				xmax = 1644.5769
				text = "of"
			intervals [5087]:
				xmin = 1644.5769
				xmax = 1644.8469
				text = "those"
			intervals [5088]:
				xmin = 1644.8469
				xmax = 1645.0869
				text = "row"
			intervals [5089]:
				xmin = 1645.0869
				xmax = 1645.5269
				text = "houses"
			intervals [5090]:
				xmin = 1645.5269
				xmax = 1645.7969
				text = "there"
			intervals [5091]:
				xmin = 1645.7969
				xmax = 1646.3701
				text = ""
			intervals [5092]:
				xmin = 1646.3701
				xmax = 1646.5401
				text = "and"
			intervals [5093]:
				xmin = 1646.5401
				xmax = 1646.9701
				text = "so"
			intervals [5094]:
				xmin = 1646.9701
				xmax = 1647.7064
				text = ""
			intervals [5095]:
				xmin = 1647.7064
				xmax = 1648.0264
				text = "before"
			intervals [5096]:
				xmin = 1648.0264
				xmax = 1648.1764
				text = "we"
			intervals [5097]:
				xmin = 1648.1764
				xmax = 1648.4464
				text = "got"
			intervals [5098]:
				xmin = 1648.4464
				xmax = 1648.6664
				text = "there"
			intervals [5099]:
				xmin = 1648.6664
				xmax = 1648.7764
				text = "now"
			intervals [5100]:
				xmin = 1648.7764
				xmax = 1648.8664
				text = "i"
			intervals [5101]:
				xmin = 1648.8664
				xmax = 1649.0364
				text = "got"
			intervals [5102]:
				xmin = 1649.0364
				xmax = 1649.1164
				text = "to"
			intervals [5103]:
				xmin = 1649.1164
				xmax = 1649.3364
				text = "back"
			intervals [5104]:
				xmin = 1649.3364
				xmax = 1649.5764
				text = "track"
			intervals [5105]:
				xmin = 1649.5764
				xmax = 1649.6064
				text = ""
			intervals [5106]:
				xmin = 1649.6064
				xmax = 1649.7464
				text = "my"
			intervals [5107]:
				xmin = 1649.7464
				xmax = 1650.1364
				text = "mother"
			intervals [5108]:
				xmin = 1650.1364
				xmax = 1650.7264
				text = "married"
			intervals [5109]:
				xmin = 1650.7264
				xmax = 1651.059
				text = ""
			intervals [5110]:
				xmin = 1651.059
				xmax = 1651.199
				text = "my"
			intervals [5111]:
				xmin = 1651.199
				xmax = 1651.929
[truncated: 1,672,564 more chars]
