# Supplementary material for: Considering Performance in the Automated and Manual Coding of Sociolinguistic Variables: Lessons From Variable (ING)
Source: Front Artif Intell. 2021 Apr 29;4:648543. doi: 10.3389/frai.2021.648543 (PMC8117961; doi:10.3389/frai.2021.648543)
Supplement: Supplementary file 6 [file Data_Sheet_6.ZIP › CORAAL_VARAligned_as_TextGrids_p2/DCB_se3_ag3_m_02_1.TextGrid]

File type = "ooTextFile"
Object class = "TextGrid"

xmin = 0.0
xmax = 4301.199977324263
tiers? <exists>
size = 4
item []:
	item [1]:
		class = "IntervalTier"
		name = "DCB_int_01 - words"
		xmin = 0.0
		xmax = 4301.199977324263
		intervals: size = 3905
			intervals [1]:
				xmin = 0.0
				xmax = 7.0635
				text = ""
			intervals [2]:
				xmin = 7.0635
				xmax = 7.5935
				text = "and"
			intervals [3]:
				xmin = 7.5935
				xmax = 8.0135
				text = "rdx"
			intervals [4]:
				xmin = 8.0135
				xmax = 8.0735
				text = ""
			intervals [5]:
				xmin = 8.0735
				xmax = 8.2535
				text = "when"
			intervals [6]:
				xmin = 8.2535
				xmax = 8.2835
				text = ""
			intervals [7]:
				xmin = 8.2835
				xmax = 8.4535
				text = "is"
			intervals [8]:
				xmin = 8.4535
				xmax = 8.5935
				text = "your"
			intervals [9]:
				xmin = 8.5935
				xmax = 9.1035
				text = "birthday"
			intervals [10]:
				xmin = 9.1035
				xmax = 11.819
				text = ""
			intervals [11]:
				xmin = 11.819
				xmax = 12.039
				text = "what"
			intervals [12]:
				xmin = 12.039
				xmax = 12.299
				text = "year"
			intervals [13]:
				xmin = 12.299
				xmax = 16.5211
				text = ""
			intervals [14]:
				xmin = 16.5211
				xmax = 16.6211
				text = "<unk>"
			intervals [15]:
				xmin = 16.6211
				xmax = 16.7213
				text = ""
			intervals [16]:
				xmin = 16.7213
				xmax = 16.8513
				text = "where"
			intervals [17]:
				xmin = 16.8513
				xmax = 16.9213
				text = "were"
			intervals [18]:
				xmin = 16.9213
				xmax = 17.0613
				text = "you"
			intervals [19]:
				xmin = 17.0613
				xmax = 17.4213
				text = "born"
			intervals [20]:
				xmin = 17.4213
				xmax = 19.8176
				text = ""
			intervals [21]:
				xmin = 19.8176
				xmax = 19.9976
				text = "what"
			intervals [22]:
				xmin = 19.9976
				xmax = 20.4676
				text = "neighborhood"
			intervals [23]:
				xmin = 20.4676
				xmax = 20.5476
				text = "do"
			intervals [24]:
				xmin = 20.5476
				xmax = 20.6876
				text = "you"
			intervals [25]:
				xmin = 20.6876
				xmax = 21.0876
				text = "claim"
			intervals [26]:
				xmin = 21.0876
				xmax = 31.0835
				text = ""
			intervals [27]:
				xmin = 31.0835
				xmax = 31.1535
				text = "do"
			intervals [28]:
				xmin = 31.1535
				xmax = 31.2335
				text = "you"
			intervals [29]:
				xmin = 31.2335
				xmax = 31.4535
				text = "claim"
			intervals [30]:
				xmin = 31.4535
				xmax = 31.5835
				text = "that"
			intervals [31]:
				xmin = 31.5835
				xmax = 31.8835
				text = "neighborhood"
			intervals [32]:
				xmin = 31.8835
				xmax = 32.0835
				text = "now"
			intervals [33]:
				xmin = 32.0835
				xmax = 38.0954
				text = ""
			intervals [34]:
				xmin = 38.0954
				xmax = 38.4154
				text = "so"
			intervals [35]:
				xmin = 38.4154
				xmax = 40.3685
				text = ""
			intervals [36]:
				xmin = 40.3685
				xmax = 40.4985
				text = "mm"
			intervals [37]:
				xmin = 40.4985
				xmax = 40.6285
				text = ""
			intervals [38]:
				xmin = 40.6285
				xmax = 40.9185
				text = "mm"
			intervals [39]:
				xmin = 40.9185
				xmax = 42.9768
				text = ""
			intervals [40]:
				xmin = 42.9768
				xmax = 43.2468
				text = "wow"
			intervals [41]:
				xmin = 43.2468
				xmax = 43.7168
				text = "okay"
			intervals [42]:
				xmin = 43.7168
				xmax = 43.9353
				text = ""
			intervals [43]:
				xmin = 43.9353
				xmax = 44.1053
				text = "where"
			intervals [44]:
				xmin = 44.1053
				xmax = 44.1653
				text = "do"
			intervals [45]:
				xmin = 44.1653
				xmax = 44.2653
				text = "you"
			intervals [46]:
				xmin = 44.2653
				xmax = 44.4253
				text = "live"
			intervals [47]:
				xmin = 44.4253
				xmax = 44.5753
				text = "now"
			intervals [48]:
				xmin = 44.5753
				xmax = 47.3319
				text = ""
			intervals [49]:
				xmin = 47.3319
				xmax = 47.7019
				text = "okay"
			intervals [50]:
				xmin = 47.7019
				xmax = 47.8991
				text = ""
			intervals [51]:
				xmin = 47.8991
				xmax = 48.2091
				text = "oxen"
			intervals [52]:
				xmin = 48.2091
				xmax = 48.2391
				text = ""
			intervals [53]:
				xmin = 48.2391
				xmax = 48.4191
				text = "hill"
			intervals [54]:
				xmin = 48.4191
				xmax = 50.8028
				text = ""
			intervals [55]:
				xmin = 50.8028
				xmax = 51.2628
				text = "how"
			intervals [56]:
				xmin = 51.2628
				xmax = 51.4628
				text = "long"
			intervals [57]:
				xmin = 51.4628
				xmax = 51.6028
				text = "did"
			intervals [58]:
				xmin = 51.6028
				xmax = 51.6928
				text = "you"
			intervals [59]:
				xmin = 51.6928
				xmax = 51.9328
				text = "live"
			intervals [60]:
				xmin = 51.9328
				xmax = 51.9628
				text = ""
			intervals [61]:
				xmin = 51.9628
				xmax = 52.3628
				text = "in"
			intervals [62]:
				xmin = 52.3628
				xmax = 52.3928
				text = ""
			intervals [63]:
				xmin = 52.3928
				xmax = 52.8028
				text = "dc"
			intervals [64]:
				xmin = 52.8028
				xmax = 52.9628
				text = "s"
			intervals [65]:
				xmin = 52.9628
				xmax = 53.1417
				text = ""
			intervals [66]:
				xmin = 53.1417
				xmax = 53.2817
				text = "the"
			intervals [67]:
				xmin = 53.2817
				xmax = 53.7117
				text = "city"
			intervals [68]:
				xmin = 53.7117
				xmax = 53.8924
				text = ""
			intervals [69]:
				xmin = 53.8924
				xmax = 54.1324
				text = "within"
			intervals [70]:
				xmin = 54.1324
				xmax = 54.2424
				text = "the"
			intervals [71]:
				xmin = 54.2424
				xmax = 54.4624
				text = "city"
			intervals [72]:
				xmin = 54.4624
				xmax = 68.238
				text = ""
			intervals [73]:
				xmin = 68.238
				xmax = 68.548
				text = "mkay"
			intervals [74]:
				xmin = 68.548
				xmax = 72.9101
				text = ""
			intervals [75]:
				xmin = 72.9101
				xmax = 73.0501
				text = "so"
			intervals [76]:
				xmin = 73.0501
				xmax = 73.1901
				text = "when"
			intervals [77]:
				xmin = 73.1901
				xmax = 73.3201
				text = "you"
			intervals [78]:
				xmin = 73.3201
				xmax = 73.5601
				text = "left"
			intervals [79]:
				xmin = 73.5601
				xmax = 73.7301
				text = "where"
			intervals [80]:
				xmin = 73.7301
				xmax = 73.7701
				text = "d"
			intervals [81]:
				xmin = 73.7701
				xmax = 73.8601
				text = "you"
			intervals [82]:
				xmin = 73.8601
				xmax = 74.0401
				text = "go"
			intervals [83]:
				xmin = 74.0401
				xmax = 75.133
				text = ""
			intervals [84]:
				xmin = 75.133
				xmax = 75.323
				text = "oh"
			intervals [85]:
				xmin = 75.323
				xmax = 75.513
				text = "s"
			intervals [86]:
				xmin = 75.513
				xmax = 76.8114
				text = ""
			intervals [87]:
				xmin = 76.8114
				xmax = 77.2114
				text = "pg"
			intervals [88]:
				xmin = 77.2114
				xmax = 79.3738
				text = ""
			intervals [89]:
				xmin = 79.3738
				xmax = 79.6838
				text = "okay"
			intervals [90]:
				xmin = 79.6838
				xmax = 80.0653
				text = ""
			intervals [91]:
				xmin = 80.0653
				xmax = 80.1853
				text = "have"
			intervals [92]:
				xmin = 80.1853
				xmax = 80.2953
				text = "you"
			intervals [93]:
				xmin = 80.2953
				xmax = 80.4853
				text = "lived"
			intervals [94]:
				xmin = 80.4853
				xmax = 80.7553
				text = "anywhere"
			intervals [95]:
				xmin = 80.7553
				xmax = 80.9253
				text = "else"
			intervals [96]:
				xmin = 80.9253
				xmax = 81.3053
				text = "outside"
			intervals [97]:
				xmin = 81.3053
				xmax = 81.4253
				text = "of"
			intervals [98]:
				xmin = 81.4253
				xmax = 81.7853
				text = "dc"
			intervals [99]:
				xmin = 81.7853
				xmax = 81.8653
				text = "and"
			intervals [100]:
				xmin = 81.8653
				xmax = 82.2353
				text = "pg"
			intervals [101]:
				xmin = 82.2353
				xmax = 83.1717
				text = ""
			intervals [102]:
				xmin = 83.1717
				xmax = 83.4517
				text = "okay"
			intervals [103]:
				xmin = 83.4517
				xmax = 84.3662
				text = ""
			intervals [104]:
				xmin = 84.3662
				xmax = 84.5262
				text = "where"
			intervals [105]:
				xmin = 84.5262
				xmax = 84.5562
				text = "d"
			intervals [106]:
				xmin = 84.5562
				xmax = 84.6162
				text = "you"
			intervals [107]:
				xmin = 84.6162
				xmax = 84.7062
				text = "go"
			intervals [108]:
				xmin = 84.7062
				xmax = 84.7762
				text = "to"
			intervals [109]:
				xmin = 84.7762
				xmax = 85.0962
				text = "school"
			intervals [110]:
				xmin = 85.0962
				xmax = 104.716
				text = ""
			intervals [111]:
				xmin = 104.716
				xmax = 104.866
				text = "what"
			intervals [112]:
				xmin = 104.866
				xmax = 104.926
				text = "do"
			intervals [113]:
				xmin = 104.926
				xmax = 105.016
				text = "you"
			intervals [114]:
				xmin = 105.016
				xmax = 105.166
				text = "do"
			intervals [115]:
				xmin = 105.166
				xmax = 115.137
				text = ""
			intervals [116]:
				xmin = 115.137
				xmax = 115.247
				text = "but"
			intervals [117]:
				xmin = 115.247
				xmax = 115.387
				text = "you"
			intervals [118]:
				xmin = 115.387
				xmax = 115.627
				text = "also"
			intervals [119]:
				xmin = 115.627
				xmax = 115.807
				text = "have"
			intervals [120]:
				xmin = 115.807
				xmax = 115.857
				text = "a"
			intervals [121]:
				xmin = 115.857
				xmax = 116.047
				text = "little"
			intervals [122]:
				xmin = 116.047
				xmax = 116.617
				text = "side"
			intervals [123]:
				xmin = 116.617
				xmax = 117.087
				text = "gig"
			intervals [124]:
				xmin = 117.087
				xmax = 117.267
				text = "what"
			intervals [125]:
				xmin = 117.267
				xmax = 117.307
				text = "s"
			intervals [126]:
				xmin = 117.307
				xmax = 117.417
				text = "your"
			intervals [127]:
				xmin = 117.417
				xmax = 117.567
				text = "little"
			intervals [128]:
				xmin = 117.567
				xmax = 117.837
				text = ""
			intervals [129]:
				xmin = 117.837
				xmax = 118.137
				text = "side"
			intervals [130]:
				xmin = 118.137
				xmax = 118.187
				text = ""
			intervals [131]:
				xmin = 118.187
				xmax = 118.507
				text = "gig"
			intervals [132]:
				xmin = 118.507
				xmax = 126.5697
				text = ""
			intervals [133]:
				xmin = 126.5697
				xmax = 126.6897
				text = "do"
			intervals [134]:
				xmin = 126.6897
				xmax = 127.3597
				text = "you"
			intervals [135]:
				xmin = 127.3597
				xmax = 127.7676
				text = ""
			intervals [136]:
				xmin = 127.7676
				xmax = 127.8976
				text = "do"
			intervals [137]:
				xmin = 127.8976
				xmax = 128.1676
				text = "you"
			intervals [138]:
				xmin = 128.1676
				xmax = 128.2076
				text = ""
			intervals [139]:
				xmin = 128.2076
				xmax = 128.3576
				text = "do"
			intervals [140]:
				xmin = 128.3576
				xmax = 128.5276
				text = "that"
			intervals [141]:
				xmin = 128.5276
				xmax = 128.6276
				text = "a"
			intervals [142]:
				xmin = 128.6276
				xmax = 128.8476
				text = "lot"
			intervals [143]:
				xmin = 128.8476
				xmax = 129.5568
				text = ""
			intervals [144]:
				xmin = 129.5568
				xmax = 129.6568
				text = "do"
			intervals [145]:
				xmin = 129.6568
				xmax = 129.7368
				text = "you"
			intervals [146]:
				xmin = 129.7368
				xmax = 129.9968
				text = "cater"
			intervals [147]:
				xmin = 129.9968
				xmax = 130.0468
				text = "a"
			intervals [148]:
				xmin = 130.0468
				xmax = 130.2668
				text = "lot"
			intervals [149]:
				xmin = 130.2668
				xmax = 198.0059
				text = ""
			intervals [150]:
				xmin = 198.0059
				xmax = 198.3159
				text = "hm"
			intervals [151]:
				xmin = 198.3159
				xmax = 198.6198
				text = ""
			intervals [152]:
				xmin = 198.6198
				xmax = 198.7698
				text = "but"
			intervals [153]:
				xmin = 198.7698
				xmax = 199.0098
				text = "see"
			intervals [154]:
				xmin = 199.0098
				xmax = 199.0698
				text = "it"
			intervals [155]:
				xmin = 199.0698
				xmax = 199.1698
				text = "s"
			intervals [156]:
				xmin = 199.1698
				xmax = 199.1998
				text = ""
			intervals [157]:
				xmin = 199.1998
				xmax = 199.6098
				text = "one"
			intervals [158]:
				xmin = 199.6098
				xmax = 200.2498
				text = "little"
			intervals [159]:
				xmin = 200.2498
				xmax = 201.1564
				text = ""
			intervals [160]:
				xmin = 201.1564
				xmax = 201.3564
				text = "just"
			intervals [161]:
				xmin = 201.3564
				xmax = 201.8564
				text = "one"
			intervals [162]:
				xmin = 201.8564
				xmax = 202.6464
				text = "opportunity"
			intervals [163]:
				xmin = 202.6464
				xmax = 202.9864
				text = "opens"
			intervals [164]:
				xmin = 202.9864
				xmax = 203.1264
				text = "up"
			intervals [165]:
				xmin = 203.1264
				xmax = 203.1864
				text = "a"
			intervals [166]:
				xmin = 203.1864
				xmax = 203.3864
				text = "door"
			intervals [167]:
				xmin = 203.3864
				xmax = 203.4964
				text = "you"
			intervals [168]:
				xmin = 203.4964
				xmax = 203.6564
				text = "just"
			intervals [169]:
				xmin = 203.6564
				xmax = 203.9264
				text = "never"
			intervals [170]:
				xmin = 203.9264
				xmax = 204.1564
				text = "know"
			intervals [171]:
				xmin = 204.1564
				xmax = 204.6999
				text = ""
			intervals [172]:
				xmin = 204.6999
				xmax = 204.9699
				text = "um"
			intervals [173]:
				xmin = 204.9699
				xmax = 205.1099
				text = "where"
			intervals [174]:
				xmin = 205.1099
				xmax = 205.1799
				text = "were"
			intervals [175]:
				xmin = 205.1799
				xmax = 205.3999
				text = "your"
			intervals [176]:
				xmin = 205.3999
				xmax = 205.8199
				text = "parents"
			intervals [177]:
				xmin = 205.8199
				xmax = 206.0299
				text = "born"
			intervals [178]:
				xmin = 206.0299
				xmax = 206.1699
				text = "where"
			intervals [179]:
				xmin = 206.1699
				xmax = 206.2299
				text = "were"
			intervals [180]:
				xmin = 206.2299
				xmax = 206.3599
				text = "your"
			intervals [181]:
				xmin = 206.3599
				xmax = 206.6299
				text = "father"
			intervals [182]:
				xmin = 206.6299
				xmax = 206.6999
				text = "and"
			intervals [183]:
				xmin = 206.6999
				xmax = 206.9199
				text = "mother"
			intervals [184]:
				xmin = 206.9199
				xmax = 207.2199
				text = "born"
			intervals [185]:
				xmin = 207.2199
				xmax = 212.112
				text = ""
			intervals [186]:
				xmin = 212.112
				xmax = 212.212
				text = "and"
			intervals [187]:
				xmin = 212.212
				xmax = 212.312
				text = "your"
			intervals [188]:
				xmin = 212.312
				xmax = 212.612
				text = "dad"
			intervals [189]:
				xmin = 212.612
				xmax = 215.0416
				text = ""
			intervals [190]:
				xmin = 215.0416
				xmax = 215.1916
				text = "oh"
			intervals [191]:
				xmin = 215.1916
				xmax = 215.7056
				text = ""
			intervals [192]:
				xmin = 215.7056
				xmax = 215.8556
				text = "you're"
			intervals [193]:
				xmin = 215.8556
				xmax = 215.9356
				text = "a"
			intervals [194]:
				xmin = 215.9356
				xmax = 216.2856
				text = "southern"
			intervals [195]:
				xmin = 216.2856
				xmax = 216.5556
				text = "boy"
			intervals [196]:
				xmin = 216.5556
				xmax = 217.0835
				text = ""
			intervals [197]:
				xmin = 217.0835
				xmax = 217.1935
				text = "at"
			intervals [198]:
				xmin = 217.1935
				xmax = 217.2535
				text = ""
			intervals [199]:
				xmin = 217.2535
				xmax = 217.6235
				text = "heart"
			intervals [200]:
				xmin = 217.6235
				xmax = 218.6459
				text = ""
			intervals [201]:
				xmin = 218.6459
				xmax = 218.7759
				text = "and"
			intervals [202]:
				xmin = 218.7759
				xmax = 218.9259
				text = "what"
			intervals [203]:
				xmin = 218.9259
				xmax = 219.1259
				text = "what"
			intervals [204]:
				xmin = 219.1259
				xmax = 219.1659
				text = "d"
			intervals [205]:
				xmin = 219.1659
				xmax = 219.2859
				text = "your"
			intervals [206]:
				xmin = 219.2859
				xmax = 219.6759
				text = "parents"
			intervals [207]:
				xmin = 219.6759
				xmax = 219.8559
				text = "do"
			intervals [208]:
				xmin = 219.8559
				xmax = 230.8127
				text = ""
			intervals [209]:
				xmin = 230.8127
				xmax = 230.9227
				text = "and"
			intervals [210]:
				xmin = 230.9227
				xmax = 231.3427
				text = "dad"
			intervals [211]:
				xmin = 231.3427
				xmax = 241.8443
				text = ""
			intervals [212]:
				xmin = 241.8443
				xmax = 242.0943
				text = "okay"
			intervals [213]:
				xmin = 242.0943
				xmax = 242.5992
				text = ""
			intervals [214]:
				xmin = 242.5992
				xmax = 242.7292
				text = "i'm"
			intervals [215]:
				xmin = 242.7292
				xmax = 242.7692
				text = ""
			intervals [216]:
				xmin = 242.7692
				xmax = 242.9392
				text = "gonna"
			intervals [217]:
				xmin = 242.9392
				xmax = 243.6335
				text = ""
			intervals [218]:
				xmin = 243.6335
				xmax = 243.7235
				text = "that"
			intervals [219]:
				xmin = 243.7235
				xmax = 243.8035
				text = "s"
			intervals [220]:
				xmin = 243.8035
				xmax = 243.8635
				text = "all"
			intervals [221]:
				xmin = 243.8635
				xmax = 243.9835
				text = ""
			intervals [222]:
				xmin = 243.9835
				xmax = 244.0235
				text = "i"
			intervals [223]:
				xmin = 244.0235
				xmax = 244.0535
				text = ""
			intervals [224]:
				xmin = 244.0535
				xmax = 244.1635
				text = "need"
			intervals [225]:
				xmin = 244.1635
				xmax = 244.2235
				text = ""
			intervals [226]:
				xmin = 244.2235
				xmax = 244.3535
				text = "to"
			intervals [227]:
				xmin = 244.3535
				xmax = 244.4035
				text = ""
			intervals [228]:
				xmin = 244.4035
				xmax = 244.6735
				text = "write"
			intervals [229]:
				xmin = 244.6735
				xmax = 245.9925
				text = ""
			intervals [230]:
				xmin = 245.9925
				xmax = 246.2925
				text = "alright"
			intervals [231]:
				xmin = 246.2925
				xmax = 246.6098
				text = ""
			intervals [232]:
				xmin = 246.6098
				xmax = 246.8098
				text = "so"
			intervals [233]:
				xmin = 246.8098
				xmax = 246.8998
				text = "we're"
			intervals [234]:
				xmin = 246.8998
				xmax = 247.0898
				text = "just"
			intervals [235]:
				xmin = 247.0898
				xmax = 247.4298
				text = "gonna"
			intervals [236]:
				xmin = 247.4298
				xmax = 247.8543
				text = ""
			intervals [237]:
				xmin = 247.8543
				xmax = 248.1143
				text = "kind"
			intervals [238]:
				xmin = 248.1143
				xmax = 248.2043
				text = "of"
			intervals [239]:
				xmin = 248.2043
				xmax = 248.3843
				text = "just"
			intervals [240]:
				xmin = 248.3843
				xmax = 248.7443
				text = "talk"
			intervals [241]:
				xmin = 248.7443
				xmax = 249.2543
				text = "um"
			intervals [242]:
				xmin = 249.2543
				xmax = 250.2842
				text = ""
			intervals [243]:
				xmin = 250.2842
				xmax = 250.4842
				text = "so"
			intervals [244]:
				xmin = 250.4842
				xmax = 250.7142
				text = "tell"
			intervals [245]:
				xmin = 250.7142
				xmax = 250.8142
				text = "me"
			intervals [246]:
				xmin = 250.8142
				xmax = 250.9142
				text = "a"
			intervals [247]:
				xmin = 250.9142
				xmax = 251.1442
				text = "little"
			intervals [248]:
				xmin = 251.1442
				xmax = 251.2642
				text = "bit"
			intervals [249]:
				xmin = 251.2642
				xmax = 251.7642
				text = "about"
			intervals [250]:
				xmin = 251.7642
				xmax = 251.8543
				text = ""
			intervals [251]:
				xmin = 251.8543
				xmax = 252.2043
				text = "bruce"
			intervals [252]:
				xmin = 252.2043
				xmax = 252.5343
				text = "place"
			intervals [253]:
				xmin = 252.5343
				xmax = 252.6843
				text = "as"
			intervals [254]:
				xmin = 252.6843
				xmax = 252.9243
				text = "w"
			intervals [255]:
				xmin = 252.9243
				xmax = 252.9543
				text = ""
			intervals [256]:
				xmin = 252.9543
				xmax = 253.1443
				text = "as"
			intervals [257]:
				xmin = 253.1443
				xmax = 253.2443
				text = "you"
			intervals [258]:
				xmin = 253.2443
				xmax = 253.6043
				text = "remember"
			intervals [259]:
				xmin = 253.6043
				xmax = 253.9443
				text = "growing"
			intervals [260]:
				xmin = 253.9443
				xmax = 254.1643
				text = "up"
			intervals [261]:
				xmin = 254.1643
				xmax = 293.6855
				text = ""
			intervals [262]:
				xmin = 293.6855
				xmax = 293.9955
				text = "mm"
			intervals [263]:
				xmin = 293.9955
				xmax = 299.7722
				text = ""
			intervals [264]:
				xmin = 299.7722
				xmax = 299.9922
				text = "<unk>"
			intervals [265]:
				xmin = 299.9922
				xmax = 314.2722
				text = ""
			intervals [266]:
				xmin = 314.2722
				xmax = 314.4422
				text = "mm"
			intervals [267]:
				xmin = 314.4422
				xmax = 314.4822
				text = ""
			intervals [268]:
				xmin = 314.4822
				xmax = 314.7122
				text = "sorry"
			intervals [269]:
				xmin = 314.7122
				xmax = 314.7722
				text = "to"
			intervals [270]:
				xmin = 314.7722
				xmax = 314.8722
				text = "hear"
			intervals [271]:
				xmin = 314.8722
				xmax = 314.9222
				text = ""
			intervals [272]:
				xmin = 314.9222
				xmax = 315.0222
				text = "that"
			intervals [273]:
				xmin = 315.0222
				xmax = 341.1383
				text = ""
			intervals [274]:
				xmin = 341.1383
				xmax = 341.3483
				text = "mm"
			intervals [275]:
				xmin = 341.3483
				xmax = 364.8915
				text = ""
			intervals [276]:
				xmin = 364.8915
				xmax = 365.4415
				text = "so"
			intervals [277]:
				xmin = 365.4415
				xmax = 365.6755
				text = ""
			intervals [278]:
				xmin = 365.6755
				xmax = 365.9955
				text = "couple"
			intervals [279]:
				xmin = 365.9955
				xmax = 366.0555
				text = "of"
			intervals [280]:
				xmin = 366.0555
				xmax = 366.2555
				text = "things"
			intervals [281]:
				xmin = 366.2555
				xmax = 366.3155
				text = "i"
			intervals [282]:
				xmin = 366.3155
				xmax = 366.4955
				text = "wanna"
			intervals [283]:
				xmin = 366.4955
				xmax = 366.7955
				text = "ask"
			intervals [284]:
				xmin = 366.7955
				xmax = 366.8555
				text = "you"
			intervals [285]:
				xmin = 366.8555
				xmax = 367.0955
				text = "about"
			intervals [286]:
				xmin = 367.0955
				xmax = 367.3005
				text = ""
			intervals [287]:
				xmin = 367.3005
				xmax = 367.5205
				text = "when"
			intervals [288]:
				xmin = 367.5205
				xmax = 367.5805
				text = "you"
			intervals [289]:
				xmin = 367.5805
				xmax = 367.7805
				text = "say"
			intervals [290]:
				xmin = 367.7805
				xmax = 367.8505
				text = "you"
			intervals [291]:
				xmin = 367.8505
				xmax = 368.1005
				text = "played"
			intervals [292]:
				xmin = 368.1005
				xmax = 368.4005
				text = "outside"
			intervals [293]:
				xmin = 368.4005
				xmax = 368.5205
				text = "what"
			intervals [294]:
				xmin = 368.5205
				xmax = 368.5505
				text = "d"
			intervals [295]:
				xmin = 368.5505
				xmax = 368.7105
				text = "y'all"
			intervals [296]:
				xmin = 368.7105
				xmax = 368.8605
				text = "do"
			intervals [297]:
				xmin = 368.8605
				xmax = 369.3265
				text = ""
			intervals [298]:
				xmin = 369.3265
				xmax = 369.4665
				text = "like"
			intervals [299]:
				xmin = 369.4665
				xmax = 369.5665
				text = "what"
			intervals [300]:
				xmin = 369.5665
				xmax = 369.7265
				text = "kind"
			intervals [301]:
				xmin = 369.7265
				xmax = 369.8165
				text = "of"
			intervals [302]:
				xmin = 369.8165
				xmax = 370.0965
				text = "games"
			intervals [303]:
				xmin = 370.0965
				xmax = 370.1765
				text = "and"
			intervals [304]:
				xmin = 370.1765
				xmax = 370.4865
				text = "stuff"
			intervals [305]:
				xmin = 370.4865
				xmax = 390.1126
				text = ""
			intervals [306]:
				xmin = 390.1126
				xmax = 390.3926
				text = "mm-mm"
			intervals [307]:
				xmin = 390.3926
				xmax = 448.4443
				text = ""
			intervals [308]:
				xmin = 448.4443
				xmax = 448.6143
				text = "like"
			intervals [309]:
				xmin = 448.6143
				xmax = 448.9143
				text = "what"
			intervals [310]:
				xmin = 448.9143
				xmax = 451.8163
				text = ""
			intervals [311]:
				xmin = 451.8163
				xmax = 451.9363
				text = "mm-hm"
			intervals [312]:
				xmin = 451.9363
				xmax = 452.4063
				text = "okay"
			intervals [313]:
				xmin = 452.4063
				xmax = 452.4992
				text = ""
			intervals [314]:
				xmin = 452.4992
				xmax = 452.7892
				text = "mm"
			intervals [315]:
				xmin = 452.7892
				xmax = 452.8192
				text = ""
			intervals [316]:
				xmin = 452.8192
				xmax = 453.5192
				text = "yeah"
			intervals [317]:
				xmin = 453.5192
				xmax = 461.1485
				text = ""
			intervals [318]:
				xmin = 461.1485
				xmax = 462.0885
				text = "<unk>"
			intervals [319]:
				xmin = 462.0885
				xmax = 464.4525
				text = ""
			intervals [320]:
				xmin = 464.4525
				xmax = 464.5125
				text = "<unk>"
			intervals [321]:
				xmin = 464.5125
				xmax = 479.8225
				text = ""
			intervals [322]:
				xmin = 479.8225
				xmax = 479.9525
				text = "so"
			intervals [323]:
				xmin = 479.9525
				xmax = 480.3425
				text = "you"
			intervals [324]:
				xmin = 480.3425
				xmax = 480.5125
				text = "would"
			intervals [325]:
				xmin = 480.5125
				xmax = 480.6825
				text = "sit"
			intervals [326]:
				xmin = 480.6825
				xmax = 480.8125
				text = "on"
			intervals [327]:
				xmin = 480.8125
				xmax = 480.9025
				text = "the"
			intervals [328]:
				xmin = 480.9025
				xmax = 481.3925
				text = "hill"
			intervals [329]:
				xmin = 481.3925
				xmax = 481.8286
				text = ""
			intervals [330]:
				xmin = 481.8286
				xmax = 482.0286
				text = "wait"
			intervals [331]:
				xmin = 482.0286
				xmax = 482.2086
				text = "til"
			intervals [332]:
				xmin = 482.2086
				xmax = 482.2586
				text = "a"
			intervals [333]:
				xmin = 482.2586
				xmax = 482.5486
				text = "car"
			intervals [334]:
				xmin = 482.5486
				xmax = 482.7786
				text = "come"
			intervals [335]:
				xmin = 482.7786
				xmax = 482.8686
				text = "and"
			intervals [336]:
				xmin = 482.8686
				xmax = 483.0686
				text = "roll"
			intervals [337]:
				xmin = 483.0686
				xmax = 483.1186
				text = "a"
			intervals [338]:
				xmin = 483.1186
				xmax = 483.3586
				text = "tire"
			intervals [339]:
				xmin = 483.3586
				xmax = 483.4786
				text = "into"
			intervals [340]:
				xmin = 483.4786
				xmax = 483.5386
				text = "the"
			intervals [341]:
				xmin = 483.5386
				xmax = 483.7886
				text = "street"
			intervals [342]:
				xmin = 483.7886
				xmax = 486.1061
				text = ""
			intervals [343]:
				xmin = 486.1061
				xmax = 486.2761
				text = "so"
			intervals [344]:
				xmin = 486.2761
				xmax = 486.3461
				text = "the"
			intervals [345]:
				xmin = 486.3461
				xmax = 486.5661
				text = "car"
			intervals [346]:
				xmin = 486.5661
				xmax = 486.6761
				text = "would"
			intervals [347]:
				xmin = 486.6761
				xmax = 486.8561
				text = "hit"
			intervals [348]:
				xmin = 486.8561
				xmax = 486.9561
				text = "the"
			intervals [349]:
				xmin = 486.9561
				xmax = 487.0661
				text = "t"
			intervals [350]:
				xmin = 487.0661
				xmax = 487.1061
				text = ""
			intervals [351]:
				xmin = 487.1061
				xmax = 487.2761
				text = "so"
			intervals [352]:
				xmin = 487.2761
				xmax = 487.3561
				text = "you"
			intervals [353]:
				xmin = 487.3561
				xmax = 487.4461
				text = "would"
			intervals [354]:
				xmin = 487.4461
				xmax = 487.6661
				text = "try"
			intervals [355]:
				xmin = 487.6661
				xmax = 487.8661
				text = "not"
			intervals [356]:
				xmin = 487.8661
				xmax = 487.9761
				text = "to"
			intervals [357]:
				xmin = 487.9761
				xmax = 488.1261
				text = "hit"
			intervals [358]:
				xmin = 488.1261
				xmax = 488.1561
				text = ""
			intervals [359]:
				xmin = 488.1561
				xmax = 488.4061
				text = "you"
			intervals [360]:
				xmin = 488.4061
				xmax = 488.4861
				text = ""
			intervals [361]:
				xmin = 488.4861
				xmax = 488.6661
				text = "try"
			intervals [362]:
				xmin = 488.6661
				xmax = 488.9561
				text = "to"
			intervals [363]:
				xmin = 488.9561
				xmax = 489.0261
				text = ""
			intervals [364]:
				xmin = 489.0261
				xmax = 489.5661
				text = "dodge"
			intervals [365]:
				xmin = 489.5661
				xmax = 489.7561
				text = "the"
			intervals [366]:
				xmin = 489.7561
				xmax = 489.7861
				text = ""
			intervals [367]:
				xmin = 489.7861
				xmax = 490.0661
				text = "car"
			intervals [368]:
				xmin = 490.0661
				xmax = 490.3561
				text = "what"
			intervals [369]:
				xmin = 490.3561
				xmax = 490.5361
				text = "what"
			intervals [370]:
				xmin = 490.5361
				xmax = 490.6461
				text = "was"
			intervals [371]:
				xmin = 490.6461
				xmax = 490.8461
				text = "the"
			intervals [372]:
				xmin = 490.8461
				xmax = 491.3861
				text = "objective"
			intervals [373]:
				xmin = 491.3861
				xmax = 491.8692
				text = ""
			intervals [374]:
				xmin = 491.8692
				xmax = 491.9992
				text = "how"
			intervals [375]:
				xmin = 491.9992
				xmax = 492.1192
				text = "do"
			intervals [376]:
				xmin = 492.1192
				xmax = 492.3292
				text = "you"
			intervals [377]:
				xmin = 492.3292
				xmax = 492.6792
				text = "win"
			intervals [378]:
				xmin = 492.6792
				xmax = 496.428
				text = ""
			intervals [379]:
				xmin = 496.428
				xmax = 498.628
				text = "<unk>"
			intervals [380]:
				xmin = 498.628
				xmax = 508.0041
				text = ""
			intervals [381]:
				xmin = 508.0041
				xmax = 508.1641
				text = "you"
			intervals [382]:
				xmin = 508.1641
				xmax = 508.2341
				text = "were"
			intervals [383]:
				xmin = 508.2341
				xmax = 509.0441
				text = "mischievous"
			intervals [384]:
				xmin = 509.0441
				xmax = 509.3541
				text = "so"
			intervals [385]:
				xmin = 509.3541
				xmax = 509.5541
				text = "not"
			intervals [386]:
				xmin = 509.5541
				xmax = 509.6841
				text = "so"
			intervals [387]:
				xmin = 509.6841
				xmax = 509.9441
				text = "much"
			intervals [388]:
				xmin = 509.9441
				xmax = 510.3741
				text = "bad"
			intervals [389]:
				xmin = 510.3741
				xmax = 510.7241
				text = "just"
			intervals [390]:
				xmin = 510.7241
				xmax = 510.7541
				text = ""
			intervals [391]:
				xmin = 510.7541
				xmax = 510.8841
				text = "you"
			intervals [392]:
				xmin = 510.8841
				xmax = 511.0641
				text = "like"
			intervals [393]:
				xmin = 511.0641
				xmax = 511.2041
				text = "to"
			intervals [394]:
				xmin = 511.2041
				xmax = 511.6241
				text = "cause"
			intervals [395]:
				xmin = 511.6241
				xmax = 512.0941
				text = "mischief"
			intervals [396]:
				xmin = 512.0941
				xmax = 513.9306
				text = ""
			intervals [397]:
				xmin = 513.9306
				xmax = 514.0906
				text = "but"
			intervals [398]:
				xmin = 514.0906
				xmax = 514.2506
				text = "you"
			intervals [399]:
				xmin = 514.2506
				xmax = 514.4806
				text = "were"
			intervals [400]:
				xmin = 514.4806
				xmax = 514.5106
				text = ""
			intervals [401]:
				xmin = 514.5106
				xmax = 514.7606
				text = "bad"
			intervals [402]:
				xmin = 514.7606
				xmax = 514.8849
				text = ""
			intervals [403]:
				xmin = 514.8849
				xmax = 515.0149
				text = "you"
			intervals [404]:
				xmin = 515.0149
				xmax = 515.0949
				text = "were"
			intervals [405]:
				xmin = 515.0949
				xmax = 515.4449
				text = "bad"
			intervals [406]:
				xmin = 515.4449
				xmax = 526.3177
				text = ""
			intervals [407]:
				xmin = 526.3177
				xmax = 526.4177
				text = "so"
			intervals [408]:
				xmin = 526.4177
				xmax = 526.5577
				text = "you"
			intervals [409]:
				xmin = 526.5577
				xmax = 526.7477
				text = "the"
			intervals [410]:
				xmin = 526.7477
				xmax = 527.1477
				text = "third"
			intervals [411]:
				xmin = 527.1477
				xmax = 533.976
				text = ""
			intervals [412]:
				xmin = 533.976
				xmax = 534.216
				text = "<unk>"
			intervals [413]:
				xmin = 534.216
				xmax = 557.6423
				text = ""
			intervals [414]:
				xmin = 557.6423
				xmax = 557.9123
				text = "right"
			intervals [415]:
				xmin = 557.9123
				xmax = 558.9603
				text = ""
			intervals [416]:
				xmin = 558.9603
				xmax = 559.1403
				text = "cause"
			intervals [417]:
				xmin = 559.1403
				xmax = 559.2503
				text = "it"
			intervals [418]:
				xmin = 559.2503
				xmax = 559.3903
				text = "s"
			intervals [419]:
				xmin = 559.3903
				xmax = 559.4916
				text = ""
			intervals [420]:
				xmin = 559.4916
				xmax = 559.7116
				text = "two"
			intervals [421]:
				xmin = 559.7116
				xmax = 559.8716
				text = "d"
			intervals [422]:
				xmin = 559.8716
				xmax = 559.9416
				text = "i"
			intervals [423]:
				xmin = 559.9416
				xmax = 560.2116
				text = "mean"
			intervals [424]:
				xmin = 560.2116
				xmax = 560.3616
				text = "you"
			intervals [425]:
				xmin = 560.3616
				xmax = 560.6116
				text = "doing"
			intervals [426]:
				xmin = 560.6116
				xmax = 560.7816
				text = "all"
			intervals [427]:
				xmin = 560.7816
				xmax = 561.0416
				text = "this"
			intervals [428]:
				xmin = 561.0416
				xmax = 561.4016
				text = "versus"
			intervals [429]:
				xmin = 561.4016
				xmax = 561.5216
				text = "oh"
			intervals [430]:
				xmin = 561.5216
				xmax = 561.8316
				text = "just"
			intervals [431]:
				xmin = 561.8316
				xmax = 562.0416
				text = "one"
			intervals [432]:
				xmin = 562.0416
				xmax = 562.2716
				text = "little"
			intervals [433]:
				xmin = 562.2716
				xmax = 562.6616
				text = "thing"
			intervals [434]:
				xmin = 562.6616
				xmax = 566.1456
				text = ""
			intervals [435]:
				xmin = 566.1456
				xmax = 566.7756
				text = "so"
			intervals [436]:
				xmin = 566.7756
				xmax = 567.4836
				text = ""
			intervals [437]:
				xmin = 567.4836
				xmax = 567.6536
				text = "i"
			intervals [438]:
				xmin = 567.6536
				xmax = 567.8936
				text = "can"
			intervals [439]:
				xmin = 567.8936
				xmax = 567.9936
				text = "i"
			intervals [440]:
				xmin = 567.9936
				xmax = 568.1236
				text = "can"
			intervals [441]:
				xmin = 568.1236
				xmax = 568.2536
				text = "just"
			intervals [442]:
				xmin = 568.2536
				xmax = 568.7136
				text = "imagine"
			intervals [443]:
				xmin = 568.7136
				xmax = 568.8736
				text = "little"
			intervals [444]:
				xmin = 568.8736
				xmax = 569.2936
				text = "rdx"
			intervals [445]:
				xmin = 569.2936
				xmax = 569.7691
				text = ""
			intervals [446]:
				xmin = 569.7691
				xmax = 569.9691
				text = "i'm"
			intervals [447]:
				xmin = 569.9691
				xmax = 570.1691
				text = "still"
			intervals [448]:
				xmin = 570.1691
				xmax = 570.3791
				text = "going"
			intervals [449]:
				xmin = 570.3791
				xmax = 570.5191
				text = "on"
			intervals [450]:
				xmin = 570.5191
				xmax = 570.6191
				text = "the"
			intervals [451]:
				xmin = 570.6191
				xmax = 570.6491
				text = ""
			intervals [452]:
				xmin = 570.6491
				xmax = 570.8291
				text = "h"
			intervals [453]:
				xmin = 570.8291
				xmax = 570.9391
				text = ""
			intervals [454]:
				xmin = 570.9391
				xmax = 571.3991
				text = "hill"
			intervals [455]:
				xmin = 571.3991
				xmax = 571.5591
				text = "cause"
			intervals [456]:
				xmin = 571.5591
				xmax = 571.7391
				text = "my"
			intervals [457]:
				xmin = 571.7391
				xmax = 572.0591
				text = "tire"
			intervals [458]:
				xmin = 572.0591
				xmax = 572.2391
				text = "just"
			intervals [459]:
				xmin = 572.2391
				xmax = 572.4091
				text = "blew"
			intervals [460]:
				xmin = 572.4091
				xmax = 572.5991
				text = "out"
			intervals [461]:
				xmin = 572.5991
				xmax = 572.6791
				text = "the"
			intervals [462]:
				xmin = 572.6791
				xmax = 572.8791
				text = "other"
			intervals [463]:
				xmin = 572.8791
				xmax = 573.2591
				text = "day"
			intervals [464]:
				xmin = 573.2591
				xmax = 573.5036
				text = ""
			intervals [465]:
				xmin = 573.5036
				xmax = 573.7736
				text = "some"
			intervals [466]:
				xmin = 573.7736
				xmax = 573.9136
				text = "there"
			intervals [467]:
				xmin = 573.9136
				xmax = 574.2436
				text = "was"
			intervals [468]:
				xmin = 574.2436
				xmax = 574.2936
				text = "a"
			intervals [469]:
				xmin = 574.2936
				xmax = 574.3936
				text = "there"
			intervals [470]:
				xmin = 574.3936
				xmax = 574.4236
				text = "s"
			intervals [471]:
				xmin = 574.4236
				xmax = 574.8236
				text = "something"
			intervals [472]:
				xmin = 574.8236
				xmax = 574.8836
				text = "in"
			intervals [473]:
				xmin = 574.8836
				xmax = 574.9936
				text = "the"
			intervals [474]:
				xmin = 574.9936
				xmax = 575.2836
				text = "road"
			intervals [475]:
				xmin = 575.2836
				xmax = 575.3836
				text = "and"
			intervals [476]:
				xmin = 575.3836
				xmax = 575.4936
				text = "the"
			intervals [477]:
				xmin = 575.4936
				xmax = 575.6036
				text = ""
			intervals [478]:
				xmin = 575.6036
				xmax = 575.9436
				text = "car"
			intervals [479]:
				xmin = 575.9436
				xmax = 576.0936
				text = "in"
			intervals [480]:
				xmin = 576.0936
				xmax = 576.1836
				text = "the"
			intervals [481]:
				xmin = 576.1836
				xmax = 576.4036
				text = "other"
			intervals [482]:
				xmin = 576.4036
				xmax = 576.7736
				text = "lane"
			intervals [483]:
				xmin = 576.7736
				xmax = 577.2105
				text = ""
			intervals [484]:
				xmin = 577.2105
				xmax = 577.4705
				text = "ran"
			intervals [485]:
				xmin = 577.4705
				xmax = 577.7005
				text = "over"
			intervals [486]:
				xmin = 577.7005
				xmax = 577.7705
				text = "it"
			intervals [487]:
				xmin = 577.7705
				xmax = 577.8505
				text = "and"
			intervals [488]:
				xmin = 577.8505
				xmax = 577.9505
				text = "it"
			intervals [489]:
				xmin = 577.9505
				xmax = 578.1305
				text = "came"
			intervals [490]:
				xmin = 578.1305
				xmax = 578.3105
				text = "into"
			intervals [491]:
				xmin = 578.3105
				xmax = 578.5205
				text = "my"
			intervals [492]:
				xmin = 578.5205
				xmax = 578.8305
				text = "lane"
			intervals [493]:
				xmin = 578.8305
				xmax = 578.9405
				text = "and"
			intervals [494]:
				xmin = 578.9405
				xmax = 579.1805
				text = "hit"
			intervals [495]:
				xmin = 579.1805
				xmax = 579.3405
				text = "my"
			intervals [496]:
				xmin = 579.3405
				xmax = 579.7505
				text = "tire"
			intervals [497]:
				xmin = 579.7505
				xmax = 579.8205
				text = "so"
			intervals [498]:
				xmin = 579.8205
				xmax = 579.8505
				text = "i"
			intervals [499]:
				xmin = 579.8505
				xmax = 579.9405
				text = "had"
			intervals [500]:
				xmin = 579.9405
				xmax = 580.0105
				text = "to"
			intervals [501]:
				xmin = 580.0105
				xmax = 580.2105
				text = "buy"
			intervals [502]:
				xmin = 580.2105
				xmax = 580.2505
				text = "a"
			intervals [503]:
				xmin = 580.2505
				xmax = 580.4905
				text = "new"
			intervals [504]:
				xmin = 580.4905
				xmax = 580.6105
				text = "t"
			intervals [505]:
				xmin = 580.6105
				xmax = 580.6605
				text = ""
			intervals [506]:
				xmin = 580.6605
				xmax = 580.8505
				text = "it"
			intervals [507]:
				xmin = 580.8505
				xmax = 581.0305
				text = "blew"
			intervals [508]:
				xmin = 581.0305
				xmax = 581.1405
				text = "my"
			intervals [509]:
				xmin = 581.1405
				xmax = 581.3705
				text = "whole"
			intervals [510]:
				xmin = 581.3705
				xmax = 581.6005
				text = "tire"
			intervals [511]:
				xmin = 581.6005
				xmax = 581.8105
				text = "out"
			intervals [512]:
				xmin = 581.8105
				xmax = 582.0327
				text = ""
			intervals [513]:
				xmin = 582.0327
				xmax = 582.1627
				text = "like"
			intervals [514]:
				xmin = 582.1627
				xmax = 582.2627
				text = "it"
			intervals [515]:
				xmin = 582.2627
				xmax = 582.5127
				text = "poked"
			intervals [516]:
				xmin = 582.5127
				xmax = 582.6227
				text = "a"
			intervals [517]:
				xmin = 582.6227
				xmax = 582.7427
				text = ""
			intervals [518]:
				xmin = 582.7427
				xmax = 582.9627
				text = "like"
			intervals [519]:
				xmin = 582.9627
				xmax = 583.0627
				text = "the"
			intervals [520]:
				xmin = 583.0627
				xmax = 583.2627
				text = "hole"
			intervals [521]:
				xmin = 583.2627
				xmax = 583.3727
				text = "was"
			intervals [522]:
				xmin = 583.3727
				xmax = 583.5727
				text = "this"
			intervals [523]:
				xmin = 583.5727
				xmax = 583.8327
				text = "big"
			intervals [524]:
				xmin = 583.8327
				xmax = 584.5193
				text = ""
			intervals [525]:
				xmin = 584.5193
				xmax = 584.7393
				text = "and"
			intervals [526]:
				xmin = 584.7393
				xmax = 585.2493
				text = "so"
			intervals [527]:
				xmin = 585.2493
				xmax = 585.2993
				text = ""
			intervals [528]:
				xmin = 585.2993
				xmax = 585.4793
				text = "then"
			intervals [529]:
				xmin = 585.4793
				xmax = 585.6093
				text = "i'm"
			intervals [530]:
				xmin = 585.6093
				xmax = 585.7893
				text = "just"
			intervals [531]:
				xmin = 585.7893
				xmax = 586.0293
				text = "like"
			intervals [532]:
				xmin = 586.0293
				xmax = 586.0593
				text = ""
			intervals [533]:
				xmin = 586.0593
				xmax = 586.1793
				text = "oh"
			intervals [534]:
				xmin = 586.1793
				xmax = 586.2893
				text = "my"
			intervals [535]:
				xmin = 586.2893
				xmax = 586.3293
				text = "g-"
			intervals [536]:
				xmin = 586.3293
				xmax = 586.4593
				text = "cause"
			intervals [537]:
				xmin = 586.4593
				xmax = 586.5293
				text = "i"
			intervals [538]:
				xmin = 586.5293
				xmax = 586.6493
				text = "can"
			intervals [539]:
				xmin = 586.6493
				xmax = 586.7693
				text = "just"
			intervals [540]:
				xmin = 586.7693
				xmax = 587.3293
				text = "imagine"
			intervals [541]:
				xmin = 587.3293
				xmax = 587.5593
				text = "this"
			intervals [542]:
				xmin = 587.5593
				xmax = 587.7393
				text = "like"
			intervals [543]:
				xmin = 587.7393
				xmax = 587.8393
				text = "so"
			intervals [544]:
				xmin = 587.8393
				xmax = 588.1093
				text = "right"
			intervals [545]:
				xmin = 588.1093
				xmax = 588.4793
				text = "now"
			intervals [546]:
				xmin = 588.4793
				xmax = 588.7434
				text = ""
			intervals [547]:
				xmin = 588.7434
				xmax = 588.8334
				text = "you"
			intervals [548]:
				xmin = 588.8334
				xmax = 588.9234
				text = "know"
			intervals [549]:
				xmin = 588.9234
				xmax = 589.0234
				text = "that"
			intervals [550]:
				xmin = 589.0234
				xmax = 589.1034
				text = "s"
			intervals [551]:
				xmin = 589.1034
				xmax = 589.1534
				text = "a"
			intervals [552]:
				xmin = 589.1534
				xmax = 589.4034
				text = "sore"
			intervals [553]:
				xmin = 589.4034
				xmax = 590.2436
				text = ""
			intervals [554]:
				xmin = 590.2436
				xmax = 590.3636
				text = "that"
			intervals [555]:
				xmin = 590.3636
				xmax = 590.4136
				text = "s"
			intervals [556]:
				xmin = 590.4136
				xmax = 590.4936
				text = "a"
			intervals [557]:
				xmin = 590.4936
				xmax = 590.7536
				text = "sore"
			intervals [558]:
				xmin = 590.7536
				xmax = 590.9936
				text = "spot"
			intervals [559]:
				xmin = 590.9936
				xmax = 591.2036
				text = "right"
			intervals [560]:
				xmin = 591.2036
				xmax = 591.3436
				text = "now"
			intervals [561]:
				xmin = 591.3436
				xmax = 592.2243
				text = ""
			intervals [562]:
				xmin = 592.2243
				xmax = 592.3743
				text = "the"
			intervals [563]:
				xmin = 592.3743
				xmax = 592.4143
				text = ""
			intervals [564]:
				xmin = 592.4143
				xmax = 592.5043
				text = "it"
			intervals [565]:
				xmin = 592.5043
				xmax = 592.7843
				text = "wasn't"
			intervals [566]:
				xmin = 592.7843
				xmax = 592.9343
				text = "you"
			intervals [567]:
				xmin = 592.9343
				xmax = 593.1143
				text = "but"
			intervals [568]:
				xmin = 593.1143
				xmax = 593.2343
				text = "i"
			intervals [569]:
				xmin = 593.2343
				xmax = 593.2743
				text = ""
			intervals [570]:
				xmin = 593.2743
				xmax = 593.4043
				text = "i"
			intervals [571]:
				xmin = 593.4043
				xmax = 593.6643
				text = "just"
			intervals [572]:
				xmin = 593.6643
				xmax = 593.9143
				text = "think"
			intervals [573]:
				xmin = 593.9143
				xmax = 594.0643
				text = "that"
			intervals [574]:
				xmin = 594.0643
				xmax = 594.2743
				text = "was"
			intervals [575]:
				xmin = 594.2743
				xmax = 594.3043
				text = ""
			intervals [576]:
				xmin = 594.3043
				xmax = 594.6343
				text = "little"
			intervals [577]:
				xmin = 594.6343
				xmax = 594.6643
				text = ""
			intervals [578]:
				xmin = 594.6643
				xmax = 595.2443
				text = "rdx"
			intervals [579]:
				xmin = 595.2443
				xmax = 595.2743
				text = ""
			intervals [580]:
				xmin = 595.2743
				xmax = 595.4543
				text = "that"
			intervals [581]:
				xmin = 595.4543
				xmax = 595.5943
				text = "was"
			intervals [582]:
				xmin = 595.5943
				xmax = 595.7443
				text = "little"
			intervals [583]:
				xmin = 595.7443
				xmax = 595.7743
				text = "<unk>"
			intervals [584]:
				xmin = 595.7743
				xmax = 595.8643
				text = "name"
			intervals [585]:
				xmin = 595.8643
				xmax = 595.8943
				text = "<unk>"
			intervals [586]:
				xmin = 595.8943
				xmax = 596.983
				text = ""
			intervals [587]:
				xmin = 596.983
				xmax = 597.913
				text = "reincarnated"
			intervals [588]:
				xmin = 597.913
				xmax = 597.953
				text = ""
			intervals [589]:
				xmin = 597.953
				xmax = 598.243
				text = "making"
			intervals [590]:
				xmin = 598.243
				xmax = 598.383
				text = "my"
			intervals [591]:
				xmin = 598.383
				xmax = 598.653
				text = "tire"
			intervals [592]:
				xmin = 598.653
				xmax = 599.013
				text = "flat"
			intervals [593]:
				xmin = 599.013
				xmax = 599.996
				text = ""
			intervals [594]:
				xmin = 599.996
				xmax = 601.166
				text = "<unk>"
			intervals [595]:
				xmin = 601.166
				xmax = 603.0064
				text = ""
			intervals [596]:
				xmin = 603.0064
				xmax = 603.3264
				text = "yeah"
			intervals [597]:
				xmin = 603.3264
				xmax = 606.7467
				text = ""
			intervals [598]:
				xmin = 606.7467
				xmax = 606.8467
				text = "i"
			intervals [599]:
				xmin = 606.8467
				xmax = 607.0267
				text = "mean"
			intervals [600]:
				xmin = 607.0267
				xmax = 607.1567
				text = "as"
			intervals [601]:
				xmin = 607.1567
				xmax = 607.2267
				text = "the"
			intervals [602]:
				xmin = 607.2267
				xmax = 607.5267
				text = "director"
			intervals [603]:
				xmin = 607.5267
				xmax = 607.6267
				text = "of"
			intervals [604]:
				xmin = 607.6267
				xmax = 608.0367
				text = "safety"
			intervals [605]:
				xmin = 608.0367
				xmax = 608.3558
				text = ""
			intervals [606]:
				xmin = 608.3558
				xmax = 614.5758
				text = "<unk>"
			intervals [607]:
				xmin = 614.5758
				xmax = 615.5803
				text = ""
			intervals [608]:
				xmin = 615.5803
				xmax = 615.9203
				text = "uh"
			intervals [609]:
				xmin = 615.9203
				xmax = 616.2203
				text = "thank"
			intervals [610]:
				xmin = 616.2203
				xmax = 616.3903
				text = "you"
			intervals [611]:
				xmin = 616.3903
				xmax = 616.7103
				text = "director"
			intervals [612]:
				xmin = 616.7103
				xmax = 616.8103
				text = "of"
			intervals [613]:
				xmin = 616.8103
				xmax = 617.1803
				text = "safety"
			intervals [614]:
				xmin = 617.1803
				xmax = 617.2203
				text = ""
			intervals [615]:
				xmin = 617.2203
				xmax = 617.4603
				text = "uh"
			intervals [616]:
				xmin = 617.4603
				xmax = 617.6603
				text = "yeah"
			intervals [617]:
				xmin = 617.6603
				xmax = 617.8103
				text = "i"
			intervals [618]:
				xmin = 617.8103
				xmax = 617.9603
				text = "used"
			intervals [619]:
				xmin = 617.9603
				xmax = 618.0503
				text = "to"
			intervals [620]:
				xmin = 618.0503
				xmax = 618.2803
				text = "roll"
			intervals [621]:
				xmin = 618.2803
				xmax = 618.6703
				text = "tires"
			intervals [622]:
				xmin = 618.6703
				xmax = 618.8503
				text = "and"
			intervals [623]:
				xmin = 618.8503
				xmax = 618.9503
				text = ""
			intervals [624]:
				xmin = 618.9503
				xmax = 619.0403
				text = "and"
			intervals [625]:
				xmin = 619.0403
				xmax = 619.2003
				text = "try"
			intervals [626]:
				xmin = 619.2003
				xmax = 619.3103
				text = "to"
			intervals [627]:
				xmin = 619.3103
				xmax = 619.4403
				text = "get"
			intervals [628]:
				xmin = 619.4403
				xmax = 619.6303
				text = "people"
			intervals [629]:
				xmin = 619.6303
				xmax = 619.6903
				text = "to"
			intervals [630]:
				xmin = 619.6903
				xmax = 619.8603
				text = "slam"
			intervals [631]:
				xmin = 619.8603
				xmax = 619.9803
				text = "on"
			intervals [632]:
				xmin = 619.9803
				xmax = 620.6103
				text = "breaks"
			intervals [633]:
				xmin = 620.6103
				xmax = 620.6503
				text = ""
			intervals [634]:
				xmin = 620.6503
				xmax = 621.2103
				text = "um"
			intervals [635]:
				xmin = 621.2103
				xmax = 622.0608
				text = ""
			intervals [636]:
				xmin = 622.0608
				xmax = 622.1908
				text = "so"
			intervals [637]:
				xmin = 622.1908
				xmax = 622.3108
				text = "did"
			intervals [638]:
				xmin = 622.3108
				xmax = 622.4808
				text = "y'all"
			intervals [639]:
				xmin = 622.4808
				xmax = 622.5808
				text = "live"
			intervals [640]:
				xmin = 622.5808
				xmax = 622.6808
				text = "in"
			intervals [641]:
				xmin = 622.6808
				xmax = 622.7508
				text = "an"
			intervals [642]:
				xmin = 622.7508
				xmax = 623.1708
				text = "apartment"
			intervals [643]:
				xmin = 623.1708
				xmax = 623.2608
				text = "did"
			intervals [644]:
				xmin = 623.2608
				xmax = 623.3308
				text = "you"
			intervals [645]:
				xmin = 623.3308
				xmax = 623.4508
				text = "live"
			intervals [646]:
				xmin = 623.4508
				xmax = 623.5308
				text = "in"
			intervals [647]:
				xmin = 623.5308
				xmax = 623.6008
				text = "a"
			intervals [648]:
				xmin = 623.6008
				xmax = 624.0308
				text = "house"
			intervals [649]:
				xmin = 624.0308
				xmax = 628.5913
				text = ""
			intervals [650]:
				xmin = 628.5913
				xmax = 628.7213
				text = "a"
			intervals [651]:
				xmin = 628.7213
				xmax = 629.0613
				text = "rowhouse"
			intervals [652]:
				xmin = 629.0613
				xmax = 630.7067
				text = ""
			intervals [653]:
				xmin = 630.7067
				xmax = 630.8767
				text = "and"
			intervals [654]:
				xmin = 630.8767
				xmax = 631.1367
				text = "so"
			intervals [655]:
				xmin = 631.1367
				xmax = 631.3667
				text = "and"
			intervals [656]:
				xmin = 631.3667
				xmax = 631.4367
				text = "it"
			intervals [657]:
				xmin = 631.4367
				xmax = 631.5367
				text = "was"
			intervals [658]:
				xmin = 631.5367
				xmax = 631.7267
				text = "like"
			intervals [659]:
				xmin = 631.7267
				xmax = 631.7567
				text = "a"
			intervals [660]:
				xmin = 631.7567
				xmax = 631.9167
				text = "lot"
			intervals [661]:
				xmin = 631.9167
				xmax = 631.9767
				text = "of"
			intervals [662]:
				xmin = 631.9767
				xmax = 632.1967
				text = "kids"
			intervals [663]:
				xmin = 632.1967
				xmax = 632.2567
				text = "in"
			intervals [664]:
				xmin = 632.2567
				xmax = 632.3167
				text = "the"
			intervals [665]:
				xmin = 632.3167
				xmax = 632.7867
				text = "neighborhood"
			intervals [666]:
				xmin = 632.7867
				xmax = 633.974
				text = ""
			intervals [667]:
				xmin = 633.974
				xmax = 634.044
				text = "oh"
			intervals [668]:
				xmin = 634.044
				xmax = 634.234
				text = "that"
			intervals [669]:
				xmin = 634.234
				xmax = 634.304
				text = "s"
			intervals [670]:
				xmin = 634.304
				xmax = 634.604
				text = "good"
			intervals [671]:
				xmin = 634.604
				xmax = 640.3577
				text = ""
			intervals [672]:
				xmin = 640.3577
				xmax = 640.7177
				text = "mm-hm"
			intervals [673]:
				xmin = 640.7177
				xmax = 652.4378
				text = ""
			intervals [674]:
				xmin = 652.4378
				xmax = 652.5478
				text = "did"
			intervals [675]:
				xmin = 652.5478
				xmax = 652.7378
				text = "y'all"
			intervals [676]:
				xmin = 652.7378
				xmax = 652.8578
				text = "do"
			intervals [677]:
				xmin = 652.8578
				xmax = 653.1878
				text = "anything"
			intervals [678]:
				xmin = 653.1878
				xmax = 653.5178
				text = "together"
			intervals [679]:
				xmin = 653.5178
				xmax = 653.6678
				text = "as"
			intervals [680]:
				xmin = 653.6678
				xmax = 653.8478
				text = "like"
			intervals [681]:
				xmin = 653.8478
				xmax = 653.9078
				text = "a"
			intervals [682]:
				xmin = 653.9078
				xmax = 654.2578
				text = "neighbor"
			intervals [683]:
				xmin = 654.2578
				xmax = 654.3378
				text = "i"
			intervals [684]:
				xmin = 654.3378
				xmax = 654.4778
				text = "mean"
			intervals [685]:
				xmin = 654.4778
				xmax = 654.7978
				text = "besides"
			intervals [686]:
				xmin = 654.7978
				xmax = 654.9778
				text = "like"
			intervals [687]:
				xmin = 654.9778
				xmax = 655.2778
				text = "play"
			intervals [688]:
				xmin = 655.2778
				xmax = 655.4278
				text = "did"
			intervals [689]:
				xmin = 655.4278
				xmax = 655.6278
				text = "y'all"
			intervals [690]:
				xmin = 655.6278
				xmax = 656.1478
				text = "like"
			intervals [691]:
				xmin = 656.1478
				xmax = 656.2657
				text = ""
			intervals [692]:
				xmin = 656.2657
				xmax = 656.4557
				text = "like"
			intervals [693]:
				xmin = 656.4557
				xmax = 656.6457
				text = "have"
			intervals [694]:
				xmin = 656.6457
				xmax = 656.6857
				text = "a"
			intervals [695]:
				xmin = 656.6857
				xmax = 657.1457
				text = "community"
			intervals [696]:
				xmin = 657.1457
				xmax = 657.6257
				text = "center"
			intervals [697]:
				xmin = 657.6257
				xmax = 658.0357
				text = "or"
			intervals [698]:
				xmin = 658.0357
				xmax = 658.2443
				text = ""
			intervals [699]:
				xmin = 658.2443
				xmax = 658.3643
				text = "did"
			intervals [700]:
				xmin = 658.3643
				xmax = 658.5343
				text = "y'all"
			intervals [701]:
				xmin = 658.5343
				xmax = 658.8143
				text = "like"
			intervals [702]:
				xmin = 658.8143
				xmax = 659.0817
				text = ""
			intervals [703]:
				xmin = 659.0817
				xmax = 659.5917
				text = "cookouts"
			intervals [704]:
				xmin = 659.5917
				xmax = 659.6217
				text = ""
			intervals [705]:
				xmin = 659.6217
				xmax = 659.6617
				text = "or"
			intervals [706]:
				xmin = 659.6617
				xmax = 660.0417
				text = "something"
			intervals [707]:
				xmin = 660.0417
				xmax = 692.0021
				text = ""
			intervals [708]:
				xmin = 692.0021
				xmax = 692.1421
				text = "so"
			intervals [709]:
				xmin = 692.1421
				xmax = 692.4021
				text = "now"
			intervals [710]:
				xmin = 692.4021
				xmax = 692.6621
				text = "going"
			intervals [711]:
				xmin = 692.6621
				xmax = 692.8521
				text = "back"
			intervals [712]:
				xmin = 692.8521
				xmax = 692.9721
				text = "cause"
			intervals [713]:
				xmin = 692.9721
				xmax = 693.0421
				text = "you"
			intervals [714]:
				xmin = 693.0421
				xmax = 693.2321
				text = "said"
			intervals [715]:
				xmin = 693.2321
				xmax = 693.3721
				text = "there"
			intervals [716]:
				xmin = 693.3721
				xmax = 693.5221
				text = "was"
			intervals [717]:
				xmin = 693.5221
				xmax = 693.5521
				text = ""
			intervals [718]:
				xmin = 693.5521
				xmax = 693.8721
				text = "gang"
			intervals [719]:
				xmin = 693.8721
				xmax = 694.3521
				text = "activity"
			intervals [720]:
				xmin = 694.3521
				xmax = 694.6221
				text = "like"
			intervals [721]:
				xmin = 694.6221
				xmax = 694.682
				text = ""
			intervals [722]:
				xmin = 694.682
				xmax = 695.022
				text = "turf"
			intervals [723]:
				xmin = 695.022
				xmax = 695.332
				text = "wars"
			intervals [724]:
				xmin = 695.332
				xmax = 695.572
				text = "so"
			intervals [725]:
				xmin = 695.572
				xmax = 695.602
				text = ""
			intervals [726]:
				xmin = 695.602
				xmax = 695.802
				text = "was"
			intervals [727]:
				xmin = 695.802
				xmax = 695.962
				text = "that"
			intervals [728]:
				xmin = 695.962
				xmax = 696.082
				text = "a"
			intervals [729]:
				xmin = 696.082
				xmax = 696.292
				text = "big"
			intervals [730]:
				xmin = 696.292
				xmax = 696.612
				text = "thing"
			intervals [731]:
				xmin = 696.612
				xmax = 699.5169
				text = ""
			intervals [732]:
				xmin = 699.5169
				xmax = 699.9369
				text = "ten"
			intervals [733]:
				xmin = 699.9369
				xmax = 711.4602
				text = ""
			intervals [734]:
				xmin = 711.4602
				xmax = 711.6602
				text = "oh"
			intervals [735]:
				xmin = 711.6602
				xmax = 711.9102
				text = "okay"
			intervals [736]:
				xmin = 711.9102
				xmax = 748.7248
				text = ""
			intervals [737]:
				xmin = 748.7248
				xmax = 748.9048
				text = "cause"
			intervals [738]:
				xmin = 748.9048
				xmax = 749.0348
				text = "they"
			intervals [739]:
				xmin = 749.0348
				xmax = 749.3548
				text = "know"
			intervals [740]:
				xmin = 749.3548
				xmax = 749.6148
				text = "something"
			intervals [741]:
				xmin = 749.6148
				xmax = 749.8148
				text = "about"
			intervals [742]:
				xmin = 749.8148
				xmax = 749.8748
				text = "to"
			intervals [743]:
				xmin = 749.8748
				xmax = 750.1348
				text = "pop"
			intervals [744]:
				xmin = 750.1348
				xmax = 750.3248
				text = "off"
			intervals [745]:
				xmin = 750.3248
				xmax = 753.9507
				text = ""
			intervals [746]:
				xmin = 753.9507
				xmax = 754.2407
				text = "oh"
			intervals [747]:
				xmin = 754.2407
				xmax = 754.2907
				text = ""
			intervals [748]:
				xmin = 754.2907
				xmax = 754.6107
				text = "wow"
			intervals [749]:
				xmin = 754.6107
				xmax = 754.6407
				text = ""
			intervals [750]:
				xmin = 754.6407
				xmax = 754.8507
				text = "so"
			intervals [751]:
				xmin = 754.8507
				xmax = 755.1707
				text = "everybody"
			intervals [752]:
				xmin = 755.1707
				xmax = 755.3407
				text = "kind"
			intervals [753]:
				xmin = 755.3407
				xmax = 755.4007
				text = "of"
			intervals [754]:
				xmin = 755.4007
				xmax = 755.5907
				text = "looked"
			intervals [755]:
				xmin = 755.5907
				xmax = 755.7307
				text = "out"
			intervals [756]:
				xmin = 755.7307
				xmax = 755.8507
				text = "for"
			intervals [757]:
				xmin = 755.8507
				xmax = 756.2907
				text = "everybody"
			intervals [758]:
				xmin = 756.2907
				xmax = 783.1832
				text = ""
			intervals [759]:
				xmin = 783.1832
				xmax = 783.4032
				text = "mm"
			intervals [760]:
				xmin = 783.4032
				xmax = 791.5622
				text = ""
			intervals [761]:
				xmin = 791.5622
				xmax = 792.3922
				text = "<unk>"
			intervals [762]:
				xmin = 792.3922
				xmax = 794.1622
				text = ""
			intervals [763]:
				xmin = 794.1622
				xmax = 794.4722
				text = "right"
			intervals [764]:
				xmin = 794.4722
				xmax = 795.5603
				text = ""
			intervals [765]:
				xmin = 795.5603
				xmax = 795.7203
				text = "so"
			intervals [766]:
				xmin = 795.7203
				xmax = 795.9103
				text = "tell"
			intervals [767]:
				xmin = 795.9103
				xmax = 796.0103
				text = "me"
			intervals [768]:
				xmin = 796.0103
				xmax = 796.3303
				text = "about"
			intervals [769]:
				xmin = 796.3303
				xmax = 796.9403
				text = "school"
			intervals [770]:
				xmin = 796.9403
				xmax = 797.1118
				text = ""
			intervals [771]:
				xmin = 797.1118
				xmax = 797.5318
				text = "<unk>"
			intervals [772]:
				xmin = 797.5318
				xmax = 797.5618
				text = ""
			intervals [773]:
				xmin = 797.5618
				xmax = 797.9018
				text = "cause"
			intervals [774]:
				xmin = 797.9018
				xmax = 798.1828
				text = ""
			intervals [775]:
				xmin = 798.1828
				xmax = 798.7428
				text = "elementary"
			intervals [776]:
				xmin = 798.7428
				xmax = 798.9728
				text = "school"
			intervals [777]:
				xmin = 798.9728
				xmax = 799.0928
				text = "let"
			intervals [778]:
				xmin = 799.0928
				xmax = 799.1228
				text = "s"
			intervals [779]:
				xmin = 799.1228
				xmax = 799.3928
				text = "start"
			intervals [780]:
				xmin = 799.3928
				xmax = 799.5328
				text = "there"
			intervals [781]:
				xmin = 799.5328
				xmax = 799.6428
				text = "where"
			intervals [782]:
				xmin = 799.6428
				xmax = 799.6728
				text = "d"
			intervals [783]:
				xmin = 799.6728
				xmax = 799.7328
				text = "you"
			intervals [784]:
				xmin = 799.7328
				xmax = 799.8128
				text = "go"
			intervals [785]:
				xmin = 799.8128
				xmax = 799.8728
				text = "to"
			intervals [786]:
				xmin = 799.8728
				xmax = 800.2328
				text = "elementary"
			intervals [787]:
				xmin = 800.2328
				xmax = 800.4528
				text = "school"
			intervals [788]:
				xmin = 800.4528
				xmax = 802.3043
				text = ""
			intervals [789]:
				xmin = 802.3043
				xmax = 802.6443
				text = "okay"
			intervals [790]:
				xmin = 802.6443
				xmax = 813.6399
				text = ""
			intervals [791]:
				xmin = 813.6399
				xmax = 813.7499
				text = "<unk>"
			intervals [792]:
				xmin = 813.7499
				xmax = 841.0212
				text = ""
			intervals [793]:
				xmin = 841.0212
				xmax = 842.0112
				text = "<unk>"
			intervals [794]:
				xmin = 842.0112
				xmax = 863.0017
				text = ""
			intervals [795]:
				xmin = 863.0017
				xmax = 863.2417
				text = "oh"
			intervals [796]:
				xmin = 863.2417
				xmax = 863.6517
				text = "wow"
			intervals [797]:
				xmin = 863.6517
				xmax = 876.056
				text = ""
			intervals [798]:
				xmin = 876.056
				xmax = 876.386
				text = "mm-hm"
			intervals [799]:
				xmin = 876.386
				xmax = 876.9143
				text = ""
			intervals [800]:
				xmin = 876.9143
				xmax = 877.2343
				text = "paddle"
			intervals [801]:
				xmin = 877.2343
				xmax = 906.8568
				text = ""
			intervals [802]:
				xmin = 906.8568
				xmax = 906.9768
				text = "they"
			intervals [803]:
				xmin = 906.9768
				xmax = 907.0868
				text = "had"
			intervals [804]:
				xmin = 907.0868
				xmax = 907.1268
				text = "a"
			intervals [805]:
				xmin = 907.1268
				xmax = 907.2868
				text = "better"
			intervals [806]:
				xmin = 907.2868
				xmax = 907.6068
				text = "football"
			intervals [807]:
				xmin = 907.6068
				xmax = 907.8168
				text = "team"
			intervals [808]:
				xmin = 907.8168
				xmax = 911.8854
				text = ""
			intervals [809]:
				xmin = 911.8854
				xmax = 911.9254
				text = "<unk>"
			intervals [810]:
				xmin = 911.9254
				xmax = 917.6957
				text = ""
			intervals [811]:
				xmin = 917.6957
				xmax = 917.8757
				text = "did"
			intervals [812]:
				xmin = 917.8757
				xmax = 917.9357
				text = "you"
			intervals [813]:
				xmin = 917.9357
				xmax = 918.0357
				text = "play"
			intervals [814]:
				xmin = 918.0357
				xmax = 918.3957
				text = "basketball"
			intervals [815]:
				xmin = 918.3957
				xmax = 918.5457
				text = "too"
			intervals [816]:
				xmin = 918.5457
				xmax = 920.5493
				text = ""
			intervals [817]:
				xmin = 920.5493
				xmax = 920.8293
				text = "okay"
			intervals [818]:
				xmin = 920.8293
				xmax = 920.8593
				text = ""
			intervals [819]:
				xmin = 920.8593
				xmax = 921.0293
				text = "so"
			intervals [820]:
				xmin = 921.0293
				xmax = 921.1093
				text = "you"
			intervals [821]:
				xmin = 921.1093
				xmax = 921.2193
				text = "had"
			intervals [822]:
				xmin = 921.2193
				xmax = 921.3093
				text = "to"
			intervals [823]:
				xmin = 921.3093
				xmax = 921.4393
				text = "give"
			intervals [824]:
				xmin = 921.4393
				xmax = 921.5693
				text = "up"
			intervals [825]:
				xmin = 921.5693
				xmax = 921.7493
				text = "one"
			intervals [826]:
				xmin = 921.7493
				xmax = 921.8493
				text = "for"
			intervals [827]:
				xmin = 921.8493
				xmax = 921.9493
				text = "the"
			intervals [828]:
				xmin = 921.9493
				xmax = 922.1693
				text = "other"
			intervals [829]:
				xmin = 922.1693
				xmax = 922.9817
				text = ""
			intervals [830]:
				xmin = 922.9817
				xmax = 923.1317
				text = "so"
			intervals [831]:
				xmin = 923.1317
				xmax = 923.3417
				text = "tell"
			intervals [832]:
				xmin = 923.3417
				xmax = 923.4517
				text = "me"
			intervals [833]:
				xmin = 923.4517
				xmax = 923.8217
				text = "about"
			intervals [834]:
				xmin = 923.8217
				xmax = 923.9726
				text = ""
			intervals [835]:
				xmin = 923.9726
				xmax = 924.3026
				text = "<unk>"
			intervals [836]:
				xmin = 924.3026
				xmax = 924.8168
				text = ""
			intervals [837]:
				xmin = 924.8168
				xmax = 924.9968
				text = "tell"
			intervals [838]:
				xmin = 924.9968
				xmax = 925.1068
				text = "me"
			intervals [839]:
				xmin = 925.1068
				xmax = 925.5768
				text = "about"
			intervals [840]:
				xmin = 925.5768
				xmax = 925.8768
				text = "your"
			intervals [841]:
				xmin = 925.8768
				xmax = 925.9068
				text = ""
			intervals [842]:
				xmin = 925.9068
				xmax = 926.3068
				text = "most"
			intervals [843]:
				xmin = 926.3068
				xmax = 926.7268
				text = "fun"
			intervals [844]:
				xmin = 926.7268
				xmax = 927.1868
				text = "time"
			intervals [845]:
				xmin = 927.1868
				xmax = 927.2568
				text = ""
			intervals [846]:
				xmin = 927.2568
				xmax = 927.4668
				text = "in"
			intervals [847]:
				xmin = 927.4668
				xmax = 927.8768
				text = "school"
			intervals [848]:
				xmin = 927.8768
				xmax = 933.8239
				text = ""
			intervals [849]:
				xmin = 933.8239
				xmax = 933.9639
				text = "i"
			intervals [850]:
				xmin = 933.9639
				xmax = 934.1539
				text = "can"
			intervals [851]:
				xmin = 934.1539
				xmax = 934.4839
				text = "believe"
			intervals [852]:
				xmin = 934.4839
				xmax = 934.6939
				text = "it"
			intervals [853]:
				xmin = 934.6939
				xmax = 976.8148
				text = ""
			intervals [854]:
				xmin = 976.8148
				xmax = 977.0548
				text = "mm"
			intervals [855]:
				xmin = 977.0548
				xmax = 993.6103
				text = ""
			intervals [856]:
				xmin = 993.6103
				xmax = 993.7103
				text = "at"
			intervals [857]:
				xmin = 993.7103
				xmax = 994.1503
				text = "rdx"
			intervals [858]:
				xmin = 994.1503
				xmax = 998.4526
				text = ""
			intervals [859]:
				xmin = 998.4526
				xmax = 998.9826
				text = "mm-hm"
			intervals [860]:
				xmin = 998.9826
				xmax = 1004.7962
				text = ""
			intervals [861]:
				xmin = 1004.7962
				xmax = 1005.0462
				text = "right"
			intervals [862]:
				xmin = 1005.0462
				xmax = 1005.1868
				text = ""
			intervals [863]:
				xmin = 1005.1868
				xmax = 1005.3168
				text = "nah"
			intervals [864]:
				xmin = 1005.3168
				xmax = 1007.1886
				text = ""
			intervals [865]:
				xmin = 1007.1886
				xmax = 1007.2686
				text = "you"
			intervals [866]:
				xmin = 1007.2686
				xmax = 1007.3586
				text = "don't"
			intervals [867]:
				xmin = 1007.3586
				xmax = 1007.4786
				text = "know"
			intervals [868]:
				xmin = 1007.4786
				xmax = 1007.8286
				text = "nobody"
			intervals [869]:
				xmin = 1007.8286
				xmax = 1023.7371
				text = ""
			intervals [870]:
				xmin = 1023.7371
				xmax = 1024.1071
				text = "mm-hm"
			intervals [871]:
				xmin = 1024.1071
				xmax = 1042.628
				text = ""
			intervals [872]:
				xmin = 1042.628
				xmax = 1042.788
				text = "and"
			intervals [873]:
				xmin = 1042.788
				xmax = 1043.378
				text = "then"
			intervals [874]:
				xmin = 1043.378
				xmax = 1044.2496
				text = ""
			intervals [875]:
				xmin = 1044.2496
				xmax = 1044.3696
				text = "were"
			intervals [876]:
				xmin = 1044.3696
				xmax = 1044.4896
				text = "you"
			intervals [877]:
				xmin = 1044.4896
				xmax = 1044.5696
				text = "on"
			intervals [878]:
				xmin = 1044.5696
				xmax = 1044.9696
				text = "varsity"
			intervals [879]:
				xmin = 1044.9696
				xmax = 1067.4354
				text = ""
			intervals [880]:
				xmin = 1067.4354
				xmax = 1067.5454
				text = "so"
			intervals [881]:
				xmin = 1067.5454
				xmax = 1067.7254
				text = "how"
			intervals [882]:
				xmin = 1067.7254
				xmax = 1067.9854
				text = "did"
			intervals [883]:
				xmin = 1067.9854
				xmax = 1068.0254
				text = ""
			intervals [884]:
				xmin = 1068.0254
				xmax = 1068.3654
				text = "okay"
			intervals [885]:
				xmin = 1068.3654
				xmax = 1068.8354
				text = "so"
			intervals [886]:
				xmin = 1068.8354
				xmax = 1069.2046
				text = ""
			intervals [887]:
				xmin = 1069.2046
				xmax = 1069.3546
				text = "tell"
			intervals [888]:
				xmin = 1069.3546
				xmax = 1069.4546
				text = "me"
			intervals [889]:
				xmin = 1069.4546
				xmax = 1069.8646
				text = "about"
			intervals [890]:
				xmin = 1069.8646
				xmax = 1069.8946
				text = ""
			intervals [891]:
				xmin = 1069.8946
				xmax = 1070.2246
				text = "playing"
			intervals [892]:
				xmin = 1070.2246
				xmax = 1070.7446
				text = "basketball"
			intervals [893]:
				xmin = 1070.7446
				xmax = 1070.8446
				text = "cause"
			intervals [894]:
				xmin = 1070.8446
				xmax = 1070.8746
				text = "i"
			intervals [895]:
				xmin = 1070.8746
				xmax = 1070.9446
				text = "m"
			intervals [896]:
				xmin = 1070.9446
				xmax = 1070.9846
				text = "a"
			intervals [897]:
				xmin = 1070.9846
				xmax = 1071.1946
				text = "ask"
			intervals [898]:
				xmin = 1071.1946
				xmax = 1071.2546
				text = "you"
			intervals [899]:
				xmin = 1071.2546
				xmax = 1071.4546
				text = "about"
			intervals [900]:
				xmin = 1071.4546
				xmax = 1071.9146
				text = "basketball"
			intervals [901]:
				xmin = 1071.9146
				xmax = 1071.9446
				text = ""
			intervals [902]:
				xmin = 1071.9446
				xmax = 1072.0046
				text = "in"
			intervals [903]:
				xmin = 1072.0046
				xmax = 1072.0346
				text = "a"
			intervals [904]:
				xmin = 1072.0346
				xmax = 1072.3246
				text = "minute"
			intervals [905]:
				xmin = 1072.3246
				xmax = 1087.4349
				text = ""
			intervals [906]:
				xmin = 1087.4349
				xmax = 1087.7249
				text = "mm-mm"
			intervals [907]:
				xmin = 1087.7249
				xmax = 1091.5989
				text = ""
			intervals [908]:
				xmin = 1091.5989
				xmax = 1091.7089
				text = "the"
			intervals [909]:
				xmin = 1091.7089
				xmax = 1092.0589
				text = "daddy"
			intervals [910]:
				xmin = 1092.0589
				xmax = 1093.7686
				text = ""
			intervals [911]:
				xmin = 1093.7686
				xmax = 1093.8986
				text = "he"
			intervals [912]:
				xmin = 1093.8986
				xmax = 1094.1786
				text = "played"
			intervals [913]:
				xmin = 1094.1786
				xmax = 1094.3386
				text = "for"
			intervals [914]:
				xmin = 1094.3386
				xmax = 1094.4486
				text = "the"
			intervals [915]:
				xmin = 1094.4486
				xmax = 1094.8486
				text = "daddy"
			intervals [916]:
				xmin = 1094.8486
				xmax = 1095.0031
				text = ""
			intervals [917]:
				xmin = 1095.0031
				xmax = 1095.2731
				text = "not"
			intervals [918]:
				xmin = 1095.2731
				xmax = 1095.5936
				text = ""
			intervals [919]:
				xmin = 1095.5936
				xmax = 1095.7736
				text = "not"
			intervals [920]:
				xmin = 1095.7736
				xmax = 1095.8536
				text = "the"
			intervals [921]:
				xmin = 1095.8536
				xmax = 1096.0936
				text = "son"
			intervals [922]:
				xmin = 1096.0936
				xmax = 1096.1236
				text = ""
			intervals [923]:
				xmin = 1096.1236
				xmax = 1096.8536
				text = "<unk>"
			intervals [924]:
				xmin = 1096.8536
				xmax = 1097.2018
				text = ""
			intervals [925]:
				xmin = 1097.2018
				xmax = 1097.3618
				text = "this"
			intervals [926]:
				xmin = 1097.3618
				xmax = 1097.5118
				text = "the"
			intervals [927]:
				xmin = 1097.5118
				xmax = 1097.5418
				text = ""
			intervals [928]:
				xmin = 1097.5418
				xmax = 1097.8718
				text = "eightie-"
			intervals [929]:
				xmin = 1097.8718
				xmax = 1097.9118
				text = ""
			intervals [930]:
				xmin = 1097.9118
				xmax = 1098.0418
				text = "oh"
			intervals [931]:
				xmin = 1098.0418
				xmax = 1098.1018
				text = "i'm"
			intervals [932]:
				xmin = 1098.1018
				xmax = 1098.6718
				text = ""
			intervals [933]:
				xmin = 1098.6718
				xmax = 1098.8118
				text = "we're"
			intervals [934]:
				xmin = 1098.8118
				xmax = 1098.8918
				text = "in"
			intervals [935]:
				xmin = 1098.8918
				xmax = 1098.9518
				text = "the"
			intervals [936]:
				xmin = 1098.9518
				xmax = 1099.2718
				text = "nineties"
			intervals [937]:
				xmin = 1099.2718
				xmax = 1099.4518
				text = "yeah"
			intervals [938]:
				xmin = 1099.4518
				xmax = 1099.5318
				text = "the"
			intervals [939]:
				xmin = 1099.5318
				xmax = 1099.8618
				text = "daddy"
			intervals [940]:
				xmin = 1099.8618
				xmax = 1099.8918
				text = ""
			intervals [941]:
				xmin = 1099.8918
				xmax = 1100.1818
				text = "mm-hm"
			intervals [942]:
				xmin = 1100.1818
				xmax = 1105.912
				text = ""
			intervals [943]:
				xmin = 1105.912
				xmax = 1106.212
				text = "mm-hm"
			intervals [944]:
				xmin = 1106.212
				xmax = 1137.3234
				text = ""
			intervals [945]:
				xmin = 1137.3234
				xmax = 1137.4934
				text = "what"
			intervals [946]:
				xmin = 1137.4934
				xmax = 1137.8834
				text = "position"
			intervals [947]:
				xmin = 1137.8834
				xmax = 1138.7481
				text = ""
			intervals [948]:
				xmin = 1138.7481
				xmax = 1138.8481
				text = "i"
			intervals [949]:
				xmin = 1138.8481
				xmax = 1138.9581
				text = "was"
			intervals [950]:
				xmin = 1138.9581
				xmax = 1139.0781
				text = "gonna"
			intervals [951]:
				xmin = 1139.0781
				xmax = 1139.2681
				text = "ask"
			intervals [952]:
				xmin = 1139.2681
				xmax = 1139.3781
				text = "were"
			intervals [953]:
				xmin = 1139.3781
				xmax = 1139.4881
				text = "you"
			intervals [954]:
				xmin = 1139.4881
				xmax = 1139.5481
				text = "a"
			intervals [955]:
				xmin = 1139.5481
				xmax = 1139.8381
				text = "center"
			intervals [956]:
				xmin = 1139.8381
				xmax = 1140.0761
				text = ""
			intervals [957]:
				xmin = 1140.0761
				xmax = 1140.2661
				text = "what"
			intervals [958]:
				xmin = 1140.2661
				xmax = 1140.2961
				text = "d"
			intervals [959]:
				xmin = 1140.2961
				xmax = 1140.3661
				text = "you"
			intervals [960]:
				xmin = 1140.3661
				xmax = 1140.4961
				text = "wanna"
			intervals [961]:
				xmin = 1140.4961
				xmax = 1140.6461
				text = "play"
			intervals [962]:
				xmin = 1140.6461
				xmax = 1140.8661
				text = "power"
			intervals [963]:
				xmin = 1140.8661
				xmax = 1141.1861
				text = "forward"
			intervals [964]:
				xmin = 1141.1861
				xmax = 1141.625
				text = ""
			intervals [965]:
				xmin = 1141.625
				xmax = 1141.755
				text = "or"
			intervals [966]:
				xmin = 1141.755
				xmax = 1141.995
				text = "small"
			intervals [967]:
				xmin = 1141.995
				xmax = 1142.265
				text = "forward"
			intervals [968]:
				xmin = 1142.265
				xmax = 1145.3262
				text = ""
			intervals [969]:
				xmin = 1145.3262
				xmax = 1145.5262
				text = "so"
			intervals [970]:
				xmin = 1145.5262
				xmax = 1145.7862
				text = "four"
			intervals [971]:
				xmin = 1145.7862
				xmax = 1145.8362
				text = "or"
			intervals [972]:
				xmin = 1145.8362
				xmax = 1146.2262
				text = "five"
			intervals [973]:
				xmin = 1146.2262
				xmax = 1146.604
				text = ""
			intervals [974]:
				xmin = 1146.604
				xmax = 1146.664
				text = "you"
			intervals [975]:
				xmin = 1146.664
				xmax = 1146.774
				text = "just"
			intervals [976]:
				xmin = 1146.774
				xmax = 1146.894
				text = "didn't"
			intervals [977]:
				xmin = 1146.894
				xmax = 1147.014
				text = "wanna"
			intervals [978]:
				xmin = 1147.014
				xmax = 1147.184
				text = "play"
			intervals [979]:
				xmin = 1147.184
				xmax = 1147.394
				text = "three"
			intervals [980]:
				xmin = 1147.394
				xmax = 1156.1017
				text = ""
			intervals [981]:
				xmin = 1156.1017
				xmax = 1156.4017
				text = "you"
			intervals [982]:
				xmin = 1156.4017
				xmax = 1156.6317
				text = "point"
			intervals [983]:
				xmin = 1156.6317
				xmax = 1156.9917
				text = "guard"
			intervals [984]:
				xmin = 1156.9917
				xmax = 1157.6498
				text = ""
			intervals [985]:
				xmin = 1157.6498
				xmax = 1158.0798
				text = "<unk>"
			intervals [986]:
				xmin = 1158.0798
				xmax = 1158.5173
				text = ""
			intervals [987]:
				xmin = 1158.5173
				xmax = 1159.3073
				text = "<unk>"
			intervals [988]:
				xmin = 1159.3073
				xmax = 1181.2494
				text = ""
			intervals [989]:
				xmin = 1181.2494
				xmax = 1181.6394
				text = "mm-hm"
			intervals [990]:
				xmin = 1181.6394
				xmax = 1185.0272
				text = ""
			intervals [991]:
				xmin = 1185.0272
				xmax = 1185.3872
				text = "right"
			intervals [992]:
				xmin = 1185.3872
				xmax = 1185.7646
				text = ""
			intervals [993]:
				xmin = 1185.7646
				xmax = 1185.9146
				text = "and"
			intervals [994]:
				xmin = 1185.9146
				xmax = 1186.0446
				text = "he"
			intervals [995]:
				xmin = 1186.0446
				xmax = 1186.2246
				text = "saw"
			intervals [996]:
				xmin = 1186.2246
				xmax = 1186.2946
				text = "it"
			intervals [997]:
				xmin = 1186.2946
				xmax = 1186.4146
				text = "as"
			intervals [998]:
				xmin = 1186.4146
				xmax = 1186.8246
				text = "making"
			intervals [999]:
				xmin = 1186.8246
				xmax = 1186.9646
				text = "you"
			intervals [1000]:
				xmin = 1186.9646
				xmax = 1187.1493
				text = ""
			intervals [1001]:
				xmin = 1187.1493
				xmax = 1187.3293
				text = "giving"
			intervals [1002]:
				xmin = 1187.3293
				xmax = 1187.4493
				text = "you"
			intervals [1003]:
				xmin = 1187.4493
				xmax = 1188.1793
				text = "opportunities"
			intervals [1004]:
				xmin = 1188.1793
				xmax = 1188.4193
				text = ""
			intervals [1005]:
				xmin = 1188.4193
				xmax = 1188.7393
				text = "yup"
			intervals [1006]:
				xmin = 1188.7393
				xmax = 1191.8047
				text = ""
			intervals [1007]:
				xmin = 1191.8047
				xmax = 1191.9347
				text = "what"
			intervals [1008]:
				xmin = 1191.9347
				xmax = 1191.9747
				text = "s"
			intervals [1009]:
				xmin = 1191.9747
				xmax = 1192.0747
				text = "your"
			intervals [1010]:
				xmin = 1192.0747
				xmax = 1192.3147
				text = "favorite"
			intervals [1011]:
				xmin = 1192.3147
				xmax = 1192.6147
				text = "college"
			intervals [1012]:
				xmin = 1192.6147
				xmax = 1192.8847
				text = "team"
			intervals [1013]:
				xmin = 1192.8847
				xmax = 1195.8185
				text = ""
			intervals [1014]:
				xmin = 1195.8185
				xmax = 1196.2685
				text = "really"
			intervals [1015]:
				xmin = 1196.2685
				xmax = 1198.9124
				text = ""
			intervals [1016]:
				xmin = 1198.9124
				xmax = 1199.2724
				text = "love"
			intervals [1017]:
				xmin = 1199.2724
				xmax = 1199.5324
				text = "it"
			intervals [1018]:
				xmin = 1199.5324
				xmax = 1199.5624
				text = ""
			intervals [1019]:
				xmin = 1199.5624
				xmax = 1199.7024
				text = "i"
			intervals [1020]:
				xmin = 1199.7024
				xmax = 1199.9924
				text = "love"
			intervals [1021]:
				xmin = 1199.9924
				xmax = 1200.2124
				text = "it"
			intervals [1022]:
				xmin = 1200.2124
				xmax = 1204.6789
				text = ""
			intervals [1023]:
				xmin = 1204.6789
				xmax = 1204.8489
				text = "so"
			intervals [1024]:
				xmin = 1204.8489
				xmax = 1204.9689
				text = "you're"
			intervals [1025]:
				xmin = 1204.9689
				xmax = 1205.0389
				text = "a"
			intervals [1026]:
				xmin = 1205.0389
				xmax = 1205.3389
				text = "wizards"
			intervals [1027]:
				xmin = 1205.3389
				xmax = 1205.7489
				text = "fan"
			intervals [1028]:
				xmin = 1205.7489
				xmax = 1207.6726
				text = ""
			intervals [1029]:
				xmin = 1207.6726
				xmax = 1207.7826
				text = "so"
			intervals [1030]:
				xmin = 1207.7826
				xmax = 1207.8726
				text = "what"
			intervals [1031]:
				xmin = 1207.8726
				xmax = 1207.9326
				text = "do"
			intervals [1032]:
				xmin = 1207.9326
				xmax = 1207.9926
				text = "you"
			intervals [1033]:
				xmin = 1207.9926
				xmax = 1208.1126
				text = "think"
			intervals [1034]:
				xmin = 1208.1126
				xmax = 1208.2726
				text = "about"
			intervals [1035]:
				xmin = 1208.2726
				xmax = 1208.3326
				text = "the"
			intervals [1036]:
				xmin = 1208.3326
				xmax = 1208.6726
				text = "season"
			intervals [1037]:
				xmin = 1208.6726
				xmax = 1209.2542
				text = ""
			intervals [1038]:
				xmin = 1209.2542
				xmax = 1209.4742
				text = "w"
			intervals [1039]:
				xmin = 1209.4742
				xmax = 1209.5842
				text = "what"
			intervals [1040]:
				xmin = 1209.5842
				xmax = 1209.6542
				text = ""
			intervals [1041]:
				xmin = 1209.6542
				xmax = 1209.8542
				text = "think"
			intervals [1042]:
				xmin = 1209.8542
				xmax = 1210.0942
				text = "w"
			intervals [1043]:
				xmin = 1210.0942
				xmax = 1210.1842
				text = "what"
			intervals [1044]:
				xmin = 1210.1842
				xmax = 1210.3342
				text = "what"
			intervals [1045]:
				xmin = 1210.3342
				xmax = 1210.3942
				text = "you"
			intervals [1046]:
				xmin = 1210.3942
				xmax = 1210.5642
				text = "think"
			intervals [1047]:
				xmin = 1210.5642
				xmax = 1210.7542
				text = "gonna"
			intervals [1048]:
				xmin = 1210.7542
				xmax = 1211.0542
				text = "happen"
			intervals [1049]:
				xmin = 1211.0542
				xmax = 1211.2142
				text = "this"
			intervals [1050]:
				xmin = 1211.2142
				xmax = 1211.800
				text = ""
			intervals [1051]:
				xmin = 1211.800
				xmax = 1212.060
				text = "jodie"
			intervals [1052]:
				xmin = 1212.060
				xmax = 1212.850
				text = "meeks"
			intervals [1053]:
				xmin = 1212.850
				xmax = 1214.3166
				text = ""
			intervals [1054]:
				xmin = 1214.3166
				xmax = 1214.4266
				text = "he"
			intervals [1055]:
				xmin = 1214.4266
				xmax = 1214.7666
				text = "was"
			intervals [1056]:
				xmin = 1214.7666
				xmax = 1214.9972
				text = ""
			intervals [1057]:
				xmin = 1214.9972
				xmax = 1215.2872
				text = "good"
			intervals [1058]:
				xmin = 1215.2872
				xmax = 1215.3372
				text = ""
			intervals [1059]:
				xmin = 1215.3372
				xmax = 1215.4372
				text = "i"
			intervals [1060]:
				xmin = 1215.4372
				xmax = 1215.5872
				text = "went"
			intervals [1061]:
				xmin = 1215.5872
				xmax = 1215.6772
				text = "to"
			intervals [1062]:
				xmin = 1215.6772
				xmax = 1215.8872
				text = "the"
			intervals [1063]:
				xmin = 1215.8872
				xmax = 1215.9468
				text = ""
			intervals [1064]:
				xmin = 1215.9468
				xmax = 1216.2968
				text = "preseason"
			intervals [1065]:
				xmin = 1216.2968
				xmax = 1216.4768
				text = "game"
			intervals [1066]:
				xmin = 1216.4768
				xmax = 1216.5368
				text = "the"
			intervals [1067]:
				xmin = 1216.5368
				xmax = 1216.6468
				text = "other"
			intervals [1068]:
				xmin = 1216.6468
				xmax = 1216.7168
				text = "day"
			intervals [1069]:
				xmin = 1216.7168
				xmax = 1216.7468
				text = ""
			intervals [1070]:
				xmin = 1216.7468
				xmax = 1216.8068
				text = "he"
			intervals [1071]:
				xmin = 1216.8068
				xmax = 1216.9668
				text = "was"
			intervals [1072]:
				xmin = 1216.9668
				xmax = 1217.1468
				text = "real"
			intervals [1073]:
				xmin = 1217.1468
				xmax = 1217.4268
				text = "good"
			intervals [1074]:
				xmin = 1217.4268
				xmax = 1218.2638
				text = ""
			intervals [1075]:
				xmin = 1218.2638
				xmax = 1218.5638
				text = "yeah"
			intervals [1076]:
				xmin = 1218.5638
				xmax = 1220.380
				text = ""
			intervals [1077]:
				xmin = 1220.380
				xmax = 1220.770
				text = "go"
			intervals [1078]:
				xmin = 1220.770
				xmax = 1220.8871
				text = ""
			intervals [1079]:
				xmin = 1220.8871
				xmax = 1221.0871
				text = "go"
			intervals [1080]:
				xmin = 1221.0871
				xmax = 1221.3971
				text = "fri-"
			intervals [1081]:
				xmin = 1221.3971
				xmax = 1221.7671
				text = "friday"
			intervals [1082]:
				xmin = 1221.7671
				xmax = 1221.9771
				text = "is"
			intervals [1083]:
				xmin = 1221.9771
				xmax = 1222.7171
				text = "knicks"
			intervals [1084]:
				xmin = 1222.7171
				xmax = 1223.2928
				text = ""
			intervals [1085]:
				xmin = 1223.2928
				xmax = 1223.4028
				text = "and"
			intervals [1086]:
				xmin = 1223.4028
				xmax = 1223.8528
				text = "then"
			intervals [1087]:
				xmin = 1223.8528
				xmax = 1223.9174
				text = ""
			intervals [1088]:
				xmin = 1223.9174
				xmax = 1224.2174
				text = "friday"
			intervals [1089]:
				xmin = 1224.2174
				xmax = 1224.3574
				text = "is"
			intervals [1090]:
				xmin = 1224.3574
				xmax = 1224.7974
				text = "knicks"
			intervals [1091]:
				xmin = 1224.7974
				xmax = 1224.8274
				text = ""
			intervals [1092]:
				xmin = 1224.8274
				xmax = 1224.9774
				text = "and"
			intervals [1093]:
				xmin = 1224.9774
				xmax = 1225.1974
				text = "then"
			intervals [1094]:
				xmin = 1225.1974
				xmax = 1225.8474
				text = "sunday"
			intervals [1095]:
				xmin = 1225.8474
				xmax = 1226.0274
				text = "is"
			intervals [1096]:
				xmin = 1226.0274
				xmax = 1226.7074
				text = "cleveland"
			intervals [1097]:
				xmin = 1226.7074
				xmax = 1226.8771
				text = ""
			intervals [1098]:
				xmin = 1226.8771
				xmax = 1227.0171
				text = "and"
			intervals [1099]:
				xmin = 1227.0171
				xmax = 1227.0971
				text = "the"
			intervals [1100]:
				xmin = 1227.0971
				xmax = 1227.3871
				text = "tickets"
			intervals [1101]:
				xmin = 1227.3871
				xmax = 1227.5471
				text = "aren't"
			intervals [1102]:
				xmin = 1227.5471
				xmax = 1227.6971
				text = "that"
			intervals [1103]:
				xmin = 1227.6971
				xmax = 1228.1271
				text = "bad"
			intervals [1104]:
				xmin = 1228.1271
				xmax = 1228.1571
				text = ""
			intervals [1105]:
				xmin = 1228.1571
				xmax = 1228.2671
				text = "i"
			intervals [1106]:
				xmin = 1228.2671
				xmax = 1228.4271
				text = "think"
			intervals [1107]:
				xmin = 1228.4271
				xmax = 1228.4571
				text = "i"
			intervals [1108]:
				xmin = 1228.4571
				xmax = 1228.5371
				text = "m"
			intervals [1109]:
				xmin = 1228.5371
				xmax = 1228.5771
				text = "a"
			intervals [1110]:
				xmin = 1228.5771
				xmax = 1228.7071
				text = "go"
			intervals [1111]:
				xmin = 1228.7071
				xmax = 1229.1671
				text = "sunday"
			intervals [1112]:
				xmin = 1229.1671
				xmax = 1229.2571
				text = ""
			intervals [1113]:
				xmin = 1229.2571
				xmax = 1229.3971
				text = "cause"
			intervals [1114]:
				xmin = 1229.3971
				xmax = 1229.5571
				text = "i"
			intervals [1115]:
				xmin = 1229.5571
				xmax = 1229.5871
				text = ""
			intervals [1116]:
				xmin = 1229.5871
				xmax = 1229.7371
				text = "i"
			intervals [1117]:
				xmin = 1229.7371
				xmax = 1229.9571
				text = "gotta"
			intervals [1118]:
				xmin = 1229.9571
				xmax = 1230.4271
				text = "write"
			intervals [1119]:
				xmin = 1230.4271
				xmax = 1231.7652
				text = ""
			intervals [1120]:
				xmin = 1231.7652
				xmax = 1232.4652
				text = "preseason"
			intervals [1121]:
				xmin = 1232.4652
				xmax = 1234.8891
				text = ""
			intervals [1122]:
				xmin = 1234.8891
				xmax = 1235.0291
				text = "go"
			intervals [1123]:
				xmin = 1235.0291
				xmax = 1235.2291
				text = "to"
			intervals [1124]:
				xmin = 1235.2291
				xmax = 1235.8491
				text = "stubhub"
			intervals [1125]:
				xmin = 1235.8491
				xmax = 1236.9691
				text = "ticketmaster"
			intervals [1126]:
				xmin = 1236.9691
				xmax = 1237.5383
				text = ""
			intervals [1127]:
				xmin = 1237.5383
				xmax = 1237.8483
				text = "<unk>"
			intervals [1128]:
				xmin = 1237.8483
				xmax = 1238.1564
				text = ""
			intervals [1129]:
				xmin = 1238.1564
				xmax = 1238.5164
				text = "cheap"
			intervals [1130]:
				xmin = 1238.5164
				xmax = 1238.6035
				text = ""
			intervals [1131]:
				xmin = 1238.6035
				xmax = 1238.7535
				text = "i"
			intervals [1132]:
				xmin = 1238.7535
				xmax = 1239.3135
				text = "paid"
			intervals [1133]:
				xmin = 1239.3135
				xmax = 1239.6378
				text = ""
			intervals [1134]:
				xmin = 1239.6378
				xmax = 1239.9478
				text = "six"
			intervals [1135]:
				xmin = 1239.9478
				xmax = 1240.5678
				text = "bucks"
			intervals [1136]:
				xmin = 1240.5678
				xmax = 1240.6722
				text = ""
			intervals [1137]:
				xmin = 1240.6722
				xmax = 1240.8322
				text = "for"
			intervals [1138]:
				xmin = 1240.8322
				xmax = 1241.5922
				text = "tickets"
			intervals [1139]:
				xmin = 1241.5922
				xmax = 1241.6222
				text = ""
			intervals [1140]:
				xmin = 1241.6222
				xmax = 1242.2122
				text = "um"
			intervals [1141]:
				xmin = 1242.2122
				xmax = 1242.5173
				text = ""
			intervals [1142]:
				xmin = 1242.5173
				xmax = 1242.6373
				text = "it"
			intervals [1143]:
				xmin = 1242.6373
				xmax = 1242.7773
				text = "was"
			intervals [1144]:
				xmin = 1242.7773
				xmax = 1242.8173
				text = "a"
			intervals [1145]:
				xmin = 1242.8173
				xmax = 1243.3373
				text = "chinese"
			intervals [1146]:
				xmin = 1243.3373
				xmax = 1243.5573
				text = "team"
			intervals [1147]:
				xmin = 1243.5573
				xmax = 1243.7073
				text = "on"
			intervals [1148]:
				xmin = 1243.7073
				xmax = 1244.1773
				text = "monday"
			intervals [1149]:
				xmin = 1244.1773
				xmax = 1245.074
				text = ""
			intervals [1150]:
				xmin = 1245.074
				xmax = 1245.194
				text = "but"
			intervals [1151]:
				xmin = 1245.194
				xmax = 1245.334
				text = "they"
			intervals [1152]:
				xmin = 1245.334
				xmax = 1245.474
				text = "were"
			intervals [1153]:
				xmin = 1245.474
				xmax = 1245.684
				text = "g-"
			intervals [1154]:
				xmin = 1245.684
				xmax = 1245.984
				text = "jodie"
			intervals [1155]:
				xmin = 1245.984
				xmax = 1246.454
				text = "meeks"
			intervals [1156]:
				xmin = 1246.454
				xmax = 1247.064
				text = "showed"
			intervals [1157]:
				xmin = 1247.064
				xmax = 1247.3328
				text = ""
			intervals [1158]:
				xmin = 1247.3328
				xmax = 1248.0228
				text = "out"
			intervals [1159]:
				xmin = 1248.0228
				xmax = 1248.9311
				text = ""
			intervals [1160]:
				xmin = 1248.9311
				xmax = 1249.0311
				text = "i"
			intervals [1161]:
				xmin = 1249.0311
				xmax = 1249.4811
				text = "mean"
			intervals [1162]:
				xmin = 1249.4811
				xmax = 1251.401
				text = ""
			intervals [1163]:
				xmin = 1251.401
				xmax = 1251.461
				text = "yeah"
			intervals [1164]:
				xmin = 1251.461
				xmax = 1251.691
				text = "it"
			intervals [1165]:
				xmin = 1251.691
				xmax = 1251.841
				text = "was"
			intervals [1166]:
				xmin = 1251.841
				xmax = 1252.051
				text = "kind"
			intervals [1167]:
				xmin = 1252.051
				xmax = 1252.171
				text = "of"
			intervals [1168]:
				xmin = 1252.171
				xmax = 1252.231
				text = "i"
			intervals [1169]:
				xmin = 1252.231
				xmax = 1252.341
				text = "mean"
			intervals [1170]:
				xmin = 1252.341
				xmax = 1252.441
				text = "we"
			intervals [1171]:
				xmin = 1252.441
				xmax = 1252.651
				text = "coulda"
			intervals [1172]:
				xmin = 1252.651
				xmax = 1252.871
				text = "left"
			intervals [1173]:
				xmin = 1252.871
				xmax = 1253.121
				text = ""
			intervals [1174]:
				xmin = 1253.121
				xmax = 1253.201
				text = "we"
			intervals [1175]:
				xmin = 1253.201
				xmax = 1253.491
				text = "coulda-"
			intervals [1176]:
				xmin = 1253.491
				xmax = 1254.0002
				text = ""
			intervals [1177]:
				xmin = 1254.0002
				xmax = 1254.9102
				text = "<unk>"
			intervals [1178]:
				xmin = 1254.9102
				xmax = 1255.5716
				text = ""
			intervals [1179]:
				xmin = 1255.5716
				xmax = 1255.6516
				text = "we"
			intervals [1180]:
				xmin = 1255.6516
				xmax = 1255.9216
				text = "coulda"
			intervals [1181]:
				xmin = 1255.9216
				xmax = 1256.2016
				text = "left"
			intervals [1182]:
				xmin = 1256.2016
				xmax = 1256.3116
				text = "in"
			intervals [1183]:
				xmin = 1256.3116
				xmax = 1256.6116
				text = "third"
			intervals [1184]:
				xmin = 1256.6116
				xmax = 1257.0016
				text = "quarter"
			intervals [1185]:
				xmin = 1257.0016
				xmax = 1257.1207
				text = ""
			intervals [1186]:
				xmin = 1257.1207
				xmax = 1257.2507
				text = "but"
			intervals [1187]:
				xmin = 1257.2507
				xmax = 1257.3607
				text = "what"
			intervals [1188]:
				xmin = 1257.3607
				xmax = 1257.4207
				text = "do"
			intervals [1189]:
				xmin = 1257.4207
				xmax = 1257.5207
				text = "you"
			intervals [1190]:
				xmin = 1257.5207
				xmax = 1257.6707
				text = "think"
			intervals [1191]:
				xmin = 1257.6707
				xmax = 1257.9307
				text = "about"
			intervals [1192]:
				xmin = 1257.9307
				xmax = 1258.0916
				text = ""
			intervals [1193]:
				xmin = 1258.0916
				xmax = 1258.2616
				text = "think"
			intervals [1194]:
				xmin = 1258.2616
				xmax = 1258.4316
				text = "about"
			intervals [1195]:
				xmin = 1258.4316
				xmax = 1258.4916
				text = "the"
			intervals [1196]:
				xmin = 1258.4916
				xmax = 1258.8016
				text = "outlook"
			intervals [1197]:
				xmin = 1258.8016
				xmax = 1258.8716
				text = "of"
			intervals [1198]:
				xmin = 1258.8716
				xmax = 1258.9416
				text = "the"
			intervals [1199]:
				xmin = 1258.9416
				xmax = 1259.1816
				text = "season"
			intervals [1200]:
				xmin = 1259.1816
				xmax = 1259.3116
				text = "think"
			intervals [1201]:
				xmin = 1259.3116
				xmax = 1259.5016
				text = "how"
			intervals [1202]:
				xmin = 1259.5016
				xmax = 1259.7416
				text = "how"
			intervals [1203]:
				xmin = 1259.7416
				xmax = 1259.9016
				text = "they"
			intervals [1204]:
				xmin = 1259.9016
				xmax = 1260.1116
				text = "h"
			intervals [1205]:
				xmin = 1260.1116
				xmax = 1260.1416
				text = ""
			intervals [1206]:
				xmin = 1260.1416
				xmax = 1260.2816
				text = "for"
			intervals [1207]:
				xmin = 1260.2816
				xmax = 1260.4516
				text = "you"
			intervals [1208]:
				xmin = 1260.4516
				xmax = 1260.6616
				text = "how"
			intervals [1209]:
				xmin = 1260.6616
				xmax = 1260.8316
				text = "they"
			intervals [1210]:
				xmin = 1260.8316
				xmax = 1260.8616
				text = ""
			intervals [1211]:
				xmin = 1260.8616
				xmax = 1261.0716
				text = "end"
			intervals [1212]:
				xmin = 1261.0716
				xmax = 1261.1516
				text = "the"
			intervals [1213]:
				xmin = 1261.1516
				xmax = 1261.5516
				text = "season"
			intervals [1214]:
				xmin = 1261.5516
				xmax = 1261.6716
				text = "and"
			intervals [1215]:
				xmin = 1261.6716
				xmax = 1261.7816
				text = "then"
			intervals [1216]:
				xmin = 1261.7816
				xmax = 1261.9116
				text = "what"
			intervals [1217]:
				xmin = 1261.9116
				xmax = 1262.0516
				text = "you"
			intervals [1218]:
				xmin = 1262.0516
				xmax = 1262.2916
				text = "think"
			intervals [1219]:
				xmin = 1262.2916
				xmax = 1262.3916
				text = "is"
			intervals [1220]:
				xmin = 1262.3916
				xmax = 1262.5116
				text = "gonna"
			intervals [1221]:
				xmin = 1262.5116
				xmax = 1262.7216
				text = "happen"
			intervals [1222]:
				xmin = 1262.7216
				xmax = 1262.8416
				text = "for"
			intervals [1223]:
				xmin = 1262.8416
				xmax = 1262.9816
				text = "this"
			intervals [1224]:
				xmin = 1262.9816
				xmax = 1263.2816
				text = "season"
			intervals [1225]:
				xmin = 1263.2816
				xmax = 1292.5067
				text = ""
			intervals [1226]:
				xmin = 1292.5067
				xmax = 1292.7867
				text = "game"
			intervals [1227]:
				xmin = 1292.7867
				xmax = 1293.1667
				text = "seven"
			intervals [1228]:
				xmin = 1293.1667
				xmax = 1293.908
				text = ""
			intervals [1229]:
				xmin = 1293.908
				xmax = 1294.088
				text = "hm"
			intervals [1230]:
				xmin = 1294.088
				xmax = 1295.9367
				text = ""
			intervals [1231]:
				xmin = 1295.9367
				xmax = 1296.0967
				text = "but"
			intervals [1232]:
				xmin = 1296.0967
				xmax = 1296.4267
				text = "game"
			intervals [1233]:
				xmin = 1296.4267
				xmax = 1296.9967
				text = "six"
			intervals [1234]:
				xmin = 1296.9967
				xmax = 1297.2667
				text = "was"
			intervals [1235]:
				xmin = 1297.2667
				xmax = 1297.2967
				text = ""
			intervals [1236]:
				xmin = 1297.2967
				xmax = 1297.6867
				text = "good"
			intervals [1237]:
				xmin = 1297.6867
				xmax = 1298.3987
				text = ""
			intervals [1238]:
				xmin = 1298.3987
				xmax = 1298.8487
				text = "john"
			intervals [1239]:
				xmin = 1298.8487
				xmax = 1299.4787
				text = "wall"
			intervals [1240]:
				xmin = 1299.4787
				xmax = 1312.5341
				text = ""
			intervals [1241]:
				xmin = 1312.5341
				xmax = 1312.9341
				text = "mm-hm"
			intervals [1242]:
				xmin = 1312.9341
				xmax = 1313.1847
				text = ""
			intervals [1243]:
				xmin = 1313.1847
				xmax = 1313.4747
				text = "oh"
			intervals [1244]:
				xmin = 1313.4747
				xmax = 1318.2638
				text = ""
			intervals [1245]:
				xmin = 1318.2638
				xmax = 1318.9038
				text = "no"
			intervals [1246]:
				xmin = 1318.9038
				xmax = 1319.1638
				text = "but"
			intervals [1247]:
				xmin = 1319.1638
				xmax = 1319.2538
				text = ""
			intervals [1248]:
				xmin = 1319.2538
				xmax = 1319.6638
				text = "right"
			intervals [1249]:
				xmin = 1319.6638
				xmax = 1319.7138
				text = ""
			intervals [1250]:
				xmin = 1319.7138
				xmax = 1320.0638
				text = "so"
			intervals [1251]:
				xmin = 1320.0638
				xmax = 1320.2938
				text = "right"
			intervals [1252]:
				xmin = 1320.2938
				xmax = 1320.4338
				text = "when"
			intervals [1253]:
				xmin = 1320.4338
				xmax = 1320.5638
				text = "you"
			intervals [1254]:
				xmin = 1320.5638
				xmax = 1320.7538
				text = "were"
			intervals [1255]:
				xmin = 1320.7538
				xmax = 1321.2338
				text = "born"
			intervals [1256]:
				xmin = 1321.2338
				xmax = 1321.3838
				text = "though"
			intervals [1257]:
				xmin = 1321.3838
				xmax = 1321.6638
				text = "wasn't"
			intervals [1258]:
				xmin = 1321.6638
				xmax = 1321.8638
				text = "that"
			intervals [1259]:
				xmin = 1321.8638
				xmax = 1322.0638
				text = "phil"
			intervals [1260]:
				xmin = 1322.0638
				xmax = 1322.3738
				text = "chenier"
			intervals [1261]:
				xmin = 1322.3738
				xmax = 1322.6438
				text = "wasn't"
			intervals [1262]:
				xmin = 1322.6438
				xmax = 1322.8738
				text = "that"
			intervals [1263]:
				xmin = 1322.8738
				xmax = 1322.9038
				text = ""
			intervals [1264]:
				xmin = 1322.9038
				xmax = 1323.1038
				text = "the"
			intervals [1265]:
				xmin = 1323.1038
				xmax = 1323.4438
				text = "year"
			intervals [1266]:
				xmin = 1323.4438
				xmax = 1323.9301
				text = ""
			intervals [1267]:
				xmin = 1323.9301
				xmax = 1324.1001
				text = "that"
			intervals [1268]:
				xmin = 1324.1001
				xmax = 1324.4501
				text = "was"
			intervals [1269]:
				xmin = 1324.4501
				xmax = 1324.6501
				text = "but"
			intervals [1270]:
				xmin = 1324.6501
				xmax = 1324.8701
				text = ""
			intervals [1271]:
				xmin = 1324.8701
				xmax = 1324.9801
				text = "you"
			intervals [1272]:
				xmin = 1324.9801
				xmax = 1325.0901
				text = "were"
			intervals [1273]:
				xmin = 1325.0901
				xmax = 1325.3501
				text = "like"
			intervals [1274]:
				xmin = 1325.3501
				xmax = 1325.6001
				text = "three"
			intervals [1275]:
				xmin = 1325.6001
				xmax = 1325.8494
				text = ""
			intervals [1276]:
				xmin = 1325.8494
				xmax = 1326.0294
				text = "so"
			intervals [1277]:
				xmin = 1326.0294
				xmax = 1326.3094
				text = "it"
			intervals [1278]:
				xmin = 1326.3094
				xmax = 1326.3994
				text = "it"
			intervals [1279]:
				xmin = 1326.3994
				xmax = 1326.6094
				text = "didn't"
			intervals [1280]:
				xmin = 1326.6094
				xmax = 1326.9394
				text = "matter"
			intervals [1281]:
				xmin = 1326.9394
				xmax = 1326.9694
				text = ""
			intervals [1282]:
				xmin = 1326.9694
				xmax = 1327.3694
				text = "yeah"
			intervals [1283]:
				xmin = 1327.3694
				xmax = 1328.442
				text = ""
			intervals [1284]:
				xmin = 1328.442
				xmax = 1328.632
				text = "when"
			intervals [1285]:
				xmin = 1328.632
				xmax = 1328.752
				text = "they"
			intervals [1286]:
				xmin = 1328.752
				xmax = 1328.942
				text = "went"
			intervals [1287]:
				xmin = 1328.942
				xmax = 1328.972
				text = ""
			intervals [1288]:
				xmin = 1328.972
				xmax = 1329.162
				text = "just"
			intervals [1289]:
				xmin = 1329.162
				xmax = 1329.282
				text = "all"
			intervals [1290]:
				xmin = 1329.282
				xmax = 1329.342
				text = "the"
			intervals [1291]:
				xmin = 1329.342
				xmax = 1329.462
				text = "way"
			intervals [1292]:
				xmin = 1329.462
				xmax = 1329.492
				text = ""
			intervals [1293]:
				xmin = 1329.492
				xmax = 1329.602
				text = "down"
			intervals [1294]:
				xmin = 1329.602
				xmax = 1329.862
				text = "hill"
			intervals [1295]:
				xmin = 1329.862
				xmax = 1334.4887
				text = ""
			intervals [1296]:
				xmin = 1334.4887
				xmax = 1334.5187
				text = "<unk>"
			intervals [1297]:
				xmin = 1334.5187
				xmax = 1337.1046
				text = ""
			intervals [1298]:
				xmin = 1337.1046
				xmax = 1337.2746
				text = "but"
			intervals [1299]:
				xmin = 1337.2746
				xmax = 1337.6846
				text = "now"
			intervals [1300]:
				xmin = 1337.6846
				xmax = 1337.8546
				text = "there"
			intervals [1301]:
				xmin = 1337.8546
				xmax = 1337.8946
				text = "s"
			intervals [1302]:
				xmin = 1337.8946
				xmax = 1338.0546
				text = "hope"
			intervals [1303]:
				xmin = 1338.0546
				xmax = 1338.2599
				text = ""
			intervals [1304]:
				xmin = 1338.2599
				xmax = 1338.5199
				text = "okay"
			intervals [1305]:
				xmin = 1338.5199
				xmax = 1338.6399
				text = "so"
			intervals [1306]:
				xmin = 1338.6399
				xmax = 1338.8199
				text = "talk"
			intervals [1307]:
				xmin = 1338.8199
				xmax = 1339.0399
				text = "about"
			intervals [1308]:
				xmin = 1339.0399
				xmax = 1339.2399
				text = "bo-"
			intervals [1309]:
				xmin = 1339.2399
				xmax = 1339.2699
				text = ""
			intervals [1310]:
				xmin = 1339.2699
				xmax = 1339.4999
				text = "but"
			intervals [1311]:
				xmin = 1339.4999
				xmax = 1339.6599
				text = "think"
			intervals [1312]:
				xmin = 1339.6599
				xmax = 1339.8999
				text = "about"
			intervals [1313]:
				xmin = 1339.8999
				xmax = 1340.3899
				text = "boston"
			intervals [1314]:
				xmin = 1340.3899
				xmax = 1340.6199
				text = "they've"
			intervals [1315]:
				xmin = 1340.6199
				xmax = 1340.7899
				text = "re-"
			intervals [1316]:
				xmin = 1340.7899
				xmax = 1340.8399
				text = ""
			intervals [1317]:
				xmin = 1340.8399
				xmax = 1341.2899
				text = "<unk>"
			intervals [1318]:
				xmin = 1341.2899
				xmax = 1341.4289
				text = ""
			intervals [1319]:
				xmin = 1341.4289
				xmax = 1341.6189
				text = "i'm"
			intervals [1320]:
				xmin = 1341.6189
				xmax = 1341.8489
				text = "not"
			intervals [1321]:
				xmin = 1341.8489
				xmax = 1342.3789
				text = "sure"
			intervals [1322]:
				xmin = 1342.3789
				xmax = 1342.4089
				text = ""
			intervals [1323]:
				xmin = 1342.4089
				xmax = 1342.8389
				text = "kyrie"
			intervals [1324]:
				xmin = 1342.8389
				xmax = 1343.1589
				text = "irving"
			intervals [1325]:
				xmin = 1343.1589
				xmax = 1343.3789
				text = "is"
			intervals [1326]:
				xmin = 1343.3789
				xmax = 1343.4489
				text = "a"
			intervals [1327]:
				xmin = 1343.4489
				xmax = 1343.5089
				text = ""
			intervals [1328]:
				xmin = 1343.5089
				xmax = 1343.8289
				text = "better"
			intervals [1329]:
				xmin = 1343.8289
				xmax = 1344.1589
				text = "choice"
			intervals [1330]:
				xmin = 1344.1589
				xmax = 1344.3189
				text = "than"
			intervals [1331]:
				xmin = 1344.3189
				xmax = 1344.6689
				text = "isaiah"
			intervals [1332]:
				xmin = 1344.6689
				xmax = 1345.0089
				text = "thomas"
			intervals [1333]:
				xmin = 1345.0089
				xmax = 1345.2308
				text = ""
			intervals [1334]:
				xmin = 1345.2308
				xmax = 1345.4808
				text = "only"
			intervals [1335]:
				xmin = 1345.4808
				xmax = 1345.7308
				text = "because"
			intervals [1336]:
				xmin = 1345.7308
				xmax = 1346.1508
				text = "chemistry"
			intervals [1337]:
				xmin = 1346.1508
				xmax = 1346.6108
				text = "matters"
			intervals [1338]:
				xmin = 1346.6108
				xmax = 1346.9024
				text = ""
			intervals [1339]:
				xmin = 1346.9024
				xmax = 1347.0224
				text = "then"
			intervals [1340]:
				xmin = 1347.0224
				xmax = 1347.0924
				text = "you"
			intervals [1341]:
				xmin = 1347.0924
				xmax = 1347.2824
				text = "got"
			intervals [1342]:
				xmin = 1347.2824
				xmax = 1347.5724
				text = "gordon"
			intervals [1343]:
				xmin = 1347.5724
				xmax = 1347.8524
				text = "hayward"
			intervals [1344]:
				xmin = 1347.8524
				xmax = 1348.1324
				text = "coming"
			intervals [1345]:
				xmin = 1348.1324
				xmax = 1348.1924
				text = "and"
			intervals [1346]:
				xmin = 1348.1924
				xmax = 1348.2924
				text = "then"
			intervals [1347]:
				xmin = 1348.2924
				xmax = 1348.4324
				text = "they"
			intervals [1348]:
				xmin = 1348.4324
				xmax = 1348.7024
				text = "lost"
			intervals [1349]:
				xmin = 1348.7024
				xmax = 1348.8524
				text = "some"
			intervals [1350]:
				xmin = 1348.8524
				xmax = 1348.9124
				text = "of"
			intervals [1351]:
				xmin = 1348.9124
				xmax = 1349.0924
				text = "their"
			intervals [1352]:
				xmin = 1349.0924
				xmax = 1349.6124
				text = "defensive"
			intervals [1353]:
				xmin = 1349.6124
				xmax = 1350.1524
				text = "prowess"
			intervals [1354]:
				xmin = 1350.1524
				xmax = 1350.5301
				text = ""
			intervals [1355]:
				xmin = 1350.5301
				xmax = 1350.6101
				text = "i"
			intervals [1356]:
				xmin = 1350.6101
				xmax = 1350.7601
				text = "don't"
			intervals [1357]:
				xmin = 1350.7601
				xmax = 1351.0901
				text = "know"
			intervals [1358]:
				xmin = 1351.0901
				xmax = 1371.1627
				text = ""
			intervals [1359]:
				xmin = 1371.1627
				xmax = 1371.7327
				text = "mm-hm"
			intervals [1360]:
				xmin = 1371.7327
				xmax = 1374.7137
				text = ""
			intervals [1361]:
				xmin = 1374.7137
				xmax = 1375.0337
				text = "yup"
			intervals [1362]:
				xmin = 1375.0337
				xmax = 1382.6189
				text = ""
			intervals [1363]:
				xmin = 1382.6189
				xmax = 1382.7489
				text = "what"
			intervals [1364]:
				xmin = 1382.7489
				xmax = 1382.9289
				text = "about"
			intervals [1365]:
				xmin = 1382.9289
				xmax = 1383.2489
				text = "cleveland"
			intervals [1366]:
				xmin = 1383.2489
				xmax = 1383.3489
				text = "what"
			intervals [1367]:
				xmin = 1383.3489
				xmax = 1383.4689
				text = "you"
			intervals [1368]:
				xmin = 1383.4689
				xmax = 1383.7189
				text = "think"
			intervals [1369]:
				xmin = 1383.7189
				xmax = 1398.8336
				text = ""
			intervals [1370]:
				xmin = 1398.8336
				xmax = 1399.0736
				text = "sh-"
			intervals [1371]:
				xmin = 1399.0736
				xmax = 1399.1336
				text = ""
			intervals [1372]:
				xmin = 1399.1336
				xmax = 1399.4536
				text = "show"
			intervals [1373]:
				xmin = 1399.4536
				xmax = 1399.6436
				text = "me"
			intervals [1374]:
				xmin = 1399.6436
				xmax = 1399.8436
				text = "what"
			intervals [1375]:
				xmin = 1399.8436
				xmax = 1400.0936
				text = "derrick"
			intervals [1376]:
				xmin = 1400.0936
				xmax = 1400.3036
				text = "rose"
			intervals [1377]:
				xmin = 1400.3036
				xmax = 1400.4836
				text = "did"
			intervals [1378]:
				xmin = 1400.4836
				xmax = 1400.5636
				text = "in"
			intervals [1379]:
				xmin = 1400.5636
				xmax = 1400.6636
				text = "new"
			intervals [1380]:
				xmin = 1400.6636
				xmax = 1401.0436
				text = "york"
			intervals [1381]:
				xmin = 1401.0436
				xmax = 1401.4563
				text = ""
			intervals [1382]:
				xmin = 1401.4563
				xmax = 1401.5963
				text = "to"
			intervals [1383]:
				xmin = 1401.5963
				xmax = 1401.9263
				text = "tell"
			intervals [1384]:
				xmin = 1401.9263
				xmax = 1402.2663
				text = "me"
			intervals [1385]:
				xmin = 1402.2663
				xmax = 1402.6408
				text = ""
			intervals [1386]:
				xmin = 1402.6408
				xmax = 1402.7908
				text = "to"
			intervals [1387]:
				xmin = 1402.7908
				xmax = 1403.1008
				text = "make"
			intervals [1388]:
				xmin = 1403.1008
				xmax = 1403.3408
				text = "me"
			intervals [1389]:
				xmin = 1403.3408
				xmax = 1403.6508
				text = "feel"
			intervals [1390]:
				xmin = 1403.6508
				xmax = 1403.8408
				text = "better"
			intervals [1391]:
				xmin = 1403.8408
				xmax = 1404.0708
				text = "about"
			intervals [1392]:
				xmin = 1404.0708
				xmax = 1404.1808
				text = "him"
			intervals [1393]:
				xmin = 1404.1808
				xmax = 1404.3508
				text = "being"
			intervals [1394]:
				xmin = 1404.3508
				xmax = 1404.4408
				text = "in"
			intervals [1395]:
				xmin = 1404.4408
				xmax = 1404.7908
				text = "cleveland"
			intervals [1396]:
				xmin = 1404.7908
				xmax = 1410.3967
				text = ""
			intervals [1397]:
				xmin = 1410.3967
				xmax = 1410.6167
				text = "who"
			intervals [1398]:
				xmin = 1410.6167
				xmax = 1437.2028
				text = ""
			intervals [1399]:
				xmin = 1437.2028
				xmax = 1437.7528
				text = "cleveland"
			intervals [1400]:
				xmin = 1437.7528
				xmax = 1437.9628
				text = "looks"
			intervals [1401]:
				xmin = 1437.9628
				xmax = 1438.1028
				text = "good"
			intervals [1402]:
				xmin = 1438.1028
				xmax = 1438.2428
				text = "on"
			intervals [1403]:
				xmin = 1438.2428
				xmax = 1438.5728
				text = "paper"
			intervals [1404]:
				xmin = 1438.5728
				xmax = 1438.6028
				text = ""
			intervals [1405]:
				xmin = 1438.6028
				xmax = 1438.8128
				text = "right"
			intervals [1406]:
				xmin = 1438.8128
				xmax = 1438.8828
				text = "you"
			intervals [1407]:
				xmin = 1438.8828
				xmax = 1439.0628
				text = "got"
			intervals [1408]:
				xmin = 1439.0628
				xmax = 1439.0928
				text = ""
			intervals [1409]:
				xmin = 1439.0928
				xmax = 1439.4128
				text = "derrick"
			intervals [1410]:
				xmin = 1439.4128
				xmax = 1439.6928
				text = "rose"
			intervals [1411]:
				xmin = 1439.6928
				xmax = 1439.8028
				text = "you"
			intervals [1412]:
				xmin = 1439.8028
				xmax = 1440.0328
				text = "got"
			intervals [1413]:
				xmin = 1440.0328
				xmax = 1440.0628
				text = ""
			intervals [1414]:
				xmin = 1440.0628
				xmax = 1440.7728
				text = "lebron"
			intervals [1415]:
				xmin = 1440.7728
				xmax = 1440.8928
				text = "you"
			intervals [1416]:
				xmin = 1440.8928
				xmax = 1441.2328
				text = "got"
			intervals [1417]:
				xmin = 1441.2328
				xmax = 1441.4477
				text = ""
			intervals [1418]:
				xmin = 1441.4477
				xmax = 1441.6377
				text = "d"
			intervals [1419]:
				xmin = 1441.6377
				xmax = 1442.1777
				text = "wade"
			intervals [1420]:
				xmin = 1442.1777
				xmax = 1444.7142
				text = ""
			intervals [1421]:
				xmin = 1444.7142
				xmax = 1444.8942
				text = "but"
			intervals [1422]:
				xmin = 1444.8942
				xmax = 1445.0342
				text = "when"
			intervals [1423]:
				xmin = 1445.0342
				xmax = 1445.1942
				text = "you"
			intervals [1424]:
				xmin = 1445.1942
				xmax = 1445.3742
				text = "put"
			intervals [1425]:
				xmin = 1445.3742
				xmax = 1445.6642
				text = "all"
			intervals [1426]:
				xmin = 1445.6642
				xmax = 1445.8542
				text = "that"
			intervals [1427]:
				xmin = 1445.8542
				xmax = 1446.0764
				text = ""
			intervals [1428]:
				xmin = 1446.0764
				xmax = 1446.3064
				text = "but"
			intervals [1429]:
				xmin = 1446.3064
				xmax = 1446.6964
				text = "now"
			intervals [1430]:
				xmin = 1446.6964
				xmax = 1446.8838
				text = ""
			intervals [1431]:
				xmin = 1446.8838
				xmax = 1447.0538
				text = "to"
			intervals [1432]:
				xmin = 1447.0538
				xmax = 1447.2838
				text = "me"
			intervals [1433]:
				xmin = 1447.2838
				xmax = 1447.7038
				text = "sometimes"
			intervals [1434]:
				xmin = 1447.7038
				xmax = 1447.9938
				text = "having"
			intervals [1435]:
				xmin = 1447.9938
				xmax = 1448.1538
				text = "too"
			intervals [1436]:
				xmin = 1448.1538
				xmax = 1448.4438
				text = "much"
			intervals [1437]:
				xmin = 1448.4438
				xmax = 1449.1438
				text = "superstar"
			intervals [1438]:
				xmin = 1449.1438
				xmax = 1449.4797
				text = ""
			intervals [1439]:
				xmin = 1449.4797
				xmax = 1450.0397
				text = "power"
			intervals [1440]:
				xmin = 1450.0397
				xmax = 1450.7509
				text = ""
			intervals [1441]:
				xmin = 1450.7509
				xmax = 1450.8809
				text = "that"
			intervals [1442]:
				xmin = 1450.8809
				xmax = 1450.9309
				text = "s"
			intervals [1443]:
				xmin = 1450.9309
				xmax = 1451.0909
				text = "too"
			intervals [1444]:
				xmin = 1451.0909
				xmax = 1451.4209
				text = "many"
			intervals [1445]:
				xmin = 1451.4209
				xmax = 1451.5892
				text = ""
			intervals [1446]:
				xmin = 1451.5892
				xmax = 1451.7192
				text = "that"
			intervals [1447]:
				xmin = 1451.7192
				xmax = 1451.8092
				text = "s"
			intervals [1448]:
				xmin = 1451.8092
				xmax = 1451.9892
				text = "too"
			intervals [1449]:
				xmin = 1451.9892
				xmax = 1452.2392
				text = "many"
			intervals [1450]:
				xmin = 1452.2392
				xmax = 1452.5192
				text = "cooks"
			intervals [1451]:
				xmin = 1452.5192
				xmax = 1452.6292
				text = "in"
			intervals [1452]:
				xmin = 1452.6292
				xmax = 1452.7292
				text = "the"
			intervals [1453]:
				xmin = 1452.7292
				xmax = 1453.1892
				text = "kitchen"
			intervals [1454]:
				xmin = 1453.1892
				xmax = 1465.8648
				text = ""
			intervals [1455]:
				xmin = 1465.8648
				xmax = 1466.2148
				text = "because"
			intervals [1456]:
				xmin = 1466.2148
				xmax = 1466.4754
				text = ""
			intervals [1457]:
				xmin = 1466.4754
				xmax = 1466.9154
				text = "everybody"
			intervals [1458]:
				xmin = 1466.9154
				xmax = 1467.3154
				text = "wanted"
			intervals [1459]:
				xmin = 1467.3154
				xmax = 1467.3454
				text = ""
			intervals [1460]:
				xmin = 1467.3454
				xmax = 1467.4054
				text = "to"
			intervals [1461]:
				xmin = 1467.4054
				xmax = 1467.7054
				text = "be"
			intervals [1462]:
				xmin = 1467.7054
				xmax = 1467.8454
				text = "the"
			intervals [1463]:
				xmin = 1467.8454
				xmax = 1468.2454
				text = "guy"
			intervals [1464]:
				xmin = 1468.2454
				xmax = 1469.7118
				text = ""
			intervals [1465]:
				xmin = 1469.7118
				xmax = 1470.2218
				text = "mm-mm"
			intervals [1466]:
				xmin = 1470.2218
				xmax = 1470.4868
				text = ""
			intervals [1467]:
				xmin = 1470.4868
				xmax = 1470.6668
				text = "that"
			intervals [1468]:
				xmin = 1470.6668
				xmax = 1470.6968
				text = "s"
			intervals [1469]:
				xmin = 1470.6968
				xmax = 1470.8068
				text = "why"
			intervals [1470]:
				xmin = 1470.8068
				xmax = 1470.9268
				text = "they"
			intervals [1471]:
				xmin = 1470.9268
				xmax = 1471.1168
				text = "had"
			intervals [1472]:
				xmin = 1471.1168
				xmax = 1471.2468
				text = "that"
			intervals [1473]:
				xmin = 1471.2468
				xmax = 1471.4668
				text = "whole"
			intervals [1474]:
				xmin = 1471.4668
				xmax = 1471.6268
				text = "think"
			intervals [1475]:
				xmin = 1471.6268
				xmax = 1471.8068
				text = "about"
			intervals [1476]:
				xmin = 1471.8068
				xmax = 1471.9468
				text = "when"
			intervals [1477]:
				xmin = 1471.9468
				xmax = 1472.2268
				text = "john"
			intervals [1478]:
				xmin = 1472.2268
				xmax = 1472.3968
				text = "wall"
			intervals [1479]:
				xmin = 1472.3968
				xmax = 1472.4968
				text = "and"
			intervals [1480]:
				xmin = 1472.4968
				xmax = 1472.7868
				text = "bradley"
			intervals [1481]:
				xmin = 1472.7868
				xmax = 1472.9168
				text = "beal"
			intervals [1482]:
				xmin = 1472.9168
				xmax = 1473.0668
				text = "kind"
			intervals [1483]:
				xmin = 1473.0668
				xmax = 1473.1268
				text = "of"
			intervals [1484]:
				xmin = 1473.1268
				xmax = 1473.2668
				text = "had"
			intervals [1485]:
				xmin = 1473.2668
				xmax = 1473.4168
				text = "they"
			intervals [1486]:
				xmin = 1473.4168
				xmax = 1473.7768
				text = "little"
			intervals [1487]:
				xmin = 1473.7768
				xmax = 1473.9969
				text = ""
			intervals [1488]:
				xmin = 1473.9969
				xmax = 1474.3469
				text = "tiff"
			intervals [1489]:
				xmin = 1474.3469
				xmax = 1474.6569
				text = "right"
			intervals [1490]:
				xmin = 1474.6569
				xmax = 1475.1079
				text = ""
			intervals [1491]:
				xmin = 1475.1079
				xmax = 1475.3579
				text = "but"
			intervals [1492]:
				xmin = 1475.3579
				xmax = 1475.6279
				text = "then"
			intervals [1493]:
				xmin = 1475.6279
				xmax = 1475.7979
				text = "when"
			intervals [1494]:
				xmin = 1475.7979
				xmax = 1476.1479
				text = "bradley"
			intervals [1495]:
				xmin = 1476.1479
				xmax = 1476.3379
				text = "beal"
			intervals [1496]:
				xmin = 1476.3379
				xmax = 1476.6479
				text = "conceded"
			intervals [1497]:
				xmin = 1476.6479
				xmax = 1476.7079
				text = "and"
			intervals [1498]:
				xmin = 1476.7079
				xmax = 1476.8379
				text = "said"
			intervals [1499]:
				xmin = 1476.8379
				xmax = 1476.9879
				text = "this"
			intervals [1500]:
				xmin = 1476.9879
				xmax = 1477.0979
				text = "is"
			intervals [1501]:
				xmin = 1477.0979
				xmax = 1477.3679
				text = "john"
			intervals [1502]:
				xmin = 1477.3679
				xmax = 1477.5679
				text = "wall"
			intervals [1503]:
				xmin = 1477.5679
				xmax = 1477.6279
				text = "s"
			intervals [1504]:
				xmin = 1477.6279
				xmax = 1477.9779
				text = "team"
			intervals [1505]:
				xmin = 1477.9779
				xmax = 1478.3052
				text = ""
			intervals [1506]:
				xmin = 1478.3052
				xmax = 1478.4852
				text = "but"
			intervals [1507]:
				xmin = 1478.4852
				xmax = 1478.6652
				text = "we"
			intervals [1508]:
				xmin = 1478.6652
				xmax = 1478.8352
				text = "the"
			intervals [1509]:
				xmin = 1478.8352
				xmax = 1478.8652
				text = ""
			intervals [1510]:
				xmin = 1478.8652
				xmax = 1479.1352
				text = "we're"
			intervals [1511]:
				xmin = 1479.1352
				xmax = 1479.3052
				text = "the"
			intervals [1512]:
				xmin = 1479.3052
				xmax = 1479.5652
				text = "back"
			intervals [1513]:
				xmin = 1479.5652
				xmax = 1479.9852
				text = "court"
			intervals [1514]:
				xmin = 1479.9852
				xmax = 1480.9244
				text = ""
			intervals [1515]:
				xmin = 1480.9244
				xmax = 1481.1744
				text = "think"
			intervals [1516]:
				xmin = 1481.1744
				xmax = 1481.5744
				text = "about"
			intervals [1517]:
				xmin = 1481.5744
				xmax = 1481.9344
				text = "where"
			intervals [1518]:
				xmin = 1481.9344
				xmax = 1482.1344
				text = "they"
			intervals [1519]:
				xmin = 1482.1344
				xmax = 1482.5144
				text = "went"
			intervals [1520]:
				xmin = 1482.5144
				xmax = 1482.5944
				text = ""
			intervals [1521]:
				xmin = 1482.5944
				xmax = 1483.0244
				text = "after"
			intervals [1522]:
				xmin = 1483.0244
				xmax = 1483.0544
				text = ""
			intervals [1523]:
				xmin = 1483.0544
				xmax = 1483.3344
				text = "that"
			intervals [1524]:
				xmin = 1483.3344
				xmax = 1484.3286
				text = ""
			intervals [1525]:
				xmin = 1484.3286
				xmax = 1485.0286
				text = "cleveland"
			intervals [1526]:
				xmin = 1485.0286
				xmax = 1485.2795
				text = ""
			intervals [1527]:
				xmin = 1485.2795
				xmax = 1485.4895
				text = "they"
			intervals [1528]:
				xmin = 1485.4895
				xmax = 1485.7795
				text = "all"
			intervals [1529]:
				xmin = 1485.7795
				xmax = 1485.9495
				text = "over"
			intervals [1530]:
				xmin = 1485.9495
				xmax = 1486.0195
				text = "the"
			intervals [1531]:
				xmin = 1486.0195
				xmax = 1486.4295
				text = "place"
			intervals [1532]:
				xmin = 1486.4295
				xmax = 1486.6895
				text = "it"
			intervals [1533]:
				xmin = 1486.6895
				xmax = 1486.7395
				text = "s"
			intervals [1534]:
				xmin = 1486.7395
				xmax = 1486.7695
				text = "a"
			intervals [1535]:
				xmin = 1486.7695
				xmax = 1487.3695
				text = "mess"
			intervals [1536]:
				xmin = 1487.3695
				xmax = 1494.687
				text = ""
			intervals [1537]:
				xmin = 1494.687
				xmax = 1494.787
				text = "i"
			intervals [1538]:
				xmin = 1494.787
				xmax = 1494.987
				text = "think"
			intervals [1539]:
				xmin = 1494.987
				xmax = 1495.147
				text = "they're"
			intervals [1540]:
				xmin = 1495.147
				xmax = 1495.707
				text = "vulnerable"
			intervals [1541]:
				xmin = 1495.707
				xmax = 1495.737
				text = ""
			intervals [1542]:
				xmin = 1495.737
				xmax = 1495.827
				text = "i"
			intervals [1543]:
				xmin = 1495.827
				xmax = 1496.047
				text = "think"
			intervals [1544]:
				xmin = 1496.047
				xmax = 1496.217
				text = "they're"
			intervals [1545]:
				xmin = 1496.217
				xmax = 1496.777
				text = "vulnerable"
			intervals [1546]:
				xmin = 1496.777
				xmax = 1497.037
				text = "more"
			intervals [1547]:
				xmin = 1497.037
				xmax = 1497.197
				text = "than"
			intervals [1548]:
				xmin = 1497.197
				xmax = 1497.387
				text = "they've"
			intervals [1549]:
				xmin = 1497.387
				xmax = 1497.617
				text = "been"
			intervals [1550]:
				xmin = 1497.617
				xmax = 1497.677
				text = "in"
			intervals [1551]:
				xmin = 1497.677
				xmax = 1497.777
				text = "the"
			intervals [1552]:
				xmin = 1497.777
				xmax = 1498.017
				text = "last"
			intervals [1553]:
				xmin = 1498.017
				xmax = 1498.357
				text = "couple"
			intervals [1554]:
				xmin = 1498.357
				xmax = 1498.487
				text = ""
			intervals [1555]:
				xmin = 1498.487
				xmax = 1498.657
				text = "of"
			intervals [1556]:
				xmin = 1498.657
				xmax = 1498.947
				text = "years"
			intervals [1557]:
				xmin = 1498.947
				xmax = 1499.8353
				text = ""
			intervals [1558]:
				xmin = 1499.8353
				xmax = 1499.9553
				text = "i"
			intervals [1559]:
				xmin = 1499.9553
				xmax = 1500.1553
				text = "think"
			intervals [1560]:
				xmin = 1500.1553
				xmax = 1500.2653
				text = "so"
			intervals [1561]:
				xmin = 1500.2653
				xmax = 1500.4953
				text = "too"
			intervals [1562]:
				xmin = 1500.4953
				xmax = 1502.0983
				text = ""
			intervals [1563]:
				xmin = 1502.0983
				xmax = 1502.2783
				text = "that"
			intervals [1564]:
				xmin = 1502.2783
				xmax = 1502.3083
				text = ""
			intervals [1565]:
				xmin = 1502.3083
				xmax = 1502.7283
				text = "february"
			intervals [1566]:
				xmin = 1502.7283
				xmax = 1502.9983
				text = "game"
			intervals [1567]:
				xmin = 1502.9983
				xmax = 1503.4483
				text = "was"
			intervals [1568]:
				xmin = 1503.4483
				xmax = 1503.4883
				text = ""
			intervals [1569]:
				xmin = 1503.4883
				xmax = 1505.0683
				text = "crazy"
			intervals [1570]:
				xmin = 1505.0683
				xmax = 1505.7886
				text = ""
			intervals [1571]:
				xmin = 1505.7886
				xmax = 1505.9486
				text = "were"
			intervals [1572]:
				xmin = 1505.9486
				xmax = 1506.0586
				text = "you"
			intervals [1573]:
				xmin = 1506.0586
				xmax = 1506.3686
				text = "there"
			intervals [1574]:
				xmin = 1506.3686
				xmax = 1508.6555
				text = ""
			intervals [1575]:
				xmin = 1508.6555
				xmax = 1508.7355
				text = "<unk>"
			intervals [1576]:
				xmin = 1508.7355
				xmax = 1508.8355
				text = "i"
			intervals [1577]:
				xmin = 1508.8355
				xmax = 1509.0555
				text = "had"
			intervals [1578]:
				xmin = 1509.0555
				xmax = 1509.1855
				text = "a"
			intervals [1579]:
				xmin = 1509.1855
				xmax = 1509.3663
				text = ""
			intervals [1580]:
				xmin = 1509.3663
				xmax = 1509.7263
				text = "dinner"
			intervals [1581]:
				xmin = 1509.7263
				xmax = 1509.9263
				text = "that"
			intervals [1582]:
				xmin = 1509.9263
				xmax = 1510.2163
				text = "night"
			intervals [1583]:
				xmin = 1510.2163
				xmax = 1510.2463
				text = ""
			intervals [1584]:
				xmin = 1510.2463
				xmax = 1510.3963
				text = "so"
			intervals [1585]:
				xmin = 1510.3963
				xmax = 1510.4663
				text = "i"
			intervals [1586]:
				xmin = 1510.4663
				xmax = 1510.7663
				text = "couldn't"
			intervals [1587]:
				xmin = 1510.7663
				xmax = 1511.0263
				text = "go"
			intervals [1588]:
				xmin = 1511.0263
				xmax = 1511.3463
				text = "but"
			intervals [1589]:
				xmin = 1511.3463
				xmax = 1511.3763
				text = ""
			intervals [1590]:
				xmin = 1511.3763
				xmax = 1511.5463
				text = "we"
			intervals [1591]:
				xmin = 1511.5463
				xmax = 1511.9363
				text = "watched"
			intervals [1592]:
				xmin = 1511.9363
				xmax = 1511.9663
				text = ""
			intervals [1593]:
				xmin = 1511.9663
				xmax = 1512.1063
				text = "it"
			intervals [1594]:
				xmin = 1512.1063
				xmax = 1512.3463
				text = "was"
			intervals [1595]:
				xmin = 1512.3463
				xmax = 1513.3663
				text = "crazy"
			intervals [1596]:
				xmin = 1513.3663
				xmax = 1518.5869
				text = ""
			intervals [1597]:
				xmin = 1518.5869
				xmax = 1518.8869
				text = "yup"
			intervals [1598]:
				xmin = 1518.8869
				xmax = 1519.5478
				text = ""
			intervals [1599]:
				xmin = 1519.5478
				xmax = 1519.6978
				text = "what"
			intervals [1600]:
				xmin = 1519.6978
				xmax = 1519.8878
				text = "about"
			intervals [1601]:
				xmin = 1519.8878
				xmax = 1519.9978
				text = "the"
			intervals [1602]:
				xmin = 1519.9978
				xmax = 1520.8778
				text = "redskins"
			intervals [1603]:
				xmin = 1520.8778
				xmax = 1521.2728
				text = ""
			intervals [1604]:
				xmin = 1521.2728
				xmax = 1521.4528
				text = "tell"
			intervals [1605]:
				xmin = 1521.4528
				xmax = 1521.5428
				text = "me"
			intervals [1606]:
				xmin = 1521.5428
				xmax = 1521.7867
				text = ""
			intervals [1607]:
				xmin = 1521.7867
				xmax = 1521.9967
				text = "talk"
			intervals [1608]:
				xmin = 1521.9967
				xmax = 1522.2067
				text = "about"
			intervals [1609]:
				xmin = 1522.2067
				xmax = 1522.2367
				text = ""
			intervals [1610]:
				xmin = 1522.2367
				xmax = 1522.5467
				text = "talk"
			intervals [1611]:
				xmin = 1522.5467
				xmax = 1522.7467
				text = "about"
			intervals [1612]:
				xmin = 1522.7467
				xmax = 1523.0667
				text = "football"
			intervals [1613]:
				xmin = 1523.0667
				xmax = 1523.3067
				text = "cause"
			intervals [1614]:
				xmin = 1523.3067
				xmax = 1523.8267
				text = "football"
			intervals [1615]:
				xmin = 1523.8267
				xmax = 1523.9867
				text = "is"
			intervals [1616]:
				xmin = 1523.9867
				xmax = 1524.1867
				text = "your"
			intervals [1617]:
				xmin = 1524.1867
				xmax = 1524.4967
				text = "heart"
			intervals [1618]:
				xmin = 1524.4967
				xmax = 1524.5267
				text = ""
			intervals [1619]:
				xmin = 1524.5267
				xmax = 1524.7467
				text = "it"
			intervals [1620]:
				xmin = 1524.7467
				xmax = 1525.1867
				text = "seems"
			intervals [1621]:
				xmin = 1525.1867
				xmax = 1536.5502
				text = ""
			intervals [1622]:
				xmin = 1536.5502
				xmax = 1536.7702
				text = "<unk>"
			intervals [1623]:
				xmin = 1536.7702
				xmax = 1572.5935
				text = ""
			intervals [1624]:
				xmin = 1572.5935
				xmax = 1572.9835
				text = "mm"
			intervals [1625]:
				xmin = 1572.9835
				xmax = 1578.0221
				text = ""
			intervals [1626]:
				xmin = 1578.0221
				xmax = 1578.1121
				text = "are"
			intervals [1627]:
				xmin = 1578.1121
				xmax = 1578.1821
				text = "you"
			intervals [1628]:
				xmin = 1578.1821
				xmax = 1578.2121
				text = "a"
			intervals [1629]:
				xmin = 1578.2121
				xmax = 1578.5021
				text = "season"
			intervals [1630]:
				xmin = 1578.5021
				xmax = 1578.7321
				text = "ticket"
			intervals [1631]:
				xmin = 1578.7321
				xmax = 1578.9221
				text = "holder"
			intervals [1632]:
				xmin = 1578.9221
				xmax = 1581.106
				text = ""
			intervals [1633]:
				xmin = 1581.106
				xmax = 1581.366
				text = "hm"
			intervals [1634]:
				xmin = 1581.366
				xmax = 1588.4406
				text = ""
			intervals [1635]:
				xmin = 1588.4406
				xmax = 1588.8006
				text = "mm-hm"
			intervals [1636]:
				xmin = 1588.8006
				xmax = 1589.2847
				text = ""
			intervals [1637]:
				xmin = 1589.2847
				xmax = 1589.6447
				text = "mm-hm"
			intervals [1638]:
				xmin = 1589.6447
				xmax = 1607.5158
				text = ""
			intervals [1639]:
				xmin = 1607.5158
				xmax = 1607.6858
				text = "cause"
			intervals [1640]:
				xmin = 1607.6858
				xmax = 1607.8158
				text = "they"
			intervals [1641]:
				xmin = 1607.8158
				xmax = 1607.9958
				text = "show"
			intervals [1642]:
				xmin = 1607.9958
				xmax = 1608.1658
				text = "you"
			intervals [1643]:
				xmin = 1608.1658
				xmax = 1608.3758
				text = "what"
			intervals [1644]:
				xmin = 1608.3758
				xmax = 1608.5058
				text = "they"
			intervals [1645]:
				xmin = 1608.5058
				xmax = 1608.7458
				text = "wanna"
			intervals [1646]:
				xmin = 1608.7458
				xmax = 1608.8658
				text = "sh-"
			intervals [1647]:
				xmin = 1608.8658
				xmax = 1609.4577
				text = ""
			intervals [1648]:
				xmin = 1609.4577
				xmax = 1609.7777
				text = "yup"
			intervals [1649]:
				xmin = 1609.7777
				xmax = 1610.2985
				text = ""
			intervals [1650]:
				xmin = 1610.2985
				xmax = 1610.4585
				text = "and"
			intervals [1651]:
				xmin = 1610.4585
				xmax = 1610.5485
				text = "you"
			intervals [1652]:
				xmin = 1610.5485
				xmax = 1610.6985
				text = "miss"
			intervals [1653]:
				xmin = 1610.6985
				xmax = 1610.9785
				text = "all"
			intervals [1654]:
				xmin = 1610.9785
				xmax = 1611.1085
				text = "that"
			intervals [1655]:
				xmin = 1611.1085
				xmax = 1611.2185
				text = "could"
			intervals [1656]:
				xmin = 1611.2185
				xmax = 1611.3685
				text = "be"
			intervals [1657]:
				xmin = 1611.3685
				xmax = 1612.1885
				text = "happening"
			intervals [1658]:
				xmin = 1612.1885
				xmax = 1612.8978
				text = ""
			intervals [1659]:
				xmin = 1612.8978
				xmax = 1613.1178
				text = "i've"
			intervals [1660]:
				xmin = 1613.1178
				xmax = 1613.2481
				text = ""
			intervals [1661]:
				xmin = 1613.2481
				xmax = 1613.4381
				text = "i've"
			intervals [1662]:
				xmin = 1613.4381
				xmax = 1613.8996
				text = ""
			intervals [1663]:
				xmin = 1613.8996
				xmax = 1614.0896
				text = "so"
			intervals [1664]:
				xmin = 1614.0896
				xmax = 1614.5196
				text = "sometimes"
			intervals [1665]:
				xmin = 1614.5196
				xmax = 1614.6796
				text = "like"
			intervals [1666]:
				xmin = 1614.6796
				xmax = 1614.7496
				text = "i"
			intervals [1667]:
				xmin = 1614.7496
				xmax = 1614.8696
				text = "go"
			intervals [1668]:
				xmin = 1614.8696
				xmax = 1614.9596
				text = "to"
			intervals [1669]:
				xmin = 1614.9596
				xmax = 1615.0196
				text = "the"
			intervals [1670]:
				xmin = 1615.0196
				xmax = 1615.4196
				text = "basketball"
			intervals [1671]:
				xmin = 1615.4196
				xmax = 1615.6396
				text = "game"
			intervals [1672]:
				xmin = 1615.6396
				xmax = 1615.7196
				text = "and"
			intervals [1673]:
				xmin = 1615.7196
				xmax = 1615.8396
				text = "then"
			intervals [1674]:
				xmin = 1615.8396
				xmax = 1615.9596
				text = "i"
			intervals [1675]:
				xmin = 1615.9596
				xmax = 1615.9896
				text = "<unk>"
			intervals [1676]:
				xmin = 1615.9896
				xmax = 1616.1496
				text = "go"
			intervals [1677]:
				xmin = 1616.1496
				xmax = 1616.2696
				text = "ho"
			intervals [1678]:
				xmin = 1616.2696
				xmax = 1616.3196
				text = ""
			intervals [1679]:
				xmin = 1616.3196
				xmax = 1616.4896
				text = "like"
			intervals [1680]:
				xmin = 1616.4896
				xmax = 1616.5996
				text = "when"
			intervals [1681]:
				xmin = 1616.5996
				xmax = 1616.6296
				text = "i"
			intervals [1682]:
				xmin = 1616.6296
				xmax = 1616.7596
				text = "don't"
			intervals [1683]:
				xmin = 1616.7596
				xmax = 1616.8496
				text = "have"
			intervals [1684]:
				xmin = 1616.8496
				xmax = 1616.8796
				text = ""
			intervals [1685]:
				xmin = 1616.8796
				xmax = 1617.1096
				text = "anything"
			intervals [1686]:
				xmin = 1617.1096
				xmax = 1617.1696
				text = "to"
			intervals [1687]:
				xmin = 1617.1696
				xmax = 1617.2996
				text = "do"
			intervals [1688]:
				xmin = 1617.2996
				xmax = 1617.4196
				text = "which"
			intervals [1689]:
				xmin = 1617.4196
				xmax = 1617.4496
				text = ""
			intervals [1690]:
				xmin = 1617.4496
				xmax = 1617.6196
				text = "is"
			intervals [1691]:
				xmin = 1617.6196
				xmax = 1617.7996
				text = "not"
			intervals [1692]:
				xmin = 1617.7996
				xmax = 1618.2196
				text = "often"
			intervals [1693]:
				xmin = 1618.2196
				xmax = 1618.5341
				text = ""
			intervals [1694]:
				xmin = 1618.5341
				xmax = 1618.7341
				text = "but"
			intervals [1695]:
				xmin = 1618.7341
				xmax = 1618.8741
				text = "i"
			intervals [1696]:
				xmin = 1618.8741
				xmax = 1618.9041
				text = "<unk>"
			intervals [1697]:
				xmin = 1618.9041
				xmax = 1619.0341
				text = "go"
			intervals [1698]:
				xmin = 1619.0341
				xmax = 1619.2141
				text = "home"
			intervals [1699]:
				xmin = 1619.2141
				xmax = 1619.3141
				text = "and"
			intervals [1700]:
				xmin = 1619.3141
				xmax = 1619.7041
				text = "rewatch"
			intervals [1701]:
				xmin = 1619.7041
				xmax = 1619.7941
				text = "the"
			intervals [1702]:
				xmin = 1619.7941
				xmax = 1620.2741
				text = "game"
			intervals [1703]:
				xmin = 1620.2741
				xmax = 1620.3641
				text = "and"
			intervals [1704]:
				xmin = 1620.3641
				xmax = 1620.4741
				text = "i'm"
			intervals [1705]:
				xmin = 1620.4741
				xmax = 1620.6541
				text = "like"
			intervals [1706]:
				xmin = 1620.6541
				xmax = 1620.7141
				text = "oh"
			intervals [1707]:
				xmin = 1620.7141
				xmax = 1620.8241
				text = "my"
			intervals [1708]:
				xmin = 1620.8241
				xmax = 1621.0141
				text = "god"
			intervals [1709]:
				xmin = 1621.0141
				xmax = 1621.1741
				text = "that"
			intervals [1710]:
				xmin = 1621.1741
				xmax = 1621.3941
				text = "felt"
			intervals [1711]:
				xmin = 1621.3941
				xmax = 1621.6841
				text = "so"
			intervals [1712]:
				xmin = 1621.6841
				xmax = 1621.7341
				text = ""
			intervals [1713]:
				xmin = 1621.7341
				xmax = 1622.1541
				text = "different"
			intervals [1714]:
				xmin = 1622.1541
				xmax = 1622.1841
				text = ""
			intervals [1715]:
				xmin = 1622.1841
				xmax = 1622.5541
				text = "being"
			intervals [1716]:
				xmin = 1622.5541
				xmax = 1622.7541
				text = "there"
			intervals [1717]:
				xmin = 1622.7541
				xmax = 1622.9141
				text = "cause"
			intervals [1718]:
				xmin = 1622.9141
				xmax = 1623.0341
				text = "you"
			intervals [1719]:
				xmin = 1623.0341
				xmax = 1623.4741
				text = "see"
			intervals [1720]:
				xmin = 1623.4741
				xmax = 1623.5941
				text = "it"
			intervals [1721]:
				xmin = 1623.5941
				xmax = 1623.7741
				text = "from"
			intervals [1722]:
				xmin = 1623.7741
				xmax = 1623.8341
				text = "a"
			intervals [1723]:
				xmin = 1623.8341
				xmax = 1624.1941
				text = "totally"
			intervals [1724]:
				xmin = 1624.1941
				xmax = 1624.5641
				text = "different"
			intervals [1725]:
				xmin = 1624.5641
				xmax = 1625.1041
				text = "angle"
			intervals [1726]:
				xmin = 1625.1041
				xmax = 1625.9162
				text = ""
			intervals [1727]:
				xmin = 1625.9162
				xmax = 1626.0362
				text = "oh"
			intervals [1728]:
				xmin = 1626.0362
				xmax = 1626.1962
				text = "i'm"
			intervals [1729]:
				xmin = 1626.1962
				xmax = 1626.2462
				text = "a"
			intervals [1730]:
				xmin = 1626.2462
				xmax = 1626.3462
				text = ""
			intervals [1731]:
				xmin = 1626.3462
				xmax = 1626.5762
				text = "i'm"
			intervals [1732]:
				xmin = 1626.5762
				xmax = 1626.7062
				text = "a"
			intervals [1733]:
				xmin = 1626.7062
				xmax = 1627.3062
				text = "basketball"
			intervals [1734]:
				xmin = 1627.3062
				xmax = 1627.5662
				text = "i'm"
			intervals [1735]:
				xmin = 1627.5662
				xmax = 1627.6762
				text = "a"
			intervals [1736]:
				xmin = 1627.6762
				xmax = 1627.9649
				text = ""
			intervals [1737]:
				xmin = 1627.9649
				xmax = 1628.2449
				text = "oh"
			intervals [1738]:
				xmin = 1628.2449
				xmax = 1628.2749
				text = ""
			intervals [1739]:
				xmin = 1628.2749
				xmax = 1628.3749
				text = "we"
			intervals [1740]:
				xmin = 1628.3749
				xmax = 1628.4949
				text = "can"
			intervals [1741]:
				xmin = 1628.4949
				xmax = 1628.6649
				text = "talk"
			intervals [1742]:
				xmin = 1628.6649
				xmax = 1629.0149
				text = "basketball"
			intervals [1743]:
				xmin = 1629.0149
				xmax = 1629.2149
				text = "all"
			intervals [1744]:
				xmin = 1629.2149
				xmax = 1629.4249
				text = "day"
			intervals [1745]:
				xmin = 1629.4249
				xmax = 1630.147
				text = ""
			intervals [1746]:
				xmin = 1630.147
				xmax = 1630.327
				text = "i"
			intervals [1747]:
				xmin = 1630.327
				xmax = 1630.477
				text = "am"
			intervals [1748]:
				xmin = 1630.477
				xmax = 1630.627
				text = "a"
			intervals [1749]:
				xmin = 1630.627
				xmax = 1631.017
				text = "basket"
			intervals [1750]:
				xmin = 1631.017
				xmax = 1631.047
				text = ""
			intervals [1751]:
				xmin = 1631.047
				xmax = 1631.137
				text = "i"
			intervals [1752]:
				xmin = 1631.137
				xmax = 1631.237
				text = "am"
			intervals [1753]:
				xmin = 1631.237
				xmax = 1631.347
				text = "a"
			intervals [1754]:
				xmin = 1631.347
				xmax = 1631.767
				text = "wizards"
			intervals [1755]:
				xmin = 1631.767
				xmax = 1632.367
				text = "fan"
			intervals [1756]:
				xmin = 1632.367
				xmax = 1632.6202
				text = ""
			intervals [1757]:
				xmin = 1632.6202
				xmax = 1632.9002
				text = "after"
			intervals [1758]:
				xmin = 1632.9002
				xmax = 1633.0102
				text = "the"
			intervals [1759]:
				xmin = 1633.0102
				xmax = 1633.3402
				text = "wizards"
			intervals [1760]:
				xmin = 1633.3402
				xmax = 1633.4802
				text = "i'm"
			intervals [1761]:
				xmin = 1633.4802
				xmax = 1633.5402
				text = "a"
			intervals [1762]:
				xmin = 1633.5402
				xmax = 1634.0002
				text = "spurs"
			intervals [1763]:
				xmin = 1634.0002
				xmax = 1634.2402
				text = "fan"
			intervals [1764]:
				xmin = 1634.2402
				xmax = 1634.4502
				text = "because"
			intervals [1765]:
				xmin = 1634.4502
				xmax = 1634.5402
				text = "i"
			intervals [1766]:
				xmin = 1634.5402
				xmax = 1634.7402
				text = "was"
			intervals [1767]:
				xmin = 1634.7402
				xmax = 1634.8202
				text = "a"
			intervals [1768]:
				xmin = 1634.8202
				xmax = 1635.1202
				text = "timmy"
			intervals [1769]:
				xmin = 1635.1202
				xmax = 1635.6302
				text = "fan"
			intervals [1770]:
				xmin = 1635.6302
				xmax = 1636.2904
				text = ""
			intervals [1771]:
				xmin = 1636.2904
				xmax = 1637.4204
				text = "um"
			intervals [1772]:
				xmin = 1637.4204
				xmax = 1637.7252
				text = ""
			intervals [1773]:
				xmin = 1637.7252
				xmax = 1637.8652
				text = "<unk>"
			intervals [1774]:
				xmin = 1637.8652
				xmax = 1637.9652
				text = "and"
			intervals [1775]:
				xmin = 1637.9652
				xmax = 1638.0852
				text = "i'm"
			intervals [1776]:
				xmin = 1638.0852
				xmax = 1638.1752
				text = "a"
			intervals [1777]:
				xmin = 1638.1752
				xmax = 1638.6752
				text = "popovich"
			intervals [1778]:
				xmin = 1638.6752
				xmax = 1639.0952
				text = "fan"
			intervals [1779]:
				xmin = 1639.0952
				xmax = 1639.6179
				text = ""
			intervals [1780]:
				xmin = 1639.6179
				xmax = 1639.8379
				text = "um"
			intervals [1781]:
				xmin = 1639.8379
				xmax = 1639.8679
				text = ""
			intervals [1782]:
				xmin = 1639.8679
				xmax = 1640.0879
				text = "i"
			intervals [1783]:
				xmin = 1640.0879
				xmax = 1640.2879
				text = "lo"
			intervals [1784]:
				xmin = 1640.2879
				xmax = 1640.4179
				text = "but"
			intervals [1785]:
				xmin = 1640.4179
				xmax = 1640.4879
				text = "i"
			intervals [1786]:
				xmin = 1640.4879
				xmax = 1640.7879
				text = "also"
			intervals [1787]:
				xmin = 1640.7879
				xmax = 1641.0179
				text = "love"
			intervals [1788]:
				xmin = 1641.0179
				xmax = 1641.1179
				text = "the"
			intervals [1789]:
				xmin = 1641.1179
				xmax = 1641.7279
				text = "warriors"
			intervals [1790]:
				xmin = 1641.7279
				xmax = 1641.9568
				text = ""
			intervals [1791]:
				xmin = 1641.9568
				xmax = 1642.3268
				text = "like"
			intervals [1792]:
				xmin = 1642.3268
				xmax = 1642.9144
				text = ""
			intervals [1793]:
				xmin = 1642.9144
				xmax = 1643.0744
				text = "if"
			intervals [1794]:
				xmin = 1643.0744
				xmax = 1643.1744
				text = "it"
			intervals [1795]:
				xmin = 1643.1744
				xmax = 1643.2344
				text = "s"
			intervals [1796]:
				xmin = 1643.2344
				xmax = 1643.7044
				text = "warriors"
			intervals [1797]:
				xmin = 1643.7044
				xmax = 1643.7344
				text = ""
			intervals [1798]:
				xmin = 1643.7344
				xmax = 1643.9844
				text = "and"
			intervals [1799]:
				xmin = 1643.9844
				xmax = 1644.0144
				text = ""
			intervals [1800]:
				xmin = 1644.0144
				xmax = 1644.1444
				text = "if"
			intervals [1801]:
				xmin = 1644.1444
				xmax = 1644.2044
				text = "it"
			intervals [1802]:
				xmin = 1644.2044
				xmax = 1644.2644
				text = "s"
			intervals [1803]:
				xmin = 1644.2644
				xmax = 1644.6844
				text = "warriors"
			intervals [1804]:
				xmin = 1644.6844
				xmax = 1644.7144
				text = ""
			intervals [1805]:
				xmin = 1644.7144
				xmax = 1644.8744
				text = "and"
			intervals [1806]:
				xmin = 1644.8744
				xmax = 1645.4244
				text = "cavaliers"
			intervals [1807]:
				xmin = 1645.4244
				xmax = 1645.5344
				text = "i"
			intervals [1808]:
				xmin = 1645.5344
				xmax = 1645.6544
				text = "will"
			intervals [1809]:
				xmin = 1645.6544
				xmax = 1645.7544
				text = "go"
			intervals [1810]:
				xmin = 1645.7544
				xmax = 1646.1244
				text = "warriors"
			intervals [1811]:
				xmin = 1646.1244
				xmax = 1646.2644
				text = "all"
			intervals [1812]:
				xmin = 1646.2644
				xmax = 1646.2944
				text = ""
			intervals [1813]:
				xmin = 1646.2944
				xmax = 1646.4244
				text = "day"
			intervals [1814]:
				xmin = 1646.4244
				xmax = 1646.4644
				text = ""
			intervals [1815]:
				xmin = 1646.4644
				xmax = 1646.8044
				text = "i'm"
			intervals [1816]:
				xmin = 1646.8044
				xmax = 1647.0144
				text = "cause"
			intervals [1817]:
				xmin = 1647.0144
				xmax = 1647.0944
				text = "i'm"
			intervals [1818]:
				xmin = 1647.0944
				xmax = 1647.2244
				text = "not"
			intervals [1819]:
				xmin = 1647.2244
				xmax = 1647.2944
				text = "a"
			intervals [1820]:
				xmin = 1647.2944
				xmax = 1647.6244
				text = "lebron"
			intervals [1821]:
				xmin = 1647.6244
				xmax = 1647.7544
				text = "fan"
			intervals [1822]:
				xmin = 1647.7544
				xmax = 1647.7844
				text = ""
			intervals [1823]:
				xmin = 1647.7844
				xmax = 1647.9644
				text = "i"
			intervals [1824]:
				xmin = 1647.9644
				xmax = 1648.1844
				text = "am"
			intervals [1825]:
				xmin = 1648.1844
				xmax = 1648.3544
				text = "i'm"
			intervals [1826]:
				xmin = 1648.3544
				xmax = 1648.4344
				text = "a"
			intervals [1827]:
				xmin = 1648.4344
				xmax = 1648.8244
				text = "lebron"
			intervals [1828]:
				xmin = 1648.8244
				xmax = 1649.0744
				text = "hater"
			intervals [1829]:
				xmin = 1649.0744
				xmax = 1649.3144
				text = "because"
			intervals [1830]:
				xmin = 1649.3144
				xmax = 1649.3644
				text = "i"
			intervals [1831]:
				xmin = 1649.3644
				xmax = 1649.5944
				text = "think"
			intervals [1832]:
				xmin = 1649.5944
				xmax = 1650.0244
				text = "lebron"
			intervals [1833]:
				xmin = 1650.0244
				xmax = 1650.0544
				text = ""
			intervals [1834]:
				xmin = 1650.0544
				xmax = 1650.3244
				text = "is"
			intervals [1835]:
				xmin = 1650.3244
				xmax = 1650.4844
				text = "a"
			intervals [1836]:
				xmin = 1650.4844
				xmax = 1650.6444
				text = "too"
			intervals [1837]:
				xmin = 1650.6444
				xmax = 1650.8444
				text = "much"
			intervals [1838]:
				xmin = 1650.8444
				xmax = 1650.9344
				text = "of"
			intervals [1839]:
				xmin = 1650.9344
				xmax = 1650.9944
				text = "a"
			intervals [1840]:
				xmin = 1650.9944
				xmax = 1651.3944
				text = "lebron"
			intervals [1841]:
				xmin = 1651.3944
				xmax = 1651.7844
				text = "fan"
			intervals [1842]:
				xmin = 1651.7844
				xmax = 1652.0717
				text = ""
			intervals [1843]:
				xmin = 1652.0717
				xmax = 1652.1617
				text = "i"
			intervals [1844]:
				xmin = 1652.1617
				xmax = 1652.2917
				text = "don't"
			intervals [1845]:
				xmin = 1652.2917
				xmax = 1652.4517
				text = "like"
			intervals [1846]:
				xmin = 1652.4517
				xmax = 1652.6717
				text = "people"
			intervals [1847]:
				xmin = 1652.6717
				xmax = 1652.8217
				text = "like"
			intervals [1848]:
				xmin = 1652.8217
				xmax = 1653.0217
				text = ""
			intervals [1849]:
				xmin = 1653.0217
				xmax = 1653.1617
				text = "that"
			intervals [1850]:
				xmin = 1653.1617
				xmax = 1654.3539
				text = ""
			intervals [1851]:
				xmin = 1654.3539
				xmax = 1654.4839
				text = "i"
			intervals [1852]:
				xmin = 1654.4839
				xmax = 1654.6539
				text = "don't"
			intervals [1853]:
				xmin = 1654.6539
				xmax = 1654.7839
				text = "but"
			intervals [1854]:
				xmin = 1654.7839
				xmax = 1654.8339
				text = "i"
			intervals [1855]:
				xmin = 1654.8339
				xmax = 1655.0439
				text = "don't"
			intervals [1856]:
				xmin = 1655.0439
				xmax = 1655.2639
				text = "like"
			intervals [1857]:
				xmin = 1655.2639
				xmax = 1655.5739
				text = "people"
			intervals [1858]:
				xmin = 1655.5739
				xmax = 1655.8139
				text = "like"
			intervals [1859]:
				xmin = 1655.8139
				xmax = 1656.1139
				text = "that"
			intervals [1860]:
				xmin = 1656.1139
				xmax = 1656.4234
				text = ""
			intervals [1861]:
				xmin = 1656.4234
				xmax = 1656.5334
				text = "and"
			intervals [1862]:
				xmin = 1656.5334
				xmax = 1656.6934
				text = "i"
			intervals [1863]:
				xmin = 1656.6934
				xmax = 1657.1234
				text = "love"
			intervals [1864]:
				xmin = 1657.1234
				xmax = 1657.4934
				text = "golden"
			intervals [1865]:
				xmin = 1657.4934
				xmax = 1657.6634
				text = "sta-"
			intervals [1866]:
				xmin = 1657.6634
				xmax = 1657.6934
				text = ""
			intervals [1867]:
				xmin = 1657.6934
				xmax = 1657.8834
				text = "i"
			intervals [1868]:
				xmin = 1657.8834
				xmax = 1658.2034
				text = "love"
			intervals [1869]:
				xmin = 1658.2034
				xmax = 1658.3634
				text = "that"
			intervals [1870]:
				xmin = 1658.3634
				xmax = 1658.8434
				text = "nobody"
			intervals [1871]:
				xmin = 1658.8434
				xmax = 1659.0134
				text = "is"
			intervals [1872]:
				xmin = 1659.0134
				xmax = 1659.0434
				text = ""
			intervals [1873]:
				xmin = 1659.0434
				xmax = 1659.3534
				text = "over"
			intervals [1874]:
				xmin = 1659.3534
				xmax = 1659.8034
				text = "themselves"
			intervals [1875]:
				xmin = 1659.8034
				xmax = 1659.9034
				text = "and"
			intervals [1876]:
				xmin = 1659.9034
				xmax = 1660.3434
				text = "nobody"
			intervals [1877]:
				xmin = 1660.3434
				xmax = 1660.4934
				text = "is"
			intervals [1878]:
				xmin = 1660.4934
				xmax = 1660.5234
				text = ""
			intervals [1879]:
				xmin = 1660.5234
				xmax = 1660.7234
				text = "good"
			intervals [1880]:
				xmin = 1660.7234
				xmax = 1661.0334
				text = "enough"
			intervals [1881]:
				xmin = 1661.0334
				xmax = 1661.1734
				text = "that"
			intervals [1882]:
				xmin = 1661.1734
				xmax = 1661.3634
				text = "they"
			intervals [1883]:
				xmin = 1661.3634
				xmax = 1661.7034
				text = "can't"
			intervals [1884]:
				xmin = 1661.7034
				xmax = 1662.0934
				text = "step"
			intervals [1885]:
				xmin = 1662.0934
				xmax = 1662.3734
				text = "back"
			intervals [1886]:
				xmin = 1662.3734
				xmax = 1662.5235
				text = ""
			intervals [1887]:
				xmin = 1662.5235
				xmax = 1662.7135
				text = "for"
			intervals [1888]:
				xmin = 1662.7135
				xmax = 1662.8035
				text = "the"
			intervals [1889]:
				xmin = 1662.8035
				xmax = 1662.9635
				text = "good"
			intervals [1890]:
				xmin = 1662.9635
				xmax = 1663.0635
				text = "of"
			intervals [1891]:
				xmin = 1663.0635
				xmax = 1663.0935
				text = ""
			intervals [1892]:
				xmin = 1663.0935
				xmax = 1663.2135
				text = "the"
			intervals [1893]:
				xmin = 1663.2135
				xmax = 1663.7135
				text = "team"
			intervals [1894]:
				xmin = 1663.7135
				xmax = 1664.1517
				text = ""
			intervals [1895]:
				xmin = 1664.1517
				xmax = 1664.3017
				text = "and"
			intervals [1896]:
				xmin = 1664.3017
				xmax = 1664.5817
				text = "so"
			intervals [1897]:
				xmin = 1664.5817
				xmax = 1664.7817
				text = "i"
			intervals [1898]:
				xmin = 1664.7817
				xmax = 1665.3417
				text = "appreciate"
			intervals [1899]:
				xmin = 1665.3417
				xmax = 1665.3717
				text = ""
			intervals [1900]:
				xmin = 1665.3717
				xmax = 1665.5817
				text = "that"
			intervals [1901]:
				xmin = 1665.5817
				xmax = 1665.6117
				text = ""
			intervals [1902]:
				xmin = 1665.6117
				xmax = 1665.8417
				text = "because"
			intervals [1903]:
				xmin = 1665.8417
				xmax = 1665.9017
				text = "it"
			intervals [1904]:
				xmin = 1665.9017
				xmax = 1665.9417
				text = "s"
			intervals [1905]:
				xmin = 1665.9417
				xmax = 1666.1617
				text = "about"
			intervals [1906]:
				xmin = 1666.1617
				xmax = 1666.1917
				text = ""
			intervals [1907]:
				xmin = 1666.1917
				xmax = 1666.3017
				text = "at"
			intervals [1908]:
				xmin = 1666.3017
				xmax = 1666.3617
				text = "the"
			intervals [1909]:
				xmin = 1666.3617
				xmax = 1666.4617
				text = "end"
			intervals [1910]:
				xmin = 1666.4617
				xmax = 1666.5217
				text = "of"
			intervals [1911]:
				xmin = 1666.5217
				xmax = 1666.5817
				text = "the"
			intervals [1912]:
				xmin = 1666.5817
				xmax = 1666.6417
				text = "day"
			intervals [1913]:
				xmin = 1666.6417
				xmax = 1666.7417
				text = "it"
			intervals [1914]:
				xmin = 1666.7417
				xmax = 1666.7717
				text = "s"
			intervals [1915]:
				xmin = 1666.7717
				xmax = 1666.9717
				text = "about"
			intervals [1916]:
				xmin = 1666.9717
				xmax = 1667.0417
				text = "the"
			intervals [1917]:
				xmin = 1667.0417
				xmax = 1667.3617
				text = "team"
			intervals [1918]:
				xmin = 1667.3617
				xmax = 1667.4017
				text = ""
			intervals [1919]:
				xmin = 1667.4017
				xmax = 1667.5417
				text = "and"
			intervals [1920]:
				xmin = 1667.5417
				xmax = 1667.6217
				text = "you"
			intervals [1921]:
				xmin = 1667.6217
				xmax = 1667.7617
				text = "can"
			intervals [1922]:
				xmin = 1667.7617
				xmax = 1667.9817
				text = "take"
			intervals [1923]:
				xmin = 1667.9817
				xmax = 1668.2217
				text = "all"
			intervals [1924]:
				xmin = 1668.2217
				xmax = 1668.3117
				text = "the"
			intervals [1925]:
				xmin = 1668.3117
				xmax = 1668.7617
				text = "individual"
			intervals [1926]:
				xmin = 1668.7617
				xmax = 1669.3617
				text = "accolades"
			intervals [1927]:
				xmin = 1669.3617
				xmax = 1669.6846
				text = ""
			intervals [1928]:
				xmin = 1669.6846
				xmax = 1669.8346
				text = "and"
			intervals [1929]:
				xmin = 1669.8346
				xmax = 1669.9446
				text = "they"
			intervals [1930]:
				xmin = 1669.9446
				xmax = 1670.2846
				text = "do"
			intervals [1931]:
				xmin = 1670.2846
				xmax = 1670.5846
				text = "that"
			intervals [1932]:
				xmin = 1670.5846
				xmax = 1670.6146
				text = ""
			intervals [1933]:
				xmin = 1670.6146
				xmax = 1671.2246
				text = "because"
			intervals [1934]:
				xmin = 1671.2246
				xmax = 1671.3046
				text = "it"
			intervals [1935]:
				xmin = 1671.3046
				xmax = 1671.3846
				text = "s"
			intervals [1936]:
				xmin = 1671.3846
				xmax = 1671.6546
				text = "about"
			intervals [1937]:
				xmin = 1671.6546
				xmax = 1671.7546
				text = "the"
			intervals [1938]:
				xmin = 1671.7546
				xmax = 1672.2246
				text = "team"
			intervals [1939]:
				xmin = 1672.2246
				xmax = 1672.3872
				text = ""
			intervals [1940]:
				xmin = 1672.3872
				xmax = 1672.4472
				text = "and"
			intervals [1941]:
				xmin = 1672.4472
				xmax = 1672.5372
				text = "so"
			intervals [1942]:
				xmin = 1672.5372
				xmax = 1672.6372
				text = "when"
			intervals [1943]:
				xmin = 1672.6372
				xmax = 1672.7672
				text = "your"
			intervals [1944]:
				xmin = 1672.7672
				xmax = 1673.0272
				text = "team"
			intervals [1945]:
				xmin = 1673.0272
				xmax = 1673.1672
				text = "is"
			intervals [1946]:
				xmin = 1673.1672
				xmax = 1673.2672
				text = "the"
			intervals [1947]:
				xmin = 1673.2672
				xmax = 1673.6272
				text = "better"
			intervals [1948]:
				xmin = 1673.6272
				xmax = 1673.7372
				text = ""
			intervals [1949]:
				xmin = 1673.7372
				xmax = 1673.8872
				text = "when"
			intervals [1950]:
				xmin = 1673.8872
				xmax = 1674.0372
				text = "your"
			intervals [1951]:
				xmin = 1674.0372
				xmax = 1674.2872
				text = "team"
			intervals [1952]:
				xmin = 1674.2872
				xmax = 1674.4572
				text = "is"
			intervals [1953]:
				xmin = 1674.4572
				xmax = 1674.8572
				text = "better"
			intervals [1954]:
				xmin = 1674.8572
				xmax = 1675.6946
				text = ""
			intervals [1955]:
				xmin = 1675.6946
				xmax = 1675.8546
				text = "the"
			intervals [1956]:
				xmin = 1675.8546
				xmax = 1676.4446
				text = "individual"
			intervals [1957]:
				xmin = 1676.4446
				xmax = 1677.0846
				text = "performances"
			intervals [1958]:
				xmin = 1677.0846
				xmax = 1677.2546
				text = "will"
			intervals [1959]:
				xmin = 1677.2546
				xmax = 1677.2846
				text = ""
			intervals [1960]:
				xmin = 1677.2846
				xmax = 1677.4546
				text = "ps-"
			intervals [1961]:
				xmin = 1677.4546
				xmax = 1677.6265
				text = ""
			intervals [1962]:
				xmin = 1677.6265
				xmax = 1677.7665
				text = "will"
			intervals [1963]:
				xmin = 1677.7665
				xmax = 1678.2665
				text = "shine"
			intervals [1964]:
				xmin = 1678.2665
				xmax = 1679.0812
				text = ""
			intervals [1965]:
				xmin = 1679.0812
				xmax = 1679.2212
				text = "that"
			intervals [1966]:
				xmin = 1679.2212
				xmax = 1679.2612
				text = "s"
			intervals [1967]:
				xmin = 1679.2612
				xmax = 1679.3312
				text = "why"
			intervals [1968]:
				xmin = 1679.3312
				xmax = 1679.3712
				text = "i"
			intervals [1969]:
				xmin = 1679.3712
				xmax = 1679.5612
				text = "don't"
			intervals [1970]:
				xmin = 1679.5612
				xmax = 1679.7212
				text = "like"
			intervals [1971]:
				xmin = 1679.7212
				xmax = 1680.2933
				text = ""
			intervals [1972]:
				xmin = 1680.2933
				xmax = 1680.4533
				text = "i'm"
			intervals [1973]:
				xmin = 1680.4533
				xmax = 1680.5833
				text = "not"
			intervals [1974]:
				xmin = 1680.5833
				xmax = 1680.6233
				text = "a"
			intervals [1975]:
				xmin = 1680.6233
				xmax = 1680.9433
				text = "lebron"
			intervals [1976]:
				xmin = 1680.9433
				xmax = 1681.0133
				text = ""
			intervals [1977]:
				xmin = 1681.0133
				xmax = 1681.2233
				text = "fan"
			intervals [1978]:
				xmin = 1681.2233
				xmax = 1681.2533
				text = ""
			intervals [1979]:
				xmin = 1681.2533
				xmax = 1681.4233
				text = "any"
			intervals [1980]:
				xmin = 1681.4233
				xmax = 1681.5433
				text = "day"
			intervals [1981]:
				xmin = 1681.5433
				xmax = 1681.6233
				text = "of"
			intervals [1982]:
				xmin = 1681.6233
				xmax = 1681.7033
				text = ""
			intervals [1983]:
				xmin = 1681.7033
				xmax = 1681.7633
				text = "the"
			intervals [1984]:
				xmin = 1681.7633
				xmax = 1682.1633
				text = "week"
			intervals [1985]:
				xmin = 1682.1633
				xmax = 1682.7056
				text = ""
			intervals [1986]:
				xmin = 1682.7056
				xmax = 1682.8256
				text = "but"
			intervals [1987]:
				xmin = 1682.8256
				xmax = 1682.9856
				text = "oh"
			intervals [1988]:
				xmin = 1682.9856
				xmax = 1683.0656
				text = "we"
			intervals [1989]:
				xmin = 1683.0656
				xmax = 1683.1756
				text = "can"
			intervals [1990]:
				xmin = 1683.1756
				xmax = 1683.3656
				text = "talk"
			intervals [1991]:
				xmin = 1683.3656
				xmax = 1683.6956
				text = "basketball"
			intervals [1992]:
				xmin = 1683.6956
				xmax = 1683.8656
				text = "all"
			intervals [1993]:
				xmin = 1683.8656
				xmax = 1683.8956
				text = ""
			intervals [1994]:
				xmin = 1683.8956
				xmax = 1683.9556
				text = "day"
			intervals [1995]:
				xmin = 1683.9556
				xmax = 1684.5807
				text = ""
			intervals [1996]:
				xmin = 1684.5807
				xmax = 1684.8307
				text = "okay"
			intervals [1997]:
				xmin = 1684.8307
				xmax = 1684.8707
				text = ""
			intervals [1998]:
				xmin = 1684.8707
				xmax = 1685.0507
				text = "but"
			intervals [1999]:
				xmin = 1685.0507
				xmax = 1685.1307
				text = "i"
			intervals [2000]:
				xmin = 1685.1307
				xmax = 1685.2807
				text = "know"
			intervals [2001]:
				xmin = 1685.2807
				xmax = 1685.3507
				text = "we"
			intervals [2002]:
				xmin = 1685.3507
				xmax = 1685.5007
				text = "not"
			intervals [2003]:
				xmin = 1685.5007
				xmax = 1685.7807
				text = "gon-"
			intervals [2004]:
				xmin = 1685.7807
				xmax = 1685.9896
				text = ""
			intervals [2005]:
				xmin = 1685.9896
				xmax = 1686.2096
				text = "so"
			intervals [2006]:
				xmin = 1686.2096
				xmax = 1686.4096
				text = ""
			intervals [2007]:
				xmin = 1686.4096
				xmax = 1686.5896
				text = "let"
			intervals [2008]:
				xmin = 1686.5896
				xmax = 1686.6996
				text = "s"
			intervals [2009]:
				xmin = 1686.6996
				xmax = 1686.7796
				text = "we"
			intervals [2010]:
				xmin = 1686.7796
				xmax = 1686.8096
				text = "<unk>"
			intervals [2011]:
				xmin = 1686.8096
				xmax = 1687.0796
				text = "move"
			intervals [2012]:
				xmin = 1687.0796
				xmax = 1687.2996
				text = "on"
			intervals [2013]:
				xmin = 1687.2996
				xmax = 1687.6896
				text = "so"
			intervals [2014]:
				xmin = 1687.6896
				xmax = 1687.7811
				text = ""
			intervals [2015]:
				xmin = 1687.7811
				xmax = 1688.1011
				text = "<unk>"
			intervals [2016]:
				xmin = 1688.1011
				xmax = 1688.2411
				text = "so"
			intervals [2017]:
				xmin = 1688.2411
				xmax = 1688.4311
				text = "tell"
			intervals [2018]:
				xmin = 1688.4311
				xmax = 1688.5511
				text = "me"
			intervals [2019]:
				xmin = 1688.5511
				xmax = 1688.9511
				text = "about"
			intervals [2020]:
				xmin = 1688.9511
				xmax = 1688.9811
				text = ""
			intervals [2021]:
				xmin = 1688.9811
				xmax = 1689.4711
				text = "um"
			intervals [2022]:
				xmin = 1689.4711
				xmax = 1690.504
				text = ""
			intervals [2023]:
				xmin = 1690.504
				xmax = 1690.654
				text = "<unk>"
			intervals [2024]:
				xmin = 1690.654
				xmax = 1690.804
				text = "so"
			intervals [2025]:
				xmin = 1690.804
				xmax = 1691.024
				text = "when"
			intervals [2026]:
				xmin = 1691.024
				xmax = 1691.184
				text = "when"
			intervals [2027]:
				xmin = 1691.184
				xmax = 1691.304
				text = "the"
			intervals [2028]:
				xmin = 1691.304
				xmax = 1691.404
				text = "the"
			intervals [2029]:
				xmin = 1691.404
				xmax = 1691.724
				text = "season"
			intervals [2030]:
				xmin = 1691.724
				xmax = 1691.894
				text = "really"
			intervals [2031]:
				xmin = 1691.894
				xmax = 1692.114
				text = "starts"
			intervals [2032]:
				xmin = 1692.114
				xmax = 1692.194
				text = "we"
			intervals [2033]:
				xmin = 1692.194
				xmax = 1692.374
				text = "will"
			intervals [2034]:
				xmin = 1692.374
				xmax = 1692.494
				text = "be"
			intervals [2035]:
				xmin = 1692.494
				xmax = 1692.8938
				text = ""
			intervals [2036]:
				xmin = 1692.8938
				xmax = 1693.0638
				text = "most"
			intervals [2037]:
				xmin = 1693.0638
				xmax = 1693.4538
				text = "definitely"
			intervals [2038]:
				xmin = 1693.4538
				xmax = 1693.6838
				text = "talking"
			intervals [2039]:
				xmin = 1693.6838
				xmax = 1693.8938
				text = "about"
			intervals [2040]:
				xmin = 1693.8938
				xmax = 1694.0183
				text = ""
			intervals [2041]:
				xmin = 1694.0183
				xmax = 1694.1383
				text = "so"
			intervals [2042]:
				xmin = 1694.1383
				xmax = 1694.5083
				text = "rdx"
			intervals [2043]:
				xmin = 1694.5083
				xmax = 1694.5683
				text = "and"
			intervals [2044]:
				xmin = 1694.5683
				xmax = 1694.6183
				text = "i"
			intervals [2045]:
				xmin = 1694.6183
				xmax = 1694.7883
				text = "used"
			intervals [2046]:
				xmin = 1694.7883
				xmax = 1694.8583
				text = "to"
			intervals [2047]:
				xmin = 1694.8583
				xmax = 1695.0483
				text = "talk"
			intervals [2048]:
				xmin = 1695.0483
				xmax = 1695.2383
				text = "about"
			intervals [2049]:
				xmin = 1695.2383
				xmax = 1695.3083
				text = "the"
			intervals [2050]:
				xmin = 1695.3083
				xmax = 1695.8783
				text = "games"
			intervals [2051]:
				xmin = 1695.8783
				xmax = 1696.4206
				text = ""
			intervals [2052]:
				xmin = 1696.4206
				xmax = 1696.8006
				text = "um"
			intervals [2053]:
				xmin = 1696.8006
				xmax = 1696.8406
				text = ""
			intervals [2054]:
				xmin = 1696.8406
				xmax = 1697.2006
				text = "after"
			intervals [2055]:
				xmin = 1697.2006
				xmax = 1697.2406
				text = ""
			intervals [2056]:
				xmin = 1697.2406
				xmax = 1697.5006
				text = "after"
			intervals [2057]:
				xmin = 1697.5006
				xmax = 1697.5706
				text = "the"
			intervals [2058]:
				xmin = 1697.5706
				xmax = 1697.9006
				text = "games"
			intervals [2059]:
				xmin = 1697.9006
				xmax = 1698.2499
				text = ""
			intervals [2060]:
				xmin = 1698.2499
				xmax = 1698.5299
				text = "yeah"
			intervals [2061]:
				xmin = 1698.5299
				xmax = 1698.5599
				text = ""
			intervals [2062]:
				xmin = 1698.5599
				xmax = 1698.7999
				text = "like"
			intervals [2063]:
				xmin = 1698.7999
				xmax = 1698.9199
				text = "the"
			intervals [2064]:
				xmin = 1698.9199
				xmax = 1699.1199
				text = "day"
			intervals [2065]:
				xmin = 1699.1199
				xmax = 1699.3999
				text = "after"
			intervals [2066]:
				xmin = 1699.3999
				xmax = 1699.5799
				text = "we"
			intervals [2067]:
				xmin = 1699.5799
				xmax = 1699.7899
				text = "would"
			intervals [2068]:
				xmin = 1699.7899
				xmax = 1699.8199
				text = ""
			intervals [2069]:
				xmin = 1699.8199
				xmax = 1700.1499
				text = "always"
			intervals [2070]:
				xmin = 1700.1499
				xmax = 1700.3399
				text = "talk"
			intervals [2071]:
				xmin = 1700.3399
				xmax = 1700.5099
				text = "about"
			intervals [2072]:
				xmin = 1700.5099
				xmax = 1700.5699
				text = "the"
			intervals [2073]:
				xmin = 1700.5699
				xmax = 1701.0899
				text = "games"
			intervals [2074]:
				xmin = 1701.0899
				xmax = 1704.0797
				text = ""
			intervals [2075]:
				xmin = 1704.0797
				xmax = 1704.3397
				text = "like"
			intervals [2076]:
				xmin = 1704.3397
				xmax = 1704.5597
				text = "i'm"
			intervals [2077]:
				xmin = 1704.5597
				xmax = 1704.687
				text = ""
			intervals [2078]:
				xmin = 1704.687
				xmax = 1704.847
				text = "cause"
			intervals [2079]:
				xmin = 1704.847
				xmax = 1704.947
				text = "i'm"
			intervals [2080]:
				xmin = 1704.947
				xmax = 1705.217
				text = "also"
			intervals [2081]:
				xmin = 1705.217
				xmax = 1705.267
				text = "a"
			intervals [2082]:
				xmin = 1705.267
				xmax = 1705.497
				text = "sta-"
			intervals [2083]:
				xmin = 1705.497
				xmax = 1705.527
				text = ""
			intervals [2084]:
				xmin = 1705.527
				xmax = 1705.647
				text = "i"
			intervals [2085]:
				xmin = 1705.647
				xmax = 1705.787
				text = "do"
			intervals [2086]:
				xmin = 1705.787
				xmax = 1706.087
				text = "data"
			intervals [2087]:
				xmin = 1706.087
				xmax = 1706.177
				text = "so"
			intervals [2088]:
				xmin = 1706.177
				xmax = 1706.317
				text = "i'm"
			intervals [2089]:
				xmin = 1706.317
				xmax = 1706.347
				text = ""
			intervals [2090]:
				xmin = 1706.347
				xmax = 1706.637
				text = "also"
			intervals [2091]:
				xmin = 1706.637
				xmax = 1706.937
				text = "but"
			intervals [2092]:
				xmin = 1706.937
				xmax = 1706.997
				text = ""
			intervals [2093]:
				xmin = 1706.997
				xmax = 1707.497
				text = "stats"
			intervals [2094]:
				xmin = 1707.497
				xmax = 1707.6799
				text = ""
			intervals [2095]:
				xmin = 1707.6799
				xmax = 1707.7899
				text = "but"
			intervals [2096]:
				xmin = 1707.7899
				xmax = 1707.9299
				text = "i"
			intervals [2097]:
				xmin = 1707.9299
				xmax = 1708.1499
				text = "love"
			intervals [2098]:
				xmin = 1708.1499
				xmax = 1708.8899
				text = "stats"
			intervals [2099]:
				xmin = 1708.8899
				xmax = 1708.9199
				text = ""
			intervals [2100]:
				xmin = 1708.9199
				xmax = 1709.1899
				text = "so"
			intervals [2101]:
				xmin = 1709.1899
				xmax = 1709.3099
				text = "i"
			intervals [2102]:
				xmin = 1709.3099
				xmax = 1709.5899
				text = "think"
			intervals [2103]:
				xmin = 1709.5899
				xmax = 1710.0499
				text = "basketball"
			intervals [2104]:
				xmin = 1710.0499
				xmax = 1710.2199
				text = "has"
			intervals [2105]:
				xmin = 1710.2199
				xmax = 1710.3599
				text = "some"
			intervals [2106]:
				xmin = 1710.3599
				xmax = 1710.4199
				text = "of"
			intervals [2107]:
				xmin = 1710.4199
				xmax = 1710.4799
				text = "the"
			intervals [2108]:
				xmin = 1710.4799
				xmax = 1710.6599
				text = "most"
			intervals [2109]:
				xmin = 1710.6599
				xmax = 1710.6899
				text = ""
			intervals [2110]:
				xmin = 1710.6899
				xmax = 1711.1799
				text = "interesting"
			intervals [2111]:
				xmin = 1711.1799
				xmax = 1711.6299
				text = "stats"
			intervals [2112]:
				xmin = 1711.6299
				xmax = 1711.9415
				text = ""
			intervals [2113]:
				xmin = 1711.9415
				xmax = 1712.1215
				text = "and"
			intervals [2114]:
				xmin = 1712.1215
				xmax = 1712.2615
				text = "i"
			intervals [2115]:
				xmin = 1712.2615
				xmax = 1712.7215
				text = "love"
			intervals [2116]:
				xmin = 1712.7215
				xmax = 1712.7715
				text = ""
			intervals [2117]:
				xmin = 1712.7715
				xmax = 1713.0415
				text = "like"
			intervals [2118]:
				xmin = 1713.0415
				xmax = 1713.1215
				text = ""
			intervals [2119]:
				xmin = 1713.1215
				xmax = 1714.0315
				text = "percentages"
			intervals [2120]:
				xmin = 1714.0315
				xmax = 1714.1615
				text = "i"
			intervals [2121]:
				xmin = 1714.1615
				xmax = 1714.4115
				text = "love"
			intervals [2122]:
				xmin = 1714.4115
				xmax = 1714.7815
				text = "just"
			intervals [2123]:
				xmin = 1714.7815
				xmax = 1715.0545
				text = ""
			intervals [2124]:
				xmin = 1715.0545
				xmax = 1715.2445
				text = "the"
			intervals [2125]:
				xmin = 1715.2445
				xmax = 1715.6645
				text = "numbers"
			intervals [2126]:
				xmin = 1715.6645
				xmax = 1715.8745
				text = "part"
			intervals [2127]:
				xmin = 1715.8745
				xmax = 1715.9745
				text = "of"
			intervals [2128]:
				xmin = 1715.9745
				xmax = 1716.0545
				text = "it"
			intervals [2129]:
				xmin = 1716.0545
				xmax = 1716.1745
				text = "is"
			intervals [2130]:
				xmin = 1716.1745
				xmax = 1716.6345
				text = "fascinating"
			intervals [2131]:
				xmin = 1716.6345
				xmax = 1716.7045
				text = "to"
			intervals [2132]:
				xmin = 1716.7045
				xmax = 1716.8445
				text = "me"
			intervals [2133]:
				xmin = 1716.8445
				xmax = 1717.0745
				text = "too"
			intervals [2134]:
				xmin = 1717.0745
				xmax = 1717.6813
				text = ""
			intervals [2135]:
				xmin = 1717.6813
				xmax = 1718.2413
				text = "um"
			intervals [2136]:
				xmin = 1718.2413
				xmax = 1718.3613
				text = "but"
			intervals [2137]:
				xmin = 1718.3613
				xmax = 1718.6813
				text = "anyway"
			intervals [2138]:
				xmin = 1718.6813
				xmax = 1719.1727
				text = ""
			intervals [2139]:
				xmin = 1719.1727
				xmax = 1719.5227
				text = "um"
			intervals [2140]:
				xmin = 1719.5227
				xmax = 1719.6227
				text = "so"
			intervals [2141]:
				xmin = 1719.6227
				xmax = 1719.8227
				text = "tell"
			intervals [2142]:
				xmin = 1719.8227
				xmax = 1719.9227
				text = "me"
			intervals [2143]:
				xmin = 1719.9227
				xmax = 1720.0027
				text = "a"
			intervals [2144]:
				xmin = 1720.0027
				xmax = 1720.1727
				text = "little"
			intervals [2145]:
				xmin = 1720.1727
				xmax = 1720.2727
				text = "bit"
			intervals [2146]:
				xmin = 1720.2727
				xmax = 1720.4727
				text = "about"
			intervals [2147]:
				xmin = 1720.4727
				xmax = 1720.6027
				text = "your"
			intervals [2148]:
				xmin = 1720.6027
				xmax = 1721.0427
				text = "family"
			intervals [2149]:
				xmin = 1721.0427
				xmax = 1721.4424
				text = ""
			intervals [2150]:
				xmin = 1721.4424
				xmax = 1721.5524
				text = "do"
			intervals [2151]:
				xmin = 1721.5524
				xmax = 1721.6624
				text = "you"
			intervals [2152]:
				xmin = 1721.6624
				xmax = 1721.9224
				text = "think"
			intervals [2153]:
				xmin = 1721.9224
				xmax = 1722.0524
				text = "are"
			intervals [2154]:
				xmin = 1722.0524
				xmax = 1722.2224
				text = "you"
			intervals [2155]:
				xmin = 1722.2224
				xmax = 1722.2724
				text = "a"
			intervals [2156]:
				xmin = 1722.2724
				xmax = 1722.6024
				text = "close"
			intervals [2157]:
				xmin = 1722.6024
				xmax = 1723.0424
				text = "family"
			intervals [2158]:
				xmin = 1723.0424
				xmax = 1723.1124
				text = "or"
			intervals [2159]:
				xmin = 1723.1124
				xmax = 1723.2524
				text = "y'all"
			intervals [2160]:
				xmin = 1723.2524
				xmax = 1723.4724
				text = "kind"
			intervals [2161]:
				xmin = 1723.4724
				xmax = 1723.6124
				text = "of"
			intervals [2162]:
				xmin = 1723.6124
				xmax = 1724.9155
				text = ""
			intervals [2163]:
				xmin = 1724.9155
				xmax = 1725.4555
				text = "<unk>"
			intervals [2164]:
				xmin = 1725.4555
				xmax = 1741.431
				text = ""
			intervals [2165]:
				xmin = 1741.431
				xmax = 1741.751
				text = "wow"
			intervals [2166]:
				xmin = 1741.751
				xmax = 1774.8677
				text = ""
			intervals [2167]:
				xmin = 1774.8677
				xmax = 1775.1977
				text = "mm-hm"
			intervals [2168]:
				xmin = 1775.1977
				xmax = 1784.5855
				text = ""
			intervals [2169]:
				xmin = 1784.5855
				xmax = 1784.6855
				text = "but"
			intervals [2170]:
				xmin = 1784.6855
				xmax = 1784.7855
				text = "you're"
			intervals [2171]:
				xmin = 1784.7855
				xmax = 1784.9355
				text = "not"
			intervals [2172]:
				xmin = 1784.9355
				xmax = 1785.1555
				text = "close"
			intervals [2173]:
				xmin = 1785.1555
				xmax = 1785.3255
				text = "to"
			intervals [2174]:
				xmin = 1785.3255
				xmax = 1785.3555
				text = ""
			intervals [2175]:
				xmin = 1785.3555
				xmax = 1785.5555
				text = "him"
			intervals [2176]:
				xmin = 1785.5555
				xmax = 1785.5955
				text = ""
			intervals [2177]:
				xmin = 1785.5955
				xmax = 1785.8355
				text = "so"
			intervals [2178]:
				xmin = 1785.8355
				xmax = 1786.0255
				text = "that"
			intervals [2179]:
				xmin = 1786.0255
				xmax = 1791.5163
				text = ""
			intervals [2180]:
				xmin = 1791.5163
				xmax = 1791.6363
				text = "mm"
			intervals [2181]:
				xmin = 1791.6363
				xmax = 1805.3381
				text = ""
			intervals [2182]:
				xmin = 1805.3381
				xmax = 1805.4381
				text = "oh"
			intervals [2183]:
				xmin = 1805.4381
				xmax = 1805.6681
				text = "y'all"
			intervals [2184]:
				xmin = 1805.6681
				xmax = 1806.0181
				text = "celebrate"
			intervals [2185]:
				xmin = 1806.0181
				xmax = 1806.3181
				text = "anything"
			intervals [2186]:
				xmin = 1806.3181
				xmax = 1806.5081
				text = "y'all"
			intervals [2187]:
				xmin = 1806.5081
				xmax = 1806.8381
				text = "celebrate"
			intervals [2188]:
				xmin = 1806.8381
				xmax = 1806.9781
				text = "cause"
			intervals [2189]:
				xmin = 1806.9781
				xmax = 1807.0381
				text = "it"
			intervals [2190]:
				xmin = 1807.0381
				xmax = 1807.1281
				text = "s"
			intervals [2191]:
				xmin = 1807.1281
				xmax = 1807.6381
				text = "tuesday"
			intervals [2192]:
				xmin = 1807.6381
				xmax = 1807.7275
				text = ""
			intervals [2193]:
				xmin = 1807.7275
				xmax = 1807.8375
				text = "oh"
			intervals [2194]:
				xmin = 1807.8375
				xmax = 1807.8975
				text = "we"
			intervals [2195]:
				xmin = 1807.8975
				xmax = 1808.0375
				text = "gonna"
			intervals [2196]:
				xmin = 1808.0375
				xmax = 1808.4675
				text = "celebrate"
			intervals [2197]:
				xmin = 1808.4675
				xmax = 1836.4701
				text = ""
			intervals [2198]:
				xmin = 1836.4701
				xmax = 1836.6101
				text = "do"
			intervals [2199]:
				xmin = 1836.6101
				xmax = 1836.7601
				text = "y'all"
			intervals [2200]:
				xmin = 1836.7601
				xmax = 1836.8801
				text = "go"
			intervals [2201]:
				xmin = 1836.8801
				xmax = 1837.0301
				text = "to"
			intervals [2202]:
				xmin = 1837.0301
				xmax = 1837.5601
				text = "church"
			intervals [2203]:
				xmin = 1837.5601
				xmax = 1844.442
				text = ""
			intervals [2204]:
				xmin = 1844.442
				xmax = 1844.812
				text = "mm"
			intervals [2205]:
				xmin = 1844.812
				xmax = 1845.5598
				text = ""
			intervals [2206]:
				xmin = 1845.5598
				xmax = 1845.6298
				text = "do"
			intervals [2207]:
				xmin = 1845.6298
				xmax = 1845.7798
				text = "y'all"
			intervals [2208]:
				xmin = 1845.7798
				xmax = 1845.8798
				text = "do"
			intervals [2209]:
				xmin = 1845.8798
				xmax = 1846.0998
				text = "like"
			intervals [2210]:
				xmin = 1846.0998
				xmax = 1846.3698
				text = "after"
			intervals [2211]:
				xmin = 1846.3698
				xmax = 1846.6798
				text = "church"
			intervals [2212]:
				xmin = 1846.6798
				xmax = 1846.9798
				text = "sunday"
			intervals [2213]:
				xmin = 1846.9798
				xmax = 1847.1898
				text = "like"
			intervals [2214]:
				xmin = 1847.1898
				xmax = 1847.4498
				text = "sunday"
			intervals [2215]:
				xmin = 1847.4498
				xmax = 1847.7198
				text = "dinner"
			intervals [2216]:
				xmin = 1847.7198
				xmax = 1847.9262
				text = ""
			intervals [2217]:
				xmin = 1847.9262
				xmax = 1848.0762
				text = "type"
			intervals [2218]:
				xmin = 1848.0762
				xmax = 1848.1262
				text = ""
			intervals [2219]:
				xmin = 1848.1262
				xmax = 1848.3362
				text = "thing"
			intervals [2220]:
				xmin = 1848.3362
				xmax = 1855.164
				text = ""
			intervals [2221]:
				xmin = 1855.164
				xmax = 1855.524
				text = "mm-hm"
			intervals [2222]:
				xmin = 1855.524
				xmax = 1863.443
				text = ""
			intervals [2223]:
				xmin = 1863.443
				xmax = 1863.583
				text = "so"
			intervals [2224]:
				xmin = 1863.583
				xmax = 1863.703
				text = "you"
			intervals [2225]:
				xmin = 1863.703
				xmax = 1864.063
				text = "recently"
			intervals [2226]:
				xmin = 1864.063
				xmax = 1864.263
				text = "got"
			intervals [2227]:
				xmin = 1864.263
				xmax = 1864.783
				text = "married"
			intervals [2228]:
				xmin = 1864.783
				xmax = 1865.2722
				text = ""
			intervals [2229]:
				xmin = 1865.2722
				xmax = 1865.4122
				text = "how"
			intervals [2230]:
				xmin = 1865.4122
				xmax = 1865.4722
				text = "d"
			intervals [2231]:
				xmin = 1865.4722
				xmax = 1865.5422
				text = "you"
			intervals [2232]:
				xmin = 1865.5422
				xmax = 1865.7122
				text = "meet"
			intervals [2233]:
				xmin = 1865.7122
				xmax = 1865.8622
				text = "your"
			intervals [2234]:
				xmin = 1865.8622
				xmax = 1866.1222
				text = "fian-"
			intervals [2235]:
				xmin = 1866.1222
				xmax = 1866.2622
				text = ""
			intervals [2236]:
				xmin = 1866.2622
				xmax = 1866.5122
				text = "or"
			intervals [2237]:
				xmin = 1866.5122
				xmax = 1866.6122
				text = ""
			intervals [2238]:
				xmin = 1866.6122
				xmax = 1866.8022
				text = "your"
			intervals [2239]:
				xmin = 1866.8022
				xmax = 1867.0422
				text = "wife"
			intervals [2240]:
				xmin = 1867.0422
				xmax = 1867.2322
				text = "now"
			intervals [2241]:
				xmin = 1867.2322
				xmax = 1867.3722
				text = "but"
			intervals [2242]:
				xmin = 1867.3722
				xmax = 1867.4922
				text = "how"
			intervals [2243]:
				xmin = 1867.4922
				xmax = 1867.5622
				text = "d"
			intervals [2244]:
				xmin = 1867.5622
				xmax = 1867.6322
				text = "you"
			intervals [2245]:
				xmin = 1867.6322
				xmax = 1867.6622
				text = ""
			intervals [2246]:
				xmin = 1867.6622
				xmax = 1867.8722
				text = "meet"
			intervals [2247]:
				xmin = 1867.8722
				xmax = 1895.1092
				text = ""
			intervals [2248]:
				xmin = 1895.1092
				xmax = 1895.4292
				text = "<unk>"
			intervals [2249]:
				xmin = 1895.4292
				xmax = 1934.2948
				text = ""
			intervals [2250]:
				xmin = 1934.2948
				xmax = 1934.6148
				text = "hm"
			intervals [2251]:
				xmin = 1934.6148
				xmax = 1936.1073
				text = ""
			intervals [2252]:
				xmin = 1936.1073
				xmax = 1936.2473
				text = "tell"
			intervals [2253]:
				xmin = 1936.2473
				xmax = 1936.3173
				text = "me"
			intervals [2254]:
				xmin = 1936.3173
				xmax = 1936.5373
				text = "about"
			intervals [2255]:
				xmin = 1936.5373
				xmax = 1936.6373
				text = "the"
			intervals [2256]:
				xmin = 1936.6373
				xmax = 1936.9373
				text = "wedding"
			intervals [2257]:
				xmin = 1936.9373
				xmax = 1943.8057
				text = ""
			intervals [2258]:
				xmin = 1943.8057
				xmax = 1944.7957
				text = "<unk>"
			intervals [2259]:
				xmin = 1944.7957
				xmax = 1953.5368
				text = ""
			intervals [2260]:
				xmin = 1953.5368
				xmax = 1953.7768
				text = "oh"
			intervals [2261]:
				xmin = 1953.7768
				xmax = 1974.1527
				text = ""
			intervals [2262]:
				xmin = 1974.1527
				xmax = 1974.2427
				text = "how"
			intervals [2263]:
				xmin = 1974.2427
				xmax = 1974.3627
				text = "many"
			intervals [2264]:
				xmin = 1974.3627
				xmax = 1974.6127
				text = "people"
			intervals [2265]:
				xmin = 1974.6127
				xmax = 1974.7227
				text = "were"
			intervals [2266]:
				xmin = 1974.7227
				xmax = 1974.9227
				text = "there"
			intervals [2267]:
				xmin = 1974.9227
				xmax = 1982.2247
				text = ""
			intervals [2268]:
				xmin = 1982.2247
				xmax = 1982.3147
				text = "oh"
			intervals [2269]:
				xmin = 1982.3147
				xmax = 1982.4247
				text = "that"
			intervals [2270]:
				xmin = 1982.4247
				xmax = 1982.5447
				text = "s"
			intervals [2271]:
				xmin = 1982.5447
				xmax = 1982.6547
				text = "a"
			intervals [2272]:
				xmin = 1982.6547
				xmax = 1982.8247
				text = "good"
			intervals [2273]:
				xmin = 1982.8247
				xmax = 1983.2547
				text = "size"
			intervals [2274]:
				xmin = 1983.2547
				xmax = 1983.4847
				text = "that"
			intervals [2275]:
				xmin = 1983.4847
				xmax = 1983.5747
				text = "s"
			intervals [2276]:
				xmin = 1983.5747
				xmax = 1983.6647
				text = "a"
			intervals [2277]:
				xmin = 1983.6647
				xmax = 1985.6189
				text = ""
			intervals [2278]:
				xmin = 1985.6189
				xmax = 1985.7589
				text = "that"
			intervals [2279]:
				xmin = 1985.7589
				xmax = 1985.8089
				text = "s"
			intervals [2280]:
				xmin = 1985.8089
				xmax = 1986.3789
				text = "enough"
			intervals [2281]:
				xmin = 1986.3789
				xmax = 1987.4573
				text = ""
			intervals [2282]:
				xmin = 1987.4573
				xmax = 1987.6073
				text = "cause"
			intervals [2283]:
				xmin = 1987.6073
				xmax = 1987.7073
				text = "you"
			intervals [2284]:
				xmin = 1987.7073
				xmax = 1987.8673
				text = "get"
			intervals [2285]:
				xmin = 1987.8673
				xmax = 1987.8973
				text = ""
			intervals [2286]:
				xmin = 1987.8973
				xmax = 1988.1573
				text = "past"
			intervals [2287]:
				xmin = 1988.1573
				xmax = 1988.2973
				text = "that"
			intervals [2288]:
				xmin = 1988.2973
				xmax = 1988.3273
				text = ""
			intervals [2289]:
				xmin = 1988.3273
				xmax = 1988.4173
				text = "and"
			intervals [2290]:
				xmin = 1988.4173
				xmax = 1988.4973
				text = ""
			intervals [2291]:
				xmin = 1988.4973
				xmax = 1988.5573
				text = "it"
			intervals [2292]:
				xmin = 1988.5573
				xmax = 1988.5873
				text = "s"
			intervals [2293]:
				xmin = 1988.5873
				xmax = 1988.6773
				text = "just"
			intervals [2294]:
				xmin = 1988.6773
				xmax = 1988.7073
				text = ""
			intervals [2295]:
				xmin = 1988.7073
				xmax = 1988.8773
				text = "too"
			intervals [2296]:
				xmin = 1988.8773
				xmax = 1988.9673
				text = ""
			intervals [2297]:
				xmin = 1988.9673
				xmax = 1989.2973
				text = "much"
			intervals [2298]:
				xmin = 1989.2973
				xmax = 1995.5635
				text = ""
			intervals [2299]:
				xmin = 1995.5635
				xmax = 1996.0535
				text = "mm-hm"
			intervals [2300]:
				xmin = 1996.0535
				xmax = 1999.2537
				text = ""
			intervals [2301]:
				xmin = 1999.2537
				xmax = 1999.4837
				text = "very"
			intervals [2302]:
				xmin = 1999.4837
				xmax = 1999.6337
				text = "much"
			intervals [2303]:
				xmin = 1999.6337
				xmax = 1999.6737
				text = ""
			intervals [2304]:
				xmin = 1999.6737
				xmax = 1999.7737
				text = "so"
			intervals [2305]:
				xmin = 1999.7737
				xmax = 2001.3766
				text = ""
			intervals [2306]:
				xmin = 2001.3766
				xmax = 2001.5566
				text = "very"
			intervals [2307]:
				xmin = 2001.5566
				xmax = 2001.7666
				text = "much"
			intervals [2308]:
				xmin = 2001.7666
				xmax = 2001.8666
				text = "so"
			intervals [2309]:
				xmin = 2001.8666
				xmax = 2002.050
				text = ""
			intervals [2310]:
				xmin = 2002.050
				xmax = 2002.130
				text = "do"
			intervals [2311]:
				xmin = 2002.130
				xmax = 2002.190
				text = "you"
			intervals [2312]:
				xmin = 2002.190
				xmax = 2002.310
				text = "have"
			intervals [2313]:
				xmin = 2002.310
				xmax = 2002.830
				text = "kids"
			intervals [2314]:
				xmin = 2002.830
				xmax = 2004.3962
				text = ""
			intervals [2315]:
				xmin = 2004.3962
				xmax = 2004.5862
				text = "girl"
			intervals [2316]:
				xmin = 2004.5862
				xmax = 2004.6662
				text = "or"
			intervals [2317]:
				xmin = 2004.6662
				xmax = 2004.7962
				text = "boy"
			intervals [2318]:
				xmin = 2004.7962
				xmax = 2010.2261
				text = ""
			intervals [2319]:
				xmin = 2010.2261
				xmax = 2010.3361
				text = "<unk>"
			intervals [2320]:
				xmin = 2010.3361
				xmax = 2011.4973
				text = ""
			intervals [2321]:
				xmin = 2011.4973
				xmax = 2011.6173
				text = "does"
			intervals [2322]:
				xmin = 2011.6173
				xmax = 2011.7173
				text = "she"
			intervals [2323]:
				xmin = 2011.7173
				xmax = 2011.8273
				text = "have"
			intervals [2324]:
				xmin = 2011.8273
				xmax = 2011.9173
				text = "you"
			intervals [2325]:
				xmin = 2011.9173
				xmax = 2012.1573
				text = "wrapped"
			intervals [2326]:
				xmin = 2012.1573
				xmax = 2012.2873
				text = "around"
			intervals [2327]:
				xmin = 2012.2873
				xmax = 2012.3573
				text = "her"
			intervals [2328]:
				xmin = 2012.3573
				xmax = 2012.5373
				text = "little"
			intervals [2329]:
				xmin = 2012.5373
				xmax = 2012.8673
				text = "finger"
			intervals [2330]:
				xmin = 2012.8673
				xmax = 2013.6406
				text = ""
			intervals [2331]:
				xmin = 2013.6406
				xmax = 2013.7606
				text = "yeah"
			intervals [2332]:
				xmin = 2013.7606
				xmax = 2013.7906
				text = ""
			intervals [2333]:
				xmin = 2013.7906
				xmax = 2013.9706
				text = "she"
			intervals [2334]:
				xmin = 2013.9706
				xmax = 2014.2306
				text = "does"
			intervals [2335]:
				xmin = 2014.2306
				xmax = 2014.2606
				text = ""
			intervals [2336]:
				xmin = 2014.2606
				xmax = 2014.4306
				text = "that"
			intervals [2337]:
				xmin = 2014.4306
				xmax = 2014.4706
				text = "s"
			intervals [2338]:
				xmin = 2014.4706
				xmax = 2014.7706
				text = "that"
			intervals [2339]:
				xmin = 2014.7706
				xmax = 2014.9906
				text = "s"
			intervals [2340]:
				xmin = 2014.9906
				xmax = 2015.0506
				text = "a"
			intervals [2341]:
				xmin = 2015.0506
				xmax = 2015.5106
				text = "yes"
			intervals [2342]:
				xmin = 2015.5106
				xmax = 2017.4506
				text = ""
			intervals [2343]:
				xmin = 2017.4506
				xmax = 2017.6506
				text = "that"
			intervals [2344]:
				xmin = 2017.6506
				xmax = 2017.7306
				text = "s"
			intervals [2345]:
				xmin = 2017.7306
				xmax = 2017.8006
				text = "a"
			intervals [2346]:
				xmin = 2017.8006
				xmax = 2018.2006
				text = "yes"
			intervals [2347]:
				xmin = 2018.2006
				xmax = 2062.1141
				text = ""
			intervals [2348]:
				xmin = 2062.1141
				xmax = 2062.3441
				text = "because"
			intervals [2349]:
				xmin = 2062.3441
				xmax = 2062.4441
				text = "she"
			intervals [2350]:
				xmin = 2062.4441
				xmax = 2062.4741
				text = "s"
			intervals [2351]:
				xmin = 2062.4741
				xmax = 2062.6141
				text = "doing"
			intervals [2352]:
				xmin = 2062.6141
				xmax = 2062.7041
				text = "what"
			intervals [2353]:
				xmin = 2062.7041
				xmax = 2062.7641
				text = "she"
			intervals [2354]:
				xmin = 2062.7641
				xmax = 2062.7941
				text = "s"
			intervals [2355]:
				xmin = 2062.7941
				xmax = 2063.0441
				text = "supposed"
			intervals [2356]:
				xmin = 2063.0441
				xmax = 2063.1141
				text = "to"
			intervals [2357]:
				xmin = 2063.1141
				xmax = 2063.1441
				text = ""
			intervals [2358]:
				xmin = 2063.1441
				xmax = 2063.2441
				text = "do"
			intervals [2359]:
				xmin = 2063.2441
				xmax = 2077.0802
				text = ""
			intervals [2360]:
				xmin = 2077.0802
				xmax = 2077.3002
				text = "right"
			intervals [2361]:
				xmin = 2077.3002
				xmax = 2078.4157
				text = ""
			intervals [2362]:
				xmin = 2078.4157
				xmax = 2078.4957
				text = "is"
			intervals [2363]:
				xmin = 2078.4957
				xmax = 2078.6157
				text = "she"
			intervals [2364]:
				xmin = 2078.6157
				xmax = 2078.8057
				text = "into"
			intervals [2365]:
				xmin = 2078.8057
				xmax = 2079.0957
				text = "boys"
			intervals [2366]:
				xmin = 2079.0957
				xmax = 2079.3657
				text = "yet"
			intervals [2367]:
				xmin = 2079.3657
				xmax = 2082.6899
				text = ""
			intervals [2368]:
				xmin = 2082.6899
				xmax = 2082.8699
				text = "no"
			intervals [2369]:
				xmin = 2082.8699
				xmax = 2083.1199
				text = "not"
			intervals [2370]:
				xmin = 2083.1199
				xmax = 2083.3299
				text = "yet"
			intervals [2371]:
				xmin = 2083.3299
				xmax = 2083.4599
				text = "that"
			intervals [2372]:
				xmin = 2083.4599
				xmax = 2083.5799
				text = "you"
			intervals [2373]:
				xmin = 2083.5799
				xmax = 2083.7599
				text = "don't"
			intervals [2374]:
				xmin = 2083.7599
				xmax = 2084.1299
				text = "know"
			intervals [2375]:
				xmin = 2084.1299
				xmax = 2084.2599
				text = "of"
			intervals [2376]:
				xmin = 2084.2599
				xmax = 2085.0797
				text = ""
			intervals [2377]:
				xmin = 2085.0797
				xmax = 2085.2797
				text = "which"
			intervals [2378]:
				xmin = 2085.2797
				xmax = 2085.4397
				text = "is"
			intervals [2379]:
				xmin = 2085.4397
				xmax = 2085.8997
				text = "different"
			intervals [2380]:
				xmin = 2085.8997
				xmax = 2086.1297
				text = "she"
			intervals [2381]:
				xmin = 2086.1297
				xmax = 2086.4197
				text = "may"
			intervals [2382]:
				xmin = 2086.4197
				xmax = 2087.6923
				text = ""
			intervals [2383]:
				xmin = 2087.6923
				xmax = 2087.8023
				text = "i"
			intervals [2384]:
				xmin = 2087.8023
				xmax = 2087.9523
				text = "mean"
			intervals [2385]:
				xmin = 2087.9523
				xmax = 2088.0723
				text = "i'm"
			intervals [2386]:
				xmin = 2088.0723
				xmax = 2088.2823
				text = "just"
			intervals [2387]:
				xmin = 2088.2823
				xmax = 2088.5723
				text = "being"
			intervals [2388]:
				xmin = 2088.5723
				xmax = 2089.3005
				text = ""
			intervals [2389]:
				xmin = 2089.3005
				xmax = 2089.7005
				text = "look"
			intervals [2390]:
				xmin = 2089.7005
				xmax = 2089.7405
				text = ""
			intervals [2391]:
				xmin = 2089.7405
				xmax = 2089.9805
				text = "we"
			intervals [2392]:
				xmin = 2089.9805
				xmax = 2090.1605
				text = "work"
			intervals [2393]:
				xmin = 2090.1605
				xmax = 2090.5405
				text = "around"
			intervals [2394]:
				xmin = 2090.5405
				xmax = 2091.0905
				text = "kids"
			intervals [2395]:
				xmin = 2091.0905
				xmax = 2091.5105
				text = "right"
			intervals [2396]:
				xmin = 2091.5105
				xmax = 2092.1007
				text = ""
			intervals [2397]:
				xmin = 2092.1007
				xmax = 2093.0307
				text = "um"
			intervals [2398]:
				xmin = 2093.0307
				xmax = 2093.5955
				text = ""
			intervals [2399]:
				xmin = 2093.5955
				xmax = 2093.9255
				text = "and"
			intervals [2400]:
				xmin = 2093.9255
				xmax = 2094.3555
				text = "so"
			intervals [2401]:
				xmin = 2094.3555
				xmax = 2094.3855
				text = ""
			intervals [2402]:
				xmin = 2094.3855
				xmax = 2094.8055
				text = "we're"
			intervals [2403]:
				xmin = 2094.8055
				xmax = 2095.1955
				text = "the"
			intervals [2404]:
				xmin = 2095.1955
				xmax = 2095.3555
				text = ""
			intervals [2405]:
				xmin = 2095.3555
				xmax = 2095.8155
				text = "we're"
			intervals [2406]:
				xmin = 2095.8155
				xmax = 2095.9655
				text = "the"
			intervals [2407]:
				xmin = 2095.9655
				xmax = 2096.3555
				text = "people"
			intervals [2408]:
				xmin = 2096.3555
				xmax = 2096.5355
				text = "that"
			intervals [2409]:
				xmin = 2096.5355
				xmax = 2096.6355
				text = "the"
			intervals [2410]:
				xmin = 2096.6355
				xmax = 2096.9355
				text = "kids"
			intervals [2411]:
				xmin = 2096.9355
				xmax = 2097.1155
				text = "go"
			intervals [2412]:
				xmin = 2097.1155
				xmax = 2097.2755
				text = "to"
			intervals [2413]:
				xmin = 2097.2755
				xmax = 2097.3755
				text = "when"
			intervals [2414]:
				xmin = 2097.3755
				xmax = 2097.4855
				text = "they"
			intervals [2415]:
				xmin = 2097.4855
				xmax = 2097.6455
				text = "don't"
			intervals [2416]:
				xmin = 2097.6455
				xmax = 2097.7455
				text = "go"
			intervals [2417]:
				xmin = 2097.7455
				xmax = 2097.8155
				text = "to"
			intervals [2418]:
				xmin = 2097.8155
				xmax = 2097.9555
				text = "their"
			intervals [2419]:
				xmin = 2097.9555
				xmax = 2098.5755
				text = "parents"
			intervals [2420]:
				xmin = 2098.5755
				xmax = 2101.5107
				text = ""
			intervals [2421]:
				xmin = 2101.5107
				xmax = 2101.7607
				text = "and"
			intervals [2422]:
				xmin = 2101.7607
				xmax = 2102.1407
				text = "so"
			intervals [2423]:
				xmin = 2102.1407
				xmax = 2102.5007
				text = "we"
			intervals [2424]:
				xmin = 2102.5007
				xmax = 2102.9407
				text = "know"
			intervals [2425]:
				xmin = 2102.9407
				xmax = 2103.2607
				text = "about"
			intervals [2426]:
				xmin = 2103.2607
				xmax = 2103.4507
				text = "all"
			intervals [2427]:
				xmin = 2103.4507
				xmax = 2103.5407
				text = "the"
			intervals [2428]:
				xmin = 2103.5407
				xmax = 2103.9207
				text = "kids"
			intervals [2429]:
				xmin = 2103.9207
				xmax = 2104.1607
				text = "who"
			intervals [2430]:
				xmin = 2104.1607
				xmax = 2104.4207
				text = "like"
			intervals [2431]:
				xmin = 2104.4207
				xmax = 2104.5107
				text = "you"
			intervals [2432]:
				xmin = 2104.5107
				xmax = 2104.7807
				text = "know"
			intervals [2433]:
				xmin = 2104.7807
				xmax = 2104.9207
				text = "i"
			intervals [2434]:
				xmin = 2104.9207
				xmax = 2104.9607
				text = ""
			intervals [2435]:
				xmin = 2104.9607
				xmax = 2105.1807
				text = "really"
			intervals [2436]:
				xmin = 2105.1807
				xmax = 2105.4107
				text = "like"
			intervals [2437]:
				xmin = 2105.4107
				xmax = 2105.4607
				text = ""
			intervals [2438]:
				xmin = 2105.4607
				xmax = 2105.6607
				text = "this"
			intervals [2439]:
				xmin = 2105.6607
				xmax = 2106.1207
				text = "person"
			intervals [2440]:
				xmin = 2106.1207
				xmax = 2106.2707
				text = "blah"
			intervals [2441]:
				xmin = 2106.2707
				xmax = 2106.4207
				text = "blah"
			intervals [2442]:
				xmin = 2106.4207
				xmax = 2106.6107
				text = "blah"
			intervals [2443]:
				xmin = 2106.6107
				xmax = 2106.7907
				text = "blah"
			intervals [2444]:
				xmin = 2106.7907
				xmax = 2107.1107
				text = "blah"
			intervals [2445]:
				xmin = 2107.1107
				xmax = 2107.6942
				text = ""
			intervals [2446]:
				xmin = 2107.6942
				xmax = 2107.9342
				text = "you"
			intervals [2447]:
				xmin = 2107.9342
				xmax = 2108.1342
				text = "did"
			intervals [2448]:
				xmin = 2108.1342
				xmax = 2108.3442
				text = "it"
			intervals [2449]:
				xmin = 2108.3442
				xmax = 2109.0197
				text = ""
			intervals [2450]:
				xmin = 2109.0197
				xmax = 2109.2997
				text = "when"
			intervals [2451]:
				xmin = 2109.2997
				xmax = 2109.4897
				text = "you"
			intervals [2452]:
				xmin = 2109.4897
				xmax = 2109.5997
				text = "were"
			intervals [2453]:
				xmin = 2109.5997
				xmax = 2110.1697
				text = "younger"
			intervals [2454]:
				xmin = 2110.1697
				xmax = 2110.8948
				text = ""
			intervals [2455]:
				xmin = 2110.8948
				xmax = 2111.2348
				text = "uh-huh"
			intervals [2456]:
				xmin = 2111.2348
				xmax = 2112.3529
				text = ""
			intervals [2457]:
				xmin = 2112.3529
				xmax = 2112.5129
				text = "oh"
			intervals [2458]:
				xmin = 2112.5129
				xmax = 2113.0902
				text = ""
			intervals [2459]:
				xmin = 2113.0902
				xmax = 2113.1602
				text = "hey"
			intervals [2460]:
				xmin = 2113.1602
				xmax = 2113.3002
				text = ""
			intervals [2461]:
				xmin = 2113.3002
				xmax = 2113.8602
				text = "rdx"
			intervals [2462]:
				xmin = 2113.8602
				xmax = 2114.5884
				text = ""
			intervals [2463]:
				xmin = 2114.5884
				xmax = 2114.8084
				text = "you"
			intervals [2464]:
				xmin = 2114.8084
				xmax = 2115.0684
				text = "did"
			intervals [2465]:
				xmin = 2115.0684
				xmax = 2115.3284
				text = "it"
			intervals [2466]:
				xmin = 2115.3284
				xmax = 2142.3795
				text = ""
			intervals [2467]:
				xmin = 2142.3795
				xmax = 2142.5995
				text = "right"
			intervals [2468]:
				xmin = 2142.5995
				xmax = 2142.7495
				text = ""
			intervals [2469]:
				xmin = 2142.7495
				xmax = 2142.9495
				text = "but"
			intervals [2470]:
				xmin = 2142.9495
				xmax = 2143.0095
				text = ""
			intervals [2471]:
				xmin = 2143.0095
				xmax = 2143.1695
				text = "i"
			intervals [2472]:
				xmin = 2143.1695
				xmax = 2143.3795
				text = "get"
			intervals [2473]:
				xmin = 2143.3795
				xmax = 2143.5095
				text = "it"
			intervals [2474]:
				xmin = 2143.5095
				xmax = 2147.5487
				text = ""
			intervals [2475]:
				xmin = 2147.5487
				xmax = 2147.9987
				text = "times"
			intervals [2476]:
				xmin = 2147.9987
				xmax = 2148.4287
				text = "twenty"
			intervals [2477]:
				xmin = 2148.4287
				xmax = 2158.3008
				text = ""
			intervals [2478]:
				xmin = 2158.3008
				xmax = 2158.6808
				text = "<unk>"
			intervals [2479]:
				xmin = 2158.6808
				xmax = 2158.8508
				text = "no"
			intervals [2480]:
				xmin = 2158.8508
				xmax = 2159.0408
				text = "need"
			intervals [2481]:
				xmin = 2159.0408
				xmax = 2159.1408
				text = "to"
			intervals [2482]:
				xmin = 2159.1408
				xmax = 2159.5608
				text = "rush"
			intervals [2483]:
				xmin = 2159.5608
				xmax = 2167.1336
				text = ""
			intervals [2484]:
				xmin = 2167.1336
				xmax = 2167.2536
				text = "as"
			intervals [2485]:
				xmin = 2167.2536
				xmax = 2167.4736
				text = "long"
			intervals [2486]:
				xmin = 2167.4736
				xmax = 2167.5336
				text = "as"
			intervals [2487]:
				xmin = 2167.5336
				xmax = 2167.6536
				text = "you're"
			intervals [2488]:
				xmin = 2167.6536
				xmax = 2167.8236
				text = "not"
			intervals [2489]:
				xmin = 2167.8236
				xmax = 2167.8536
				text = ""
			intervals [2490]:
				xmin = 2167.8536
				xmax = 2168.1936
				text = "ignorant"
			intervals [2491]:
				xmin = 2168.1936
				xmax = 2168.2936
				text = "to"
			intervals [2492]:
				xmin = 2168.2936
				xmax = 2168.4536
				text = "that"
			intervals [2493]:
				xmin = 2168.4536
				xmax = 2168.4836
				text = ""
			intervals [2494]:
				xmin = 2168.4836
				xmax = 2168.9536
				text = "fact"
			intervals [2495]:
				xmin = 2168.9536
				xmax = 2170.3509
				text = ""
			intervals [2496]:
				xmin = 2170.3509
				xmax = 2170.6909
				text = "okay"
			intervals [2497]:
				xmin = 2170.6909
				xmax = 2172.6065
				text = ""
			intervals [2498]:
				xmin = 2172.6065
				xmax = 2172.7665
				text = "cause"
			intervals [2499]:
				xmin = 2172.7665
				xmax = 2172.8665
				text = "you"
			intervals [2500]:
				xmin = 2172.8665
				xmax = 2173.0265
				text = "thought"
			intervals [2501]:
				xmin = 2173.0265
				xmax = 2173.1365
				text = "she"
			intervals [2502]:
				xmin = 2173.1365
				xmax = 2173.2365
				text = "was"
			intervals [2503]:
				xmin = 2173.2365
				xmax = 2173.2865
				text = "a"
			intervals [2504]:
				xmin = 2173.2865
				xmax = 2173.6165
				text = "perfect"
			intervals [2505]:
				xmin = 2173.6165
				xmax = 2173.6465
				text = ""
			intervals [2506]:
				xmin = 2173.6465
				xmax = 2173.8365
				text = "angel"
			intervals [2507]:
				xmin = 2173.8365
				xmax = 2175.6202
				text = ""
			intervals [2508]:
				xmin = 2175.6202
				xmax = 2175.9302
				text = "mm-hm"
			intervals [2509]:
				xmin = 2175.9302
				xmax = 2183.7023
				text = ""
			intervals [2510]:
				xmin = 2183.7023
				xmax = 2183.8823
				text = "yup"
			intervals [2511]:
				xmin = 2183.8823
				xmax = 2199.2132
				text = ""
			intervals [2512]:
				xmin = 2199.2132
				xmax = 2199.3332
				text = "it"
			intervals [2513]:
				xmin = 2199.3332
				xmax = 2199.9032
				text = "does"
			intervals [2514]:
				xmin = 2199.9032
				xmax = 2200.0506
				text = ""
			intervals [2515]:
				xmin = 2200.0506
				xmax = 2200.1506
				text = "and"
			intervals [2516]:
				xmin = 2200.1506
				xmax = 2200.3306
				text = "that"
			intervals [2517]:
				xmin = 2200.3306
				xmax = 2200.4206
				text = "s"
			intervals [2518]:
				xmin = 2200.4206
				xmax = 2200.8206
				text = "wonderful"
			intervals [2519]:
				xmin = 2200.8206
				xmax = 2201.0006
				text = "where"
			intervals [2520]:
				xmin = 2201.0006
				xmax = 2201.2418
				text = ""
			intervals [2521]:
				xmin = 2201.2418
				xmax = 2201.3918
				text = "does"
			intervals [2522]:
				xmin = 2201.3918
				xmax = 2201.4818
				text = "she"
			intervals [2523]:
				xmin = 2201.4818
				xmax = 2201.6218
				text = "wanna"
			intervals [2524]:
				xmin = 2201.6218
				xmax = 2201.7118
				text = "go"
			intervals [2525]:
				xmin = 2201.7118
				xmax = 2201.7818
				text = "to"
			intervals [2526]:
				xmin = 2201.7818
				xmax = 2202.2418
				text = "college"
			intervals [2527]:
				xmin = 2202.2418
				xmax = 2209.6675
				text = ""
			intervals [2528]:
				xmin = 2209.6675
				xmax = 2209.9775
				text = "mm-hm"
			intervals [2529]:
				xmin = 2209.9775
				xmax = 2224.2408
				text = ""
			intervals [2530]:
				xmin = 2224.2408
				xmax = 2224.4408
				text = "right"
			intervals [2531]:
				xmin = 2224.4408
				xmax = 2230.6946
				text = ""
			intervals [2532]:
				xmin = 2230.6946
				xmax = 2230.8946
				text = "i'm"
			intervals [2533]:
				xmin = 2230.8946
				xmax = 2231.0746
				text = "just"
			intervals [2534]:
				xmin = 2231.0746
				xmax = 2231.2546
				text = "trying"
			intervals [2535]:
				xmin = 2231.2546
				xmax = 2231.3146
				text = "to"
			intervals [2536]:
				xmin = 2231.3146
				xmax = 2231.4346
				text = "get"
			intervals [2537]:
				xmin = 2231.4346
				xmax = 2231.4946
				text = "to"
			intervals [2538]:
				xmin = 2231.4946
				xmax = 2231.5246
				text = ""
			intervals [2539]:
				xmin = 2231.5246
				xmax = 2231.7146
				text = "eighth"
			intervals [2540]:
				xmin = 2231.7146
				xmax = 2231.9346
				text = "gra-"
			intervals [2541]:
				xmin = 2231.9346
				xmax = 2232.0746
				text = "i'm"
			intervals [2542]:
				xmin = 2232.0746
				xmax = 2232.2246
				text = "just"
			intervals [2543]:
				xmin = 2232.2246
				xmax = 2232.4146
				text = "trying"
			intervals [2544]:
				xmin = 2232.4146
				xmax = 2232.4746
				text = "to"
			intervals [2545]:
				xmin = 2232.4746
				xmax = 2232.6246
				text = "get"
			intervals [2546]:
				xmin = 2232.6246
				xmax = 2232.6946
				text = "to"
			intervals [2547]:
				xmin = 2232.6946
				xmax = 2232.8846
				text = "high"
			intervals [2548]:
				xmin = 2232.8846
				xmax = 2233.1046
				text = "school"
			intervals [2549]:
				xmin = 2233.1046
				xmax = 2233.5246
				text = "dad"
			intervals [2550]:
				xmin = 2233.5246
				xmax = 2234.9262
				text = ""
			intervals [2551]:
				xmin = 2234.9262
				xmax = 2235.3462
				text = "<unk>"
			intervals [2552]:
				xmin = 2235.3462
				xmax = 2238.9701
				text = ""
			intervals [2553]:
				xmin = 2238.9701
				xmax = 2239.0901
				text = "let"
			intervals [2554]:
				xmin = 2239.0901
				xmax = 2239.1201
				text = "s"
			intervals [2555]:
				xmin = 2239.1201
				xmax = 2239.2301
				text = "so"
			intervals [2556]:
				xmin = 2239.2301
				xmax = 2239.3701
				text = "let"
			intervals [2557]:
				xmin = 2239.3701
				xmax = 2239.4001
				text = "s"
			intervals [2558]:
				xmin = 2239.4001
				xmax = 2240.0901
				text = "transition"
			intervals [2559]:
				xmin = 2240.0901
				xmax = 2240.1401
				text = ""
			intervals [2560]:
				xmin = 2240.1401
				xmax = 2240.5401
				text = "from"
			intervals [2561]:
				xmin = 2240.5401
				xmax = 2240.6201
				text = ""
			intervals [2562]:
				xmin = 2240.6201
				xmax = 2240.9701
				text = "family"
			intervals [2563]:
				xmin = 2240.9701
				xmax = 2241.1401
				text = "how"
			intervals [2564]:
				xmin = 2241.1401
				xmax = 2241.2601
				text = "did"
			intervals [2565]:
				xmin = 2241.2601
				xmax = 2241.4201
				text = "you"
			intervals [2566]:
				xmin = 2241.4201
				xmax = 2241.7601
				text = "get"
			intervals [2567]:
				xmin = 2241.7601
				xmax = 2241.8001
				text = ""
			intervals [2568]:
				xmin = 2241.8001
				xmax = 2242.5701
				text = "to"
			intervals [2569]:
				xmin = 2242.5701
				xmax = 2243.402
				text = ""
			intervals [2570]:
				xmin = 2243.402
				xmax = 2243.622
				text = "you're"
			intervals [2571]:
				xmin = 2243.622
				xmax = 2243.822
				text = "kind"
			intervals [2572]:
				xmin = 2243.822
				xmax = 2243.882
				text = "of"
			intervals [2573]:
				xmin = 2243.882
				xmax = 2244.012
				text = "in"
			intervals [2574]:
				xmin = 2244.012
				xmax = 2244.172
				text = "this"
			intervals [2575]:
				xmin = 2244.172
				xmax = 2244.512
				text = "job"
			intervals [2576]:
				xmin = 2244.512
				xmax = 2244.772
				text = "right"
			intervals [2577]:
				xmin = 2244.772
				xmax = 2244.872
				text = ""
			intervals [2578]:
				xmin = 2244.872
				xmax = 2245.182
				text = "so"
			intervals [2579]:
				xmin = 2245.182
				xmax = 2245.242
				text = ""
			intervals [2580]:
				xmin = 2245.242
				xmax = 2245.442
				text = "in"
			intervals [2581]:
				xmin = 2245.442
				xmax = 2246.252
				text = "safety"
			intervals [2582]:
				xmin = 2246.252
				xmax = 2246.452
				text = "and"
			intervals [2583]:
				xmin = 2246.452
				xmax = 2246.482
				text = ""
			intervals [2584]:
				xmin = 2246.482
				xmax = 2246.662
				text = "like"
			intervals [2585]:
				xmin = 2246.662
				xmax = 2246.892
				text = "people"
			intervals [2586]:
				xmin = 2246.892
				xmax = 2247.042
				text = "just"
			intervals [2587]:
				xmin = 2247.042
				xmax = 2247.212
				text = "don't"
			intervals [2588]:
				xmin = 2247.212
				xmax = 2247.422
				text = "walk"
			intervals [2589]:
				xmin = 2247.422
				xmax = 2247.742
				text = "into"
			intervals [2590]:
				xmin = 2247.742
				xmax = 2247.892
				text = "i'm"
			intervals [2591]:
				xmin = 2247.892
				xmax = 2248.132
				text = "gonna"
			intervals [2592]:
				xmin = 2248.132
				xmax = 2248.3043
				text = ""
			intervals [2593]:
				xmin = 2248.3043
				xmax = 2248.4943
				text = "be"
			intervals [2594]:
				xmin = 2248.4943
				xmax = 2248.6243
				text = "in"
			intervals [2595]:
				xmin = 2248.6243
				xmax = 2249.1243
				text = "safety"
			intervals [2596]:
				xmin = 2249.1243
				xmax = 2249.3986
				text = ""
			intervals [2597]:
				xmin = 2249.3986
				xmax = 2249.5386
				text = "how"
			intervals [2598]:
				xmin = 2249.5386
				xmax = 2249.6886
				text = "did"
			intervals [2599]:
				xmin = 2249.6886
				xmax = 2249.8186
				text = "you"
			intervals [2600]:
				xmin = 2249.8186
				xmax = 2250.0186
				text = "kind"
			intervals [2601]:
				xmin = 2250.0186
				xmax = 2250.1286
				text = "of"
			intervals [2602]:
				xmin = 2250.1286
				xmax = 2250.3186
				text = "get"
			intervals [2603]:
				xmin = 2250.3186
				xmax = 2250.5886
				text = "into"
			intervals [2604]:
				xmin = 2250.5886
				xmax = 2250.8086
				text = "this"
			intervals [2605]:
				xmin = 2250.8086
				xmax = 2251.1486
				text = "career"
			intervals [2606]:
				xmin = 2251.1486
				xmax = 2251.4186
				text = "path"
			intervals [2607]:
				xmin = 2251.4186
				xmax = 2251.5986
				text = "was"
			intervals [2608]:
				xmin = 2251.5986
				xmax = 2251.7186
				text = "it"
			intervals [2609]:
				xmin = 2251.7186
				xmax = 2251.8886
				text = "through"
			intervals [2610]:
				xmin = 2251.8886
				xmax = 2252.5686
				text = "college"
			intervals [2611]:
				xmin = 2252.5686
				xmax = 2252.8286
				text = "or"
			intervals [2612]:
				xmin = 2252.8286
				xmax = 2253.2966
				text = ""
			intervals [2613]:
				xmin = 2253.2966
				xmax = 2253.4466
				text = "how"
			intervals [2614]:
				xmin = 2253.4466
				xmax = 2253.5966
				text = "did"
			intervals [2615]:
				xmin = 2253.5966
				xmax = 2253.7466
				text = "you"
			intervals [2616]:
				xmin = 2253.7466
				xmax = 2253.7766
				text = ""
			intervals [2617]:
				xmin = 2253.7766
				xmax = 2254.1066
				text = "get"
			intervals [2618]:
				xmin = 2254.1066
				xmax = 2254.1366
				text = ""
			intervals [2619]:
				xmin = 2254.1366
				xmax = 2254.5966
				text = "here"
			intervals [2620]:
				xmin = 2254.5966
				xmax = 2277.9372
				text = ""
			intervals [2621]:
				xmin = 2277.9372
				xmax = 2278.3472
				text = "mm-hm"
			intervals [2622]:
				xmin = 2278.3472
				xmax = 2303.5521
				text = ""
			intervals [2623]:
				xmin = 2303.5521
				xmax = 2303.9521
				text = "hm"
			intervals [2624]:
				xmin = 2303.9521
				xmax = 2339.1203
				text = ""
			intervals [2625]:
				xmin = 2339.1203
				xmax = 2340.0403
				text = "<unk>"
			intervals [2626]:
				xmin = 2340.0403
				xmax = 2429.2616
				text = ""
			intervals [2627]:
				xmin = 2429.2616
				xmax = 2429.5916
				text = "mm-hm"
			intervals [2628]:
				xmin = 2429.5916
				xmax = 2430.9473
				text = ""
			intervals [2629]:
				xmin = 2430.9473
				xmax = 2431.4473
				text = "mm"
			intervals [2630]:
				xmin = 2431.4473
				xmax = 2431.9473
				text = "mm-hm"
			intervals [2631]:
				xmin = 2431.9473
				xmax = 2440.0812
				text = ""
			intervals [2632]:
				xmin = 2440.0812
				xmax = 2440.2812
				text = "cause"
			intervals [2633]:
				xmin = 2440.2812
				xmax = 2440.3612
				text = "it"
			intervals [2634]:
				xmin = 2440.3612
				xmax = 2440.5512
				text = "wasn't"
			intervals [2635]:
				xmin = 2440.5512
				xmax = 2440.8912
				text = "happening"
			intervals [2636]:
				xmin = 2440.8912
				xmax = 2441.3412
				text = "before"
			intervals [2637]:
				xmin = 2441.3412
				xmax = 2463.2233
				text = ""
			intervals [2638]:
				xmin = 2463.2233
				xmax = 2465.0933
				text = "<unk>"
			intervals [2639]:
				xmin = 2465.0933
				xmax = 2473.0788
				text = ""
			intervals [2640]:
				xmin = 2473.0788
				xmax = 2473.1688
				text = "need"
			intervals [2641]:
				xmin = 2473.1688
				xmax = 2473.2388
				text = "to"
			intervals [2642]:
				xmin = 2473.2388
				xmax = 2473.4288
				text = "get"
			intervals [2643]:
				xmin = 2473.4288
				xmax = 2473.4888
				text = "it"
			intervals [2644]:
				xmin = 2473.4888
				xmax = 2473.5288
				text = ""
			intervals [2645]:
				xmin = 2473.5288
				xmax = 2473.5588
				text = "uh"
			intervals [2646]:
				xmin = 2473.5588
				xmax = 2474.2288
				text = "mm-hm"
			intervals [2647]:
				xmin = 2474.2288
				xmax = 2474.6622
				text = ""
			intervals [2648]:
				xmin = 2474.6622
				xmax = 2474.8822
				text = "can't"
			intervals [2649]:
				xmin = 2474.8822
				xmax = 2475.0422
				text = "write"
			intervals [2650]:
				xmin = 2475.0422
				xmax = 2475.3822
				text = "everything"
			intervals [2651]:
				xmin = 2475.3822
				xmax = 2475.7522
				text = "down"
			intervals [2652]:
				xmin = 2475.7522
				xmax = 2476.0338
				text = ""
			intervals [2653]:
				xmin = 2476.0338
				xmax = 2476.3638
				text = "okay"
			intervals [2654]:
				xmin = 2476.3638
				xmax = 2477.0896
				text = ""
			intervals [2655]:
				xmin = 2477.0896
				xmax = 2477.4496
				text = "um"
			intervals [2656]:
				xmin = 2477.4496
				xmax = 2477.5496
				text = "so"
			intervals [2657]:
				xmin = 2477.5496
				xmax = 2477.6596
				text = "you"
			intervals [2658]:
				xmin = 2477.6596
				xmax = 2477.7196
				text = "were"
			intervals [2659]:
				xmin = 2477.7196
				xmax = 2477.9596
				text = "talking"
			intervals [2660]:
				xmin = 2477.9596
				xmax = 2478.2796
				text = "about"
			intervals [2661]:
				xmin = 2478.2796
				xmax = 2478.6325
				text = ""
			intervals [2662]:
				xmin = 2478.6325
				xmax = 2478.7825
				text = "he"
			intervals [2663]:
				xmin = 2478.7825
				xmax = 2479.0125
				text = "found"
			intervals [2664]:
				xmin = 2479.0125
				xmax = 2479.1125
				text = "out"
			intervals [2665]:
				xmin = 2479.1125
				xmax = 2479.3125
				text = "about"
			intervals [2666]:
				xmin = 2479.3125
				xmax = 2479.4025
				text = "the"
			intervals [2667]:
				xmin = 2479.4025
				xmax = 2479.8625
				text = "report"
			intervals [2668]:
				xmin = 2479.8625
				xmax = 2507.764
				text = ""
			intervals [2669]:
				xmin = 2507.764
				xmax = 2508.154
				text = "mm"
			intervals [2670]:
				xmin = 2508.154
				xmax = 2518.7144
				text = ""
			intervals [2671]:
				xmin = 2518.7144
				xmax = 2518.9244
				text = "been"
			intervals [2672]:
				xmin = 2518.9244
				xmax = 2519.1344
				text = "here"
			intervals [2673]:
				xmin = 2519.1344
				xmax = 2519.1644
				text = ""
			intervals [2674]:
				xmin = 2519.1644
				xmax = 2519.3644
				text = "quite"
			intervals [2675]:
				xmin = 2519.3644
				xmax = 2519.4044
				text = "a"
			intervals [2676]:
				xmin = 2519.4044
				xmax = 2519.7044
				text = "long"
			intervals [2677]:
				xmin = 2519.7044
				xmax = 2520.0144
				text = "time"
			intervals [2678]:
				xmin = 2520.0144
				xmax = 2534.9129
				text = ""
			intervals [2679]:
				xmin = 2534.9129
				xmax = 2535.2929
				text = "mm-hm"
			intervals [2680]:
				xmin = 2535.2929
				xmax = 2550.0176
				text = ""
			intervals [2681]:
				xmin = 2550.0176
				xmax = 2550.1576
				text = "what"
			intervals [2682]:
				xmin = 2550.1576
				xmax = 2550.1976
				text = "s"
			intervals [2683]:
				xmin = 2550.1976
				xmax = 2550.2876
				text = "the"
			intervals [2684]:
				xmin = 2550.2876
				xmax = 2550.8376
				text = "craziest"
			intervals [2685]:
				xmin = 2550.8376
				xmax = 2550.9976
				text = "thing"
			intervals [2686]:
				xmin = 2550.9976
				xmax = 2551.1676
				text = "you've"
			intervals [2687]:
				xmin = 2551.1676
				xmax = 2551.1976
				text = ""
			intervals [2688]:
				xmin = 2551.1976
				xmax = 2551.5276
				text = "seen"
			intervals [2689]:
				xmin = 2551.5276
				xmax = 2551.5676
				text = ""
			intervals [2690]:
				xmin = 2551.5676
				xmax = 2551.7076
				text = "or"
			intervals [2691]:
				xmin = 2551.7076
				xmax = 2552.0076
				text = "the"
			intervals [2692]:
				xmin = 2552.0076
				xmax = 2553.1455
				text = ""
			intervals [2693]:
				xmin = 2553.1455
				xmax = 2553.3655
				text = "<unk>"
			intervals [2694]:
				xmin = 2553.3655
				xmax = 2672.6652
				text = ""
			intervals [2695]:
				xmin = 2672.6652
				xmax = 2673.0152
				text = "bed"
			intervals [2696]:
				xmin = 2673.0152
				xmax = 2673.3652
				text = "cause"
			intervals [2697]:
				xmin = 2673.3652
				xmax = 2673.3952
				text = ""
			intervals [2698]:
				xmin = 2673.3952
				xmax = 2673.5852
				text = "the"
			intervals [2699]:
				xmin = 2673.5852
				xmax = 2673.6952
				text = ""
			intervals [2700]:
				xmin = 2673.6952
				xmax = 2674.3052
				text = "surface"
			intervals [2701]:
				xmin = 2674.3052
				xmax = 2732.2802
				text = ""
			intervals [2702]:
				xmin = 2732.2802
				xmax = 2732.5202
				text = "mm"
			intervals [2703]:
				xmin = 2732.5202
				xmax = 2755.3855
				text = ""
			intervals [2704]:
				xmin = 2755.3855
				xmax = 2755.4655
				text = "it"
			intervals [2705]:
				xmin = 2755.4655
				xmax = 2755.6155
				text = "might"
			intervals [2706]:
				xmin = 2755.6155
				xmax = 2755.7555
				text = "be"
			intervals [2707]:
				xmin = 2755.7555
				xmax = 2756.2355
				text = "rdx"
			intervals [2708]:
				xmin = 2756.2355
				xmax = 2756.6674
				text = ""
			intervals [2709]:
				xmin = 2756.6674
				xmax = 2756.9874
				text = "mm-hm"
			intervals [2710]:
				xmin = 2756.9874
				xmax = 2757.0141
				text = ""
			intervals [2711]:
				xmin = 2757.0141
				xmax = 2757.1741
				text = "wanted"
			intervals [2712]:
				xmin = 2757.1741
				xmax = 2757.2341
				text = "to"
			intervals [2713]:
				xmin = 2757.2341
				xmax = 2757.3241
				text = "s"
			intervals [2714]:
				xmin = 2757.3241
				xmax = 2757.3741
				text = ""
			intervals [2715]:
				xmin = 2757.3741
				xmax = 2757.6141
				text = "start"
			intervals [2716]:
				xmin = 2757.6141
				xmax = 2757.8141
				text = "early"
			intervals [2717]:
				xmin = 2757.8141
				xmax = 2758.0241
				text = "cause"
			intervals [2718]:
				xmin = 2758.0241
				xmax = 2758.1141
				text = "it"
			intervals [2719]:
				xmin = 2758.1141
				xmax = 2758.1741
				text = "s"
			intervals [2720]:
				xmin = 2758.1741
				xmax = 2758.3341
				text = "gonna"
			intervals [2721]:
				xmin = 2758.3341
				xmax = 2758.5941
				text = "start"
			intervals [2722]:
				xmin = 2758.5941
				xmax = 2758.7941
				text = "getting"
			intervals [2723]:
				xmin = 2758.7941
				xmax = 2759.0041
				text = "busy"
			intervals [2724]:
				xmin = 2759.0041
				xmax = 2759.9882
				text = ""
			intervals [2725]:
				xmin = 2759.9882
				xmax = 2760.2282
				text = "so"
			intervals [2726]:
				xmin = 2760.2282
				xmax = 2760.3282
				text = "you"
			intervals [2727]:
				xmin = 2760.3282
				xmax = 2760.5082
				text = "saw"
			intervals [2728]:
				xmin = 2760.5082
				xmax = 2760.6082
				text = "the"
			intervals [2729]:
				xmin = 2760.6082
				xmax = 2760.9182
				text = "wife"
			intervals [2730]:
				xmin = 2760.9182
				xmax = 2760.9482
				text = ""
			intervals [2731]:
				xmin = 2760.9482
				xmax = 2761.0782
				text = "she"
			intervals [2732]:
				xmin = 2761.0782
				xmax = 2761.7282
				text = "was"
			intervals [2733]:
				xmin = 2761.7282
				xmax = 2788.1214
				text = ""
			intervals [2734]:
				xmin = 2788.1214
				xmax = 2788.3714
				text = "right"
			intervals [2735]:
				xmin = 2788.3714
				xmax = 2801.4839
				text = ""
			intervals [2736]:
				xmin = 2801.4839
				xmax = 2801.7639
				text = "right"
			intervals [2737]:
				xmin = 2801.7639
				xmax = 2806.0228
				text = ""
			intervals [2738]:
				xmin = 2806.0228
				xmax = 2806.2328
				text = "mm"
			intervals [2739]:
				xmin = 2806.2328
				xmax = 2806.2728
				text = ""
			intervals [2740]:
				xmin = 2806.2728
				xmax = 2806.5628
				text = "mm-hm"
			intervals [2741]:
				xmin = 2806.5628
				xmax = 2835.9258
				text = ""
			intervals [2742]:
				xmin = 2835.9258
				xmax = 2836.3758
				text = "mm-hm"
			intervals [2743]:
				xmin = 2836.3758
				xmax = 2836.505
				text = ""
			intervals [2744]:
				xmin = 2836.505
				xmax = 2836.985
				text = "yeah"
			intervals [2745]:
				xmin = 2836.985
				xmax = 2843.942
				text = ""
			intervals [2746]:
				xmin = 2843.942
				xmax = 2844.262
				text = "<unk>"
			intervals [2747]:
				xmin = 2844.262
				xmax = 2844.372
				text = ""
			intervals [2748]:
				xmin = 2844.372
				xmax = 2844.462
				text = "oh"
			intervals [2749]:
				xmin = 2844.462
				xmax = 2844.830
				text = ""
			intervals [2750]:
				xmin = 2844.830
				xmax = 2845.130
				text = "okay"
			intervals [2751]:
				xmin = 2845.130
				xmax = 2846.4348
				text = ""
			intervals [2752]:
				xmin = 2846.4348
				xmax = 2846.9948
				text = "um"
			intervals [2753]:
				xmin = 2846.9948
				xmax = 2848.9435
				text = ""
			intervals [2754]:
				xmin = 2848.9435
				xmax = 2849.0535
				text = "so"
			intervals [2755]:
				xmin = 2849.0535
				xmax = 2849.1535
				text = "he"
			intervals [2756]:
				xmin = 2849.1535
				xmax = 2849.3135
				text = "was"
			intervals [2757]:
				xmin = 2849.3135
				xmax = 2849.7635
				text = "sick"
			intervals [2758]:
				xmin = 2849.7635
				xmax = 2862.7265
				text = ""
			intervals [2759]:
				xmin = 2862.7265
				xmax = 2862.9765
				text = "right"
			intervals [2760]:
				xmin = 2862.9765
				xmax = 2871.7064
				text = ""
			intervals [2761]:
				xmin = 2871.7064
				xmax = 2871.9264
				text = "right"
			intervals [2762]:
				xmin = 2871.9264
				xmax = 2881.0664
				text = ""
			intervals [2763]:
				xmin = 2881.0664
				xmax = 2881.2364
				text = "so"
			intervals [2764]:
				xmin = 2881.2364
				xmax = 2881.4264
				text = "that"
			intervals [2765]:
				xmin = 2881.4264
				xmax = 2881.5664
				text = "was"
			intervals [2766]:
				xmin = 2881.5664
				xmax = 2881.7564
				text = "when"
			intervals [2767]:
				xmin = 2881.7564
				xmax = 2881.8864
				text = "you"
			intervals [2768]:
				xmin = 2881.8864
				xmax = 2881.9764
				text = "were"
			intervals [2769]:
				xmin = 2881.9764
				xmax = 2882.2664
				text = "close"
			intervals [2770]:
				xmin = 2882.2664
				xmax = 2882.3464
				text = "to"
			intervals [2771]:
				xmin = 2882.3464
				xmax = 2882.4064
				text = "a"
			intervals [2772]:
				xmin = 2882.4064
				xmax = 2882.6064
				text = "dead"
			intervals [2773]:
				xmin = 2882.6064
				xmax = 2882.8464
				text = "body"
			intervals [2774]:
				xmin = 2882.8464
				xmax = 2882.9464
				text = "do"
			intervals [2775]:
				xmin = 2882.9464
				xmax = 2883.0164
				text = "you"
			intervals [2776]:
				xmin = 2883.0164
				xmax = 2883.1564
				text = "ever"
			intervals [2777]:
				xmin = 2883.1564
				xmax = 2883.2864
				text = "feel"
			intervals [2778]:
				xmin = 2883.2864
				xmax = 2883.4264
				text = "like"
			intervals [2779]:
				xmin = 2883.4264
				xmax = 2883.5264
				text = "there"
			intervals [2780]:
				xmin = 2883.5264
				xmax = 2883.6364
				text = "was"
			intervals [2781]:
				xmin = 2883.6364
				xmax = 2883.6964
				text = "a"
			intervals [2782]:
				xmin = 2883.6964
				xmax = 2883.9664
				text = "time"
			intervals [2783]:
				xmin = 2883.9664
				xmax = 2884.1864
				text = "when"
			intervals [2784]:
				xmin = 2884.1864
				xmax = 2885.0764
				text = "you"
			intervals [2785]:
				xmin = 2885.0764
				xmax = 2885.7084
				text = ""
			intervals [2786]:
				xmin = 2885.7084
				xmax = 2885.9984
				text = "like"
			intervals [2787]:
				xmin = 2885.9984
				xmax = 2886.0884
				text = "were"
			intervals [2788]:
				xmin = 2886.0884
				xmax = 2886.2884
				text = "like"
			intervals [2789]:
				xmin = 2886.2884
				xmax = 2886.3584
				text = "oh"
			intervals [2790]:
				xmin = 2886.3584
				xmax = 2886.4884
				text = "my"
			intervals [2791]:
				xmin = 2886.4884
				xmax = 2886.6684
				text = "god"
			intervals [2792]:
				xmin = 2886.6684
				xmax = 2886.8284
				text = "i'm"
			intervals [2793]:
				xmin = 2886.8284
				xmax = 2887.0584
				text = "about"
			intervals [2794]:
				xmin = 2887.0584
				xmax = 2887.1484
				text = "to"
			intervals [2795]:
				xmin = 2887.1484
				xmax = 2887.3484
				text = "die"
			intervals [2796]:
				xmin = 2887.3484
				xmax = 2887.4384
				text = ""
			intervals [2797]:
				xmin = 2887.4384
				xmax = 2887.5884
				text = "like"
			intervals [2798]:
				xmin = 2887.5884
				xmax = 2887.7984
				text = "when"
			intervals [2799]:
				xmin = 2887.7984
				xmax = 2888.0084
				text = "you"
			intervals [2800]:
				xmin = 2888.0084
				xmax = 2888.1684
				text = "were"
			intervals [2801]:
				xmin = 2888.1684
				xmax = 2888.2384
				text = "in"
			intervals [2802]:
				xmin = 2888.2384
				xmax = 2888.3084
				text = "a"
			intervals [2803]:
				xmin = 2888.3084
				xmax = 2888.8584
				text = "situation"
			intervals [2804]:
				xmin = 2888.8584
				xmax = 2889.015
				text = ""
			intervals [2805]:
				xmin = 2889.015
				xmax = 2889.155
				text = "where"
			intervals [2806]:
				xmin = 2889.155
				xmax = 2889.325
				text = "you"
			intervals [2807]:
				xmin = 2889.325
				xmax = 2889.575
				text = "thought"
			intervals [2808]:
				xmin = 2889.575
				xmax = 2889.665
				text = "you"
			intervals [2809]:
				xmin = 2889.665
				xmax = 2889.755
				text = "were"
			intervals [2810]:
				xmin = 2889.755
				xmax = 2889.955
				text = "gonna"
			intervals [2811]:
				xmin = 2889.955
				xmax = 2890.225
				text = "die"
			intervals [2812]:
				xmin = 2890.225
				xmax = 2890.295
				text = "or"
			intervals [2813]:
				xmin = 2890.295
				xmax = 2890.485
				text = "get"
			intervals [2814]:
				xmin = 2890.485
				xmax = 2891.025
				text = "killed"
			intervals [2815]:
				xmin = 2891.025
				xmax = 2906.6779
				text = ""
			intervals [2816]:
				xmin = 2906.6779
				xmax = 2906.7979
				text = "so"
			intervals [2817]:
				xmin = 2906.7979
				xmax = 2906.9579
				text = "you"
			intervals [2818]:
				xmin = 2906.9579
				xmax = 2907.0779
				text = "were"
			intervals [2819]:
				xmin = 2907.0779
				xmax = 2907.4579
				text = "always"
			intervals [2820]:
				xmin = 2907.4579
				xmax = 2907.4879
				text = ""
			intervals [2821]:
				xmin = 2907.4879
				xmax = 2907.5979
				text = "you"
			intervals [2822]:
				xmin = 2907.5979
				xmax = 2907.6779
				text = "were"
			intervals [2823]:
				xmin = 2907.6779
				xmax = 2908.1279
				text = "good"
			intervals [2824]:
				xmin = 2908.1279
				xmax = 2917.6247
				text = ""
			intervals [2825]:
				xmin = 2917.6247
				xmax = 2917.7947
				text = "that"
			intervals [2826]:
				xmin = 2917.7947
				xmax = 2917.8247
				text = ""
			intervals [2827]:
				xmin = 2917.8247
				xmax = 2917.8547
				text = "s"
			intervals [2828]:
				xmin = 2917.8547
				xmax = 2917.9247
				text = "a"
			intervals [2829]:
				xmin = 2917.9247
				xmax = 2917.9547
				text = ""
			intervals [2830]:
				xmin = 2917.9547
				xmax = 2918.1847
				text = "good"
			intervals [2831]:
				xmin = 2918.1847
				xmax = 2918.2147
				text = ""
			intervals [2832]:
				xmin = 2918.2147
				xmax = 2918.5147
				text = "thing"
			intervals [2833]:
				xmin = 2918.5147
				xmax = 2927.8481
				text = ""
			intervals [2834]:
				xmin = 2927.8481
				xmax = 2927.9681
				text = "that"
			intervals [2835]:
				xmin = 2927.9681
				xmax = 2928.0081
				text = "s"
			intervals [2836]:
				xmin = 2928.0081
				xmax = 2928.3081
				text = "probably"
			intervals [2837]:
				xmin = 2928.3081
				xmax = 2928.7481
				text = "best"
			intervals [2838]:
				xmin = 2928.7481
				xmax = 2931.2302
				text = ""
			intervals [2839]:
				xmin = 2931.2302
				xmax = 2931.4002
				text = "so"
			intervals [2840]:
				xmin = 2931.4002
				xmax = 2931.5502
				text = "let"
			intervals [2841]:
				xmin = 2931.5502
				xmax = 2931.6302
				text = "s"
			intervals [2842]:
				xmin = 2931.6302
				xmax = 2931.8202
				text = "talk"
			intervals [2843]:
				xmin = 2931.8202
				xmax = 2932.0602
				text = "about"
			intervals [2844]:
				xmin = 2932.0602
				xmax = 2932.3502
				text = "dc"
			intervals [2845]:
				xmin = 2932.3502
				xmax = 2932.5102
				text = "for"
			intervals [2846]:
				xmin = 2932.5102
				xmax = 2932.5502
				text = "a"
			intervals [2847]:
				xmin = 2932.5502
				xmax = 2932.7102
				text = "few"
			intervals [2848]:
				xmin = 2932.7102
				xmax = 2933.2102
				text = "minutes"
			intervals [2849]:
				xmin = 2933.2102
				xmax = 2933.2402
				text = ""
			intervals [2850]:
				xmin = 2933.2402
				xmax = 2933.7502
				text = "um"
			intervals [2851]:
				xmin = 2933.7502
				xmax = 2934.5134
				text = ""
			intervals [2852]:
				xmin = 2934.5134
				xmax = 2934.6934
				text = "you've"
			intervals [2853]:
				xmin = 2934.6934
				xmax = 2934.8134
				text = ""
			intervals [2854]:
				xmin = 2934.8134
				xmax = 2935.0734
				text = "grown"
			intervals [2855]:
				xmin = 2935.0734
				xmax = 2935.1934
				text = "up"
			intervals [2856]:
				xmin = 2935.1934
				xmax = 2935.5834
				text = "here"
			intervals [2857]:
				xmin = 2935.5834
				xmax = 2935.6859
				text = ""
			intervals [2858]:
				xmin = 2935.6859
				xmax = 2935.8559
				text = "you"
			intervals [2859]:
				xmin = 2935.8559
				xmax = 2935.9959
				text = "s"
			intervals [2860]:
				xmin = 2935.9959
				xmax = 2936.0259
				text = ""
			intervals [2861]:
				xmin = 2936.0259
				xmax = 2936.3259
				text = "you've"
			intervals [2862]:
				xmin = 2936.3259
				xmax = 2936.5359
				text = "seen"
			intervals [2863]:
				xmin = 2936.5359
				xmax = 2936.5759
				text = "a"
			intervals [2864]:
				xmin = 2936.5759
				xmax = 2936.7259
				text = "lot"
			intervals [2865]:
				xmin = 2936.7259
				xmax = 2936.8059
				text = "of"
			intervals [2866]:
				xmin = 2936.8059
				xmax = 2937.2959
				text = "things"
			intervals [2867]:
				xmin = 2937.2959
				xmax = 2937.4414
				text = ""
			intervals [2868]:
				xmin = 2937.4414
				xmax = 2937.8514
				text = "being"
			intervals [2869]:
				xmin = 2937.8514
				xmax = 2938.0914
				text = "kind"
			intervals [2870]:
				xmin = 2938.0914
				xmax = 2938.5914
				text = "of"
			intervals [2871]:
				xmin = 2938.5914
				xmax = 2938.6714
				text = ""
			intervals [2872]:
				xmin = 2938.6714
				xmax = 2938.7514
				text = "you"
			intervals [2873]:
				xmin = 2938.7514
				xmax = 2938.8214
				text = ""
			intervals [2874]:
				xmin = 2938.8214
				xmax = 2939.1414
				text = "know"
			intervals [2875]:
				xmin = 2939.1414
				xmax = 2939.9878
				text = ""
			intervals [2876]:
				xmin = 2939.9878
				xmax = 2940.1878
				text = "in"
			intervals [2877]:
				xmin = 2940.1878
				xmax = 2940.3878
				text = "your"
			intervals [2878]:
				xmin = 2940.3878
				xmax = 2940.7278
				text = "job"
			intervals [2879]:
				xmin = 2940.7278
				xmax = 2940.8778
				text = "and"
			intervals [2880]:
				xmin = 2940.8778
				xmax = 2941.2078
				text = "stuff"
			intervals [2881]:
				xmin = 2941.2078
				xmax = 2941.6747
				text = ""
			intervals [2882]:
				xmin = 2941.6747
				xmax = 2941.8447
				text = "how"
			intervals [2883]:
				xmin = 2941.8447
				xmax = 2942.0047
				text = "has"
			intervals [2884]:
				xmin = 2942.0047
				xmax = 2942.0847
				text = "the"
			intervals [2885]:
				xmin = 2942.0847
				xmax = 2942.3547
				text = "city"
			intervals [2886]:
				xmin = 2942.3547
				xmax = 2943.2947
				text = "changed"
			intervals [2887]:
				xmin = 2943.2947
				xmax = 2943.363
				text = ""
			intervals [2888]:
				xmin = 2943.363
				xmax = 2943.563
				text = "or"
			intervals [2889]:
				xmin = 2943.563
				xmax = 2943.683
				text = ""
			intervals [2890]:
				xmin = 2943.683
				xmax = 2943.773
				text = "do"
			intervals [2891]:
				xmin = 2943.773
				xmax = 2943.913
				text = "you"
			intervals [2892]:
				xmin = 2943.913
				xmax = 2944.073
				text = "think"
			intervals [2893]:
				xmin = 2944.073
				xmax = 2944.133
				text = "it"
			intervals [2894]:
				xmin = 2944.133
				xmax = 2944.183
				text = "s"
			intervals [2895]:
				xmin = 2944.183
				xmax = 2944.603
				text = "changed"
			intervals [2896]:
				xmin = 2944.603
				xmax = 2946.6828
				text = ""
			intervals [2897]:
				xmin = 2946.6828
				xmax = 2947.0728
				text = "<unk>"
			intervals [2898]:
				xmin = 2947.0728
				xmax = 3028.7177
				text = ""
			intervals [2899]:
				xmin = 3028.7177
				xmax = 3028.8777
				text = "so"
			intervals [2900]:
				xmin = 3028.8777
				xmax = 3028.9677
				text = "do"
			intervals [2901]:
				xmin = 3028.9677
				xmax = 3029.0677
				text = "you"
			intervals [2902]:
				xmin = 3029.0677
				xmax = 3029.2077
				text = "feel"
			intervals [2903]:
				xmin = 3029.2077
				xmax = 3029.3577
				text = "like"
			intervals [2904]:
				xmin = 3029.3577
				xmax = 3029.4377
				text = "the"
			intervals [2905]:
				xmin = 3029.4377
				xmax = 3029.6877
				text = "city"
			intervals [2906]:
				xmin = 3029.6877
				xmax = 3029.8077
				text = "is"
			intervals [2907]:
				xmin = 3029.8077
				xmax = 3030.0477
				text = "getting"
			intervals [2908]:
				xmin = 3030.0477
				xmax = 3030.3577
				text = "better"
			intervals [2909]:
				xmin = 3030.3577
				xmax = 3030.4977
				text = "or"
			intervals [2910]:
				xmin = 3030.4977
				xmax = 3030.8677
				text = "worse"
			intervals [2911]:
				xmin = 3030.8677
				xmax = 3046.3901
				text = ""
			intervals [2912]:
				xmin = 3046.3901
				xmax = 3046.7401
				text = "mm-hm"
			intervals [2913]:
				xmin = 3046.7401
				xmax = 3120.3074
				text = ""
			intervals [2914]:
				xmin = 3120.3074
				xmax = 3120.4274
				text = "yeah"
			intervals [2915]:
				xmin = 3120.4274
				xmax = 3133.5997
				text = ""
			intervals [2916]:
				xmin = 3133.5997
				xmax = 3133.9397
				text = "mm"
			intervals [2917]:
				xmin = 3133.9397
				xmax = 3149.8989
				text = ""
			intervals [2918]:
				xmin = 3149.8989
				xmax = 3150.0189
				text = "what"
			intervals [2919]:
				xmin = 3150.0189
				xmax = 3150.1689
				text = "does"
			intervals [2920]:
				xmin = 3150.1689
				xmax = 3150.4289
				text = "getting"
			intervals [2921]:
				xmin = 3150.4289
				xmax = 3150.6989
				text = "better"
			intervals [2922]:
				xmin = 3150.6989
				xmax = 3151.0289
				text = "mean"
			intervals [2923]:
				xmin = 3151.0289
				xmax = 3211.2074
				text = ""
			intervals [2924]:
				xmin = 3211.2074
				xmax = 3211.4674
				text = "think"
			intervals [2925]:
				xmin = 3211.4674
				xmax = 3211.5074
				text = "i"
			intervals [2926]:
				xmin = 3211.5074
				xmax = 3211.7174
				text = "think"
			intervals [2927]:
				xmin = 3211.7174
				xmax = 3211.7774
				text = "it"
			intervals [2928]:
				xmin = 3211.7774
				xmax = 3211.8474
				text = "s"
			intervals [2929]:
				xmin = 3211.8474
				xmax = 3212.0474
				text = "getting"
			intervals [2930]:
				xmin = 3212.0474
				xmax = 3212.1474
				text = "to"
			intervals [2931]:
				xmin = 3212.1474
				xmax = 3212.2874
				text = "that"
			intervals [2932]:
				xmin = 3212.2874
				xmax = 3212.3574
				text = ""
			intervals [2933]:
				xmin = 3212.3574
				xmax = 3212.5874
				text = "point"
			intervals [2934]:
				xmin = 3212.5874
				xmax = 3235.4748
				text = ""
			intervals [2935]:
				xmin = 3235.4748
				xmax = 3235.6348
				text = "like"
			intervals [2936]:
				xmin = 3235.6348
				xmax = 3235.7748
				text = "what"
			intervals [2937]:
				xmin = 3235.7748
				xmax = 3269.8086
				text = ""
			intervals [2938]:
				xmin = 3269.8086
				xmax = 3270.2686
				text = "mm-hm"
			intervals [2939]:
				xmin = 3270.2686
				xmax = 3333.9344
				text = ""
			intervals [2940]:
				xmin = 3333.9344
				xmax = 3334.6244
				text = "<unk>"
			intervals [2941]:
				xmin = 3334.6244
				xmax = 3342.7418
				text = ""
			intervals [2942]:
				xmin = 3342.7418
				xmax = 3343.1318
				text = "mm-hm"
			intervals [2943]:
				xmin = 3343.1318
				xmax = 3347.2194
				text = ""
			intervals [2944]:
				xmin = 3347.2194
				xmax = 3347.2894
				text = "yeah"
			intervals [2945]:
				xmin = 3347.2894
				xmax = 3360.447
				text = ""
			intervals [2946]:
				xmin = 3360.447
				xmax = 3360.567
				text = "what"
			intervals [2947]:
				xmin = 3360.567
				xmax = 3360.847
				text = "about"
			intervals [2948]:
				xmin = 3360.847
				xmax = 3361.0572
				text = ""
			intervals [2949]:
				xmin = 3361.0572
				xmax = 3361.5472
				text = "<unk>"
			intervals [2950]:
				xmin = 3361.5472
				xmax = 3361.6772
				text = "with"
			intervals [2951]:
				xmin = 3361.6772
				xmax = 3361.8672
				text = "all"
			intervals [2952]:
				xmin = 3361.8672
				xmax = 3362.0772
				text = "these"
			intervals [2953]:
				xmin = 3362.0772
				xmax = 3362.1572
				text = "new"
			intervals [2954]:
				xmin = 3362.1572
				xmax = 3362.2072
				text = ""
			intervals [2955]:
				xmin = 3362.2072
				xmax = 3362.9472
				text = "condos"
			intervals [2956]:
				xmin = 3362.9472
				xmax = 3363.0272
				text = "and"
			intervals [2957]:
				xmin = 3363.0272
				xmax = 3365.1136
				text = ""
			intervals [2958]:
				xmin = 3365.1136
				xmax = 3366.0436
				text = "gentrification"
			intervals [2959]:
				xmin = 3366.0436
				xmax = 3366.5836
				text = "and"
			intervals [2960]:
				xmin = 3366.5836
				xmax = 3367.569
				text = ""
			intervals [2961]:
				xmin = 3367.569
				xmax = 3367.689
				text = "what"
			intervals [2962]:
				xmin = 3367.689
				xmax = 3367.749
				text = "is"
			intervals [2963]:
				xmin = 3367.749
				xmax = 3367.929
				text = "your"
			intervals [2964]:
				xmin = 3367.929
				xmax = 3368.039
				text = ""
			intervals [2965]:
				xmin = 3368.039
				xmax = 3368.159
				text = "what"
			intervals [2966]:
				xmin = 3368.159
				xmax = 3368.219
				text = "do"
			intervals [2967]:
				xmin = 3368.219
				xmax = 3368.279
				text = "you"
			intervals [2968]:
				xmin = 3368.279
				xmax = 3368.429
				text = "think"
			intervals [2969]:
				xmin = 3368.429
				xmax = 3368.579
				text = "about"
			intervals [2970]:
				xmin = 3368.579
				xmax = 3368.609
				text = ""
			intervals [2971]:
				xmin = 3368.609
				xmax = 3368.889
				text = "that"
			intervals [2972]:
				xmin = 3368.889
				xmax = 3389.4158
				text = ""
			intervals [2973]:
				xmin = 3389.4158
				xmax = 3389.8258
				text = "mm"
			intervals [2974]:
				xmin = 3389.8258
				xmax = 3409.7678
				text = ""
			intervals [2975]:
				xmin = 3409.7678
				xmax = 3410.0278
				text = "yup"
			intervals [2976]:
				xmin = 3410.0278
				xmax = 3450.5886
				text = ""
			intervals [2977]:
				xmin = 3450.5886
				xmax = 3451.0486
				text = "mm-hm"
			intervals [2978]:
				xmin = 3451.0486
				xmax = 3471.1115
				text = ""
			intervals [2979]:
				xmin = 3471.1115
				xmax = 3471.4715
				text = "mm"
			intervals [2980]:
				xmin = 3471.4715
				xmax = 3532.2548
				text = ""
			intervals [2981]:
				xmin = 3532.2548
				xmax = 3532.4448
				text = "yeah"
			intervals [2982]:
				xmin = 3532.4448
				xmax = 3545.6401
				text = ""
			intervals [2983]:
				xmin = 3545.6401
				xmax = 3545.8801
				text = "yeah"
			intervals [2984]:
				xmin = 3545.8801
				xmax = 3546.227
				text = ""
			intervals [2985]:
				xmin = 3546.227
				xmax = 3546.427
				text = "so"
			intervals [2986]:
				xmin = 3546.427
				xmax = 3546.557
				text = "let"
			intervals [2987]:
				xmin = 3546.557
				xmax = 3546.637
				text = "me"
			intervals [2988]:
				xmin = 3546.637
				xmax = 3546.897
				text = "ask"
			intervals [2989]:
				xmin = 3546.897
				xmax = 3546.967
				text = "you"
			intervals [2990]:
				xmin = 3546.967
				xmax = 3547.037
				text = "a"
			intervals [2991]:
				xmin = 3547.037
				xmax = 3547.617
				text = "couple"
			intervals [2992]:
				xmin = 3547.617
				xmax = 3547.7604
				text = ""
			intervals [2993]:
				xmin = 3547.7604
				xmax = 3548.0504
				text = "i"
			intervals [2994]:
				xmin = 3548.0504
				xmax = 3548.1804
				text = "i"
			intervals [2995]:
				xmin = 3548.1804
				xmax = 3548.5504
				text = "totally"
			intervals [2996]:
				xmin = 3548.5504
				xmax = 3548.9304
				text = "agree"
			intervals [2997]:
				xmin = 3548.9304
				xmax = 3549.0287
				text = ""
			intervals [2998]:
				xmin = 3549.0287
				xmax = 3549.3887
				text = "i"
			intervals [2999]:
				xmin = 3549.3887
				xmax = 3549.4187
				text = ""
			intervals [3000]:
				xmin = 3549.4187
				xmax = 3549.6787
				text = "um"
			intervals [3001]:
				xmin = 3549.6787
				xmax = 3550.1501
				text = ""
			intervals [3002]:
				xmin = 3550.1501
				xmax = 3550.1801
				text = "i"
			intervals [3003]:
				xmin = 3550.1801
				xmax = 3550.3401
				text = "think"
			intervals [3004]:
				xmin = 3550.3401
				xmax = 3550.4501
				text = "it"
			intervals [3005]:
				xmin = 3550.4501
				xmax = 3550.7601
				text = "s"
			intervals [3006]:
				xmin = 3550.7601
				xmax = 3550.7901
				text = ""
			intervals [3007]:
				xmin = 3550.7901
				xmax = 3551.0001
				text = "really"
			intervals [3008]:
				xmin = 3551.0001
				xmax = 3551.0301
				text = ""
			intervals [3009]:
				xmin = 3551.0301
				xmax = 3551.5101
				text = "interesting"
			intervals [3010]:
				xmin = 3551.5101
				xmax = 3551.6401
				text = "and"
			intervals [3011]:
				xmin = 3551.6401
				xmax = 3551.6701
				text = ""
			intervals [3012]:
				xmin = 3551.6701
				xmax = 3551.8601
				text = "like"
			intervals [3013]:
				xmin = 3551.8601
				xmax = 3551.9101
				text = ""
			intervals [3014]:
				xmin = 3551.9101
				xmax = 3552.0801
				text = "to"
			intervals [3015]:
				xmin = 3552.0801
				xmax = 3552.3501
				text = "hear"
			intervals [3016]:
				xmin = 3552.3501
				xmax = 3552.6401
				text = "people"
			intervals [3017]:
				xmin = 3552.6401
				xmax = 3552.7601
				text = "who"
			intervals [3018]:
				xmin = 3552.7601
				xmax = 3552.8001
				text = ""
			intervals [3019]:
				xmin = 3552.8001
				xmax = 3552.8901
				text = "have"
			intervals [3020]:
				xmin = 3552.8901
				xmax = 3553.0401
				text = "lived"
			intervals [3021]:
				xmin = 3553.0401
				xmax = 3553.1801
				text = "here"
			intervals [3022]:
				xmin = 3553.1801
				xmax = 3553.3301
				text = "for"
			intervals [3023]:
				xmin = 3553.3301
				xmax = 3553.5001
				text = "so"
			intervals [3024]:
				xmin = 3553.5001
				xmax = 3553.7901
				text = "long"
			intervals [3025]:
				xmin = 3553.7901
				xmax = 3554.1229
				text = ""
			intervals [3026]:
				xmin = 3554.1229
				xmax = 3554.2629
				text = "to"
			intervals [3027]:
				xmin = 3554.2629
				xmax = 3554.7529
				text = "hear"
			intervals [3028]:
				xmin = 3554.7529
				xmax = 3555.2693
				text = ""
			intervals [3029]:
				xmin = 3555.2693
				xmax = 3555.4593
				text = "what"
			intervals [3030]:
				xmin = 3555.4593
				xmax = 3555.6193
				text = "they"
			intervals [3031]:
				xmin = 3555.6193
				xmax = 3555.8693
				text = "think"
			intervals [3032]:
				xmin = 3555.8693
				xmax = 3556.1193
				text = "about"
			intervals [3033]:
				xmin = 3556.1193
				xmax = 3556.2593
				text = "it"
			intervals [3034]:
				xmin = 3556.2593
				xmax = 3556.4793
				text = "right"
			intervals [3035]:
				xmin = 3556.4793
				xmax = 3556.5393
				text = ""
			intervals [3036]:
				xmin = 3556.5393
				xmax = 3556.7293
				text = "cause"
			intervals [3037]:
				xmin = 3556.7293
				xmax = 3557.2221
				text = ""
			intervals [3038]:
				xmin = 3557.2221
				xmax = 3557.3721
				text = "i"
			intervals [3039]:
				xmin = 3557.3721
				xmax = 3557.5321
				text = "don't"
			intervals [3040]:
				xmin = 3557.5321
				xmax = 3557.7321
				text = "really"
			intervals [3041]:
				xmin = 3557.7321
				xmax = 3557.8821
				text = "have"
			intervals [3042]:
				xmin = 3557.8821
				xmax = 3557.9421
				text = "a"
			intervals [3043]:
				xmin = 3557.9421
				xmax = 3558.1521
				text = "stake"
			intervals [3044]:
				xmin = 3558.1521
				xmax = 3558.1821
				text = ""
			intervals [3045]:
				xmin = 3558.1821
				xmax = 3558.2921
				text = "i"
			intervals [3046]:
				xmin = 3558.2921
				xmax = 3558.5521
				text = "wasn't"
			intervals [3047]:
				xmin = 3558.5521
				xmax = 3558.7921
				text = "born"
			intervals [3048]:
				xmin = 3558.7921
				xmax = 3559.1021
				text = "here"
			intervals [3049]:
				xmin = 3559.1021
				xmax = 3559.6207
				text = ""
			intervals [3050]:
				xmin = 3559.6207
				xmax = 3559.6907
				text = "i"
			intervals [3051]:
				xmin = 3559.6907
				xmax = 3559.8207
				text = "went"
			intervals [3052]:
				xmin = 3559.8207
				xmax = 3559.8907
				text = "to"
			intervals [3053]:
				xmin = 3559.8907
				xmax = 3560.2507
				text = "college"
			intervals [3054]:
				xmin = 3560.2507
				xmax = 3560.4207
				text = "here"
			intervals [3055]:
				xmin = 3560.4207
				xmax = 3560.5307
				text = "and"
			intervals [3056]:
				xmin = 3560.5307
				xmax = 3560.6007
				text = "i"
			intervals [3057]:
				xmin = 3560.6007
				xmax = 3560.9607
				text = "work"
			intervals [3058]:
				xmin = 3560.9607
				xmax = 3561.3007
				text = "here"
			intervals [3059]:
				xmin = 3561.3007
				xmax = 3561.6844
				text = ""
			intervals [3060]:
				xmin = 3561.6844
				xmax = 3561.8644
				text = "so"
			intervals [3061]:
				xmin = 3561.8644
				xmax = 3562.2044
				text = "my"
			intervals [3062]:
				xmin = 3562.2044
				xmax = 3562.7044
				text = "view"
			intervals [3063]:
				xmin = 3562.7044
				xmax = 3562.8411
				text = ""
			intervals [3064]:
				xmin = 3562.8411
				xmax = 3562.9711
				text = "i"
			intervals [3065]:
				xmin = 3562.9711
				xmax = 3563.0011
				text = ""
			intervals [3066]:
				xmin = 3563.0011
				xmax = 3563.3111
				text = "even"
			intervals [3067]:
				xmin = 3563.3111
				xmax = 3563.5411
				text = "going"
			intervals [3068]:
				xmin = 3563.5411
				xmax = 3563.6011
				text = "to"
			intervals [3069]:
				xmin = 3563.6011
				xmax = 3563.8711
				text = "college"
			intervals [3070]:
				xmin = 3563.8711
				xmax = 3564.0311
				text = "here"
			intervals [3071]:
				xmin = 3564.0311
				xmax = 3564.2311
				text = "now"
			intervals [3072]:
				xmin = 3564.2311
				xmax = 3564.5511
				text = "being"
			intervals [3073]:
				xmin = 3564.5511
				xmax = 3564.7011
				text = "here"
			intervals [3074]:
				xmin = 3564.7011
				xmax = 3565.0011
				text = "now"
			intervals [3075]:
				xmin = 3565.0011
				xmax = 3565.1211
				text = "is"
			intervals [3076]:
				xmin = 3565.1211
				xmax = 3565.4511
				text = "still"
			intervals [3077]:
				xmin = 3565.4511
				xmax = 3565.7011
				text = "very"
			intervals [3078]:
				xmin = 3565.7011
				xmax = 3565.8011
				text = "d"
			intervals [3079]:
				xmin = 3565.8011
				xmax = 3565.8411
				text = ""
			intervals [3080]:
				xmin = 3565.8411
				xmax = 3566.0111
				text = "like"
			intervals [3081]:
				xmin = 3566.0111
				xmax = 3566.1011
				text = "it"
			intervals [3082]:
				xmin = 3566.1011
				xmax = 3566.2211
				text = "s"
			intervals [3083]:
				xmin = 3566.2211
				xmax = 3566.2811
				text = ""
			intervals [3084]:
				xmin = 3566.2811
				xmax = 3566.6811
				text = "different"
			intervals [3085]:
				xmin = 3566.6811
				xmax = 3566.7811
				text = ""
			intervals [3086]:
				xmin = 3566.7811
				xmax = 3567.0811
				text = "right"
			intervals [3087]:
				xmin = 3567.0811
				xmax = 3567.1111
				text = ""
			intervals [3088]:
				xmin = 3567.1111
				xmax = 3567.2611
				text = "from"
			intervals [3089]:
				xmin = 3567.2611
				xmax = 3567.3711
				text = "when"
			intervals [3090]:
				xmin = 3567.3711
				xmax = 3567.4311
				text = "i"
			intervals [3091]:
				xmin = 3567.4311
				xmax = 3567.5511
				text = "went"
			intervals [3092]:
				xmin = 3567.5511
				xmax = 3567.6111
				text = "to"
			intervals [3093]:
				xmin = 3567.6111
				xmax = 3567.8811
				text = "college"
			intervals [3094]:
				xmin = 3567.8811
				xmax = 3568.0811
				text = "here"
			intervals [3095]:
				xmin = 3568.0811
				xmax = 3568.2911
				text = "ten"
			intervals [3096]:
				xmin = 3568.2911
				xmax = 3568.5011
				text = "years"
			intervals [3097]:
				xmin = 3568.5011
				xmax = 3568.7111
				text = "ago"
			intervals [3098]:
				xmin = 3568.7111
				xmax = 3568.8611
				text = "to"
			intervals [3099]:
				xmin = 3568.8611
				xmax = 3568.8911
				text = ""
			intervals [3100]:
				xmin = 3568.8911
				xmax = 3569.2411
				text = "now"
			intervals [3101]:
				xmin = 3569.2411
				xmax = 3569.9385
				text = ""
			intervals [3102]:
				xmin = 3569.9385
				xmax = 3570.4185
				text = "um"
			intervals [3103]:
				xmin = 3570.4185
				xmax = 3570.4585
				text = ""
			intervals [3104]:
				xmin = 3570.4585
				xmax = 3570.5785
				text = "and"
			intervals [3105]:
				xmin = 3570.5785
				xmax = 3570.7585
				text = "i'm"
			intervals [3106]:
				xmin = 3570.7585
				xmax = 3571.0884
				text = ""
			intervals [3107]:
				xmin = 3571.0884
				xmax = 3571.2784
				text = "i'm"
			intervals [3108]:
				xmin = 3571.2784
				xmax = 3571.3884
				text = ""
			intervals [3109]:
				xmin = 3571.3884
				xmax = 3572.1384
				text = "fascinated"
			intervals [3110]:
				xmin = 3572.1384
				xmax = 3572.1684
				text = ""
			intervals [3111]:
				xmin = 3572.1684
				xmax = 3572.3984
				text = "like"
			intervals [3112]:
				xmin = 3572.3984
				xmax = 3573.9729
				text = ""
			intervals [3113]:
				xmin = 3573.9729
				xmax = 3574.1329
				text = "not"
			intervals [3114]:
				xmin = 3574.1329
				xmax = 3574.4729
				text = "necessarily"
			intervals [3115]:
				xmin = 3574.4729
				xmax = 3574.5629
				text = "in"
			intervals [3116]:
				xmin = 3574.5629
				xmax = 3574.6229
				text = "a"
			intervals [3117]:
				xmin = 3574.6229
				xmax = 3574.8329
				text = "good"
			intervals [3118]:
				xmin = 3574.8329
				xmax = 3575.1929
				text = "way"
			intervals [3119]:
				xmin = 3575.1929
				xmax = 3575.7898
				text = ""
			intervals [3120]:
				xmin = 3575.7898
				xmax = 3576.7898
				text = "um"
			intervals [3121]:
				xmin = 3576.7898
				xmax = 3576.8554
				text = ""
			intervals [3122]:
				xmin = 3576.8554
				xmax = 3576.9854
				text = "but"
			intervals [3123]:
				xmin = 3576.9854
				xmax = 3577.1554
				text = "then"
			intervals [3124]:
				xmin = 3577.1554
				xmax = 3577.2554
				text = "to"
			intervals [3125]:
				xmin = 3577.2554
				xmax = 3577.4454
				text = "hear"
			intervals [3126]:
				xmin = 3577.4454
				xmax = 3577.6954
				text = "people"
			intervals [3127]:
				xmin = 3577.6954
				xmax = 3577.8454
				text = "who've"
			intervals [3128]:
				xmin = 3577.8454
				xmax = 3578.1508
				text = ""
			intervals [3129]:
				xmin = 3578.1508
				xmax = 3578.4008
				text = "grown"
			intervals [3130]:
				xmin = 3578.4008
				xmax = 3578.5108
				text = "up"
			intervals [3131]:
				xmin = 3578.5108
				xmax = 3578.6608
				text = "here"
			intervals [3132]:
				xmin = 3578.6608
				xmax = 3578.7708
				text = "all"
			intervals [3133]:
				xmin = 3578.7708
				xmax = 3578.8008
				text = ""
			intervals [3134]:
				xmin = 3578.8008
				xmax = 3578.9208
				text = "their"
			intervals [3135]:
				xmin = 3578.9208
				xmax = 3578.9508
				text = ""
			intervals [3136]:
				xmin = 3578.9508
				xmax = 3579.2208
				text = "lives"
			intervals [3137]:
				xmin = 3579.2208
				xmax = 3579.3208
				text = "to"
			intervals [3138]:
				xmin = 3579.3208
				xmax = 3579.5308
				text = "talk"
			intervals [3139]:
				xmin = 3579.5308
				xmax = 3579.8208
				text = "about"
			intervals [3140]:
				xmin = 3579.8208
				xmax = 3580.0308
				text = "it"
			intervals [3141]:
				xmin = 3580.0308
				xmax = 3580.3354
				text = ""
			intervals [3142]:
				xmin = 3580.3354
				xmax = 3580.4354
				text = "and"
			intervals [3143]:
				xmin = 3580.4354
				xmax = 3580.5654
				text = "they're"
			intervals [3144]:
				xmin = 3580.5654
				xmax = 3580.5954
				text = ""
			intervals [3145]:
				xmin = 3580.5954
				xmax = 3580.8454
				text = "like"
			intervals [3146]:
				xmin = 3580.8454
				xmax = 3581.5724
				text = ""
			intervals [3147]:
				xmin = 3581.5724
				xmax = 3581.7424
				text = "my"
			intervals [3148]:
				xmin = 3581.7424
				xmax = 3582.0424
				text = "city"
			intervals [3149]:
				xmin = 3582.0424
				xmax = 3582.0824
				text = "s"
			intervals [3150]:
				xmin = 3582.0824
				xmax = 3582.6624
				text = "changing"
			intervals [3151]:
				xmin = 3582.6624
				xmax = 3584.2234
				text = ""
			intervals [3152]:
				xmin = 3584.2234
				xmax = 3584.3934
				text = "my"
			intervals [3153]:
				xmin = 3584.3934
				xmax = 3584.6534
				text = "city"
			intervals [3154]:
				xmin = 3584.6534
				xmax = 3584.8034
				text = "s"
			intervals [3155]:
				xmin = 3584.8034
				xmax = 3584.8334
				text = ""
			intervals [3156]:
				xmin = 3584.8334
				xmax = 3584.9934
				text = "you"
			intervals [3157]:
				xmin = 3584.9934
				xmax = 3585.2734
				text = "know"
			intervals [3158]:
				xmin = 3585.2734
				xmax = 3585.4134
				text = "it"
			intervals [3159]:
				xmin = 3585.4134
				xmax = 3585.5934
				text = "is"
			intervals [3160]:
				xmin = 3585.5934
				xmax = 3585.8434
				text = "what"
			intervals [3161]:
				xmin = 3585.8434
				xmax = 3585.8734
				text = ""
			intervals [3162]:
				xmin = 3585.8734
				xmax = 3585.9934
				text = "you"
			intervals [3163]:
				xmin = 3585.9934
				xmax = 3586.2434
				text = "know"
			intervals [3164]:
				xmin = 3586.2434
				xmax = 3586.2734
				text = ""
			intervals [3165]:
				xmin = 3586.2734
				xmax = 3586.4734
				text = "so"
			intervals [3166]:
				xmin = 3586.4734
				xmax = 3586.5734
				text = "it"
			intervals [3167]:
				xmin = 3586.5734
				xmax = 3586.6034
				text = "s"
			intervals [3168]:
				xmin = 3586.6034
				xmax = 3586.7934
				text = "just"
			intervals [3169]:
				xmin = 3586.7934
				xmax = 3587.1134
				text = "interesting"
			intervals [3170]:
				xmin = 3587.1134
				xmax = 3587.2134
				text = "but"
			intervals [3171]:
				xmin = 3587.2134
				xmax = 3587.2634
				text = "i"
			intervals [3172]:
				xmin = 3587.2634
				xmax = 3587.4234
				text = "wanna"
			intervals [3173]:
				xmin = 3587.4234
				xmax = 3587.6334
				text = "ask"
			intervals [3174]:
				xmin = 3587.6334
				xmax = 3587.7134
				text = "you"
			intervals [3175]:
				xmin = 3587.7134
				xmax = 3587.8134
				text = ""
			intervals [3176]:
				xmin = 3587.8134
				xmax = 3587.9934
				text = "about"
			intervals [3177]:
				xmin = 3587.9934
				xmax = 3588.0634
				text = "a"
			intervals [3178]:
				xmin = 3588.0634
				xmax = 3588.4134
				text = "couple"
			intervals [3179]:
				xmin = 3588.4134
				xmax = 3588.4934
				text = "of"
			intervals [3180]:
				xmin = 3588.4934
				xmax = 3588.5934
				text = ""
			intervals [3181]:
				xmin = 3588.5934
				xmax = 3589.0834
				text = "things"
			intervals [3182]:
				xmin = 3589.0834
				xmax = 3589.1534
				text = "a"
			intervals [3183]:
				xmin = 3589.1534
				xmax = 3589.2934
				text = ""
			intervals [3184]:
				xmin = 3589.2934
				xmax = 3589.5734
				text = "piece"
			intervals [3185]:
				xmin = 3589.5734
				xmax = 3589.6034
				text = ""
			intervals [3186]:
				xmin = 3589.6034
				xmax = 3589.7534
				text = "a"
			intervals [3187]:
				xmin = 3589.7534
				xmax = 3590.1734
				text = "couple"
			intervals [3188]:
				xmin = 3590.1734
				xmax = 3590.3034
				text = "of"
			intervals [3189]:
				xmin = 3590.3034
				xmax = 3590.8198
				text = ""
			intervals [3190]:
				xmin = 3590.8198
				xmax = 3591.2998
				text = "dc"
			intervals [3191]:
				xmin = 3591.2998
				xmax = 3591.8298
				text = "specific"
			intervals [3192]:
				xmin = 3591.8298
				xmax = 3592.4498
				text = "things"
			intervals [3193]:
				xmin = 3592.4498
				xmax = 3592.7957
				text = ""
			intervals [3194]:
				xmin = 3592.7957
				xmax = 3592.9157
				text = "do"
			intervals [3195]:
				xmin = 3592.9157
				xmax = 3592.9757
				text = "you"
			intervals [3196]:
				xmin = 3592.9757
				xmax = 3593.1957
				text = "listen"
			intervals [3197]:
				xmin = 3593.1957
				xmax = 3593.2557
				text = "to"
			intervals [3198]:
				xmin = 3593.2557
				xmax = 3593.3657
				text = "go"
			intervals [3199]:
				xmin = 3593.3657
				xmax = 3593.4657
				text = "go"
			intervals [3200]:
				xmin = 3593.4657
				xmax = 3593.8957
				text = "music"
			intervals [3201]:
				xmin = 3593.8957
				xmax = 3598.394
				text = ""
			intervals [3202]:
				xmin = 3598.394
				xmax = 3598.554
				text = "tell"
			intervals [3203]:
				xmin = 3598.554
				xmax = 3598.704
				text = "me"
			intervals [3204]:
				xmin = 3598.704
				xmax = 3599.044
				text = "about"
			intervals [3205]:
				xmin = 3599.044
				xmax = 3599.154
				text = "it"
			intervals [3206]:
				xmin = 3599.154
				xmax = 3599.324
				text = "tell"
			intervals [3207]:
				xmin = 3599.324
				xmax = 3599.434
				text = "me"
			intervals [3208]:
				xmin = 3599.434
				xmax = 3599.744
				text = "about"
			intervals [3209]:
				xmin = 3599.744
				xmax = 3599.954
				text = "go"
			intervals [3210]:
				xmin = 3599.954
				xmax = 3600.124
				text = "go"
			intervals [3211]:
				xmin = 3600.124
				xmax = 3600.704
				text = "music"
			intervals [3212]:
				xmin = 3600.704
				xmax = 3637.1092
				text = ""
			intervals [3213]:
				xmin = 3637.1092
				xmax = 3637.2992
				text = "right"
			intervals [3214]:
				xmin = 3637.2992
				xmax = 3649.1552
				text = ""
			intervals [3215]:
				xmin = 3649.1552
				xmax = 3649.4352
				text = "mm-hm"
			intervals [3216]:
				xmin = 3649.4352
				xmax = 3672.7828
				text = ""
			intervals [3217]:
				xmin = 3672.7828
				xmax = 3672.9028
				text = "right"
			intervals [3218]:
				xmin = 3672.9028
				xmax = 3690.5685
				text = ""
			intervals [3219]:
				xmin = 3690.5685
				xmax = 3690.9085
				text = "mm-hm"
			intervals [3220]:
				xmin = 3690.9085
				xmax = 3694.124
				text = ""
			intervals [3221]:
				xmin = 3694.124
				xmax = 3694.364
				text = "what"
			intervals [3222]:
				xmin = 3694.364
				xmax = 3694.904
				text = "makes"
			intervals [3223]:
				xmin = 3694.904
				xmax = 3694.944
				text = ""
			intervals [3224]:
				xmin = 3694.944
				xmax = 3695.174
				text = "go"
			intervals [3225]:
				xmin = 3695.174
				xmax = 3695.464
				text = "go"
			intervals [3226]:
				xmin = 3695.464
				xmax = 3695.931
				text = ""
			intervals [3227]:
				xmin = 3695.931
				xmax = 3696.201
				text = "unique"
			intervals [3228]:
				xmin = 3696.201
				xmax = 3733.1106
				text = ""
			intervals [3229]:
				xmin = 3733.1106
				xmax = 3733.3106
				text = "mm"
			intervals [3230]:
				xmin = 3733.3106
				xmax = 3766.1341
				text = ""
			intervals [3231]:
				xmin = 3766.1341
				xmax = 3766.3441
				text = "mm-hm"
			intervals [3232]:
				xmin = 3766.3441
				xmax = 3790.8083
				text = ""
			intervals [3233]:
				xmin = 3790.8083
				xmax = 3791.1483
				text = "mm"
			intervals [3234]:
				xmin = 3791.1483
				xmax = 3797.4915
				text = ""
			intervals [3235]:
				xmin = 3797.4915
				xmax = 3797.7515
				text = "mm"
			intervals [3236]:
				xmin = 3797.7515
				xmax = 3799.2351
				text = ""
			intervals [3237]:
				xmin = 3799.2351
				xmax = 3799.3551
				text = "what"
			intervals [3238]:
				xmin = 3799.3551
				xmax = 3799.4051
				text = "s"
			intervals [3239]:
				xmin = 3799.4051
				xmax = 3799.5151
				text = "your"
			intervals [3240]:
				xmin = 3799.5151
				xmax = 3799.7351
				text = "favorite"
			intervals [3241]:
				xmin = 3799.7351
				xmax = 3799.7951
				text = "who"
			intervals [3242]:
				xmin = 3799.7951
				xmax = 3799.8451
				text = "are"
			intervals [3243]:
				xmin = 3799.8451
				xmax = 3799.9851
				text = "your"
			intervals [3244]:
				xmin = 3799.9851
				xmax = 3800.2751
				text = "favorite"
			intervals [3245]:
				xmin = 3800.2751
				xmax = 3800.9151
				text = "bands"
			intervals [3246]:
				xmin = 3800.9151
				xmax = 3813.2781
				text = ""
			intervals [3247]:
				xmin = 3813.2781
				xmax = 3813.6481
				text = "northeast"
			intervals [3248]:
				xmin = 3813.6481
				xmax = 3813.9581
				text = "groovers"
			intervals [3249]:
				xmin = 3813.9581
				xmax = 3814.4048
				text = ""
			intervals [3250]:
				xmin = 3814.4048
				xmax = 3814.5448
				text = "what"
			intervals [3251]:
				xmin = 3814.5448
				xmax = 3814.7448
				text = "about"
			intervals [3252]:
				xmin = 3814.7448
				xmax = 3815.1148
				text = "mumbo"
			intervals [3253]:
				xmin = 3815.1148
				xmax = 3815.5448
				text = "sauce"
			intervals [3254]:
				xmin = 3815.5448
				xmax = 3815.5748
				text = ""
			intervals [3255]:
				xmin = 3815.5748
				xmax = 3815.6848
				text = "are"
			intervals [3256]:
				xmin = 3815.6848
				xmax = 3815.8548
				text = "you"
			intervals [3257]:
				xmin = 3815.8548
				xmax = 3815.9148
				text = "a"
			intervals [3258]:
				xmin = 3815.9148
				xmax = 3816.2648
				text = "mumbo"
			intervals [3259]:
				xmin = 3816.2648
				xmax = 3816.5748
				text = "sauce"
			intervals [3260]:
				xmin = 3816.5748
				xmax = 3816.6048
				text = ""
			intervals [3261]:
				xmin = 3816.6048
				xmax = 3816.9548
				text = "eater"
			intervals [3262]:
				xmin = 3816.9548
				xmax = 3820.8287
				text = ""
			intervals [3263]:
				xmin = 3820.8287
				xmax = 3821.1087
				text = "<unk>"
			intervals [3264]:
				xmin = 3821.1087
				xmax = 3827.2008
				text = ""
			intervals [3265]:
				xmin = 3827.2008
				xmax = 3827.5408
				text = "mm-hm"
			intervals [3266]:
				xmin = 3827.5408
				xmax = 3833.6585
				text = ""
			intervals [3267]:
				xmin = 3833.6585
				xmax = 3833.9085
				text = "okay"
			intervals [3268]:
				xmin = 3833.9085
				xmax = 3834.0085
				text = ""
			intervals [3269]:
				xmin = 3834.0085
				xmax = 3834.1385
				text = "tell"
			intervals [3270]:
				xmin = 3834.1385
				xmax = 3834.1985
				text = "me"
			intervals [3271]:
				xmin = 3834.1985
				xmax = 3834.3585
				text = "about"
			intervals [3272]:
				xmin = 3834.3585
				xmax = 3834.4285
				text = "the"
			intervals [3273]:
				xmin = 3834.4285
				xmax = 3834.6985
				text = "mumbo"
			intervals [3274]:
				xmin = 3834.6985
				xmax = 3835.1385
				text = "sauce"
			intervals [3275]:
				xmin = 3835.1385
				xmax = 3840.6881
				text = ""
			intervals [3276]:
				xmin = 3840.6881
				xmax = 3840.9681
				text = "mm-hm"
			intervals [3277]:
				xmin = 3840.9681
				xmax = 3859.6244
				text = ""
			intervals [3278]:
				xmin = 3859.6244
				xmax = 3859.9544
				text = "mm-hm"
			intervals [3279]:
				xmin = 3859.9544
				xmax = 3861.5984
				text = ""
			intervals [3280]:
				xmin = 3861.5984
				xmax = 3861.7184
				text = "where"
			intervals [3281]:
				xmin = 3861.7184
				xmax = 3861.8684
				text = "do"
			intervals [3282]:
				xmin = 3861.8684
				xmax = 3862.0284
				text = "you"
			intervals [3283]:
				xmin = 3862.0284
				xmax = 3862.2184
				text = "get"
			intervals [3284]:
				xmin = 3862.2184
				xmax = 3862.3584
				text = "your"
			intervals [3285]:
				xmin = 3862.3584
				xmax = 3862.6984
				text = "mumbo"
			intervals [3286]:
				xmin = 3862.6984
				xmax = 3862.9684
				text = "sauce"
			intervals [3287]:
				xmin = 3862.9684
				xmax = 3863.2884
				text = "from"
			intervals [3288]:
				xmin = 3863.2884
				xmax = 3864.6272
				text = ""
			intervals [3289]:
				xmin = 3864.6272
				xmax = 3864.7772
				text = "like"
			intervals [3290]:
				xmin = 3864.7772
				xmax = 3864.8672
				text = ""
			intervals [3291]:
				xmin = 3864.8672
				xmax = 3865.0172
				text = "where"
			intervals [3292]:
				xmin = 3865.0172
				xmax = 3865.0772
				text = "do"
			intervals [3293]:
				xmin = 3865.0772
				xmax = 3865.1772
				text = "you"
			intervals [3294]:
				xmin = 3865.1772
				xmax = 3865.3272
				text = "go"
			intervals [3295]:
				xmin = 3865.3272
				xmax = 3865.4372
				text = "to"
			intervals [3296]:
				xmin = 3865.4372
				xmax = 3865.4672
				text = ""
			intervals [3297]:
				xmin = 3865.4672
				xmax = 3865.6772
				text = "order"
			intervals [3298]:
				xmin = 3865.6772
				xmax = 3865.8672
				text = "your"
			intervals [3299]:
				xmin = 3865.8672
				xmax = 3865.8972
				text = ""
			intervals [3300]:
				xmin = 3865.8972
				xmax = 3866.2172
				text = "mumbo"
			intervals [3301]:
				xmin = 3866.2172
				xmax = 3866.8672
				text = "sauce"
			intervals [3302]:
				xmin = 3866.8672
				xmax = 3872.8841
				text = ""
			intervals [3303]:
				xmin = 3872.8841
				xmax = 3873.2841
				text = "capital"
			intervals [3304]:
				xmin = 3873.2841
				xmax = 3873.4741
				text = "city"
			intervals [3305]:
				xmin = 3873.4741
				xmax = 3874.2818
				text = ""
			intervals [3306]:
				xmin = 3874.2818
				xmax = 3875.0318
				text = "yes"
			intervals [3307]:
				xmin = 3875.0318
				xmax = 3875.709
				text = ""
			intervals [3308]:
				xmin = 3875.709
				xmax = 3877.899
				text = "<unk>"
			intervals [3309]:
				xmin = 3877.899
				xmax = 3888.8972
				text = ""
			intervals [3310]:
				xmin = 3888.8972
				xmax = 3889.3572
				text = "mm-hm"
			intervals [3311]:
				xmin = 3889.3572
				xmax = 3891.1256
				text = ""
			intervals [3312]:
				xmin = 3891.1256
				xmax = 3891.4956
				text = "capital"
			intervals [3313]:
				xmin = 3891.4956
				xmax = 3891.7656
				text = "city"
			intervals [3314]:
				xmin = 3891.7656
				xmax = 3892.0556
				text = "actually"
			intervals [3315]:
				xmin = 3892.0556
				xmax = 3892.5556
				text = "sponsored"
			intervals [3316]:
				xmin = 3892.5556
				xmax = 3892.9556
				text = "rdx"
			intervals [3317]:
				xmin = 3892.9556
				xmax = 3893.1456
				text = "when"
			intervals [3318]:
				xmin = 3893.1456
				xmax = 3893.2456
				text = "we"
			intervals [3319]:
				xmin = 3893.2456
				xmax = 3893.3056
				text = "were"
			intervals [3320]:
				xmin = 3893.3056
				xmax = 3893.5456
				text = "doing"
			intervals [3321]:
				xmin = 3893.5456
				xmax = 3893.6256
				text = ""
			intervals [3322]:
				xmin = 3893.6256
				xmax = 3893.8556
				text = "cause"
			intervals [3323]:
				xmin = 3893.8556
				xmax = 3894.0656
				text = "when"
			intervals [3324]:
				xmin = 3894.0656
				xmax = 3894.1656
				text = "they"
			intervals [3325]:
				xmin = 3894.1656
				xmax = 3894.2756
				text = "go"
			intervals [3326]:
				xmin = 3894.2756
				xmax = 3894.3456
				text = "to"
			intervals [3327]:
				xmin = 3894.3456
				xmax = 3894.5256
				text = "youth"
			intervals [3328]:
				xmin = 3894.5256
				xmax = 3894.5856
				text = "of"
			intervals [3329]:
				xmin = 3894.5856
				xmax = 3894.6656
				text = "the"
			intervals [3330]:
				xmin = 3894.6656
				xmax = 3894.7956
				text = "year"
			intervals [3331]:
				xmin = 3894.7956
				xmax = 3894.8756
				text = "the"
			intervals [3332]:
				xmin = 3894.8756
				xmax = 3895.3556
				text = "competition"
			intervals [3333]:
				xmin = 3895.3556
				xmax = 3895.4256
				text = "they"
			intervals [3334]:
				xmin = 3895.4256
				xmax = 3895.5256
				text = "have"
			intervals [3335]:
				xmin = 3895.5256
				xmax = 3895.6356
				text = "to"
			intervals [3336]:
				xmin = 3895.6356
				xmax = 3895.6656
				text = ""
			intervals [3337]:
				xmin = 3895.6656
				xmax = 3895.8456
				text = "take"
			intervals [3338]:
				xmin = 3895.8456
				xmax = 3895.8956
				text = ""
			intervals [3339]:
				xmin = 3895.8956
				xmax = 3896.2956
				text = "gifts"
			intervals [3340]:
				xmin = 3896.2956
				xmax = 3896.5557
				text = ""
			intervals [3341]:
				xmin = 3896.5557
				xmax = 3896.6657
				text = "when"
			intervals [3342]:
				xmin = 3896.6657
				xmax = 3896.7357
				text = "they"
			intervals [3343]:
				xmin = 3896.7357
				xmax = 3896.8157
				text = "go"
			intervals [3344]:
				xmin = 3896.8157
				xmax = 3896.9157
				text = "to"
			intervals [3345]:
				xmin = 3896.9157
				xmax = 3897.2157
				text = "regionals"
			intervals [3346]:
				xmin = 3897.2157
				xmax = 3897.2757
				text = "they"
			intervals [3347]:
				xmin = 3897.2757
				xmax = 3897.3657
				text = "have"
			intervals [3348]:
				xmin = 3897.3657
				xmax = 3897.4257
				text = "to"
			intervals [3349]:
				xmin = 3897.4257
				xmax = 3897.5957
				text = "take"
			intervals [3350]:
				xmin = 3897.5957
				xmax = 3897.7857
				text = "gifts"
			intervals [3351]:
				xmin = 3897.7857
				xmax = 3897.8657
				text = "for"
			intervals [3352]:
				xmin = 3897.8657
				xmax = 3897.9457
				text = "the"
			intervals [3353]:
				xmin = 3897.9457
				xmax = 3898.0757
				text = "other"
			intervals [3354]:
				xmin = 3898.0757
				xmax = 3898.7157
				text = "contestants"
			intervals [3355]:
				xmin = 3898.7157
				xmax = 3899.1461
				text = ""
			intervals [3356]:
				xmin = 3899.1461
				xmax = 3899.3561
				text = "and"
			intervals [3357]:
				xmin = 3899.3561
				xmax = 3899.5461
				text = "so"
			intervals [3358]:
				xmin = 3899.5461
				xmax = 3899.7661
				text = "she"
			intervals [3359]:
				xmin = 3899.7661
				xmax = 3900.0061
				text = "gave"
			intervals [3360]:
				xmin = 3900.0061
				xmax = 3900.2261
				text = "all"
			intervals [3361]:
				xmin = 3900.2261
				xmax = 3900.3161
				text = "the"
			intervals [3362]:
				xmin = 3900.3161
				xmax = 3900.4161
				text = "other"
			intervals [3363]:
				xmin = 3900.4161
				xmax = 3900.8561
				text = "contestants"
			intervals [3364]:
				xmin = 3900.8561
				xmax = 3901.1461
				text = "mumbo"
			intervals [3365]:
				xmin = 3901.1461
				xmax = 3901.6261
				text = "sauce"
			intervals [3366]:
				xmin = 3901.6261
				xmax = 3901.8382
				text = ""
			intervals [3367]:
				xmin = 3901.8382
				xmax = 3901.9982
				text = "and"
			intervals [3368]:
				xmin = 3901.9982
				xmax = 3902.1182
				text = "they"
			intervals [3369]:
				xmin = 3902.1182
				xmax = 3902.7882
				text = "sponsored"
			intervals [3370]:
				xmin = 3902.7882
				xmax = 3902.9096
				text = ""
			intervals [3371]:
				xmin = 3902.9096
				xmax = 3903.0696
				text = "they"
			intervals [3372]:
				xmin = 3903.0696
				xmax = 3903.6096
				text = "sponsored"
			intervals [3373]:
				xmin = 3903.6096
				xmax = 3903.7696
				text = "it"
			intervals [3374]:
				xmin = 3903.7696
				xmax = 3903.9196
				text = "for"
			intervals [3375]:
				xmin = 3903.9196
				xmax = 3904.0496
				text = "her"
			intervals [3376]:
				xmin = 3904.0496
				xmax = 3904.1496
				text = "they"
			intervals [3377]:
				xmin = 3904.1496
				xmax = 3904.3396
				text = "gave"
			intervals [3378]:
				xmin = 3904.3396
				xmax = 3904.4496
				text = "it"
			intervals [3379]:
				xmin = 3904.4496
				xmax = 3904.4796
				text = ""
			intervals [3380]:
				xmin = 3904.4796
				xmax = 3904.6396
				text = "as"
			intervals [3381]:
				xmin = 3904.6396
				xmax = 3904.7896
				text = "long"
			intervals [3382]:
				xmin = 3904.7896
				xmax = 3904.8696
				text = "as"
			intervals [3383]:
				xmin = 3904.8696
				xmax = 3905.0496
				text = "she"
			intervals [3384]:
				xmin = 3905.0496
				xmax = 3905.1796
				text = "could"
			intervals [3385]:
				xmin = 3905.1796
				xmax = 3905.4096
				text = "post"
			intervals [3386]:
				xmin = 3905.4096
				xmax = 3905.5196
				text = "they"
			intervals [3387]:
				xmin = 3905.5196
				xmax = 3905.6096
				text = "could"
			intervals [3388]:
				xmin = 3905.6096
				xmax = 3905.8696
				text = "post"
			intervals [3389]:
				xmin = 3905.8696
				xmax = 3905.9796
				text = "a"
			intervals [3390]:
				xmin = 3905.9796
				xmax = 3906.2537
				text = ""
			intervals [3391]:
				xmin = 3906.2537
				xmax = 3906.5137
				text = "picture"
			intervals [3392]:
				xmin = 3906.5137
				xmax = 3906.5937
				text = "on"
			intervals [3393]:
				xmin = 3906.5937
				xmax = 3906.6937
				text = "their"
			intervals [3394]:
				xmin = 3906.6937
				xmax = 3907.2237
				text = "instagram"
			intervals [3395]:
				xmin = 3907.2237
				xmax = 3907.2937
				text = "to"
			intervals [3396]:
				xmin = 3907.2937
				xmax = 3907.4337
				text = "tell"
			intervals [3397]:
				xmin = 3907.4337
				xmax = 3907.5537
				text = "her"
			intervals [3398]:
				xmin = 3907.5537
				xmax = 3907.7337
				text = "good"
			intervals [3399]:
				xmin = 3907.7337
				xmax = 3907.9237
				text = "luck"
			intervals [3400]:
				xmin = 3907.9237
				xmax = 3908.0037
				text = "for"
			intervals [3401]:
				xmin = 3908.0037
				xmax = 3908.0637
				text = "the"
			intervals [3402]:
				xmin = 3908.0637
				xmax = 3908.5737
				text = "competition"
			intervals [3403]:
				xmin = 3908.5737
				xmax = 3909.2143
				text = ""
			intervals [3404]:
				xmin = 3909.2143
				xmax = 3909.3443
				text = "it"
			intervals [3405]:
				xmin = 3909.3443
				xmax = 3909.4843
				text = "was"
			intervals [3406]:
				xmin = 3909.4843
				xmax = 3909.6843
				text = "really"
			intervals [3407]:
				xmin = 3909.6843
				xmax = 3909.9343
				text = "cute"
			intervals [3408]:
				xmin = 3909.9343
				xmax = 3910.4526
				text = ""
			intervals [3409]:
				xmin = 3910.4526
				xmax = 3910.6026
				text = "that"
			intervals [3410]:
				xmin = 3910.6026
				xmax = 3910.6326
				text = "s"
			intervals [3411]:
				xmin = 3910.6326
				xmax = 3910.7426
				text = "how"
			intervals [3412]:
				xmin = 3910.7426
				xmax = 3910.9726
				text = "i"
			intervals [3413]:
				xmin = 3910.9726
				xmax = 3911.0326
				text = "i"
			intervals [3414]:
				xmin = 3911.0326
				xmax = 3911.2426
				text = "didn't"
			intervals [3415]:
				xmin = 3911.2426
				xmax = 3911.4126
				text = "know"
			intervals [3416]:
				xmin = 3911.4126
				xmax = 3911.5926
				text = "they"
			intervals [3417]:
				xmin = 3911.5926
				xmax = 3911.6926
				text = "were"
			intervals [3418]:
				xmin = 3911.6926
				xmax = 3911.9126
				text = "sold"
			intervals [3419]:
				xmin = 3911.9126
				xmax = 3911.9826
				text = "in"
			intervals [3420]:
				xmin = 3911.9826
				xmax = 3912.2126
				text = "grocery"
			intervals [3421]:
				xmin = 3912.2126
				xmax = 3912.4226
				text = "stores"
			intervals [3422]:
				xmin = 3912.4226
				xmax = 3912.9226
				text = "until"
			intervals [3423]:
				xmin = 3912.9226
				xmax = 3913.185
				text = ""
			intervals [3424]:
				xmin = 3913.185
				xmax = 3913.595
				text = "until"
			intervals [3425]:
				xmin = 3913.595
				xmax = 3914.435
				text = "rdx"
			intervals [3426]:
				xmin = 3914.435
				xmax = 3914.555
				text = "brought"
			intervals [3427]:
				xmin = 3914.555
				xmax = 3914.615
				text = "it"
			intervals [3428]:
				xmin = 3914.615
				xmax = 3914.695
				text = "to"
			intervals [3429]:
				xmin = 3914.695
				xmax = 3914.815
				text = "my"
			intervals [3430]:
				xmin = 3914.815
				xmax = 3915.285
				text = "attention"
			intervals [3431]:
				xmin = 3915.285
				xmax = 3916.4258
				text = ""
			intervals [3432]:
				xmin = 3916.4258
				xmax = 3916.7958
				text = "yup"
			intervals [3433]:
				xmin = 3916.7958
				xmax = 3917.2571
				text = ""
			intervals [3434]:
				xmin = 3917.2571
				xmax = 3917.5971
				text = "okay"
			intervals [3435]:
				xmin = 3917.5971
				xmax = 3917.7671
				text = "so"
			intervals [3436]:
				xmin = 3917.7671
				xmax = 3917.9571
				text = "what"
			intervals [3437]:
				xmin = 3917.9571
				xmax = 3917.9871
				text = ""
			intervals [3438]:
				xmin = 3917.9871
				xmax = 3918.0671
				text = "do"
			intervals [3439]:
				xmin = 3918.0671
				xmax = 3918.1671
				text = "you"
			intervals [3440]:
				xmin = 3918.1671
				xmax = 3918.3171
				text = "have"
			intervals [3441]:
				xmin = 3918.3171
				xmax = 3918.4571
				text = "any"
			intervals [3442]:
				xmin = 3918.4571
				xmax = 3918.8471
				text = "specific"
			intervals [3443]:
				xmin = 3918.8471
				xmax = 3919.0771
				text = "carry"
			intervals [3444]:
				xmin = 3919.0771
				xmax = 3919.2271
				text = "outs"
			intervals [3445]:
				xmin = 3919.2271
				xmax = 3919.3271
				text = "that"
			intervals [3446]:
				xmin = 3919.3271
				xmax = 3919.4871
				text = "you"
			intervals [3447]:
				xmin = 3919.4871
				xmax = 3919.5271
				text = ""
			intervals [3448]:
				xmin = 3919.5271
				xmax = 3919.9771
				text = "like"
			intervals [3449]:
				xmin = 3919.9771
				xmax = 3920.9872
				text = ""
			intervals [3450]:
				xmin = 3920.9872
				xmax = 3921.0672
				text = "you"
			intervals [3451]:
				xmin = 3921.0672
				xmax = 3921.1472
				text = "know"
			intervals [3452]:
				xmin = 3921.1472
				xmax = 3921.3172
				text = "some"
			intervals [3453]:
				xmin = 3921.3172
				xmax = 3921.5772
				text = "people"
			intervals [3454]:
				xmin = 3921.5772
				xmax = 3921.7972
				text = "like"
			intervals [3455]:
				xmin = 3921.7972
				xmax = 3921.9072
				text = "they"
			intervals [3456]:
				xmin = 3921.9072
				xmax = 3922.0872
				text = "have"
			intervals [3457]:
				xmin = 3922.0872
				xmax = 3922.1972
				text = "they"
			intervals [3458]:
				xmin = 3922.1972
				xmax = 3922.7372
				text = "specific"
			intervals [3459]:
				xmin = 3922.7372
				xmax = 3923.1072
				text = "ones"
			intervals [3460]:
				xmin = 3923.1072
				xmax = 3923.3029
				text = ""
			intervals [3461]:
				xmin = 3923.3029
				xmax = 3923.5429
				text = "on"
			intervals [3462]:
				xmin = 3923.5429
				xmax = 3923.7329
				text = "this"
			intervals [3463]:
				xmin = 3923.7329
				xmax = 3923.7629
				text = ""
			intervals [3464]:
				xmin = 3923.7629
				xmax = 3924.1829
				text = "street"
			intervals [3465]:
				xmin = 3924.1829
				xmax = 3924.2829
				text = "they"
			intervals [3466]:
				xmin = 3924.2829
				xmax = 3924.4129
				text = "have"
			intervals [3467]:
				xmin = 3924.4129
				xmax = 3924.5029
				text = "to"
			intervals [3468]:
				xmin = 3924.5029
				xmax = 3924.5929
				text = "go"
			intervals [3469]:
				xmin = 3924.5929
				xmax = 3924.7129
				text = "to"
			intervals [3470]:
				xmin = 3924.7129
				xmax = 3924.9329
				text = "this"
			intervals [3471]:
				xmin = 3924.9329
				xmax = 3924.9629
				text = ""
			intervals [3472]:
				xmin = 3924.9629
				xmax = 3925.2729
				text = "only"
			intervals [3473]:
				xmin = 3925.2729
				xmax = 3925.5829
				text = "one"
			intervals [3474]:
				xmin = 3925.5829
				xmax = 3929.0965
				text = ""
			intervals [3475]:
				xmin = 3929.0965
				xmax = 3929.9765
				text = "<unk>"
			intervals [3476]:
				xmin = 3929.9765
				xmax = 3930.2459
				text = ""
			intervals [3477]:
				xmin = 3930.2459
				xmax = 3930.4659
				text = "so"
			intervals [3478]:
				xmin = 3930.4659
				xmax = 3930.6659
				text = "no"
			intervals [3479]:
				xmin = 3930.6659
				xmax = 3930.7459
				text = ""
			intervals [3480]:
				xmin = 3930.7459
				xmax = 3930.8259
				text = "no"
			intervals [3481]:
				xmin = 3930.8259
				xmax = 3930.8559
				text = "i"
			intervals [3482]:
				xmin = 3930.8559
				xmax = 3930.8859
				text = ""
			intervals [3483]:
				xmin = 3930.8859
				xmax = 3930.9959
				text = "don't"
			intervals [3484]:
				xmin = 3930.9959
				xmax = 3931.1259
				text = "even"
			intervals [3485]:
				xmin = 3931.1259
				xmax = 3931.1859
				text = "do"
			intervals [3486]:
				xmin = 3931.1859
				xmax = 3931.2359
				text = ""
			intervals [3487]:
				xmin = 3931.2359
				xmax = 3931.3959
				text = "that"
			intervals [3488]:
				xmin = 3931.3959
				xmax = 3938.4922
				text = ""
			intervals [3489]:
				xmin = 3938.4922
				xmax = 3938.8722
				text = "mm"
			intervals [3490]:
				xmin = 3938.8722
				xmax = 3942.5117
				text = ""
			intervals [3491]:
				xmin = 3942.5117
				xmax = 3942.6617
				text = "your"
			intervals [3492]:
				xmin = 3942.6617
				xmax = 3943.0617
				text = "cholesterol"
			intervals [3493]:
				xmin = 3943.0617
				xmax = 3943.4817
				text = "matters"
			intervals [3494]:
				xmin = 3943.4817
				xmax = 3945.273
				text = ""
			intervals [3495]:
				xmin = 3945.273
				xmax = 3947.293
				text = "<unk>"
			intervals [3496]:
				xmin = 3947.293
				xmax = 3952.9997
				text = ""
			intervals [3497]:
				xmin = 3952.9997
				xmax = 3953.3197
				text = "mm-hm"
			intervals [3498]:
				xmin = 3953.3197
				xmax = 3957.9456
				text = ""
			intervals [3499]:
				xmin = 3957.9456
				xmax = 3958.2856
				text = "right"
			intervals [3500]:
				xmin = 3958.2856
				xmax = 3970.5555
				text = ""
			intervals [3501]:
				xmin = 3970.5555
				xmax = 3970.6555
				text = "you"
			intervals [3502]:
				xmin = 3970.6555
				xmax = 3970.6855
				text = ""
			intervals [3503]:
				xmin = 3970.6855
				xmax = 3970.8755
				text = "like"
			intervals [3504]:
				xmin = 3970.8755
				xmax = 3979.4974
				text = ""
			intervals [3505]:
				xmin = 3979.4974
				xmax = 3979.6774
				text = "cause"
			intervals [3506]:
				xmin = 3979.6774
				xmax = 3979.9174
				text = "you"
			intervals [3507]:
				xmin = 3979.9174
				xmax = 3980.0774
				text = "you"
			intervals [3508]:
				xmin = 3980.0774
				xmax = 3980.3574
				text = "grown"
			intervals [3509]:
				xmin = 3980.3574
				xmax = 3980.5053
				text = ""
			intervals [3510]:
				xmin = 3980.5053
				xmax = 3980.6953
				text = "i'm"
			intervals [3511]:
				xmin = 3980.6953
				xmax = 3980.7253
				text = ""
			intervals [3512]:
				xmin = 3980.7253
				xmax = 3980.8953
				text = "like"
			intervals [3513]:
				xmin = 3980.8953
				xmax = 3981.0353
				text = "that"
			intervals [3514]:
				xmin = 3981.0353
				xmax = 3981.1253
				text = "with"
			intervals [3515]:
				xmin = 3981.1253
				xmax = 3981.4353
				text = "coffee"
			intervals [3516]:
				xmin = 3981.4353
				xmax = 3981.5153
				text = "i'm"
			intervals [3517]:
				xmin = 3981.5153
				xmax = 3981.6953
				text = "kind"
			intervals [3518]:
				xmin = 3981.6953
				xmax = 3981.7753
				text = "of"
			intervals [3519]:
				xmin = 3981.7753
				xmax = 3981.8353
				text = "a"
			intervals [3520]:
				xmin = 3981.8353
				xmax = 3982.1653
				text = "coffee"
			intervals [3521]:
				xmin = 3982.1653
				xmax = 3982.5053
				text = "snob"
			intervals [3522]:
				xmin = 3982.5053
				xmax = 3982.6453
				text = "so"
			intervals [3523]:
				xmin = 3982.6453
				xmax = 3982.7253
				text = "i"
			intervals [3524]:
				xmin = 3982.7253
				xmax = 3982.7653
				text = ""
			intervals [3525]:
				xmin = 3982.7653
				xmax = 3982.9853
				text = "get"
			intervals [3526]:
				xmin = 3982.9853
				xmax = 3983.0653
				text = "it"
			intervals [3527]:
				xmin = 3983.0653
				xmax = 3983.1353
				text = ""
			intervals [3528]:
				xmin = 3983.1353
				xmax = 3983.1653
				text = "i"
			intervals [3529]:
				xmin = 3983.1653
				xmax = 3983.5653
				text = "understand"
			intervals [3530]:
				xmin = 3983.5653
				xmax = 3984.5295
				text = ""
			intervals [3531]:
				xmin = 3984.5295
				xmax = 3984.8295
				text = "well"
			intervals [3532]:
				xmin = 3984.8295
				xmax = 3984.8695
				text = ""
			intervals [3533]:
				xmin = 3984.8695
				xmax = 3985.0795
				text = "okay"
			intervals [3534]:
				xmin = 3985.0795
				xmax = 3985.1095
				text = ""
			intervals [3535]:
				xmin = 3985.1095
				xmax = 3985.2995
				text = "so"
			intervals [3536]:
				xmin = 3985.2995
				xmax = 3985.4595
				text = "we"
			intervals [3537]:
				xmin = 3985.4595
				xmax = 3985.7195
				text = "won't"
			intervals [3538]:
				xmin = 3985.7195
				xmax = 3985.9428
				text = ""
			intervals [3539]:
				xmin = 3985.9428
				xmax = 3986.1228
				text = "have"
			intervals [3540]:
				xmin = 3986.1228
				xmax = 3986.1528
				text = ""
			intervals [3541]:
				xmin = 3986.1528
				xmax = 3986.4428
				text = "coffee"
			intervals [3542]:
				xmin = 3986.4428
				xmax = 3986.7728
				text = "together"
			intervals [3543]:
				xmin = 3986.7728
				xmax = 3987.1528
				text = "rdx"
			intervals [3544]:
				xmin = 3987.1528
				xmax = 3987.2428
				text = "that"
			intervals [3545]:
				xmin = 3987.2428
				xmax = 3987.2728
				text = "s"
			intervals [3546]:
				xmin = 3987.2728
				xmax = 3987.3728
				text = "what"
			intervals [3547]:
				xmin = 3987.3728
				xmax = 3987.4628
				text = "you're"
			intervals [3548]:
				xmin = 3987.4628
				xmax = 3987.7928
				text = "telling"
			intervals [3549]:
				xmin = 3987.7928
				xmax = 3987.8228
				text = ""
			intervals [3550]:
				xmin = 3987.8228
				xmax = 3988.0828
				text = "me"
			intervals [3551]:
				xmin = 3988.0828
				xmax = 3988.4318
				text = ""
			intervals [3552]:
				xmin = 3988.4318
				xmax = 3988.6818
				text = "okay"
			intervals [3553]:
				xmin = 3988.6818
				xmax = 3988.7918
				text = "i"
			intervals [3554]:
				xmin = 3988.7918
				xmax = 3988.9318
				text = "want"
			intervals [3555]:
				xmin = 3988.9318
				xmax = 3989.0018
				text = "you"
			intervals [3556]:
				xmin = 3989.0018
				xmax = 3989.0618
				text = "to"
			intervals [3557]:
				xmin = 3989.0618
				xmax = 3989.2018
				text = "do"
			intervals [3558]:
				xmin = 3989.2018
				xmax = 3989.3618
				text = "one"
			intervals [3559]:
				xmin = 3989.3618
				xmax = 3989.5418
				text = "other"
			intervals [3560]:
				xmin = 3989.5418
				xmax = 3989.7918
				text = "thing"
			intervals [3561]:
				xmin = 3989.7918
				xmax = 3989.8818
				text = "for"
			intervals [3562]:
				xmin = 3989.8818
				xmax = 3990.0118
				text = "me"
			intervals [3563]:
				xmin = 3990.0118
				xmax = 3990.0718
				text = "and"
			intervals [3564]:
				xmin = 3990.0718
				xmax = 3990.1818
				text = "then"
			intervals [3565]:
				xmin = 3990.1818
				xmax = 3990.2718
				text = "i"
			intervals [3566]:
				xmin = 3990.2718
				xmax = 3990.3018
				text = "<unk>"
			intervals [3567]:
				xmin = 3990.3018
				xmax = 3990.4218
				text = "let"
			intervals [3568]:
				xmin = 3990.4218
				xmax = 3990.5418
				text = "you"
			intervals [3569]:
				xmin = 3990.5418
				xmax = 3990.5718
				text = ""
			intervals [3570]:
				xmin = 3990.5718
				xmax = 3990.6918
				text = "go"
			intervals [3571]:
				xmin = 3990.6918
				xmax = 3990.8518
				text = "to"
			intervals [3572]:
				xmin = 3990.8518
				xmax = 3991.2665
				text = ""
			intervals [3573]:
				xmin = 3991.2665
				xmax = 3991.4865
				text = "to"
			intervals [3574]:
				xmin = 3991.4865
				xmax = 3991.8465
				text = "<unk>"
			intervals [3575]:
				xmin = 3991.8465
				xmax = 3991.9665
				text = "s"
			intervals [3576]:
				xmin = 3991.9665
				xmax = 3992.0865
				text = "cause"
			intervals [3577]:
				xmin = 3992.0865
				xmax = 3992.1565
				text = "i"
			intervals [3578]:
				xmin = 3992.1565
				xmax = 3992.1865
				text = ""
			intervals [3579]:
				xmin = 3992.1865
				xmax = 3992.2665
				text = "know"
			intervals [3580]:
				xmin = 3992.2665
				xmax = 3992.3065
				text = ""
			intervals [3581]:
				xmin = 3992.3065
				xmax = 3992.3965
				text = "you"
			intervals [3582]:
				xmin = 3992.3965
				xmax = 3992.4465
				text = ""
			intervals [3583]:
				xmin = 3992.4465
				xmax = 3992.6565
				text = "gotta"
			intervals [3584]:
				xmin = 3992.6565
				xmax = 3992.8065
				text = "get"
			intervals [3585]:
				xmin = 3992.8065
				xmax = 3993.0165
				text = "your"
			intervals [3586]:
				xmin = 3993.0165
				xmax = 3993.8748
				text = ""
			intervals [3587]:
				xmin = 3993.8748
				xmax = 3994.2548
				text = "<unk>"
			intervals [3588]:
				xmin = 3994.2548
				xmax = 3994.978
				text = ""
			intervals [3589]:
				xmin = 3994.978
				xmax = 3995.248
				text = "uh-huh"
			intervals [3590]:
				xmin = 3995.248
				xmax = 3995.478
				text = "go"
			intervals [3591]:
				xmin = 3995.478
				xmax = 3995.958
				text = ""
			intervals [3592]:
				xmin = 3995.958
				xmax = 3996.208
				text = "please"
			intervals [3593]:
				xmin = 3996.208
				xmax = 3996.238
				text = "p-"
			intervals [3594]:
				xmin = 3996.238
				xmax = 3996.278
				text = ""
			intervals [3595]:
				xmin = 3996.278
				xmax = 3996.738
				text = "anything"
			intervals [3596]:
				xmin = 3996.738
				xmax = 3996.798
				text = "you"
			intervals [3597]:
				xmin = 3996.798
				xmax = 3996.948
				text = "wanna"
			intervals [3598]:
				xmin = 3996.948
				xmax = 3997.318
				text = "mention"
			intervals [3599]:
				xmin = 3997.318
				xmax = 4000.820
				text = ""
			intervals [3600]:
				xmin = 4000.820
				xmax = 4001.060
				text = "mm-hm"
			intervals [3601]:
				xmin = 4001.060
				xmax = 4050.0231
				text = ""
			intervals [3602]:
				xmin = 4050.0231
				xmax = 4050.3931
				text = "wow"
			intervals [3603]:
				xmin = 4050.3931
				xmax = 4083.2032
				text = ""
			intervals [3604]:
				xmin = 4083.2032
				xmax = 4083.5132
				text = "mm-hm"
			intervals [3605]:
				xmin = 4083.5132
				xmax = 4107.2168
				text = ""
			intervals [3606]:
				xmin = 4107.2168
				xmax = 4107.5668
				text = "wow"
			intervals [3607]:
				xmin = 4107.5668
				xmax = 4108.3432
				text = ""
			intervals [3608]:
				xmin = 4108.3432
				xmax = 4108.4032
				text = "and"
			intervals [3609]:
				xmin = 4108.4032
				xmax = 4108.4632
				text = "you"
			intervals [3610]:
				xmin = 4108.4632
				xmax = 4108.6632
				text = "were"
			intervals [3611]:
				xmin = 4108.6632
				xmax = 4109.1032
				text = "fifteen"
			intervals [3612]:
				xmin = 4109.1032
				xmax = 4109.1532
				text = ""
			intervals [3613]:
				xmin = 4109.1532
				xmax = 4109.3132
				text = "so"
			intervals [3614]:
				xmin = 4109.3132
				xmax = 4109.4532
				text = "and"
			intervals [3615]:
				xmin = 4109.4532
				xmax = 4109.6132
				text = "this"
			intervals [3616]:
				xmin = 4109.6132
				xmax = 4109.7732
				text = "was"
			intervals [3617]:
				xmin = 4109.7732
				xmax = 4109.8432
				text = "the"
			intervals [3618]:
				xmin = 4109.8432
				xmax = 4110.3532
				text = "highlight"
			intervals [3619]:
				xmin = 4110.3532
				xmax = 4110.6032
				text = "of"
			intervals [3620]:
				xmin = 4110.6032
				xmax = 4110.7932
				text = "this"
			intervals [3621]:
				xmin = 4110.7932
				xmax = 4111.0132
				text = "was"
			intervals [3622]:
				xmin = 4111.0132
				xmax = 4111.3008
				text = ""
			intervals [3623]:
				xmin = 4111.3008
				xmax = 4111.6808
				text = "crack"
			intervals [3624]:
				xmin = 4111.6808
				xmax = 4111.7308
				text = ""
			intervals [3625]:
				xmin = 4111.7308
				xmax = 4112.2708
				text = "heroin"
			intervals [3626]:
				xmin = 4112.2708
				xmax = 4112.6908
				text = ""
			intervals [3627]:
				xmin = 4112.6908
				xmax = 4112.8708
				text = "this"
			intervals [3628]:
				xmin = 4112.8708
				xmax = 4112.9708
				text = "is"
			intervals [3629]:
				xmin = 4112.9708
				xmax = 4113.0708
				text = "the"
			intervals [3630]:
				xmin = 4113.0708
				xmax = 4113.6808
				text = "highlight"
			intervals [3631]:
				xmin = 4113.6808
				xmax = 4113.8408
				text = "of"
			intervals [3632]:
				xmin = 4113.8408
				xmax = 4113.9108
				text = "it"
			intervals [3633]:
				xmin = 4113.9108
				xmax = 4114.0108
				text = "in"
			intervals [3634]:
				xmin = 4114.0108
				xmax = 4114.4808
				text = "dc"
			intervals [3635]:
				xmin = 4114.4808
				xmax = 4117.2272
				text = ""
			intervals [3636]:
				xmin = 4117.2272
				xmax = 4117.7972
				text = "mm-mm"
			intervals [3637]:
				xmin = 4117.7972
				xmax = 4119.1309
				text = ""
			intervals [3638]:
				xmin = 4119.1309
				xmax = 4119.2509
				text = "cause"
			intervals [3639]:
				xmin = 4119.2509
				xmax = 4119.3809
				text = "that"
			intervals [3640]:
				xmin = 4119.3809
				xmax = 4119.4709
				text = "was"
			intervals [3641]:
				xmin = 4119.4709
				xmax = 4119.6709
				text = "all"
			intervals [3642]:
				xmin = 4119.6709
				xmax = 4120.0209
				text = "marion"
			intervals [3643]:
				xmin = 4120.0209
				xmax = 4120.3509
				text = "barry"
			intervals [3644]:
				xmin = 4120.3509
				xmax = 4120.6109
				text = "stuff"
			intervals [3645]:
				xmin = 4120.6109
				xmax = 4120.8509
				text = "right"
			intervals [3646]:
				xmin = 4120.8509
				xmax = 4121.5942
				text = ""
			intervals [3647]:
				xmin = 4121.5942
				xmax = 4121.8742
				text = "yup"
			intervals [3648]:
				xmin = 4121.8742
				xmax = 4140.2572
				text = ""
			intervals [3649]:
				xmin = 4140.2572
				xmax = 4140.5972
				text = "mm-hm"
			intervals [3650]:
				xmin = 4140.5972
				xmax = 4175.5473
				text = ""
			intervals [3651]:
				xmin = 4175.5473
				xmax = 4175.8473
				text = "mm"
			intervals [3652]:
				xmin = 4175.8473
				xmax = 4209.1917
				text = ""
			intervals [3653]:
				xmin = 4209.1917
				xmax = 4209.3117
				text = "yeah"
			intervals [3654]:
				xmin = 4209.3117
				xmax = 4209.3417
				text = "i"
			intervals [3655]:
				xmin = 4209.3417
				xmax = 4209.4017
				text = "know"
			intervals [3656]:
				xmin = 4209.4017
				xmax = 4209.6917
				text = "number"
			intervals [3657]:
				xmin = 4209.6917
				xmax = 4209.8617
				text = ""
			intervals [3658]:
				xmin = 4209.8617
				xmax = 4210.6117
				text = "eleven"
			intervals [3659]:
				xmin = 4210.6117
				xmax = 4212.4348
				text = ""
			intervals [3660]:
				xmin = 4212.4348
				xmax = 4212.5348
				text = "miss"
			intervals [3661]:
				xmin = 4212.5348
				xmax = 4212.5648
				text = ""
			intervals [3662]:
				xmin = 4212.5648
				xmax = 4212.8048
				text = "rdx"
			intervals [3663]:
				xmin = 4212.8048
				xmax = 4212.8348
				text = ""
			intervals [3664]:
				xmin = 4212.8348
				xmax = 4212.9548
				text = "used"
			intervals [3665]:
				xmin = 4212.9548
				xmax = 4213.0148
				text = "to"
			intervals [3666]:
				xmin = 4213.0148
				xmax = 4213.1448
				text = "be"
			intervals [3667]:
				xmin = 4213.1448
				xmax = 4213.3348
				text = "the"
			intervals [3668]:
				xmin = 4213.3348
				xmax = 4213.3648
				text = ""
			intervals [3669]:
				xmin = 4213.3648
				xmax = 4213.6148
				text = "branch"
			intervals [3670]:
				xmin = 4213.6148
				xmax = 4213.8848
				text = "director"
			intervals [3671]:
				xmin = 4213.8848
				xmax = 4214.0148
				text = "there"
			intervals [3672]:
				xmin = 4214.0148
				xmax = 4214.7842
				text = ""
			intervals [3673]:
				xmin = 4214.7842
				xmax = 4214.9042
				text = "and"
			intervals [3674]:
				xmin = 4214.9042
				xmax = 4215.0842
				text = "she"
			intervals [3675]:
				xmin = 4215.0842
				xmax = 4215.4742
				text = ""
			intervals [3676]:
				xmin = 4215.4742
				xmax = 4215.5942
				text = "miss"
			intervals [3677]:
				xmin = 4215.5942
				xmax = 4215.9342
				text = "rdx"
			intervals [3678]:
				xmin = 4215.9342
				xmax = 4216.0642
				text = ""
			intervals [3679]:
				xmin = 4216.0642
				xmax = 4216.1242
				text = "she"
			intervals [3680]:
				xmin = 4216.1242
				xmax = 4216.3342
				text = "was"
			intervals [3681]:
				xmin = 4216.3342
				xmax = 4216.7042
				text = "over"
			intervals [3682]:
				xmin = 4216.7042
				xmax = 4216.8542
				text = "at"
			intervals [3683]:
				xmin = 4216.8542
				xmax = 4217.273
				text = ""
			intervals [3684]:
				xmin = 4217.273
				xmax = 4217.443
				text = "and"
			intervals [3685]:
				xmin = 4217.443
				xmax = 4217.643
				text = "then"
			intervals [3686]:
				xmin = 4217.643
				xmax = 4217.743
				text = "when"
			intervals [3687]:
				xmin = 4217.743
				xmax = 4218.343
				text = "she"
			intervals [3688]:
				xmin = 4218.343
				xmax = 4218.9075
				text = ""
			intervals [3689]:
				xmin = 4218.9075
				xmax = 4219.0475
				text = "but"
			intervals [3690]:
				xmin = 4219.0475
				xmax = 4219.1875
				text = "then"
			intervals [3691]:
				xmin = 4219.1875
				xmax = 4219.2975
				text = "she"
			intervals [3692]:
				xmin = 4219.2975
				xmax = 4219.5875
				text = "became"
			intervals [3693]:
				xmin = 4219.5875
				xmax = 4219.6975
				text = "the"
			intervals [3694]:
				xmin = 4219.6975
				xmax = 4219.9875
				text = "regional"
			intervals [3695]:
				xmin = 4219.9875
				xmax = 4220.3075
				text = "director"
			intervals [3696]:
				xmin = 4220.3075
				xmax = 4220.3375
				text = ""
			intervals [3697]:
				xmin = 4220.3375
				xmax = 4220.6575
				text = "mm-hm"
			intervals [3698]:
				xmin = 4220.6575
				xmax = 4220.8135
				text = ""
			intervals [3699]:
				xmin = 4220.8135
				xmax = 4220.9235
				text = "but"
			intervals [3700]:
				xmin = 4220.9235
				xmax = 4221.0435
				text = "she"
			intervals [3701]:
				xmin = 4221.0435
				xmax = 4221.1835
				text = "used"
			intervals [3702]:
				xmin = 4221.1835
				xmax = 4221.2535
				text = "to"
			intervals [3703]:
				xmin = 4221.2535
				xmax = 4221.2835
				text = ""
			intervals [3704]:
				xmin = 4221.2835
				xmax = 4221.3935
				text = "be"
			intervals [3705]:
				xmin = 4221.3935
				xmax = 4221.7235
				text = "over"
			intervals [3706]:
				xmin = 4221.7235
				xmax = 4221.7835
				text = "at"
			intervals [3707]:
				xmin = 4221.7835
				xmax = 4222.1035
				text = "number"
			intervals [3708]:
				xmin = 4222.1035
				xmax = 4222.4135
				text = "eleven"
			intervals [3709]:
				xmin = 4222.4135
				xmax = 4222.7916
				text = ""
			intervals [3710]:
				xmin = 4222.7916
				xmax = 4222.9016
				text = "and"
			intervals [3711]:
				xmin = 4222.9016
				xmax = 4223.0716
				text = "then"
			intervals [3712]:
				xmin = 4223.0716
				xmax = 4223.9816
				text = "rdx"
			intervals [3713]:
				xmin = 4223.9816
				xmax = 4224.8177
				text = ""
			intervals [3714]:
				xmin = 4224.8177
				xmax = 4225.2277
				text = "mm-hm"
			intervals [3715]:
				xmin = 4225.2277
				xmax = 4225.2577
				text = ""
			intervals [3716]:
				xmin = 4225.2577
				xmax = 4226.1777
				text = "rdx"
			intervals [3717]:
				xmin = 4226.1777
				xmax = 4226.3777
				text = "all"
			intervals [3718]:
				xmin = 4226.3777
				xmax = 4226.4577
				text = "the"
			intervals [3719]:
				xmin = 4226.4577
				xmax = 4226.7477
				text = "number"
			intervals [3720]:
				xmin = 4226.7477
				xmax = 4226.9877
				text = "clubs"
			intervals [3721]:
				xmin = 4226.9877
				xmax = 4227.0877
				text = "were"
			intervals [3722]:
				xmin = 4227.0877
				xmax = 4227.5277
				text = "police"
			intervals [3723]:
				xmin = 4227.5277
				xmax = 4228.1577
				text = "clubs"
			intervals [3724]:
				xmin = 4228.1577
				xmax = 4229.023
				text = ""
			intervals [3725]:
				xmin = 4229.023
				xmax = 4229.173
				text = "and"
			intervals [3726]:
				xmin = 4229.173
				xmax = 4229.413
				text = "all"
			intervals [3727]:
				xmin = 4229.413
				xmax = 4229.813
				text = "the"
			intervals [3728]:
				xmin = 4229.813
				xmax = 4230.0759
				text = ""
			intervals [3729]:
				xmin = 4230.0759
				xmax = 4230.3859
				text = "clubs"
			intervals [3730]:
				xmin = 4230.3859
				xmax = 4230.4859
				text = "that"
			intervals [3731]:
				xmin = 4230.4859
				xmax = 4230.6759
				text = "have"
			intervals [3732]:
				xmin = 4230.6759
				xmax = 4231.4259
				text = "names"
			intervals [3733]:
				xmin = 4231.4259
				xmax = 4231.4559
				text = ""
			intervals [3734]:
				xmin = 4231.4559
				xmax = 4231.9459
				text = "are"
			intervals [3735]:
				xmin = 4231.9459
				xmax = 4231.9759
				text = ""
			intervals [3736]:
				xmin = 4231.9759
				xmax = 4232.7659
				text = "um"
			intervals [3737]:
				xmin = 4232.7659
				xmax = 4233.296
				text = ""
			intervals [3738]:
				xmin = 4233.296
				xmax = 4233.686
				text = "were"
			intervals [3739]:
				xmin = 4233.686
				xmax = 4233.936
				text = "so"
			intervals [3740]:
				xmin = 4233.936
				xmax = 4234.036
				text = "you"
			intervals [3741]:
				xmin = 4234.036
				xmax = 4234.236
				text = "know"
			intervals [3742]:
				xmin = 4234.236
				xmax = 4234.296
				text = "it"
			intervals [3743]:
				xmin = 4234.296
				xmax = 4234.536
				text = "was"
			intervals [3744]:
				xmin = 4234.536
				xmax = 4234.806
				text = "greater"
			intervals [3745]:
				xmin = 4234.806
				xmax = 4235.306
				text = "washington"
			intervals [3746]:
				xmin = 4235.306
				xmax = 4235.416
				text = "and"
			intervals [3747]:
				xmin = 4235.416
				xmax = 4235.476
				text = "it"
			intervals [3748]:
				xmin = 4235.476
				xmax = 4235.766
				text = "was"
			intervals [3749]:
				xmin = 4235.766
				xmax = 4235.796
				text = ""
			intervals [3750]:
				xmin = 4235.796
				xmax = 4236.326
				text = "metropolitan"
			intervals [3751]:
				xmin = 4236.326
				xmax = 4236.676
				text = "police"
			intervals [3752]:
				xmin = 4236.676
				xmax = 4236.9072
				text = ""
			intervals [3753]:
				xmin = 4236.9072
				xmax = 4236.9872
				text = "so"
			intervals [3754]:
				xmin = 4236.9872
				xmax = 4237.1072
				text = "all"
			intervals [3755]:
				xmin = 4237.1072
				xmax = 4237.1972
				text = "the"
			intervals [3756]:
				xmin = 4237.1972
				xmax = 4237.5572
				text = "number"
			intervals [3757]:
				xmin = 4237.5572
				xmax = 4237.9672
				text = "clubs"
			intervals [3758]:
				xmin = 4237.9672
				xmax = 4238.0972
				text = "were"
			intervals [3759]:
				xmin = 4238.0972
				xmax = 4238.5872
				text = "police"
			intervals [3760]:
				xmin = 4238.5872
				xmax = 4239.0272
				text = "clubs"
			intervals [3761]:
				xmin = 4239.0272
				xmax = 4239.3409
				text = ""
			intervals [3762]:
				xmin = 4239.3409
				xmax = 4239.4709
				text = "all"
			intervals [3763]:
				xmin = 4239.4709
				xmax = 4239.5709
				text = "the"
			intervals [3764]:
				xmin = 4239.5709
				xmax = 4239.9509
				text = "name"
			intervals [3765]:
				xmin = 4239.9509
				xmax = 4240.3309
				text = "clubs"
			intervals [3766]:
				xmin = 4240.3309
				xmax = 4240.4909
				text = "were"
			intervals [3767]:
				xmin = 4240.4909
				xmax = 4240.7409
				text = "greater"
			intervals [3768]:
				xmin = 4240.7409
				xmax = 4241.2409
				text = "washington"
			intervals [3769]:
				xmin = 4241.2409
				xmax = 4241.7609
				text = "clubs"
			intervals [3770]:
				xmin = 4241.7609
				xmax = 4242.6792
				text = ""
			intervals [3771]:
				xmin = 4242.6792
				xmax = 4242.7892
				text = "<unk>"
			intervals [3772]:
				xmin = 4242.7892
				xmax = 4242.8569
				text = ""
			intervals [3773]:
				xmin = 4242.8569
				xmax = 4243.3069
				text = "um"
			intervals [3774]:
				xmin = 4243.3069
				xmax = 4243.9249
				text = ""
			intervals [3775]:
				xmin = 4243.9249
				xmax = 4244.1849
				text = "and"
			intervals [3776]:
				xmin = 4244.1849
				xmax = 4244.6049
				text = "so"
			intervals [3777]:
				xmin = 4244.6049
				xmax = 4244.6349
				text = ""
			intervals [3778]:
				xmin = 4244.6349
				xmax = 4244.8849
				text = "number"
			intervals [3779]:
				xmin = 4244.8849
				xmax = 4245.2749
				text = "eleven"
			intervals [3780]:
				xmin = 4245.2749
				xmax = 4245.5249
				text = "number"
			intervals [3781]:
				xmin = 4245.5249
				xmax = 4245.5649
				text = ""
			intervals [3782]:
				xmin = 4245.5649
				xmax = 4245.8049
				text = "two"
			intervals [3783]:
				xmin = 4245.8049
				xmax = 4246.0349
				text = "number"
			intervals [3784]:
				xmin = 4246.0349
				xmax = 4246.3849
				text = "fourteen"
			intervals [3785]:
				xmin = 4246.3849
				xmax = 4246.5849
				text = "number"
			intervals [3786]:
				xmin = 4246.5849
				xmax = 4246.7749
				text = "six"
			intervals [3787]:
				xmin = 4246.7749
				xmax = 4246.9249
				text = "those"
			intervals [3788]:
				xmin = 4246.9249
				xmax = 4246.9649
				text = "are"
			intervals [3789]:
				xmin = 4246.9649
				xmax = 4247.2149
				text = "all"
			intervals [3790]:
				xmin = 4247.2149
				xmax = 4247.2449
				text = ""
			intervals [3791]:
				xmin = 4247.2449
				xmax = 4247.7049
				text = "police"
			intervals [3792]:
				xmin = 4247.7049
				xmax = 4247.7692
				text = ""
			intervals [3793]:
				xmin = 4247.7692
				xmax = 4248.1292
				text = "department"
			intervals [3794]:
				xmin = 4248.1292
				xmax = 4248.2192
				text = "cause"
			intervals [3795]:
				xmin = 4248.2192
				xmax = 4248.3192
				text = "they're"
			intervals [3796]:
				xmin = 4248.3192
				xmax = 4248.5292
				text = "all"
			intervals [3797]:
				xmin = 4248.5292
				xmax = 4249.0047
				text = ""
			intervals [3798]:
				xmin = 4249.0047
				xmax = 4249.3947
				text = "station"
			intervals [3799]:
				xmin = 4249.3947
				xmax = 4249.8447
				text = "numbers"
			intervals [3800]:
				xmin = 4249.8447
				xmax = 4250.8356
				text = ""
			intervals [3801]:
				xmin = 4250.8356
				xmax = 4250.9056
				text = "<unk>"
			intervals [3802]:
				xmin = 4250.9056
				xmax = 4250.9602
				text = ""
			intervals [3803]:
				xmin = 4250.9602
				xmax = 4251.3602
				text = "um"
			intervals [3804]:
				xmin = 4251.3602
				xmax = 4251.4802
				text = "but"
			intervals [3805]:
				xmin = 4251.4802
				xmax = 4251.5802
				text = "yeah"
			intervals [3806]:
				xmin = 4251.5802
				xmax = 4251.7202
				text = "she"
			intervals [3807]:
				xmin = 4251.7202
				xmax = 4251.8402
				text = "used"
			intervals [3808]:
				xmin = 4251.8402
				xmax = 4251.9002
				text = "to"
			intervals [3809]:
				xmin = 4251.9002
				xmax = 4251.9802
				text = "be"
			intervals [3810]:
				xmin = 4251.9802
				xmax = 4252.1302
				text = "other"
			intervals [3811]:
				xmin = 4252.1302
				xmax = 4252.3302
				text = "there"
			intervals [3812]:
				xmin = 4252.3302
				xmax = 4252.4502
				text = "so"
			intervals [3813]:
				xmin = 4252.4502
				xmax = 4252.5602
				text = "i"
			intervals [3814]:
				xmin = 4252.5602
				xmax = 4252.5902
				text = ""
			intervals [3815]:
				xmin = 4252.5902
				xmax = 4252.7302
				text = "i"
			intervals [3816]:
				xmin = 4252.7302
				xmax = 4253.0502
				text = "know"
			intervals [3817]:
				xmin = 4253.0502
				xmax = 4253.2102
				text = "of"
			intervals [3818]:
				xmin = 4253.2102
				xmax = 4253.4302
				text = "number"
			intervals [3819]:
				xmin = 4253.4302
				xmax = 4253.7202
				text = "eleven"
			intervals [3820]:
				xmin = 4253.7202
				xmax = 4253.8002
				text = "i've"
			intervals [3821]:
				xmin = 4253.8002
				xmax = 4254.0302
				text = "heard"
			intervals [3822]:
				xmin = 4254.0302
				xmax = 4254.0602
				text = ""
			intervals [3823]:
				xmin = 4254.0602
				xmax = 4254.7802
				text = "rdx"
			intervals [3824]:
				xmin = 4254.7802
				xmax = 4255.1597
				text = ""
			intervals [3825]:
				xmin = 4255.1597
				xmax = 4255.6397
				text = "from"
			intervals [3826]:
				xmin = 4255.6397
				xmax = 4255.9797
				text = ""
			intervals [3827]:
				xmin = 4255.9797
				xmax = 4256.0197
				text = "<unk>"
			intervals [3828]:
				xmin = 4256.0197
				xmax = 4257.2732
				text = ""
			intervals [3829]:
				xmin = 4257.2732
				xmax = 4257.4732
				text = "he"
			intervals [3830]:
				xmin = 4257.4732
				xmax = 4257.7832
				text = "was"
			intervals [3831]:
				xmin = 4257.7832
				xmax = 4257.9621
				text = ""
			intervals [3832]:
				xmin = 4257.9621
				xmax = 4258.0921
				text = "uh"
			intervals [3833]:
				xmin = 4258.0921
				xmax = 4258.1821
				text = "uh"
			intervals [3834]:
				xmin = 4258.1821
				xmax = 4258.2521
				text = ""
			intervals [3835]:
				xmin = 4258.2521
				xmax = 4258.5521
				text = "tee"
			intervals [3836]:
				xmin = 4258.5521
				xmax = 4259.3421
				text = ""
			intervals [3837]:
				xmin = 4259.3421
				xmax = 4260.1721
				text = "teen"
			intervals [3838]:
				xmin = 4260.1721
				xmax = 4260.2978
				text = ""
			intervals [3839]:
				xmin = 4260.2978
				xmax = 4260.6378
				text = "teen"
			intervals [3840]:
				xmin = 4260.6378
				xmax = 4261.0378
				text = "director"
			intervals [3841]:
				xmin = 4261.0378
				xmax = 4261.193
				text = ""
			intervals [3842]:
				xmin = 4261.193
				xmax = 4261.733
				text = "teens"
			intervals [3843]:
				xmin = 4261.733
				xmax = 4261.833
				text = "he"
			intervals [3844]:
				xmin = 4261.833
				xmax = 4262.023
				text = "did"
			intervals [3845]:
				xmin = 4262.023
				xmax = 4262.093
				text = ""
			intervals [3846]:
				xmin = 4262.093
				xmax = 4262.453
				text = "teens"
			intervals [3847]:
				xmin = 4262.453
				xmax = 4262.563
				text = "cause"
			intervals [3848]:
				xmin = 4262.563
				xmax = 4262.763
				text = "they"
			intervals [3849]:
				xmin = 4262.763
				xmax = 4263.0008
				text = ""
			intervals [3850]:
				xmin = 4263.0008
				xmax = 4263.0908
				text = "he"
			intervals [3851]:
				xmin = 4263.0908
				xmax = 4263.2408
				text = "took"
			intervals [3852]:
				xmin = 4263.2408
				xmax = 4263.3108
				text = "the"
			intervals [3853]:
				xmin = 4263.3108
				xmax = 4263.5208
				text = "keen"
			intervals [3854]:
				xmin = 4263.5208
				xmax = 4263.5508
				text = ""
			intervals [3855]:
				xmin = 4263.5508
				xmax = 4263.7908
				text = "teens"
			intervals [3856]:
				xmin = 4263.7908
				xmax = 4263.8608
				text = "to"
			intervals [3857]:
				xmin = 4263.8608
				xmax = 4264.3308
				text = "keystone"
			intervals [3858]:
				xmin = 4264.3308
				xmax = 4265.8961
				text = ""
			intervals [3859]:
				xmin = 4265.8961
				xmax = 4266.2761
				text = "mm-hm"
			intervals [3860]:
				xmin = 4266.2761
				xmax = 4266.7118
				text = ""
			intervals [3861]:
				xmin = 4266.7118
				xmax = 4266.8718
				text = "from"
			intervals [3862]:
				xmin = 4266.8718
				xmax = 4267.1018
				text = "number"
			intervals [3863]:
				xmin = 4267.1018
				xmax = 4267.4918
				text = "eleven"
			intervals [3864]:
				xmin = 4267.4918
				xmax = 4267.9118
				text = "mm-hm"
			intervals [3865]:
				xmin = 4267.9118
				xmax = 4273.7876
				text = ""
			intervals [3866]:
				xmin = 4273.7876
				xmax = 4273.9976
				text = "yeah"
			intervals [3867]:
				xmin = 4273.9976
				xmax = 4276.919
				text = ""
			intervals [3868]:
				xmin = 4276.919
				xmax = 4277.059
				text = "cause"
			intervals [3869]:
				xmin = 4277.059
				xmax = 4277.119
				text = "it"
			intervals [3870]:
				xmin = 4277.119
				xmax = 4277.249
				text = "gives"
			intervals [3871]:
				xmin = 4277.249
				xmax = 4277.339
				text = "you"
			intervals [3872]:
				xmin = 4277.339
				xmax = 4277.369
				text = "a"
			intervals [3873]:
				xmin = 4277.369
				xmax = 4277.619
				text = "very"
			intervals [3874]:
				xmin = 4277.619
				xmax = 4277.859
				text = "different"
			intervals [3875]:
				xmin = 4277.859
				xmax = 4278.379
				text = "perspective"
			intervals [3876]:
				xmin = 4278.379
				xmax = 4287.6929
				text = ""
			intervals [3877]:
				xmin = 4287.6929
				xmax = 4288.0829
				text = "mm-hm"
			intervals [3878]:
				xmin = 4288.0829
				xmax = 4291.5332
				text = ""
			intervals [3879]:
				xmin = 4291.5332
				xmax = 4291.9932
				text = "mm"
			intervals [3880]:
				xmin = 4291.9932
				xmax = 4294.4595
				text = ""
			intervals [3881]:
				xmin = 4294.4595
				xmax = 4294.7195
				text = "wow"
			intervals [3882]:
				xmin = 4294.7195
				xmax = 4296.360
				text = ""
			intervals [3883]:
				xmin = 4296.360
				xmax = 4296.470
				text = "and"
			intervals [3884]:
				xmin = 4296.470
				xmax = 4296.660
				text = "now"
			intervals [3885]:
				xmin = 4296.660
				xmax = 4296.790
				text = "you"
			intervals [3886]:
				xmin = 4296.790
				xmax = 4296.930
				text = "do"
			intervals [3887]:
				xmin = 4296.930
				xmax = 4297.400
				text = "safety"
			intervals [3888]:
				xmin = 4297.400
				xmax = 4297.460
				text = "and"
			intervals [3889]:
				xmin = 4297.460
				xmax = 4297.800
				text = "kids"
			intervals [3890]:
				xmin = 4297.800
				xmax = 4298.060
				text = ""
			intervals [3891]:
				xmin = 4298.060
				xmax = 4298.230
				text = "so"
			intervals [3892]:
				xmin = 4298.230
				xmax = 4298.310
				text = "and"
			intervals [3893]:
				xmin = 4298.310
				xmax = 4298.370
				text = "i"
			intervals [3894]:
				xmin = 4298.370
				xmax = 4298.630
				text = "think"
			intervals [3895]:
				xmin = 4298.630
				xmax = 4298.8343
				text = ""
			intervals [3896]:
				xmin = 4298.8343
				xmax = 4299.0243
				text = "this"
			intervals [3897]:
				xmin = 4299.0243
				xmax = 4299.1343
				text = "is"
			intervals [3898]:
				xmin = 4299.1343
				xmax = 4299.2243
				text = "the"
			intervals [3899]:
				xmin = 4299.2243
				xmax = 4299.6243
				text = "marriage"
			intervals [3900]:
				xmin = 4299.6243
				xmax = 4299.6943
				text = "of"
			intervals [3901]:
				xmin = 4299.6943
				xmax = 4299.7243
				text = ""
			intervals [3902]:
				xmin = 4299.7243
				xmax = 4299.9343
				text = "both"
			intervals [3903]:
				xmin = 4299.9343
				xmax = 4300.0843
				text = "your"
			intervals [3904]:
				xmin = 4300.0843
				xmax = 4300.6343
				text = "worlds"
			intervals [3905]:
				xmin = 4300.6343
				xmax = 4301.199977324263
				text = ""
	item [2]:
		class = "IntervalTier"
		name = "DCB_int_01 - phones"
		xmin = 0.0
		xmax = 4301.199977324263
		intervals: size = 10147
			intervals [1]:
				xmin = 0.0
				xmax = 7.0235
				text = ""
			intervals [2]:
				xmin = 7.0235
				xmax = 7.0635
				text = "sil"
			intervals [3]:
				xmin = 7.0635
				xmax = 7.5335
				text = "AE1"
			intervals [4]:
				xmin = 7.5335
				xmax = 7.5635
				text = "N"
			intervals [5]:
				xmin = 7.5635
				xmax = 7.5935
				text = "D"
			intervals [6]:
				xmin = 7.5935
				xmax = 8.0135
				text = "TN"
			intervals [7]:
				xmin = 8.0135
				xmax = 8.0735
				text = "sp"
			intervals [8]:
				xmin = 8.0735
				xmax = 8.1335
				text = "W"
			intervals [9]:
				xmin = 8.1335
				xmax = 8.2235
				text = "IH1"
			intervals [10]:
				xmin = 8.2235
				xmax = 8.2535
				text = "N"
			intervals [11]:
				xmin = 8.2535
				xmax = 8.2835
				text = "sp"
			intervals [12]:
				xmin = 8.2835
				xmax = 8.3635
				text = "IH1"
			intervals [13]:
				xmin = 8.3635
				xmax = 8.4535
				text = "Z"
			intervals [14]:
				xmin = 8.4535
				xmax = 8.5135
				text = "Y"
			intervals [15]:
				xmin = 8.5135
				xmax = 8.5435
				text = "UH1"
			intervals [16]:
				xmin = 8.5435
				xmax = 8.5935
				text = "R"
			intervals [17]:
				xmin = 8.5935
				xmax = 8.6835
				text = "B"
			intervals [18]:
				xmin = 8.6835
				xmax = 8.8035
				text = "ER1"
			intervals [19]:
				xmin = 8.8035
				xmax = 8.8835
				text = "TH"
			intervals [20]:
				xmin = 8.8835
				xmax = 8.9335
				text = "D"
			intervals [21]:
				xmin = 8.9335
				xmax = 9.1035
				text = "EY2"
			intervals [22]:
				xmin = 9.1035
				xmax = 9.1535
				text = "sp"
			intervals [23]:
				xmin = 9.1535
				xmax = 11.819
				text = ""
			intervals [24]:
				xmin = 11.819
				xmax = 11.899
				text = "HH"
			intervals [25]:
				xmin = 11.899
				xmax = 11.939
				text = "W"
			intervals [26]:
				xmin = 11.939
				xmax = 11.989
				text = "AH1"
			intervals [27]:
				xmin = 11.989
				xmax = 12.039
				text = "T"
			intervals [28]:
				xmin = 12.039
				xmax = 12.119
				text = "Y"
			intervals [29]:
				xmin = 12.119
				xmax = 12.229
				text = "IH1"
			intervals [30]:
				xmin = 12.229
				xmax = 12.299
				text = "R"
			intervals [31]:
				xmin = 12.299
				xmax = 16.4711
				text = ""
			intervals [32]:
				xmin = 16.4711
				xmax = 16.5211
				text = "sil"
			intervals [33]:
				xmin = 16.5211
				xmax = 16.6211
				text = "spn"
			intervals [34]:
				xmin = 16.6211
				xmax = 16.7213
				text = ""
			intervals [35]:
				xmin = 16.7213
				xmax = 16.7613
				text = "HH"
			intervals [36]:
				xmin = 16.7613
				xmax = 16.7913
				text = "W"
			intervals [37]:
				xmin = 16.7913
				xmax = 16.8213
				text = "EH1"
			intervals [38]:
				xmin = 16.8213
				xmax = 16.8513
				text = "R"
			intervals [39]:
				xmin = 16.8513
				xmax = 16.8813
				text = "W"
			intervals [40]:
				xmin = 16.8813
				xmax = 16.9213
				text = "ER0"
			intervals [41]:
				xmin = 16.9213
				xmax = 16.9913
				text = "Y"
			intervals [42]:
				xmin = 16.9913
				xmax = 17.0613
				text = "UW1"
			intervals [43]:
				xmin = 17.0613
				xmax = 17.1313
				text = "B"
			intervals [44]:
				xmin = 17.1313
				xmax = 17.2713
				text = "AO1"
			intervals [45]:
				xmin = 17.2713
				xmax = 17.3313
				text = "R"
			intervals [46]:
				xmin = 17.3313
				xmax = 17.4213
				text = "N"
			intervals [47]:
				xmin = 17.4213
				xmax = 19.8176
				text = ""
			intervals [48]:
				xmin = 19.8176
				xmax = 19.9076
				text = "W"
			intervals [49]:
				xmin = 19.9076
				xmax = 19.9576
				text = "AH1"
			intervals [50]:
				xmin = 19.9576
				xmax = 19.9976
				text = "T"
			intervals [51]:
				xmin = 19.9976
				xmax = 20.1076
				text = "N"
			intervals [52]:
				xmin = 20.1076
				xmax = 20.1876
				text = "EY1"
			intervals [53]:
				xmin = 20.1876
				xmax = 20.2676
				text = "B"
			intervals [54]:
				xmin = 20.2676
				xmax = 20.3076
				text = "ER0"
			intervals [55]:
				xmin = 20.3076
				xmax = 20.3776
				text = "HH"
			intervals [56]:
				xmin = 20.3776
				xmax = 20.4276
				text = "UH2"
			intervals [57]:
				xmin = 20.4276
				xmax = 20.4676
				text = "D"
			intervals [58]:
				xmin = 20.4676
				xmax = 20.5076
				text = "D"
			intervals [59]:
				xmin = 20.5076
				xmax = 20.5476
				text = "UW1"
			intervals [60]:
				xmin = 20.5476
				xmax = 20.6276
				text = "Y"
			intervals [61]:
				xmin = 20.6276
				xmax = 20.6876
				text = "UW1"
			intervals [62]:
				xmin = 20.6876
				xmax = 20.7876
				text = "K"
			intervals [63]:
				xmin = 20.7876
				xmax = 20.8776
				text = "L"
			intervals [64]:
				xmin = 20.8776
				xmax = 20.9276
				text = "EY1"
			intervals [65]:
				xmin = 20.9276
				xmax = 21.0876
				text = "M"
			intervals [66]:
				xmin = 21.0876
				xmax = 31.0835
				text = "sp"
			intervals [67]:
				xmin = 31.0835
				xmax = 31.1135
				text = "D"
			intervals [68]:
				xmin = 31.1135
				xmax = 31.1535
				text = "UW1"
			intervals [69]:
				xmin = 31.1535
				xmax = 31.1935
				text = "Y"
			intervals [70]:
				xmin = 31.1935
				xmax = 31.2335
				text = "UW1"
			intervals [71]:
				xmin = 31.2335
				xmax = 31.3135
				text = "K"
			intervals [72]:
				xmin = 31.3135
				xmax = 31.3735
				text = "L"
			intervals [73]:
				xmin = 31.3735
				xmax = 31.4035
				text = "EY1"
			intervals [74]:
				xmin = 31.4035
				xmax = 31.4535
				text = "M"
			intervals [75]:
				xmin = 31.4535
				xmax = 31.4935
				text = "DH"
			intervals [76]:
				xmin = 31.4935
				xmax = 31.5435
				text = "AE1"
			intervals [77]:
				xmin = 31.5435
				xmax = 31.5835
				text = "T"
			intervals [78]:
				xmin = 31.5835
				xmax = 31.6235
				text = "N"
			intervals [79]:
				xmin = 31.6235
				xmax = 31.6835
				text = "EY1"
			intervals [80]:
				xmin = 31.6835
				xmax = 31.7335
				text = "B"
			intervals [81]:
				xmin = 31.7335
				xmax = 31.7735
				text = "ER0"
			intervals [82]:
				xmin = 31.7735
				xmax = 31.8035
				text = "HH"
			intervals [83]:
				xmin = 31.8035
				xmax = 31.8535
				text = "UH2"
			intervals [84]:
				xmin = 31.8535
				xmax = 31.8835
				text = "D"
			intervals [85]:
				xmin = 31.8835
				xmax = 31.9535
				text = "N"
			intervals [86]:
				xmin = 31.9535
				xmax = 32.0835
				text = "AW1"
			intervals [87]:
				xmin = 32.0835
				xmax = 32.1835
				text = "sp"
			intervals [88]:
				xmin = 32.1835
				xmax = 38.0954
				text = ""
			intervals [89]:
				xmin = 38.0954
				xmax = 38.2354
				text = "S"
			intervals [90]:
				xmin = 38.2354
				xmax = 38.4154
				text = "OW1"
			intervals [91]:
				xmin = 38.4154
				xmax = 40.3685
				text = ""
			intervals [92]:
				xmin = 40.3685
				xmax = 40.4985
				text = "M"
			intervals [93]:
				xmin = 40.4985
				xmax = 40.6285
				text = "sp"
			intervals [94]:
				xmin = 40.6285
				xmax = 40.9185
				text = "M"
			intervals [95]:
				xmin = 40.9185
				xmax = 42.9768
				text = "sp"
			intervals [96]:
				xmin = 42.9768
				xmax = 43.0368
				text = "W"
			intervals [97]:
				xmin = 43.0368
				xmax = 43.2468
				text = "AW1"
			intervals [98]:
				xmin = 43.2468
				xmax = 43.4568
				text = "OW2"
			intervals [99]:
				xmin = 43.4568
				xmax = 43.5468
				text = "K"
			intervals [100]:
				xmin = 43.5468
				xmax = 43.7168
				text = "EY1"
			intervals [101]:
				xmin = 43.7168
				xmax = 43.7468
				text = "sp"
			intervals [102]:
				xmin = 43.7468
				xmax = 43.9353
				text = ""
			intervals [103]:
				xmin = 43.9353
				xmax = 43.9953
				text = "HH"
			intervals [104]:
				xmin = 43.9953
				xmax = 44.0253
				text = "W"
			intervals [105]:
				xmin = 44.0253
				xmax = 44.0653
				text = "EH1"
			intervals [106]:
				xmin = 44.0653
				xmax = 44.1053
				text = "R"
			intervals [107]:
				xmin = 44.1053
				xmax = 44.1353
				text = "D"
			intervals [108]:
				xmin = 44.1353
				xmax = 44.1653
				text = "UW1"
			intervals [109]:
				xmin = 44.1653
				xmax = 44.1953
				text = "Y"
			intervals [110]:
				xmin = 44.1953
				xmax = 44.2653
				text = "UW1"
			intervals [111]:
				xmin = 44.2653
				xmax = 44.3153
				text = "L"
			intervals [112]:
				xmin = 44.3153
				xmax = 44.3553
				text = "IH1"
			intervals [113]:
				xmin = 44.3553
				xmax = 44.4253
				text = "V"
			intervals [114]:
				xmin = 44.4253
				xmax = 44.4853
				text = "N"
			intervals [115]:
				xmin = 44.4853
				xmax = 44.5753
				text = "AW1"
			intervals [116]:
				xmin = 44.5753
				xmax = 44.6653
				text = "sp"
			intervals [117]:
				xmin = 44.6653
				xmax = 47.3319
				text = ""
			intervals [118]:
				xmin = 47.3319
				xmax = 47.6119
				text = "OW2"
			intervals [119]:
				xmin = 47.6119
				xmax = 47.6619
				text = "K"
			intervals [120]:
				xmin = 47.6619
				xmax = 47.7019
				text = "EY1"
			intervals [121]:
				xmin = 47.7019
				xmax = 47.8991
				text = "sp"
			intervals [122]:
				xmin = 47.8991
				xmax = 47.9991
				text = "AA1"
			intervals [123]:
				xmin = 47.9991
				xmax = 48.0791
				text = "K"
			intervals [124]:
				xmin = 48.0791
				xmax = 48.1391
				text = "S"
			intervals [125]:
				xmin = 48.1391
				xmax = 48.1791
				text = "AH0"
			intervals [126]:
				xmin = 48.1791
				xmax = 48.2091
				text = "N"
			intervals [127]:
				xmin = 48.2091
				xmax = 48.2391
				text = "sp"
			intervals [128]:
				xmin = 48.2391
				xmax = 48.2891
				text = "HH"
			intervals [129]:
				xmin = 48.2891
				xmax = 48.3891
				text = "IH1"
			intervals [130]:
				xmin = 48.3891
				xmax = 48.4191
				text = "L"
			intervals [131]:
				xmin = 48.4191
				xmax = 48.5991
				text = "sp"
			intervals [132]:
				xmin = 48.5991
				xmax = 50.8028
				text = ""
			intervals [133]:
				xmin = 50.8028
				xmax = 50.9028
				text = "HH"
			intervals [134]:
				xmin = 50.9028
				xmax = 51.2628
				text = "AW1"
			intervals [135]:
				xmin = 51.2628
				xmax = 51.3528
				text = "L"
			intervals [136]:
				xmin = 51.3528
				xmax = 51.3928
				text = "AO1"
			intervals [137]:
				xmin = 51.3928
				xmax = 51.4628
				text = "NG"
			intervals [138]:
				xmin = 51.4628
				xmax = 51.5028
				text = "D"
			intervals [139]:
				xmin = 51.5028
				xmax = 51.5328
				text = "IH0"
			intervals [140]:
				xmin = 51.5328
				xmax = 51.6028
				text = "D"
			intervals [141]:
				xmin = 51.6028
				xmax = 51.6528
				text = "Y"
			intervals [142]:
				xmin = 51.6528
				xmax = 51.6928
				text = "UW1"
			intervals [143]:
				xmin = 51.6928
				xmax = 51.7528
				text = "L"
			intervals [144]:
				xmin = 51.7528
				xmax = 51.8528
				text = "IH1"
			intervals [145]:
				xmin = 51.8528
				xmax = 51.9328
				text = "V"
			intervals [146]:
				xmin = 51.9328
				xmax = 51.9628
				text = "sp"
			intervals [147]:
				xmin = 51.9628
				xmax = 52.1028
				text = "IH1"
			intervals [148]:
				xmin = 52.1028
				xmax = 52.3628
				text = "N"
			intervals [149]:
				xmin = 52.3628
				xmax = 52.3928
				text = "sp"
			intervals [150]:
				xmin = 52.3928
				xmax = 52.4428
				text = "D"
			intervals [151]:
				xmin = 52.4428
				xmax = 52.5428
				text = "IY1"
			intervals [152]:
				xmin = 52.5428
				xmax = 52.6828
				text = "S"
			intervals [153]:
				xmin = 52.6828
				xmax = 52.8028
				text = "IY1"
			intervals [154]:
				xmin = 52.8028
				xmax = 52.9628
				text = "S"
			intervals [155]:
				xmin = 52.9628
				xmax = 53.1417
				text = ""
			intervals [156]:
				xmin = 53.1417
				xmax = 53.2217
				text = "DH"
			intervals [157]:
				xmin = 53.2217
				xmax = 53.2817
				text = "AH0"
			intervals [158]:
				xmin = 53.2817
				xmax = 53.3817
				text = "S"
			intervals [159]:
				xmin = 53.3817
				xmax = 53.4417
				text = "IH1"
			intervals [160]:
				xmin = 53.4417
				xmax = 53.5217
				text = "T"
			intervals [161]:
				xmin = 53.5217
				xmax = 53.7117
				text = "IY0"
			intervals [162]:
				xmin = 53.7117
				xmax = 53.8424
				text = ""
			intervals [163]:
				xmin = 53.8424
				xmax = 53.8924
				text = "sil"
			intervals [164]:
				xmin = 53.8924
				xmax = 53.9224
				text = "W"
			intervals [165]:
				xmin = 53.9224
				xmax = 53.9524
				text = "IH0"
			intervals [166]:
				xmin = 53.9524
				xmax = 54.0324
				text = "TH"
			intervals [167]:
				xmin = 54.0324
				xmax = 54.0824
				text = "IH1"
			intervals [168]:
				xmin = 54.0824
				xmax = 54.1324
				text = "N"
			intervals [169]:
				xmin = 54.1324
				xmax = 54.1624
				text = "DH"
			intervals [170]:
				xmin = 54.1624
				xmax = 54.2424
				text = "AH0"
			intervals [171]:
				xmin = 54.2424
				xmax = 54.3024
				text = "S"
			intervals [172]:
				xmin = 54.3024
				xmax = 54.3424
				text = "IH1"
			intervals [173]:
				xmin = 54.3424
				xmax = 54.3924
				text = "T"
			intervals [174]:
				xmin = 54.3924
				xmax = 54.4624
				text = "IY0"
			intervals [175]:
				xmin = 54.4624
				xmax = 68.238
				text = "sp"
			intervals [176]:
				xmin = 68.238
				xmax = 68.318
				text = "M"
			intervals [177]:
				xmin = 68.318
				xmax = 68.448
				text = "K"
			intervals [178]:
				xmin = 68.448
				xmax = 68.548
				text = "EY1"
			intervals [179]:
				xmin = 68.548
				xmax = 68.588
				text = "sp"
			intervals [180]:
				xmin = 68.588
				xmax = 72.9101
				text = ""
			intervals [181]:
				xmin = 72.9101
				xmax = 73.0101
				text = "S"
			intervals [182]:
				xmin = 73.0101
				xmax = 73.0501
				text = "OW1"
			intervals [183]:
				xmin = 73.0501
				xmax = 73.1101
				text = "W"
			intervals [184]:
				xmin = 73.1101
				xmax = 73.1501
				text = "IH1"
			intervals [185]:
				xmin = 73.1501
				xmax = 73.1901
				text = "N"
			intervals [186]:
				xmin = 73.1901
				xmax = 73.2401
				text = "Y"
			intervals [187]:
				xmin = 73.2401
				xmax = 73.3201
				text = "UW1"
			intervals [188]:
				xmin = 73.3201
				xmax = 73.4201
				text = "L"
			intervals [189]:
				xmin = 73.4201
				xmax = 73.4901
				text = "EH1"
			intervals [190]:
				xmin = 73.4901
				xmax = 73.5301
				text = "F"
			intervals [191]:
				xmin = 73.5301
				xmax = 73.5601
				text = "T"
			intervals [192]:
				xmin = 73.5601
				xmax = 73.6001
				text = "HH"
			intervals [193]:
				xmin = 73.6001
				xmax = 73.6301
				text = "W"
			intervals [194]:
				xmin = 73.6301
				xmax = 73.6901
				text = "EH1"
			intervals [195]:
				xmin = 73.6901
				xmax = 73.7301
				text = "R"
			intervals [196]:
				xmin = 73.7301
				xmax = 73.7701
				text = "D"
			intervals [197]:
				xmin = 73.7701
				xmax = 73.8201
				text = "Y"
			intervals [198]:
				xmin = 73.8201
				xmax = 73.8601
				text = "UW1"
			intervals [199]:
				xmin = 73.8601
				xmax = 73.9301
				text = "G"
			intervals [200]:
				xmin = 73.9301
				xmax = 74.0401
				text = "OW1"
			intervals [201]:
				xmin = 74.0401
				xmax = 75.133
				text = "sp"
			intervals [202]:
				xmin = 75.133
				xmax = 75.323
				text = "OW1"
			intervals [203]:
				xmin = 75.323
				xmax = 75.513
				text = "S"
			intervals [204]:
				xmin = 75.513
				xmax = 76.8114
				text = ""
			intervals [205]:
				xmin = 76.8114
				xmax = 76.8614
				text = "P"
			intervals [206]:
				xmin = 76.8614
				xmax = 76.9514
				text = "IY1"
			intervals [207]:
				xmin = 76.9514
				xmax = 77.0514
				text = "JH"
			intervals [208]:
				xmin = 77.0514
				xmax = 77.2114
				text = "IY1"
			intervals [209]:
				xmin = 77.2114
				xmax = 79.3338
				text = ""
			intervals [210]:
				xmin = 79.3338
				xmax = 79.3738
				text = "sil"
			intervals [211]:
				xmin = 79.3738
				xmax = 79.4638
				text = "OW2"
			intervals [212]:
				xmin = 79.4638
				xmax = 79.5438
				text = "K"
			intervals [213]:
				xmin = 79.5438
				xmax = 79.6838
				text = "EY1"
			intervals [214]:
				xmin = 79.6838
				xmax = 80.0653
				text = "sp"
			intervals [215]:
				xmin = 80.0653
				xmax = 80.1253
				text = "HH"
			intervals [216]:
				xmin = 80.1253
				xmax = 80.1553
				text = "AE1"
			intervals [217]:
				xmin = 80.1553
				xmax = 80.1853
				text = "V"
			intervals [218]:
				xmin = 80.1853
				xmax = 80.2353
				text = "Y"
			intervals [219]:
				xmin = 80.2353
				xmax = 80.2953
				text = "UW1"
			intervals [220]:
				xmin = 80.2953
				xmax = 80.3353
				text = "L"
			intervals [221]:
				xmin = 80.3353
				xmax = 80.3853
				text = "IH1"
			intervals [222]:
				xmin = 80.3853
				xmax = 80.4353
				text = "V"
			intervals [223]:
				xmin = 80.4353
				xmax = 80.4853
				text = "D"
			intervals [224]:
				xmin = 80.4853
				xmax = 80.5353
				text = "EH1"
			intervals [225]:
				xmin = 80.5353
				xmax = 80.5753
				text = "N"
			intervals [226]:
				xmin = 80.5753
				xmax = 80.6453
				text = "IY0"
			intervals [227]:
				xmin = 80.6453
				xmax = 80.6953
				text = "W"
			intervals [228]:
				xmin = 80.6953
				xmax = 80.7253
				text = "EH2"
			intervals [229]:
				xmin = 80.7253
				xmax = 80.7553
				text = "R"
			intervals [230]:
				xmin = 80.7553
				xmax = 80.7853
				text = "EH1"
			intervals [231]:
				xmin = 80.7853
				xmax = 80.8353
				text = "L"
			intervals [232]:
				xmin = 80.8353
				xmax = 80.9253
				text = "S"
			intervals [233]:
				xmin = 80.9253
				xmax = 81.0053
				text = "AW1"
			intervals [234]:
				xmin = 81.0053
				xmax = 81.0753
				text = "T"
			intervals [235]:
				xmin = 81.0753
				xmax = 81.1553
				text = "S"
			intervals [236]:
				xmin = 81.1553
				xmax = 81.2453
				text = "AY1"
			intervals [237]:
				xmin = 81.2453
				xmax = 81.3053
				text = "D"
			intervals [238]:
				xmin = 81.3053
				xmax = 81.3553
				text = "AH1"
			intervals [239]:
				xmin = 81.3553
				xmax = 81.4253
				text = "V"
			intervals [240]:
				xmin = 81.4253
				xmax = 81.5253
				text = "D"
			intervals [241]:
				xmin = 81.5253
				xmax = 81.6153
				text = "IY1"
			intervals [242]:
				xmin = 81.6153
				xmax = 81.7153
				text = "S"
			intervals [243]:
				xmin = 81.7153
				xmax = 81.7853
				text = "IY1"
			intervals [244]:
				xmin = 81.7853
				xmax = 81.8253
				text = "AH0"
			intervals [245]:
				xmin = 81.8253
				xmax = 81.8653
				text = "N"
			intervals [246]:
				xmin = 81.8653
				xmax = 81.9153
				text = "P"
			intervals [247]:
				xmin = 81.9153
				xmax = 81.9953
				text = "IY1"
			intervals [248]:
				xmin = 81.9953
				xmax = 82.0753
				text = "JH"
			intervals [249]:
				xmin = 82.0753
				xmax = 82.2353
				text = "IY1"
			intervals [250]:
				xmin = 82.2353
				xmax = 83.1417
				text = ""
			intervals [251]:
				xmin = 83.1417
				xmax = 83.1717
				text = "sil"
			intervals [252]:
				xmin = 83.1717
				xmax = 83.2717
				text = "OW2"
			intervals [253]:
				xmin = 83.2717
				xmax = 83.3317
				text = "K"
			intervals [254]:
				xmin = 83.3317
				xmax = 83.4517
				text = "EY1"
			intervals [255]:
				xmin = 83.4517
				xmax = 83.4917
				text = "sp"
			intervals [256]:
				xmin = 83.4917
				xmax = 84.3662
				text = ""
			intervals [257]:
				xmin = 84.3662
				xmax = 84.4162
				text = "HH"
			intervals [258]:
				xmin = 84.4162
				xmax = 84.4462
				text = "W"
			intervals [259]:
				xmin = 84.4462
				xmax = 84.4962
				text = "EH1"
			intervals [260]:
				xmin = 84.4962
				xmax = 84.5262
				text = "R"
			intervals [261]:
				xmin = 84.5262
				xmax = 84.5562
				text = "D"
			intervals [262]:
				xmin = 84.5562
				xmax = 84.5862
				text = "Y"
			intervals [263]:
				xmin = 84.5862
				xmax = 84.6162
				text = "UW1"
			intervals [264]:
				xmin = 84.6162
				xmax = 84.6462
				text = "G"
			intervals [265]:
				xmin = 84.6462
				xmax = 84.7062
				text = "OW1"
			intervals [266]:
				xmin = 84.7062
				xmax = 84.7362
				text = "T"
			intervals [267]:
				xmin = 84.7362
				xmax = 84.7762
				text = "AH0"
			intervals [268]:
				xmin = 84.7762
				xmax = 84.8562
				text = "S"
			intervals [269]:
				xmin = 84.8562
				xmax = 84.9262
				text = "K"
			intervals [270]:
				xmin = 84.9262
				xmax = 84.9662
				text = "UW1"
			intervals [271]:
				xmin = 84.9662
				xmax = 85.0962
				text = "L"
			intervals [272]:
				xmin = 85.0962
				xmax = 104.716
				text = ""
			intervals [273]:
				xmin = 104.716
				xmax = 104.776
				text = "HH"
			intervals [274]:
				xmin = 104.776
				xmax = 104.806
				text = "W"
			intervals [275]:
				xmin = 104.806
				xmax = 104.836
				text = "AH1"
			intervals [276]:
				xmin = 104.836
				xmax = 104.866
				text = "T"
			intervals [277]:
				xmin = 104.866
				xmax = 104.896
				text = "D"
			intervals [278]:
				xmin = 104.896
				xmax = 104.926
				text = "UW1"
			intervals [279]:
				xmin = 104.926
				xmax = 104.976
				text = "Y"
			intervals [280]:
				xmin = 104.976
				xmax = 105.016
				text = "UW1"
			intervals [281]:
				xmin = 105.016
				xmax = 105.066
				text = "D"
			intervals [282]:
				xmin = 105.066
				xmax = 105.166
				text = "UW1"
			intervals [283]:
				xmin = 105.166
				xmax = 105.216
				text = "sp"
			intervals [284]:
				xmin = 105.216
				xmax = 115.137
				text = ""
			intervals [285]:
				xmin = 115.137
				xmax = 115.187
				text = "B"
			intervals [286]:
				xmin = 115.187
				xmax = 115.217
				text = "AH1"
			intervals [287]:
				xmin = 115.217
				xmax = 115.247
				text = "T"
			intervals [288]:
				xmin = 115.247
				xmax = 115.327
				text = "Y"
			intervals [289]:
				xmin = 115.327
				xmax = 115.387
				text = "UW1"
			intervals [290]:
				xmin = 115.387
				xmax = 115.447
				text = "AO1"
			intervals [291]:
				xmin = 115.447
				xmax = 115.517
				text = "L"
			intervals [292]:
				xmin = 115.517
				xmax = 115.597
				text = "S"
			intervals [293]:
				xmin = 115.597
				xmax = 115.627
				text = "OW0"
			intervals [294]:
				xmin = 115.627
				xmax = 115.707
				text = "HH"
			intervals [295]:
				xmin = 115.707
				xmax = 115.747
				text = "AE1"
			intervals [296]:
				xmin = 115.747
				xmax = 115.807
				text = "V"
			intervals [297]:
				xmin = 115.807
				xmax = 115.857
				text = "AH0"
			intervals [298]:
				xmin = 115.857
				xmax = 115.887
				text = "L"
			intervals [299]:
				xmin = 115.887
				xmax = 115.917
				text = "IH1"
			intervals [300]:
				xmin = 115.917
				xmax = 115.947
				text = "T"
			intervals [301]:
				xmin = 115.947
				xmax = 115.977
				text = "AH0"
			intervals [302]:
				xmin = 115.977
				xmax = 116.047
				text = "L"
			intervals [303]:
				xmin = 116.047
				xmax = 116.207
				text = "S"
			intervals [304]:
				xmin = 116.207
				xmax = 116.517
				text = "AY1"
			intervals [305]:
				xmin = 116.517
				xmax = 116.617
				text = "D"
			intervals [306]:
				xmin = 116.617
				xmax = 116.667
				text = "G"
			intervals [307]:
				xmin = 116.667
				xmax = 116.997
				text = "IH1"
			intervals [308]:
				xmin = 116.997
				xmax = 117.087
				text = "G"
			intervals [309]:
				xmin = 117.087
				xmax = 117.137
				text = "HH"
			intervals [310]:
				xmin = 117.137
				xmax = 117.177
				text = "W"
			intervals [311]:
				xmin = 117.177
				xmax = 117.217
				text = "AH1"
			intervals [312]:
				xmin = 117.217
				xmax = 117.267
				text = "T"
			intervals [313]:
				xmin = 117.267
				xmax = 117.307
				text = "Z"
			intervals [314]:
				xmin = 117.307
				xmax = 117.337
				text = "Y"
			intervals [315]:
				xmin = 117.337
				xmax = 117.377
				text = "UH1"
			intervals [316]:
				xmin = 117.377
				xmax = 117.417
				text = "R"
			intervals [317]:
				xmin = 117.417
				xmax = 117.447
				text = "L"
			intervals [318]:
				xmin = 117.447
				xmax = 117.477
				text = "IH1"
			intervals [319]:
				xmin = 117.477
				xmax = 117.507
				text = "T"
			intervals [320]:
				xmin = 117.507
				xmax = 117.537
				text = "AH0"
			intervals [321]:
				xmin = 117.537
				xmax = 117.567
				text = "L"
			intervals [322]:
				xmin = 117.567
				xmax = 117.837
				text = "sp"
			intervals [323]:
				xmin = 117.837
				xmax = 117.867
				text = "S"
			intervals [324]:
				xmin = 117.867
				xmax = 118.087
				text = "AY1"
			intervals [325]:
				xmin = 118.087
				xmax = 118.137
				text = "D"
			intervals [326]:
				xmin = 118.137
				xmax = 118.187
				text = "sp"
			intervals [327]:
				xmin = 118.187
				xmax = 118.227
				text = "G"
			intervals [328]:
				xmin = 118.227
				xmax = 118.427
				text = "IH1"
			intervals [329]:
				xmin = 118.427
				xmax = 118.507
				text = "G"
			intervals [330]:
				xmin = 118.507
				xmax = 118.827
				text = "sp"
			intervals [331]:
				xmin = 118.827
				xmax = 126.5697
				text = ""
			intervals [332]:
				xmin = 126.5697
				xmax = 126.6497
				text = "D"
			intervals [333]:
				xmin = 126.6497
				xmax = 126.6897
				text = "UW1"
			intervals [334]:
				xmin = 126.6897
				xmax = 126.9197
				text = "Y"
			intervals [335]:
				xmin = 126.9197
				xmax = 127.3597
				text = "UW1"
			intervals [336]:
				xmin = 127.3597
				xmax = 127.7676
				text = "sp"
			intervals [337]:
				xmin = 127.7676
				xmax = 127.8676
				text = "D"
			intervals [338]:
				xmin = 127.8676
				xmax = 127.8976
				text = "UW1"
			intervals [339]:
				xmin = 127.8976
				xmax = 128.0076
				text = "Y"
			intervals [340]:
				xmin = 128.0076
				xmax = 128.1676
				text = "UW1"
			intervals [341]:
				xmin = 128.1676
				xmax = 128.2076
				text = "sp"
			intervals [342]:
				xmin = 128.2076
				xmax = 128.2676
				text = "D"
			intervals [343]:
				xmin = 128.2676
				xmax = 128.3576
				text = "UW1"
			intervals [344]:
				xmin = 128.3576
				xmax = 128.4076
				text = "DH"
			intervals [345]:
				xmin = 128.4076
				xmax = 128.4876
				text = "AE1"
			intervals [346]:
				xmin = 128.4876
				xmax = 128.5276
				text = "T"
			intervals [347]:
				xmin = 128.5276
				xmax = 128.6276
				text = "AH0"
			intervals [348]:
				xmin = 128.6276
				xmax = 128.6776
				text = "L"
			intervals [349]:
				xmin = 128.6776
				xmax = 128.7876
				text = "AA1"
			intervals [350]:
				xmin = 128.7876
				xmax = 128.8476
				text = "T"
			intervals [351]:
				xmin = 128.8476
				xmax = 128.8876
				text = "sp"
			intervals [352]:
				xmin = 128.8876
				xmax = 129.5568
				text = ""
			intervals [353]:
				xmin = 129.5568
				xmax = 129.6168
				text = "D"
			intervals [354]:
				xmin = 129.6168
				xmax = 129.6568
				text = "UW1"
			intervals [355]:
				xmin = 129.6568
				xmax = 129.6868
				text = "Y"
			intervals [356]:
				xmin = 129.6868
				xmax = 129.7368
				text = "UW1"
			intervals [357]:
				xmin = 129.7368
				xmax = 129.8268
				text = "K"
			intervals [358]:
				xmin = 129.8268
				xmax = 129.8768
				text = "EY1"
			intervals [359]:
				xmin = 129.8768
				xmax = 129.9168
				text = "T"
			intervals [360]:
				xmin = 129.9168
				xmax = 129.9968
				text = "ER0"
			intervals [361]:
				xmin = 129.9968
				xmax = 130.0468
				text = "AH0"
			intervals [362]:
				xmin = 130.0468
				xmax = 130.0968
				text = "L"
			intervals [363]:
				xmin = 130.0968
				xmax = 130.1868
				text = "AA1"
			intervals [364]:
				xmin = 130.1868
				xmax = 130.2668
				text = "T"
			intervals [365]:
				xmin = 130.2668
				xmax = 198.0059
				text = ""
			intervals [366]:
				xmin = 198.0059
				xmax = 198.1859
				text = "HH"
			intervals [367]:
				xmin = 198.1859
				xmax = 198.3159
				text = "M"
			intervals [368]:
				xmin = 198.3159
				xmax = 198.3559
				text = "sp"
			intervals [369]:
				xmin = 198.3559
				xmax = 198.6198
				text = ""
			intervals [370]:
				xmin = 198.6198
				xmax = 198.6798
				text = "B"
			intervals [371]:
				xmin = 198.6798
				xmax = 198.7298
				text = "AH1"
			intervals [372]:
				xmin = 198.7298
				xmax = 198.7698
				text = "T"
			intervals [373]:
				xmin = 198.7698
				xmax = 198.8898
				text = "S"
			intervals [374]:
				xmin = 198.8898
				xmax = 199.0098
				text = "IY1"
			intervals [375]:
				xmin = 199.0098
				xmax = 199.0398
				text = "IH0"
			intervals [376]:
				xmin = 199.0398
				xmax = 199.0698
				text = "T"
			intervals [377]:
				xmin = 199.0698
				xmax = 199.1698
				text = "Z"
			intervals [378]:
				xmin = 199.1698
				xmax = 199.1998
				text = "sp"
			intervals [379]:
				xmin = 199.1998
				xmax = 199.3798
				text = "HH"
			intervals [380]:
				xmin = 199.3798
				xmax = 199.4498
				text = "W"
			intervals [381]:
				xmin = 199.4498
				xmax = 199.5498
				text = "AH1"
			intervals [382]:
				xmin = 199.5498
				xmax = 199.6098
				text = "N"
			intervals [383]:
				xmin = 199.6098
				xmax = 199.7898
				text = "L"
			intervals [384]:
				xmin = 199.7898
				xmax = 199.8398
				text = "IH1"
			intervals [385]:
				xmin = 199.8398
				xmax = 199.8998
				text = "T"
			intervals [386]:
				xmin = 199.8998
				xmax = 199.9398
				text = "AH0"
			intervals [387]:
				xmin = 199.9398
				xmax = 200.2498
				text = "L"
			intervals [388]:
				xmin = 200.2498
				xmax = 201.1564
				text = ""
			intervals [389]:
				xmin = 201.1564
				xmax = 201.2164
				text = "JH"
			intervals [390]:
				xmin = 201.2164
				xmax = 201.2764
				text = "IH0"
			intervals [391]:
				xmin = 201.2764
				xmax = 201.3564
				text = "S"
			intervals [392]:
				xmin = 201.3564
				xmax = 201.5764
				text = "W"
			intervals [393]:
				xmin = 201.5764
				xmax = 201.6764
				text = "AH1"
			intervals [394]:
				xmin = 201.6764
				xmax = 201.8564
				text = "N"
			intervals [395]:
				xmin = 201.8564
				xmax = 201.9464
				text = "AA2"
			intervals [396]:
				xmin = 201.9464
				xmax = 202.0364
				text = "P"
			intervals [397]:
				xmin = 202.0364
				xmax = 202.1064
				text = "ER0"
			intervals [398]:
				xmin = 202.1064
				xmax = 202.1964
				text = "T"
			intervals [399]:
				xmin = 202.1964
				xmax = 202.2564
				text = "UW1"
			intervals [400]:
				xmin = 202.2564
				xmax = 202.3064
				text = "N"
			intervals [401]:
				xmin = 202.3064
				xmax = 202.3464
				text = "AH0"
			intervals [402]:
				xmin = 202.3464
				xmax = 202.4264
				text = "T"
			intervals [403]:
				xmin = 202.4264
				xmax = 202.6464
				text = "IY0"
			intervals [404]:
				xmin = 202.6464
				xmax = 202.8164
				text = "OW1"
			intervals [405]:
				xmin = 202.8164
				xmax = 202.8464
				text = "P"
			intervals [406]:
				xmin = 202.8464
				xmax = 202.8764
				text = "AH0"
			intervals [407]:
				xmin = 202.8764
				xmax = 202.9164
				text = "N"
			intervals [408]:
				xmin = 202.9164
				xmax = 202.9864
				text = "Z"
			intervals [409]:
				xmin = 202.9864
				xmax = 203.0264
				text = "AH1"
			intervals [410]:
				xmin = 203.0264
				xmax = 203.1264
				text = "P"
			intervals [411]:
				xmin = 203.1264
				xmax = 203.1864
				text = "AH0"
			intervals [412]:
				xmin = 203.1864
				xmax = 203.2564
				text = "D"
			intervals [413]:
				xmin = 203.2564
				xmax = 203.2964
				text = "AO1"
			intervals [414]:
				xmin = 203.2964
				xmax = 203.3864
				text = "R"
			intervals [415]:
				xmin = 203.3864
				xmax = 203.4564
				text = "Y"
			intervals [416]:
				xmin = 203.4564
				xmax = 203.4964
				text = "UW1"
			intervals [417]:
				xmin = 203.4964
				xmax = 203.5664
				text = "JH"
			intervals [418]:
				xmin = 203.5664
				xmax = 203.6164
				text = "IH0"
			intervals [419]:
				xmin = 203.6164
				xmax = 203.6564
				text = "S"
			intervals [420]:
				xmin = 203.6564
				xmax = 203.7064
				text = "N"
			intervals [421]:
				xmin = 203.7064
				xmax = 203.7764
				text = "EH1"
			intervals [422]:
				xmin = 203.7764
				xmax = 203.8364
				text = "V"
			intervals [423]:
				xmin = 203.8364
				xmax = 203.9264
				text = "ER0"
			intervals [424]:
				xmin = 203.9264
				xmax = 203.9964
				text = "N"
			intervals [425]:
				xmin = 203.9964
				xmax = 204.1564
				text = "OW1"
			intervals [426]:
				xmin = 204.1564
				xmax = 204.1964
				text = "sp"
			intervals [427]:
				xmin = 204.1964
				xmax = 204.6999
				text = ""
			intervals [428]:
				xmin = 204.6999
				xmax = 204.8899
				text = "AH1"
			intervals [429]:
				xmin = 204.8899
				xmax = 204.9699
				text = "M"
			intervals [430]:
				xmin = 204.9699
				xmax = 205.0199
				text = "W"
			intervals [431]:
				xmin = 205.0199
				xmax = 205.0699
				text = "EH1"
			intervals [432]:
				xmin = 205.0699
				xmax = 205.1099
				text = "R"
			intervals [433]:
				xmin = 205.1099
				xmax = 205.1399
				text = "W"
			intervals [434]:
				xmin = 205.1399
				xmax = 205.1799
				text = "ER0"
			intervals [435]:
				xmin = 205.1799
				xmax = 205.2399
				text = "Y"
			intervals [436]:
				xmin = 205.2399
				xmax = 205.2899
				text = "UH1"
			intervals [437]:
				xmin = 205.2899
				xmax = 205.3999
				text = "R"
			intervals [438]:
				xmin = 205.3999
				xmax = 205.5499
				text = "P"
			intervals [439]:
				xmin = 205.5499
				xmax = 205.6299
				text = "EH1"
			intervals [440]:
				xmin = 205.6299
				xmax = 205.6599
				text = "R"
			intervals [441]:
				xmin = 205.6599
				xmax = 205.6899
				text = "AH0"
			intervals [442]:
				xmin = 205.6899
				xmax = 205.7199
				text = "N"
			intervals [443]:
				xmin = 205.7199
				xmax = 205.7499
				text = "T"
			intervals [444]:
				xmin = 205.7499
				xmax = 205.8199
				text = "S"
			intervals [445]:
				xmin = 205.8199
				xmax = 205.8699
				text = "B"
			intervals [446]:
				xmin = 205.8699
				xmax = 205.9099
				text = "AO1"
			intervals [447]:
				xmin = 205.9099
				xmax = 205.9799
				text = "R"
			intervals [448]:
				xmin = 205.9799
				xmax = 206.0299
				text = "N"
			intervals [449]:
				xmin = 206.0299
				xmax = 206.0799
				text = "W"
			intervals [450]:
				xmin = 206.0799
				xmax = 206.1399
				text = "EH1"
			intervals [451]:
				xmin = 206.1399
				xmax = 206.1699
				text = "R"
			intervals [452]:
				xmin = 206.1699
				xmax = 206.1999
				text = "W"
			intervals [453]:
				xmin = 206.1999
				xmax = 206.2299
				text = "ER0"
			intervals [454]:
				xmin = 206.2299
				xmax = 206.2699
				text = "Y"
			intervals [455]:
				xmin = 206.2699
				xmax = 206.2999
				text = "UH1"
			intervals [456]:
				xmin = 206.2999
				xmax = 206.3599
				text = "R"
			intervals [457]:
				xmin = 206.3599
				xmax = 206.4399
				text = "F"
			intervals [458]:
				xmin = 206.4399
				xmax = 206.5499
				text = "AA1"
			intervals [459]:
				xmin = 206.5499
				xmax = 206.5899
				text = "DH"
			intervals [460]:
				xmin = 206.5899
				xmax = 206.6299
				text = "ER0"
			intervals [461]:
				xmin = 206.6299
				xmax = 206.6699
				text = "AH0"
			intervals [462]:
				xmin = 206.6699
				xmax = 206.6999
				text = "N"
			intervals [463]:
				xmin = 206.6999
				xmax = 206.7599
				text = "M"
			intervals [464]:
				xmin = 206.7599
				xmax = 206.7999
				text = "AH1"
			intervals [465]:
				xmin = 206.7999
				xmax = 206.8599
				text = "DH"
			intervals [466]:
				xmin = 206.8599
				xmax = 206.9199
				text = "ER0"
			intervals [467]:
				xmin = 206.9199
				xmax = 206.9999
				text = "B"
			intervals [468]:
				xmin = 206.9999
				xmax = 207.0299
				text = "AO1"
			intervals [469]:
				xmin = 207.0299
				xmax = 207.0599
				text = "R"
			intervals [470]:
				xmin = 207.0599
				xmax = 207.2199
				text = "N"
			intervals [471]:
				xmin = 207.2199
				xmax = 212.042
				text = ""
			intervals [472]:
				xmin = 212.042
				xmax = 212.112
				text = "sil"
			intervals [473]:
				xmin = 212.112
				xmax = 212.162
				text = "AE1"
			intervals [474]:
				xmin = 212.162
				xmax = 212.212
				text = "N"
			intervals [475]:
				xmin = 212.212
				xmax = 212.252
				text = "Y"
			intervals [476]:
				xmin = 212.252
				xmax = 212.282
				text = "UH1"
			intervals [477]:
				xmin = 212.282
				xmax = 212.312
				text = "R"
			intervals [478]:
				xmin = 212.312
				xmax = 212.362
				text = "D"
			intervals [479]:
				xmin = 212.362
				xmax = 212.562
				text = "AE1"
			intervals [480]:
				xmin = 212.562
				xmax = 212.612
				text = "D"
			intervals [481]:
				xmin = 212.612
				xmax = 215.0416
				text = "sp"
			intervals [482]:
				xmin = 215.0416
				xmax = 215.1916
				text = "OW1"
			intervals [483]:
				xmin = 215.1916
				xmax = 215.2816
				text = "sp"
			intervals [484]:
				xmin = 215.2816
				xmax = 215.7056
				text = ""
			intervals [485]:
				xmin = 215.7056
				xmax = 215.7956
				text = "Y"
			intervals [486]:
				xmin = 215.7956
				xmax = 215.8256
				text = "UW1"
			intervals [487]:
				xmin = 215.8256
				xmax = 215.8556
				text = "R"
			intervals [488]:
				xmin = 215.8556
				xmax = 215.9356
				text = "AH0"
			intervals [489]:
				xmin = 215.9356
				xmax = 216.0356
				text = "S"
			intervals [490]:
				xmin = 216.0356
				xmax = 216.0956
				text = "AH1"
			intervals [491]:
				xmin = 216.0956
				xmax = 216.1656
				text = "DH"
			intervals [492]:
				xmin = 216.1656
				xmax = 216.1956
				text = "ER0"
			intervals [493]:
				xmin = 216.1956
				xmax = 216.2856
				text = "N"
			intervals [494]:
				xmin = 216.2856
				xmax = 216.3856
				text = "B"
			intervals [495]:
				xmin = 216.3856
				xmax = 216.5556
				text = "OY1"
			intervals [496]:
				xmin = 216.5556
				xmax = 217.0835
				text = "sp"
			intervals [497]:
				xmin = 217.0835
				xmax = 217.1535
				text = "AE1"
			intervals [498]:
				xmin = 217.1535
				xmax = 217.1935
				text = "T"
			intervals [499]:
				xmin = 217.1935
				xmax = 217.2535
				text = "sp"
			intervals [500]:
				xmin = 217.2535
				xmax = 217.3735
				text = "HH"
			intervals [501]:
				xmin = 217.3735
				xmax = 217.5135
				text = "AA1"
			intervals [502]:
				xmin = 217.5135
				xmax = 217.5435
				text = "R"
			intervals [503]:
				xmin = 217.5435
				xmax = 217.6235
				text = "T"
			intervals [504]:
				xmin = 217.6235
				xmax = 218.6459
				text = "sp"
			intervals [505]:
				xmin = 218.6459
				xmax = 218.7059
				text = "AH0"
			intervals [506]:
				xmin = 218.7059
				xmax = 218.7759
				text = "N"
			intervals [507]:
				xmin = 218.7759
				xmax = 218.8159
				text = "W"
			intervals [508]:
				xmin = 218.8159
				xmax = 218.8859
				text = "AH1"
			intervals [509]:
				xmin = 218.8859
				xmax = 218.9259
				text = "T"
			intervals [510]:
				xmin = 218.9259
				xmax = 219.0059
				text = "HH"
			intervals [511]:
				xmin = 219.0059
				xmax = 219.0459
				text = "W"
			intervals [512]:
				xmin = 219.0459
				xmax = 219.0959
				text = "AH1"
			intervals [513]:
				xmin = 219.0959
				xmax = 219.1259
				text = "T"
			intervals [514]:
				xmin = 219.1259
				xmax = 219.1659
				text = "D"
			intervals [515]:
				xmin = 219.1659
				xmax = 219.1959
				text = "Y"
			intervals [516]:
				xmin = 219.1959
				xmax = 219.2259
				text = "UH1"
			intervals [517]:
				xmin = 219.2259
				xmax = 219.2859
				text = "R"
			intervals [518]:
				xmin = 219.2859
				xmax = 219.3759
				text = "P"
			intervals [519]:
				xmin = 219.3759
				xmax = 219.4359
				text = "EH1"
			intervals [520]:
				xmin = 219.4359
				xmax = 219.4959
				text = "R"
			intervals [521]:
				xmin = 219.4959
				xmax = 219.5259
				text = "AH0"
			intervals [522]:
				xmin = 219.5259
				xmax = 219.5659
				text = "N"
			intervals [523]:
				xmin = 219.5659
				xmax = 219.6059
				text = "T"
			intervals [524]:
				xmin = 219.6059
				xmax = 219.6759
				text = "S"
			intervals [525]:
				xmin = 219.6759
				xmax = 219.7459
				text = "D"
			intervals [526]:
				xmin = 219.7459
				xmax = 219.8559
				text = "UW1"
			intervals [527]:
				xmin = 219.8559
				xmax = 230.8127
				text = "sp"
			intervals [528]:
				xmin = 230.8127
				xmax = 230.8527
				text = "AH0"
			intervals [529]:
				xmin = 230.8527
				xmax = 230.9227
				text = "N"
			intervals [530]:
				xmin = 230.9227
				xmax = 231.0127
				text = "D"
			intervals [531]:
				xmin = 231.0127
				xmax = 231.2327
				text = "AE1"
			intervals [532]:
				xmin = 231.2327
				xmax = 231.3427
				text = "D"
			intervals [533]:
				xmin = 231.3427
				xmax = 241.7843
				text = ""
			intervals [534]:
				xmin = 241.7843
				xmax = 241.8443
				text = "sil"
			intervals [535]:
				xmin = 241.8443
				xmax = 241.9743
				text = "OW2"
			intervals [536]:
				xmin = 241.9743
				xmax = 242.0543
				text = "K"
			intervals [537]:
				xmin = 242.0543
				xmax = 242.0943
				text = "EY1"
			intervals [538]:
				xmin = 242.0943
				xmax = 242.5992
				text = "sp"
			intervals [539]:
				xmin = 242.5992
				xmax = 242.6292
				text = "AH0"
			intervals [540]:
				xmin = 242.6292
				xmax = 242.7292
				text = "M"
			intervals [541]:
				xmin = 242.7292
				xmax = 242.7692
				text = "sp"
			intervals [542]:
				xmin = 242.7692
				xmax = 242.7992
				text = "G"
			intervals [543]:
				xmin = 242.7992
				xmax = 242.8792
				text = "AA1"
			intervals [544]:
				xmin = 242.8792
				xmax = 242.9092
				text = "N"
			intervals [545]:
				xmin = 242.9092
				xmax = 242.9392
				text = "AH0"
			intervals [546]:
				xmin = 242.9392
				xmax = 243.6335
				text = "sp"
			intervals [547]:
				xmin = 243.6335
				xmax = 243.6635
				text = "DH"
			intervals [548]:
				xmin = 243.6635
				xmax = 243.6935
				text = "AH0"
			intervals [549]:
				xmin = 243.6935
				xmax = 243.7235
				text = "T"
			intervals [550]:
				xmin = 243.7235
				xmax = 243.8035
				text = "S"
			intervals [551]:
				xmin = 243.8035
				xmax = 243.8335
				text = "AO1"
			intervals [552]:
				xmin = 243.8335
				xmax = 243.8635
				text = "L"
			intervals [553]:
				xmin = 243.8635
				xmax = 243.9835
				text = "sp"
			intervals [554]:
				xmin = 243.9835
				xmax = 244.0235
				text = "AY1"
			intervals [555]:
				xmin = 244.0235
				xmax = 244.0535
				text = "sp"
			intervals [556]:
				xmin = 244.0535
				xmax = 244.0835
				text = "N"
			intervals [557]:
				xmin = 244.0835
				xmax = 244.1135
				text = "IY1"
			intervals [558]:
				xmin = 244.1135
				xmax = 244.1635
				text = "D"
			intervals [559]:
				xmin = 244.1635
				xmax = 244.2235
				text = "sp"
			intervals [560]:
				xmin = 244.2235
				xmax = 244.3135
				text = "T"
			intervals [561]:
				xmin = 244.3135
				xmax = 244.3535
				text = "UW1"
			intervals [562]:
				xmin = 244.3535
				xmax = 244.4035
				text = "sp"
			intervals [563]:
				xmin = 244.4035
				xmax = 244.4735
				text = "R"
			intervals [564]:
				xmin = 244.4735
				xmax = 244.5435
				text = "AY1"
			intervals [565]:
				xmin = 244.5435
				xmax = 244.6735
				text = "T"
			intervals [566]:
				xmin = 244.6735
				xmax = 245.9525
				text = ""
			intervals [567]:
				xmin = 245.9525
				xmax = 245.9925
				text = "sil"
			intervals [568]:
				xmin = 245.9925
				xmax = 246.0225
				text = "AO2"
			intervals [569]:
				xmin = 246.0225
				xmax = 246.0525
				text = "L"
			intervals [570]:
				xmin = 246.0525
				xmax = 246.0825
				text = "R"
			intervals [571]:
				xmin = 246.0825
				xmax = 246.1125
				text = "AY1"
			intervals [572]:
				xmin = 246.1125
				xmax = 246.2925
				text = "T"
			intervals [573]:
				xmin = 246.2925
				xmax = 246.6098
				text = ""
			intervals [574]:
				xmin = 246.6098
				xmax = 246.7298
				text = "S"
			intervals [575]:
				xmin = 246.7298
				xmax = 246.8098
				text = "OW1"
			intervals [576]:
				xmin = 246.8098
				xmax = 246.8598
				text = "W"
			intervals [577]:
				xmin = 246.8598
				xmax = 246.8998
				text = "ER1"
			intervals [578]:
				xmin = 246.8998
				xmax = 246.9398
				text = "JH"
			intervals [579]:
				xmin = 246.9398
				xmax = 246.9998
				text = "IH0"
			intervals [580]:
				xmin = 246.9998
				xmax = 247.0898
				text = "S"
			intervals [581]:
				xmin = 247.0898
				xmax = 247.1198
				text = "G"
			intervals [582]:
				xmin = 247.1198
				xmax = 247.1798
				text = "AA1"
			intervals [583]:
				xmin = 247.1798
				xmax = 247.2298
				text = "N"
			intervals [584]:
				xmin = 247.2298
				xmax = 247.4298
				text = "AH0"
			intervals [585]:
				xmin = 247.4298
				xmax = 247.4798
				text = "sp"
			intervals [586]:
				xmin = 247.4798
				xmax = 247.8543
				text = ""
			intervals [587]:
				xmin = 247.8543
				xmax = 247.8943
				text = "K"
			intervals [588]:
				xmin = 247.8943
				xmax = 248.0643
				text = "AY1"
			intervals [589]:
				xmin = 248.0643
				xmax = 248.1143
				text = "N"
			intervals [590]:
				xmin = 248.1143
				xmax = 248.1743
				text = "AH0"
			intervals [591]:
				xmin = 248.1743
				xmax = 248.2043
				text = "V"
			intervals [592]:
				xmin = 248.2043
				xmax = 248.2543
				text = "JH"
			intervals [593]:
				xmin = 248.2543
				xmax = 248.3043
				text = "IH0"
			intervals [594]:
				xmin = 248.3043
				xmax = 248.3543
				text = "S"
			intervals [595]:
				xmin = 248.3543
				xmax = 248.3843
				text = "T"
			intervals [596]:
				xmin = 248.3843
				xmax = 248.4643
				text = "T"
			intervals [597]:
				xmin = 248.4643
				xmax = 248.6243
				text = "AO1"
			intervals [598]:
				xmin = 248.6243
				xmax = 248.7443
				text = "K"
			intervals [599]:
				xmin = 248.7443
				xmax = 249.1543
				text = "AH1"
			intervals [600]:
				xmin = 249.1543
				xmax = 249.2543
				text = "M"
			intervals [601]:
				xmin = 249.2543
				xmax = 249.3643
				text = "sp"
			intervals [602]:
				xmin = 249.3643
				xmax = 250.2842
				text = ""
			intervals [603]:
				xmin = 250.2842
				xmax = 250.4042
				text = "S"
			intervals [604]:
				xmin = 250.4042
				xmax = 250.4842
				text = "OW1"
			intervals [605]:
				xmin = 250.4842
				xmax = 250.6042
				text = "T"
			intervals [606]:
				xmin = 250.6042
				xmax = 250.6542
				text = "EH1"
			intervals [607]:
				xmin = 250.6542
				xmax = 250.7142
				text = "L"
			intervals [608]:
				xmin = 250.7142
				xmax = 250.7842
				text = "M"
			intervals [609]:
				xmin = 250.7842
				xmax = 250.8142
				text = "IY1"
			intervals [610]:
				xmin = 250.8142
				xmax = 250.9142
				text = "AH0"
			intervals [611]:
				xmin = 250.9142
				xmax = 250.9442
				text = "L"
			intervals [612]:
				xmin = 250.9442
				xmax = 250.9942
				text = "IH1"
			intervals [613]:
				xmin = 250.9942
				xmax = 251.0442
				text = "T"
			intervals [614]:
				xmin = 251.0442
				xmax = 251.0742
				text = "AH0"
			intervals [615]:
				xmin = 251.0742
				xmax = 251.1442
				text = "L"
			intervals [616]:
				xmin = 251.1442
				xmax = 251.1942
				text = "B"
			intervals [617]:
				xmin = 251.1942
				xmax = 251.2242
				text = "IH1"
			intervals [618]:
				xmin = 251.2242
				xmax = 251.2642
				text = "T"
			intervals [619]:
				xmin = 251.2642
				xmax = 251.3542
				text = "AH0"
			intervals [620]:
				xmin = 251.3542
				xmax = 251.4042
				text = "B"
			intervals [621]:
				xmin = 251.4042
				xmax = 251.6242
				text = "AW1"
			intervals [622]:
				xmin = 251.6242
				xmax = 251.7642
				text = "T"
			intervals [623]:
				xmin = 251.7642
				xmax = 251.8243
				text = ""
			intervals [624]:
				xmin = 251.8243
				xmax = 251.8543
				text = "sil"
			intervals [625]:
				xmin = 251.8543
				xmax = 251.9943
				text = "B"
			intervals [626]:
				xmin = 251.9943
				xmax = 252.0543
				text = "R"
			intervals [627]:
				xmin = 252.0543
				xmax = 252.1243
				text = "UW1"
			intervals [628]:
				xmin = 252.1243
				xmax = 252.2043
				text = "S"
			intervals [629]:
				xmin = 252.2043
				xmax = 252.2943
				text = "P"
			intervals [630]:
				xmin = 252.2943
				xmax = 252.3543
				text = "L"
			intervals [631]:
				xmin = 252.3543
				xmax = 252.4343
				text = "EY1"
			intervals [632]:
				xmin = 252.4343
				xmax = 252.5343
				text = "S"
			intervals [633]:
				xmin = 252.5343
				xmax = 252.6443
				text = "EH1"
			intervals [634]:
				xmin = 252.6443
				xmax = 252.6843
				text = "Z"
			intervals [635]:
				xmin = 252.6843
				xmax = 252.7143
				text = "D"
			intervals [636]:
				xmin = 252.7143
				xmax = 252.7443
				text = "AH1"
			intervals [637]:
				xmin = 252.7443
				xmax = 252.7743
				text = "B"
			intervals [638]:
				xmin = 252.7743
				xmax = 252.8043
				text = "AH0"
			intervals [639]:
				xmin = 252.8043
				xmax = 252.8343
				text = "L"
			intervals [640]:
				xmin = 252.8343
				xmax = 252.8943
				text = "Y"
			intervals [641]:
				xmin = 252.8943
				xmax = 252.9243
				text = "UW0"
			intervals [642]:
				xmin = 252.9243
				xmax = 252.9543
				text = "sp"
			intervals [643]:
				xmin = 252.9543
				xmax = 253.0643
				text = "EH1"
			intervals [644]:
				xmin = 253.0643
				xmax = 253.1443
				text = "Z"
			intervals [645]:
				xmin = 253.1443
				xmax = 253.2143
				text = "Y"
			intervals [646]:
				xmin = 253.2143
				xmax = 253.2443
				text = "UW1"
			intervals [647]:
				xmin = 253.2443
				xmax = 253.3243
				text = "R"
			intervals [648]:
				xmin = 253.3243
				xmax = 253.3543
				text = "IH0"
			intervals [649]:
				xmin = 253.3543
				xmax = 253.3843
				text = "M"
			intervals [650]:
				xmin = 253.3843
				xmax = 253.4243
				text = "EH1"
			intervals [651]:
				xmin = 253.4243
				xmax = 253.4743
				text = "M"
			intervals [652]:
				xmin = 253.4743
				xmax = 253.5143
				text = "B"
			intervals [653]:
				xmin = 253.5143
				xmax = 253.6043
				text = "ER0"
			intervals [654]:
				xmin = 253.6043
				xmax = 253.6743
				text = "G"
			intervals [655]:
				xmin = 253.6743
				xmax = 253.7143
				text = "R"
			intervals [656]:
				xmin = 253.7143
				xmax = 253.7943
				text = "OW1"
			intervals [657]:
				xmin = 253.7943
				xmax = 253.8943
				text = "IH0"
			intervals [658]:
				xmin = 253.8943
				xmax = 253.9443
				text = "N"
			intervals [659]:
				xmin = 253.9443
				xmax = 254.0043
				text = "AH1"
			intervals [660]:
				xmin = 254.0043
				xmax = 254.1643
				text = "P"
			intervals [661]:
				xmin = 254.1643
				xmax = 293.6855
				text = "sp"
			intervals [662]:
				xmin = 293.6855
				xmax = 293.9955
				text = "M"
			intervals [663]:
				xmin = 293.9955
				xmax = 299.7022
				text = ""
			intervals [664]:
				xmin = 299.7022
				xmax = 299.7722
				text = "sil"
			intervals [665]:
				xmin = 299.7722
				xmax = 299.9922
				text = "spn"
			intervals [666]:
				xmin = 299.9922
				xmax = 300.0522
				text = "sp"
			intervals [667]:
				xmin = 300.0522
				xmax = 314.2722
				text = ""
			intervals [668]:
				xmin = 314.2722
				xmax = 314.4422
				text = "M"
			intervals [669]:
				xmin = 314.4422
				xmax = 314.4822
				text = "sp"
			intervals [670]:
				xmin = 314.4822
				xmax = 314.5922
				text = "S"
			intervals [671]:
				xmin = 314.5922
				xmax = 314.6322
				text = "AA1"
			intervals [672]:
				xmin = 314.6322
				xmax = 314.6822
				text = "R"
			intervals [673]:
				xmin = 314.6822
				xmax = 314.7122
				text = "IY0"
			intervals [674]:
				xmin = 314.7122
				xmax = 314.7422
				text = "T"
			intervals [675]:
				xmin = 314.7422
				xmax = 314.7722
				text = "IH0"
			intervals [676]:
				xmin = 314.7722
				xmax = 314.8022
				text = "HH"
			intervals [677]:
				xmin = 314.8022
				xmax = 314.8322
				text = "IY1"
			intervals [678]:
				xmin = 314.8322
				xmax = 314.8722
				text = "R"
			intervals [679]:
				xmin = 314.8722
				xmax = 314.9222
				text = "sp"
			intervals [680]:
				xmin = 314.9222
				xmax = 314.9622
				text = "DH"
			intervals [681]:
				xmin = 314.9622
				xmax = 314.9922
				text = "AH0"
			intervals [682]:
				xmin = 314.9922
				xmax = 315.0222
				text = "T"
			intervals [683]:
				xmin = 315.0222
				xmax = 341.1383
				text = "sp"
			intervals [684]:
				xmin = 341.1383
				xmax = 341.3483
				text = "M"
			intervals [685]:
				xmin = 341.3483
				xmax = 341.4183
				text = "sp"
			intervals [686]:
				xmin = 341.4183
				xmax = 364.8915
				text = ""
			intervals [687]:
				xmin = 364.8915
				xmax = 365.0215
				text = "S"
			intervals [688]:
				xmin = 365.0215
				xmax = 365.4415
				text = "OW1"
			intervals [689]:
				xmin = 365.4415
				xmax = 365.4715
				text = "sp"
			intervals [690]:
				xmin = 365.4715
				xmax = 365.6755
				text = ""
			intervals [691]:
				xmin = 365.6755
				xmax = 365.7655
				text = "K"
			intervals [692]:
				xmin = 365.7655
				xmax = 365.8355
				text = "AH1"
			intervals [693]:
				xmin = 365.8355
				xmax = 365.8855
				text = "P"
			intervals [694]:
				xmin = 365.8855
				xmax = 365.9155
				text = "AH0"
			intervals [695]:
				xmin = 365.9155
				xmax = 365.9955
				text = "L"
			intervals [696]:
				xmin = 365.9955
				xmax = 366.0255
				text = "AH0"
			intervals [697]:
				xmin = 366.0255
				xmax = 366.0555
				text = "V"
			intervals [698]:
				xmin = 366.0555
				xmax = 366.0955
				text = "TH"
			intervals [699]:
				xmin = 366.0955
				xmax = 366.1355
				text = "IH1"
			intervals [700]:
				xmin = 366.1355
				xmax = 366.2055
				text = "NG"
			intervals [701]:
				xmin = 366.2055
				xmax = 366.2555
				text = "Z"
			intervals [702]:
				xmin = 366.2555
				xmax = 366.3155
				text = "AY1"
			intervals [703]:
				xmin = 366.3155
				xmax = 366.3655
				text = "W"
			intervals [704]:
				xmin = 366.3655
				xmax = 366.4055
				text = "AA1"
			intervals [705]:
				xmin = 366.4055
				xmax = 366.4455
				text = "N"
			intervals [706]:
				xmin = 366.4455
				xmax = 366.4955
				text = "AH0"
			intervals [707]:
				xmin = 366.4955
				xmax = 366.6555
				text = "AE1"
			intervals [708]:
				xmin = 366.6555
				xmax = 366.7555
				text = "S"
			intervals [709]:
				xmin = 366.7555
				xmax = 366.7955
				text = "K"
			intervals [710]:
				xmin = 366.7955
				xmax = 366.8255
				text = "Y"
			intervals [711]:
				xmin = 366.8255
				xmax = 366.8555
				text = "UW1"
			intervals [712]:
				xmin = 366.8555
				xmax = 366.8855
				text = "AH0"
			intervals [713]:
				xmin = 366.8855
				xmax = 366.9355
				text = "B"
			intervals [714]:
				xmin = 366.9355
				xmax = 367.0455
				text = "AW1"
			intervals [715]:
				xmin = 367.0455
				xmax = 367.0955
				text = "T"
			intervals [716]:
				xmin = 367.0955
				xmax = 367.3005
				text = ""
			intervals [717]:
				xmin = 367.3005
				xmax = 367.4005
				text = "HH"
			intervals [718]:
				xmin = 367.4005
				xmax = 367.4405
				text = "W"
			intervals [719]:
				xmin = 367.4405
				xmax = 367.4805
				text = "IH1"
			intervals [720]:
				xmin = 367.4805
				xmax = 367.5205
				text = "N"
			intervals [721]:
				xmin = 367.5205
				xmax = 367.5505
				text = "Y"
			intervals [722]:
				xmin = 367.5505
				xmax = 367.5805
				text = "UW1"
			intervals [723]:
				xmin = 367.5805
				xmax = 367.6705
				text = "S"
			intervals [724]:
				xmin = 367.6705
				xmax = 367.7805
				text = "EY1"
			intervals [725]:
				xmin = 367.7805
				xmax = 367.8105
				text = "Y"
			intervals [726]:
				xmin = 367.8105
				xmax = 367.8505
				text = "UW1"
			intervals [727]:
				xmin = 367.8505
				xmax = 367.9405
				text = "P"
			intervals [728]:
				xmin = 367.9405
				xmax = 367.9905
				text = "L"
			intervals [729]:
				xmin = 367.9905
				xmax = 368.0505
				text = "EY1"
			intervals [730]:
				xmin = 368.0505
				xmax = 368.1005
				text = "D"
			intervals [731]:
				xmin = 368.1005
				xmax = 368.1605
				text = "AW1"
			intervals [732]:
				xmin = 368.1605
				xmax = 368.2205
				text = "T"
			intervals [733]:
				xmin = 368.2205
				xmax = 368.3005
				text = "S"
			intervals [734]:
				xmin = 368.3005
				xmax = 368.3505
				text = "AY1"
			intervals [735]:
				xmin = 368.3505
				xmax = 368.4005
				text = "D"
			intervals [736]:
				xmin = 368.4005
				xmax = 368.4505
				text = "W"
			intervals [737]:
				xmin = 368.4505
				xmax = 368.4905
				text = "AH1"
			intervals [738]:
				xmin = 368.4905
				xmax = 368.5205
				text = "T"
			intervals [739]:
				xmin = 368.5205
				xmax = 368.5505
				text = "D"
			intervals [740]:
				xmin = 368.5505
				xmax = 368.5905
				text = "Y"
			intervals [741]:
				xmin = 368.5905
				xmax = 368.6505
				text = "AO2"
			intervals [742]:
				xmin = 368.6505
				xmax = 368.7105
				text = "L"
			intervals [743]:
				xmin = 368.7105
				xmax = 368.7605
				text = "D"
			intervals [744]:
				xmin = 368.7605
				xmax = 368.8605
				text = "UW1"
			intervals [745]:
				xmin = 368.8605
				xmax = 369.3265
				text = "sp"
			intervals [746]:
				xmin = 369.3265
				xmax = 369.3865
				text = "L"
			intervals [747]:
				xmin = 369.3865
				xmax = 369.4265
				text = "AY1"
			intervals [748]:
				xmin = 369.4265
				xmax = 369.4665
				text = "K"
			intervals [749]:
				xmin = 369.4665
				xmax = 369.5065
				text = "W"
			intervals [750]:
				xmin = 369.5065
				xmax = 369.5365
				text = "AH1"
			intervals [751]:
				xmin = 369.5365
				xmax = 369.5665
				text = "T"
			intervals [752]:
				xmin = 369.5665
				xmax = 369.6465
				text = "K"
			intervals [753]:
				xmin = 369.6465
				xmax = 369.6965
				text = "AY1"
			intervals [754]:
				xmin = 369.6965
				xmax = 369.7265
				text = "N"
			intervals [755]:
				xmin = 369.7265
				xmax = 369.7665
				text = "AH0"
			intervals [756]:
				xmin = 369.7665
				xmax = 369.8165
				text = "V"
			intervals [757]:
				xmin = 369.8165
				xmax = 369.8965
				text = "G"
			intervals [758]:
				xmin = 369.8965
				xmax = 370.0165
				text = "EY1"
			intervals [759]:
				xmin = 370.0165
				xmax = 370.0465
				text = "M"
			intervals [760]:
				xmin = 370.0465
				xmax = 370.0965
				text = "Z"
			intervals [761]:
				xmin = 370.0965
				xmax = 370.1365
				text = "AH0"
			intervals [762]:
				xmin = 370.1365
				xmax = 370.1765
				text = "N"
			intervals [763]:
				xmin = 370.1765
				xmax = 370.2065
				text = "S"
			intervals [764]:
				xmin = 370.2065
				xmax = 370.2365
				text = "T"
			intervals [765]:
				xmin = 370.2365
				xmax = 370.3865
				text = "AH1"
			intervals [766]:
				xmin = 370.3865
				xmax = 370.4865
				text = "F"
			intervals [767]:
				xmin = 370.4865
				xmax = 390.0526
				text = ""
			intervals [768]:
				xmin = 390.0526
				xmax = 390.1126
				text = "sil"
			intervals [769]:
				xmin = 390.1126
				xmax = 390.1726
				text = "M"
			intervals [770]:
				xmin = 390.1726
				xmax = 390.3926
				text = "M"
			intervals [771]:
				xmin = 390.3926
				xmax = 448.4443
				text = "sp"
			intervals [772]:
				xmin = 448.4443
				xmax = 448.4843
				text = "L"
			intervals [773]:
				xmin = 448.4843
				xmax = 448.5143
				text = "AY1"
			intervals [774]:
				xmin = 448.5143
				xmax = 448.6143
				text = "K"
			intervals [775]:
				xmin = 448.6143
				xmax = 448.6643
				text = "W"
			intervals [776]:
				xmin = 448.6643
				xmax = 448.7243
				text = "AH1"
			intervals [777]:
				xmin = 448.7243
				xmax = 448.9143
				text = "T"
			intervals [778]:
				xmin = 448.9143
				xmax = 451.8163
				text = ""
			intervals [779]:
				xmin = 451.8163
				xmax = 451.8463
				text = "M"
			intervals [780]:
				xmin = 451.8463
				xmax = 451.9063
				text = "HH"
			intervals [781]:
				xmin = 451.9063
				xmax = 451.9363
				text = "M"
			intervals [782]:
				xmin = 451.9363
				xmax = 452.0963
				text = "OW2"
			intervals [783]:
				xmin = 452.0963
				xmax = 452.1563
				text = "K"
			intervals [784]:
				xmin = 452.1563
				xmax = 452.4063
				text = "EY1"
			intervals [785]:
				xmin = 452.4063
				xmax = 452.4692
				text = ""
			intervals [786]:
				xmin = 452.4692
				xmax = 452.4992
				text = "sil"
			intervals [787]:
				xmin = 452.4992
				xmax = 452.7892
				text = "M"
			intervals [788]:
				xmin = 452.7892
				xmax = 452.8192
				text = "sp"
			intervals [789]:
				xmin = 452.8192
				xmax = 453.2192
				text = "Y"
			intervals [790]:
				xmin = 453.2192
				xmax = 453.5192
				text = "AE1"
			intervals [791]:
				xmin = 453.5192
				xmax = 461.1485
				text = ""
			intervals [792]:
				xmin = 461.1485
				xmax = 462.0885
				text = "spn"
			intervals [793]:
				xmin = 462.0885
				xmax = 464.4525
				text = "sp"
			intervals [794]:
				xmin = 464.4525
				xmax = 464.5125
				text = "spn"
			intervals [795]:
				xmin = 464.5125
				xmax = 479.8225
				text = "sp"
			intervals [796]:
				xmin = 479.8225
				xmax = 479.9025
				text = "S"
			intervals [797]:
				xmin = 479.9025
				xmax = 479.9525
				text = "OW1"
			intervals [798]:
				xmin = 479.9525
				xmax = 480.1225
				text = "Y"
			intervals [799]:
				xmin = 480.1225
				xmax = 480.3425
				text = "UW1"
			intervals [800]:
				xmin = 480.3425
				xmax = 480.3725
				text = "W"
			intervals [801]:
				xmin = 480.3725
				xmax = 480.4625
				text = "UH1"
			intervals [802]:
				xmin = 480.4625
				xmax = 480.5125
				text = "D"
			intervals [803]:
				xmin = 480.5125
				xmax = 480.6025
				text = "S"
			intervals [804]:
				xmin = 480.6025
				xmax = 480.6425
				text = "IH1"
			intervals [805]:
				xmin = 480.6425
				xmax = 480.6825
				text = "T"
			intervals [806]:
				xmin = 480.6825
				xmax = 480.7725
				text = "AA1"
			intervals [807]:
				xmin = 480.7725
				xmax = 480.8125
				text = "N"
			intervals [808]:
				xmin = 480.8125
				xmax = 480.8625
				text = "DH"
			intervals [809]:
				xmin = 480.8625
				xmax = 480.9025
				text = "IY0"
			intervals [810]:
				xmin = 480.9025
				xmax = 480.9525
				text = "HH"
			intervals [811]:
				xmin = 480.9525
				xmax = 481.2425
				text = "IH1"
			intervals [812]:
				xmin = 481.2425
				xmax = 481.3925
				text = "L"
			intervals [813]:
				xmin = 481.3925
				xmax = 481.8286
				text = ""
			intervals [814]:
				xmin = 481.8286
				xmax = 481.9186
				text = "W"
			intervals [815]:
				xmin = 481.9186
				xmax = 481.9886
				text = "EY1"
			intervals [816]:
				xmin = 481.9886
				xmax = 482.0286
				text = "T"
			intervals [817]:
				xmin = 482.0286
				xmax = 482.0886
				text = "T"
			intervals [818]:
				xmin = 482.0886
				xmax = 482.1386
				text = "IH1"
			intervals [819]:
				xmin = 482.1386
				xmax = 482.2086
				text = "L"
			intervals [820]:
				xmin = 482.2086
				xmax = 482.2586
				text = "AH0"
			intervals [821]:
				xmin = 482.2586
				xmax = 482.3286
				text = "K"
			intervals [822]:
				xmin = 482.3286
				xmax = 482.4386
				text = "AA1"
			intervals [823]:
				xmin = 482.4386
				xmax = 482.5486
				text = "R"
			intervals [824]:
				xmin = 482.5486
				xmax = 482.6186
				text = "K"
			intervals [825]:
				xmin = 482.6186
				xmax = 482.6986
				text = "AH1"
			intervals [826]:
				xmin = 482.6986
				xmax = 482.7786
				text = "M"
			intervals [827]:
				xmin = 482.7786
				xmax = 482.8086
				text = "AE1"
			intervals [828]:
				xmin = 482.8086
				xmax = 482.8686
				text = "N"
			intervals [829]:
				xmin = 482.8686
				xmax = 482.9386
				text = "R"
			intervals [830]:
				xmin = 482.9386
				xmax = 483.0186
				text = "OW1"
			intervals [831]:
				xmin = 483.0186
				xmax = 483.0686
				text = "L"
			intervals [832]:
				xmin = 483.0686
				xmax = 483.1186
				text = "AH0"
			intervals [833]:
				xmin = 483.1186
				xmax = 483.2386
				text = "T"
			intervals [834]:
				xmin = 483.2386
				xmax = 483.3286
				text = "AY1"
			intervals [835]:
				xmin = 483.3286
				xmax = 483.3586
				text = "ER0"
			intervals [836]:
				xmin = 483.3586
				xmax = 483.3886
				text = "IH0"
			intervals [837]:
				xmin = 483.3886
				xmax = 483.4186
				text = "N"
			intervals [838]:
				xmin = 483.4186
				xmax = 483.4486
				text = "T"
			intervals [839]:
				xmin = 483.4486
				xmax = 483.4786
				text = "AH0"
			intervals [840]:
				xmin = 483.4786
				xmax = 483.5086
				text = "DH"
			intervals [841]:
				xmin = 483.5086
				xmax = 483.5386
				text = "AH0"
			intervals [842]:
				xmin = 483.5386
				xmax = 483.5686
				text = "S"
			intervals [843]:
				xmin = 483.5686
				xmax = 483.5986
				text = "T"
			intervals [844]:
				xmin = 483.5986
				xmax = 483.6586
				text = "R"
			intervals [845]:
				xmin = 483.6586
				xmax = 483.7586
				text = "IY1"
			intervals [846]:
				xmin = 483.7586
				xmax = 483.7886
				text = "T"
			intervals [847]:
				xmin = 483.7886
				xmax = 486.1061
				text = ""
			intervals [848]:
				xmin = 486.1061
				xmax = 486.2161
				text = "S"
			intervals [849]:
				xmin = 486.2161
				xmax = 486.2761
				text = "OW1"
			intervals [850]:
				xmin = 486.2761
				xmax = 486.3061
				text = "DH"
			intervals [851]:
				xmin = 486.3061
				xmax = 486.3461
				text = "AH1"
			intervals [852]:
				xmin = 486.3461
				xmax = 486.4261
				text = "K"
			intervals [853]:
				xmin = 486.4261
				xmax = 486.4861
				text = "AA1"
			intervals [854]:
				xmin = 486.4861
				xmax = 486.5661
				text = "R"
			intervals [855]:
				xmin = 486.5661
				xmax = 486.6061
				text = "W"
			intervals [856]:
				xmin = 486.6061
				xmax = 486.6461
				text = "UH1"
			intervals [857]:
				xmin = 486.6461
				xmax = 486.6761
				text = "D"
			intervals [858]:
				xmin = 486.6761
				xmax = 486.7261
				text = "HH"
			intervals [859]:
				xmin = 486.7261
				xmax = 486.7861
				text = "IH1"
			intervals [860]:
				xmin = 486.7861
				xmax = 486.8561
				text = "T"
			intervals [861]:
				xmin = 486.8561
				xmax = 486.8961
				text = "DH"
			intervals [862]:
				xmin = 486.8961
				xmax = 486.9561
				text = "AH0"
			intervals [863]:
				xmin = 486.9561
				xmax = 487.0361
				text = "T"
			intervals [864]:
				xmin = 487.0361
				xmax = 487.0661
				text = "IY1"
			intervals [865]:
				xmin = 487.0661
				xmax = 487.1061
				text = "sp"
			intervals [866]:
				xmin = 487.1061
				xmax = 487.2261
				text = "S"
			intervals [867]:
				xmin = 487.2261
				xmax = 487.2761
				text = "OW1"
			intervals [868]:
				xmin = 487.2761
				xmax = 487.3161
				text = "Y"
			intervals [869]:
				xmin = 487.3161
				xmax = 487.3561
				text = "UW1"
			intervals [870]:
				xmin = 487.3561
				xmax = 487.3861
				text = "W"
			intervals [871]:
				xmin = 487.3861
				xmax = 487.4161
				text = "UH1"
			intervals [872]:
				xmin = 487.4161
				xmax = 487.4461
				text = "D"
			intervals [873]:
				xmin = 487.4461
				xmax = 487.5161
				text = "T"
			intervals [874]:
				xmin = 487.5161
				xmax = 487.5661
				text = "R"
			intervals [875]:
				xmin = 487.5661
				xmax = 487.6661
				text = "AY1"
			intervals [876]:
				xmin = 487.6661
				xmax = 487.7461
				text = "N"
			intervals [877]:
				xmin = 487.7461
				xmax = 487.8161
				text = "AA1"
			intervals [878]:
				xmin = 487.8161
				xmax = 487.8661
				text = "T"
			intervals [879]:
				xmin = 487.8661
				xmax = 487.9261
				text = "T"
			intervals [880]:
				xmin = 487.9261
				xmax = 487.9761
				text = "IH0"
			intervals [881]:
				xmin = 487.9761
				xmax = 488.0461
				text = "HH"
			intervals [882]:
				xmin = 488.0461
				xmax = 488.0861
				text = "IH1"
			intervals [883]:
				xmin = 488.0861
				xmax = 488.1261
				text = "T"
			intervals [884]:
				xmin = 488.1261
				xmax = 488.1561
				text = "sp"
			intervals [885]:
				xmin = 488.1561
				xmax = 488.2361
				text = "Y"
			intervals [886]:
				xmin = 488.2361
				xmax = 488.4061
				text = "UW1"
			intervals [887]:
				xmin = 488.4061
				xmax = 488.4861
				text = "sp"
			intervals [888]:
				xmin = 488.4861
				xmax = 488.5761
				text = "T"
			intervals [889]:
				xmin = 488.5761
				xmax = 488.6261
				text = "R"
			intervals [890]:
				xmin = 488.6261
				xmax = 488.6661
				text = "AY1"
			intervals [891]:
				xmin = 488.6661
				xmax = 488.7461
				text = "T"
			intervals [892]:
				xmin = 488.7461
				xmax = 488.9561
				text = "AH0"
			intervals [893]:
				xmin = 488.9561
				xmax = 489.0261
				text = "sp"
			intervals [894]:
				xmin = 489.0261
				xmax = 489.2161
				text = "D"
			intervals [895]:
				xmin = 489.2161
				xmax = 489.4561
				text = "AA1"
			intervals [896]:
				xmin = 489.4561
				xmax = 489.5661
				text = "JH"
			intervals [897]:
				xmin = 489.5661
				xmax = 489.6361
				text = "DH"
			intervals [898]:
				xmin = 489.6361
				xmax = 489.7561
				text = "AH0"
			intervals [899]:
				xmin = 489.7561
				xmax = 489.7861
				text = "sp"
			intervals [900]:
				xmin = 489.7861
				xmax = 489.9161
				text = "K"
			intervals [901]:
				xmin = 489.9161
				xmax = 489.9961
				text = "AA1"
			intervals [902]:
				xmin = 489.9961
				xmax = 490.0661
				text = "R"
			intervals [903]:
				xmin = 490.0661
				xmax = 490.1161
				text = "HH"
			intervals [904]:
				xmin = 490.1161
				xmax = 490.1661
				text = "W"
			intervals [905]:
				xmin = 490.1661
				xmax = 490.2061
				text = "AH1"
			intervals [906]:
				xmin = 490.2061
				xmax = 490.3561
				text = "T"
			intervals [907]:
				xmin = 490.3561
				xmax = 490.4561
				text = "W"
			intervals [908]:
				xmin = 490.4561
				xmax = 490.4861
				text = "AH1"
			intervals [909]:
				xmin = 490.4861
				xmax = 490.5361
				text = "T"
			intervals [910]:
				xmin = 490.5361
				xmax = 490.5661
				text = "W"
			intervals [911]:
				xmin = 490.5661
				xmax = 490.5961
				text = "AH0"
			intervals [912]:
				xmin = 490.5961
				xmax = 490.6461
				text = "Z"
			intervals [913]:
				xmin = 490.6461
				xmax = 490.7161
				text = "DH"
			intervals [914]:
				xmin = 490.7161
				xmax = 490.8461
				text = "AH1"
			intervals [915]:
				xmin = 490.8461
				xmax = 490.8861
				text = "AH0"
			intervals [916]:
				xmin = 490.8861
				xmax = 490.9161
				text = "B"
			intervals [917]:
				xmin = 490.9161
				xmax = 491.0061
				text = "JH"
			intervals [918]:
				xmin = 491.0061
				xmax = 491.0761
				text = "EH1"
			intervals [919]:
				xmin = 491.0761
				xmax = 491.2461
				text = "K"
			intervals [920]:
				xmin = 491.2461
				xmax = 491.2761
				text = "T"
			intervals [921]:
				xmin = 491.2761
				xmax = 491.3161
				text = "IH0"
			intervals [922]:
				xmin = 491.3161
				xmax = 491.3861
				text = "V"
			intervals [923]:
				xmin = 491.3861
				xmax = 491.8392
				text = ""
			intervals [924]:
				xmin = 491.8392
				xmax = 491.8692
				text = "sil"
			intervals [925]:
				xmin = 491.8692
				xmax = 491.9392
				text = "HH"
			intervals [926]:
				xmin = 491.9392
				xmax = 491.9992
				text = "AW1"
			intervals [927]:
				xmin = 491.9992
				xmax = 492.0792
				text = "D"
			intervals [928]:
				xmin = 492.0792
				xmax = 492.1192
				text = "UW1"
			intervals [929]:
				xmin = 492.1192
				xmax = 492.1692
				text = "Y"
			intervals [930]:
				xmin = 492.1692
				xmax = 492.3292
				text = "UW1"
			intervals [931]:
				xmin = 492.3292
				xmax = 492.3892
				text = "W"
			intervals [932]:
				xmin = 492.3892
				xmax = 492.6092
				text = "IH1"
			intervals [933]:
				xmin = 492.6092
				xmax = 492.6792
				text = "N"
			intervals [934]:
				xmin = 492.6792
				xmax = 496.428
				text = ""
			intervals [935]:
				xmin = 496.428
				xmax = 498.628
				text = "spn"
			intervals [936]:
				xmin = 498.628
				xmax = 508.0041
				text = ""
			intervals [937]:
				xmin = 508.0041
				xmax = 508.0841
				text = "Y"
			intervals [938]:
				xmin = 508.0841
				xmax = 508.1641
				text = "UW1"
			intervals [939]:
				xmin = 508.1641
				xmax = 508.1941
				text = "W"
			intervals [940]:
				xmin = 508.1941
				xmax = 508.2341
				text = "ER0"
			intervals [941]:
				xmin = 508.2341
				xmax = 508.3241
				text = "M"
			intervals [942]:
				xmin = 508.3241
				xmax = 508.3941
				text = "IH1"
			intervals [943]:
				xmin = 508.3941
				xmax = 508.5541
				text = "S"
			intervals [944]:
				xmin = 508.5541
				xmax = 508.6641
				text = "CH"
			intervals [945]:
				xmin = 508.6641
				xmax = 508.7241
				text = "AH0"
			intervals [946]:
				xmin = 508.7241
				xmax = 508.8241
				text = "V"
			intervals [947]:
				xmin = 508.8241
				xmax = 509.0041
				text = "AH0"
			intervals [948]:
				xmin = 509.0041
				xmax = 509.0441
				text = "S"
			intervals [949]:
				xmin = 509.0441
				xmax = 509.2041
				text = "S"
			intervals [950]:
				xmin = 509.2041
				xmax = 509.3541
				text = "OW1"
			intervals [951]:
				xmin = 509.3541
				xmax = 509.3841
				text = "N"
			intervals [952]:
				xmin = 509.3841
				xmax = 509.5041
				text = "AA1"
			intervals [953]:
				xmin = 509.5041
				xmax = 509.5541
				text = "T"
			intervals [954]:
				xmin = 509.5541
				xmax = 509.6141
				text = "S"
			intervals [955]:
				xmin = 509.6141
				xmax = 509.6841
				text = "OW1"
			intervals [956]:
				xmin = 509.6841
				xmax = 509.7241
				text = "M"
			intervals [957]:
				xmin = 509.7241
				xmax = 509.8041
				text = "AH1"
			intervals [958]:
				xmin = 509.8041
				xmax = 509.9441
				text = "CH"
			intervals [959]:
				xmin = 509.9441
				xmax = 510.0141
				text = "B"
			intervals [960]:
				xmin = 510.0141
				xmax = 510.3141
				text = "AE1"
			intervals [961]:
				xmin = 510.3141
				xmax = 510.3741
				text = "D"
			intervals [962]:
				xmin = 510.3741
				xmax = 510.4341
				text = "JH"
			intervals [963]:
				xmin = 510.4341
				xmax = 510.5241
				text = "IH0"
			intervals [964]:
				xmin = 510.5241
				xmax = 510.7241
				text = "S"
			intervals [965]:
				xmin = 510.7241
				xmax = 510.7541
				text = "sp"
			intervals [966]:
				xmin = 510.7541
				xmax = 510.8341
				text = "Y"
			intervals [967]:
				xmin = 510.8341
				xmax = 510.8841
				text = "UW1"
			intervals [968]:
				xmin = 510.8841
				xmax = 510.9441
				text = "L"
			intervals [969]:
				xmin = 510.9441
				xmax = 511.0141
				text = "AY1"
			intervals [970]:
				xmin = 511.0141
				xmax = 511.0641
				text = "K"
			intervals [971]:
				xmin = 511.0641
				xmax = 511.1141
				text = "T"
			intervals [972]:
				xmin = 511.1141
				xmax = 511.2041
				text = "IH0"
			intervals [973]:
				xmin = 511.2041
				xmax = 511.3541
				text = "K"
			intervals [974]:
				xmin = 511.3541
				xmax = 511.5441
				text = "AO1"
			intervals [975]:
				xmin = 511.5441
				xmax = 511.6241
				text = "Z"
			intervals [976]:
				xmin = 511.6241
				xmax = 511.7041
				text = "M"
			intervals [977]:
				xmin = 511.7041
				xmax = 511.7841
				text = "IH1"
			intervals [978]:
				xmin = 511.7841
				xmax = 511.8841
				text = "S"
			intervals [979]:
				xmin = 511.8841
				xmax = 511.9841
				text = "CH"
			intervals [980]:
				xmin = 511.9841
				xmax = 512.0641
				text = "AH0"
			intervals [981]:
				xmin = 512.0641
				xmax = 512.0941
				text = "F"
			intervals [982]:
				xmin = 512.0941
				xmax = 513.9306
				text = "sp"
			intervals [983]:
				xmin = 513.9306
				xmax = 513.9806
				text = "B"
			intervals [984]:
				xmin = 513.9806
				xmax = 514.0606
				text = "AH1"
			intervals [985]:
				xmin = 514.0606
				xmax = 514.0906
				text = "T"
			intervals [986]:
				xmin = 514.0906
				xmax = 514.2006
				text = "Y"
			intervals [987]:
				xmin = 514.2006
				xmax = 514.2506
				text = "UW1"
			intervals [988]:
				xmin = 514.2506
				xmax = 514.2806
				text = "W"
			intervals [989]:
				xmin = 514.2806
				xmax = 514.4806
				text = "ER0"
			intervals [990]:
				xmin = 514.4806
				xmax = 514.5106
				text = "sp"
			intervals [991]:
				xmin = 514.5106
				xmax = 514.5406
				text = "B"
			intervals [992]:
				xmin = 514.5406
				xmax = 514.6106
				text = "AE1"
			intervals [993]:
				xmin = 514.6106
				xmax = 514.7606
				text = "D"
			intervals [994]:
				xmin = 514.7606
				xmax = 514.8549
				text = ""
			intervals [995]:
				xmin = 514.8549
				xmax = 514.8849
				text = "sil"
			intervals [996]:
				xmin = 514.8849
				xmax = 514.9449
				text = "Y"
			intervals [997]:
				xmin = 514.9449
				xmax = 515.0149
				text = "UW1"
			intervals [998]:
				xmin = 515.0149
				xmax = 515.0449
				text = "W"
			intervals [999]:
				xmin = 515.0449
				xmax = 515.0949
				text = "ER0"
			intervals [1000]:
				xmin = 515.0949
				xmax = 515.1649
				text = "B"
			intervals [1001]:
				xmin = 515.1649
				xmax = 515.1949
				text = "AE1"
			intervals [1002]:
				xmin = 515.1949
				xmax = 515.4449
				text = "D"
			intervals [1003]:
				xmin = 515.4449
				xmax = 526.3177
				text = "sp"
			intervals [1004]:
				xmin = 526.3177
				xmax = 526.3577
				text = "S"
			intervals [1005]:
				xmin = 526.3577
				xmax = 526.4177
				text = "OW1"
			intervals [1006]:
				xmin = 526.4177
				xmax = 526.5077
				text = "Y"
			intervals [1007]:
				xmin = 526.5077
				xmax = 526.5577
				text = "UW1"
			intervals [1008]:
				xmin = 526.5577
				xmax = 526.6077
				text = "DH"
			intervals [1009]:
				xmin = 526.6077
				xmax = 526.7477
				text = "IY0"
			intervals [1010]:
				xmin = 526.7477
				xmax = 526.7977
				text = "TH"
			intervals [1011]:
				xmin = 526.7977
				xmax = 527.0577
				text = "ER1"
			intervals [1012]:
				xmin = 527.0577
				xmax = 527.1477
				text = "D"
			intervals [1013]:
				xmin = 527.1477
				xmax = 527.2377
				text = "sp"
			intervals [1014]:
				xmin = 527.2377
				xmax = 533.976
				text = ""
			intervals [1015]:
				xmin = 533.976
				xmax = 534.216
				text = "spn"
			intervals [1016]:
				xmin = 534.216
				xmax = 557.6023
				text = ""
			intervals [1017]:
				xmin = 557.6023
				xmax = 557.6423
				text = "sil"
			intervals [1018]:
				xmin = 557.6423
				xmax = 557.6823
				text = "R"
			intervals [1019]:
				xmin = 557.6823
				xmax = 557.7923
				text = "AY1"
			intervals [1020]:
				xmin = 557.7923
				xmax = 557.9123
				text = "T"
			intervals [1021]:
				xmin = 557.9123
				xmax = 557.9523
				text = "sp"
			intervals [1022]:
				xmin = 557.9523
				xmax = 558.9603
				text = ""
			intervals [1023]:
				xmin = 558.9603
				xmax = 559.0403
				text = "K"
			intervals [1024]:
				xmin = 559.0403
				xmax = 559.1103
				text = "AA1"
			intervals [1025]:
				xmin = 559.1103
				xmax = 559.1403
				text = "Z"
			intervals [1026]:
				xmin = 559.1403
				xmax = 559.2003
				text = "IH1"
			intervals [1027]:
				xmin = 559.2003
				xmax = 559.2503
				text = "T"
			intervals [1028]:
				xmin = 559.2503
				xmax = 559.3903
				text = "S"
			intervals [1029]:
				xmin = 559.3903
				xmax = 559.4916
				text = ""
			intervals [1030]:
				xmin = 559.4916
				xmax = 559.5716
				text = "T"
			intervals [1031]:
				xmin = 559.5716
				xmax = 559.7116
				text = "UW1"
			intervals [1032]:
				xmin = 559.7116
				xmax = 559.7816
				text = "D"
			intervals [1033]:
				xmin = 559.7816
				xmax = 559.8716
				text = "IY1"
			intervals [1034]:
				xmin = 559.8716
				xmax = 559.9416
				text = "AY1"
			intervals [1035]:
				xmin = 559.9416
				xmax = 560.0016
				text = "M"
			intervals [1036]:
				xmin = 560.0016
				xmax = 560.1516
				text = "IY1"
			intervals [1037]:
				xmin = 560.1516
				xmax = 560.2116
				text = "N"
			intervals [1038]:
				xmin = 560.2116
				xmax = 560.2716
				text = "Y"
			intervals [1039]:
				xmin = 560.2716
				xmax = 560.3616
				text = "UW1"
			intervals [1040]:
				xmin = 560.3616
				xmax = 560.4216
				text = "D"
			intervals [1041]:
				xmin = 560.4216
				xmax = 560.5216
				text = "UW1"
			intervals [1042]:
				xmin = 560.5216
				xmax = 560.5616
				text = "IH0"
			intervals [1043]:
				xmin = 560.5616
				xmax = 560.6116
				text = "N"
			intervals [1044]:
				xmin = 560.6116
				xmax = 560.7316
				text = "AO1"
			intervals [1045]:
				xmin = 560.7316
				xmax = 560.7816
				text = "L"
			intervals [1046]:
				xmin = 560.7816
				xmax = 560.8216
				text = "DH"
			intervals [1047]:
				xmin = 560.8216
				xmax = 560.9316
				text = "IH1"
			intervals [1048]:
				xmin = 560.9316
				xmax = 561.0416
				text = "S"
			intervals [1049]:
				xmin = 561.0416
				xmax = 561.0716
				text = "V"
			intervals [1050]:
				xmin = 561.0716
				xmax = 561.1716
				text = "ER1"
			intervals [1051]:
				xmin = 561.1716
				xmax = 561.2516
				text = "S"
			intervals [1052]:
				xmin = 561.2516
				xmax = 561.2916
				text = "AH0"
			intervals [1053]:
				xmin = 561.2916
				xmax = 561.4016
				text = "Z"
			intervals [1054]:
				xmin = 561.4016
				xmax = 561.5216
				text = "OW1"
			intervals [1055]:
				xmin = 561.5216
				xmax = 561.5816
				text = "JH"
			intervals [1056]:
				xmin = 561.5816
				xmax = 561.7516
				text = "AH1"
			intervals [1057]:
				xmin = 561.7516
				xmax = 561.8316
				text = "S"
			intervals [1058]:
				xmin = 561.8316
				xmax = 561.9116
				text = "W"
			intervals [1059]:
				xmin = 561.9116
				xmax = 561.9716
				text = "AH1"
			intervals [1060]:
				xmin = 561.9716
				xmax = 562.0416
				text = "N"
			intervals [1061]:
				xmin = 562.0416
				xmax = 562.0716
				text = "L"
			intervals [1062]:
				xmin = 562.0716
				xmax = 562.1016
				text = "IH1"
			intervals [1063]:
				xmin = 562.1016
				xmax = 562.1316
				text = "T"
			intervals [1064]:
				xmin = 562.1316
				xmax = 562.1816
				text = "AH0"
			intervals [1065]:
				xmin = 562.1816
				xmax = 562.2716
				text = "L"
			intervals [1066]:
				xmin = 562.2716
				xmax = 562.3116
				text = "TH"
			intervals [1067]:
				xmin = 562.3116
				xmax = 562.4616
				text = "IH1"
			intervals [1068]:
				xmin = 562.4616
				xmax = 562.6616
				text = "NG"
			intervals [1069]:
				xmin = 562.6616
				xmax = 566.1156
				text = ""
			intervals [1070]:
				xmin = 566.1156
				xmax = 566.1456
				text = "sil"
			intervals [1071]:
				xmin = 566.1456
				xmax = 566.2556
				text = "S"
			intervals [1072]:
				xmin = 566.2556
				xmax = 566.7756
				text = "OW1"
			intervals [1073]:
				xmin = 566.7756
				xmax = 567.4836
				text = ""
			intervals [1074]:
				xmin = 567.4836
				xmax = 567.6536
				text = "AY1"
			intervals [1075]:
				xmin = 567.6536
				xmax = 567.7136
				text = "K"
			intervals [1076]:
				xmin = 567.7136
				xmax = 567.7536
				text = "AE1"
			intervals [1077]:
				xmin = 567.7536
				xmax = 567.8936
				text = "N"
			intervals [1078]:
				xmin = 567.8936
				xmax = 567.9936
				text = "AY1"
			intervals [1079]:
				xmin = 567.9936
				xmax = 568.0436
				text = "K"
			intervals [1080]:
				xmin = 568.0436
				xmax = 568.0936
				text = "AH0"
			intervals [1081]:
				xmin = 568.0936
				xmax = 568.1236
				text = "N"
			intervals [1082]:
				xmin = 568.1236
				xmax = 568.1636
				text = "JH"
			intervals [1083]:
				xmin = 568.1636
				xmax = 568.2036
				text = "IH0"
			intervals [1084]:
				xmin = 568.2036
				xmax = 568.2536
				text = "S"
			intervals [1085]:
				xmin = 568.2536
				xmax = 568.3236
				text = "IH0"
			intervals [1086]:
				xmin = 568.3236
				xmax = 568.4136
				text = "M"
			intervals [1087]:
				xmin = 568.4136
				xmax = 568.5436
				text = "AE1"
			intervals [1088]:
				xmin = 568.5436
				xmax = 568.5936
				text = "JH"
			intervals [1089]:
				xmin = 568.5936
				xmax = 568.6336
				text = "AH0"
			intervals [1090]:
				xmin = 568.6336
				xmax = 568.7136
				text = "N"
			intervals [1091]:
				xmin = 568.7136
				xmax = 568.7436
				text = "L"
			intervals [1092]:
				xmin = 568.7436
				xmax = 568.7736
				text = "IH1"
			intervals [1093]:
				xmin = 568.7736
				xmax = 568.8136
				text = "T"
			intervals [1094]:
				xmin = 568.8136
				xmax = 568.8436
				text = "AH0"
			intervals [1095]:
				xmin = 568.8436
				xmax = 568.8736
				text = "L"
			intervals [1096]:
				xmin = 568.8736
				xmax = 569.2936
				text = "TN"
			intervals [1097]:
				xmin = 569.2936
				xmax = 569.7691
				text = ""
			intervals [1098]:
				xmin = 569.7691
				xmax = 569.8991
				text = "AY1"
			intervals [1099]:
				xmin = 569.8991
				xmax = 569.9691
				text = "M"
			intervals [1100]:
				xmin = 569.9691
				xmax = 569.9991
				text = "S"
			intervals [1101]:
				xmin = 569.9991
				xmax = 570.0391
				text = "T"
			intervals [1102]:
				xmin = 570.0391
				xmax = 570.1091
				text = "IH1"
			intervals [1103]:
				xmin = 570.1091
				xmax = 570.1691
				text = "L"
			intervals [1104]:
				xmin = 570.1691
				xmax = 570.1991
				text = "G"
			intervals [1105]:
				xmin = 570.1991
				xmax = 570.2391
				text = "OW1"
			intervals [1106]:
				xmin = 570.2391
				xmax = 570.3291
				text = "IH0"
			intervals [1107]:
				xmin = 570.3291
				xmax = 570.3791
				text = "N"
			intervals [1108]:
				xmin = 570.3791
				xmax = 570.4491
				text = "AA1"
			intervals [1109]:
				xmin = 570.4491
				xmax = 570.5191
				text = "N"
			intervals [1110]:
				xmin = 570.5191
				xmax = 570.5591
				text = "DH"
			intervals [1111]:
				xmin = 570.5591
				xmax = 570.6191
				text = "AH0"
			intervals [1112]:
				xmin = 570.6191
				xmax = 570.6491
				text = "sp"
			intervals [1113]:
				xmin = 570.6491
				xmax = 570.7991
				text = "EY1"
			intervals [1114]:
				xmin = 570.7991
				xmax = 570.8291
				text = "CH"
			intervals [1115]:
				xmin = 570.8291
				xmax = 570.9391
				text = "sp"
			intervals [1116]:
				xmin = 570.9391
				xmax = 571.0791
				text = "HH"
			intervals [1117]:
				xmin = 571.0791
				xmax = 571.2591
				text = "IH1"
			intervals [1118]:
				xmin = 571.2591
				xmax = 571.3991
				text = "L"
			intervals [1119]:
				xmin = 571.3991
				xmax = 571.4691
				text = "K"
			intervals [1120]:
				xmin = 571.4691
				xmax = 571.4991
				text = "AA1"
			intervals [1121]:
				xmin = 571.4991
				xmax = 571.5591
				text = "Z"
			intervals [1122]:
				xmin = 571.5591
				xmax = 571.6291
				text = "M"
			intervals [1123]:
				xmin = 571.6291
				xmax = 571.7391
				text = "AY1"
			intervals [1124]:
				xmin = 571.7391
				xmax = 571.9191
				text = "T"
			intervals [1125]:
				xmin = 571.9191
				xmax = 572.0191
				text = "AY1"
			intervals [1126]:
				xmin = 572.0191
				xmax = 572.0591
				text = "ER0"
			intervals [1127]:
				xmin = 572.0591
				xmax = 572.0991
				text = "JH"
			intervals [1128]:
				xmin = 572.0991
				xmax = 572.1391
				text = "IH0"
			intervals [1129]:
				xmin = 572.1391
				xmax = 572.2391
				text = "S"
			intervals [1130]:
				xmin = 572.2391
				xmax = 572.2791
				text = "B"
			intervals [1131]:
				xmin = 572.2791
				xmax = 572.3091
				text = "L"
			intervals [1132]:
				xmin = 572.3091
				xmax = 572.4091
				text = "UW1"
			intervals [1133]:
				xmin = 572.4091
				xmax = 572.5091
				text = "AW1"
			intervals [1134]:
				xmin = 572.5091
				xmax = 572.5991
				text = "T"
			intervals [1135]:
				xmin = 572.5991
				xmax = 572.6491
				text = "DH"
			intervals [1136]:
				xmin = 572.6491
				xmax = 572.6791
				text = "AH1"
			intervals [1137]:
				xmin = 572.6791
				xmax = 572.7391
				text = "AH1"
			intervals [1138]:
				xmin = 572.7391
				xmax = 572.8191
				text = "DH"
			intervals [1139]:
				xmin = 572.8191
				xmax = 572.8791
				text = "ER0"
			intervals [1140]:
				xmin = 572.8791
				xmax = 572.9591
				text = "D"
			intervals [1141]:
				xmin = 572.9591
				xmax = 573.2591
				text = "EY1"
			intervals [1142]:
				xmin = 573.2591
				xmax = 573.2891
				text = "sp"
			intervals [1143]:
				xmin = 573.2891
				xmax = 573.5036
				text = ""
			intervals [1144]:
				xmin = 573.5036
				xmax = 573.6036
				text = "S"
			intervals [1145]:
				xmin = 573.6036
				xmax = 573.6536
				text = "AH1"
			intervals [1146]:
				xmin = 573.6536
				xmax = 573.7736
				text = "M"
			intervals [1147]:
				xmin = 573.7736
				xmax = 573.8336
				text = "DH"
			intervals [1148]:
				xmin = 573.8336
				xmax = 573.8636
				text = "EH1"
			intervals [1149]:
				xmin = 573.8636
				xmax = 573.9136
				text = "R"
			intervals [1150]:
				xmin = 573.9136
				xmax = 573.9436
				text = "W"
			intervals [1151]:
				xmin = 573.9436
				xmax = 574.1636
				text = "AA1"
			intervals [1152]:
				xmin = 574.1636
				xmax = 574.2436
				text = "Z"
			intervals [1153]:
				xmin = 574.2436
				xmax = 574.2936
				text = "AH0"
			intervals [1154]:
				xmin = 574.2936
				xmax = 574.3336
				text = "DH"
			intervals [1155]:
				xmin = 574.3336
				xmax = 574.3636
				text = "EH1"
			intervals [1156]:
				xmin = 574.3636
				xmax = 574.3936
				text = "R"
			intervals [1157]:
				xmin = 574.3936
				xmax = 574.4236
				text = "Z"
			intervals [1158]:
				xmin = 574.4236
				xmax = 574.5936
				text = "S"
			intervals [1159]:
				xmin = 574.5936
				xmax = 574.6436
				text = "AH1"
			intervals [1160]:
				xmin = 574.6436
				xmax = 574.7136
				text = "M"
			intervals [1161]:
				xmin = 574.7136
				xmax = 574.7536
				text = "TH"
			intervals [1162]:
				xmin = 574.7536
				xmax = 574.7936
				text = "IH0"
			intervals [1163]:
				xmin = 574.7936
				xmax = 574.8236
				text = "NG"
			intervals [1164]:
				xmin = 574.8236
				xmax = 574.8536
				text = "IH0"
			intervals [1165]:
				xmin = 574.8536
				xmax = 574.8836
				text = "N"
			intervals [1166]:
				xmin = 574.8836
				xmax = 574.9136
				text = "DH"
			intervals [1167]:
				xmin = 574.9136
				xmax = 574.9936
				text = "AH0"
			intervals [1168]:
				xmin = 574.9936
				xmax = 575.0736
				text = "R"
			intervals [1169]:
				xmin = 575.0736
				xmax = 575.2336
				text = "OW1"
			intervals [1170]:
				xmin = 575.2336
				xmax = 575.2836
				text = "D"
			intervals [1171]:
				xmin = 575.2836
				xmax = 575.3236
				text = "AH0"
			intervals [1172]:
				xmin = 575.3236
				xmax = 575.3836
				text = "N"
			intervals [1173]:
				xmin = 575.3836
				xmax = 575.4236
				text = "DH"
			intervals [1174]:
				xmin = 575.4236
				xmax = 575.4936
				text = "IY0"
			intervals [1175]:
				xmin = 575.4936
				xmax = 575.6036
				text = "sp"
			intervals [1176]:
				xmin = 575.6036
				xmax = 575.7336
				text = "K"
			intervals [1177]:
				xmin = 575.7336
				xmax = 575.8336
				text = "AA1"
			intervals [1178]:
				xmin = 575.8336
				xmax = 575.9436
				text = "R"
			intervals [1179]:
				xmin = 575.9436
				xmax = 576.0036
				text = "IH1"
			intervals [1180]:
				xmin = 576.0036
				xmax = 576.0936
				text = "N"
			intervals [1181]:
				xmin = 576.0936
				xmax = 576.1336
				text = "DH"
			intervals [1182]:
				xmin = 576.1336
				xmax = 576.1836
				text = "AH1"
			intervals [1183]:
				xmin = 576.1836
				xmax = 576.2636
				text = "AH1"
			intervals [1184]:
				xmin = 576.2636
				xmax = 576.3236
				text = "DH"
			intervals [1185]:
				xmin = 576.3236
				xmax = 576.4036
				text = "ER0"
			intervals [1186]:
				xmin = 576.4036
				xmax = 576.4536
				text = "L"
			intervals [1187]:
				xmin = 576.4536
				xmax = 576.7436
				text = "EY1"
			intervals [1188]:
				xmin = 576.7436
				xmax = 576.7736
				text = "N"
			intervals [1189]:
				xmin = 576.7736
				xmax = 577.1605
				text = ""
			intervals [1190]:
				xmin = 577.1605
				xmax = 577.2105
				text = "sil"
			intervals [1191]:
				xmin = 577.2105
				xmax = 577.3105
				text = "R"
			intervals [1192]:
				xmin = 577.3105
				xmax = 577.4105
				text = "AE1"
			intervals [1193]:
				xmin = 577.4105
				xmax = 577.4705
				text = "N"
			intervals [1194]:
				xmin = 577.4705
				xmax = 577.5705
				text = "OW1"
			intervals [1195]:
				xmin = 577.5705
				xmax = 577.6505
				text = "V"
			intervals [1196]:
				xmin = 577.6505
				xmax = 577.7005
				text = "ER0"
			intervals [1197]:
				xmin = 577.7005
				xmax = 577.7405
				text = "IH1"
			intervals [1198]:
				xmin = 577.7405
				xmax = 577.7705
				text = "T"
			intervals [1199]:
				xmin = 577.7705
				xmax = 577.8005
				text = "AE1"
			intervals [1200]:
				xmin = 577.8005
				xmax = 577.8505
				text = "N"
			intervals [1201]:
				xmin = 577.8505
				xmax = 577.8905
				text = "IH1"
			intervals [1202]:
				xmin = 577.8905
				xmax = 577.9505
				text = "T"
			intervals [1203]:
				xmin = 577.9505
				xmax = 578.0305
				text = "K"
			intervals [1204]:
				xmin = 578.0305
				xmax = 578.0905
				text = "EY1"
			intervals [1205]:
				xmin = 578.0905
				xmax = 578.1305
				text = "M"
			intervals [1206]:
				xmin = 578.1305
				xmax = 578.1605
				text = "IH0"
			intervals [1207]:
				xmin = 578.1605
				xmax = 578.1905
				text = "N"
			intervals [1208]:
				xmin = 578.1905
				xmax = 578.2605
				text = "T"
			intervals [1209]:
				xmin = 578.2605
				xmax = 578.3105
				text = "AH0"
			intervals [1210]:
				xmin = 578.3105
[truncated: 4,845,075 more chars]
