# Supplementary material for: Considering Performance in the Automated and Manual Coding of Sociolinguistic Variables: Lessons From Variable (ING)
Source: Front Artif Intell. 2021 Apr 29;4:648543. doi: 10.3389/frai.2021.648543 (PMC8117961; doi:10.3389/frai.2021.648543)
Supplement: Supplementary file 6 [file Data_Sheet_6.ZIP › CORAAL_VARAligned_as_TextGrids_p2/DCB_se2_ag3_m_03_2.TextGrid]

File type = "ooTextFile"
Object class = "TextGrid"

xmin = 0.0
xmax = 272.6
tiers? <exists>
size = 4
item []:
	item [1]:
		class = "IntervalTier"
		name = "DCB_se1_ag3_m_01 - words"
		xmin = 0.0
		xmax = 272.6
		intervals: size = 26
			intervals [1]:
				xmin = 0.0
				xmax = 0.3307
				text = ""
			intervals [2]:
				xmin = 0.3307
				xmax = 0.5107
				text = "what"
			intervals [3]:
				xmin = 0.5107
				xmax = 0.6307
				text = "would"
			intervals [4]:
				xmin = 0.6307
				xmax = 0.7407
				text = "you"
			intervals [5]:
				xmin = 0.7407
				xmax = 0.9607
				text = "like"
			intervals [6]:
				xmin = 0.9607
				xmax = 1.2407
				text = "to"
			intervals [7]:
				xmin = 1.2407
				xmax = 1.5521
				text = ""
			intervals [8]:
				xmin = 1.5521
				xmax = 1.8421
				text = "tell"
			intervals [9]:
				xmin = 1.8421
				xmax = 2.4521
				text = "kids"
			intervals [10]:
				xmin = 2.4521
				xmax = 174.0581
				text = ""
			intervals [11]:
				xmin = 174.0581
				xmax = 174.3681
				text = "what"
			intervals [12]:
				xmin = 174.3681
				xmax = 174.7681
				text = "um"
			intervals [13]:
				xmin = 174.7681
				xmax = 174.8481
				text = ""
			intervals [14]:
				xmin = 174.8481
				xmax = 175.1581
				text = "where"
			intervals [15]:
				xmin = 175.1581
				xmax = 175.2381
				text = "do"
			intervals [16]:
				xmin = 175.2381
				xmax = 175.4181
				text = "you"
			intervals [17]:
				xmin = 175.4181
				xmax = 175.7381
				text = "work"
			intervals [18]:
				xmin = 175.7381
				xmax = 175.8481
				text = ""
			intervals [19]:
				xmin = 175.8481
				xmax = 175.9881
				text = "and"
			intervals [20]:
				xmin = 175.9881
				xmax = 176.1381
				text = "how"
			intervals [21]:
				xmin = 176.1381
				xmax = 176.3181
				text = "long"
			intervals [22]:
				xmin = 176.3181
				xmax = 176.4581
				text = "you"
			intervals [23]:
				xmin = 176.4581
				xmax = 176.5981
				text = "been"
			intervals [24]:
				xmin = 176.5981
				xmax = 176.8481
				text = "working"
			intervals [25]:
				xmin = 176.8481
				xmax = 176.9481
				text = "there"
			intervals [26]:
				xmin = 176.9481
				xmax = 272.6
				text = ""
	item [2]:
		class = "IntervalTier"
		name = "DCB_se1_ag3_m_01 - phones"
		xmin = 0.0
		xmax = 272.6
		intervals: size = 65
			intervals [1]:
				xmin = 0.0
				xmax = 0.3307
				text = ""
			intervals [2]:
				xmin = 0.3307
				xmax = 0.3907
				text = "HH"
			intervals [3]:
				xmin = 0.3907
				xmax = 0.4407
				text = "W"
			intervals [4]:
				xmin = 0.4407
				xmax = 0.4707
				text = "AH1"
			intervals [5]:
				xmin = 0.4707
				xmax = 0.5107
				text = "T"
			intervals [6]:
				xmin = 0.5107
				xmax = 0.5507
				text = "W"
			intervals [7]:
				xmin = 0.5507
				xmax = 0.5907
				text = "UH1"
			intervals [8]:
				xmin = 0.5907
				xmax = 0.6307
				text = "D"
			intervals [9]:
				xmin = 0.6307
				xmax = 0.6907
				text = "Y"
			intervals [10]:
				xmin = 0.6907
				xmax = 0.7407
				text = "UW1"
			intervals [11]:
				xmin = 0.7407
				xmax = 0.8207
				text = "L"
			intervals [12]:
				xmin = 0.8207
				xmax = 0.8807
				text = "AY1"
			intervals [13]:
				xmin = 0.8807
				xmax = 0.9607
				text = "K"
			intervals [14]:
				xmin = 0.9607
				xmax = 1.0307
				text = "T"
			intervals [15]:
				xmin = 1.0307
				xmax = 1.2407
				text = "AH0"
			intervals [16]:
				xmin = 1.2407
				xmax = 1.5521
				text = "sp"
			intervals [17]:
				xmin = 1.5521
				xmax = 1.6621
				text = "T"
			intervals [18]:
				xmin = 1.6621
				xmax = 1.7821
				text = "EH1"
			intervals [19]:
				xmin = 1.7821
				xmax = 1.8421
				text = "L"
			intervals [20]:
				xmin = 1.8421
				xmax = 1.9621
				text = "K"
			intervals [21]:
				xmin = 1.9621
				xmax = 2.1121
				text = "IH1"
			intervals [22]:
				xmin = 2.1121
				xmax = 2.1821
				text = "D"
			intervals [23]:
				xmin = 2.1821
				xmax = 2.4521
				text = "Z"
			intervals [24]:
				xmin = 2.4521
				xmax = 174.0581
				text = ""
			intervals [25]:
				xmin = 174.0581
				xmax = 174.1981
				text = "HH"
			intervals [26]:
				xmin = 174.1981
				xmax = 174.2481
				text = "W"
			intervals [27]:
				xmin = 174.2481
				xmax = 174.3381
				text = "AH1"
			intervals [28]:
				xmin = 174.3381
				xmax = 174.3681
				text = "T"
			intervals [29]:
				xmin = 174.3681
				xmax = 174.7081
				text = "AH1"
			intervals [30]:
				xmin = 174.7081
				xmax = 174.7681
				text = "M"
			intervals [31]:
				xmin = 174.7681
				xmax = 174.8481
				text = "sp"
			intervals [32]:
				xmin = 174.8481
				xmax = 175.0181
				text = "HH"
			intervals [33]:
				xmin = 175.0181
				xmax = 175.0881
				text = "W"
			intervals [34]:
				xmin = 175.0881
				xmax = 175.1181
				text = "EH1"
			intervals [35]:
				xmin = 175.1181
				xmax = 175.1581
				text = "R"
			intervals [36]:
				xmin = 175.1581
				xmax = 175.1881
				text = "D"
			intervals [37]:
				xmin = 175.1881
				xmax = 175.2381
				text = "UW1"
			intervals [38]:
				xmin = 175.2381
				xmax = 175.3281
				text = "Y"
			intervals [39]:
				xmin = 175.3281
				xmax = 175.4181
				text = "UW1"
			intervals [40]:
				xmin = 175.4181
				xmax = 175.5181
				text = "W"
			intervals [41]:
				xmin = 175.5181
				xmax = 175.7081
				text = "ER1"
			intervals [42]:
				xmin = 175.7081
				xmax = 175.7381
				text = "K"
			intervals [43]:
				xmin = 175.7381
				xmax = 175.8481
				text = "sp"
			intervals [44]:
				xmin = 175.8481
				xmax = 175.9281
				text = "AH0"
			intervals [45]:
				xmin = 175.9281
				xmax = 175.9881
				text = "N"
			intervals [46]:
				xmin = 175.9881
				xmax = 176.0281
				text = "HH"
			intervals [47]:
				xmin = 176.0281
				xmax = 176.1381
				text = "AW1"
			intervals [48]:
				xmin = 176.1381
				xmax = 176.1881
				text = "L"
			intervals [49]:
				xmin = 176.1881
				xmax = 176.2581
				text = "AO1"
			intervals [50]:
				xmin = 176.2581
				xmax = 176.3181
				text = "NG"
			intervals [51]:
				xmin = 176.3181
				xmax = 176.3981
				text = "Y"
			intervals [52]:
				xmin = 176.3981
				xmax = 176.4581
				text = "UW1"
			intervals [53]:
				xmin = 176.4581
				xmax = 176.5081
				text = "B"
			intervals [54]:
				xmin = 176.5081
				xmax = 176.5381
				text = "AH0"
			intervals [55]:
				xmin = 176.5381
				xmax = 176.5981
				text = "N"
			intervals [56]:
				xmin = 176.5981
				xmax = 176.6481
				text = "W"
			intervals [57]:
				xmin = 176.6481
				xmax = 176.6981
				text = "ER1"
			intervals [58]:
				xmin = 176.6981
				xmax = 176.7881
				text = "K"
			intervals [59]:
				xmin = 176.7881
				xmax = 176.8181
				text = "IH0"
			intervals [60]:
				xmin = 176.8181
				xmax = 176.8481
				text = "N"
			intervals [61]:
				xmin = 176.8481
				xmax = 176.8781
				text = "DH"
			intervals [62]:
				xmin = 176.8781
				xmax = 176.9081
				text = "EH1"
			intervals [63]:
				xmin = 176.9081
				xmax = 176.9481
				text = "R"
			intervals [64]:
				xmin = 176.9481
				xmax = 177.0581
				text = "sp"
			intervals [65]:
				xmin = 177.0581
				xmax = 272.6
				text = ""
	item [3]:
		class = "IntervalTier"
		name = "DCB_se2_ag3_m_03 - words"
		xmin = 0.0
		xmax = 272.6
		intervals: size = 806
			intervals [1]:
				xmin = 0.0
				xmax = 5.2408
				text = ""
			intervals [2]:
				xmin = 5.2408
				xmax = 5.7908
				text = "never"
			intervals [3]:
				xmin = 5.7908
				xmax = 6.0908
				text = "be"
			intervals [4]:
				xmin = 6.0908
				xmax = 6.8508
				text = "afraid"
			intervals [5]:
				xmin = 6.8508
				xmax = 7.0108
				text = ""
			intervals [6]:
				xmin = 7.0108
				xmax = 7.1108
				text = "to"
			intervals [7]:
				xmin = 7.1108
				xmax = 7.8308
				text = "follow"
			intervals [8]:
				xmin = 7.8308
				xmax = 7.9508
				text = "a"
			intervals [9]:
				xmin = 7.9508
				xmax = 8.5408
				text = "dream"
			intervals [10]:
				xmin = 8.5408
				xmax = 10.2149
				text = ""
			intervals [11]:
				xmin = 10.2149
				xmax = 10.6849
				text = "never"
			intervals [12]:
				xmin = 10.6849
				xmax = 10.9249
				text = "let"
			intervals [13]:
				xmin = 10.9249
				xmax = 11.4249
				text = "fear"
			intervals [14]:
				xmin = 11.4249
				xmax = 11.8782
				text = ""
			intervals [15]:
				xmin = 11.8782
				xmax = 12.6082
				text = "overcome"
			intervals [16]:
				xmin = 12.6082
				xmax = 14.6335
				text = ""
			intervals [17]:
				xmin = 14.6335
				xmax = 14.7535
				text = "and"
			intervals [18]:
				xmin = 14.7535
				xmax = 15.3435
				text = "circum"
			intervals [19]:
				xmin = 15.3435
				xmax = 16.8581
				text = ""
			intervals [20]:
				xmin = 16.8581
				xmax = 17.3881
				text = "your"
			intervals [21]:
				xmin = 17.3881
				xmax = 17.7816
				text = ""
			intervals [22]:
				xmin = 17.7816
				xmax = 18.3216
				text = "being"
			intervals [23]:
				xmin = 18.3216
				xmax = 18.3716
				text = ""
			intervals [24]:
				xmin = 18.3716
				xmax = 18.5316
				text = "you"
			intervals [25]:
				xmin = 18.5316
				xmax = 18.5916
				text = "know"
			intervals [26]:
				xmin = 18.5916
				xmax = 18.6816
				text = "what"
			intervals [27]:
				xmin = 18.6816
				xmax = 18.7716
				text = "i'm"
			intervals [28]:
				xmin = 18.7716
				xmax = 19.1216
				text = "saying"
			intervals [29]:
				xmin = 19.1216
				xmax = 19.2316
				text = ""
			intervals [30]:
				xmin = 19.2316
				xmax = 19.7016
				text = "anything"
			intervals [31]:
				xmin = 19.7016
				xmax = 19.8516
				text = "that"
			intervals [32]:
				xmin = 19.8516
				xmax = 20.0116
				text = "you"
			intervals [33]:
				xmin = 20.0116
				xmax = 20.2416
				text = "wanna"
			intervals [34]:
				xmin = 20.2416
				xmax = 20.3016
				text = ""
			intervals [35]:
				xmin = 20.3016
				xmax = 20.5216
				text = "do"
			intervals [36]:
				xmin = 20.5216
				xmax = 21.6892
				text = ""
			intervals [37]:
				xmin = 21.6892
				xmax = 21.9792
				text = "uh"
			intervals [38]:
				xmin = 21.9792
				xmax = 22.4192
				text = "growing"
			intervals [39]:
				xmin = 22.4192
				xmax = 22.5892
				text = "up"
			intervals [40]:
				xmin = 22.5892
				xmax = 22.8092
				text = ""
			intervals [41]:
				xmin = 22.8092
				xmax = 23.3192
				text = "is"
			intervals [42]:
				xmin = 23.3192
				xmax = 23.9092
				text = "uh"
			intervals [43]:
				xmin = 23.9092
				xmax = 25.3369
				text = ""
			intervals [44]:
				xmin = 25.3369
				xmax = 26.1569
				text = "experience"
			intervals [45]:
				xmin = 26.1569
				xmax = 26.1869
				text = ""
			intervals [46]:
				xmin = 26.1869
				xmax = 26.5369
				text = "that"
			intervals [47]:
				xmin = 26.5369
				xmax = 28.6011
				text = ""
			intervals [48]:
				xmin = 28.6011
				xmax = 28.7511
				text = "is"
			intervals [49]:
				xmin = 28.7511
				xmax = 29.3511
				text = "basically"
			intervals [50]:
				xmin = 29.3511
				xmax = 29.4211
				text = "a"
			intervals [51]:
				xmin = 29.4211
				xmax = 29.4911
				text = ""
			intervals [52]:
				xmin = 29.4911
				xmax = 29.9611
				text = "gift"
			intervals [53]:
				xmin = 29.9611
				xmax = 31.1942
				text = ""
			intervals [54]:
				xmin = 31.1942
				xmax = 31.4042
				text = "keep"
			intervals [55]:
				xmin = 31.4042
				xmax = 31.4942
				text = "your"
			intervals [56]:
				xmin = 31.4942
				xmax = 32.0542
				text = "childhood"
			intervals [57]:
				xmin = 32.0542
				xmax = 32.2142
				text = "as"
			intervals [58]:
				xmin = 32.2142
				xmax = 32.4342
				text = "long"
			intervals [59]:
				xmin = 32.4342
				xmax = 32.5242
				text = "as"
			intervals [60]:
				xmin = 32.5242
				xmax = 32.6242
				text = "you"
			intervals [61]:
				xmin = 32.6242
				xmax = 33.1142
				text = "possibly"
			intervals [62]:
				xmin = 33.1142
				xmax = 33.4842
				text = "can"
			intervals [63]:
				xmin = 33.4842
				xmax = 33.6542
				text = "cause"
			intervals [64]:
				xmin = 33.6542
				xmax = 33.7542
				text = "the"
			intervals [65]:
				xmin = 33.7542
				xmax = 34.0342
				text = "real"
			intervals [66]:
				xmin = 34.0342
				xmax = 34.2842
				text = "world"
			intervals [67]:
				xmin = 34.2842
				xmax = 34.4342
				text = "don't"
			intervals [68]:
				xmin = 34.4342
				xmax = 34.7042
				text = "care"
			intervals [69]:
				xmin = 34.7042
				xmax = 35.0042
				text = "about"
			intervals [70]:
				xmin = 35.0042
				xmax = 35.1142
				text = "you"
			intervals [71]:
				xmin = 35.1142
				xmax = 36.730
				text = ""
			intervals [72]:
				xmin = 36.730
				xmax = 37.390
				text = "um"
			intervals [73]:
				xmin = 37.390
				xmax = 39.2193
				text = ""
			intervals [74]:
				xmin = 39.2193
				xmax = 39.7293
				text = "everybody"
			intervals [75]:
				xmin = 39.7293
				xmax = 39.8293
				text = "s"
			intervals [76]:
				xmin = 39.8293
				xmax = 39.9893
				text = "out"
			intervals [77]:
				xmin = 39.9893
				xmax = 40.0593
				text = "to"
			intervals [78]:
				xmin = 40.0593
				xmax = 40.0893
				text = ""
			intervals [79]:
				xmin = 40.0893
				xmax = 40.4093
				text = "take"
			intervals [80]:
				xmin = 40.4093
				xmax = 42.1286
				text = ""
			intervals [81]:
				xmin = 42.1286
				xmax = 42.8186
				text = "nobody"
			intervals [82]:
				xmin = 42.8186
				xmax = 43.0986
				text = "really"
			intervals [83]:
				xmin = 43.0986
				xmax = 43.3086
				text = "wants"
			intervals [84]:
				xmin = 43.3086
				xmax = 43.4386
				text = "to"
			intervals [85]:
				xmin = 43.4386
				xmax = 43.7786
				text = "give"
			intervals [86]:
				xmin = 43.7786
				xmax = 45.7566
				text = ""
			intervals [87]:
				xmin = 45.7566
				xmax = 46.1266
				text = "but"
			intervals [88]:
				xmin = 46.1266
				xmax = 47.811
				text = ""
			intervals [89]:
				xmin = 47.811
				xmax = 48.031
				text = "you"
			intervals [90]:
				xmin = 48.031
				xmax = 48.411
				text = "fight"
			intervals [91]:
				xmin = 48.411
				xmax = 48.931
				text = "adversity"
			intervals [92]:
				xmin = 48.931
				xmax = 49.6736
				text = ""
			intervals [93]:
				xmin = 49.6736
				xmax = 49.9036
				text = "as"
			intervals [94]:
				xmin = 49.9036
				xmax = 50.2236
				text = "much"
			intervals [95]:
				xmin = 50.2236
				xmax = 50.4136
				text = "as"
			intervals [96]:
				xmin = 50.4136
				xmax = 51.1436
				text = "possible"
			intervals [97]:
				xmin = 51.1436
				xmax = 52.0684
				text = ""
			intervals [98]:
				xmin = 52.0684
				xmax = 52.2184
				text = "to"
			intervals [99]:
				xmin = 52.2184
				xmax = 52.5184
				text = "do"
			intervals [100]:
				xmin = 52.5184
				xmax = 52.5984
				text = "the"
			intervals [101]:
				xmin = 52.5984
				xmax = 52.8984
				text = "best"
			intervals [102]:
				xmin = 52.8984
				xmax = 53.0684
				text = "that"
			intervals [103]:
				xmin = 53.0684
				xmax = 53.1884
				text = "you"
			intervals [104]:
				xmin = 53.1884
				xmax = 53.6084
				text = "can"
			intervals [105]:
				xmin = 53.6084
				xmax = 55.1646
				text = ""
			intervals [106]:
				xmin = 55.1646
				xmax = 55.3646
				text = "and"
			intervals [107]:
				xmin = 55.3646
				xmax = 55.4946
				text = "to"
			intervals [108]:
				xmin = 55.4946
				xmax = 55.7946
				text = "make"
			intervals [109]:
				xmin = 55.7946
				xmax = 55.9246
				text = "it"
			intervals [110]:
				xmin = 55.9246
				xmax = 57.4582
				text = ""
			intervals [111]:
				xmin = 57.4582
				xmax = 57.8082
				text = "and"
			intervals [112]:
				xmin = 57.8082
				xmax = 58.4783
				text = ""
			intervals [113]:
				xmin = 58.4783
				xmax = 59.0783
				text = "try"
			intervals [114]:
				xmin = 59.0783
				xmax = 59.5101
				text = ""
			intervals [115]:
				xmin = 59.5101
				xmax = 59.6801
				text = "your"
			intervals [116]:
				xmin = 59.6801
				xmax = 60.0901
				text = "best"
			intervals [117]:
				xmin = 60.0901
				xmax = 60.1201
				text = ""
			intervals [118]:
				xmin = 60.1201
				xmax = 60.2401
				text = "to"
			intervals [119]:
				xmin = 60.2401
				xmax = 60.4501
				text = "be"
			intervals [120]:
				xmin = 60.4501
				xmax = 60.7901
				text = "great"
			intervals [121]:
				xmin = 60.7901
				xmax = 62.3979
				text = ""
			intervals [122]:
				xmin = 62.3979
				xmax = 62.5079
				text = "they"
			intervals [123]:
				xmin = 62.5079
				xmax = 62.6479
				text = "used"
			intervals [124]:
				xmin = 62.6479
				xmax = 62.7879
				text = "to"
			intervals [125]:
				xmin = 62.7879
				xmax = 63.0479
				text = "have"
			intervals [126]:
				xmin = 63.0479
				xmax = 63.1079
				text = "a"
			intervals [127]:
				xmin = 63.1079
				xmax = 63.3679
				text = "little"
			intervals [128]:
				xmin = 63.3679
				xmax = 63.9379
				text = "saying"
			intervals [129]:
				xmin = 63.9379
				xmax = 64.0279
				text = "when"
			intervals [130]:
				xmin = 64.0279
				xmax = 64.1979
				text = "we"
			intervals [131]:
				xmin = 64.1979
				xmax = 64.6679
				text = "was"
			intervals [132]:
				xmin = 64.6679
				xmax = 64.7679
				text = ""
			intervals [133]:
				xmin = 64.7679
				xmax = 65.1279
				text = "young"
			intervals [134]:
				xmin = 65.1279
				xmax = 65.6418
				text = ""
			intervals [135]:
				xmin = 65.6418
				xmax = 66.1718
				text = "good"
			intervals [136]:
				xmin = 66.1718
				xmax = 66.4418
				text = "better"
			intervals [137]:
				xmin = 66.4418
				xmax = 67.0218
				text = "best"
			intervals [138]:
				xmin = 67.0218
				xmax = 67.0518
				text = ""
			intervals [139]:
				xmin = 67.0518
				xmax = 67.4518
				text = "never"
			intervals [140]:
				xmin = 67.4518
				xmax = 67.6418
				text = "let"
			intervals [141]:
				xmin = 67.6418
				xmax = 67.7518
				text = "it"
			intervals [142]:
				xmin = 67.7518
				xmax = 68.3318
				text = "rest"
			intervals [143]:
				xmin = 68.3318
				xmax = 68.6218
				text = "until"
			intervals [144]:
				xmin = 68.6218
				xmax = 68.8018
				text = "your"
			intervals [145]:
				xmin = 68.8018
				xmax = 69.0718
				text = "good"
			intervals [146]:
				xmin = 69.0718
				xmax = 69.2218
				text = "get"
			intervals [147]:
				xmin = 69.2218
				xmax = 69.2618
				text = ""
			intervals [148]:
				xmin = 69.2618
				xmax = 69.5018
				text = "better"
			intervals [149]:
				xmin = 69.5018
				xmax = 69.7218
				text = "and"
			intervals [150]:
				xmin = 69.7218
				xmax = 69.8218
				text = "your"
			intervals [151]:
				xmin = 69.8218
				xmax = 70.1218
				text = "better"
			intervals [152]:
				xmin = 70.1218
				xmax = 70.2718
				text = "get"
			intervals [153]:
				xmin = 70.2718
				xmax = 70.3318
				text = ""
			intervals [154]:
				xmin = 70.3318
				xmax = 70.7118
				text = "best"
			intervals [155]:
				xmin = 70.7118
				xmax = 71.2539
				text = ""
			intervals [156]:
				xmin = 71.2539
				xmax = 71.4139
				text = "don't"
			intervals [157]:
				xmin = 71.4139
				xmax = 71.8439
				text = "settle"
			intervals [158]:
				xmin = 71.8439
				xmax = 72.2939
				text = "for"
			intervals [159]:
				xmin = 72.2939
				xmax = 73.318
				text = ""
			intervals [160]:
				xmin = 73.318
				xmax = 73.768
				text = "what"
			intervals [161]:
				xmin = 73.768
				xmax = 74.0964
				text = ""
			intervals [162]:
				xmin = 74.0964
				xmax = 74.2964
				text = "is"
			intervals [163]:
				xmin = 74.2964
				xmax = 74.8064
				text = "given"
			intervals [164]:
				xmin = 74.8064
				xmax = 75.2179
				text = ""
			intervals [165]:
				xmin = 75.2179
				xmax = 75.4179
				text = "you"
			intervals [166]:
				xmin = 75.4179
				xmax = 75.6779
				text = "know"
			intervals [167]:
				xmin = 75.6779
				xmax = 76.3882
				text = ""
			intervals [168]:
				xmin = 76.3882
				xmax = 76.6682
				text = "take"
			intervals [169]:
				xmin = 76.6682
				xmax = 76.7882
				text = "what"
			intervals [170]:
				xmin = 76.7882
				xmax = 76.9282
				text = "you"
			intervals [171]:
				xmin = 76.9282
				xmax = 77.2082
				text = "want"
			intervals [172]:
				xmin = 77.2082
				xmax = 78.9831
				text = ""
			intervals [173]:
				xmin = 78.9831
				xmax = 79.1331
				text = "and"
			intervals [174]:
				xmin = 79.1331
				xmax = 79.1931
				text = "i"
			intervals [175]:
				xmin = 79.1931
				xmax = 79.5031
				text = "mean"
			intervals [176]:
				xmin = 79.5031
				xmax = 79.7331
				text = "that"
			intervals [177]:
				xmin = 79.7331
				xmax = 79.7831
				text = ""
			intervals [178]:
				xmin = 79.7831
				xmax = 80.2831
				text = "in"
			intervals [179]:
				xmin = 80.2831
				xmax = 80.6797
				text = ""
			intervals [180]:
				xmin = 80.6797
				xmax = 80.7897
				text = "the"
			intervals [181]:
				xmin = 80.7897
				xmax = 81.0797
				text = "most"
			intervals [182]:
				xmin = 81.0797
				xmax = 81.6097
				text = "respectful"
			intervals [183]:
				xmin = 81.6097
				xmax = 81.8897
				text = "way"
			intervals [184]:
				xmin = 81.8897
				xmax = 82.4518
				text = ""
			intervals [185]:
				xmin = 82.4518
				xmax = 82.6018
				text = "you"
			intervals [186]:
				xmin = 82.6018
				xmax = 82.8818
				text = "know"
			intervals [187]:
				xmin = 82.8818
				xmax = 82.9118
				text = ""
			intervals [188]:
				xmin = 82.9118
				xmax = 83.2518
				text = "but"
			intervals [189]:
				xmin = 83.2518
				xmax = 83.3991
				text = ""
			intervals [190]:
				xmin = 83.3991
				xmax = 83.6191
				text = "don't"
			intervals [191]:
				xmin = 83.6191
				xmax = 83.7691
				text = "let"
			intervals [192]:
				xmin = 83.7691
				xmax = 84.1691
				text = "nobody"
			intervals [193]:
				xmin = 84.1691
				xmax = 84.4091
				text = "give"
			intervals [194]:
				xmin = 84.4091
				xmax = 84.7291
				text = "you"
			intervals [195]:
				xmin = 84.7291
				xmax = 85.6396
				text = ""
			intervals [196]:
				xmin = 85.6396
				xmax = 85.8996
				text = "you"
			intervals [197]:
				xmin = 85.8996
				xmax = 86.2196
				text = "know"
			intervals [198]:
				xmin = 86.2196
				xmax = 86.7154
				text = ""
			intervals [199]:
				xmin = 86.7154
				xmax = 86.7554
				text = "a"
			intervals [200]:
				xmin = 86.7554
				xmax = 87.1154
				text = "bag"
			intervals [201]:
				xmin = 87.1154
				xmax = 87.1754
				text = "of"
			intervals [202]:
				xmin = 87.1754
				xmax = 87.7254
				text = "oranges"
			intervals [203]:
				xmin = 87.7254
				xmax = 87.8854
				text = "when"
			intervals [204]:
				xmin = 87.8854
				xmax = 87.9954
				text = "you"
			intervals [205]:
				xmin = 87.9954
				xmax = 88.2754
				text = "want"
			intervals [206]:
				xmin = 88.2754
				xmax = 88.5948
				text = ""
			intervals [207]:
				xmin = 88.5948
				xmax = 89.2948
				text = "apples"
			intervals [208]:
				xmin = 89.2948
				xmax = 89.3948
				text = ""
			intervals [209]:
				xmin = 89.3948
				xmax = 89.5348
				text = "you"
			intervals [210]:
				xmin = 89.5348
				xmax = 89.8648
				text = "know"
			intervals [211]:
				xmin = 89.8648
				xmax = 90.1762
				text = ""
			intervals [212]:
				xmin = 90.1762
				xmax = 90.4962
				text = "fight"
			intervals [213]:
				xmin = 90.4962
				xmax = 90.6162
				text = "for"
			intervals [214]:
				xmin = 90.6162
				xmax = 90.7862
				text = "what"
			intervals [215]:
				xmin = 90.7862
				xmax = 90.8662
				text = "you"
			intervals [216]:
				xmin = 90.8662
				xmax = 91.3462
				text = "believe"
			intervals [217]:
				xmin = 91.3462
				xmax = 91.6062
				text = "in"
			intervals [218]:
				xmin = 91.6062
				xmax = 92.2703
				text = ""
			intervals [219]:
				xmin = 92.2703
				xmax = 92.4103
				text = "and"
			intervals [220]:
				xmin = 92.4103
				xmax = 92.6003
				text = "know"
			intervals [221]:
				xmin = 92.6003
				xmax = 92.7703
				text = "that"
			intervals [222]:
				xmin = 92.7703
				xmax = 93.2803
				text = "you"
			intervals [223]:
				xmin = 93.2803
				xmax = 93.4703
				text = ""
			intervals [224]:
				xmin = 93.4703
				xmax = 94.0803
				text = "can"
			intervals [225]:
				xmin = 94.0803
				xmax = 94.6744
				text = ""
			intervals [226]:
				xmin = 94.6744
				xmax = 94.9244
				text = "do"
			intervals [227]:
				xmin = 94.9244
				xmax = 95.2944
				text = "better"
			intervals [228]:
				xmin = 95.2944
				xmax = 96.1649
				text = ""
			intervals [229]:
				xmin = 96.1649
				xmax = 96.6749
				text = "than"
			intervals [230]:
				xmin = 96.6749
				xmax = 97.0051
				text = ""
			intervals [231]:
				xmin = 97.0051
				xmax = 97.2551
				text = "what"
			intervals [232]:
				xmin = 97.2551
				xmax = 97.7455
				text = ""
			intervals [233]:
				xmin = 97.7455
				xmax = 97.9955
				text = "they"
			intervals [234]:
				xmin = 97.9955
				xmax = 98.4255
				text = "expect"
			intervals [235]:
				xmin = 98.4255
				xmax = 98.5655
				text = "you"
			intervals [236]:
				xmin = 98.5655
				xmax = 98.8255
				text = "to"
			intervals [237]:
				xmin = 98.8255
				xmax = 99.4902
				text = ""
			intervals [238]:
				xmin = 99.4902
				xmax = 99.6502
				text = "you"
			intervals [239]:
				xmin = 99.6502
				xmax = 99.9102
				text = "know"
			intervals [240]:
				xmin = 99.9102
				xmax = 100.4098
				text = ""
			intervals [241]:
				xmin = 100.4098
				xmax = 100.5898
				text = "have"
			intervals [242]:
				xmin = 100.5898
				xmax = 100.9498
				text = "respect"
			intervals [243]:
				xmin = 100.9498
				xmax = 101.0598
				text = "for"
			intervals [244]:
				xmin = 101.0598
				xmax = 101.5298
				text = "yourself"
			intervals [245]:
				xmin = 101.5298
				xmax = 101.7098
				text = "have"
			intervals [246]:
				xmin = 101.7098
				xmax = 102.0298
				text = "respect"
			intervals [247]:
				xmin = 102.0298
				xmax = 102.1098
				text = "for"
			intervals [248]:
				xmin = 102.1098
				xmax = 102.5898
				text = "others"
			intervals [249]:
				xmin = 102.5898
				xmax = 103.9691
				text = ""
			intervals [250]:
				xmin = 103.9691
				xmax = 104.2491
				text = "and"
			intervals [251]:
				xmin = 104.2491
				xmax = 104.3791
				text = "you"
			intervals [252]:
				xmin = 104.3791
				xmax = 104.4091
				text = "<unk>"
			intervals [253]:
				xmin = 104.4091
				xmax = 104.5791
				text = "get"
			intervals [254]:
				xmin = 104.5791
				xmax = 104.6691
				text = "a"
			intervals [255]:
				xmin = 104.6691
				xmax = 104.9291
				text = "long"
			intervals [256]:
				xmin = 104.9291
				xmax = 105.1691
				text = "way"
			intervals [257]:
				xmin = 105.1691
				xmax = 106.027
				text = ""
			intervals [258]:
				xmin = 106.027
				xmax = 106.287
				text = "yeah"
			intervals [259]:
				xmin = 106.287
				xmax = 106.427
				text = "you"
			intervals [260]:
				xmin = 106.427
				xmax = 106.457
				text = "<unk>"
			intervals [261]:
				xmin = 106.457
				xmax = 106.667
				text = "go"
			intervals [262]:
				xmin = 106.667
				xmax = 106.727
				text = "a"
			intervals [263]:
				xmin = 106.727
				xmax = 106.987
				text = "long"
			intervals [264]:
				xmin = 106.987
				xmax = 107.207
				text = "way"
			intervals [265]:
				xmin = 107.207
				xmax = 107.8611
				text = ""
			intervals [266]:
				xmin = 107.8611
				xmax = 108.1211
				text = "out"
			intervals [267]:
				xmin = 108.1211
				xmax = 108.3511
				text = "here"
			intervals [268]:
				xmin = 108.3511
				xmax = 109.3593
				text = ""
			intervals [269]:
				xmin = 109.3593
				xmax = 109.4493
				text = "you"
			intervals [270]:
				xmin = 109.4493
				xmax = 109.5393
				text = "know"
			intervals [271]:
				xmin = 109.5393
				xmax = 109.5693
				text = ""
			intervals [272]:
				xmin = 109.5693
				xmax = 109.7093
				text = "what"
			intervals [273]:
				xmin = 109.7093
				xmax = 109.7493
				text = "i"
			intervals [274]:
				xmin = 109.7493
				xmax = 110.1693
				text = "mean"
			intervals [275]:
				xmin = 110.1693
				xmax = 111.2539
				text = ""
			intervals [276]:
				xmin = 111.2539
				xmax = 111.4339
				text = "it"
			intervals [277]:
				xmin = 111.4339
				xmax = 111.4639
				text = "s"
			intervals [278]:
				xmin = 111.4639
				xmax = 111.9039
				text = "hard"
			intervals [279]:
				xmin = 111.9039
				xmax = 112.2939
				text = "to"
			intervals [280]:
				xmin = 112.2939
				xmax = 112.4139
				text = ""
			intervals [281]:
				xmin = 112.4139
				xmax = 113.2239
				text = "survive"
			intervals [282]:
				xmin = 113.2239
				xmax = 114.7359
				text = ""
			intervals [283]:
				xmin = 114.7359
				xmax = 115.0859
				text = "out"
			intervals [284]:
				xmin = 115.0859
				xmax = 115.2481
				text = ""
			intervals [285]:
				xmin = 115.2481
				xmax = 115.6781
				text = "here"
			intervals [286]:
				xmin = 115.6781
				xmax = 115.7181
				text = ""
			intervals [287]:
				xmin = 115.7181
				xmax = 115.9581
				text = "with"
			intervals [288]:
				xmin = 115.9581
				xmax = 116.4181
				text = "nobody"
			intervals [289]:
				xmin = 116.4181
				xmax = 116.4681
				text = ""
			intervals [290]:
				xmin = 116.4681
				xmax = 116.7581
				text = "number"
			intervals [291]:
				xmin = 116.7581
				xmax = 116.9781
				text = "one"
			intervals [292]:
				xmin = 116.9781
				xmax = 118.2064
				text = ""
			intervals [293]:
				xmin = 118.2064
				xmax = 118.3764
				text = "and"
			intervals [294]:
				xmin = 118.3764
				xmax = 118.8564
				text = "um"
			intervals [295]:
				xmin = 118.8564
				xmax = 120.3532
				text = ""
			intervals [296]:
				xmin = 120.3532
				xmax = 120.4432
				text = "it"
			intervals [297]:
				xmin = 120.4432
				xmax = 120.4832
				text = "s"
			intervals [298]:
				xmin = 120.4832
				xmax = 120.6632
				text = "so"
			intervals [299]:
				xmin = 120.6632
				xmax = 120.9332
				text = "hard"
			intervals [300]:
				xmin = 120.9332
				xmax = 121.0032
				text = "to"
			intervals [301]:
				xmin = 121.0032
				xmax = 121.3532
				text = "live"
			intervals [302]:
				xmin = 121.3532
				xmax = 121.6153
				text = ""
			intervals [303]:
				xmin = 121.6153
				xmax = 121.7453
				text = "but"
			intervals [304]:
				xmin = 121.7453
				xmax = 121.9353
				text = "so"
			intervals [305]:
				xmin = 121.9353
				xmax = 122.1953
				text = "easy"
			intervals [306]:
				xmin = 122.1953
				xmax = 122.2953
				text = "to"
			intervals [307]:
				xmin = 122.2953
				xmax = 122.6653
				text = "die"
			intervals [308]:
				xmin = 122.6653
				xmax = 123.7329
				text = ""
			intervals [309]:
				xmin = 123.7329
				xmax = 123.8429
				text = "and"
			intervals [310]:
				xmin = 123.8429
				xmax = 123.8929
				text = "a"
			intervals [311]:
				xmin = 123.8929
				xmax = 124.0829
				text = "lot"
			intervals [312]:
				xmin = 124.0829
				xmax = 124.1529
				text = "of"
			intervals [313]:
				xmin = 124.1529
				xmax = 124.4529
				text = "people"
			intervals [314]:
				xmin = 124.4529
				xmax = 124.6229
				text = "out"
			intervals [315]:
				xmin = 124.6229
				xmax = 124.8729
				text = "here"
			intervals [316]:
				xmin = 124.8729
				xmax = 125.0129
				text = "have"
			intervals [317]:
				xmin = 125.0129
				xmax = 125.5966
				text = ""
			intervals [318]:
				xmin = 125.5966
				xmax = 125.8666
				text = "points"
			intervals [319]:
				xmin = 125.8666
				xmax = 125.9466
				text = "to"
			intervals [320]:
				xmin = 125.9466
				xmax = 126.3066
				text = "prove"
			intervals [321]:
				xmin = 126.3066
				xmax = 126.7366
				text = "for"
			intervals [322]:
				xmin = 126.7366
				xmax = 126.8166
				text = ""
			intervals [323]:
				xmin = 126.8166
				xmax = 127.1066
				text = "what"
			intervals [324]:
				xmin = 127.1066
				xmax = 127.5466
				text = "reason"
			intervals [325]:
				xmin = 127.5466
				xmax = 127.6566
				text = ""
			intervals [326]:
				xmin = 127.6566
				xmax = 128.0966
				text = "i"
			intervals [327]:
				xmin = 128.0966
				xmax = 128.2507
				text = ""
			intervals [328]:
				xmin = 128.2507
				xmax = 128.5507
				text = "really"
			intervals [329]:
				xmin = 128.5507
				xmax = 128.7307
				text = "don't"
			intervals [330]:
				xmin = 128.7307
				xmax = 129.0007
				text = "know"
			intervals [331]:
				xmin = 129.0007
				xmax = 129.1007
				text = ""
			intervals [332]:
				xmin = 129.1007
				xmax = 129.4607
				text = "whatever"
			intervals [333]:
				xmin = 129.4607
				xmax = 129.5107
				text = "s"
			intervals [334]:
				xmin = 129.5107
				xmax = 129.8107
				text = "going"
			intervals [335]:
				xmin = 129.8107
				xmax = 129.9707
				text = "on"
			intervals [336]:
				xmin = 129.9707
				xmax = 130.0607
				text = "with"
			intervals [337]:
				xmin = 130.0607
				xmax = 130.3207
				text = "them"
			intervals [338]:
				xmin = 130.3207
				xmax = 130.493
				text = ""
			intervals [339]:
				xmin = 130.493
				xmax = 130.803
				text = "but"
			intervals [340]:
				xmin = 130.803
				xmax = 131.6085
				text = ""
			intervals [341]:
				xmin = 131.6085
				xmax = 131.7385
				text = "you"
			intervals [342]:
				xmin = 131.7385
				xmax = 131.9385
				text = "know"
			intervals [343]:
				xmin = 131.9385
				xmax = 131.9985
				text = ""
			intervals [344]:
				xmin = 131.9985
				xmax = 132.2085
				text = "keep"
			intervals [345]:
				xmin = 132.2085
				xmax = 132.5485
				text = "your"
			intervals [346]:
				xmin = 132.5485
				xmax = 132.5885
				text = ""
			intervals [347]:
				xmin = 132.5885
				xmax = 132.6985
				text = "h"
			intervals [348]:
				xmin = 132.6985
				xmax = 132.8885
				text = "keep"
			intervals [349]:
				xmin = 132.8885
				xmax = 132.9985
				text = "your"
			intervals [350]:
				xmin = 132.9985
				xmax = 133.2785
				text = "head"
			intervals [351]:
				xmin = 133.2785
				xmax = 133.6785
				text = "straight"
			intervals [352]:
				xmin = 133.6785
				xmax = 135.4006
				text = ""
			intervals [353]:
				xmin = 135.4006
				xmax = 135.8206
				text = "and"
			intervals [354]:
				xmin = 135.8206
				xmax = 135.9106
				text = ""
			intervals [355]:
				xmin = 135.9106
				xmax = 136.4006
				text = "just"
			intervals [356]:
				xmin = 136.4006
				xmax = 136.7265
				text = ""
			intervals [357]:
				xmin = 136.7265
				xmax = 136.9065
				text = "try"
			intervals [358]:
				xmin = 136.9065
				xmax = 136.9865
				text = "to"
			intervals [359]:
				xmin = 136.9865
				xmax = 137.2465
				text = "make"
			intervals [360]:
				xmin = 137.2465
				xmax = 137.5565
				text = "something"
			intervals [361]:
				xmin = 137.5565
				xmax = 137.6265
				text = "of"
			intervals [362]:
				xmin = 137.6265
				xmax = 138.0565
				text = "yourself"
			intervals [363]:
				xmin = 138.0565
				xmax = 138.0865
				text = ""
			intervals [364]:
				xmin = 138.0865
				xmax = 138.2265
				text = "you"
			intervals [365]:
				xmin = 138.2265
				xmax = 138.3265
				text = "know"
			intervals [366]:
				xmin = 138.3265
				xmax = 138.4165
				text = "what"
			intervals [367]:
				xmin = 138.4165
				xmax = 138.4765
				text = "i'm"
			intervals [368]:
				xmin = 138.4765
				xmax = 138.7165
				text = "saying"
			intervals [369]:
				xmin = 138.7165
				xmax = 138.8659
				text = ""
			intervals [370]:
				xmin = 138.8659
				xmax = 139.0259
				text = "grow"
			intervals [371]:
				xmin = 139.0259
				xmax = 139.0959
				text = "up"
			intervals [372]:
				xmin = 139.0959
				xmax = 139.1759
				text = "to"
			intervals [373]:
				xmin = 139.1759
				xmax = 139.2759
				text = "be"
			intervals [374]:
				xmin = 139.2759
				xmax = 139.3359
				text = "an"
			intervals [375]:
				xmin = 139.3359
				xmax = 139.9159
				text = "entrepreneur"
			intervals [376]:
				xmin = 139.9159
				xmax = 140.7485
				text = ""
			intervals [377]:
				xmin = 140.7485
				xmax = 140.8085
				text = "you"
			intervals [378]:
				xmin = 140.8085
				xmax = 140.9685
				text = "know"
			intervals [379]:
				xmin = 140.9685
				xmax = 141.6001
				text = ""
			intervals [380]:
				xmin = 141.6001
				xmax = 141.7001
				text = "don't"
			intervals [381]:
				xmin = 141.7001
				xmax = 141.8301
				text = "let"
			intervals [382]:
				xmin = 141.8301
				xmax = 142.1301
				text = "nobody"
			intervals [383]:
				xmin = 142.1301
				xmax = 142.2901
				text = "put"
			intervals [384]:
				xmin = 142.2901
				xmax = 142.3901
				text = "you"
			intervals [385]:
				xmin = 142.3901
				xmax = 142.4701
				text = "in"
			intervals [386]:
				xmin = 142.4701
				xmax = 142.5601
				text = "the"
			intervals [387]:
				xmin = 142.5601
				xmax = 143.0801
				text = "situation"
			intervals [388]:
				xmin = 143.0801
				xmax = 143.2301
				text = "where"
			intervals [389]:
				xmin = 143.2301
				xmax = 143.3401
				text = "you"
			intervals [390]:
				xmin = 143.3401
				xmax = 143.5101
				text = "have"
			intervals [391]:
				xmin = 143.5101
				xmax = 143.6101
				text = "to"
			intervals [392]:
				xmin = 143.6101
				xmax = 143.8501
				text = "wait"
			intervals [393]:
				xmin = 143.8501
				xmax = 144.2401
				text = "for"
			intervals [394]:
				xmin = 144.2401
				xmax = 144.7588
				text = ""
			intervals [395]:
				xmin = 144.7588
				xmax = 144.8888
				text = "your"
			intervals [396]:
				xmin = 144.8888
				xmax = 145.4888
				text = "blessings"
			intervals [397]:
				xmin = 145.4888
				xmax = 145.5709
				text = ""
			intervals [398]:
				xmin = 145.5709
				xmax = 145.7909
				text = "you"
			intervals [399]:
				xmin = 145.7909
				xmax = 145.8509
				text = "know"
			intervals [400]:
				xmin = 145.8509
				xmax = 145.9409
				text = "what"
			intervals [401]:
				xmin = 145.9409
				xmax = 146.0109
				text = "i'm"
			intervals [402]:
				xmin = 146.0109
				xmax = 146.1909
				text = "saying"
			intervals [403]:
				xmin = 146.1909
				xmax = 146.5709
				text = "from"
			intervals [404]:
				xmin = 146.5709
				xmax = 147.3292
				text = ""
			intervals [405]:
				xmin = 147.3292
				xmax = 147.6092
				text = "that"
			intervals [406]:
				xmin = 147.6092
				xmax = 147.7392
				text = ""
			intervals [407]:
				xmin = 147.7392
				xmax = 147.9592
				text = "that"
			intervals [408]:
				xmin = 147.9592
				xmax = 148.4192
				text = "place"
			intervals [409]:
				xmin = 148.4192
				xmax = 148.4492
				text = ""
			intervals [410]:
				xmin = 148.4492
				xmax = 148.5592
				text = "you"
			intervals [411]:
				xmin = 148.5592
				xmax = 148.6592
				text = "know"
			intervals [412]:
				xmin = 148.6592
				xmax = 148.7492
				text = "what"
			intervals [413]:
				xmin = 148.7492
				xmax = 148.8092
				text = "i'm"
			intervals [414]:
				xmin = 148.8092
				xmax = 149.1192
				text = "saying"
			intervals [415]:
				xmin = 149.1192
				xmax = 149.7081
				text = ""
			intervals [416]:
				xmin = 149.7081
				xmax = 149.8781
				text = "cause"
			intervals [417]:
				xmin = 149.8781
				xmax = 149.9981
				text = "they"
			intervals [418]:
				xmin = 149.9981
				xmax = 150.0281
				text = "<unk>"
			intervals [419]:
				xmin = 150.0281
				xmax = 150.2481
				text = "keep"
			intervals [420]:
				xmin = 150.2481
				xmax = 150.3681
				text = "you"
			intervals [421]:
				xmin = 150.3681
				xmax = 150.5881
				text = "under"
			intervals [422]:
				xmin = 150.5881
				xmax = 150.8181
				text = "and"
			intervals [423]:
				xmin = 150.8181
				xmax = 150.9981
				text = "try"
			intervals [424]:
				xmin = 150.9981
				xmax = 151.1081
				text = "to"
			intervals [425]:
				xmin = 151.1081
				xmax = 151.3781
				text = "work"
			intervals [426]:
				xmin = 151.3781
				xmax = 151.4881
				text = "you"
			intervals [427]:
				xmin = 151.4881
				xmax = 151.7181
				text = "until"
			intervals [428]:
				xmin = 151.7181
				xmax = 151.8081
				text = "you"
			intervals [429]:
				xmin = 151.8081
				xmax = 152.1681
				text = "die"
			intervals [430]:
				xmin = 152.1681
				xmax = 152.4817
				text = ""
			intervals [431]:
				xmin = 152.4817
				xmax = 152.5517
				text = "you"
			intervals [432]:
				xmin = 152.5517
				xmax = 152.6117
				text = ""
			intervals [433]:
				xmin = 152.6117
				xmax = 152.8517
				text = "know"
			intervals [434]:
				xmin = 152.8517
				xmax = 152.9417
				text = "what"
			intervals [435]:
				xmin = 152.9417
				xmax = 153.0017
				text = "i'm"
			intervals [436]:
				xmin = 153.0017
				xmax = 153.1317
				text = "saying"
			intervals [437]:
				xmin = 153.1317
				xmax = 153.2817
				text = "work"
			intervals [438]:
				xmin = 153.2817
				xmax = 153.3417
				text = "you"
			intervals [439]:
				xmin = 153.3417
				xmax = 153.5017
				text = "to"
			intervals [440]:
				xmin = 153.5017
				xmax = 153.5717
				text = "the"
			intervals [441]:
				xmin = 153.5717
				xmax = 153.8717
				text = "bone"
			intervals [442]:
				xmin = 153.8717
				xmax = 154.9929
				text = ""
			intervals [443]:
				xmin = 154.9929
				xmax = 155.1829
				text = "make"
			intervals [444]:
				xmin = 155.1829
				xmax = 155.3929
				text = "more"
			intervals [445]:
				xmin = 155.3929
				xmax = 156.0629
				text = "situations"
			intervals [446]:
				xmin = 156.0629
				xmax = 156.2129
				text = "for"
			intervals [447]:
				xmin = 156.2129
				xmax = 156.7029
				text = "yourself"
			intervals [448]:
				xmin = 156.7029
				xmax = 156.968
				text = ""
			intervals [449]:
				xmin = 156.968
				xmax = 157.178
				text = "that"
			intervals [450]:
				xmin = 157.178
				xmax = 157.438
				text = "way"
			intervals [451]:
				xmin = 157.438
				xmax = 157.7882
				text = ""
			intervals [452]:
				xmin = 157.7882
				xmax = 157.8982
				text = "you"
			intervals [453]:
				xmin = 157.8982
				xmax = 158.1182
				text = "know"
			intervals [454]:
				xmin = 158.1182
				xmax = 158.2384
				text = ""
			intervals [455]:
				xmin = 158.2384
				xmax = 158.4784
				text = "people"
			intervals [456]:
				xmin = 158.4784
				xmax = 158.6884
				text = "can't"
			intervals [457]:
				xmin = 158.6884
				xmax = 158.9084
				text = "hold"
			intervals [458]:
				xmin = 158.9084
				xmax = 158.9784
				text = "you"
			intervals [459]:
				xmin = 158.9784
				xmax = 159.2284
				text = "back"
			intervals [460]:
				xmin = 159.2284
				xmax = 159.5984
				text = "from"
			intervals [461]:
				xmin = 159.5984
				xmax = 159.6284
				text = ""
			intervals [462]:
				xmin = 159.6284
				xmax = 159.8384
				text = "what"
			intervals [463]:
				xmin = 159.8384
				xmax = 159.9484
				text = "you"
			intervals [464]:
				xmin = 159.9484
				xmax = 160.1984
				text = "want"
			intervals [465]:
				xmin = 160.1984
				xmax = 161.3427
				text = ""
			intervals [466]:
				xmin = 161.3427
				xmax = 161.5427
				text = "that"
			intervals [467]:
				xmin = 161.5427
				xmax = 161.6027
				text = "s"
			intervals [468]:
				xmin = 161.6027
				xmax = 161.7827
				text = "one"
			intervals [469]:
				xmin = 161.7827
				xmax = 161.9227
				text = "of"
			intervals [470]:
				xmin = 161.9227
				xmax = 161.9827
				text = "the"
			intervals [471]:
				xmin = 161.9827
				xmax = 162.3327
				text = "things"
			intervals [472]:
				xmin = 162.3327
				xmax = 162.5627
				text = "that"
			intervals [473]:
				xmin = 162.5627
				xmax = 162.6327
				text = ""
			intervals [474]:
				xmin = 162.6327
				xmax = 162.9127
				text = "i"
			intervals [475]:
				xmin = 162.9127
				xmax = 163.0027
				text = ""
			intervals [476]:
				xmin = 163.0027
				xmax = 163.2527
				text = "teach"
			intervals [477]:
				xmin = 163.2527
				xmax = 163.4427
				text = "my"
			intervals [478]:
				xmin = 163.4427
				xmax = 163.9127
				text = "kids"
			intervals [479]:
				xmin = 163.9127
				xmax = 164.2771
				text = ""
			intervals [480]:
				xmin = 164.2771
				xmax = 164.3571
				text = "a"
			intervals [481]:
				xmin = 164.3571
				xmax = 164.6171
				text = "lot"
			intervals [482]:
				xmin = 164.6171
				xmax = 164.6671
				text = ""
			intervals [483]:
				xmin = 164.6671
				xmax = 164.7971
				text = "you"
			intervals [484]:
				xmin = 164.7971
				xmax = 164.8871
				text = "know"
			intervals [485]:
				xmin = 164.8871
				xmax = 164.9771
				text = "what"
			intervals [486]:
				xmin = 164.9771
				xmax = 165.0571
				text = "i'm"
			intervals [487]:
				xmin = 165.0571
				xmax = 165.2371
				text = "saying"
			intervals [488]:
				xmin = 165.2371
				xmax = 165.3771
				text = "that"
			intervals [489]:
				xmin = 165.3771
				xmax = 165.4871
				text = "i"
			intervals [490]:
				xmin = 165.4871
				xmax = 165.6971
				text = "want"
			intervals [491]:
				xmin = 165.6971
				xmax = 165.9171
				text = "all"
			intervals [492]:
				xmin = 165.9171
				xmax = 166.2171
				text = "kids"
			intervals [493]:
				xmin = 166.2171
				xmax = 166.3071
				text = "to"
			intervals [494]:
				xmin = 166.3071
				xmax = 166.7871
				text = "understand"
			intervals [495]:
				xmin = 166.7871
				xmax = 166.8771
				text = ""
			intervals [496]:
				xmin = 166.8771
				xmax = 167.0371
				text = "but"
			intervals [497]:
				xmin = 167.0371
				xmax = 167.4571
				text = "respect"
			intervals [498]:
				xmin = 167.4571
				xmax = 168.1311
				text = ""
			intervals [499]:
				xmin = 168.1311
				xmax = 168.1911
				text = "you"
			intervals [500]:
				xmin = 168.1911
				xmax = 168.2511
				text = "know"
			intervals [501]:
				xmin = 168.2511
				xmax = 168.3411
				text = "what"
			intervals [502]:
				xmin = 168.3411
				xmax = 168.4411
				text = "i'm"
			intervals [503]:
				xmin = 168.4411
				xmax = 168.6911
				text = "saying"
			intervals [504]:
				xmin = 168.6911
				xmax = 169.1911
				text = "others"
			intervals [505]:
				xmin = 169.1911
				xmax = 169.4011
				text = "and"
			intervals [506]:
				xmin = 169.4011
				xmax = 169.7811
				text = "respect"
			intervals [507]:
				xmin = 169.7811
				xmax = 170.2111
				text = "yourself"
			intervals [508]:
				xmin = 170.2111
				xmax = 170.8126
				text = ""
			intervals [509]:
				xmin = 170.8126
				xmax = 170.8926
				text = "and"
			intervals [510]:
				xmin = 170.8926
				xmax = 171.0726
				text = "that"
			intervals [511]:
				xmin = 171.0726
				xmax = 171.1526
				text = "s"
			intervals [512]:
				xmin = 171.1526
				xmax = 171.3426
				text = "that"
			intervals [513]:
				xmin = 171.3426
				xmax = 171.4226
				text = "s"
			intervals [514]:
				xmin = 171.4226
				xmax = 171.5726
				text = "that"
			intervals [515]:
				xmin = 171.5726
				xmax = 171.6026
				text = "s"
			intervals [516]:
				xmin = 171.6026
				xmax = 171.8626
				text = "something"
			intervals [517]:
				xmin = 171.8626
				xmax = 172.0626
				text = "that"
			intervals [518]:
				xmin = 172.0626
				xmax = 172.0926
				text = "<unk>"
			intervals [519]:
				xmin = 172.0926
				xmax = 172.3026
				text = "take"
			intervals [520]:
				xmin = 172.3026
				xmax = 172.3626
				text = "you"
			intervals [521]:
				xmin = 172.3626
				xmax = 172.6226
				text = "far"
			intervals [522]:
				xmin = 172.6226
				xmax = 178.1058
				text = ""
			intervals [523]:
				xmin = 178.1058
				xmax = 178.2358
				text = "<unk>"
			intervals [524]:
				xmin = 178.2358
				xmax = 178.9358
				text = "um"
			intervals [525]:
				xmin = 178.9358
				xmax = 179.687
				text = ""
			intervals [526]:
				xmin = 179.687
				xmax = 179.977
				text = "right"
			intervals [527]:
				xmin = 179.977
				xmax = 180.437
				text = "now"
			intervals [528]:
				xmin = 180.437
				xmax = 180.637
				text = "i"
			intervals [529]:
				xmin = 180.637
				xmax = 180.897
				text = "work"
			intervals [530]:
				xmin = 180.897
				xmax = 180.927
				text = ""
			intervals [531]:
				xmin = 180.927
				xmax = 181.617
				text = "as"
			intervals [532]:
				xmin = 181.617
				xmax = 181.647
				text = ""
			intervals [533]:
				xmin = 181.647
				xmax = 181.957
				text = "a"
			intervals [534]:
				xmin = 181.957
				xmax = 182.057
				text = ""
			intervals [535]:
				xmin = 182.057
				xmax = 182.597
				text = "building"
			intervals [536]:
				xmin = 182.597
				xmax = 182.667
				text = ""
			intervals [537]:
				xmin = 182.667
				xmax = 183.237
				text = "engineer"
			intervals [538]:
				xmin = 183.237
				xmax = 183.9141
				text = ""
			intervals [539]:
				xmin = 183.9141
				xmax = 184.1841
				text = "i've"
			intervals [540]:
				xmin = 184.1841
				xmax = 184.4441
				text = "been"
			intervals [541]:
				xmin = 184.4441
				xmax = 184.7841
				text = "there"
			intervals [542]:
				xmin = 184.7841
				xmax = 185.5741
				text = "for"
			intervals [543]:
				xmin = 185.5741
				xmax = 186.2241
				text = "seven"
			intervals [544]:
				xmin = 186.2241
				xmax = 186.7841
				text = "years"
			intervals [545]:
				xmin = 186.7841
				xmax = 187.781
				text = ""
			intervals [546]:
				xmin = 187.781
				xmax = 188.411
				text = "uh"
			intervals [547]:
				xmin = 188.411
				xmax = 190.2258
				text = ""
			intervals [548]:
				xmin = 190.2258
				xmax = 191.4658
				text = "basically"
			intervals [549]:
				xmin = 191.4658
				xmax = 191.9996
				text = ""
			intervals [550]:
				xmin = 191.9996
				xmax = 192.5796
				text = "anything"
			intervals [551]:
				xmin = 192.5796
				xmax = 192.7296
				text = "that"
			intervals [552]:
				xmin = 192.7296
				xmax = 192.8896
				text = "s"
			intervals [553]:
				xmin = 192.8896
				xmax = 193.0696
				text = "in"
			intervals [554]:
				xmin = 193.0696
				xmax = 193.1596
				text = "the"
			intervals [555]:
				xmin = 193.1596
				xmax = 193.5696
				text = "building"
			intervals [556]:
				xmin = 193.5696
				xmax = 193.6996
				text = "as"
			intervals [557]:
				xmin = 193.6996
				xmax = 194.0096
				text = "far"
			intervals [558]:
				xmin = 194.0096
				xmax = 194.3096
				text = "as"
			intervals [559]:
				xmin = 194.3096
				xmax = 194.3396
				text = ""
			intervals [560]:
				xmin = 194.3396
				xmax = 194.9896
				text = "hvac"
			intervals [561]:
				xmin = 194.9896
				xmax = 195.6589
				text = ""
			intervals [562]:
				xmin = 195.6589
				xmax = 196.4689
				text = "carpentry"
			intervals [563]:
				xmin = 196.4689
				xmax = 196.8189
				text = ""
			intervals [564]:
				xmin = 196.8189
				xmax = 197.1589
				text = "uh"
			intervals [565]:
				xmin = 197.1589
				xmax = 197.3989
				text = ""
			intervals [566]:
				xmin = 197.3989
				xmax = 198.2989
				text = "electrical"
			intervals [567]:
				xmin = 198.2989
				xmax = 199.1394
				text = ""
			intervals [568]:
				xmin = 199.1394
				xmax = 199.6894
				text = "plumbing"
			intervals [569]:
				xmin = 199.6894
				xmax = 200.3718
				text = ""
			intervals [570]:
				xmin = 200.3718
				xmax = 200.5418
				text = "all"
			intervals [571]:
				xmin = 200.5418
				xmax = 200.7718
				text = "those"
			intervals [572]:
				xmin = 200.7718
				xmax = 201.0018
				text = "type"
			intervals [573]:
				xmin = 201.0018
				xmax = 201.0618
				text = "of"
			intervals [574]:
				xmin = 201.0618
				xmax = 201.5918
				text = "things"
			intervals [575]:
				xmin = 201.5918
				xmax = 201.6518
				text = ""
			intervals [576]:
				xmin = 201.6518
				xmax = 201.8018
				text = "you"
			intervals [577]:
				xmin = 201.8018
				xmax = 202.0118
				text = "know"
			intervals [578]:
				xmin = 202.0118
				xmax = 202.1218
				text = ""
			intervals [579]:
				xmin = 202.1218
				xmax = 202.2318
				text = "i"
			intervals [580]:
				xmin = 202.2318
				xmax = 202.5218
				text = "love"
			intervals [581]:
				xmin = 202.5218
				xmax = 202.5818
				text = ""
			intervals [582]:
				xmin = 202.5818
				xmax = 202.8918
				text = "working"
			intervals [583]:
				xmin = 202.8918
				xmax = 203.0118
				text = "with"
			intervals [584]:
				xmin = 203.0118
				xmax = 203.6718
				text = "tools"
			intervals [585]:
				xmin = 203.6718
				xmax = 204.5513
				text = ""
			intervals [586]:
				xmin = 204.5513
				xmax = 205.1113
				text = "um"
			intervals [587]:
				xmin = 205.1113
				xmax = 205.3569
				text = ""
			intervals [588]:
				xmin = 205.3569
				xmax = 205.7069
				text = "love"
			intervals [589]:
				xmin = 205.7069
				xmax = 206.2369
				text = "tools"
			intervals [590]:
				xmin = 206.2369
				xmax = 206.2969
				text = "i"
			intervals [591]:
				xmin = 206.2969
				xmax = 206.5169
				text = "buy"
			intervals [592]:
				xmin = 206.5169
				xmax = 206.8569
				text = "tools"
			intervals [593]:
				xmin = 206.8569
				xmax = 206.9369
				text = "for"
			intervals [594]:
				xmin = 206.9369
				xmax = 207.0869
				text = "no"
			intervals [595]:
				xmin = 207.0869
				xmax = 207.1169
				text = ""
			intervals [596]:
				xmin = 207.1169
				xmax = 207.4669
				text = "reason"
			intervals [597]:
				xmin = 207.4669
				xmax = 207.5369
				text = "i"
			intervals [598]:
				xmin = 207.5369
				xmax = 207.6269
				text = "m"
			intervals [599]:
				xmin = 207.6269
				xmax = 207.6669
				text = "a"
			intervals [600]:
				xmin = 207.6669
				xmax = 207.6969
				text = ""
			intervals [601]:
				xmin = 207.6969
				xmax = 208.0069
				text = "add"
			intervals [602]:
				xmin = 208.0069
				xmax = 208.3969
				text = "tools"
			intervals [603]:
				xmin = 208.3969
				xmax = 208.5669
				text = "that"
			intervals [604]:
				xmin = 208.5669
				xmax = 208.6369
				text = "i"
			intervals [605]:
				xmin = 208.6369
				xmax = 208.9369
				text = "don't"
			intervals [606]:
				xmin = 208.9369
				xmax = 209.4069
				text = "even"
			intervals [607]:
				xmin = 209.4069
				xmax = 209.4469
				text = ""
			intervals [608]:
				xmin = 209.4469
				xmax = 209.7369
				text = "know"
			intervals [609]:
				xmin = 209.7369
				xmax = 209.9769
				text = "what"
			intervals [610]:
				xmin = 209.9769
				xmax = 210.0569
				text = ""
			intervals [611]:
				xmin = 210.0569
				xmax = 210.2569
				text = "it"
			intervals [612]:
				xmin = 210.2569
				xmax = 210.2869
				text = ""
			intervals [613]:
				xmin = 210.2869
				xmax = 210.9369
				text = "was"
			intervals [614]:
				xmin = 210.9369
				xmax = 211.351
				text = ""
			intervals [615]:
				xmin = 211.351
				xmax = 211.971
				text = "and"
			intervals [616]:
				xmin = 211.971
				xmax = 212.101
				text = "i"
			intervals [617]:
				xmin = 212.101
				xmax = 212.331
				text = "just"
			intervals [618]:
				xmin = 212.331
				xmax = 212.641
				text = "buy"
			intervals [619]:
				xmin = 212.641
				xmax = 212.711
				text = "it"
			intervals [620]:
				xmin = 212.711
				xmax = 212.741
				text = ""
			intervals [621]:
				xmin = 212.741
				xmax = 212.921
				text = "just"
			intervals [622]:
				xmin = 212.921
				xmax = 213.381
				text = "because"
			intervals [623]:
				xmin = 213.381
				xmax = 213.421
				text = ""
			intervals [624]:
				xmin = 213.421
				xmax = 213.561
				text = "i"
			intervals [625]:
				xmin = 213.561
				xmax = 213.751
				text = "have"
			intervals [626]:
				xmin = 213.751
				xmax = 213.851
				text = "to"
			intervals [627]:
				xmin = 213.851
				xmax = 214.121
				text = "have"
			intervals [628]:
				xmin = 214.121
				xmax = 214.221
				text = "it"
			intervals [629]:
				xmin = 214.221
				xmax = 214.251
				text = "<unk>"
			intervals [630]:
				xmin = 214.251
				xmax = 214.431
				text = "that"
			intervals [631]:
				xmin = 214.431
				xmax = 214.591
				text = "s"
			intervals [632]:
				xmin = 214.591
				xmax = 214.781
				text = "that"
			intervals [633]:
				xmin = 214.781
				xmax = 215.041
				text = "s"
			intervals [634]:
				xmin = 215.041
				xmax = 215.071
				text = ""
			intervals [635]:
				xmin = 215.071
				xmax = 215.241
				text = "my"
			intervals [636]:
				xmin = 215.241
				xmax = 215.271
				text = ""
			intervals [637]:
				xmin = 215.271
				xmax = 215.501
				text = "thing"
			intervals [638]:
				xmin = 215.501
				xmax = 216.415
				text = ""
			intervals [639]:
				xmin = 216.415
				xmax = 216.955
				text = "uh"
			intervals [640]:
				xmin = 216.955
				xmax = 217.6671
				text = ""
			intervals [641]:
				xmin = 217.6671
				xmax = 218.1571
				text = "also"
			intervals [642]:
				xmin = 218.1571
				xmax = 218.4071
				text = "work"
			intervals [643]:
				xmin = 218.4071
				xmax = 218.5722
				text = ""
			intervals [644]:
				xmin = 218.5722
				xmax = 219.1122
				text = "um"
			intervals [645]:
				xmin = 219.1122
				xmax = 219.465
				text = ""
			intervals [646]:
				xmin = 219.465
				xmax = 220.565
				text = "residential"
			intervals [647]:
				xmin = 220.565
				xmax = 220.595
				text = ""
			intervals [648]:
				xmin = 220.595
				xmax = 221.125
				text = "um"
			intervals [649]:
				xmin = 221.125
				xmax = 222.7702
				text = ""
			intervals [650]:
				xmin = 222.7702
				xmax = 223.6502
				text = "renovations"
			intervals [651]:
				xmin = 223.6502
				xmax = 224.781
				text = ""
			intervals [652]:
				xmin = 224.781
				xmax = 224.931
				text = "you"
			intervals [653]:
				xmin = 224.931
				xmax = 225.321
				text = "know"
			intervals [654]:
				xmin = 225.321
				xmax = 225.351
				text = ""
			intervals [655]:
				xmin = 225.351
				xmax = 225.941
				text = "and"
			intervals [656]:
				xmin = 225.941
				xmax = 226.3324
				text = ""
			intervals [657]:
				xmin = 226.3324
				xmax = 226.6524
				text = "handy"
			intervals [658]:
				xmin = 226.6524
				xmax = 226.9524
				text = "man"
			intervals [659]:
				xmin = 226.9524
				xmax = 227.1724
				text = "work"
			intervals [660]:
				xmin = 227.1724
				xmax = 228.2683
				text = ""
			intervals [661]:
				xmin = 228.2683
				xmax = 228.6383
				text = "anything"
			intervals [662]:
				xmin = 228.6383
				xmax = 228.7283
				text = "that"
			intervals [663]:
				xmin = 228.7283
				xmax = 228.9083
				text = "has"
			intervals [664]:
				xmin = 228.9083
				xmax = 228.9883
				text = "to"
			intervals [665]:
				xmin = 228.9883
				xmax = 229.1383
				text = "do"
			intervals [666]:
				xmin = 229.1383
				xmax = 229.2383
				text = "with"
			intervals [667]:
				xmin = 229.2383
				xmax = 229.2883
				text = "a"
			intervals [668]:
				xmin = 229.2883
				xmax = 229.9183
				text = "house"
			intervals [669]:
				xmin = 229.9183
				xmax = 230.3393
				text = ""
			intervals [670]:
				xmin = 230.3393
				xmax = 230.4893
				text = "i'm"
			intervals [671]:
				xmin = 230.4893
				xmax = 230.6693
				text = "in"
			intervals [672]:
				xmin = 230.6693
				xmax = 230.8293
				text = "it"
			intervals [673]:
				xmin = 230.8293
				xmax = 231.5217
				text = ""
			intervals [674]:
				xmin = 231.5217
				xmax = 232.0617
				text = "i'm"
			intervals [675]:
				xmin = 232.0617
				xmax = 232.3017
				text = ""
			intervals [676]:
				xmin = 232.3017
				xmax = 232.9617
				text = "changing"
			intervals [677]:
				xmin = 232.9617
				xmax = 233.0017
				text = ""
			intervals [678]:
				xmin = 233.0017
				xmax = 233.4217
				text = "i'm"
			intervals [679]:
				xmin = 233.4217
				xmax = 233.8299
				text = ""
			intervals [680]:
				xmin = 233.8299
				xmax = 234.3899
				text = "fixing"
			intervals [681]:
				xmin = 234.3899
				xmax = 235.1655
				text = ""
			intervals [682]:
				xmin = 235.1655
				xmax = 235.3055
				text = "you"
			intervals [683]:
				xmin = 235.3055
				xmax = 235.4955
				text = "know"
			intervals [684]:
				xmin = 235.4955
				xmax = 235.6955
				text = "that"
			intervals [685]:
				xmin = 235.6955
				xmax = 235.8455
				text = "s"
			intervals [686]:
				xmin = 235.8455
				xmax = 236.0155
				text = "that"
			intervals [687]:
				xmin = 236.0155
				xmax = 236.1055
				text = "s"
			intervals [688]:
				xmin = 236.1055
				xmax = 236.4055
				text = "my"
			intervals [689]:
				xmin = 236.4055
				xmax = 236.679
				text = ""
			intervals [690]:
				xmin = 236.679
				xmax = 236.859
				text = "my"
			intervals [691]:
				xmin = 236.859
				xmax = 237.409
				text = "profession"
			intervals [692]:
				xmin = 237.409
				xmax = 238.4918
				text = ""
			intervals [693]:
				xmin = 238.4918
				xmax = 238.6218
				text = "and"
			intervals [694]:
				xmin = 238.6218
				xmax = 238.7418
				text = "i"
			intervals [695]:
				xmin = 238.7418
				xmax = 238.9718
				text = "love"
			intervals [696]:
				xmin = 238.9718
				xmax = 239.0818
				text = "it"
			intervals [697]:
				xmin = 239.0818
				xmax = 239.1118
				text = ""
			intervals [698]:
				xmin = 239.1118
				xmax = 239.2118
				text = "i"
			intervals [699]:
				xmin = 239.2118
				xmax = 239.5418
				text = "actually"
			intervals [700]:
				xmin = 239.5418
				xmax = 239.7118
				text = "have"
			intervals [701]:
				xmin = 239.7118
				xmax = 239.7818
				text = "a"
			intervals [702]:
				xmin = 239.7818
				xmax = 240.2318
				text = "passion"
			intervals [703]:
				xmin = 240.2318
				xmax = 240.5318
				text = "for"
			intervals [704]:
				xmin = 240.5318
				xmax = 240.5918
				text = "it"
			intervals [705]:
				xmin = 240.5918
				xmax = 241.7743
				text = ""
			intervals [706]:
				xmin = 241.7743
				xmax = 241.8743
				text = "you"
			intervals [707]:
				xmin = 241.8743
				xmax = 241.9643
				text = "know"
			intervals [708]:
				xmin = 241.9643
				xmax = 242.1143
				text = "that"
			intervals [709]:
				xmin = 242.1143
				xmax = 242.1943
				text = "s"
			intervals [710]:
				xmin = 242.1943
				xmax = 242.3443
				text = "why"
			intervals [711]:
				xmin = 242.3443
				xmax = 242.4943
				text = "i've"
			intervals [712]:
				xmin = 242.4943
				xmax = 242.7543
				text = "been"
			intervals [713]:
				xmin = 242.7543
				xmax = 242.8943
				text = "in"
			intervals [714]:
				xmin = 242.8943
				xmax = 243.0043
				text = "it"
			intervals [715]:
				xmin = 243.0043
				xmax = 243.1243
				text = "for"
			intervals [716]:
				xmin = 243.1243
				xmax = 243.3643
				text = "so"
			intervals [717]:
				xmin = 243.3643
				xmax = 243.7543
				text = "long"
			intervals [718]:
				xmin = 243.7543
				xmax = 243.7843
				text = ""
			intervals [719]:
				xmin = 243.7843
				xmax = 243.9743
				text = "been"
			intervals [720]:
				xmin = 243.9743
				xmax = 244.2843
				text = "working"
			intervals [721]:
				xmin = 244.2843
				xmax = 244.4243
				text = "it"
			intervals [722]:
				xmin = 244.4243
				xmax = 244.4543
				text = ""
			intervals [723]:
				xmin = 244.4543
				xmax = 244.9143
				text = "since"
			intervals [724]:
				xmin = 244.9143
				xmax = 245.0343
				text = "i"
			intervals [725]:
				xmin = 245.0343
				xmax = 245.3143
				text = "was"
			intervals [726]:
				xmin = 245.3143
				xmax = 245.6343
				text = "uh"
			intervals [727]:
				xmin = 245.6343
				xmax = 245.6743
				text = ""
			intervals [728]:
				xmin = 245.6743
				xmax = 246.2743
				text = "fifteen"
			intervals [729]:
				xmin = 246.2743
				xmax = 246.3243
				text = ""
			intervals [730]:
				xmin = 246.3243
				xmax = 246.8043
				text = "actually"
			intervals [731]:
				xmin = 246.8043
				xmax = 247.6361
				text = ""
			intervals [732]:
				xmin = 247.6361
				xmax = 248.0761
				text = "started"
			intervals [733]:
				xmin = 248.0761
				xmax = 248.4461
				text = "as"
			intervals [734]:
				xmin = 248.4461
				xmax = 248.8861
				text = "um"
			intervals [735]:
				xmin = 248.8861
				xmax = 249.0261
				text = ""
			intervals [736]:
				xmin = 249.0261
				xmax = 249.3361
				text = "wanted"
			intervals [737]:
				xmin = 249.3361
				xmax = 249.3961
				text = "to"
			intervals [738]:
				xmin = 249.3961
				xmax = 249.5661
				text = "be"
			intervals [739]:
				xmin = 249.5661
				xmax = 249.6761
				text = "a"
			intervals [740]:
				xmin = 249.6761
				xmax = 250.2361
				text = "architect"
			intervals [741]:
				xmin = 250.2361
				xmax = 250.7312
				text = ""
			intervals [742]:
				xmin = 250.7312
				xmax = 250.9912
				text = "went"
			intervals [743]:
				xmin = 250.9912
				xmax = 251.0712
				text = "to"
			intervals [744]:
				xmin = 251.0712
				xmax = 251.2612
				text = "high"
			intervals [745]:
				xmin = 251.2612
				xmax = 251.6812
				text = "school"
			intervals [746]:
				xmin = 251.6812
				xmax = 251.7912
				text = "in"
			intervals [747]:
				xmin = 251.7912
				xmax = 251.8512
				text = "a"
			intervals [748]:
				xmin = 251.8512
				xmax = 251.8812
				text = ""
			intervals [749]:
				xmin = 251.8812
				xmax = 252.0212
				text = "<unk>"
			intervals [750]:
				xmin = 252.0212
				xmax = 252.3412
				text = "tech"
			intervals [751]:
				xmin = 252.3412
				xmax = 252.8012
				text = "program"
			intervals [752]:
				xmin = 252.8012
				xmax = 253.4805
				text = ""
			intervals [753]:
				xmin = 253.4805
				xmax = 253.7105
				text = "for"
			intervals [754]:
				xmin = 253.7105
				xmax = 254.2505
				text = "uh"
			intervals [755]:
				xmin = 254.2505
				xmax = 255.3209
				text = ""
			intervals [756]:
				xmin = 255.3209
				xmax = 255.4509
				text = "for"
			intervals [757]:
				xmin = 255.4509
				xmax = 256.1309
				text = "architecture"
			intervals [758]:
				xmin = 256.1309
				xmax = 257.4283
				text = ""
			intervals [759]:
				xmin = 257.4283
				xmax = 257.6783
				text = "had"
			intervals [760]:
				xmin = 257.6783
				xmax = 257.7283
				text = "a"
			intervals [761]:
				xmin = 257.7283
				xmax = 258.1483
				text = "baby"
			intervals [762]:
				xmin = 258.1483
				xmax = 258.3983
				text = ""
			intervals [763]:
				xmin = 258.3983
				xmax = 258.7283
				text = "and"
			intervals [764]:
				xmin = 258.7283
				xmax = 258.8483
				text = "then"
			intervals [765]:
				xmin = 258.8483
				xmax = 259.2583
				text = "everything"
			intervals [766]:
				xmin = 259.2583
				xmax = 259.5683
				text = "went"
			intervals [767]:
				xmin = 259.5683
				xmax = 260.0183
				text = "south"
			intervals [768]:
				xmin = 260.0183
				xmax = 260.0483
				text = ""
			intervals [769]:
				xmin = 260.0483
				xmax = 260.2183
				text = "cause"
			intervals [770]:
				xmin = 260.2183
				xmax = 260.2683
				text = "i"
			intervals [771]:
				xmin = 260.2683
				xmax = 260.4483
				text = "had"
			intervals [772]:
				xmin = 260.4483
				xmax = 260.5083
				text = "to"
			intervals [773]:
				xmin = 260.5083
				xmax = 260.7383
				text = "have"
			intervals [774]:
				xmin = 260.7383
				xmax = 261.1183
				text = "money"
			intervals [775]:
				xmin = 261.1183
				xmax = 261.2973
				text = ""
			intervals [776]:
				xmin = 261.2973
				xmax = 261.5573
				text = "so"
			intervals [777]:
				xmin = 261.5573
				xmax = 262.4495
				text = ""
			intervals [778]:
				xmin = 262.4495
				xmax = 262.6495
				text = "got"
			intervals [779]:
				xmin = 262.6495
				xmax = 262.8495
				text = "into"
			intervals [780]:
				xmin = 262.8495
				xmax = 262.9295
				text = "the"
			intervals [781]:
				xmin = 262.9295
				xmax = 263.4095
				text = "construction"
			intervals [782]:
				xmin = 263.4095
				xmax = 263.7295
				text = "world"
			intervals [783]:
				xmin = 263.7295
				xmax = 264.9497
				text = ""
			intervals [784]:
				xmin = 264.9497
				xmax = 265.1197
				text = "got"
			intervals [785]:
				xmin = 265.1197
				xmax = 265.3597
				text = "into"
			intervals [786]:
				xmin = 265.3597
				xmax = 265.4497
				text = "the"
			intervals [787]:
				xmin = 265.4497
				xmax = 266.0197
				text = "remodeling"
			intervals [788]:
				xmin = 266.0197
				xmax = 266.4323
				text = ""
			intervals [789]:
				xmin = 266.4323
				xmax = 266.5723
				text = "you"
			intervals [790]:
				xmin = 266.5723
				xmax = 266.6923
				text = "know"
			intervals [791]:
				xmin = 266.6923
				xmax = 266.8023
				text = ""
			intervals [792]:
				xmin = 266.8023
				xmax = 267.4123
				text = "residential"
			intervals [793]:
				xmin = 267.4123
				xmax = 267.8723
				text = "remodeling"
			intervals [794]:
				xmin = 267.8723
				xmax = 268.1423
				text = "world"
			intervals [795]:
				xmin = 268.1423
				xmax = 269.7399
				text = ""
			intervals [796]:
				xmin = 269.7399
				xmax = 270.2099
				text = "anything"
			intervals [797]:
				xmin = 270.2099
				xmax = 270.3799
				text = "that"
			intervals [798]:
				xmin = 270.3799
				xmax = 270.5699
				text = "has"
			intervals [799]:
				xmin = 270.5699
				xmax = 270.6299
				text = "to"
			intervals [800]:
				xmin = 270.6299
				xmax = 270.7999
				text = "do"
			intervals [801]:
				xmin = 270.7999
				xmax = 270.8899
				text = "with"
			intervals [802]:
				xmin = 270.8899
				xmax = 271.5099
				text = "homes"
			intervals [803]:
				xmin = 271.5099
				xmax = 271.8937
				text = ""
			intervals [804]:
				xmin = 271.8937
				xmax = 272.1237
				text = "love"
			intervals [805]:
				xmin = 272.1237
				xmax = 272.2137
				text = "it"
			intervals [806]:
				xmin = 272.2137
				xmax = 272.6
				text = ""
	item [4]:
		class = "IntervalTier"
		name = "DCB_se2_ag3_m_03 - phones"
		xmin = 0.0
		xmax = 272.6
		intervals: size = 2133
			intervals [1]:
				xmin = 0.0
				xmax = 5.2108
				text = ""
			intervals [2]:
				xmin = 5.2108
				xmax = 5.2408
				text = "sil"
			intervals [3]:
				xmin = 5.2408
				xmax = 5.5008
				text = "N"
			intervals [4]:
				xmin = 5.5008
				xmax = 5.6008
				text = "EH1"
			intervals [5]:
				xmin = 5.6008
				xmax = 5.6608
				text = "V"
			intervals [6]:
				xmin = 5.6608
				xmax = 5.7908
				text = "ER0"
			intervals [7]:
				xmin = 5.7908
				xmax = 5.8808
				text = "B"
			intervals [8]:
				xmin = 5.8808
				xmax = 6.0908
				text = "IY1"
			intervals [9]:
				xmin = 6.0908
				xmax = 6.1608
				text = "AH0"
			intervals [10]:
				xmin = 6.1608
				xmax = 6.2908
				text = "F"
			intervals [11]:
				xmin = 6.2908
				xmax = 6.3708
				text = "R"
			intervals [12]:
				xmin = 6.3708
				xmax = 6.6708
				text = "EY1"
			intervals [13]:
				xmin = 6.6708
				xmax = 6.8508
				text = "D"
			intervals [14]:
				xmin = 6.8508
				xmax = 7.0108
				text = "sp"
			intervals [15]:
				xmin = 7.0108
				xmax = 7.0608
				text = "T"
			intervals [16]:
				xmin = 7.0608
				xmax = 7.1108
				text = "UW1"
			intervals [17]:
				xmin = 7.1108
				xmax = 7.2808
				text = "F"
			intervals [18]:
				xmin = 7.2808
				xmax = 7.4408
				text = "AA1"
			intervals [19]:
				xmin = 7.4408
				xmax = 7.5408
				text = "L"
			intervals [20]:
				xmin = 7.5408
				xmax = 7.8308
				text = "OW0"
			intervals [21]:
				xmin = 7.8308
				xmax = 7.9508
				text = "AH0"
			intervals [22]:
				xmin = 7.9508
				xmax = 8.0508
				text = "D"
			intervals [23]:
				xmin = 8.0508
				xmax = 8.1708
				text = "R"
			intervals [24]:
				xmin = 8.1708
				xmax = 8.3608
				text = "IY1"
			intervals [25]:
				xmin = 8.3608
				xmax = 8.5408
				text = "M"
			intervals [26]:
				xmin = 8.5408
				xmax = 10.2149
				text = ""
			intervals [27]:
				xmin = 10.2149
				xmax = 10.4649
				text = "N"
			intervals [28]:
				xmin = 10.4649
				xmax = 10.5549
				text = "EH1"
			intervals [29]:
				xmin = 10.5549
				xmax = 10.6349
				text = "V"
			intervals [30]:
				xmin = 10.6349
				xmax = 10.6849
				text = "ER0"
			intervals [31]:
				xmin = 10.6849
				xmax = 10.7849
				text = "L"
			intervals [32]:
				xmin = 10.7849
				xmax = 10.8749
				text = "EH1"
			intervals [33]:
				xmin = 10.8749
				xmax = 10.9249
				text = "T"
			intervals [34]:
				xmin = 10.9249
				xmax = 11.0849
				text = "F"
			intervals [35]:
				xmin = 11.0849
				xmax = 11.3549
				text = "IH1"
			intervals [36]:
				xmin = 11.3549
				xmax = 11.4249
				text = "R"
			intervals [37]:
				xmin = 11.4249
				xmax = 11.8782
				text = "sp"
			intervals [38]:
				xmin = 11.8782
				xmax = 12.0082
				text = "OW1"
			intervals [39]:
				xmin = 12.0082
				xmax = 12.1182
				text = "V"
			intervals [40]:
				xmin = 12.1182
				xmax = 12.1782
				text = "ER0"
			intervals [41]:
				xmin = 12.1782
				xmax = 12.3182
				text = "K"
			intervals [42]:
				xmin = 12.3182
				xmax = 12.3582
				text = "AH2"
			intervals [43]:
				xmin = 12.3582
				xmax = 12.6082
				text = "M"
			intervals [44]:
				xmin = 12.6082
				xmax = 14.6335
				text = "sp"
			intervals [45]:
				xmin = 14.6335
				xmax = 14.7035
				text = "AH0"
			intervals [46]:
				xmin = 14.7035
				xmax = 14.7535
				text = "N"
			intervals [47]:
				xmin = 14.7535
				xmax = 14.9135
				text = "S"
			intervals [48]:
				xmin = 14.9135
				xmax = 15.0035
				text = "ER1"
			intervals [49]:
				xmin = 15.0035
				xmax = 15.1135
				text = "K"
			intervals [50]:
				xmin = 15.1135
				xmax = 15.1535
				text = "AH0"
			intervals [51]:
				xmin = 15.1535
				xmax = 15.3435
				text = "M"
			intervals [52]:
				xmin = 15.3435
				xmax = 15.4435
				text = "sp"
			intervals [53]:
				xmin = 15.4435
				xmax = 16.8581
				text = ""
			intervals [54]:
				xmin = 16.8581
				xmax = 17.1481
				text = "Y"
			intervals [55]:
				xmin = 17.1481
				xmax = 17.3081
				text = "AO1"
			intervals [56]:
				xmin = 17.3081
				xmax = 17.3881
				text = "R"
			intervals [57]:
				xmin = 17.3881
				xmax = 17.7816
				text = "sp"
			intervals [58]:
				xmin = 17.7816
				xmax = 17.9116
				text = "B"
			intervals [59]:
				xmin = 17.9116
				xmax = 18.1416
				text = "IY1"
			intervals [60]:
				xmin = 18.1416
				xmax = 18.1716
				text = "IH0"
			intervals [61]:
				xmin = 18.1716
				xmax = 18.3216
				text = "NG"
			intervals [62]:
				xmin = 18.3216
				xmax = 18.3716
				text = "sp"
			intervals [63]:
				xmin = 18.3716
				xmax = 18.4716
				text = "Y"
			intervals [64]:
				xmin = 18.4716
				xmax = 18.5316
				text = "UW1"
			intervals [65]:
				xmin = 18.5316
				xmax = 18.5616
				text = "N"
			intervals [66]:
				xmin = 18.5616
				xmax = 18.5916
				text = "OW1"
			intervals [67]:
				xmin = 18.5916
				xmax = 18.6216
				text = "W"
			intervals [68]:
				xmin = 18.6216
				xmax = 18.6516
				text = "AH1"
			intervals [69]:
				xmin = 18.6516
				xmax = 18.6816
				text = "T"
			intervals [70]:
				xmin = 18.6816
				xmax = 18.7316
				text = "AH0"
			intervals [71]:
				xmin = 18.7316
				xmax = 18.7716
				text = "M"
			intervals [72]:
				xmin = 18.7716
				xmax = 18.8016
				text = "S"
			intervals [73]:
				xmin = 18.8016
				xmax = 19.0216
				text = "EY1"
			intervals [74]:
				xmin = 19.0216
				xmax = 19.0516
				text = "IH0"
			intervals [75]:
				xmin = 19.0516
				xmax = 19.1216
				text = "NG"
			intervals [76]:
				xmin = 19.1216
				xmax = 19.2316
				text = "sp"
			intervals [77]:
				xmin = 19.2316
				xmax = 19.3316
				text = "EH1"
			intervals [78]:
				xmin = 19.3316
				xmax = 19.4116
				text = "N"
			intervals [79]:
				xmin = 19.4116
				xmax = 19.4816
				text = "IY0"
			intervals [80]:
				xmin = 19.4816
				xmax = 19.5516
				text = "TH"
			intervals [81]:
				xmin = 19.5516
				xmax = 19.6116
				text = "IH2"
			intervals [82]:
				xmin = 19.6116
				xmax = 19.7016
				text = "NG"
			intervals [83]:
				xmin = 19.7016
				xmax = 19.7316
				text = "DH"
			intervals [84]:
				xmin = 19.7316
				xmax = 19.7716
				text = "AH0"
			intervals [85]:
				xmin = 19.7716
				xmax = 19.8516
				text = "T"
			intervals [86]:
				xmin = 19.8516
				xmax = 19.9516
				text = "Y"
			intervals [87]:
				xmin = 19.9516
				xmax = 20.0116
				text = "UW1"
			intervals [88]:
				xmin = 20.0116
				xmax = 20.0616
				text = "W"
			intervals [89]:
				xmin = 20.0616
				xmax = 20.1316
				text = "AA1"
			intervals [90]:
				xmin = 20.1316
				xmax = 20.1916
				text = "N"
			intervals [91]:
				xmin = 20.1916
				xmax = 20.2416
				text = "AH0"
			intervals [92]:
				xmin = 20.2416
				xmax = 20.3016
				text = "sp"
			intervals [93]:
				xmin = 20.3016
				xmax = 20.3616
				text = "D"
			intervals [94]:
				xmin = 20.3616
				xmax = 20.5216
				text = "UW1"
			intervals [95]:
				xmin = 20.5216
				xmax = 21.6892
				text = "sp"
			intervals [96]:
				xmin = 21.6892
				xmax = 21.9792
				text = "AH1"
			intervals [97]:
				xmin = 21.9792
				xmax = 22.0792
				text = "G"
			intervals [98]:
				xmin = 22.0792
				xmax = 22.1892
				text = "R"
			intervals [99]:
				xmin = 22.1892
				xmax = 22.2992
				text = "OW1"
			intervals [100]:
				xmin = 22.2992
				xmax = 22.3692
				text = "IH0"
			intervals [101]:
				xmin = 22.3692
				xmax = 22.4192
				text = "N"
			intervals [102]:
				xmin = 22.4192
				xmax = 22.5592
				text = "AH1"
			intervals [103]:
				xmin = 22.5592
				xmax = 22.5892
				text = "P"
			intervals [104]:
				xmin = 22.5892
				xmax = 22.8092
				text = "sp"
			intervals [105]:
				xmin = 22.8092
				xmax = 22.9992
				text = "IH1"
			intervals [106]:
				xmin = 22.9992
				xmax = 23.3192
				text = "Z"
			intervals [107]:
				xmin = 23.3192
				xmax = 23.9092
				text = "AH1"
			intervals [108]:
				xmin = 23.9092
				xmax = 25.3369
				text = "sp"
			intervals [109]:
				xmin = 25.3369
				xmax = 25.4269
				text = "IH0"
			intervals [110]:
				xmin = 25.4269
				xmax = 25.4969
				text = "K"
			intervals [111]:
				xmin = 25.4969
				xmax = 25.5869
				text = "S"
			intervals [112]:
				xmin = 25.5869
				xmax = 25.6669
				text = "P"
			intervals [113]:
				xmin = 25.6669
				xmax = 25.6969
				text = "IH1"
			intervals [114]:
				xmin = 25.6969
				xmax = 25.8369
				text = "R"
			intervals [115]:
				xmin = 25.8369
				xmax = 25.9369
				text = "IY0"
			intervals [116]:
				xmin = 25.9369
				xmax = 25.9969
				text = "AH0"
			intervals [117]:
				xmin = 25.9969
				xmax = 26.0469
				text = "N"
			intervals [118]:
				xmin = 26.0469
				xmax = 26.1569
				text = "S"
			intervals [119]:
				xmin = 26.1569
				xmax = 26.1869
				text = "sp"
			intervals [120]:
				xmin = 26.1869
				xmax = 26.2669
				text = "DH"
			intervals [121]:
				xmin = 26.2669
				xmax = 26.4369
				text = "AE1"
			intervals [122]:
				xmin = 26.4369
				xmax = 26.5369
				text = "T"
			intervals [123]:
				xmin = 26.5369
				xmax = 28.5411
				text = ""
			intervals [124]:
				xmin = 28.5411
				xmax = 28.6011
				text = "sil"
			intervals [125]:
				xmin = 28.6011
				xmax = 28.6511
				text = "IH1"
			intervals [126]:
				xmin = 28.6511
				xmax = 28.7511
				text = "Z"
			intervals [127]:
				xmin = 28.7511
				xmax = 28.8311
				text = "B"
			intervals [128]:
				xmin = 28.8311
				xmax = 28.9411
				text = "EY1"
			intervals [129]:
				xmin = 28.9411
				xmax = 29.0711
				text = "S"
			intervals [130]:
				xmin = 29.0711
				xmax = 29.1311
				text = "IH0"
			intervals [131]:
				xmin = 29.1311
				xmax = 29.1611
				text = "K"
			intervals [132]:
				xmin = 29.1611
				xmax = 29.2211
				text = "L"
			intervals [133]:
				xmin = 29.2211
				xmax = 29.3511
				text = "IY0"
			intervals [134]:
				xmin = 29.3511
				xmax = 29.4211
				text = "EY1"
			intervals [135]:
				xmin = 29.4211
				xmax = 29.4911
				text = "sp"
			intervals [136]:
				xmin = 29.4911
				xmax = 29.5811
				text = "G"
			intervals [137]:
				xmin = 29.5811
				xmax = 29.7211
				text = "IH1"
			intervals [138]:
				xmin = 29.7211
				xmax = 29.7911
				text = "F"
			intervals [139]:
				xmin = 29.7911
				xmax = 29.9611
				text = "T"
			intervals [140]:
				xmin = 29.9611
				xmax = 31.1542
				text = ""
			intervals [141]:
				xmin = 31.1542
				xmax = 31.1942
				text = "sil"
			intervals [142]:
				xmin = 31.1942
				xmax = 31.2942
				text = "K"
			intervals [143]:
				xmin = 31.2942
				xmax = 31.3642
				text = "IY1"
			intervals [144]:
				xmin = 31.3642
				xmax = 31.4042
				text = "P"
			intervals [145]:
				xmin = 31.4042
				xmax = 31.4342
				text = "Y"
			intervals [146]:
				xmin = 31.4342
				xmax = 31.4642
				text = "UH1"
			intervals [147]:
				xmin = 31.4642
				xmax = 31.4942
				text = "R"
			intervals [148]:
				xmin = 31.4942
				xmax = 31.6242
				text = "CH"
			intervals [149]:
				xmin = 31.6242
				xmax = 31.8142
				text = "AY1"
			intervals [150]:
				xmin = 31.8142
				xmax = 31.8442
				text = "L"
			intervals [151]:
				xmin = 31.8442
				xmax = 31.8742
				text = "D"
			intervals [152]:
				xmin = 31.8742
				xmax = 31.9142
				text = "HH"
			intervals [153]:
				xmin = 31.9142
				xmax = 32.0142
				text = "UH2"
			intervals [154]:
				xmin = 32.0142
				xmax = 32.0542
				text = "D"
			intervals [155]:
				xmin = 32.0542
				xmax = 32.1142
				text = "EH1"
			intervals [156]:
				xmin = 32.1142
				xmax = 32.2142
				text = "Z"
			intervals [157]:
				xmin = 32.2142
				xmax = 32.2642
				text = "L"
			intervals [158]:
				xmin = 32.2642
				xmax = 32.3642
				text = "AO1"
			intervals [159]:
				xmin = 32.3642
				xmax = 32.4342
				text = "NG"
			intervals [160]:
				xmin = 32.4342
				xmax = 32.4742
				text = "EH1"
			intervals [161]:
				xmin = 32.4742
				xmax = 32.5242
				text = "Z"
			intervals [162]:
				xmin = 32.5242
				xmax = 32.5742
				text = "Y"
			intervals [163]:
				xmin = 32.5742
				xmax = 32.6242
				text = "UW1"
			intervals [164]:
				xmin = 32.6242
				xmax = 32.7342
				text = "P"
			intervals [165]:
				xmin = 32.7342
				xmax = 32.8642
				text = "AA1"
			intervals [166]:
				xmin = 32.8642
				xmax = 32.9342
				text = "S"
			intervals [167]:
				xmin = 32.9342
				xmax = 32.9742
				text = "AH0"
			intervals [168]:
				xmin = 32.9742
				xmax = 33.0142
				text = "B"
			intervals [169]:
				xmin = 33.0142
				xmax = 33.0542
				text = "L"
			intervals [170]:
				xmin = 33.0542
				xmax = 33.1142
				text = "IY0"
			intervals [171]:
				xmin = 33.1142
				xmax = 33.2242
				text = "K"
			intervals [172]:
				xmin = 33.2242
				xmax = 33.4242
				text = "AE1"
			intervals [173]:
				xmin = 33.4242
				xmax = 33.4842
				text = "N"
			intervals [174]:
				xmin = 33.4842
				xmax = 33.5342
				text = "K"
			intervals [175]:
				xmin = 33.5342
				xmax = 33.6242
				text = "AA1"
			intervals [176]:
				xmin = 33.6242
				xmax = 33.6542
				text = "Z"
			intervals [177]:
				xmin = 33.6542
				xmax = 33.6842
				text = "DH"
			intervals [178]:
				xmin = 33.6842
				xmax = 33.7542
				text = "AH0"
			intervals [179]:
				xmin = 33.7542
				xmax = 33.8642
				text = "R"
			intervals [180]:
				xmin = 33.8642
				xmax = 33.9342
				text = "IY1"
			intervals [181]:
				xmin = 33.9342
				xmax = 34.0342
				text = "L"
			intervals [182]:
				xmin = 34.0342
				xmax = 34.1042
				text = "W"
			intervals [183]:
				xmin = 34.1042
				xmax = 34.2242
				text = "ER1"
			intervals [184]:
				xmin = 34.2242
				xmax = 34.2542
				text = "L"
			intervals [185]:
				xmin = 34.2542
				xmax = 34.2842
				text = "D"
			intervals [186]:
				xmin = 34.2842
				xmax = 34.3142
				text = "D"
			intervals [187]:
				xmin = 34.3142
				xmax = 34.3742
				text = "OW1"
			intervals [188]:
				xmin = 34.3742
				xmax = 34.4342
				text = "N"
			intervals [189]:
				xmin = 34.4342
				xmax = 34.5642
				text = "K"
			intervals [190]:
				xmin = 34.5642
				xmax = 34.6742
				text = "EH1"
			intervals [191]:
				xmin = 34.6742
				xmax = 34.7042
				text = "R"
			intervals [192]:
				xmin = 34.7042
				xmax = 34.7842
				text = "AH0"
			intervals [193]:
				xmin = 34.7842
				xmax = 34.8342
				text = "B"
			intervals [194]:
				xmin = 34.8342
				xmax = 34.9542
				text = "AW1"
			intervals [195]:
				xmin = 34.9542
				xmax = 35.0042
				text = "T"
			intervals [196]:
				xmin = 35.0042
				xmax = 35.0842
				text = "Y"
			intervals [197]:
				xmin = 35.0842
				xmax = 35.1142
				text = "UW1"
			intervals [198]:
				xmin = 35.1142
				xmax = 36.730
				text = "sp"
			intervals [199]:
				xmin = 36.730
				xmax = 37.010
				text = "AH1"
			intervals [200]:
				xmin = 37.010
				xmax = 37.390
				text = "M"
			intervals [201]:
				xmin = 37.390
				xmax = 39.0693
				text = ""
			intervals [202]:
				xmin = 39.0693
				xmax = 39.2193
				text = "sil"
			intervals [203]:
				xmin = 39.2193
				xmax = 39.3393
				text = "EH1"
			intervals [204]:
				xmin = 39.3393
				xmax = 39.3693
				text = "V"
			intervals [205]:
				xmin = 39.3693
				xmax = 39.4193
				text = "R"
			intervals [206]:
				xmin = 39.4193
				xmax = 39.4693
				text = "IY0"
			intervals [207]:
				xmin = 39.4693
				xmax = 39.5193
				text = "B"
			intervals [208]:
				xmin = 39.5193
				xmax = 39.6393
				text = "AA2"
			intervals [209]:
				xmin = 39.6393
				xmax = 39.6993
				text = "D"
			intervals [210]:
				xmin = 39.6993
				xmax = 39.7293
				text = "IY0"
			intervals [211]:
				xmin = 39.7293
				xmax = 39.8293
				text = "Z"
			intervals [212]:
				xmin = 39.8293
				xmax = 39.9093
				text = "AW1"
			intervals [213]:
				xmin = 39.9093
				xmax = 39.9893
				text = "T"
			intervals [214]:
				xmin = 39.9893
				xmax = 40.0293
				text = "T"
			intervals [215]:
				xmin = 40.0293
				xmax = 40.0593
				text = "AH0"
			intervals [216]:
				xmin = 40.0593
				xmax = 40.0893
				text = "sp"
			intervals [217]:
				xmin = 40.0893
				xmax = 40.1993
				text = "T"
			intervals [218]:
				xmin = 40.1993
				xmax = 40.3293
				text = "EY1"
			intervals [219]:
				xmin = 40.3293
				xmax = 40.4093
				text = "K"
			intervals [220]:
				xmin = 40.4093
				xmax = 42.0086
				text = ""
			intervals [221]:
				xmin = 42.0086
				xmax = 42.1286
				text = "sil"
			intervals [222]:
				xmin = 42.1286
				xmax = 42.4186
				text = "N"
			intervals [223]:
				xmin = 42.4186
				xmax = 42.4986
				text = "OW1"
			intervals [224]:
				xmin = 42.4986
				xmax = 42.5886
				text = "B"
			intervals [225]:
				xmin = 42.5886
				xmax = 42.6986
				text = "AA2"
			intervals [226]:
				xmin = 42.6986
				xmax = 42.7486
				text = "D"
			intervals [227]:
				xmin = 42.7486
				xmax = 42.8186
				text = "IY2"
			intervals [228]:
				xmin = 42.8186
				xmax = 42.9186
				text = "R"
			intervals [229]:
				xmin = 42.9186
				xmax = 42.9786
				text = "IH1"
			intervals [230]:
				xmin = 42.9786
				xmax = 43.0186
				text = "L"
			intervals [231]:
				xmin = 43.0186
				xmax = 43.0986
				text = "IY0"
			intervals [232]:
				xmin = 43.0986
				xmax = 43.1486
				text = "W"
			intervals [233]:
				xmin = 43.1486
				xmax = 43.2086
				text = "AA1"
			intervals [234]:
				xmin = 43.2086
				xmax = 43.2386
				text = "N"
			intervals [235]:
				xmin = 43.2386
				xmax = 43.2786
				text = "T"
			intervals [236]:
				xmin = 43.2786
				xmax = 43.3086
				text = "S"
			intervals [237]:
				xmin = 43.3086
				xmax = 43.3886
				text = "T"
			intervals [238]:
				xmin = 43.3886
				xmax = 43.4386
				text = "IH0"
			intervals [239]:
				xmin = 43.4386
				xmax = 43.5086
				text = "G"
			intervals [240]:
				xmin = 43.5086
				xmax = 43.7486
				text = "IH1"
			intervals [241]:
				xmin = 43.7486
				xmax = 43.7786
				text = "V"
			intervals [242]:
				xmin = 43.7786
				xmax = 45.7566
				text = "sp"
			intervals [243]:
				xmin = 45.7566
				xmax = 45.8666
				text = "B"
			intervals [244]:
				xmin = 45.8666
				xmax = 45.9966
				text = "AH1"
			intervals [245]:
				xmin = 45.9966
				xmax = 46.1266
				text = "T"
			intervals [246]:
				xmin = 46.1266
				xmax = 47.811
				text = ""
			intervals [247]:
				xmin = 47.811
				xmax = 47.991
				text = "Y"
			intervals [248]:
				xmin = 47.991
				xmax = 48.031
				text = "UW1"
			intervals [249]:
				xmin = 48.031
				xmax = 48.231
				text = "F"
			intervals [250]:
				xmin = 48.231
				xmax = 48.351
				text = "AY1"
			intervals [251]:
				xmin = 48.351
				xmax = 48.411
				text = "T"
			intervals [252]:
				xmin = 48.411
				xmax = 48.471
				text = "AH0"
			intervals [253]:
				xmin = 48.471
				xmax = 48.501
				text = "D"
			intervals [254]:
				xmin = 48.501
				xmax = 48.551
				text = "V"
			intervals [255]:
				xmin = 48.551
				xmax = 48.711
				text = "ER1"
			intervals [256]:
				xmin = 48.711
				xmax = 48.781
				text = "S"
			intervals [257]:
				xmin = 48.781
				xmax = 48.841
				text = "IH0"
			intervals [258]:
				xmin = 48.841
				xmax = 48.881
				text = "T"
			intervals [259]:
				xmin = 48.881
				xmax = 48.931
				text = "IY0"
			intervals [260]:
				xmin = 48.931
				xmax = 49.061
				text = "sp"
			intervals [261]:
				xmin = 49.061
				xmax = 49.6736
				text = ""
			intervals [262]:
				xmin = 49.6736
				xmax = 49.8136
				text = "AE1"
			intervals [263]:
				xmin = 49.8136
				xmax = 49.9036
				text = "Z"
			intervals [264]:
				xmin = 49.9036
				xmax = 49.9836
				text = "M"
			intervals [265]:
				xmin = 49.9836
				xmax = 50.0836
				text = "AH1"
			intervals [266]:
				xmin = 50.0836
				xmax = 50.2236
				text = "CH"
			intervals [267]:
				xmin = 50.2236
				xmax = 50.3436
				text = "EH1"
			intervals [268]:
				xmin = 50.3436
				xmax = 50.4136
				text = "Z"
			intervals [269]:
				xmin = 50.4136
				xmax = 50.5636
				text = "P"
			intervals [270]:
				xmin = 50.5636
				xmax = 50.7336
				text = "AA1"
			intervals [271]:
				xmin = 50.7336
				xmax = 50.8536
				text = "S"
			intervals [272]:
				xmin = 50.8536
				xmax = 50.9236
				text = "AH0"
			intervals [273]:
				xmin = 50.9236
				xmax = 50.9536
				text = "B"
			intervals [274]:
				xmin = 50.9536
				xmax = 51.0136
				text = "AH0"
			intervals [275]:
				xmin = 51.0136
				xmax = 51.1436
				text = "L"
			intervals [276]:
				xmin = 51.1436
				xmax = 52.0684
				text = ""
			intervals [277]:
				xmin = 52.0684
				xmax = 52.1784
				text = "T"
			intervals [278]:
				xmin = 52.1784
				xmax = 52.2184
				text = "IH0"
			intervals [279]:
				xmin = 52.2184
				xmax = 52.3284
				text = "D"
			intervals [280]:
				xmin = 52.3284
				xmax = 52.5184
				text = "UW1"
			intervals [281]:
				xmin = 52.5184
				xmax = 52.5584
				text = "DH"
			intervals [282]:
				xmin = 52.5584
				xmax = 52.5984
				text = "AH0"
			intervals [283]:
				xmin = 52.5984
				xmax = 52.6884
				text = "B"
			intervals [284]:
				xmin = 52.6884
				xmax = 52.7984
				text = "EH1"
			intervals [285]:
				xmin = 52.7984
				xmax = 52.8684
				text = "S"
			intervals [286]:
				xmin = 52.8684
				xmax = 52.8984
				text = "T"
			intervals [287]:
				xmin = 52.8984
				xmax = 52.9584
				text = "DH"
			intervals [288]:
				xmin = 52.9584
				xmax = 53.0184
				text = "AE1"
			intervals [289]:
				xmin = 53.0184
				xmax = 53.0684
				text = "T"
			intervals [290]:
				xmin = 53.0684
				xmax = 53.1584
				text = "Y"
			intervals [291]:
				xmin = 53.1584
				xmax = 53.1884
				text = "UW1"
			intervals [292]:
				xmin = 53.1884
				xmax = 53.2784
				text = "K"
			intervals [293]:
				xmin = 53.2784
				xmax = 53.5084
				text = "AE1"
			intervals [294]:
				xmin = 53.5084
				xmax = 53.6084
				text = "N"
			intervals [295]:
				xmin = 53.6084
				xmax = 55.0646
				text = ""
			intervals [296]:
				xmin = 55.0646
				xmax = 55.1646
				text = "sil"
			intervals [297]:
				xmin = 55.1646
				xmax = 55.3246
				text = "AE1"
			intervals [298]:
				xmin = 55.3246
				xmax = 55.3646
				text = "N"
			intervals [299]:
				xmin = 55.3646
				xmax = 55.4646
				text = "T"
			intervals [300]:
				xmin = 55.4646
				xmax = 55.4946
				text = "UW1"
			intervals [301]:
				xmin = 55.4946
				xmax = 55.5846
				text = "M"
			intervals [302]:
				xmin = 55.5846
				xmax = 55.7446
				text = "EY1"
			intervals [303]:
				xmin = 55.7446
				xmax = 55.7946
				text = "K"
			intervals [304]:
				xmin = 55.7946
				xmax = 55.8246
				text = "IH1"
			intervals [305]:
				xmin = 55.8246
				xmax = 55.9246
				text = "T"
			intervals [306]:
				xmin = 55.9246
				xmax = 57.2482
				text = ""
			intervals [307]:
				xmin = 57.2482
				xmax = 57.4582
				text = "sil"
			intervals [308]:
				xmin = 57.4582
				xmax = 57.5782
				text = "AE1"
			intervals [309]:
				xmin = 57.5782
				xmax = 57.6782
				text = "N"
			intervals [310]:
				xmin = 57.6782
				xmax = 57.8082
				text = "D"
			intervals [311]:
				xmin = 57.8082
				xmax = 58.4783
				text = "sp"
			intervals [312]:
				xmin = 58.4783
				xmax = 58.6283
				text = "T"
			intervals [313]:
				xmin = 58.6283
				xmax = 58.6783
				text = "R"
			intervals [314]:
				xmin = 58.6783
				xmax = 59.0783
				text = "AY1"
			intervals [315]:
				xmin = 59.0783
				xmax = 59.4301
				text = ""
			intervals [316]:
				xmin = 59.4301
				xmax = 59.5101
				text = "sil"
			intervals [317]:
				xmin = 59.5101
				xmax = 59.6001
				text = "Y"
			intervals [318]:
				xmin = 59.6001
				xmax = 59.6401
				text = "UH1"
			intervals [319]:
				xmin = 59.6401
				xmax = 59.6801
				text = "R"
			intervals [320]:
				xmin = 59.6801
				xmax = 59.8301
				text = "B"
			intervals [321]:
				xmin = 59.8301
				xmax = 59.9801
				text = "EH1"
			intervals [322]:
				xmin = 59.9801
				xmax = 60.0401
				text = "S"
			intervals [323]:
				xmin = 60.0401
				xmax = 60.0901
				text = "T"
			intervals [324]:
				xmin = 60.0901
				xmax = 60.1201
				text = "sp"
			intervals [325]:
				xmin = 60.1201
				xmax = 60.1801
				text = "T"
			intervals [326]:
				xmin = 60.1801
				xmax = 60.2401
				text = "AH0"
			intervals [327]:
				xmin = 60.2401
				xmax = 60.3001
				text = "B"
			intervals [328]:
				xmin = 60.3001
				xmax = 60.4501
				text = "IY1"
			intervals [329]:
				xmin = 60.4501
				xmax = 60.5301
				text = "G"
			intervals [330]:
				xmin = 60.5301
				xmax = 60.6401
				text = "R"
			intervals [331]:
				xmin = 60.6401
				xmax = 60.7101
				text = "EY1"
			intervals [332]:
				xmin = 60.7101
				xmax = 60.7901
				text = "T"
			intervals [333]:
				xmin = 60.7901
				xmax = 62.2879
				text = ""
			intervals [334]:
				xmin = 62.2879
				xmax = 62.3979
				text = "sil"
			intervals [335]:
				xmin = 62.3979
				xmax = 62.4679
				text = "DH"
			intervals [336]:
				xmin = 62.4679
				xmax = 62.5079
				text = "EY1"
			intervals [337]:
				xmin = 62.5079
				xmax = 62.5479
				text = "Y"
			intervals [338]:
				xmin = 62.5479
				xmax = 62.5879
				text = "UW1"
			intervals [339]:
				xmin = 62.5879
				xmax = 62.6179
				text = "Z"
			intervals [340]:
				xmin = 62.6179
				xmax = 62.6479
				text = "D"
			intervals [341]:
				xmin = 62.6479
				xmax = 62.7279
				text = "T"
			intervals [342]:
				xmin = 62.7279
				xmax = 62.7879
				text = "AH0"
			intervals [343]:
				xmin = 62.7879
				xmax = 62.8179
				text = "HH"
			intervals [344]:
				xmin = 62.8179
				xmax = 62.9479
				text = "AE1"
			intervals [345]:
				xmin = 62.9479
				xmax = 63.0479
				text = "V"
			intervals [346]:
				xmin = 63.0479
				xmax = 63.1079
				text = "AH0"
			intervals [347]:
				xmin = 63.1079
				xmax = 63.1779
				text = "L"
			intervals [348]:
				xmin = 63.1779
				xmax = 63.2079
				text = "IH1"
			intervals [349]:
				xmin = 63.2079
				xmax = 63.2679
				text = "T"
			intervals [350]:
				xmin = 63.2679
				xmax = 63.2979
				text = "AH0"
			intervals [351]:
				xmin = 63.2979
				xmax = 63.3679
				text = "L"
			intervals [352]:
				xmin = 63.3679
				xmax = 63.5379
				text = "S"
			intervals [353]:
				xmin = 63.5379
				xmax = 63.8279
				text = "EY1"
			intervals [354]:
				xmin = 63.8279
				xmax = 63.8579
				text = "IH0"
			intervals [355]:
				xmin = 63.8579
				xmax = 63.9379
				text = "N"
			intervals [356]:
				xmin = 63.9379
				xmax = 63.9679
				text = "W"
			intervals [357]:
				xmin = 63.9679
				xmax = 63.9979
				text = "EH1"
			intervals [358]:
				xmin = 63.9979
				xmax = 64.0279
				text = "N"
			intervals [359]:
				xmin = 64.0279
				xmax = 64.0979
				text = "W"
			intervals [360]:
				xmin = 64.0979
				xmax = 64.1979
				text = "IY1"
			intervals [361]:
				xmin = 64.1979
				xmax = 64.3679
				text = "W"
			intervals [362]:
				xmin = 64.3679
				xmax = 64.3979
				text = "AH0"
			intervals [363]:
				xmin = 64.3979
				xmax = 64.6679
				text = "Z"
			intervals [364]:
				xmin = 64.6679
				xmax = 64.7679
				text = "sp"
			intervals [365]:
				xmin = 64.7679
				xmax = 64.9179
				text = "Y"
			intervals [366]:
				xmin = 64.9179
				xmax = 65.0279
				text = "AH1"
			intervals [367]:
				xmin = 65.0279
				xmax = 65.1279
				text = "NG"
			intervals [368]:
				xmin = 65.1279
				xmax = 65.6418
				text = "sp"
			intervals [369]:
				xmin = 65.6418
				xmax = 65.8418
				text = "G"
			intervals [370]:
				xmin = 65.8418
				xmax = 66.0518
				text = "UH1"
			intervals [371]:
				xmin = 66.0518
				xmax = 66.1718
				text = "D"
			intervals [372]:
				xmin = 66.1718
				xmax = 66.2218
				text = "B"
			intervals [373]:
				xmin = 66.2218
				xmax = 66.3218
				text = "EH1"
			intervals [374]:
				xmin = 66.3218
				xmax = 66.3818
				text = "T"
			intervals [375]:
				xmin = 66.3818
				xmax = 66.4418
				text = "ER0"
			intervals [376]:
				xmin = 66.4418
				xmax = 66.5718
				text = "B"
			intervals [377]:
				xmin = 66.5718
				xmax = 66.7418
				text = "EH1"
			intervals [378]:
				xmin = 66.7418
				xmax = 66.9918
				text = "S"
			intervals [379]:
				xmin = 66.9918
				xmax = 67.0218
				text = "T"
			intervals [380]:
				xmin = 67.0218
				xmax = 67.0518
				text = "sp"
			intervals [381]:
				xmin = 67.0518
				xmax = 67.2318
				text = "N"
			intervals [382]:
				xmin = 67.2318
				xmax = 67.3218
				text = "EH1"
			intervals [383]:
				xmin = 67.3218
				xmax = 67.4018
				text = "V"
			intervals [384]:
				xmin = 67.4018
				xmax = 67.4518
				text = "ER0"
			intervals [385]:
				xmin = 67.4518
				xmax = 67.5118
				text = "L"
			intervals [386]:
				xmin = 67.5118
				xmax = 67.6018
				text = "EH1"
			intervals [387]:
				xmin = 67.6018
				xmax = 67.6418
				text = "T"
			intervals [388]:
				xmin = 67.6418
				xmax = 67.6718
				text = "IH0"
			intervals [389]:
				xmin = 67.6718
				xmax = 67.7518
				text = "T"
			intervals [390]:
				xmin = 67.7518
				xmax = 67.8118
				text = "R"
			intervals [391]:
				xmin = 67.8118
				xmax = 67.9618
				text = "EH1"
			intervals [392]:
				xmin = 67.9618
				xmax = 68.2818
				text = "S"
			intervals [393]:
				xmin = 68.2818
				xmax = 68.3318
				text = "T"
			intervals [394]:
				xmin = 68.3318
				xmax = 68.4018
				text = "AH0"
			intervals [395]:
				xmin = 68.4018
				xmax = 68.4418
				text = "N"
			intervals [396]:
				xmin = 68.4418
				xmax = 68.5618
				text = "T"
			intervals [397]:
				xmin = 68.5618
				xmax = 68.5918
				text = "IH1"
			intervals [398]:
				xmin = 68.5918
				xmax = 68.6218
				text = "L"
			intervals [399]:
				xmin = 68.6218
				xmax = 68.6718
				text = "Y"
			intervals [400]:
				xmin = 68.6718
				xmax = 68.7018
				text = "UH1"
			intervals [401]:
				xmin = 68.7018
				xmax = 68.8018
				text = "R"
			intervals [402]:
				xmin = 68.8018
				xmax = 68.8818
				text = "G"
			intervals [403]:
				xmin = 68.8818
				xmax = 69.0218
				text = "UH1"
			intervals [404]:
				xmin = 69.0218
				xmax = 69.0718
				text = "D"
			intervals [405]:
				xmin = 69.0718
				xmax = 69.1118
				text = "G"
			intervals [406]:
				xmin = 69.1118
				xmax = 69.1818
				text = "IH1"
			intervals [407]:
				xmin = 69.1818
				xmax = 69.2218
				text = "T"
			intervals [408]:
				xmin = 69.2218
				xmax = 69.2618
				text = "sp"
			intervals [409]:
				xmin = 69.2618
				xmax = 69.3218
				text = "B"
			intervals [410]:
				xmin = 69.3218
				xmax = 69.4318
				text = "EH1"
			intervals [411]:
				xmin = 69.4318
				xmax = 69.4718
				text = "T"
			intervals [412]:
				xmin = 69.4718
				xmax = 69.5018
				text = "ER0"
			intervals [413]:
				xmin = 69.5018
				xmax = 69.5918
				text = "AE1"
			intervals [414]:
				xmin = 69.5918
				xmax = 69.7218
				text = "N"
			intervals [415]:
				xmin = 69.7218
				xmax = 69.7518
				text = "Y"
			intervals [416]:
				xmin = 69.7518
				xmax = 69.7818
				text = "UH1"
			intervals [417]:
				xmin = 69.7818
				xmax = 69.8218
				text = "R"
			intervals [418]:
				xmin = 69.8218
				xmax = 69.9318
				text = "B"
			intervals [419]:
				xmin = 69.9318
				xmax = 70.0118
				text = "EH1"
			intervals [420]:
				xmin = 70.0118
				xmax = 70.0618
				text = "T"
			intervals [421]:
				xmin = 70.0618
				xmax = 70.1218
				text = "ER0"
			intervals [422]:
				xmin = 70.1218
				xmax = 70.1918
				text = "G"
			intervals [423]:
				xmin = 70.1918
				xmax = 70.2318
				text = "IH1"
			intervals [424]:
				xmin = 70.2318
				xmax = 70.2718
				text = "T"
			intervals [425]:
				xmin = 70.2718
				xmax = 70.3318
				text = "sp"
			intervals [426]:
				xmin = 70.3318
				xmax = 70.3918
				text = "B"
			intervals [427]:
				xmin = 70.3918
				xmax = 70.5418
				text = "EH1"
			intervals [428]:
				xmin = 70.5418
				xmax = 70.6318
				text = "S"
			intervals [429]:
				xmin = 70.6318
				xmax = 70.7118
				text = "T"
			intervals [430]:
				xmin = 70.7118
				xmax = 71.1839
				text = ""
			intervals [431]:
				xmin = 71.1839
				xmax = 71.2539
				text = "sil"
			intervals [432]:
				xmin = 71.2539
				xmax = 71.2839
				text = "D"
			intervals [433]:
				xmin = 71.2839
				xmax = 71.3539
				text = "OW1"
			intervals [434]:
				xmin = 71.3539
				xmax = 71.4139
				text = "N"
			intervals [435]:
				xmin = 71.4139
				xmax = 71.6039
				text = "S"
			intervals [436]:
				xmin = 71.6039
				xmax = 71.6739
				text = "EH1"
			intervals [437]:
				xmin = 71.6739
				xmax = 71.7239
				text = "T"
			intervals [438]:
				xmin = 71.7239
				xmax = 71.7939
				text = "AH0"
			intervals [439]:
				xmin = 71.7939
				xmax = 71.8439
				text = "L"
			intervals [440]:
				xmin = 71.8439
				xmax = 71.9739
				text = "F"
			intervals [441]:
				xmin = 71.9739
				xmax = 72.2139
				text = "AO1"
			intervals [442]:
				xmin = 72.2139
				xmax = 72.2939
				text = "R"
			intervals [443]:
				xmin = 72.2939
				xmax = 73.318
				text = ""
			intervals [444]:
				xmin = 73.318
				xmax = 73.458
				text = "HH"
			intervals [445]:
				xmin = 73.458
				xmax = 73.518
				text = "W"
			intervals [446]:
				xmin = 73.518
				xmax = 73.568
				text = "AH1"
			intervals [447]:
				xmin = 73.568
				xmax = 73.768
				text = "T"
			intervals [448]:
				xmin = 73.768
				xmax = 74.0364
				text = ""
			intervals [449]:
				xmin = 74.0364
				xmax = 74.0964
				text = "sil"
			intervals [450]:
				xmin = 74.0964
				xmax = 74.1664
				text = "IH1"
			intervals [451]:
				xmin = 74.1664
				xmax = 74.2964
				text = "Z"
			intervals [452]:
				xmin = 74.2964
				xmax = 74.4264
				text = "G"
			intervals [453]:
				xmin = 74.4264
				xmax = 74.5464
				text = "IH1"
			intervals [454]:
				xmin = 74.5464
				xmax = 74.6164
				text = "V"
			intervals [455]:
				xmin = 74.6164
				xmax = 74.6864
				text = "IH0"
			intervals [456]:
				xmin = 74.6864
				xmax = 74.8064
				text = "N"
			intervals [457]:
				xmin = 74.8064
				xmax = 75.2179
				text = ""
			intervals [458]:
				xmin = 75.2179
				xmax = 75.3379
				text = "Y"
			intervals [459]:
				xmin = 75.3379
				xmax = 75.4179
				text = "UW1"
			intervals [460]:
				xmin = 75.4179
				xmax = 75.4779
				text = "N"
			intervals [461]:
				xmin = 75.4779
				xmax = 75.6779
				text = "OW1"
			intervals [462]:
				xmin = 75.6779
				xmax = 76.3882
				text = "sp"
			intervals [463]:
				xmin = 76.3882
				xmax = 76.4982
				text = "T"
			intervals [464]:
				xmin = 76.4982
				xmax = 76.5882
				text = "EY1"
			intervals [465]:
				xmin = 76.5882
				xmax = 76.6682
				text = "K"
			intervals [466]:
				xmin = 76.6682
				xmax = 76.6982
				text = "W"
			intervals [467]:
				xmin = 76.6982
				xmax = 76.7282
				text = "AH1"
			intervals [468]:
				xmin = 76.7282
				xmax = 76.7882
				text = "T"
			intervals [469]:
				xmin = 76.7882
				xmax = 76.8782
				text = "Y"
			intervals [470]:
				xmin = 76.8782
				xmax = 76.9282
				text = "UW1"
			intervals [471]:
				xmin = 76.9282
				xmax = 77.0082
				text = "W"
			intervals [472]:
				xmin = 77.0082
				xmax = 77.1282
				text = "AO1"
			intervals [473]:
				xmin = 77.1282
				xmax = 77.1582
				text = "N"
			intervals [474]:
				xmin = 77.1582
				xmax = 77.2082
				text = "T"
			intervals [475]:
				xmin = 77.2082
				xmax = 78.9431
				text = ""
			intervals [476]:
				xmin = 78.9431
				xmax = 78.9831
				text = "sil"
			intervals [477]:
				xmin = 78.9831
				xmax = 79.0631
				text = "AH0"
			intervals [478]:
				xmin = 79.0631
				xmax = 79.1331
				text = "N"
			intervals [479]:
				xmin = 79.1331
				xmax = 79.1931
				text = "AY1"
			intervals [480]:
				xmin = 79.1931
				xmax = 79.2931
				text = "M"
			intervals [481]:
				xmin = 79.2931
				xmax = 79.4431
				text = "IY1"
			intervals [482]:
				xmin = 79.4431
				xmax = 79.5031
				text = "N"
			intervals [483]:
				xmin = 79.5031
				xmax = 79.5531
				text = "DH"
			intervals [484]:
				xmin = 79.5531
				xmax = 79.6631
				text = "AE1"
			intervals [485]:
				xmin = 79.6631
				xmax = 79.7331
				text = "T"
			intervals [486]:
				xmin = 79.7331
				xmax = 79.7831
				text = "sp"
			intervals [487]:
				xmin = 79.7831
				xmax = 80.0331
				text = "IH1"
			intervals [488]:
				xmin = 80.0331
				xmax = 80.2831
				text = "N"
			intervals [489]:
				xmin = 80.2831
				xmax = 80.5131
				text = "sp"
			intervals [490]:
				xmin = 80.5131
				xmax = 80.6797
				text = ""
			intervals [491]:
				xmin = 80.6797
				xmax = 80.7597
				text = "DH"
			intervals [492]:
				xmin = 80.7597
				xmax = 80.7897
				text = "AH0"
			intervals [493]:
				xmin = 80.7897
				xmax = 80.8697
				text = "M"
			intervals [494]:
				xmin = 80.8697
				xmax = 80.9997
				text = "OW1"
			intervals [495]:
				xmin = 80.9997
				xmax = 81.0797
				text = "S"
			intervals [496]:
				xmin = 81.0797
				xmax = 81.1097
				text = "R"
			intervals [497]:
				xmin = 81.1097
				xmax = 81.1397
				text = "IH0"
			intervals [498]:
				xmin = 81.1397
				xmax = 81.2197
				text = "S"
			intervals [499]:
				xmin = 81.2197
				xmax = 81.2897
				text = "P"
			intervals [500]:
				xmin = 81.2897
				xmax = 81.3597
				text = "EH1"
			intervals [501]:
				xmin = 81.3597
				xmax = 81.3997
				text = "K"
			intervals [502]:
				xmin = 81.3997
				xmax = 81.4297
				text = "T"
			intervals [503]:
				xmin = 81.4297
				xmax = 81.5197
				text = "F"
			intervals [504]:
				xmin = 81.5197
				xmax = 81.5497
				text = "AH0"
			intervals [505]:
				xmin = 81.5497
				xmax = 81.6097
				text = "L"
			intervals [506]:
				xmin = 81.6097
				xmax = 81.6897
				text = "W"
			intervals [507]:
				xmin = 81.6897
				xmax = 81.8897
				text = "EY1"
			intervals [508]:
				xmin = 81.8897
				xmax = 82.4518
				text = ""
			intervals [509]:
				xmin = 82.4518
				xmax = 82.5618
				text = "Y"
			intervals [510]:
				xmin = 82.5618
				xmax = 82.6018
				text = "UW1"
			intervals [511]:
				xmin = 82.6018
				xmax = 82.6618
				text = "N"
			intervals [512]:
				xmin = 82.6618
				xmax = 82.8818
				text = "OW1"
			intervals [513]:
				xmin = 82.8818
				xmax = 82.9118
				text = "sp"
			intervals [514]:
				xmin = 82.9118
				xmax = 82.9818
				text = "B"
			intervals [515]:
				xmin = 82.9818
				xmax = 83.1218
				text = "AH1"
			intervals [516]:
				xmin = 83.1218
				xmax = 83.2518
				text = "T"
			intervals [517]:
				xmin = 83.2518
				xmax = 83.3991
				text = ""
			intervals [518]:
				xmin = 83.3991
				xmax = 83.5591
				text = "D"
			intervals [519]:
				xmin = 83.5591
				xmax = 83.5891
				text = "OW1"
			intervals [520]:
				xmin = 83.5891
				xmax = 83.6191
				text = "N"
			intervals [521]:
				xmin = 83.6191
				xmax = 83.6691
				text = "L"
			intervals [522]:
				xmin = 83.6691
				xmax = 83.7291
				text = "EH1"
			intervals [523]:
				xmin = 83.7291
				xmax = 83.7691
				text = "T"
			intervals [524]:
				xmin = 83.7691
				xmax = 83.7991
				text = "N"
			intervals [525]:
				xmin = 83.7991
				xmax = 83.8491
				text = "OW1"
			intervals [526]:
				xmin = 83.8491
				xmax = 83.9391
				text = "B"
			intervals [527]:
				xmin = 83.9391
				xmax = 84.0891
				text = "AA2"
			intervals [528]:
				xmin = 84.0891
				xmax = 84.1391
				text = "D"
			intervals [529]:
				xmin = 84.1391
				xmax = 84.1691
				text = "IY2"
			intervals [530]:
				xmin = 84.1691
				xmax = 84.2491
				text = "G"
			intervals [531]:
				xmin = 84.2491
				xmax = 84.3791
				text = "IH1"
			intervals [532]:
				xmin = 84.3791
				xmax = 84.4091
				text = "V"
			intervals [533]:
				xmin = 84.4091
				xmax = 84.5591
				text = "Y"
			intervals [534]:
				xmin = 84.5591
				xmax = 84.7291
				text = "UW1"
			intervals [535]:
				xmin = 84.7291
				xmax = 84.7991
				text = "sp"
			intervals [536]:
				xmin = 84.7991
				xmax = 85.6396
				text = ""
			intervals [537]:
				xmin = 85.6396
				xmax = 85.8396
				text = "Y"
			intervals [538]:
				xmin = 85.8396
				xmax = 85.8996
				text = "UW1"
			intervals [539]:
				xmin = 85.8996
				xmax = 85.9496
				text = "N"
			intervals [540]:
				xmin = 85.9496
				xmax = 86.2196
				text = "OW1"
			intervals [541]:
				xmin = 86.2196
				xmax = 86.7154
				text = "sp"
			intervals [542]:
				xmin = 86.7154
				xmax = 86.7554
				text = "AH0"
			intervals [543]:
				xmin = 86.7554
				xmax = 86.8554
				text = "B"
			intervals [544]:
				xmin = 86.8554
				xmax = 86.9654
				text = "AE1"
			intervals [545]:
				xmin = 86.9654
				xmax = 87.1154
				text = "G"
			intervals [546]:
				xmin = 87.1154
				xmax = 87.1454
				text = "AH1"
			intervals [547]:
				xmin = 87.1454
				xmax = 87.1754
				text = "V"
			intervals [548]:
				xmin = 87.1754
				xmax = 87.3854
				text = "AO1"
			intervals [549]:
				xmin = 87.3854
				xmax = 87.4154
				text = "R"
			intervals [550]:
				xmin = 87.4154
				xmax = 87.4454
				text = "IH0"
			intervals [551]:
				xmin = 87.4454
				xmax = 87.4754
				text = "N"
			intervals [552]:
				xmin = 87.4754
				xmax = 87.5554
				text = "JH"
			intervals [553]:
				xmin = 87.5554
				xmax = 87.6154
				text = "IH0"
			intervals [554]:
				xmin = 87.6154
				xmax = 87.7254
				text = "Z"
			intervals [555]:
				xmin = 87.7254
				xmax = 87.7754
				text = "W"
			intervals [556]:
				xmin = 87.7754
				xmax = 87.8154
				text = "IH1"
			intervals [557]:
				xmin = 87.8154
				xmax = 87.8854
				text = "N"
			intervals [558]:
				xmin = 87.8854
				xmax = 87.9254
				text = "Y"
			intervals [559]:
				xmin = 87.9254
				xmax = 87.9954
				text = "UW1"
			intervals [560]:
				xmin = 87.9954
				xmax = 88.0254
				text = "W"
			intervals [561]:
				xmin = 88.0254
				xmax = 88.2154
				text = "AO1"
			intervals [562]:
				xmin = 88.2154
				xmax = 88.2454
				text = "N"
			intervals [563]:
				xmin = 88.2454
				xmax = 88.2754
				text = "T"
			intervals [564]:
				xmin = 88.2754
				xmax = 88.3354
				text = "sp"
			intervals [565]:
				xmin = 88.3354
				xmax = 88.5948
				text = ""
			intervals [566]:
				xmin = 88.5948
				xmax = 88.8348
				text = "AE1"
			intervals [567]:
				xmin = 88.8348
				xmax = 88.9048
				text = "P"
			intervals [568]:
				xmin = 88.9048
				xmax = 88.9448
				text = "AH0"
			intervals [569]:
				xmin = 88.9448
				xmax = 89.0748
				text = "L"
			intervals [570]:
				xmin = 89.0748
				xmax = 89.2948
				text = "Z"
			intervals [571]:
				xmin = 89.2948
				xmax = 89.3948
				text = "sp"
			intervals [572]:
				xmin = 89.3948
				xmax = 89.4848
				text = "Y"
			intervals [573]:
				xmin = 89.4848
				xmax = 89.5348
				text = "UW1"
			intervals [574]:
				xmin = 89.5348
				xmax = 89.6148
				text = "N"
			intervals [575]:
				xmin = 89.6148
				xmax = 89.8648
				text = "OW1"
			intervals [576]:
				xmin = 89.8648
				xmax = 90.1762
				text = "sp"
			intervals [577]:
				xmin = 90.1762
				xmax = 90.3662
				text = "F"
			intervals [578]:
				xmin = 90.3662
				xmax = 90.4462
				text = "AY1"
			intervals [579]:
				xmin = 90.4462
				xmax = 90.4962
				text = "T"
			intervals [580]:
				xmin = 90.4962
				xmax = 90.5662
				text = "F"
			intervals [581]:
				xmin = 90.5662
				xmax = 90.6162
				text = "ER0"
			intervals [582]:
				xmin = 90.6162
				xmax = 90.6962
				text = "W"
			intervals [583]:
				xmin = 90.6962
				xmax = 90.7362
				text = "AH1"
			intervals [584]:
				xmin = 90.7362
				xmax = 90.7862
				text = "T"
			intervals [585]:
				xmin = 90.7862
				xmax = 90.8362
				text = "Y"
			intervals [586]:
				xmin = 90.8362
				xmax = 90.8662
				text = "UW1"
			intervals [587]:
				xmin = 90.8662
				xmax = 90.9462
				text = "B"
			intervals [588]:
				xmin = 90.9462
				xmax = 91.0362
				text = "IH0"
			intervals [589]:
				xmin = 91.0362
				xmax = 91.0662
				text = "L"
			intervals [590]:
				xmin = 91.0662
				xmax = 91.2562
				text = "IY1"
			intervals [591]:
				xmin = 91.2562
				xmax = 91.3462
				text = "V"
			intervals [592]:
				xmin = 91.3462
				xmax = 91.5162
				text = "IH1"
			intervals [593]:
				xmin = 91.5162
				xmax = 91.6062
				text = "N"
			intervals [594]:
				xmin = 91.6062
				xmax = 92.2403
				text = ""
			intervals [595]:
				xmin = 92.2403
				xmax = 92.2703
				text = "sil"
			intervals [596]:
				xmin = 92.2703
				xmax = 92.3503
				text = "AE1"
			intervals [597]:
				xmin = 92.3503
				xmax = 92.4103
				text = "N"
			intervals [598]:
				xmin = 92.4103
				xmax = 92.4803
				text = "N"
			intervals [599]:
				xmin = 92.4803
				xmax = 92.6003
				text = "OW1"
			intervals [600]:
				xmin = 92.6003
				xmax = 92.6603
				text = "DH"
			intervals [601]:
				xmin = 92.6603
				xmax = 92.7003
				text = "AH0"
			intervals [602]:
				xmin = 92.7003
				xmax = 92.7703
				text = "T"
			intervals [603]:
				xmin = 92.7703
				xmax = 92.9003
				text = "Y"
			intervals [604]:
				xmin = 92.9003
				xmax = 93.2803
				text = "UW1"
			intervals [605]:
				xmin = 93.2803
				xmax = 93.4703
				text = "sp"
			intervals [606]:
				xmin = 93.4703
				xmax = 93.5803
				text = "K"
			intervals [607]:
				xmin = 93.5803
				xmax = 93.9603
				text = "AE1"
			intervals [608]:
				xmin = 93.9603
				xmax = 94.0803
				text = "N"
			intervals [609]:
				xmin = 94.0803
				xmax = 94.6744
				text = "sp"
			intervals [610]:
				xmin = 94.6744
				xmax = 94.8144
				text = "D"
			intervals [611]:
				xmin = 94.8144
				xmax = 94.9244
				text = "UW1"
			intervals [612]:
				xmin = 94.9244
				xmax = 95.0344
				text = "B"
			intervals [613]:
				xmin = 95.0344
				xmax = 95.1444
				text = "EH1"
			intervals [614]:
				xmin = 95.1444
				xmax = 95.2044
				text = "T"
			intervals [615]:
				xmin = 95.2044
				xmax = 95.2944
				text = "ER0"
			intervals [616]:
				xmin = 95.2944
				xmax = 96.1649
				text = "sp"
			intervals [617]:
				xmin = 96.1649
				xmax = 96.2849
				text = "DH"
			intervals [618]:
				xmin = 96.2849
				xmax = 96.4249
				text = "AE1"
			intervals [619]:
				xmin = 96.4249
				xmax = 96.6749
				text = "N"
			intervals [620]:
				xmin = 96.6749
				xmax = 97.0051
				text = "sp"
			intervals [621]:
				xmin = 97.0051
				xmax = 97.1251
				text = "W"
			intervals [622]:
				xmin = 97.1251
				xmax = 97.1651
				text = "AH1"
			intervals [623]:
				xmin = 97.1651
				xmax = 97.2551
				text = "T"
			intervals [624]:
				xmin = 97.2551
				xmax = 97.7455
				text = "sp"
			intervals [625]:
				xmin = 97.7455
				xmax = 97.8755
				text = "DH"
			intervals [626]:
				xmin = 97.8755
				xmax = 97.9955
				text = "EY1"
			intervals [627]:
				xmin = 97.9955
				xmax = 98.0355
				text = "IH0"
			intervals [628]:
				xmin = 98.0355
				xmax = 98.1055
				text = "K"
			intervals [629]:
				xmin = 98.1055
				xmax = 98.1755
				text = "S"
			intervals [630]:
				xmin = 98.1755
				xmax = 98.2555
				text = "P"
			intervals [631]:
				xmin = 98.2555
				xmax = 98.3255
				text = "EH1"
			intervals [632]:
				xmin = 98.3255
				xmax = 98.3755
				text = "K"
			intervals [633]:
				xmin = 98.3755
				xmax = 98.4255
				text = "T"
			intervals [634]:
				xmin = 98.4255
				xmax = 98.5155
				text = "Y"
			intervals [635]:
				xmin = 98.5155
				xmax = 98.5655
				text = "UW1"
			intervals [636]:
				xmin = 98.5655
				xmax = 98.6955
				text = "T"
			intervals [637]:
				xmin = 98.6955
				xmax = 98.8255
				text = "UW1"
			intervals [638]:
				xmin = 98.8255
				xmax = 98.8855
				text = "sp"
			intervals [639]:
				xmin = 98.8855
				xmax = 99.4902
				text = ""
			intervals [640]:
				xmin = 99.4902
				xmax = 99.6002
				text = "Y"
			intervals [641]:
				xmin = 99.6002
				xmax = 99.6502
				text = "UW1"
			intervals [642]:
				xmin = 99.6502
				xmax = 99.7102
				text = "N"
			intervals [643]:
				xmin = 99.7102
				xmax = 99.9102
				text = "OW1"
			intervals [644]:
				xmin = 99.9102
				xmax = 100.4098
				text = "sp"
			intervals [645]:
				xmin = 100.4098
				xmax = 100.4898
				text = "HH"
			intervals [646]:
				xmin = 100.4898
				xmax = 100.5498
				text = "AE1"
			intervals [647]:
				xmin = 100.5498
				xmax = 100.5898
				text = "V"
			intervals [648]:
				xmin = 100.5898
				xmax = 100.6198
				text = "R"
			intervals [649]:
				xmin = 100.6198
				xmax = 100.6698
				text = "IY0"
			intervals [650]:
				xmin = 100.6698
				xmax = 100.7298
				text = "S"
			intervals [651]:
				xmin = 100.7298
				xmax = 100.8098
				text = "P"
			intervals [652]:
				xmin = 100.8098
				xmax = 100.8798
				text = "EH1"
			intervals [653]:
				xmin = 100.8798
				xmax = 100.9198
				text = "K"
			intervals [654]:
				xmin = 100.9198
				xmax = 100.9498
				text = "T"
			intervals [655]:
				xmin = 100.9498
				xmax = 100.9898
				text = "F"
			intervals [656]:
				xmin = 100.9898
				xmax = 101.0198
				text = "R"
			intervals [657]:
				xmin = 101.0198
				xmax = 101.0598
				text = "ER0"
			intervals [658]:
				xmin = 101.0598
				xmax = 101.1198
				text = "Y"
			intervals [659]:
				xmin = 101.1198
				xmax = 101.1898
				text = "ER0"
			intervals [660]:
				xmin = 101.1898
				xmax = 101.2998
				text = "S"
			intervals [661]:
				xmin = 101.2998
				xmax = 101.3798
				text = "EH1"
			intervals [662]:
				xmin = 101.3798
				xmax = 101.4798
				text = "L"
			intervals [663]:
				xmin = 101.4798
				xmax = 101.5298
				text = "F"
			intervals [664]:
				xmin = 101.5298
				xmax = 101.5898
				text = "HH"
			intervals [665]:
				xmin = 101.5898
				xmax = 101.6698
				text = "AE1"
			intervals [666]:
				xmin = 101.6698
				xmax = 101.7098
				text = "V"
			intervals [667]:
				xmin = 101.7098
				xmax = 101.7398
				text = "R"
			intervals [668]:
				xmin = 101.7398
				xmax = 101.7798
				text = "IY0"
			intervals [669]:
				xmin = 101.7798
				xmax = 101.8298
				text = "S"
			intervals [670]:
				xmin = 101.8298
				xmax = 101.9098
				text = "P"
			intervals [671]:
				xmin = 101.9098
				xmax = 101.9698
				text = "EH1"
			intervals [672]:
				xmin = 101.9698
				xmax = 101.9998
				text = "K"
			intervals [673]:
				xmin = 101.9998
				xmax = 102.0298
				text = "T"
			intervals [674]:
				xmin = 102.0298
				xmax = 102.0598
				text = "F"
			intervals [675]:
				xmin = 102.0598
				xmax = 102.1098
				text = "ER0"
			intervals [676]:
				xmin = 102.1098
				xmax = 102.2798
				text = "AH1"
			intervals [677]:
				xmin = 102.2798
				xmax = 102.3698
				text = "DH"
			intervals [678]:
				xmin = 102.3698
				xmax = 102.4098
				text = "ER0"
			intervals [679]:
				xmin = 102.4098
				xmax = 102.5898
				text = "Z"
			intervals [680]:
				xmin = 102.5898
				xmax = 103.8291
				text = ""
			intervals [681]:
				xmin = 103.8291
				xmax = 103.9691
				text = "sil"
			intervals [682]:
				xmin = 103.9691
				xmax = 104.1091
				text = "AE1"
			intervals [683]:
				xmin = 104.1091
				xmax = 104.2491
				text = "N"
			intervals [684]:
				xmin = 104.2491
				xmax = 104.3091
				text = "Y"
			intervals [685]:
				xmin = 104.3091
				xmax = 104.3791
				text = "UW1"
			intervals [686]:
				xmin = 104.3791
				xmax = 104.4091
				text = "spn"
			intervals [687]:
				xmin = 104.4091
				xmax = 104.4691
				text = "G"
			intervals [688]:
				xmin = 104.4691
				xmax = 104.5291
				text = "IH1"
			intervals [689]:
				xmin = 104.5291
				xmax = 104.5791
				text = "T"
			intervals [690]:
				xmin = 104.5791
				xmax = 104.6691
				text = "AH0"
			intervals [691]:
				xmin = 104.6691
				xmax = 104.7191
				text = "L"
			intervals [692]:
				xmin = 104.7191
				xmax = 104.8891
				text = "AO1"
			intervals [693]:
				xmin = 104.8891
				xmax = 104.9291
				text = "NG"
			intervals [694]:
				xmin = 104.9291
				xmax = 105.0191
				text = "W"
			intervals [695]:
				xmin = 105.0191
				xmax = 105.1691
				text = "EY1"
			intervals [696]:
				xmin = 105.1691
				xmax = 106.027
				text = ""
			intervals [697]:
				xmin = 106.027
				xmax = 106.197
				text = "Y"
			intervals [698]:
				xmin = 106.197
				xmax = 106.287
				text = "AE1"
			intervals [699]:
				xmin = 106.287
				xmax = 106.317
				text = "Y"
			intervals [700]:
				xmin = 106.317
				xmax = 106.427
				text = "UW1"
			intervals [701]:
				xmin = 106.427
				xmax = 106.457
				text = "spn"
			intervals [702]:
				xmin = 106.457
				xmax = 106.537
				text = "G"
			intervals [703]:
				xmin = 106.537
				xmax = 106.667
				text = "OW1"
			intervals [704]:
				xmin = 106.667
				xmax = 106.727
				text = "AH0"
			intervals [705]:
				xmin = 106.727
				xmax = 106.797
				text = "L"
			intervals [706]:
				xmin = 106.797
				xmax = 106.957
				text = "AO1"
			intervals [707]:
				xmin = 106.957
				xmax = 106.987
				text = "NG"
			intervals [708]:
				xmin = 106.987
				xmax = 107.077
				text = "W"
			intervals [709]:
				xmin = 107.077
				xmax = 107.207
				text = "EY1"
			intervals [710]:
				xmin = 107.207
				xmax = 107.8611
				text = "sp"
			intervals [711]:
				xmin = 107.8611
				xmax = 108.0611
				text = "AW1"
			intervals [712]:
				xmin = 108.0611
				xmax = 108.1211
				text = "T"
			intervals [713]:
				xmin = 108.1211
				xmax = 108.1511
				text = "HH"
			intervals [714]:
				xmin = 108.1511
				xmax = 108.2911
				text = "IY1"
			intervals [715]:
				xmin = 108.2911
				xmax = 108.3511
				text = "R"
			intervals [716]:
				xmin = 108.3511
				xmax = 109.3593
				text = "sp"
			intervals [717]:
				xmin = 109.3593
				xmax = 109.4193
				text = "Y"
			intervals [718]:
				xmin = 109.4193
				xmax = 109.4493
				text = "UW1"
			intervals [719]:
				xmin = 109.4493
				xmax = 109.5093
				text = "N"
			intervals [720]:
				xmin = 109.5093
				xmax = 109.5393
				text = "OW1"
			intervals [721]:
				xmin = 109.5393
				xmax = 109.5693
				text = "sp"
			intervals [722]:
				xmin = 109.5693
				xmax = 109.5993
				text = "W"
			intervals [723]:
				xmin = 109.5993
				xmax = 109.6593
				text = "AH1"
			intervals [724]:
				xmin = 109.6593
				xmax = 109.7093
				text = "T"
			intervals [725]:
				xmin = 109.7093
				xmax = 109.7493
				text = "AY1"
			intervals [726]:
				xmin = 109.7493
				xmax = 109.8593
				text = "M"
			intervals [727]:
				xmin = 109.8593
				xmax = 109.9893
				text = "IY1"
			intervals [728]:
				xmin = 109.9893
				xmax = 110.1693
				text = "N"
			intervals [729]:
				xmin = 110.1693
				xmax = 111.2539
				text = "sp"
			intervals [730]:
				xmin = 111.2539
				xmax = 111.3839
				text = "IH1"
			intervals [731]:
				xmin = 111.3839
				xmax = 111.4339
				text = "T"
			intervals [732]:
				xmin = 111.4339
				xmax = 111.4639
				text = "S"
			intervals [733]:
				xmin = 111.4639
				xmax = 111.5539
				text = "HH"
			intervals [734]:
				xmin = 111.5539
				xmax = 111.7739
				text = "AA1"
			intervals [735]:
				xmin = 111.7739
				xmax = 111.8739
				text = "R"
			intervals [736]:
				xmin = 111.8739
				xmax = 111.9039
				text = "D"
			intervals [737]:
				xmin = 111.9039
				xmax = 112.0239
				text = "T"
			intervals [738]:
				xmin = 112.0239
				xmax = 112.2939
				text = "AH0"
			intervals [739]:
				xmin = 112.2939
				xmax = 112.4139
				text = "sp"
			intervals [740]:
				xmin = 112.4139
				xmax = 112.5739
				text = "S"
			intervals [741]:
				xmin = 112.5739
				xmax = 112.6039
				text = "ER0"
			intervals [742]:
				xmin = 112.6039
				xmax = 112.6939
				text = "V"
			intervals [743]:
				xmin = 112.6939
				xmax = 113.0339
				text = "AY1"
			intervals [744]:
				xmin = 113.0339
				xmax = 113.2239
				text = "V"
			intervals [745]:
				xmin = 113.2239
				xmax = 114.6659
				text = ""
			intervals [746]:
				xmin = 114.6659
				xmax = 114.7359
				text = "sil"
			intervals [747]:
				xmin = 114.7359
				xmax = 114.9359
				text = "AW1"
			intervals [748]:
				xmin = 114.9359
				xmax = 115.0859
				text = "T"
			intervals [749]:
				xmin = 115.0859
				xmax = 115.1981
				text = ""
			intervals [750]:
				xmin = 115.1981
				xmax = 115.2481
				text = "sil"
			intervals [751]:
				xmin = 115.2481
				xmax = 115.3681
				text = "HH"
			intervals [752]:
				xmin = 115.3681
				xmax = 115.6181
				text = "IY1"
			intervals [753]:
				xmin = 115.6181
				xmax = 115.6781
				text = "R"
			intervals [754]:
				xmin = 115.6781
				xmax = 115.7181
				text = "sp"
			intervals [755]:
				xmin = 115.7181
				xmax = 115.8881
				text = "W"
			intervals [756]:
				xmin = 115.8881
				xmax = 115.9281
				text = "IH1"
			intervals [757]:
				xmin = 115.9281
				xmax = 115.9581
				text = "DH"
			intervals [758]:
				xmin = 115.9581
				xmax = 116.0081
				text = "N"
			intervals [759]:
				xmin = 116.0081
				xmax = 116.0781
				text = "OW1"
			intervals [760]:
				xmin = 116.0781
				xmax = 116.1381
				text = "B"
			intervals [761]:
				xmin = 116.1381
				xmax = 116.2681
				text = "AA2"
			intervals [762]:
				xmin = 116.2681
				xmax = 116.3281
				text = "D"
			intervals [763]:
				xmin = 116.3281
				xmax = 116.4181
				text = "IY2"
			intervals [764]:
				xmin = 116.4181
				xmax = 116.4681
				text = "sp"
			intervals [765]:
				xmin = 116.4681
				xmax = 116.5681
				text = "N"
			intervals [766]:
				xmin = 116.5681
				xmax = 116.6281
				text = "AH1"
			intervals [767]:
				xmin = 116.6281
				xmax = 116.6581
				text = "M"
			intervals [768]:
				xmin = 116.6581
				xmax = 116.6881
				text = "B"
			intervals [769]:
				xmin = 116.6881
				xmax = 116.7581
				text = "ER0"
			intervals [770]:
				xmin = 116.7581
				xmax = 116.8381
				text = "W"
			intervals [771]:
				xmin = 116.8381
				xmax = 116.9181
				text = "AH1"
			intervals [772]:
				xmin = 116.9181
				xmax = 116.9781
				text = "N"
			intervals [773]:
				xmin = 116.9781
				xmax = 118.2064
				text = "sp"
			intervals [774]:
				xmin = 118.2064
				xmax = 118.2864
				text = "AE1"
			intervals [775]:
				xmin = 118.2864
				xmax = 118.3764
				text = "N"
			intervals [776]:
				xmin = 118.3764
				xmax = 118.6064
				text = "AH1"
			intervals [777]:
				xmin = 118.6064
				xmax = 118.8564
				text = "M"
			intervals [778]:
				xmin = 118.8564
				xmax = 120.3532
				text = "sp"
			intervals [779]:
				xmin = 120.3532
				xmax = 120.4032
				text = "IH1"
			intervals [780]:
				xmin = 120.4032
				xmax = 120.4432
				text = "T"
			intervals [781]:
				xmin = 120.4432
				xmax = 120.4832
				text = "Z"
			intervals [782]:
				xmin = 120.4832
				xmax = 120.5432
				text = "S"
			intervals [783]:
				xmin = 120.5432
				xmax = 120.6632
				text = "OW1"
			intervals [784]:
				xmin = 120.6632
				xmax = 120.6932
				text = "HH"
			intervals [785]:
				xmin = 120.6932
				xmax = 120.8232
				text = "AA1"
			intervals [786]:
				xmin = 120.8232
				xmax = 120.8832
				text = "R"
			intervals [787]:
				xmin = 120.8832
				xmax = 120.9332
				text = "D"
			intervals [788]:
				xmin = 120.9332
				xmax = 120.9732
				text = "T"
			intervals [789]:
				xmin = 120.9732
				xmax = 121.0032
				text = "AH0"
			intervals [790]:
				xmin = 121.0032
				xmax = 121.0432
				text = "L"
			intervals [791]:
				xmin = 121.0432
				xmax = 121.2932
				text = "IH1"
			intervals [792]:
				xmin = 121.2932
				xmax = 121.3532
				text = "V"
			intervals [793]:
				xmin = 121.3532
				xmax = 121.6153
				text = "sp"
			intervals [794]:
				xmin = 121.6153
				xmax = 121.6753
				text = "B"
			intervals [795]:
				xmin = 121.6753
				xmax = 121.7053
				text = "AH1"
			intervals [796]:
				xmin = 121.7053
				xmax = 121.7453
				text = "T"
			intervals [797]:
				xmin = 121.7453
				xmax = 121.8353
				text = "S"
			intervals [798]:
				xmin = 121.8353
				xmax = 121.9353
				text = "OW1"
			intervals [799]:
				xmin = 121.9353
				xmax = 122.0553
				text = "IY1"
			intervals [800]:
				xmin = 122.0553
				xmax = 122.1653
				text = "Z"
			intervals [801]:
				xmin = 122.1653
				xmax = 122.1953
				text = "IY0"
			intervals [802]:
				xmin = 122.1953
				xmax = 122.2653
				text = "T"
			intervals [803]:
				xmin = 122.2653
				xmax = 122.2953
				text = "AH0"
			intervals [804]:
				xmin = 122.2953
				xmax = 122.4053
				text = "D"
			intervals [805]:
				xmin = 122.4053
				xmax = 122.6653
				text = "AY1"
			intervals [806]:
				xmin = 122.6653
				xmax = 123.6029
				text = ""
			intervals [807]:
				xmin = 123.6029
				xmax = 123.7329
				text = "sil"
			intervals [808]:
				xmin = 123.7329
				xmax = 123.7829
				text = "AE1"
			intervals [809]:
				xmin = 123.7829
				xmax = 123.8429
				text = "N"
			intervals [810]:
				xmin = 123.8429
				xmax = 123.8929
				text = "AH0"
			intervals [811]:
				xmin = 123.8929
				xmax = 123.9629
				text = "L"
			intervals [812]:
				xmin = 123.9629
				xmax = 124.0429
				text = "AA1"
			intervals [813]:
				xmin = 124.0429
				xmax = 124.0829
				text = "T"
			intervals [814]:
				xmin = 124.0829
				xmax = 124.1129
				text = "AH0"
			intervals [815]:
				xmin = 124.1129
				xmax = 124.1529
				text = "V"
			intervals [816]:
				xmin = 124.1529
				xmax = 124.2229
				text = "P"
			intervals [817]:
				xmin = 124.2229
				xmax = 124.3129
				text = "IY1"
			intervals [818]:
				xmin = 124.3129
				xmax = 124.3529
				text = "P"
			intervals [819]:
				xmin = 124.3529
				xmax = 124.3829
				text = "AH0"
			intervals [820]:
				xmin = 124.3829
				xmax = 124.4529
				text = "L"
			intervals [821]:
				xmin = 124.4529
				xmax = 124.5529
				text = "AW1"
			intervals [822]:
				xmin = 124.5529
				xmax = 124.6229
				text = "T"
			intervals [823]:
				xmin = 124.6229
				xmax = 124.6629
				text = "HH"
			intervals [824]:
				xmin = 124.6629
				xmax = 124.8429
				text = "IY1"
			intervals [825]:
				xmin = 124.8429
				xmax = 124.8729
				text = "R"
			intervals [826]:
				xmin = 124.8729
				xmax = 124.9029
				text = "HH"
			intervals [827]:
				xmin = 124.9029
				xmax = 124.9629
				text = "AE1"
			intervals [828]:
				xmin = 124.9629
				xmax = 125.0129
				text = "V"
			intervals [829]:
				xmin = 125.0129
				xmax = 125.5966
				text = "sp"
			intervals [830]:
				xmin = 125.5966
				xmax = 125.6966
				text = "P"
			intervals [831]:
				xmin = 125.6966
				xmax = 125.7666
				text = "OY1"
			intervals [832]:
				xmin = 125.7666
				xmax = 125.7966
				text = "N"
			intervals [833]:
				xmin = 125.7966
				xmax = 125.8266
				text = "T"
			intervals [834]:
				xmin = 125.8266
				xmax = 125.8666
				text = "S"
			intervals [835]:
				xmin = 125.8666
				xmax = 125.9066
				text = "T"
			intervals [836]:
				xmin = 125.9066
				xmax = 125.9466
				text = "IH0"
			intervals [837]:
				xmin = 125.9466
				xmax = 126.0366
				text = "P"
			intervals [838]:
				xmin = 126.0366
				xmax = 126.0866
				text = "R"
			intervals [839]:
				xmin = 126.0866
				xmax = 126.2666
				text = "UW1"
			intervals [840]:
				xmin = 126.2666
				xmax = 126.3066
				text = "V"
			intervals [841]:
				xmin = 126.3066
				xmax = 126.4366
				text = "F"
			intervals [842]:
				xmin = 126.4366
				xmax = 126.6866
				text = "AO1"
			intervals [843]:
				xmin = 126.6866
				xmax = 126.7366
				text = "R"
			intervals [844]:
				xmin = 126.7366
				xmax = 126.8166
				text = "sp"
			intervals [845]:
				xmin = 126.8166
				xmax = 126.9766
				text = "HH"
			intervals [846]:
				xmin = 126.9766
				xmax = 127.0166
				text = "W"
			intervals [847]:
				xmin = 127.0166
				xmax = 127.0666
				text = "AH1"
			intervals [848]:
				xmin = 127.0666
				xmax = 127.1066
				text = "T"
			intervals [849]:
				xmin = 127.1066
				xmax = 127.1966
				text = "R"
			intervals [850]:
				xmin = 127.1966
				xmax = 127.2566
				text = "IY1"
			intervals [851]:
				xmin = 127.2566
				xmax = 127.3566
				text = "Z"
			intervals [852]:
				xmin = 127.3566
				xmax = 127.4066
				text = "AH0"
			intervals [853]:
				xmin = 127.4066
				xmax = 127.5466
				text = "N"
			intervals [854]:
				xmin = 127.5466
				xmax = 127.6566
				text = "sp"
			intervals [855]:
				xmin = 127.6566
				xmax = 128.0966
				text = "AY1"
			intervals [856]:
				xmin = 128.0966
				xmax = 128.2507
				text = "sp"
			intervals [857]:
				xmin = 128.2507
				xmax = 128.3607
				text = "R"
			intervals [858]:
				xmin = 128.3607
				xmax = 128.4207
				text = "IY1"
			intervals [859]:
				xmin = 128.4207
				xmax = 128.4807
				text = "L"
			intervals [860]:
				xmin = 128.4807
				xmax = 128.5507
				text = "IY0"
			intervals [861]:
				xmin = 128.5507
				xmax = 128.6107
				text = "D"
			intervals [862]:
				xmin = 128.6107
				xmax = 128.6907
				text = "OW1"
			intervals [863]:
				xmin = 128.6907
				xmax = 128.7307
				text = "N"
			intervals [864]:
				xmin = 128.7307
				xmax = 128.7907
				text = "N"
			intervals [865]:
				xmin = 128.7907
				xmax = 129.0007
				text = "OW1"
			intervals [866]:
				xmin = 129.0007
				xmax = 129.1007
				text = "sp"
			intervals [867]:
				xmin = 129.1007
				xmax = 129.1807
				text = "HH"
			intervals [868]:
				xmin = 129.1807
				xmax = 129.2207
				text = "W"
			intervals [869]:
				xmin = 129.2207
				xmax = 129.2507
				text = "AH2"
			intervals [870]:
				xmin = 129.2507
				xmax = 129.3007
				text = "T"
			intervals [871]:
				xmin = 129.3007
				xmax = 129.3507
				text = "EH1"
			intervals [872]:
				xmin = 129.3507
				xmax = 129.4207
				text = "V"
			intervals [873]:
				xmin = 129.4207
				xmax = 129.4607
				text = "ER0"
			intervals [874]:
				xmin = 129.4607
				xmax = 129.5107
				text = "Z"
			intervals [875]:
				xmin = 129.5107
				xmax = 129.5607
				text = "G"
			intervals [876]:
				xmin = 129.5607
				xmax = 129.7007
				text = "OW1"
			intervals [877]:
				xmin = 129.7007
				xmax = 129.7507
				text = "IH0"
			intervals [878]:
				xmin = 129.7507
				xmax = 129.8107
				text = "N"
			intervals [879]:
				xmin = 129.8107
				xmax = 129.9207
				text = "AO1"
			intervals [880]:
				xmin = 129.9207
				xmax = 129.9707
				text = "N"
			intervals [881]:
				xmin = 129.9707
				xmax = 130.0007
				text = "W"
			intervals [882]:
				xmin = 130.0007
				xmax = 130.0307
				text = "IH0"
			intervals [883]:
				xmin = 130.0307
				xmax = 130.0607
				text = "DH"
			intervals [884]:
				xmin = 130.0607
				xmax = 130.1007
				text = "DH"
			intervals [885]:
				xmin = 130.1007
				xmax = 130.2307
				text = "EH1"
			intervals [886]:
				xmin = 130.2307
				xmax = 130.3207
				text = "M"
			intervals [887]:
				xmin = 130.3207
				xmax = 130.443
				text = ""
			intervals [888]:
				xmin = 130.443
				xmax = 130.493
				text = "sil"
			intervals [889]:
				xmin = 130.493
				xmax = 130.563
				text = "B"
			intervals [890]:
				xmin = 130.563
				xmax = 130.643
				text = "AH1"
			intervals [891]:
				xmin = 130.643
				xmax = 130.803
				text = "T"
			intervals [892]:
				xmin = 130.803
				xmax = 131.6085
				text = ""
			intervals [893]:
				xmin = 131.6085
				xmax = 131.6985
				text = "Y"
			intervals [894]:
				xmin = 131.6985
				xmax = 131.7385
				text = "UW1"
			intervals [895]:
				xmin = 131.7385
				xmax = 131.7885
				text = "N"
			intervals [896]:
				xmin = 131.7885
				xmax = 131.9385
				text = "OW1"
			intervals [897]:
				xmin = 131.9385
				xmax = 131.9985
				text = "sp"
			intervals [898]:
				xmin = 131.9985
				xmax = 132.0985
				text = "K"
			intervals [899]:
				xmin = 132.0985
				xmax = 132.1685
				text = "IY1"
			intervals [900]:
				xmin = 132.1685
				xmax = 132.2085
				text = "P"
			intervals [901]:
				xmin = 132.2085
				xmax = 132.2385
				text = "Y"
			intervals [902]:
				xmin = 132.2385
				xmax = 132.2885
				text = "UH1"
			intervals [903]:
				xmin = 132.2885
				xmax = 132.5485
				text = "R"
			intervals [904]:
				xmin = 132.5485
				xmax = 132.5885
				text = "sp"
			intervals [905]:
				xmin = 132.5885
				xmax = 132.6685
				text = "EY1"
			intervals [906]:
				xmin = 132.6685
				xmax = 132.6985
				text = "CH"
			intervals [907]:
				xmin = 132.6985
				xmax = 132.7785
				text = "K"
			intervals [908]:
				xmin = 132.7785
				xmax = 132.8385
				text = "IY1"
			intervals [909]:
				xmin = 132.8385
				xmax = 132.8885
				text = "P"
			intervals [910]:
				xmin = 132.8885
				xmax = 132.9285
				text = "Y"
			intervals [911]:
				xmin = 132.9285
				xmax = 132.9585
				text = "UH1"
			intervals [912]:
				xmin = 132.9585
				xmax = 132.9985
				text = "R"
			intervals [913]:
				xmin = 132.9985
				xmax = 133.0285
				text = "HH"
			intervals [914]:
				xmin = 133.0285
				xmax = 133.2285
				text = "EH1"
			intervals [915]:
				xmin = 133.2285
				xmax = 133.2785
				text = "D"
			intervals [916]:
				xmin = 133.2785
				xmax = 133.3385
				text = "S"
			intervals [917]:
				xmin = 133.3385
				xmax = 133.3985
				text = "T"
			intervals [918]:
				xmin = 133.3985
				xmax = 133.4685
				text = "R"
			intervals [919]:
				xmin = 133.4685
				xmax = 133.5985
				text = "EY1"
			intervals [920]:
				xmin = 133.5985
				xmax = 133.6785
				text = "T"
			intervals [921]:
				xmin = 133.6785
				xmax = 135.2806
				text = ""
			intervals [922]:
				xmin = 135.2806
				xmax = 135.4006
				text = "sil"
			intervals [923]:
				xmin = 135.4006
				xmax = 135.6106
				text = "AE1"
			intervals [924]:
				xmin = 135.6106
				xmax = 135.7206
				text = "N"
			intervals [925]:
				xmin = 135.7206
				xmax = 135.8206
				text = "D"
			intervals [926]:
				xmin = 135.8206
				xmax = 135.9106
				text = "sp"
			intervals [927]:
				xmin = 135.9106
				xmax = 136.0206
				text = "JH"
			intervals [928]:
				xmin = 136.0206
				xmax = 136.1206
				text = "IH0"
			intervals [929]:
				xmin = 136.1206
				xmax = 136.4006
				text = "S"
			intervals [930]:
				xmin = 136.4006
				xmax = 136.6765
				text = ""
			intervals [931]:
				xmin = 136.6765
				xmax = 136.7265
				text = "sil"
			intervals [932]:
				xmin = 136.7265
				xmax = 136.7965
				text = "T"
			intervals [933]:
				xmin = 136.7965
				xmax = 136.8465
				text = "R"
			intervals [934]:
				xmin = 136.8465
				xmax = 136.9065
				text = "AY1"
			intervals [935]:
				xmin = 136.9065
				xmax = 136.9465
				text = "T"
			intervals [936]:
				xmin = 136.9465
				xmax = 136.9865
				text = "AH0"
			intervals [937]:
				xmin = 136.9865
				xmax = 137.0965
				text = "M"
			intervals [938]:
				xmin = 137.0965
				xmax = 137.1865
				text = "EY1"
			intervals [939]:
				xmin = 137.1865
				xmax = 137.2465
				text = "K"
			intervals [940]:
				xmin = 137.2465
				xmax = 137.3365
				text = "S"
			intervals [941]:
				xmin = 137.3365
				xmax = 137.4265
				text = "AH1"
			intervals [942]:
				xmin = 137.4265
				xmax = 137.4665
				text = "M"
			intervals [943]:
				xmin = 137.4665
				xmax = 137.4965
				text = "TH"
			intervals [944]:
				xmin = 137.4965
				xmax = 137.5265
				text = "IH0"
			intervals [945]:
				xmin = 137.5265
				xmax = 137.5565
				text = "N"
			intervals [946]:
				xmin = 137.5565
				xmax = 137.5965
				text = "AH0"
			intervals [947]:
				xmin = 137.5965
				xmax = 137.6265
				text = "V"
			intervals [948]:
				xmin = 137.6265
				xmax = 137.6665
				text = "Y"
			intervals [949]:
				xmin = 137.6665
				xmax = 137.7265
				text = "ER0"
			intervals [950]:
				xmin = 137.7265
				xmax = 137.8265
				text = "S"
			intervals [951]:
				xmin = 137.8265
				xmax = 137.9265
				text = "EH1"
			intervals [952]:
				xmin = 137.9265
				xmax = 137.9865
				text = "L"
			intervals [953]:
				xmin = 137.9865
				xmax = 138.0565
				text = "F"
			intervals [954]:
				xmin = 138.0565
				xmax = 138.0865
				text = "sp"
			intervals [955]:
				xmin = 138.0865
				xmax = 138.1765
				text = "Y"
			intervals [956]:
				xmin = 138.1765
				xmax = 138.2265
				text = "UW1"
			intervals [957]:
				xmin = 138.2265
				xmax = 138.2765
				text = "N"
			intervals [958]:
				xmin = 138.2765
				xmax = 138.3265
				text = "OW1"
			intervals [959]:
				xmin = 138.3265
				xmax = 138.3565
				text = "W"
			intervals [960]:
				xmin = 138.3565
				xmax = 138.3865
				text = "AH1"
			intervals [961]:
				xmin = 138.3865
				xmax = 138.4165
				text = "T"
			intervals [962]:
				xmin = 138.4165
				xmax = 138.4465
				text = "AH0"
			intervals [963]:
				xmin = 138.4465
				xmax = 138.4765
				text = "M"
			intervals [964]:
				xmin = 138.4765
				xmax = 138.5165
				text = "S"
			intervals [965]:
				xmin = 138.5165
				xmax = 138.6565
				text = "EY1"
			intervals [966]:
				xmin = 138.6565
				xmax = 138.6865
				text = "IH0"
			intervals [967]:
				xmin = 138.6865
				xmax = 138.7165
				text = "N"
			intervals [968]:
				xmin = 138.7165
				xmax = 138.8659
				text = "sp"
			intervals [969]:
				xmin = 138.8659
				xmax = 138.9159
				text = "G"
			intervals [970]:
				xmin = 138.9159
				xmax = 138.9959
				text = "R"
			intervals [971]:
				xmin = 138.9959
				xmax = 139.0259
				text = "OW1"
			intervals [972]:
				xmin = 139.0259
				xmax = 139.0659
				text = "AH1"
			intervals [973]:
				xmin = 139.0659
				xmax = 139.0959
				text = "P"
			intervals [974]:
				xmin = 139.0959
				xmax = 139.1259
				text = "T"
			intervals [975]:
				xmin = 139.1259
				xmax = 139.1759
				text = "AH0"
			intervals [976]:
				xmin = 139.1759
				xmax = 139.2459
				text = "B"
			intervals [977]:
				xmin = 139.2459
				xmax = 139.2759
				text = "IY0"
			intervals [978]:
				xmin = 139.2759
				xmax = 139.3059
				text = "AE1"
			intervals [979]:
				xmin = 139.3059
				xmax = 139.3359
				text = "N"
			intervals [980]:
				xmin = 139.3359
				xmax = 139.4959
				text = "AA2"
			intervals [981]:
				xmin = 139.4959
				xmax = 139.5459
				text = "N"
			intervals [982]:
				xmin = 139.5459
				xmax = 139.5759
				text = "T"
			intervals [983]:
				xmin = 139.5759
				xmax = 139.6059
				text = "R"
			intervals [984]:
				xmin = 139.6059
				xmax = 139.6359
				text = "AH0"
			intervals [985]:
				xmin = 139.6359
				xmax = 139.6759
				text = "P"
			intervals [986]:
				xmin = 139.6759
				xmax = 139.7059
				text = "R"
			intervals [987]:
				xmin = 139.7059
				xmax = 139.7359
				text = "AH0"
			intervals [988]:
				xmin = 139.7359
				xmax = 139.7859
				text = "N"
			intervals [989]:
				xmin = 139.7859
				xmax = 139.8859
				text = "UH1"
			intervals [990]:
				xmin = 139.8859
				xmax = 139.9159
				text = "R"
			intervals [991]:
				xmin = 139.9159
				xmax = 140.7485
				text = "sp"
			intervals [992]:
				xmin = 140.7485
				xmax = 140.7785
				text = "Y"
			intervals [993]:
				xmin = 140.7785
				xmax = 140.8085
				text = "UW1"
			intervals [994]:
				xmin = 140.8085
				xmax = 140.8385
				text = "N"
			intervals [995]:
				xmin = 140.8385
				xmax = 140.9685
				text = "OW1"
			intervals [996]:
				xmin = 140.9685
				xmax = 141.6001
				text = "sp"
			intervals [997]:
				xmin = 141.6001
				xmax = 141.6401
				text = "D"
			intervals [998]:
				xmin = 141.6401
				xmax = 141.6701
				text = "OW1"
			intervals [999]:
				xmin = 141.6701
				xmax = 141.7001
				text = "N"
			intervals [1000]:
				xmin = 141.7001
				xmax = 141.7401
				text = "L"
			intervals [1001]:
				xmin = 141.7401
				xmax = 141.7901
				text = "EH1"
			intervals [1002]:
				xmin = 141.7901
				xmax = 141.8301
				text = "T"
			intervals [1003]:
				xmin = 141.8301
				xmax = 141.8601
				text = "N"
			intervals [1004]:
				xmin = 141.8601
				xmax = 141.8901
				text = "OW1"
			intervals [1005]:
				xmin = 141.8901
				xmax = 141.9801
				text = "B"
			intervals [1006]:
				xmin = 141.9801
				xmax = 142.0701
				text = "AA2"
			intervals [1007]:
				xmin = 142.0701
				xmax = 142.1001
				text = "D"
			intervals [1008]:
				xmin = 142.1001
				xmax = 142.1301
				text = "IY2"
			intervals [1009]:
				xmin = 142.1301
				xmax = 142.1901
				text = "P"
			intervals [1010]:
				xmin = 142.1901
				xmax = 142.2401
				text = "UH1"
			intervals [1011]:
				xmin = 142.2401
				xmax = 142.2901
				text = "T"
			intervals [1012]:
				xmin = 142.2901
				xmax = 142.3501
				text = "Y"
			intervals [1013]:
				xmin = 142.3501
				xmax = 142.3901
				text = "UW1"
			intervals [1014]:
				xmin = 142.3901
				xmax = 142.4301
				text = "IH0"
			intervals [1015]:
				xmin = 142.4301
				xmax = 142.4701
				text = "N"
			intervals [1016]:
				xmin = 142.4701
				xmax = 142.5001
				text = "DH"
			intervals [1017]:
				xmin = 142.5001
				xmax = 142.5601
				text = "AH0"
			intervals [1018]:
				xmin = 142.5601
				xmax = 142.6401
				text = "S"
			intervals [1019]:
				xmin = 142.6401
				xmax = 142.6901
				text = "IH2"
			intervals [1020]:
				xmin = 142.6901
				xmax = 142.7401
				text = "CH"
			intervals [1021]:
				xmin = 142.7401
				xmax = 142.8701
				text = "UW0"
			intervals [1022]:
				xmin = 142.8701
				xmax = 142.9601
				text = "EY1"
			intervals [1023]:
				xmin = 142.9601
				xmax = 143.0101
				text = "SH"
			intervals [1024]:
				xmin = 143.0101
				xmax = 143.0501
				text = "AH0"
			intervals [1025]:
				xmin = 143.0501
				xmax = 143.0801
				text = "N"
			intervals [1026]:
				xmin = 143.0801
				xmax = 143.1201
				text = "W"
			intervals [1027]:
				xmin = 143.1201
				xmax = 143.1601
				text = "EH1"
			intervals [1028]:
				xmin = 143.1601
				xmax = 143.2301
				text = "R"
			intervals [1029]:
				xmin = 143.2301
				xmax = 143.2901
				text = "Y"
			intervals [1030]:
				xmin = 143.2901
				xmax = 143.3401
				text = "UW1"
			intervals [1031]:
				xmin = 143.3401
				xmax = 143.4101
				text = "HH"
			intervals [1032]:
				xmin = 143.4101
				xmax = 143.4601
				text = "AE1"
			intervals [1033]:
				xmin = 143.4601
				xmax = 143.5101
				text = "V"
			intervals [1034]:
				xmin = 143.5101
				xmax = 143.5401
				text = "T"
			intervals [1035]:
				xmin = 143.5401
				xmax = 143.6101
				text = "AH0"
			intervals [1036]:
				xmin = 143.6101
				xmax = 143.7101
				text = "W"
			intervals [1037]:
				xmin = 143.7101
				xmax = 143.8001
				text = "EY1"
			intervals [1038]:
				xmin = 143.8001
				xmax = 143.8501
				text = "T"
			intervals [1039]:
				xmin = 143.8501
				xmax = 143.9701
				text = "F"
			intervals [1040]:
				xmin = 143.9701
				xmax = 144.1601
				text = "AO1"
			intervals [1041]:
				xmin = 144.1601
				xmax = 144.2401
				text = "R"
			intervals [1042]:
				xmin = 144.2401
				xmax = 144.7088
				text = ""
			intervals [1043]:
				xmin = 144.7088
				xmax = 144.7588
				text = "sil"
			intervals [1044]:
				xmin = 144.7588
				xmax = 144.8288
				text = "Y"
			intervals [1045]:
				xmin = 144.8288
				xmax = 144.8588
				text = "AO1"
			intervals [1046]:
				xmin = 144.8588
				xmax = 144.8888
				text = "R"
			intervals [1047]:
				xmin = 144.8888
				xmax = 144.9688
				text = "B"
			intervals [1048]:
				xmin = 144.9688
				xmax = 145.0088
				text = "L"
			intervals [1049]:
				xmin = 145.0088
				xmax = 145.1088
				text = "EH1"
			intervals [1050]:
				xmin = 145.1088
				xmax = 145.1888
				text = "S"
			intervals [1051]:
				xmin = 145.1888
				xmax = 145.2488
				text = "IH0"
			intervals [1052]:
				xmin = 145.2488
				xmax = 145.2988
				text = "NG"
			intervals [1053]:
				xmin = 145.2988
				xmax = 145.4888
				text = "Z"
			intervals [1054]:
				xmin = 145.4888
				xmax = 145.5709
				text = ""
			intervals [1055]:
				xmin = 145.5709
				xmax = 145.7609
				text = "Y"
			intervals [1056]:
				xmin = 145.7609
				xmax = 145.7909
				text = "UW1"
			intervals [1057]:
				xmin = 145.7909
				xmax = 145.8209
				text = "N"
			intervals [1058]:
				xmin = 145.8209
				xmax = 145.8509
				text = "OW1"
			intervals [1059]:
				xmin = 145.8509
				xmax = 145.8809
				text = "W"
			intervals [1060]:
				xmin = 145.8809
				xmax = 145.9109
				text = "AH1"
			intervals [1061]:
				xmin = 145.9109
				xmax = 145.9409
				text = "T"
			intervals [1062]:
				xmin = 145.9409
				xmax = 145.9809
				text = "AH0"
			intervals [1063]:
				xmin = 145.9809
				xmax = 146.0109
				text = "M"
			intervals [1064]:
				xmin = 146.0109
				xmax = 146.0509
				text = "S"
			intervals [1065]:
				xmin = 146.0509
				xmax = 146.1209
				text = "EY1"
			intervals [1066]:
				xmin = 146.1209
				xmax = 146.1509
				text = "IH0"
			intervals [1067]:
				xmin = 146.1509
				xmax = 146.1909
				text = "N"
			intervals [1068]:
				xmin = 146.1909
				xmax = 146.2909
				text = "F"
			intervals [1069]:
				xmin = 146.2909
				xmax = 146.3209
				text = "R"
			intervals [1070]:
				xmin = 146.3209
				xmax = 146.3809
				text = "AH1"
			intervals [1071]:
				xmin = 146.3809
				xmax = 146.5709
				text = "M"
			intervals [1072]:
				xmin = 146.5709
				xmax = 147.3292
				text = "sp"
			intervals [1073]:
				xmin = 147.3292
				xmax = 147.4392
				text = "DH"
			intervals [1074]:
				xmin = 147.4392
				xmax = 147.5592
				text = "AE1"
			intervals [1075]:
				xmin = 147.5592
				xmax = 147.6092
				text = "T"
			intervals [1076]:
				xmin = 147.6092
				xmax = 147.7392
				text = "sp"
			intervals [1077]:
				xmin = 147.7392
				xmax = 147.8292
				text = "DH"
			intervals [1078]:
				xmin = 147.8292
				xmax = 147.8992
				text = "AE1"
			intervals [1079]:
				xmin = 147.8992
				xmax = 147.9592
				text = "T"
			intervals [1080]:
				xmin = 147.9592
				xmax = 148.0692
				text = "P"
			intervals [1081]:
				xmin = 148.0692
				xmax = 148.1292
				text = "L"
			intervals [1082]:
				xmin = 148.1292
				xmax = 148.2692
				text = "EY1"
			intervals [1083]:
				xmin = 148.2692
				xmax = 148.4192
				text = "S"
			intervals [1084]:
				xmin = 148.4192
				xmax = 148.4492
				text = "sp"
			intervals [1085]:
				xmin = 148.4492
				xmax = 148.5192
				text = "Y"
			intervals [1086]:
				xmin = 148.5192
				xmax = 148.5592
				text = "UW1"
			intervals [1087]:
				xmin = 148.5592
				xmax = 148.6092
				text = "N"
			intervals [1088]:
				xmin = 148.6092
				xmax = 148.6592
				text = "OW1"
			intervals [1089]:
				xmin = 148.6592
				xmax = 148.6892
				text = "W"
			intervals [1090]:
				xmin = 148.6892
				xmax = 148.7192
				text = "AH1"
			intervals [1091]:
				xmin = 148.7192
				xmax = 148.7492
				text = "T"
			intervals [1092]:
				xmin = 148.7492
				xmax = 148.7792
				text = "AH0"
			intervals [1093]:
				xmin = 148.7792
				xmax = 148.8092
				text = "M"
			intervals [1094]:
				xmin = 148.8092
				xmax = 148.8492
				text = "S"
			intervals [1095]:
				xmin = 148.8492
				xmax = 149.0492
				text = "EY1"
			intervals [1096]:
				xmin = 149.0492
				xmax = 149.0792
				text = "IH0"
			intervals [1097]:
				xmin = 149.0792
				xmax = 149.1192
				text = "NG"
			intervals [1098]:
				xmin = 149.1192
				xmax = 149.7081
				text = "sp"
			intervals [1099]:
				xmin = 149.7081
				xmax = 149.8181
				text = "K"
			intervals [1100]:
				xmin = 149.8181
				xmax = 149.8481
				text = "AA1"
			intervals [1101]:
				xmin = 149.8481
				xmax = 149.8781
				text = "Z"
			intervals [1102]:
				xmin = 149.8781
				xmax = 149.9181
				text = "DH"
			intervals [1103]:
				xmin = 149.9181
				xmax = 149.9981
				text = "EY1"
			intervals [1104]:
				xmin = 149.9981
				xmax = 150.0281
				text = "spn"
			intervals [1105]:
				xmin = 150.0281
				xmax = 150.1381
				text = "K"
			intervals [1106]:
				xmin = 150.1381
				xmax = 150.1881
				text = "IY1"
			intervals [1107]:
				xmin = 150.1881
				xmax = 150.2481
				text = "P"
			intervals [1108]:
				xmin = 150.2481
				xmax = 150.2981
				text = "Y"
			intervals [1109]:
				xmin = 150.2981
				xmax = 150.3681
				text = "UW1"
			intervals [1110]:
				xmin = 150.3681
				xmax = 150.4481
				text = "AH1"
			intervals [1111]:
				xmin = 150.4481
				xmax = 150.5181
				text = "N"
			intervals [1112]:
				xmin = 150.5181
				xmax = 150.5581
				text = "D"
			intervals [1113]:
				xmin = 150.5581
				xmax = 150.5881
				text = "ER0"
			intervals [1114]:
				xmin = 150.5881
				xmax = 150.7481
				text = "AE1"
			intervals [1115]:
				xmin = 150.7481
				xmax = 150.8181
				text = "N"
			intervals [1116]:
				xmin = 150.8181
				xmax = 150.8981
				text = "T"
			intervals [1117]:
				xmin = 150.8981
				xmax = 150.9381
				text = "R"
			intervals [1118]:
				xmin = 150.9381
				xmax = 150.9981
				text = "AY1"
			intervals [1119]:
				xmin = 150.9981
				xmax = 151.0481
				text = "T"
			intervals [1120]:
				xmin = 151.0481
				xmax = 151.1081
				text = "AH0"
			intervals [1121]:
				xmin = 151.1081
				xmax = 151.1981
				text = "W"
			intervals [1122]:
				xmin = 151.1981
				xmax = 151.2881
				text = "ER1"
			intervals [1123]:
				xmin = 151.2881
				xmax = 151.3781
				text = "K"
			intervals [1124]:
				xmin = 151.3781
				xmax = 151.4581
				text = "Y"
			intervals [1125]:
				xmin = 151.4581
				xmax = 151.4881
				text = "UW1"
			intervals [1126]:
				xmin = 151.4881
				xmax = 151.5181
				text = "AH0"
			intervals [1127]:
				xmin = 151.5181
				xmax = 151.5481
				text = "N"
			intervals [1128]:
				xmin = 151.5481
				xmax = 151.6581
				text = "T"
			intervals [1129]:
				xmin = 151.6581
				xmax = 151.6881
				text = "IH1"
			intervals [1130]:
				xmin = 151.6881
				xmax = 151.7181
				text = "L"
			intervals [1131]:
				xmin = 151.7181
				xmax = 151.7581
				text = "Y"
			intervals [1132]:
				xmin = 151.7581
				xmax = 151.8081
				text = "UW1"
			intervals [1133]:
				xmin = 151.8081
				xmax = 151.8881
				text = "D"
			intervals [1134]:
				xmin = 151.8881
				xmax = 152.1681
				text = "AY1"
			intervals [1135]:
				xmin = 152.1681
				xmax = 152.4217
				text = ""
			intervals [1136]:
				xmin = 152.4217
				xmax = 152.4817
				text = "sil"
			intervals [1137]:
				xmin = 152.4817
				xmax = 152.5217
				text = "Y"
			intervals [1138]:
				xmin = 152.5217
				xmax = 152.5517
				text = "UW1"
			intervals [1139]:
				xmin = 152.5517
				xmax = 152.6117
				text = "sp"
			intervals [1140]:
				xmin = 152.6117
				xmax = 152.8217
				text = "N"
			intervals [1141]:
				xmin = 152.8217
				xmax = 152.8517
				text = "OW1"
			intervals [1142]:
				xmin = 152.8517
				xmax = 152.8817
				text = "W"
			intervals [1143]:
				xmin = 152.8817
				xmax = 152.9117
				text = "AH1"
			intervals [1144]:
				xmin = 152.9117
				xmax = 152.9417
				text = "T"
			intervals [1145]:
				xmin = 152.9417
				xmax = 152.9717
				text = "AH0"
			intervals [1146]:
				xmin = 152.9717
				xmax = 153.0017
				text = "M"
			intervals [1147]:
				xmin = 153.0017
				xmax = 153.0417
				text = "S"
			intervals [1148]:
				xmin = 153.0417
				xmax = 153.0717
				text = "EY1"
			intervals [1149]:
				xmin = 153.0717
				xmax = 153.1017
				text = "IH0"
			intervals [1150]:
				xmin = 153.1017
				xmax = 153.1317
				text = "N"
			intervals [1151]:
				xmin = 153.1317
				xmax = 153.1717
				text = "W"
			intervals [1152]:
				xmin = 153.1717
				xmax = 153.2517
				text = "ER1"
			intervals [1153]:
				xmin = 153.2517
				xmax = 153.2817
				text = "K"
			intervals [1154]:
				xmin = 153.2817
				xmax = 153.3117
				text = "Y"
			intervals [1155]:
				xmin = 153.3117
				xmax = 153.3417
				text = "UW1"
			intervals [1156]:
				xmin = 153.3417
				xmax = 153.4417
				text = "T"
			intervals [1157]:
				xmin = 153.4417
				xmax = 153.5017
				text = "UW1"
			intervals [1158]:
				xmin = 153.5017
				xmax = 153.5317
				text = "DH"
			intervals [1159]:
				xmin = 153.5317
				xmax = 153.5717
				text = "AH0"
			intervals [1160]:
				xmin = 153.5717
				xmax = 153.6617
				text = "B"
			intervals [1161]:
				xmin = 153.6617
				xmax = 153.8217
				text = "OW1"
			intervals [1162]:
				xmin = 153.8217
				xmax = 153.8717
				text = "N"
			intervals [1163]:
				xmin = 153.8717
				xmax = 154.9929
				text = "sp"
			intervals [1164]:
				xmin = 154.9929
				xmax = 155.0729
				text = "M"
			intervals [1165]:
				xmin = 155.0729
				xmax = 155.1329
				text = "EY1"
			intervals [1166]:
				xmin = 155.1329
				xmax = 155.1829
				text = "K"
			intervals [1167]:
				xmin = 155.1829
				xmax = 155.2429
				text = "M"
			intervals [1168]:
				xmin = 155.2429
				xmax = 155.3229
				text = "AO1"
			intervals [1169]:
				xmin = 155.3229
				xmax = 155.3929
				text = "R"
			intervals [1170]:
				xmin = 155.3929
				xmax = 155.4729
				text = "S"
			intervals [1171]:
				xmin = 155.4729
				xmax = 155.5429
				text = "IH2"
			intervals [1172]:
				xmin = 155.5429
				xmax = 155.5829
				text = "CH"
			intervals [1173]:
				xmin = 155.5829
				xmax = 155.7329
				text = "UW0"
			intervals [1174]:
				xmin = 155.7329
				xmax = 155.8329
				text = "EY1"
			intervals [1175]:
				xmin = 155.8329
				xmax = 155.8929
				text = "SH"
			intervals [1176]:
				xmin = 155.8929
				xmax = 155.9429
				text = "AH0"
			intervals [1177]:
				xmin = 155.9429
				xmax = 155.9729
				text = "N"
			intervals [1178]:
				xmin = 155.9729
				xmax = 156.0629
				text = "Z"
			intervals [1179]:
				xmin = 156.0629
				xmax = 156.1129
				text = "F"
			intervals [1180]:
				xmin = 156.1129
				xmax = 156.1529
				text = "AO1"
			intervals [1181]:
				xmin = 156.1529
				xmax = 156.2129
				text = "R"
			intervals [1182]:
				xmin = 156.2129
				xmax = 156.2629
				text = "Y"
			intervals [1183]:
				xmin = 156.2629
				xmax = 156.3329
				text = "ER0"
			intervals [1184]:
				xmin = 156.3329
				xmax = 156.4429
				text = "S"
			intervals [1185]:
				xmin = 156.4429
				xmax = 156.5129
				text = "EH1"
			intervals [1186]:
				xmin = 156.5129
				xmax = 156.6129
				text = "L"
			intervals [1187]:
				xmin = 156.6129
				xmax = 156.7029
				text = "F"
			intervals [1188]:
				xmin = 156.7029
				xmax = 156.968
				text = "sp"
			intervals [1189]:
				xmin = 156.968
				xmax = 157.058
				text = "DH"
			intervals [1190]:
				xmin = 157.058
				xmax = 157.098
				text = "AE1"
			intervals [1191]:
				xmin = 157.098
				xmax = 157.178
				text = "T"
			intervals [1192]:
				xmin = 157.178
				xmax = 157.278
				text = "W"
			intervals [1193]:
				xmin = 157.278
				xmax = 157.438
				text = "EY1"
			intervals [1194]:
				xmin = 157.438
				xmax = 157.7882
				text = "sp"
			intervals [1195]:
				xmin = 157.7882
				xmax = 157.8582
				text = "Y"
			intervals [1196]:
				xmin = 157.8582
				xmax = 157.8982
				text = "UW1"
			intervals [1197]:
				xmin = 157.8982
				xmax = 157.9582
				text = "N"
			intervals [1198]:
				xmin = 157.9582
				xmax = 158.1182
				text = "OW1"
			intervals [1199]:
				xmin = 158.1182
				xmax = 158.1782
				text = "sp"
			intervals [1200]:
				xmin = 158.1782
				xmax = 158.2384
				text = ""
			intervals [1201]:
				xmin = 158.2384
				xmax = 158.3284
				text = "P"
			intervals [1202]:
				xmin = 158.3284
				xmax = 158.3784
				text = "IY1"
			intervals [1203]:
				xmin = 158.3784
				xmax = 158.4084
				text = "P"
			intervals [1204]:
				xmin = 158.4084
				xmax = 158.4384
				text = "AH0"
			intervals [1205]:
				xmin = 158.4384
				xmax = 158.4784
				text = "L"
			intervals [1206]:
				xmin = 158.4784
				xmax = 158.5684
				text = "K"
			intervals [1207]:
				xmin = 158.5684
				xmax = 158.6584
				text = "AE1"
			intervals [1208]:
				xmin = 158.6584
				xmax = 158.6884
				text = "N"
			intervals [1209]:
				xmin = 158.6884
				xmax = 158.7284
				text = "HH"
			intervals [1210]:
				xmin = 158.7284
				xmax = 158.7984
				text = "OW1"
			intervals [1211]:
				xmin = 158.7984
				xmax = 158.8584
				text = "L"
			intervals [1212]:
				xmin = 158.8584
				xmax = 158.9084
				text = "D"
			intervals [1213]:
				xmin = 158.9084
				xmax = 158.9484
				text = "Y"
			intervals [1214]:
				xmin = 158.9484
				xmax = 158.9784
				text = "UW1"
			intervals [1215]:
				xmin = 158.9784
				xmax = 159.0684
				text = "B"
			intervals [1216]:
				xmin = 159.0684
				xmax = 159.1984
				text = "AE1"
			intervals [1217]:
				xmin = 159.1984
				xmax = 159.2284
				text = "K"
			intervals [1218]:
				xmin = 159.2284
				xmax = 159.3284
				text = "F"
			intervals [1219]:
				xmin = 159.3284
				xmax = 159.3584
				text = "R"
			intervals [1220]:
				xmin = 159.3584
				xmax = 159.4484
				text = "AH1"
			intervals [1221]:
				xmin = 159.4484
				xmax = 159.5984
				text = "M"
			intervals [1222]:
				xmin = 159.5984
				xmax = 159.6284
				text = "sp"
			intervals [1223]:
				xmin = 159.6284
				xmax = 159.7284
				text = "HH"
			intervals [1224]:
				xmin = 159.7284
				xmax = 159.7584
				text = "W"
			intervals [1225]:
				xmin = 159.7584
				xmax = 159.7984
				text = "AH1"
			intervals [1226]:
				xmin = 159.7984
				xmax = 159.8384
				text = "T"
			intervals [1227]:
				xmin = 159.8384
				xmax = 159.8984
				text = "Y"
			intervals [1228]:
				xmin = 159.8984
				xmax = 159.9484
				text = "UW1"
			intervals [1229]:
				xmin = 159.9484
				xmax = 159.9984
				text = "W"
			intervals [1230]:
				xmin = 159.9984
				xmax = 160.0884
				text = "AO1"
			intervals [1231]:
				xmin = 160.0884
				xmax = 160.1384
				text = "N"
			intervals [1232]:
				xmin = 160.1384
				xmax = 160.1984
				text = "T"
			intervals [1233]:
				xmin = 160.1984
				xmax = 161.3427
				text = ""
			intervals [1234]:
				xmin = 161.3427
				xmax = 161.4427
				text = "DH"
			intervals [1235]:
				xmin = 161.4427
				xmax = 161.5027
				text = "AE1"
			intervals [1236]:
				xmin = 161.5027
				xmax = 161.5427
				text = "T"
			intervals [1237]:
				xmin = 161.5427
				xmax = 161.6027
				text = "Z"
			intervals [1238]:
				xmin = 161.6027
				xmax = 161.6527
				text = "W"
			intervals [1239]:
				xmin = 161.6527
				xmax = 161.7127
				text = "AH1"
			intervals [1240]:
				xmin = 161.7127
				xmax = 161.7827
				text = "N"
			intervals [1241]:
				xmin = 161.7827
				xmax = 161.8727
				text = "AH0"
			intervals [1242]:
				xmin = 161.8727
				xmax = 161.9227
				text = "V"
			intervals [1243]:
				xmin = 161.9227
				xmax = 161.9527
				text = "DH"
			intervals [1244]:
				xmin = 161.9527
				xmax = 161.9827
				text = "AH0"
			intervals [1245]:
				xmin = 161.9827
				xmax = 162.0427
				text = "TH"
			intervals [1246]:
				xmin = 162.0427
				xmax = 162.0927
				text = "IH1"
			intervals [1247]:
				xmin = 162.0927
				xmax = 162.2827
				text = "NG"
			intervals [1248]:
				xmin = 162.2827
				xmax = 162.3327
				text = "Z"
			intervals [1249]:
				xmin = 162.3327
				xmax = 162.3827
				text = "DH"
			intervals [1250]:
				xmin = 162.3827
				xmax = 162.5227
				text = "AH0"
			intervals [1251]:
				xmin = 162.5227
				xmax = 162.5627
				text = "T"
			intervals [1252]:
				xmin = 162.5627
				xmax = 162.6327
				text = "sp"
			intervals [1253]:
				xmin = 162.6327
				xmax = 162.9127
				text = "AY1"
			intervals [1254]:
				xmin = 162.9127
				xmax = 163.0027
				text = "sp"
			intervals [1255]:
				xmin = 163.0027
				xmax = 163.1127
				text = "T"
			intervals [1256]:
				xmin = 163.1127
				xmax = 163.2027
				text = "IY1"
			intervals [1257]:
				xmin = 163.2027
				xmax = 163.2527
				text = "CH"
			intervals [1258]:
				xmin = 163.2527
				xmax = 163.3327
				text = "M"
			intervals [1259]:
				xmin = 163.3327
				xmax = 163.4427
				text = "AY1"
			intervals [1260]:
				xmin = 163.4427
				xmax = 163.5327
				text = "K"
			intervals [1261]:
				xmin = 163.5327
				xmax = 163.7427
				text = "IH1"
			intervals [1262]:
				xmin = 163.7427
				xmax = 163.7827
				text = "D"
			intervals [1263]:
				xmin = 163.7827
				xmax = 163.9127
				text = "Z"
			intervals [1264]:
				xmin = 163.9127
				xmax = 164.2771
				text = "sp"
			intervals [1265]:
				xmin = 164.2771
				xmax = 164.3571
				text = "AH0"
			intervals [1266]:
				xmin = 164.3571
				xmax = 164.4271
				text = "L"
			intervals [1267]:
				xmin = 164.4271
				xmax = 164.5471
				text = "AA1"
			intervals [1268]:
				xmin = 164.5471
				xmax = 164.6171
				text = "T"
			intervals [1269]:
				xmin = 164.6171
				xmax = 164.6671
				text = "sp"
			intervals [1270]:
				xmin = 164.6671
				xmax = 164.7571
				text = "Y"
			intervals [1271]:
				xmin = 164.7571
				xmax = 164.7971
				text = "UW1"
			intervals [1272]:
				xmin = 164.7971
				xmax = 164.8471
				text = "N"
			intervals [1273]:
				xmin = 164.8471
				xmax = 164.8871
				text = "OW1"
			intervals [1274]:
				xmin = 164.8871
				xmax = 164.9171
				text = "W"
			intervals [1275]:
				xmin = 164.9171
				xmax = 164.9471
				text = "AH1"
			intervals [1276]:
				xmin = 164.9471
				xmax = 164.9771
				text = "T"
			intervals [1277]:
				xmin = 164.9771
				xmax = 165.0171
				text = "AH0"
			intervals [1278]:
				xmin = 165.0171
				xmax = 165.0571
				text = "M"
			intervals [1279]:
				xmin = 165.0571
				xmax = 165.0871
				text = "S"
			intervals [1280]:
				xmin = 165.0871
				xmax = 165.1671
				text = "EY1"
			intervals [1281]:
				xmin = 165.1671
				xmax = 165.1971
				text = "IH0"
			intervals [1282]:
				xmin = 165.1971
				xmax = 165.2371
				text = "N"
			intervals [1283]:
				xmin = 165.2371
				xmax = 165.2671
				text = "DH"
			intervals [1284]:
				xmin = 165.2671
				xmax = 165.3271
				text = "AH0"
			intervals [1285]:
				xmin = 165.3271
				xmax = 165.3771
				text = "T"
			intervals [1286]:
				xmin = 165.3771
				xmax = 165.4871
				text = "AY1"
			intervals [1287]:
				xmin = 165.4871
				xmax = 165.5471
				text = "W"
			intervals [1288]:
				xmin = 165.5471
				xmax = 165.6171
				text = "AO1"
			intervals [1289]:
				xmin = 165.6171
				xmax = 165.6571
				text = "N"
			intervals [1290]:
				xmin = 165.6571
				xmax = 165.6971
				text = "T"
			intervals [1291]:
				xmin = 165.6971
				xmax = 165.8571
				text = "AO1"
			intervals [1292]:
				xmin = 165.8571
				xmax = 165.9171
				text = "L"
			intervals [1293]:
				xmin = 165.9171
				xmax = 166.0171
				text = "K"
			intervals [1294]:
				xmin = 166.0171
				xmax = 166.1171
				text = "IH1"
			intervals [1295]:
				xmin = 166.1171
				xmax = 166.1771
				text = "D"
			intervals [1296]:
				xmin = 166.1771
				xmax = 166.2171
				text = "Z"
			intervals [1297]:
				xmin = 166.2171
				xmax = 166.2471
				text = "T"
			intervals [1298]:
				xmin = 166.2471
				xmax = 166.3071
				text = "AH0"
			intervals [1299]:
				xmin = 166.3071
				xmax = 166.3771
				text = "AH2"
			intervals [1300]:
				xmin = 166.3771
				xmax = 166.4071
				text = "N"
			intervals [1301]:
				xmin = 166.4071
				xmax = 166.4371
				text = "D"
			intervals [1302]:
				xmin = 166.4371
				xmax = 166.4871
				text = "ER0"
			intervals [1303]:
				xmin = 166.4871
				xmax = 166.5471
				text = "S"
			intervals [1304]:
				xmin = 166.5471
				xmax = 166.6071
				text = "T"
			intervals [1305]:
				xmin = 166.6071
				xmax = 166.7271
				text = "AE1"
			intervals [1306]:
				xmin = 166.7271
				xmax = 166.7571
				text = "N"
			intervals [1307]:
				xmin = 166.7571
				xmax = 166.7871
				text = "D"
			intervals [1308]:
				xmin = 166.7871
				xmax = 166.8771
				text = "sp"
			intervals [1309]:
				xmin = 166.8771
				xmax = 166.9471
				text = "B"
			intervals [1310]:
				xmin = 166.9471
				xmax = 166.9971
				text = "AH1"
			intervals [1311]:
				xmin = 166.9971
				xmax = 167.0371
				text = "T"
			intervals [1312]:
				xmin = 167.0371
				xmax = 167.0771
				text = "R"
			intervals [1313]:
				xmin = 167.0771
				xmax = 167.1171
				text = "IY0"
			intervals [1314]:
				xmin = 167.1171
				xmax = 167.1871
				text = "S"
			intervals [1315]:
				xmin = 167.1871
				xmax = 167.2771
				text = "P"
			intervals [1316]:
				xmin = 167.2771
				xmax = 167.3871
				text = "EH1"
			intervals [1317]:
				xmin = 167.3871
				xmax = 167.4271
				text = "K"
			intervals [1318]:
				xmin = 167.4271
				xmax = 167.4571
				text = "T"
			intervals [1319]:
				xmin = 167.4571
				xmax = 168.0711
				text = ""
			intervals [1320]:
				xmin = 168.0711
				xmax = 168.1311
				text = "sil"
			intervals [1321]:
				xmin = 168.1311
				xmax = 168.1611
				text = "Y"
			intervals [1322]:
				xmin = 168.1611
				xmax = 168.1911
				text = "UW1"
			intervals [1323]:
				xmin = 168.1911
				xmax = 168.2211
				text = "N"
			intervals [1324]:
				xmin = 168.2211
				xmax = 168.2511
				text = "OW1"
			intervals [1325]:
				xmin = 168.2511
				xmax = 168.2811
				text = "W"
			intervals [1326]:
				xmin = 168.2811
				xmax = 168.3111
				text = "AH1"
			intervals [1327]:
				xmin = 168.3111
				xmax = 168.3411
				text = "T"
			intervals [1328]:
				xmin = 168.3411
				xmax = 168.4011
				text = "AH0"
			intervals [1329]:
				xmin = 168.4011
				xmax = 168.4411
				text = "M"
			intervals [1330]:
				xmin = 168.4411
				xmax = 168.4811
				text = "S"
			intervals [1331]:
				xmin = 168.4811
				xmax = 168.6311
				text = "EY1"
			intervals [1332]:
				xmin = 168.6311
				xmax = 168.6611
				text = "IH0"
			intervals [1333]:
				xmin = 168.6611
				xmax = 168.6911
				text = "NG"
			intervals [1334]:
				xmin = 168.6911
				xmax = 168.8111
				text = "AH1"
			intervals [1335]:
				xmin = 168.8111
				xmax = 168.9111
				text = "DH"
			intervals [1336]:
				xmin = 168.9111
				xmax = 169.0211
				text = "ER0"
			intervals [1337]:
				xmin = 169.0211
				xmax = 169.1911
				text = "Z"
			intervals [1338]:
				xmin = 169.1911
				xmax = 169.3311
				text = "AE1"
			intervals [1339]:
				xmin = 169.3311
				xmax = 169.4011
				text = "N"
			intervals [1340]:
				xmin = 169.4011
				xmax = 169.4311
				text = "R"
			intervals [1341]:
				xmin = 169.4311
				xmax = 169.4811
				text = "IY0"
			intervals [1342]:
				xmin = 169.4811
				xmax = 169.5511
				text = "S"
			intervals [1343]:
				xmin = 169.5511
				xmax = 169.6211
				text = "P"
			intervals [1344]:
				xmin = 169.6211
				xmax = 169.6811
				text = "EH1"
			intervals [1345]:
				xmin = 169.6811
				xmax = 169.7511
				text = "K"
			intervals [1346]:
				xmin = 169.7511
				xmax = 169.7811
				text = "T"
			intervals [1347]:
				xmin = 169.7811
				xmax = 169.8211
				text = "Y"
			intervals [1348]:
				xmin = 169.8211
				xmax = 169.8711
				text = "ER0"
			intervals [1349]:
				xmin = 169.8711
				xmax = 170.0011
				text = "S"
			intervals [1350]:
				xmin = 170.0011
				xmax = 170.0611
				text = "EH1"
			intervals [1351]:
				xmin = 170.0611
				xmax = 170.1811
				text = "L"
			intervals [1352]:
				xmin = 170.1811
				xmax = 170.2111
				text = "F"
			intervals [1353]:
				xmin = 170.2111
				xmax = 170.7426
				text = ""
			intervals [1354]:
				xmin = 170.7426
				xmax = 170.8126
				text = "sil"
			intervals [1355]:
				xmin = 170.8126
				xmax = 170.8526
				text = "AH0"
			intervals [1356]:
				xmin = 170.8526
				xmax = 170.8926
				text = "N"
			intervals [1357]:
				xmin = 170.8926
				xmax = 170.9326
				text = "DH"
			intervals [1358]:
				xmin = 170.9326
				xmax = 171.0126
				text = "AE1"
			intervals [1359]:
				xmin = 171.0126
				xmax = 171.0726
				text = "T"
			intervals [1360]:
				xmin = 171.0726
				xmax = 171.1526
				text = "S"
			intervals [1361]:
				xmin = 171.1526
				xmax = 171.2126
				text = "DH"
			intervals [1362]:
				xmin = 171.2126
				xmax = 171.2926
				text = "AH0"
			intervals [1363]:
				xmin = 171.2926
				xmax = 171.3426
				text = "T"
			intervals [1364]:
				xmin = 171.3426
				xmax = 171.4226
				text = "S"
			intervals [1365]:
				xmin = 171.4226
				xmax = 171.4826
				text = "DH"
			intervals [1366]:
				xmin = 171.4826
				xmax = 171.5326
				text = "AH0"
			intervals [1367]:
				xmin = 171.5326
				xmax = 171.5726
				text = "T"
			intervals [1368]:
				xmin = 171.5726
				xmax = 171.6026
				text = "S"
			intervals [1369]:
				xmin = 171.6026
				xmax = 171.6826
				text = "S"
			intervals [1370]:
				xmin = 171.6826
				xmax = 171.7426
				text = "AH1"
			intervals [1371]:
				xmin = 171.7426
				xmax = 171.7726
				text = "M"
			intervals [1372]:
				xmin = 171.7726
				xmax = 171.8026
				text = "TH"
			intervals [1373]:
				xmin = 171.8026
				xmax = 171.8326
				text = "IH0"
			intervals [1374]:
				xmin = 171.8326
				xmax = 171.8626
				text = "N"
			intervals [1375]:
				xmin = 171.8626
				xmax = 171.9026
				text = "DH"
			intervals [1376]:
				xmin = 171.9026
				xmax = 172.0326
				text = "AH0"
			intervals [1377]:
				xmin = 172.0326
				xmax = 172.0626
				text = "T"
			intervals [1378]:
				xmin = 172.0626
				xmax = 172.0926
				text = "spn"
			intervals [1379]:
				xmin = 172.0926
				xmax = 172.1926
				text = "T"
			intervals [1380]:
				xmin = 172.1926
				xmax = 172.2526
				text = "EY1"
			intervals [1381]:
				xmin = 172.2526
				xmax = 172.3026
				text = "K"
			intervals [1382]:
				xmin = 172.3026
				xmax = 172.3326
				text = "Y"
			intervals [1383]:
				xmin = 172.3326
				xmax = 172.3626
				text = "UW1"
			intervals [1384]:
				xmin = 172.3626
				xmax = 172.4626
				text = "F"
			intervals [1385]:
				xmin = 172.4626
				xmax = 172.5526
				text = "AA1"
			intervals [1386]:
				xmin = 172.5526
				xmax = 172.6226
				text = "R"
			intervals [1387]:
				xmin = 172.6226
				xmax = 178.1058
				text = "sp"
			intervals [1388]:
				xmin = 178.1058
				xmax = 178.2358
				text = "spn"
			intervals [1389]:
				xmin = 178.2358
				xmax = 178.5658
				text = "AH1"
			intervals [1390]:
				xmin = 178.5658
				xmax = 178.9358
				text = "M"
			intervals [1391]:
				xmin = 178.9358
				xmax = 179.637
				text = ""
			intervals [1392]:
				xmin = 179.637
				xmax = 179.687
				text = "sil"
			intervals [1393]:
				xmin = 179.687
				xmax = 179.847
				text = "R"
			intervals [1394]:
				xmin = 179.847
				xmax = 179.937
				text = "AY1"
			intervals [1395]:
				xmin = 179.937
				xmax = 179.977
				text = "T"
			intervals [1396]:
				xmin = 179.977
				xmax = 180.097
				text = "N"
			intervals [1397]:
				xmin = 180.097
				xmax = 180.437
				text = "AW1"
			intervals [1398]:
				xmin = 180.437
				xmax = 180.637
				text = "AY1"
			intervals [1399]:
				xmin = 180.637
				xmax = 180.747
				text = "W"
			intervals [1400]:
				xmin = 180.747
				xmax = 180.867
				text = "ER1"
			intervals [1401]:
				xmin = 180.867
				xmax = 180.897
				text = "K"
			intervals [1402]:
				xmin = 180.897
				xmax = 180.927
				text = "sp"
			intervals [1403]:
				xmin = 180.927
				xmax = 181.437
				text = "AE1"
			intervals [1404]:
				xmin = 181.437
				xmax = 181.617
				text = "Z"
			intervals [1405]:
				xmin = 181.617
				xmax = 181.647
				text = "sp"
			intervals [1406]:
				xmin = 181.647
				xmax = 181.957
				text = "AH0"
			intervals [1407]:
				xmin = 181.957
				xmax = 182.057
				text = "sp"
			intervals [1408]:
				xmin = 182.057
				xmax = 182.127
				text = "B"
			intervals [1409]:
				xmin = 182.127
				xmax = 182.207
				text = "IH1"
			intervals [1410]:
				xmin = 182.207
				xmax = 182.317
				text = "L"
			intervals [1411]:
				xmin = 182.317
				xmax = 182.357
				text = "D"
			intervals [1412]:
				xmin = 182.357
				xmax = 182.457
				text = "IH0"
			intervals [1413]:
				xmin = 182.457
				xmax = 182.597
				text = "N"
			intervals [1414]:
				xmin = 182.597
				xmax = 182.667
				text = "sp"
			intervals [1415]:
				xmin = 182.667
				xmax = 182.817
				text = "EH1"
			intervals [1416]:
				xmin = 182.817
				xmax = 182.857
				text = "N"
			intervals [1417]:
				xmin = 182.857
				xmax = 182.917
				text = "JH"
			intervals [1418]:
				xmin = 182.917
				xmax = 182.987
				text = "AH0"
			intervals [1419]:
				xmin = 182.987
				xmax = 183.047
				text = "N"
			intervals [1420]:
				xmin = 183.047
				xmax = 183.187
				text = "IH1"
			intervals [1421]:
				xmin = 183.187
				xmax = 183.237
				text = "R"
			intervals [1422]:
				xmin = 183.237
				xmax = 183.9141
				text = "sp"
			intervals [1423]:
				xmin = 183.9141
				xmax = 184.0941
				text = "AY1"
			intervals [1424]:
				xmin = 184.0941
				xmax = 184.1841
				text = "V"
			intervals [1425]:
				xmin = 184.1841
				xmax = 184.2641
				text = "B"
			intervals [1426]:
				xmin = 184.2641
				xmax = 184.3441
				text = "IH1"
			intervals [1427]:
				xmin = 184.3441
				xmax = 184.4441
				text = "N"
			intervals [1428]:
				xmin = 184.4441
				xmax = 184.4941
				text = "DH"
			intervals [1429]:
				xmin = 184.4941
				xmax = 184.7241
				text = "EH1"
			intervals [1430]:
				xmin = 184.7241
				xmax = 184.7841
				text = "R"
			intervals [1431]:
				xmin = 184.7841
				xmax = 184.9541
				text = "F"
			intervals [1432]:
				xmin = 184.9541
				xmax = 185.5041
				text = "AO1"
			intervals [1433]:
				xmin = 185.5041
				xmax = 185.5741
				text = "R"
			intervals [1434]:
				xmin = 185.5741
				xmax = 185.9441
				text = "S"
			intervals [1435]:
				xmin = 185.9441
				xmax = 186.0341
				text = "EH1"
			intervals [1436]:
				xmin = 186.0341
				xmax = 186.0841
				text = "V"
			intervals [1437]:
				xmin = 186.0841
				xmax = 186.1341
				text = "AH0"
			intervals [1438]:
				xmin = 186.1341
				xmax = 186.2241
				text = "N"
			intervals [1439]:
				xmin = 186.2241
				xmax = 186.5441
				text = "Y"
			intervals [1440]:
				xmin = 186.5441
				xmax = 186.6141
				text = "ER0"
			intervals [1441]:
				xmin = 186.6141
				xmax = 186.7841
				text = "Z"
			intervals [1442]:
				xmin = 186.7841
				xmax = 187.781
				text = ""
			intervals [1443]:
				xmin = 187.781
				xmax = 188.411
				text = "AH1"
			intervals [1444]:
				xmin = 188.411
				xmax = 190.2258
				text = "sp"
			intervals [1445]:
				xmin = 190.2258
				xmax = 190.4958
				text = "B"
			intervals [1446]:
				xmin = 190.4958
				xmax = 190.6058
				text = "EY1"
			intervals [1447]:
				xmin = 190.6058
				xmax = 190.6958
				text = "S"
			intervals [1448]:
				xmin = 190.6958
				xmax = 190.7658
				text = "IH0"
			intervals [1449]:
				xmin = 190.7658
				xmax = 190.8658
				text = "K"
			intervals [1450]:
				xmin = 190.8658
				xmax = 190.9258
				text = "L"
			intervals [1451]:
				xmin = 190.9258
				xmax = 191.4658
				text = "IY0"
			intervals [1452]:
				xmin = 191.4658
				xmax = 191.9996
				text = "sp"
			intervals [1453]:
				xmin = 191.9996
				xmax = 192.0796
				text = "EH1"
			intervals [1454]:
				xmin = 192.0796
				xmax = 192.1296
				text = "N"
			intervals [1455]:
				xmin = 192.1296
				xmax = 192.2396
				text = "IY0"
			intervals [1456]:
				xmin = 192.2396
				xmax = 192.3196
				text = "TH"
			intervals [1457]:
				xmin = 192.3196
				xmax = 192.3796
				text = "IH2"
			intervals [1458]:
				xmin = 192.3796
				xmax = 192.5796
				text = "NG"
			intervals [1459]:
				xmin = 192.5796
				xmax = 192.6096
				text = "DH"
			intervals [1460]:
				xmin = 192.6096
				xmax = 192.6896
				text = "AH0"
			intervals [1461]:
				xmin = 192.6896
				xmax = 192.7296
				text = "T"
			intervals [1462]:
				xmin = 192.7296
				xmax = 192.8896
				text = "S"
			intervals [1463]:
				xmin = 192.8896
				xmax = 193.0196
				text = "IH1"
			intervals [1464]:
				xmin = 193.0196
				xmax = 193.0696
				text = "N"
			intervals [1465]:
				xmin = 193.0696
				xmax = 193.1096
				text = "DH"
			intervals [1466]:
				xmin = 193.1096
				xmax = 193.1596
				text = "AH0"
			intervals [1467]:
				xmin = 193.1596
				xmax = 193.2596
				text = "B"
			intervals [1468]:
				xmin = 193.2596
				xmax = 193.3296
				text = "IH1"
			intervals [1469]:
				xmin = 193.3296
				xmax = 193.4196
				text = "L"
			intervals [1470]:
				xmin = 193.4196
				xmax = 193.4596
				text = "D"
			intervals [1471]:
				xmin = 193.4596
				xmax = 193.4896
				text = "IH0"
			intervals [1472]:
				xmin = 193.4896
				xmax = 193.5696
				text = "NG"
			intervals [1473]:
				xmin = 193.5696
				xmax = 193.6496
				text = "EH1"
			intervals [1474]:
				xmin = 193.6496
				xmax = 193.6996
				text = "Z"
			intervals [1475]:
				xmin = 193.6996
				xmax = 193.8296
				text = "F"
			intervals [1476]:
				xmin = 193.8296
				xmax = 193.9796
				text = "AA1"
			intervals [1477]:
				xmin = 193.9796
				xmax = 194.0096
				text = "R"
			intervals [1478]:
				xmin = 194.0096
				xmax = 194.1496
				text = "AE1"
			intervals [1479]:
				xmin = 194.1496
				xmax = 194.3096
				text = "Z"
			intervals [1480]:
				xmin = 194.3096
				xmax = 194.3396
				text = "sp"
			intervals [1481]:
				xmin = 194.3396
				xmax = 194.5296
				text = "EY1"
			intervals [1482]:
				xmin = 194.5296
				xmax = 194.6296
				text = "CH"
			intervals [1483]:
				xmin = 194.6296
				xmax = 194.7396
				text = "V"
			intervals [1484]:
				xmin = 194.7396
				xmax = 194.9196
				text = "AE1"
			intervals [1485]:
				xmin = 194.9196
				xmax = 194.9896
				text = "K"
			intervals [1486]:
				xmin = 194.9896
				xmax = 195.6589
				text = ""
			intervals [1487]:
				xmin = 195.6589
				xmax = 195.7689
				text = "K"
			intervals [1488]:
				xmin = 195.7689
				xmax = 195.8789
				text = "AA1"
			intervals [1489]:
				xmin = 195.8789
				xmax = 195.9189
				text = "R"
			intervals [1490]:
				xmin = 195.9189
				xmax = 195.9889
				text = "P"
			intervals [1491]:
				xmin = 195.9889
				xmax = 196.0189
				text = "AH0"
			intervals [1492]:
				xmin = 196.0189
				xmax = 196.0689
				text = "N"
			intervals [1493]:
				xmin = 196.0689
				xmax = 196.1889
				text = "T"
			intervals [1494]:
				xmin = 196.1889
				xmax = 196.2489
				text = "R"
			intervals [1495]:
				xmin = 196.2489
				xmax = 196.4689
				text = "IY0"
			intervals [1496]:
				xmin = 196.4689
				xmax = 196.8189
				text = "sp"
			intervals [1497]:
				xmin = 196.8189
				xmax = 197.1589
				text = "AH1"
			intervals [1498]:
				xmin = 197.1589
				xmax = 197.3989
				text = "sp"
			intervals [1499]:
				xmin = 197.3989
				xmax = 197.5289
				text = "IH0"
			intervals [1500]:
				xmin = 197.5289
				xmax = 197.6089
				text = "L"
			intervals [1501]:
				xmin = 197.6089
				xmax = 197.7089
				text = "EH1"
			intervals [1502]:
				xmin = 197.7089
				xmax = 197.7389
				text = "K"
			intervals [1503]:
				xmin = 197.7389
				xmax = 197.7889
				text = "T"
			intervals [1504]:
				xmin = 197.7889
				xmax = 197.8189
				text = "R"
			intervals [1505]:
				xmin = 197.8189
				xmax = 197.8489
				text = "IH0"
			intervals [1506]:
				xmin = 197.8489
				xmax = 197.9489
				text = "K"
			intervals [1507]:
				xmin = 197.9489
				xmax = 197.9889
				text = "AH0"
			intervals [1508]:
				xmin = 197.9889
				xmax = 198.2989
				text = "L"
			intervals [1509]:
				xmin = 198.2989
				xmax = 198.4689
				text = "sp"
			intervals [1510]:
				xmin = 198.4689
				xmax = 199.1394
				text = ""
			intervals [1511]:
				xmin = 199.1394
				xmax = 199.2594
				text = "P"
			intervals [1512]:
				xmin = 199.2594
				xmax = 199.3094
				text = "L"
			intervals [1513]:
				xmin = 199.3094
				xmax = 199.3794
				text = "AH1"
			intervals [1514]:
				xmin = 199.3794
				xmax = 199.4994
				text = "M"
			intervals [1515]:
				xmin = 199.4994
				xmax = 199.5794
				text = "IH0"
			intervals [1516]:
				xmin = 199.5794
				xmax = 199.6894
				text = "N"
			intervals [1517]:
				xmin = 199.6894
				xmax = 200.3118
				text = ""
			intervals [1518]:
				xmin = 200.3118
				xmax = 200.3718
				text = "sil"
			intervals [1519]:
				xmin = 200.3718
				xmax = 200.4918
				text = "AO1"
			intervals [1520]:
				xmin = 200.4918
				xmax = 200.5418
				text = "L"
			intervals [1521]:
				xmin = 200.5418
				xmax = 200.5718
				text = "DH"
			intervals [1522]:
				xmin = 200.5718
				xmax = 200.6718
				text = "OW1"
			intervals [1523]:
				xmin = 200.6718
				xmax = 200.7718
				text = "Z"
			intervals [1524]:
				xmin = 200.7718
				xmax = 200.8518
				text = "T"
			intervals [1525]:
				xmin = 200.8518
				xmax = 200.9518
				text = "AY1"
			intervals [1526]:
				xmin = 200.9518
				xmax = 201.0018
				text = "P"
			intervals [1527]:
				xmin = 201.0018
				xmax = 201.0318
				text = "AH0"
			intervals [1528]:
				xmin = 201.0318
				xmax = 201.0618
				text = "V"
			intervals [1529]:
				xmin = 201.0618
				xmax = 201.1318
				text = "TH"
			intervals [1530]:
				xmin = 201.1318
				xmax = 201.2818
				text = "IH1"
			intervals [1531]:
				xmin = 201.2818
				xmax = 201.3918
				text = "NG"
			intervals [1532]:
				xmin = 201.3918
				xmax = 201.5918
				text = "Z"
			intervals [1533]:
				xmin = 201.5918
				xmax = 201.6518
				text = "sp"
			intervals [1534]:
				xmin = 201.6518
				xmax = 201.7418
				text = "Y"
			intervals [1535]:
				xmin = 201.7418
				xmax = 201.8018
				text = "UW1"
			intervals [1536]:
				xmin = 201.8018
				xmax = 201.8618
				text = "N"
			intervals [1537]:
				xmin = 201.8618
				xmax = 202.0118
				text = "OW1"
			intervals [1538]:
				xmin = 202.0118
				xmax = 202.1218
				text = "sp"
			intervals [1539]:
				xmin = 202.1218
				xmax = 202.2318
				text = "AY1"
			intervals [1540]:
				xmin = 202.2318
				xmax = 202.2918
				text = "L"
			intervals [1541]:
				xmin = 202.2918
				xmax = 202.4318
				text = "AH1"
			intervals [1542]:
				xmin = 202.4318
				xmax = 202.5218
				text = "V"
			intervals [1543]:
				xmin = 202.5218
				xmax = 202.5818
				text = "sp"
			intervals [1544]:
				xmin = 202.5818
				xmax = 202.6818
				text = "W"
			intervals [1545]:
				xmin = 202.6818
				xmax = 202.7818
				text = "ER1"
			intervals [1546]:
				xmin = 202.7818
				xmax = 202.8318
				text = "K"
			intervals [1547]:
				xmin = 202.8318
				xmax = 202.8618
				text = "IH0"
			intervals [1548]:
				xmin = 202.8618
				xmax = 202.8918
				text = "N"
			intervals [1549]:
				xmin = 202.8918
				xmax = 202.9318
				text = "W"
			intervals [1550]:
				xmin = 202.9318
				xmax = 202.9718
				text = "IH1"
			intervals [1551]:
				xmin = 202.9718
				xmax = 203.0118
				text = "TH"
			intervals [1552]:
				xmin = 203.0118
				xmax = 203.1118
				text = "T"
			intervals [1553]:
				xmin = 203.1118
				xmax = 203.3418
				text = "UW1"
			intervals [1554]:
				xmin = 203.3418
				xmax = 203.4218
				text = "L"
			intervals [1555]:
				xmin = 203.4218
				xmax = 203.6718
				text = "Z"
			intervals [1556]:
				xmin = 203.6718
				xmax = 204.4813
				text = ""
			intervals [1557]:
				xmin = 204.4813
				xmax = 204.5513
				text = "sil"
			intervals [1558]:
				xmin = 204.5513
				xmax = 204.7413
				text = "AH1"
			intervals [1559]:
				xmin = 204.7413
				xmax = 205.1113
				text = "M"
			intervals [1560]:
				xmin = 205.1113
				xmax = 205.3569
				text = ""
			intervals [1561]:
				xmin = 205.3569
				xmax = 205.5069
				text = "L"
			intervals [1562]:
				xmin = 205.5069
				xmax = 205.6369
				text = "AH1"
			intervals [1563]:
				xmin = 205.6369
				xmax = 205.7069
				text = "V"
			intervals [1564]:
				xmin = 205.7069
				xmax = 205.8169
				text = "T"
			intervals [1565]:
				xmin = 205.8169
				xmax = 205.9969
				text = "UW1"
			intervals [1566]:
				xmin = 205.9969
				xmax = 206.0969
				text = "L"
			intervals [1567]:
				xmin = 206.0969
				xmax = 206.2369
				text = "Z"
			intervals [1568]:
				xmin = 206.2369
				xmax = 206.2969
				text = "AY1"
			intervals [1569]:
				xmin = 206.2969
				xmax = 206.3869
				text = "B"
			intervals [1570]:
				xmin = 206.3869
				xmax = 206.5169
				text = "AY1"
			intervals [1571]:
				xmin = 206.5169
				xmax = 206.6269
				text = "T"
			intervals [1572]:
				xmin = 206.6269
				xmax = 206.7369
				text = "UW1"
			intervals [1573]:
				xmin = 206.7369
				xmax = 206.7969
				text = "L"
			intervals [1574]:
				xmin = 206.7969
				xmax = 206.8569
				text = "Z"
			intervals [1575]:
				xmin = 206.8569
				xmax = 206.8869
				text = "F"
			intervals [1576]:
				xmin = 206.8869
				xmax = 206.9369
				text = "ER0"
			intervals [1577]:
				xmin = 206.9369
				xmax = 207.0069
				text = "N"
			intervals [1578]:
				xmin = 207.0069
				xmax = 207.0869
				text = "OW1"
			intervals [1579]:
				xmin = 207.0869
				xmax = 207.1169
				text = "sp"
			intervals [1580]:
				xmin = 207.1169
				xmax = 207.1969
				text = "R"
			intervals [1581]:
				xmin = 207.1969
				xmax = 207.2569
				text = "IY1"
			intervals [1582]:
				xmin = 207.2569
				xmax = 207.3369
				text = "Z"
			intervals [1583]:
				xmin = 207.3369
				xmax = 207.4169
				text = "AH0"
			intervals [1584]:
				xmin = 207.4169
				xmax = 207.4669
				text = "N"
			intervals [1585]:
				xmin = 207.4669
				xmax = 207.5369
				text = "AY1"
			intervals [1586]:
				xmin = 207.5369
				xmax = 207.6269
				text = "M"
			intervals [1587]:
				xmin = 207.6269
				xmax = 207.6669
				text = "AH0"
			intervals [1588]:
				xmin = 207.6669
				xmax = 207.6969
				text = "sp"
			intervals [1589]:
				xmin = 207.6969
				xmax = 207.9269
				text = "AE1"
			intervals [1590]:
				xmin = 207.9269
				xmax = 208.0069
				text = "D"
			intervals [1591]:
				xmin = 208.0069
				xmax = 208.0969
				text = "T"
			intervals [1592]:
				xmin = 208.0969
				xmax = 208.1669
				text = "UW1"
			intervals [1593]:
				xmin = 208.1669
				xmax = 208.3369
				text = "L"
			intervals [1594]:
				xmin = 208.3369
				xmax = 208.3969
				text = "Z"
			intervals [1595]:
				xmin = 208.3969
				xmax = 208.4469
				text = "DH"
			intervals [1596]:
				xmin = 208.4469
				xmax = 208.4869
				text = "AE1"
			intervals [1597]:
				xmin = 208.4869
				xmax = 208.5669
				text = "T"
			intervals [1598]:
				xmin = 208.5669
				xmax = 208.6369
				text = "AY1"
			intervals [1599]:
				xmin = 208.6369
				xmax = 208.6869
				text = "D"
			intervals [1600]:
				xmin = 208.6869
				xmax = 208.8569
				text = "OW1"
			intervals [1601]:
				xmin = 208.8569
				xmax = 208.9369
				text = "N"
			intervals [1602]:
				xmin = 208.9369
				xmax = 208.9969
				text = "IY1"
			intervals [1603]:
				xmin = 208.9969
				xmax = 209.0569
				text = "V"
			intervals [1604]:
				xmin = 209.0569
				xmax = 209.1069
				text = "IH0"
			intervals [1605]:
				xmin = 209.1069
				xmax = 209.4069
				text = "N"
			intervals [1606]:
				xmin = 209.4069
				xmax = 209.4469
				text = "sp"
			intervals [1607]:
				xmin = 209.4469
				xmax = 209.5969
				text = "N"
			intervals [1608]:
				xmin = 209.5969
				xmax = 209.7369
				text = "OW1"
			intervals [1609]:
				xmin = 209.7369
				xmax = 209.8769
				text = "W"
			intervals [1610]:
				xmin = 209.8769
				xmax = 209.9369
				text = "AH1"
			intervals [1611]:
				xmin = 209.9369
				xmax = 209.9769
				text = "T"
			intervals [1612]:
				xmin = 209.9769
				xmax = 210.0569
				text = "sp"
			intervals [1613]:
				xmin = 210.0569
				xmax = 210.2169
				text = "IH1"
			intervals [1614]:
				xmin = 210.2169
				xmax = 210.2569
				text = "T"
			intervals [1615]:
				xmin = 210.2569
				xmax = 210.2869
				text = "sp"
			intervals [1616]:
				xmin = 210.2869
				xmax = 210.3469
				text = "W"
			intervals [1617]:
				xmin = 210.3469
				xmax = 210.5869
				text = "AH1"
			intervals [1618]:
				xmin = 210.5869
				xmax = 210.9369
				text = "Z"
			intervals [1619]:
				xmin = 210.9369
				xmax = 211.271
				text = ""
			intervals [1620]:
				xmin = 211.271
				xmax = 211.351
				text = "sil"
			intervals [1621]:
				xmin = 211.351
				xmax = 211.521
				text = "AE1"
			intervals [1622]:
				xmin = 211.521
				xmax = 211.851
				text = "N"
			intervals [1623]:
				xmin = 211.851
				xmax = 211.971
				text = "D"
			intervals [1624]:
				xmin = 211.971
				xmax = 212.101
				text = "AY1"
			intervals [1625]:
				xmin = 212.101
				xmax = 212.201
				text = "JH"
			intervals [1626]:
				xmin = 212.201
				xmax = 212.251
				text = "IH0"
			intervals [1627]:
				xmin = 212.251
				xmax = 212.331
				text = "S"
			intervals [1628]:
				xmin = 212.331
				xmax = 212.391
				text = "B"
			intervals [1629]:
				xmin = 212.391
				xmax = 212.641
				text = "AY1"
			intervals [1630]:
				xmin = 212.641
				xmax = 212.671
				text = "IH1"
			intervals [1631]:
				xmin = 212.671
				xmax = 212.711
				text = "T"
			intervals [1632]:
				xmin = 212.711
				xmax = 212.741
				text = "sp"
			intervals [1633]:
				xmin = 212.741
				xmax = 212.821
				text = "JH"
			intervals [1634]:
				xmin = 212.821
				xmax = 212.861
				text = "IH0"
			intervals [1635]:
				xmin = 212.861
				xmax = 212.921
				text = "S"
			intervals [1636]:
				xmin = 212.921
				xmax = 212.981
				text = "B"
			intervals [1637]:
				xmin = 212.981
				xmax = 213.011
				text = "IH0"
			intervals [1638]:
				xmin = 213.011
				xmax = 213.091
				text = "K"
			intervals [1639]:
				xmin = 213.091
				xmax = 213.241
				text = "AH1"
			intervals [1640]:
				xmin = 213.241
				xmax = 213.381
				text = "Z"
			intervals [1641]:
				xmin = 213.381
				xmax = 213.421
				text = "sp"
			intervals [1642]:
				xmin = 213.421
				xmax = 213.561
				text = "AY1"
			intervals [1643]:
				xmin = 213.561
				xmax = 213.631
				text = "HH"
			intervals [1644]:
				xmin = 213.631
				xmax = 213.701
				text = "AE1"
			intervals [1645]:
				xmin = 213.701
				xmax = 213.751
				text = "V"
			intervals [1646]:
				xmin = 213.751
				xmax = 213.791
				text = "T"
			intervals [1647]:
				xmin = 213.791
				xmax = 213.851
				text = "AH0"
			intervals [1648]:
				xmin = 213.851
				xmax = 213.931
				text = "HH"
			intervals [1649]:
				xmin = 213.931
				xmax = 214.041
				text = "AE1"
			intervals [1650]:
				xmin = 214.041
				xmax = 214.121
				text = "V"
			intervals [1651]:
				xmin = 214.121
				xmax = 214.161
				text = "IH1"
			intervals [1652]:
				xmin = 214.161
				xmax = 214.221
				text = "T"
			intervals [1653]:
				xmin = 214.221
				xmax = 214.251
				text = "spn"
			intervals [1654]:
				xmin = 214.251
				xmax = 214.321
				text = "DH"
			intervals [1655]:
				xmin = 214.321
				xmax = 214.371
				text = "AE1"
			intervals [1656]:
				xmin = 214.371
				xmax = 214.431
				text = "T"
			intervals [1657]:
				xmin = 214.431
				xmax = 214.591
				text = "S"
			intervals [1658]:
				xmin = 214.591
				xmax = 214.661
				text = "DH"
			intervals [1659]:
				xmin = 214.661
				xmax = 214.711
				text = "AE1"
			intervals [1660]:
				xmin = 214.711
				xmax = 214.781
				text = "T"
			intervals [1661]:
				xmin = 214.781
				xmax = 215.041
				text = "S"
			intervals [1662]:
				xmin = 215.041
				xmax = 215.071
				text = "sp"
			intervals [1663]:
				xmin = 215.071
				xmax = 215.131
				text = "M"
			intervals [1664]:
				xmin = 215.131
				xmax = 215.241
				text = "AY1"
			intervals [1665]:
				xmin = 215.241
				xmax = 215.271
				text = "sp"
			intervals [1666]:
				xmin = 215.271
				xmax = 215.331
				text = "TH"
			intervals [1667]:
				xmin = 215.331
				xmax = 215.421
				text = "IH1"
			intervals [1668]:
				xmin = 215.421
				xmax = 215.501
				text = "NG"
			intervals [1669]:
				xmin = 215.501
				xmax = 216.415
				text = "sp"
			intervals [1670]:
				xmin = 216.415
				xmax = 216.955
				text = "AH1"
			intervals [1671]:
				xmin = 216.955
				xmax = 217.6671
				text = "sp"
			intervals [1672]:
				xmin = 217.6671
				xmax = 217.7971
				text = "AO1"
			intervals [1673]:
				xmin = 217.7971
				xmax = 217.8571
				text = "L"
			intervals [1674]:
				xmin = 217.8571
				xmax = 217.9471
				text = "S"
			intervals [1675]:
				xmin = 217.9471
				xmax = 218.1571
				text = "OW0"
			intervals [1676]:
				xmin = 218.1571
				xmax = 218.2371
				text = "W"
			intervals [1677]:
				xmin = 218.2371
				xmax = 218.3771
				text = "ER1"
			intervals [1678]:
				xmin = 218.3771
				xmax = 218.4071
				text = "K"
			intervals [1679]:
				xmin = 218.4071
				xmax = 218.5222
				text = ""
			intervals [1680]:
				xmin = 218.5222
				xmax = 218.5722
				text = "sil"
			intervals [1681]:
				xmin = 218.5722
				xmax = 218.8922
				text = "AH1"
			intervals [1682]:
				xmin = 218.8922
				xmax = 219.1122
				text = "M"
			intervals [1683]:
				xmin = 219.1122
				xmax = 219.465
				text = "sp"
			intervals [1684]:
				xmin = 219.465
				xmax = 219.605
				text = "R"
			intervals [1685]:
				xmin = 219.605
				xmax = 219.635
				text = "EH2"
			intervals [1686]:
				xmin = 219.635
				xmax = 219.735
				text = "Z"
			intervals [1687]:
				xmin = 219.735
				xmax = 219.785
				text = "IH0"
			intervals [1688]:
				xmin = 219.785
				xmax = 219.855
				text = "D"
			intervals [1689]:
				xmin = 219.855
				xmax = 219.945
				text = "EH1"
			intervals [1690]:
				xmin = 219.945
				xmax = 220.005
				text = "N"
			intervals [1691]:
				xmin = 220.005
				xmax = 220.085
				text = "CH"
			intervals [1692]:
				xmin = 220.085
				xmax = 220.175
				text = "AH0"
			intervals [1693]:
				xmin = 220.175
				xmax = 220.565
				text = "L"
			intervals [1694]:
				xmin = 220.565
				xmax = 220.595
				text = "sp"
			intervals [1695]:
				xmin = 220.595
				xmax = 220.905
				text = "AH1"
			intervals [1696]:
				xmin = 220.905
				xmax = 221.125
				text = "M"
			intervals [1697]:
				xmin = 221.125
				xmax = 222.7702
				text = "sp"
			intervals [1698]:
				xmin = 222.7702
				xmax = 222.9302
				text = "R"
			intervals [1699]:
				xmin = 222.9302
				xmax = 222.9702
				text = "EH1"
			intervals [1700]:
				xmin = 222.9702
				xmax = 223.0102
				text = "N"
			intervals [1701]:
				xmin = 223.0102
				xmax = 223.0402
				text = "AH0"
			intervals [1702]:
				xmin = 223.0402
				xmax = 223.1302
				text = "V"
			intervals [1703]:
				xmin = 223.1302
				xmax = 223.2702
				text = "EY2"
			intervals [1704]:
				xmin = 223.2702
				xmax = 223.3402
				text = "SH"
			intervals [1705]:
				xmin = 223.3402
				xmax = 223.4002
				text = "AH0"
			intervals [1706]:
				xmin = 223.4002
				xmax = 223.4902
				text = "N"
			intervals [1707]:
				xmin = 223.4902
				xmax = 223.6502
				text = "Z"
			intervals [1708]:
				xmin = 223.6502
				xmax = 224.781
				text = ""
			intervals [1709]:
				xmin = 224.781
				xmax = 224.881
				text = "Y"
			intervals [1710]:
				xmin = 224.881
				xmax = 224.931
				text = "UW1"
			intervals [1711]:
				xmin = 224.931
				xmax = 224.991
				text = "N"
			intervals [1712]:
				xmin = 224.991
				xmax = 225.321
				text = "OW1"
			intervals [1713]:
				xmin = 225.321
				xmax = 225.351
				text = "sp"
			intervals [1714]:
				xmin = 225.351
				xmax = 225.591
				text = "AE1"
			intervals [1715]:
				xmin = 225.591
				xmax = 225.811
				text = "N"
			intervals [1716]:
				xmin = 225.811
				xmax = 225.941
				text = "D"
			intervals [1717]:
				xmin = 225.941
				xmax = 226.2924
				text = ""
			intervals [1718]:
				xmin = 226.2924
				xmax = 226.3324
				text = "sil"
			intervals [1719]:
				xmin = 226.3324
				xmax = 226.4624
				text = "HH"
			intervals [1720]:
				xmin = 226.4624
				xmax = 226.5024
				text = "AE1"
			intervals [1721]:
				xmin = 226.5024
				xmax = 226.5624
				text = "N"
			intervals [1722]:
				xmin = 226.5624
				xmax = 226.5924
				text = "D"
			intervals [1723]:
				xmin = 226.5924
				xmax = 226.6524
				text = "IY0"
			intervals [1724]:
				xmin = 226.6524
				xmax = 226.7224
				text = "M"
			intervals [1725]:
				xmin = 226.7224
				xmax = 226.8624
				text = "AE1"
			intervals [1726]:
				xmin = 226.8624
				xmax = 226.9524
				text = "N"
			intervals [1727]:
				xmin = 226.9524
				xmax = 227.0224
				text = "W"
			intervals [1728]:
				xmin = 227.0224
				xmax = 227.1424
				text = "ER1"
			intervals [1729]:
				xmin = 227.1424
				xmax = 227.1724
				text = "K"
			intervals [1730]:
				xmin = 227.1724
				xmax = 228.2083
				text = ""
			intervals [1731]:
				xmin = 228.2083
				xmax = 228.2683
				text = "sil"
			intervals [1732]:
				xmin = 228.2683
				xmax = 228.3483
				text = "EH1"
			intervals [1733]:
				xmin = 228.3483
				xmax = 228.4083
				text = "N"
			intervals [1734]:
				xmin = 228.4083
				xmax = 228.4883
				text = "IY0"
			intervals [1735]:
				xmin = 228.4883
				xmax = 228.5283
				text = "TH"
			intervals [1736]:
				xmin = 228.5283
				xmax = 228.5783
				text = "IH2"
			intervals [1737]:
				xmin = 228.5783
				xmax = 228.6383
				text = "NG"
			intervals [1738]:
				xmin = 228.6383
				xmax = 228.6683
				text = "DH"
			intervals [1739]:
				xmin = 228.6683
				xmax = 228.6983
				text = "AE1"
			intervals [1740]:
				xmin = 228.6983
				xmax = 228.7283
				text = "T"
			intervals [1741]:
				xmin = 228.7283
				xmax = 228.7583
				text = "HH"
			intervals [1742]:
				xmin = 228.7583
				xmax = 228.8383
				text = "AE1"
			intervals [1743]:
				xmin = 228.8383
				xmax = 228.9083
				text = "Z"
			intervals [1744]:
				xmin = 228.9083
				xmax = 228.9383
				text = "T"
			intervals [1745]:
				xmin = 228.9383
				xmax = 228.9883
				text = "AH0"
			intervals [1746]:
				xmin = 228.9883
				xmax = 229.0483
				text = "D"
			intervals [1747]:
				xmin = 229.0483
				xmax = 229.1383
				text = "UW1"
			intervals [1748]:
				xmin = 229.1383
				xmax = 229.1783
				text = "W"
			intervals [1749]:
				xmin = 229.1783
				xmax = 229.2083
				text = "IH0"
			intervals [1750]:
				xmin = 229.2083
				xmax = 229.2383
				text = "DH"
			intervals [1751]:
				xmin = 229.2383
				xmax = 229.2883
				text = "AH0"
			intervals [1752]:
				xmin = 229.2883
				xmax = 229.3683
				text = "HH"
			intervals [1753]:
				xmin = 229.3683
				xmax = 229.5383
				text = "AW1"
			intervals [1754]:
				xmin = 229.5383
				xmax = 229.9183
				text = "S"
			intervals [1755]:
				xmin = 229.9183
				xmax = 230.3393
				text = "sp"
			intervals [1756]:
				xmin = 230.3393
				xmax = 230.4093
				text = "AY1"
			intervals [1757]:
				xmin = 230.4093
				xmax = 230.4893
				text = "M"
			intervals [1758]:
				xmin = 230.4893
				xmax = 230.6193
				text = "IH1"
			intervals [1759]:
				xmin = 230.6193
				xmax = 230.6693
				text = "N"
			intervals [1760]:
				xmin = 230.6693
				xmax = 230.7393
				text = "IH1"
			intervals [1761]:
				xmin = 230.7393
				xmax = 230.8293
				text = "T"
			intervals [1762]:
				xmin = 230.8293
				xmax = 231.3817
				text = ""
			intervals [1763]:
				xmin = 231.3817
				xmax = 231.5217
				text = "sil"
			intervals [1764]:
				xmin = 231.5217
				xmax = 231.6417
				text = "AY1"
			intervals [1765]:
				xmin = 231.6417
				xmax = 232.0617
				text = "M"
			intervals [1766]:
				xmin = 232.0617
				xmax = 232.3017
				text = "sp"
			intervals [1767]:
				xmin = 232.3017
				xmax = 232.4117
				text = "CH"
			intervals [1768]:
				xmin = 232.4117
				xmax = 232.5617
				text = "EY1"
			intervals [1769]:
				xmin = 232.5617
				xmax = 232.6017
				text = "N"
			intervals [1770]:
				xmin = 232.6017
				xmax = 232.6717
				text = "JH"
			intervals [1771]:
				xmin = 232.6717
				xmax = 232.7217
				text = "IH0"
			intervals [1772]:
				xmin = 232.7217
				xmax = 232.9617
				text = "N"
			intervals [1773]:
				xmin = 232.9617
				xmax = 233.0017
				text = "sp"
			intervals [1774]:
				xmin = 233.0017
				xmax = 233.1217
				text = "AH0"
			intervals [1775]:
				xmin = 233.1217
				xmax = 233.4217
				text = "M"
			intervals [1776]:
				xmin = 233.4217
				xmax = 233.8299
				text = "sp"
			intervals [1777]:
				xmin = 233.8299
				xmax = 233.9299
				text = "F"
			intervals [1778]:
				xmin = 233.9299
				xmax = 234.0299
				text = "IH1"
			intervals [1779]:
				xmin = 234.0299
				xmax = 234.0999
				text = "K"
			intervals [1780]:
				xmin = 234.0999
				xmax = 234.1599
				text = "S"
			intervals [1781]:
				xmin = 234.1599
				xmax = 234.2099
				text = "IH0"
			intervals [1782]:
				xmin = 234.2099
				xmax = 234.3899
				text = "N"
			intervals [1783]:
				xmin = 234.3899
				xmax = 234.4199
				text = "sp"
			intervals [1784]:
				xmin = 234.4199
				xmax = 235.1655
				text = ""
			intervals [1785]:
				xmin = 235.1655
				xmax = 235.2555
				text = "Y"
			intervals [1786]:
				xmin = 235.2555
				xmax = 235.3055
				text = "UW1"
			intervals [1787]:
				xmin = 235.3055
				xmax = 235.3755
				text = "N"
			intervals [1788]:
				xmin = 235.3755
				xmax = 235.4955
				text = "OW1"
			intervals [1789]:
				xmin = 235.4955
				xmax = 235.5655
				text = "DH"
			intervals [1790]:
				xmin = 235.5655
				xmax = 235.6355
				text = "AE1"
			intervals [1791]:
				xmin = 235.6355
				xmax = 235.6955
				text = "T"
			intervals [1792]:
				xmin = 235.6955
				xmax = 235.8455
				text = "S"
			intervals [1793]:
				xmin = 235.8455
				xmax = 235.8955
				text = "DH"
			intervals [1794]:
				xmin = 235.8955
				xmax = 235.9655
				text = "AE1"
			intervals [1795]:
				xmin = 235.9655
				xmax = 236.0155
				text = "T"
			intervals [1796]:
				xmin = 236.0155
				xmax = 236.1055
				text = "Z"
			intervals [1797]:
				xmin = 236.1055
				xmax = 236.2555
				text = "M"
			intervals [1798]:
				xmin = 236.2555
				xmax = 236.4055
				text = "AY1"
			intervals [1799]:
				xmin = 236.4055
				xmax = 236.679
				text = "sp"
			intervals [1800]:
				xmin = 236.679
				xmax = 236.759
				text = "M"
			intervals [1801]:
				xmin = 236.759
				xmax = 236.859
				text = "AY1"
			intervals [1802]:
				xmin = 236.859
				xmax = 236.929
				text = "P"
			intervals [1803]:
				xmin = 236.929
				xmax = 236.959
				text = "R"
			intervals [1804]:
				xmin = 236.959
				xmax = 237.029
				text = "AH0"
			intervals [1805]:
				xmin = 237.029
				xmax = 237.109
				text = "F"
			intervals [1806]:
				xmin = 237.109
				xmax = 237.209
				text = "EH1"
			intervals [1807]:
				xmin = 237.209
				xmax = 237.319
				text = "SH"
			intervals [1808]:
				xmin = 237.319
				xmax = 237.369
				text = "AH0"
			intervals [1809]:
				xmin = 237.369
				xmax = 237.409
				text = "N"
			intervals [1810]:
				xmin = 237.409
				xmax = 238.4918
				text = "sp"
			intervals [1811]:
				xmin = 238.4918
				xmax = 238.5618
				text = "AH0"
			intervals [1812]:
				xmin = 238.5618
				xmax = 238.6218
				text = "N"
			intervals [1813]:
				xmin = 238.6218
				xmax = 238.7418
				text = "AY1"
			intervals [1814]:
				xmin = 238.7418
				xmax = 238.7918
				text = "L"
			intervals [1815]:
				xmin = 238.7918
				xmax = 238.8918
				text = "AH1"
			intervals [1816]:
				xmin = 238.8918
				xmax = 238.9718
				text = "V"
			intervals [1817]:
				xmin = 238.9718
				xmax = 239.0118
				text = "IH1"
			intervals [1818]:
				xmin = 239.0118
				xmax = 239.0818
				text = "T"
			intervals [1819]:
				xmin = 239.0818
				xmax = 239.1118
				text = "sp"
			intervals [1820]:
				xmin = 239.1118
				xmax = 239.2118
				text = "AY1"
			intervals [1821]:
				xmin = 239.2118
				xmax = 239.3318
				text = "AE1"
			intervals [1822]:
				xmin = 239.3318
				xmax = 239.3818
				text = "K"
			intervals [1823]:
				xmin = 239.3818
				xmax = 239.4518
				text = "CH"
			intervals [1824]:
				xmin = 239.4518
				xmax = 239.5118
				text = "L"
			intervals [1825]:
				xmin = 239.5118
				xmax = 239.5418
				text = "IY0"
			intervals [1826]:
				xmin = 239.5418
				xmax = 239.6018
				text = "HH"
			intervals [1827]:
				xmin = 239.6018
				xmax = 239.6418
				text = "AE1"
			intervals [1828]:
				xmin = 239.6418
				xmax = 239.7118
				text = "V"
			intervals [1829]:
				xmin = 239.7118
				xmax = 239.7818
				text = "AH0"
			intervals [1830]:
				xmin = 239.7818
				xmax = 239.9018
				text = "P"
			intervals [1831]:
				xmin = 239.9018
				xmax = 240.0718
				text = "AE1"
			intervals [1832]:
				xmin = 240.0718
				xmax = 240.1418
				text = "SH"
			intervals [1833]:
				xmin = 240.1418
				xmax = 240.1918
				text = "AH0"
			intervals [1834]:
				xmin = 240.1918
				xmax = 240.2318
				text = "N"
			intervals [1835]:
				xmin = 240.2318
				xmax = 240.3318
				text = "F"
			intervals [1836]:
				xmin = 240.3318
				xmax = 240.5018
				text = "AO1"
			intervals [1837]:
				xmin = 240.5018
				xmax = 240.5318
				text = "R"
			intervals [1838]:
				xmin = 240.5318
				xmax = 240.5618
				text = "IH0"
			intervals [1839]:
				xmin = 240.5618
				xmax = 240.5918
				text = "T"
			intervals [1840]:
				xmin = 240.5918
				xmax = 241.7743
				text = "sp"
			intervals [1841]:
				xmin = 241.7743
				xmax = 241.8043
				text = "Y"
			intervals [1842]:
				xmin = 241.8043
				xmax = 241.8743
				text = "UW1"
			intervals [1843]:
				xmin = 241.8743
				xmax = 241.9243
				text = "N"
			intervals [1844]:
				xmin = 241.9243
				xmax = 241.9643
				text = "OW1"
			intervals [1845]:
				xmin = 241.9643
				xmax = 241.9943
				text = "DH"
			intervals [1846]:
				xmin = 241.9943
				xmax = 242.0643
				text = "AH0"
			intervals [1847]:
				xmin = 242.0643
				xmax = 242.1143
				text = "T"
			intervals [1848]:
				xmin = 242.1143
				xmax = 242.1943
				text = "S"
			intervals [1849]:
				xmin = 242.1943
				xmax = 242.2843
				text = "W"
			intervals [1850]:
				xmin = 242.2843
				xmax = 242.3443
				text = "AY1"
			intervals [1851]:
				xmin = 242.3443
				xmax = 242.4343
				text = "AY1"
			intervals [1852]:
				xmin = 242.4343
				xmax = 242.4943
				text = "V"
			intervals [1853]:
				xmin = 242.4943
				xmax = 242.6243
				text = "B"
			intervals [1854]:
				xmin = 242.6243
				xmax = 242.6643
				text = "IH1"
			intervals [1855]:
				xmin = 242.6643
				xmax = 242.7543
				text = "N"
			intervals [1856]:
				xmin = 242.7543
				xmax = 242.8243
				text = "IH1"
			intervals [1857]:
				xmin = 242.8243
				xmax = 242.8943
				text = "N"
			intervals [1858]:
				xmin = 242.8943
				xmax = 242.9643
				text = "IH0"
			intervals [1859]:
				xmin = 242.9643
				xmax = 243.0043
				text = "T"
			intervals [1860]:
				xmin = 243.0043
				xmax = 243.0743
				text = "F"
			intervals [1861]:
				xmin = 243.0743
				xmax = 243.1243
				text = "ER0"
			intervals [1862]:
				xmin = 243.1243
				xmax = 243.2343
				text = "S"
			intervals [1863]:
				xmin = 243.2343
				xmax = 243.3643
				text = "OW1"
			intervals [1864]:
				xmin = 243.3643
				xmax = 243.4443
				text = "L"
			intervals [1865]:
				xmin = 243.4443
				xmax = 243.6243
				text = "AO1"
			intervals [1866]:
				xmin = 243.6243
				xmax = 243.7543
				text = "NG"
			intervals [1867]:
				xmin = 243.7543
				xmax = 243.7843
				text = "sp"
			intervals [1868]:
				xmin = 243.7843
				xmax = 243.8543
				text = "B"
			intervals [1869]:
				xmin = 243.8543
				xmax = 243.8943
				text = "IH0"
			intervals [1870]:
				xmin = 243.8943
				xmax = 243.9743
				text = "N"
			intervals [1871]:
				xmin = 243.9743
				xmax = 244.0543
				text = "W"
			intervals [1872]:
				xmin = 244.0543
				xmax = 244.1643
				text = "ER1"
			intervals [1873]:
				xmin = 244.1643
				xmax = 244.2043
				text = "K"
			intervals [1874]:
				xmin = 244.2043
				xmax = 244.2443
				text = "IH0"
			intervals [1875]:
				xmin = 244.2443
				xmax = 244.2843
				text = "N"
			intervals [1876]:
				xmin = 244.2843
				xmax = 244.3843
				text = "IH1"
			intervals [1877]:
				xmin = 244.3843
				xmax = 244.4243
				text = "T"
			intervals [1878]:
				xmin = 244.4243
				xmax = 244.4543
				text = "sp"
			intervals [1879]:
				xmin = 244.4543
				xmax = 244.7443
				text = "S"
			intervals [1880]:
				xmin = 244.7443
				xmax = 244.7743
				text = "IH1"
			intervals [1881]:
				xmin = 244.7743
				xmax = 244.8343
				text = "N"
			intervals [1882]:
				xmin = 244.8343
				xmax = 244.9143
				text = "S"
			intervals [1883]:
				xmin = 244.9143
				xmax = 245.0343
				text = "AY1"
			intervals [1884]:
				xmin = 245.0343
				xmax = 245.1043
				text = "W"
			intervals [1885]:
				xmin = 245.1043
				xmax = 245.1743
				text = "AO1"
			intervals [1886]:
				xmin = 245.1743
				xmax = 245.3143
				text = "Z"
			intervals [1887]:
				xmin = 245.3143
				xmax = 245.6343
				text = "AH1"
			intervals [1888]:
				xmin = 245.6343
				xmax = 245.6743
				text = "sp"
			intervals [1889]:
				xmin = 245.6743
				xmax = 245.8243
				text = "F"
			intervals [1890]:
				xmin = 245.8243
				xmax = 245.8743
				text = "IH1"
			intervals [1891]:
				xmin = 245.8743
				xmax = 245.9643
				text = "F"
			intervals [1892]:
				xmin = 245.9643
				xmax = 246.0143
				text = "T"
			intervals [1893]:
				xmin = 246.0143
				xmax = 246.1843
				text = "IY1"
			intervals [1894]:
				xmin = 246.1843
				xmax = 246.2743
				text = "N"
			intervals [1895]:
				xmin = 246.2743
				xmax = 246.3243
				text = "sp"
			intervals [1896]:
				xmin = 246.3243
				xmax = 246.5443
				text = "AE1"
			intervals [1897]:
				xmin = 246.5443
				xmax = 246.6043
				text = "K"
			intervals [1898]:
				xmin = 246.6043
				xmax = 246.6443
				text = "SH"
			intervals [1899]:
				xmin = 246.6443
				xmax = 246.7043
				text = "AH0"
			intervals [1900]:
				xmin = 246.7043
				xmax = 246.7443
				text = "L"
			intervals [1901]:
				xmin = 246.7443
				xmax = 246.8043
				text = "IY0"
			intervals [1902]:
				xmin = 246.8043
				xmax = 246.8543
				text = "sp"
			intervals [1903]:
				xmin = 246.8543
				xmax = 247.6361
				text = ""
			intervals [1904]:
				xmin = 247.6361
				xmax = 247.7661
				text = "S"
			intervals [1905]:
				xmin = 247.7661
				xmax = 247.8261
				text = "T"
			intervals [1906]:
				xmin = 247.8261
				xmax = 247.9061
				text = "AA1"
			intervals [1907]:
				xmin = 247.9061
				xmax = 247.9461
				text = "R"
			intervals [1908]:
				xmin = 247.9461
				xmax = 247.9861
				text = "T"
			intervals [1909]:
				xmin = 247.9861
				xmax = 248.0461
				text = "AH0"
			intervals [1910]:
				xmin = 248.0461
				xmax = 248.0761
				text = "D"
			intervals [1911]:
				xmin = 248.0761
				xmax = 248.2961
				text = "AE1"
			intervals [1912]:
				xmin = 248.2961
				xmax = 248.4461
				text = "Z"
			intervals [1913]:
				xmin = 248.4461
				xmax = 248.7161
				text = "AH1"
			intervals [1914]:
				xmin = 248.7161
				xmax = 248.8861
				text = "M"
			intervals [1915]:
				xmin = 248.8861
				xmax = 249.0261
				text = "sp"
			intervals [1916]:
				xmin = 249.0261
				xmax = 249.1361
				text = "W"
			intervals [1917]:
				xmin = 249.1361
				xmax = 249.1761
				text = "AO1"
			intervals [1918]:
				xmin = 249.1761
				xmax = 249.2761
				text = "N"
			intervals [1919]:
				xmin = 249.2761
				xmax = 249.3061
				text = "IH0"
			intervals [1920]:
				xmin = 249.3061
				xmax = 249.3361
				text = "D"
			intervals [1921]:
				xmin = 249.3361
				xmax = 249.3661
				text = "T"
			intervals [1922]:
				xmin = 249.3661
				xmax = 249.3961
				text = "AH0"
			intervals [1923]:
				xmin = 249.3961
				xmax = 249.4561
				text = "B"
			intervals [1924]:
				xmin = 249.4561
				xmax = 249.5661
				text = "IY1"
			intervals [1925]:
				xmin = 249.5661
				xmax = 249.6761
				text = "AH0"
			intervals [1926]:
				xmin = 249.6761
				xmax = 249.7661
				text = "AA1"
			intervals [1927]:
				xmin = 249.7661
				xmax = 249.8161
				text = "R"
			intervals [1928]:
				xmin = 249.8161
				xmax = 249.8461
				text = "K"
			intervals [1929]:
				xmin = 249.8461
				xmax = 249.9061
				text = "AH0"
			intervals [1930]:
				xmin = 249.9061
				xmax = 250.0261
				text = "T"
			intervals [1931]:
				xmin = 250.0261
				xmax = 250.1261
				text = "EH2"
			intervals [1932]:
				xmin = 250.1261
				xmax = 250.1861
				text = "K"
			intervals [1933]:
				xmin = 250.1861
				xmax = 250.2361
				text = "T"
			intervals [1934]:
				xmin = 250.2361
				xmax = 250.6712
				text = ""
			intervals [1935]:
				xmin = 250.6712
				xmax = 250.7312
				text = "sil"
			intervals [1936]:
				xmin = 250.7312
				xmax = 250.8912
				text = "W"
			intervals [1937]:
				xmin = 250.8912
				xmax = 250.9312
				text = "EH1"
			intervals [1938]:
				xmin = 250.9312
				xmax = 250.9612
				text = "N"
			intervals [1939]:
				xmin = 250.9612
				xmax = 250.9912
				text = "T"
			intervals [1940]:
				xmin = 250.9912
				xmax = 251.0212
				text = "T"
			intervals [1941]:
				xmin = 251.0212
				xmax = 251.0712
				text = "AH0"
			intervals [1942]:
				xmin = 251.0712
				xmax = 251.1312
				text = "HH"
			intervals [1943]:
				xmin = 251.1312
				xmax = 251.2612
				text = "AY1"
			intervals [1944]:
				xmin = 251.2612
				xmax = 251.3512
				text = "S"
			intervals [1945]:
				xmin = 251.3512
				xmax = 251.4212
				text = "K"
			intervals [1946]:
				xmin = 251.4212
				xmax = 251.6512
				text = "UW1"
			intervals [1947]:
				xmin = 251.6512
				xmax = 251.6812
				text = "L"
			intervals [1948]:
				xmin = 251.6812
				xmax = 251.7412
				text = "IH0"
			intervals [1949]:
				xmin = 251.7412
				xmax = 251.7912
				text = "N"
			intervals [1950]:
				xmin = 251.7912
				xmax = 251.8512
				text = "AH0"
			intervals [1951]:
				xmin = 251.8512
				xmax = 251.8812
				text = "sp"
			intervals [1952]:
				xmin = 251.8812
				xmax = 252.0212
				text = "spn"
			intervals [1953]:
				xmin = 252.0212
				xmax = 252.1712
				text = "T"
			intervals [1954]:
				xmin = 252.1712
				xmax = 252.2412
				text = "EH1"
			intervals [1955]:
				xmin = 252.2412
				xmax = 252.3412
				text = "K"
			intervals [1956]:
				xmin = 252.3412
				xmax = 252.3912
				text = "P"
			intervals [1957]:
				xmin = 252.3912
				xmax = 252.4312
				text = "R"
			intervals [1958]:
				xmin = 252.4312
				xmax = 252.5112
				text = "OW1"
			intervals [1959]:
				xmin = 252.5112
				xmax = 252.5412
				text = "G"
			intervals [1960]:
				xmin = 252.5412
				xmax = 252.6212
				text = "R"
			intervals [1961]:
				xmin = 252.6212
				xmax = 252.7712
				text = "AE2"
			intervals [1962]:
				xmin = 252.7712
				xmax = 252.8012
				text = "M"
			intervals [1963]:
				xmin = 252.8012
				xmax = 253.4805
				text = "sp"
			intervals [1964]:
				xmin = 253.4805
				xmax = 253.5905
				text = "F"
			intervals [1965]:
				xmin = 253.5905
				xmax = 253.6805
				text = "AO1"
			intervals [1966]:
				xmin = 253.6805
				xmax = 253.7105
				text = "R"
			intervals [1967]:
				xmin = 253.7105
				xmax = 254.2505
				text = "AH1"
			intervals [1968]:
				xmin = 254.2505
				xmax = 255.3209
				text = "sp"
			intervals [1969]:
				xmin = 255.3209
				xmax = 255.4109
				text = "F"
			intervals [1970]:
				xmin = 255.4109
				xmax = 255.4509
				text = "ER0"
			intervals [1971]:
				xmin = 255.4509
				xmax = 255.5809
				text = "AA1"
			intervals [1972]:
				xmin = 255.5809
				xmax = 255.6409
				text = "R"
			intervals [1973]:
				xmin = 255.6409
				xmax = 255.6709
				text = "K"
			intervals [1974]:
				xmin = 255.6709
				xmax = 255.7209
				text = "AH0"
			intervals [1975]:
				xmin = 255.7209
				xmax = 255.8209
				text = "T"
			intervals [1976]:
				xmin = 255.8209
				xmax = 255.9009
				text = "EH2"
			intervals [1977]:
				xmin = 255.9009
				xmax = 255.9709
				text = "K"
			intervals [1978]:
				xmin = 255.9709
				xmax = 256.0509
				text = "CH"
			intervals [1979]:
				xmin = 256.0509
				xmax = 256.1309
				text = "ER0"
			intervals [1980]:
				xmin = 256.1309
				xmax = 257.4283
				text = "sp"
			intervals [1981]:
				xmin = 257.4283
				xmax = 257.5783
				text = "HH"
			intervals [1982]:
				xmin = 257.5783
				xmax = 257.6383
				text = "AE1"
			intervals [1983]:
				xmin = 257.6383
				xmax = 257.6783
				text = "D"
			intervals [1984]:
				xmin = 257.6783
				xmax = 257.7283
				text = "AH0"
			intervals [1985]:
				xmin = 257.7283
				xmax = 257.8183
				text = "B"
			intervals [1986]:
				xmin = 257.8183
				xmax = 257.9783
				text = "EY1"
			intervals [1987]:
				xmin = 257.9783
				xmax = 258.0183
				text = "B"
			intervals [1988]:
				xmin = 258.0183
				xmax = 258.1483
				text = "IY0"
			intervals [1989]:
				xmin = 258.1483
				xmax = 258.3983
				text = "sp"
			intervals [1990]:
				xmin = 258.3983
				xmax = 258.6383
				text = "AE1"
			intervals [1991]:
				xmin = 258.6383
				xmax = 258.7283
				text = "N"
			intervals [1992]:
				xmin = 258.7283
				xmax = 258.7583
				text = "DH"
			intervals [1993]:
				xmin = 258.7583
				xmax = 258.7883
				text = "EH1"
			intervals [1994]:
				xmin = 258.7883
				xmax = 258.8483
				text = "N"
			intervals [1995]:
				xmin = 258.8483
				xmax = 258.8983
				text = "EH1"
			intervals [1996]:
				xmin = 258.8983
				xmax = 258.9383
				text = "V"
			intervals [1997]:
				xmin = 258.9383
				xmax = 258.9883
				text = "R"
			intervals [1998]:
				xmin = 258.9883
				xmax = 259.0283
				text = "IY0"
			intervals [1999]:
				xmin = 259.0283
				xmax = 259.0883
				text = "TH"
			intervals [2000]:
				xmin = 259.0883
				xmax = 259.1683
				text = "IH2"
			intervals [2001]:
				xmin = 259.1683
				xmax = 259.2583
				text = "NG"
			intervals [2002]:
				xmin = 259.2583
				xmax = 259.3283
				text = "W"
			intervals [2003]:
				xmin = 259.3283
				xmax = 259.3883
				text = "EH1"
			intervals [2004]:
				xmin = 259.3883
				xmax = 259.4583
				text = "N"
			intervals [2005]:
				xmin = 259.4583
				xmax = 259.5683
				text = "T"
			intervals [2006]:
				xmin = 259.5683
				xmax = 259.6883
				text = "S"
			intervals [2007]:
				xmin = 259.6883
				xmax = 259.8283
				text = "AW1"
			intervals [2008]:
				xmin = 259.8283
				xmax = 260.0183
				text = "TH"
			intervals [2009]:
				xmin = 260.0183
				xmax = 260.0483
				text = "sp"
			intervals [2010]:
				xmin = 260.0483
				xmax = 260.0983
				text = "K"
			intervals [2011]:
				xmin = 260.0983
				xmax = 260.1483
				text = "AA1"
			intervals [2012]:
				xmin = 260.1483
				xmax = 260.2183
				text = "Z"
			intervals [2013]:
				xmin = 260.2183
				xmax = 260.2683
				text = "AY1"
			intervals [2014]:
				xmin = 260.2683
				xmax = 260.3383
				text = "HH"
			intervals [2015]:
				xmin = 260.3383
				xmax = 260.4083
				text = "AE1"
			intervals [2016]:
				xmin = 260.4083
				xmax = 260.4483
				text = "D"
			intervals [2017]:
				xmin = 260.4483
				xmax = 260.4783
				text = "T"
			intervals [2018]:
				xmin = 260.4783
				xmax = 260.5083
				text = "IH0"
			intervals [2019]:
				xmin = 260.5083
				xmax = 260.6083
				text = "HH"
			intervals [2020]:
				xmin = 260.6083
				xmax = 260.6983
				text = "AE1"
			intervals [2021]:
				xmin = 260.6983
				xmax = 260.7383
				text = "V"
			intervals [2022]:
				xmin = 260.7383
				xmax = 260.8283
				text = "M"
			intervals [2023]:
				xmin = 260.8283
				xmax = 260.9183
				text = "AH1"
			intervals [2024]:
				xmin = 260.9183
				xmax = 260.9683
				text = "N"
			intervals [2025]:
				xmin = 260.9683
				xmax = 261.1183
				text = "IY0"
			intervals [2026]:
				xmin = 261.1183
				xmax = 261.2473
				text = ""
			intervals [2027]:
				xmin = 261.2473
				xmax = 261.2973
				text = "sil"
			intervals [2028]:
				xmin = 261.2973
				xmax = 261.4173
				text = "S"
			intervals [2029]:
				xmin = 261.4173
				xmax = 261.5573
				text = "OW1"
			intervals [2030]:
				xmin = 261.5573
				xmax = 262.4495
				text = "sp"
			intervals [2031]:
				xmin = 262.4495
				xmax = 262.5295
				text = "G"
			intervals [2032]:
				xmin = 262.5295
				xmax = 262.5995
				text = "AA1"
			intervals [2033]:
				xmin = 262.5995
				xmax = 262.6495
				text = "T"
			intervals [2034]:
				xmin = 262.6495
				xmax = 262.6795
				text = "IH0"
			intervals [2035]:
				xmin = 262.6795
				xmax = 262.7095
				text = "N"
			intervals [2036]:
				xmin = 262.7095
				xmax = 262.8095
				text = "T"
			intervals [2037]:
				xmin = 262.8095
				xmax = 262.8495
				text = "UW1"
			intervals [2038]:
				xmin = 262.8495
				xmax = 262.8895
				text = "DH"
			intervals [2039]:
				xmin = 262.8895
				xmax = 262.9295
				text = "IY0"
			intervals [2040]:
				xmin = 262.9295
				xmax = 262.9695
				text = "K"
			intervals [2041]:
				xmin = 262.9695
				xmax = 262.9995
				text = "AH0"
			intervals [2042]:
				xmin = 262.9995
				xmax = 263.0295
				text = "N"
			intervals [2043]:
				xmin = 263.0295
				xmax = 263.0595
				text = "S"
			intervals [2044]:
				xmin = 263.0595
				xmax = 263.1295
				text = "T"
			intervals [2045]:
				xmin = 263.1295
				xmax = 263.1895
				text = "R"
			intervals [2046]:
				xmin = 263.1895
				xmax = 263.2495
				text = "AH1"
			intervals [2047]:
				xmin = 263.2495
				xmax = 263.2795
				text = "K"
			intervals [2048]:
				xmin = 263.2795
				xmax = 263.3295
				text = "SH"
			intervals [2049]:
				xmin = 263.3295
				xmax = 263.3695
				text = "AH0"
			intervals [2050]:
				xmin = 263.3695
				xmax = 263.4095
				text = "N"
			intervals [2051]:
				xmin = 263.4095
				xmax = 263.4995
				text = "W"
			intervals [2052]:
				xmin = 263.4995
				xmax = 263.6595
				text = "ER1"
			intervals [2053]:
				xmin = 263.6595
				xmax = 263.6995
				text = "L"
			intervals [2054]:
				xmin = 263.6995
				xmax = 263.7295
				text = "D"
			intervals [2055]:
				xmin = 263.7295
				xmax = 264.9497
				text = "sp"
			intervals [2056]:
				xmin = 264.9497
				xmax = 264.9997
				text = "G"
			intervals [2057]:
				xmin = 264.9997
				xmax = 265.0797
				text = "AA1"
			intervals [2058]:
				xmin = 265.0797
				xmax = 265.1197
				text = "T"
			intervals [2059]:
				xmin = 265.1197
				xmax = 265.1497
				text = "IH0"
			intervals [2060]:
				xmin = 265.1497
				xmax = 265.2097
				text = "N"
			intervals [2061]:
				xmin = 265.2097
				xmax = 265.3297
				text = "T"
			intervals [2062]:
				xmin = 265.3297
				xmax = 265.3597
				text = "UW1"
			intervals [2063]:
				xmin = 265.3597
				xmax = 265.3897
				text = "DH"
			intervals [2064]:
				xmin = 265.3897
				xmax = 265.4497
				text = "AH0"
			intervals [2065]:
				xmin = 265.4497
				xmax = 265.4897
				text = "R"
			intervals [2066]:
				xmin = 265.4897
				xmax = 265.5197
				text = "IH0"
			intervals [2067]:
				xmin = 265.5197
				xmax = 265.6097
				text = "M"
			intervals [2068]:
				xmin = 265.6097
				xmax = 265.7997
				text = "AA1"
			intervals [2069]:
				xmin = 265.7997
				xmax = 265.8397
				text = "D"
			intervals [2070]:
				xmin = 265.8397
				xmax = 265.8797
				text = "L"
			intervals [2071]:
				xmin = 265.8797
				xmax = 265.9097
				text = "IH0"
			intervals [2072]:
				xmin = 265.9097
				xmax = 266.0197
				text = "N"
			intervals [2073]:
				xmin = 266.0197
				xmax = 266.0997
				text = "sp"
			intervals [2074]:
				xmin = 266.0997
				xmax = 266.4323
				text = ""
			intervals [2075]:
				xmin = 266.4323
				xmax = 266.5323
				text = "Y"
			intervals [2076]:
				xmin = 266.5323
				xmax = 266.5723
				text = "UW1"
			intervals [2077]:
				xmin = 266.5723
				xmax = 266.6223
				text = "N"
			intervals [2078]:
				xmin = 266.6223
				xmax = 266.6923
				text = "OW1"
			intervals [2079]:
				xmin = 266.6923
				xmax = 266.8023
				text = "sp"
			intervals [2080]:
				xmin = 266.8023
				xmax = 266.9423
				text = "R"
			intervals [2081]:
				xmin = 266.9423
				xmax = 266.9923
				text = "EH2"
			intervals [2082]:
				xmin = 266.9923
				xmax = 267.0723
				text = "Z"
			intervals [2083]:
				xmin = 267.0723
				xmax = 267.1023
				text = "IH0"
			intervals [2084]:
				xmin = 267.1023
				xmax = 267.1723
				text = "D"
			intervals [2085]:
				xmin = 267.1723
				xmax = 267.2223
				text = "EH1"
			intervals [2086]:
				xmin = 267.2223
				xmax = 267.2823
				text = "N"
			intervals [2087]:
				xmin = 267.2823
				xmax = 267.3323
				text = "CH"
			intervals [2088]:
				xmin = 267.3323
				xmax = 267.3823
				text = "AH0"
			intervals [2089]:
				xmin = 267.3823
				xmax = 267.4123
				text = "L"
			intervals [2090]:
				xmin = 267.4123
				xmax = 267.4423
				text = "R"
			intervals [2091]:
				xmin = 267.4423
				xmax = 267.4723
				text = "IH0"
			intervals [2092]:
				xmin = 267.4723
				xmax = 267.5423
				text = "M"
			intervals [2093]:
				xmin = 267.5423
				xmax = 267.7023
				text = "AA1"
			intervals [2094]:
				xmin = 267.7023
				xmax = 267.7423
				text = "D"
			intervals [2095]:
				xmin = 267.7423
				xmax = 267.7823
				text = "L"
			intervals [2096]:
				xmin = 267.7823
				xmax = 267.8123
				text = "IH0"
			intervals [2097]:
				xmin = 267.8123
				xmax = 267.8723
				text = "N"
			intervals [2098]:
				xmin = 267.8723
				xmax = 267.9223
				text = "W"
			intervals [2099]:
				xmin = 267.9223
				xmax = 268.0823
				text = "ER1"
			intervals [2100]:
				xmin = 268.0823
				xmax = 268.1123
				text = "L"
			intervals [2101]:
				xmin = 268.1123
				xmax = 268.1423
				text = "D"
			intervals [2102]:
				xmin = 268.1423
				xmax = 269.7399
				text = "sp"
			intervals [2103]:
				xmin = 269.7399
				xmax = 269.8199
				text = "EH1"
			intervals [2104]:
				xmin = 269.8199
				xmax = 269.8899
				text = "N"
			intervals [2105]:
				xmin = 269.8899
				xmax = 269.9499
				text = "IY0"
			intervals [2106]:
				xmin = 269.9499
				xmax = 270.0299
				text = "TH"
			intervals [2107]:
				xmin = 270.0299
				xmax = 270.1599
				text = "IH2"
			intervals [2108]:
				xmin = 270.1599
				xmax = 270.2099
				text = "N"
			intervals [2109]:
				xmin = 270.2099
				xmax = 270.2599
				text = "DH"
			intervals [2110]:
				xmin = 270.2599
				xmax = 270.3499
				text = "AE1"
			intervals [2111]:
				xmin = 270.3499
				xmax = 270.3799
				text = "T"
			intervals [2112]:
				xmin = 270.3799
				xmax = 270.4099
				text = "HH"
			intervals [2113]:
				xmin = 270.4099
				xmax = 270.4499
				text = "AE1"
			intervals [2114]:
				xmin = 270.4499
				xmax = 270.5699
				text = "Z"
			intervals [2115]:
				xmin = 270.5699
				xmax = 270.5999
				text = "T"
			intervals [2116]:
				xmin = 270.5999
				xmax = 270.6299
				text = "IH0"
			intervals [2117]:
				xmin = 270.6299
				xmax = 270.6699
				text = "D"
			intervals [2118]:
				xmin = 270.6699
				xmax = 270.7999
				text = "UW1"
			intervals [2119]:
				xmin = 270.7999
				xmax = 270.8299
				text = "W"
			intervals [2120]:
				xmin = 270.8299
				xmax = 270.8599
				text = "IH0"
			intervals [2121]:
				xmin = 270.8599
				xmax = 270.8899
				text = "DH"
			intervals [2122]:
				xmin = 270.8899
				xmax = 270.9199
				text = "HH"
			intervals [2123]:
				xmin = 270.9199
				xmax = 271.1499
				text = "OW1"
			intervals [2124]:
				xmin = 271.1499
				xmax = 271.1899
				text = "M"
			intervals [2125]:
				xmin = 271.1899
				xmax = 271.5099
				text = "Z"
			intervals [2126]:
				xmin = 271.5099
				xmax = 271.8037
				text = ""
			intervals [2127]:
				xmin = 271.8037
				xmax = 271.8937
				text = "sil"
			intervals [2128]:
				xmin = 271.8937
				xmax = 271.9837
				text = "L"
			intervals [2129]:
				xmin = 271.9837
				xmax = 272.0637
				text = "AH1"
			intervals [2130]:
				xmin = 272.0637
				xmax = 272.1237
				text = "V"
			intervals [2131]:
				xmin = 272.1237
				xmax = 272.1637
				text = "IH0"
			intervals [2132]:
				xmin = 272.1637
				xmax = 272.2137
				text = "T"
			intervals [2133]:
				xmin = 272.2137
				xmax = 272.6
				text = ""
