# Supplementary material for: Considering Performance in the Automated and Manual Coding of Sociolinguistic Variables: Lessons From Variable (ING)
Source: Front Artif Intell. 2021 Apr 29;4:648543. doi: 10.3389/frai.2021.648543 (PMC8117961; doi:10.3389/frai.2021.648543)
Supplement: Supplementary file 6 [file Data_Sheet_6.ZIP › CORAAL_VARAligned_as_TextGrids_p2/DCB_se3_ag2_f_01_1.TextGrid]

File type = "ooTextFile"
Object class = "TextGrid"

xmin = 0.0
xmax = 3362.000045351474
tiers? <exists>
size = 4
item []:
	item [1]:
		class = "IntervalTier"
		name = "DCB_se3_ag2_f_01 - words"
		xmin = 0.0
		xmax = 3362.000045351474
		intervals: size = 9960
			intervals [1]:
				xmin = 0.0
				xmax = 3.1663
				text = ""
			intervals [2]:
				xmin = 3.1663
				xmax = 3.4163
				text = "um"
			intervals [3]:
				xmin = 3.4163
				xmax = 3.5763
				text = "it"
			intervals [4]:
				xmin = 3.5763
				xmax = 3.6463
				text = "s"
			intervals [5]:
				xmin = 3.6463
				xmax = 4.2163
				text = "fun"
			intervals [6]:
				xmin = 4.2163
				xmax = 4.5662
				text = ""
			intervals [7]:
				xmin = 4.5662
				xmax = 4.6562
				text = "like"
			intervals [8]:
				xmin = 4.6562
				xmax = 5.1571
				text = ""
			intervals [9]:
				xmin = 5.1571
				xmax = 5.2471
				text = "it"
			intervals [10]:
				xmin = 5.2471
				xmax = 5.3071
				text = "s"
			intervals [11]:
				xmin = 5.3071
				xmax = 5.4871
				text = "really"
			intervals [12]:
				xmin = 5.4871
				xmax = 6.1771
				text = "festive"
			intervals [13]:
				xmin = 6.1771
				xmax = 6.6836
				text = ""
			intervals [14]:
				xmin = 6.6836
				xmax = 6.9936
				text = "um"
			intervals [15]:
				xmin = 6.9936
				xmax = 7.0336
				text = "i"
			intervals [16]:
				xmin = 7.0336
				xmax = 7.3936
				text = "usually"
			intervals [17]:
				xmin = 7.3936
				xmax = 7.7136
				text = "dress"
			intervals [18]:
				xmin = 7.7136
				xmax = 7.8536
				text = "up"
			intervals [19]:
				xmin = 7.8536
				xmax = 7.9836
				text = "as"
			intervals [20]:
				xmin = 7.9836
				xmax = 8.0436
				text = "a"
			intervals [21]:
				xmin = 8.0436
				xmax = 8.9136
				text = "princess"
			intervals [22]:
				xmin = 8.9136
				xmax = 9.5426
				text = ""
			intervals [23]:
				xmin = 9.5426
				xmax = 9.8526
				text = "since"
			intervals [24]:
				xmin = 9.8526
				xmax = 9.9626
				text = "it"
			intervals [25]:
				xmin = 9.9626
				xmax = 10.0226
				text = "s"
			intervals [26]:
				xmin = 10.0226
				xmax = 10.0526
				text = ""
			intervals [27]:
				xmin = 10.0526
				xmax = 10.1626
				text = "my"
			intervals [28]:
				xmin = 10.1626
				xmax = 10.7026
				text = "birthday"
			intervals [29]:
				xmin = 10.7026
				xmax = 11.1852
				text = ""
			intervals [30]:
				xmin = 11.1852
				xmax = 11.4052
				text = "and"
			intervals [31]:
				xmin = 11.4052
				xmax = 11.9052
				text = "halloween"
			intervals [32]:
				xmin = 11.9052
				xmax = 12.8089
				text = ""
			intervals [33]:
				xmin = 12.8089
				xmax = 13.3189
				text = "um"
			intervals [34]:
				xmin = 13.3189
				xmax = 14.3602
				text = ""
			intervals [35]:
				xmin = 14.3602
				xmax = 14.4502
				text = "<unk>"
			intervals [36]:
				xmin = 14.4502
				xmax = 14.7592
				text = ""
			intervals [37]:
				xmin = 14.7592
				xmax = 14.9092
				text = "and"
			intervals [38]:
				xmin = 14.9092
				xmax = 14.9892
				text = "i"
			intervals [39]:
				xmin = 14.9892
				xmax = 15.0192
				text = ""
			intervals [40]:
				xmin = 15.0192
				xmax = 15.1192
				text = "get"
			intervals [41]:
				xmin = 15.1192
				xmax = 15.1692
				text = "a"
			intervals [42]:
				xmin = 15.1692
				xmax = 15.1992
				text = ""
			intervals [43]:
				xmin = 15.1992
				xmax = 15.3492
				text = "lot"
			intervals [44]:
				xmin = 15.3492
				xmax = 15.3792
				text = ""
			intervals [45]:
				xmin = 15.3792
				xmax = 15.4392
				text = "of"
			intervals [46]:
				xmin = 15.4392
				xmax = 15.8992
				text = "candy"
			intervals [47]:
				xmin = 15.8992
				xmax = 15.9792
				text = "and"
			intervals [48]:
				xmin = 15.9792
				xmax = 16.0592
				text = ""
			intervals [49]:
				xmin = 16.0592
				xmax = 16.5792
				text = "cake"
			intervals [50]:
				xmin = 16.5792
				xmax = 17.8008
				text = ""
			intervals [51]:
				xmin = 17.8008
				xmax = 18.0008
				text = "yeah"
			intervals [52]:
				xmin = 18.0008
				xmax = 21.2476
				text = ""
			intervals [53]:
				xmin = 21.2476
				xmax = 21.3376
				text = "<unk>"
			intervals [54]:
				xmin = 21.3376
				xmax = 21.4076
				text = ""
			intervals [55]:
				xmin = 21.4076
				xmax = 21.5576
				text = "in"
			intervals [56]:
				xmin = 21.5576
				xmax = 21.5876
				text = ""
			intervals [57]:
				xmin = 21.5876
				xmax = 22.1176
				text = "washington"
			intervals [58]:
				xmin = 22.1176
				xmax = 22.6276
				text = "dc"
			intervals [59]:
				xmin = 22.6276
				xmax = 27.1685
				text = ""
			intervals [60]:
				xmin = 27.1685
				xmax = 27.7185
				text = "um"
			intervals [61]:
				xmin = 27.7185
				xmax = 27.9585
				text = ""
			intervals [62]:
				xmin = 27.9585
				xmax = 28.1085
				text = "<unk>"
			intervals [63]:
				xmin = 28.1085
				xmax = 28.6728
				text = ""
			intervals [64]:
				xmin = 28.6728
				xmax = 29.6228
				text = "so"
			intervals [65]:
				xmin = 29.6228
				xmax = 31.4298
				text = ""
			intervals [66]:
				xmin = 31.4298
				xmax = 31.6198
				text = "for"
			intervals [67]:
				xmin = 31.6198
				xmax = 32.2398
				text = "like"
			intervals [68]:
				xmin = 32.2398
				xmax = 32.3704
				text = ""
			intervals [69]:
				xmin = 32.3704
				xmax = 32.4504
				text = "the"
			intervals [70]:
				xmin = 32.4504
				xmax = 32.5104
				text = ""
			intervals [71]:
				xmin = 32.5104
				xmax = 33.2204
				text = "first"
			intervals [72]:
				xmin = 33.2204
				xmax = 34.9974
				text = ""
			intervals [73]:
				xmin = 34.9974
				xmax = 35.4274
				text = "eleven"
			intervals [74]:
				xmin = 35.4274
				xmax = 35.6974
				text = "years"
			intervals [75]:
				xmin = 35.6974
				xmax = 35.7674
				text = "of"
			intervals [76]:
				xmin = 35.7674
				xmax = 35.7974
				text = ""
			intervals [77]:
				xmin = 35.7974
				xmax = 35.9974
				text = "my"
			intervals [78]:
				xmin = 35.9974
				xmax = 36.4874
				text = "life"
			intervals [79]:
				xmin = 36.4874
				xmax = 37.210
				text = ""
			intervals [80]:
				xmin = 37.210
				xmax = 37.720
				text = "um"
			intervals [81]:
				xmin = 37.720
				xmax = 38.1817
				text = ""
			intervals [82]:
				xmin = 38.1817
				xmax = 38.2617
				text = "i"
			intervals [83]:
				xmin = 38.2617
				xmax = 38.2917
				text = ""
			intervals [84]:
				xmin = 38.2917
				xmax = 38.5317
				text = "lived"
			intervals [85]:
				xmin = 38.5317
				xmax = 38.7117
				text = "at"
			intervals [86]:
				xmin = 38.7117
				xmax = 38.7417
				text = ""
			intervals [87]:
				xmin = 38.7417
				xmax = 39.0517
				text = "uh"
			intervals [88]:
				xmin = 39.0517
				xmax = 41.0717
				text = "rdx"
			intervals [89]:
				xmin = 41.0717
				xmax = 41.1571
				text = ""
			intervals [90]:
				xmin = 41.1571
				xmax = 41.7871
				text = "northwest"
			intervals [91]:
				xmin = 41.7871
				xmax = 42.2171
				text = "washington"
			intervals [92]:
				xmin = 42.2171
				xmax = 42.6971
				text = "dc"
			intervals [93]:
				xmin = 42.6971
				xmax = 43.0445
				text = ""
			intervals [94]:
				xmin = 43.0445
				xmax = 43.3345
				text = "um"
			intervals [95]:
				xmin = 43.3345
				xmax = 43.3745
				text = ""
			intervals [96]:
				xmin = 43.3745
				xmax = 43.6345
				text = "which"
			intervals [97]:
				xmin = 43.6345
				xmax = 43.7145
				text = "i"
			intervals [98]:
				xmin = 43.7145
				xmax = 43.9245
				text = "guess"
			intervals [99]:
				xmin = 43.9245
				xmax = 44.0445
				text = "is"
			intervals [100]:
				xmin = 44.0445
				xmax = 44.4545
				text = "like"
			intervals [101]:
				xmin = 44.4545
				xmax = 44.6722
				text = ""
			intervals [102]:
				xmin = 44.6722
				xmax = 45.1822
				text = "brightwood"
			intervals [103]:
				xmin = 45.1822
				xmax = 45.7122
				text = "area"
			intervals [104]:
				xmin = 45.7122
				xmax = 46.2424
				text = ""
			intervals [105]:
				xmin = 46.2424
				xmax = 46.3524
				text = "or"
			intervals [106]:
				xmin = 46.3524
				xmax = 46.5824
				text = "like"
			intervals [107]:
				xmin = 46.5824
				xmax = 46.8924
				text = "fort"
			intervals [108]:
				xmin = 46.8924
				xmax = 47.6624
				text = "stevens"
			intervals [109]:
				xmin = 47.6624
				xmax = 48.3637
				text = ""
			intervals [110]:
				xmin = 48.3637
				xmax = 48.5437
				text = "and"
			intervals [111]:
				xmin = 48.5437
				xmax = 49.0937
				text = "then"
			intervals [112]:
				xmin = 49.0937
				xmax = 49.5178
				text = ""
			intervals [113]:
				xmin = 49.5178
				xmax = 49.6278
				text = "<unk>"
			intervals [114]:
				xmin = 49.6278
				xmax = 49.7378
				text = ""
			intervals [115]:
				xmin = 49.7378
				xmax = 49.8878
				text = "we"
			intervals [116]:
				xmin = 49.8878
				xmax = 50.4678
				text = "moved"
			intervals [117]:
				xmin = 50.4678
				xmax = 50.5478
				text = ""
			intervals [118]:
				xmin = 50.5478
				xmax = 51.2078
				text = "to"
			intervals [119]:
				xmin = 51.2078
				xmax = 52.432
				text = ""
			intervals [120]:
				xmin = 52.432
				xmax = 52.522
				text = "i"
			intervals [121]:
				xmin = 52.522
				xmax = 52.582
				text = ""
			intervals [122]:
				xmin = 52.582
				xmax = 52.802
				text = "think"
			intervals [123]:
				xmin = 52.802
				xmax = 52.862
				text = "the"
			intervals [124]:
				xmin = 52.862
				xmax = 52.902
				text = ""
			intervals [125]:
				xmin = 52.902
				xmax = 53.472
				text = "technical"
			intervals [126]:
				xmin = 53.472
				xmax = 53.722
				text = "term"
			intervals [127]:
				xmin = 53.722
				xmax = 53.822
				text = "for"
			intervals [128]:
				xmin = 53.822
				xmax = 54.022
				text = "my"
			intervals [129]:
				xmin = 54.022
				xmax = 54.112
				text = ""
			intervals [130]:
				xmin = 54.112
				xmax = 54.492
				text = "neighborhood"
			intervals [131]:
				xmin = 54.492
				xmax = 54.612
				text = "i"
			intervals [132]:
				xmin = 54.612
				xmax = 54.792
				text = "live"
			intervals [133]:
				xmin = 54.792
				xmax = 54.892
				text = "in"
			intervals [134]:
				xmin = 54.892
				xmax = 54.922
				text = ""
			intervals [135]:
				xmin = 54.922
				xmax = 55.252
				text = "now"
			intervals [136]:
				xmin = 55.252
				xmax = 55.402
				text = "is"
			intervals [137]:
				xmin = 55.402
				xmax = 55.572
				text = "like"
			intervals [138]:
				xmin = 55.572
				xmax = 56.230
				text = ""
			intervals [139]:
				xmin = 56.230
				xmax = 56.620
				text = "east"
			intervals [140]:
				xmin = 56.620
				xmax = 57.190
				text = "colonial"
			intervals [141]:
				xmin = 57.190
				xmax = 57.220
				text = ""
			intervals [142]:
				xmin = 57.220
				xmax = 57.770
				text = "village"
			intervals [143]:
				xmin = 57.770
				xmax = 57.810
				text = ""
			intervals [144]:
				xmin = 57.810
				xmax = 57.940
				text = "but"
			intervals [145]:
				xmin = 57.940
				xmax = 58.120
				text = "i've"
			intervals [146]:
				xmin = 58.120
				xmax = 58.370
				text = "never"
			intervals [147]:
				xmin = 58.370
				xmax = 58.400
				text = ""
			intervals [148]:
				xmin = 58.400
				xmax = 58.510
				text = "heard"
			intervals [149]:
				xmin = 58.510
				xmax = 58.890
				text = "anyone"
			intervals [150]:
				xmin = 58.890
				xmax = 59.430
				text = "refer"
			intervals [151]:
				xmin = 59.430
				xmax = 59.590
				text = "to"
			intervals [152]:
				xmin = 59.590
				xmax = 59.730
				text = "it"
			intervals [153]:
				xmin = 59.730
				xmax = 59.950
				text = "that"
			intervals [154]:
				xmin = 59.950
				xmax = 60.350
				text = "way"
			intervals [155]:
				xmin = 60.350
				xmax = 60.4681
				text = ""
			intervals [156]:
				xmin = 60.4681
				xmax = 60.8181
				text = "but"
			intervals [157]:
				xmin = 60.8181
				xmax = 60.8481
				text = ""
			intervals [158]:
				xmin = 60.8481
				xmax = 61.0281
				text = "it"
			intervals [159]:
				xmin = 61.0281
				xmax = 61.0881
				text = "s"
			intervals [160]:
				xmin = 61.0881
				xmax = 61.4581
				text = "like"
			intervals [161]:
				xmin = 61.4581
				xmax = 61.9299
				text = ""
			intervals [162]:
				xmin = 61.9299
				xmax = 62.1099
				text = "on"
			intervals [163]:
				xmin = 62.1099
				xmax = 62.2199
				text = "the"
			intervals [164]:
				xmin = 62.2199
				xmax = 62.4599
				text = "other"
			intervals [165]:
				xmin = 62.4599
				xmax = 62.6899
				text = "side"
			intervals [166]:
				xmin = 62.6899
				xmax = 62.7899
				text = "of"
			intervals [167]:
				xmin = 62.7899
				xmax = 63.2599
				text = "sixteenth"
			intervals [168]:
				xmin = 63.2599
				xmax = 63.5499
				text = "street"
			intervals [169]:
				xmin = 63.5499
				xmax = 63.5799
				text = ""
			intervals [170]:
				xmin = 63.5799
				xmax = 64.0099
				text = "opposite"
			intervals [171]:
				xmin = 64.0099
				xmax = 64.0899
				text = "of"
			intervals [172]:
				xmin = 64.0899
				xmax = 64.3999
				text = "shepherd"
			intervals [173]:
				xmin = 64.3999
				xmax = 64.7999
				text = "park"
			intervals [174]:
				xmin = 64.7999
				xmax = 65.3936
				text = ""
			intervals [175]:
				xmin = 65.3936
				xmax = 65.6536
				text = "and"
			intervals [176]:
				xmin = 65.6536
				xmax = 65.6836
				text = ""
			intervals [177]:
				xmin = 65.6836
				xmax = 65.7936
				text = "my"
			intervals [178]:
				xmin = 65.7936
				xmax = 66.2236
				text = "address"
			intervals [179]:
				xmin = 66.2236
				xmax = 66.4436
				text = "there"
			intervals [180]:
				xmin = 66.4436
				xmax = 66.4736
				text = ""
			intervals [181]:
				xmin = 66.4736
				xmax = 66.6736
				text = "is"
			intervals [182]:
				xmin = 66.6736
				xmax = 66.7036
				text = ""
			intervals [183]:
				xmin = 66.7036
				xmax = 67.0136
				text = "uh"
			intervals [184]:
				xmin = 67.0136
				xmax = 67.3736
				text = ""
			intervals [185]:
				xmin = 67.3736
				xmax = 68.7736
				text = "rdx"
			intervals [186]:
				xmin = 68.7736
				xmax = 69.2336
				text = "northwest"
			intervals [187]:
				xmin = 69.2336
				xmax = 69.2636
				text = ""
			intervals [188]:
				xmin = 69.2636
				xmax = 69.6136
				text = "washington"
			intervals [189]:
				xmin = 69.6136
				xmax = 69.6436
				text = ""
			intervals [190]:
				xmin = 69.6436
				xmax = 70.1136
				text = "dc"
			intervals [191]:
				xmin = 70.1136
				xmax = 74.4827
				text = ""
			intervals [192]:
				xmin = 74.4827
				xmax = 74.8527
				text = "yeah"
			intervals [193]:
				xmin = 74.8527
				xmax = 82.9614
				text = ""
			intervals [194]:
				xmin = 82.9614
				xmax = 83.0914
				text = "<unk>"
			intervals [195]:
				xmin = 83.0914
				xmax = 83.3914
				text = "well"
			intervals [196]:
				xmin = 83.3914
				xmax = 83.5614
				text = "um"
			intervals [197]:
				xmin = 83.5614
				xmax = 83.7114
				text = ""
			intervals [198]:
				xmin = 83.7114
				xmax = 84.2314
				text = "um"
			intervals [199]:
				xmin = 84.2314
				xmax = 84.2814
				text = ""
			intervals [200]:
				xmin = 84.2814
				xmax = 84.4314
				text = "my"
			intervals [201]:
				xmin = 84.4314
				xmax = 84.8314
				text = "elementary"
			intervals [202]:
				xmin = 84.8314
				xmax = 85.3514
				text = "school"
			intervals [203]:
				xmin = 85.3514
				xmax = 85.8229
				text = ""
			intervals [204]:
				xmin = 85.8229
				xmax = 85.8529
				text = "i"
			intervals [205]:
				xmin = 85.8529
				xmax = 85.8829
				text = ""
			intervals [206]:
				xmin = 85.8829
				xmax = 86.0029
				text = "went"
			intervals [207]:
				xmin = 86.0029
				xmax = 86.0829
				text = "to"
			intervals [208]:
				xmin = 86.0829
				xmax = 86.4829
				text = "rdx"
			intervals [209]:
				xmin = 86.4829
				xmax = 86.8829
				text = "elementary"
			intervals [210]:
				xmin = 86.8829
				xmax = 87.4729
				text = "school"
			intervals [211]:
				xmin = 87.4729
				xmax = 87.8664
				text = ""
			intervals [212]:
				xmin = 87.8664
				xmax = 87.9964
				text = "and"
			intervals [213]:
				xmin = 87.9964
				xmax = 88.2064
				text = "then"
			intervals [214]:
				xmin = 88.2064
				xmax = 88.2364
				text = ""
			intervals [215]:
				xmin = 88.2364
				xmax = 88.3464
				text = "for"
			intervals [216]:
				xmin = 88.3464
				xmax = 88.6464
				text = "middle"
			intervals [217]:
				xmin = 88.6464
				xmax = 88.9664
				text = "school"
			intervals [218]:
				xmin = 88.9664
				xmax = 89.0364
				text = "i"
			intervals [219]:
				xmin = 89.0364
				xmax = 89.2064
				text = "went"
			intervals [220]:
				xmin = 89.2064
				xmax = 89.4164
				text = "to"
			intervals [221]:
				xmin = 89.4164
				xmax = 90.9964
				text = "rdx"
			intervals [222]:
				xmin = 90.9964
				xmax = 91.6403
				text = ""
			intervals [223]:
				xmin = 91.6403
				xmax = 91.8103
				text = "then"
			intervals [224]:
				xmin = 91.8103
				xmax = 91.9503
				text = "for"
			intervals [225]:
				xmin = 91.9503
				xmax = 92.1203
				text = "high"
			intervals [226]:
				xmin = 92.1203
				xmax = 92.4903
				text = "school"
			intervals [227]:
				xmin = 92.4903
				xmax = 92.5503
				text = "i"
			intervals [228]:
				xmin = 92.5503
				xmax = 92.7303
				text = "went"
			intervals [229]:
				xmin = 92.7303
				xmax = 92.8403
				text = "to"
			intervals [230]:
				xmin = 92.8403
				xmax = 92.9403
				text = "the"
			intervals [231]:
				xmin = 92.9403
				xmax = 93.5603
				text = "rdx"
			intervals [232]:
				xmin = 93.5603
				xmax = 94.2103
				text = "school"
			intervals [233]:
				xmin = 94.2103
				xmax = 95.3966
				text = ""
			intervals [234]:
				xmin = 95.3966
				xmax = 95.4666
				text = "and"
			intervals [235]:
				xmin = 95.4666
				xmax = 95.6166
				text = "now"
			intervals [236]:
				xmin = 95.6166
				xmax = 95.7366
				text = "i'm"
			intervals [237]:
				xmin = 95.7366
				xmax = 95.8266
				text = "at"
			intervals [238]:
				xmin = 95.8266
				xmax = 95.8566
				text = ""
			intervals [239]:
				xmin = 95.8566
				xmax = 96.3166
				text = "college"
			intervals [240]:
				xmin = 96.3166
				xmax = 96.3866
				text = "at"
			intervals [241]:
				xmin = 96.3866
				xmax = 96.4366
				text = ""
			intervals [242]:
				xmin = 96.4366
				xmax = 97.0566
				text = "georgetown"
			intervals [243]:
				xmin = 97.0566
				xmax = 102.8529
				text = ""
			intervals [244]:
				xmin = 102.8529
				xmax = 103.1129
				text = "yeah"
			intervals [245]:
				xmin = 103.1129
				xmax = 104.0143
				text = ""
			intervals [246]:
				xmin = 104.0143
				xmax = 104.1543
				text = "i'm"
			intervals [247]:
				xmin = 104.1543
				xmax = 104.2043
				text = "a"
			intervals [248]:
				xmin = 104.2043
				xmax = 104.7643
				text = "junior"
			intervals [249]:
				xmin = 104.7643
				xmax = 106.6947
				text = ""
			intervals [250]:
				xmin = 106.6947
				xmax = 106.9047
				text = "um"
			intervals [251]:
				xmin = 106.9047
				xmax = 107.0247
				text = "i'm"
			intervals [252]:
				xmin = 107.0247
				xmax = 107.1047
				text = "a"
			intervals [253]:
				xmin = 107.1047
				xmax = 107.7247
				text = "psychology"
			intervals [254]:
				xmin = 107.7247
				xmax = 108.2347
				text = "major"
			intervals [255]:
				xmin = 108.2347
				xmax = 108.4379
				text = ""
			intervals [256]:
				xmin = 108.4379
				xmax = 108.5679
				text = "with"
			intervals [257]:
				xmin = 108.5679
				xmax = 108.6379
				text = "a"
			intervals [258]:
				xmin = 108.6379
				xmax = 109.1879
				text = "cognitive"
			intervals [259]:
				xmin = 109.1879
				xmax = 109.6079
				text = "science"
			intervals [260]:
				xmin = 109.6079
				xmax = 110.0979
				text = "minor"
			intervals [261]:
				xmin = 110.0979
				xmax = 119.4238
				text = ""
			intervals [262]:
				xmin = 119.4238
				xmax = 119.7038
				text = "uh"
			intervals [263]:
				xmin = 119.7038
				xmax = 119.7438
				text = ""
			intervals [264]:
				xmin = 119.7438
				xmax = 119.8338
				text = "my"
			intervals [265]:
				xmin = 119.8338
				xmax = 120.1238
				text = "father"
			intervals [266]:
				xmin = 120.1238
				xmax = 120.2838
				text = "was"
			intervals [267]:
				xmin = 120.2838
				xmax = 120.4738
				text = "born"
			intervals [268]:
				xmin = 120.4738
				xmax = 120.5838
				text = "in"
			intervals [269]:
				xmin = 120.5838
				xmax = 121.3938
				text = "anacostia"
			intervals [270]:
				xmin = 121.3938
				xmax = 125.3996
				text = ""
			intervals [271]:
				xmin = 125.3996
				xmax = 125.5496
				text = "<unk>"
			intervals [272]:
				xmin = 125.5496
				xmax = 125.8871
				text = ""
			intervals [273]:
				xmin = 125.8871
				xmax = 126.1871
				text = "she"
			intervals [274]:
				xmin = 126.1871
				xmax = 126.3971
				text = "was"
			intervals [275]:
				xmin = 126.3971
				xmax = 126.6271
				text = "born"
			intervals [276]:
				xmin = 126.6271
				xmax = 126.7371
				text = "in"
			intervals [277]:
				xmin = 126.7371
				xmax = 127.4771
				text = "dc"
			intervals [278]:
				xmin = 127.4771
				xmax = 127.5971
				text = ""
			intervals [279]:
				xmin = 127.5971
				xmax = 128.2771
				text = "uh"
			intervals [280]:
				xmin = 128.2771
				xmax = 128.581
				text = ""
			intervals [281]:
				xmin = 128.581
				xmax = 128.801
				text = "like"
			intervals [282]:
				xmin = 128.801
				xmax = 128.941
				text = "in"
			intervals [283]:
				xmin = 128.941
				xmax = 129.701
				text = "northeast"
			intervals [284]:
				xmin = 129.701
				xmax = 129.731
				text = ""
			intervals [285]:
				xmin = 129.731
				xmax = 129.831
				text = "like"
			intervals [286]:
				xmin = 129.831
				xmax = 129.881
				text = ""
			intervals [287]:
				xmin = 129.881
				xmax = 130.391
				text = "michigan"
			intervals [288]:
				xmin = 130.391
				xmax = 130.871
				text = "avenue"
			intervals [289]:
				xmin = 130.871
				xmax = 131.411
				text = "area"
			intervals [290]:
				xmin = 131.411
				xmax = 132.433
				text = ""
			intervals [291]:
				xmin = 132.433
				xmax = 132.513
				text = "i"
			intervals [292]:
				xmin = 132.513
				xmax = 132.543
				text = ""
			intervals [293]:
				xmin = 132.543
				xmax = 132.643
				text = "don't"
			intervals [294]:
				xmin = 132.643
				xmax = 132.673
				text = ""
			intervals [295]:
				xmin = 132.673
				xmax = 132.893
				text = "know"
			intervals [296]:
				xmin = 132.893
				xmax = 132.923
				text = ""
			intervals [297]:
				xmin = 132.923
				xmax = 133.053
				text = "what"
			intervals [298]:
				xmin = 133.053
				xmax = 133.5138
				text = ""
			intervals [299]:
				xmin = 133.5138
				xmax = 133.7438
				text = "she"
			intervals [300]:
				xmin = 133.7438
				xmax = 133.8438
				text = ""
			intervals [301]:
				xmin = 133.8438
				xmax = 134.0238
				text = "sh-"
			intervals [302]:
				xmin = 134.0238
				xmax = 134.0538
				text = ""
			intervals [303]:
				xmin = 134.0538
				xmax = 134.1538
				text = "sh-"
			intervals [304]:
				xmin = 134.1538
				xmax = 134.3438
				text = ""
			intervals [305]:
				xmin = 134.3438
				xmax = 134.7638
				text = "she"
			intervals [306]:
				xmin = 134.7638
				xmax = 134.9638
				text = "grew"
			intervals [307]:
				xmin = 134.9638
				xmax = 135.0838
				text = "up"
			intervals [308]:
				xmin = 135.0838
				xmax = 135.2138
				text = "on"
			intervals [309]:
				xmin = 135.2138
				xmax = 135.6538
				text = "delafield"
			intervals [310]:
				xmin = 135.6538
				xmax = 135.6838
				text = ""
			intervals [311]:
				xmin = 135.6838
				xmax = 136.3838
				text = "place"
			intervals [312]:
				xmin = 136.3838
				xmax = 137.4538
				text = ""
			intervals [313]:
				xmin = 137.4538
				xmax = 137.5738
				text = "but"
			intervals [314]:
				xmin = 137.5738
				xmax = 137.6338
				text = "i"
			intervals [315]:
				xmin = 137.6338
				xmax = 137.7638
				text = "don't"
			intervals [316]:
				xmin = 137.7638
				xmax = 137.8638
				text = "know"
			intervals [317]:
				xmin = 137.8638
				xmax = 137.9738
				text = "what"
			intervals [318]:
				xmin = 137.9738
				xmax = 138.0038
				text = ""
			intervals [319]:
				xmin = 138.0038
				xmax = 138.1438
				text = "that"
			intervals [320]:
				xmin = 138.1438
				xmax = 138.4138
				text = "neighborhood"
			intervals [321]:
				xmin = 138.4138
				xmax = 138.4438
				text = ""
			intervals [322]:
				xmin = 138.4438
				xmax = 138.6038
				text = "is"
			intervals [323]:
				xmin = 138.6038
				xmax = 138.8938
				text = "called"
			intervals [324]:
				xmin = 138.8938
				xmax = 142.0197
				text = ""
			intervals [325]:
				xmin = 142.0197
				xmax = 142.1197
				text = "<unk>"
			intervals [326]:
				xmin = 142.1197
				xmax = 142.1697
				text = ""
			intervals [327]:
				xmin = 142.1697
				xmax = 142.3197
				text = "uh"
			intervals [328]:
				xmin = 142.3197
				xmax = 142.4597
				text = "my"
			intervals [329]:
				xmin = 142.4597
				xmax = 142.6897
				text = "dad"
			intervals [330]:
				xmin = 142.6897
				xmax = 142.7297
				text = "s"
			intervals [331]:
				xmin = 142.7297
				xmax = 142.8097
				text = "an"
			intervals [332]:
				xmin = 142.8097
				xmax = 143.3797
				text = "architect"
			intervals [333]:
				xmin = 143.3797
				xmax = 143.4897
				text = "he"
			intervals [334]:
				xmin = 143.4897
				xmax = 143.8297
				text = "actually"
			intervals [335]:
				xmin = 143.8297
				xmax = 144.2097
				text = "works"
			intervals [336]:
				xmin = 144.2097
				xmax = 144.2397
				text = ""
			intervals [337]:
				xmin = 144.2397
				xmax = 144.4897
				text = "here"
			intervals [338]:
				xmin = 144.4897
				xmax = 144.5897
				text = "at"
			intervals [339]:
				xmin = 144.5897
				xmax = 144.6597
				text = ""
			intervals [340]:
				xmin = 144.6597
				xmax = 145.2097
				text = "georgetown"
			intervals [341]:
				xmin = 145.2097
				xmax = 146.1747
				text = ""
			intervals [342]:
				xmin = 146.1747
				xmax = 146.2547
				text = "in"
			intervals [343]:
				xmin = 146.2547
				xmax = 146.3247
				text = "the"
			intervals [344]:
				xmin = 146.3247
				xmax = 146.3547
				text = ""
			intervals [345]:
				xmin = 146.3547
				xmax = 146.7947
				text = "basement"
			intervals [346]:
				xmin = 146.7947
				xmax = 146.9047
				text = "of"
			intervals [347]:
				xmin = 146.9047
				xmax = 146.9447
				text = ""
			intervals [348]:
				xmin = 146.9447
				xmax = 147.0547
				text = "the"
			intervals [349]:
				xmin = 147.0547
				xmax = 147.4247
				text = "building"
			intervals [350]:
				xmin = 147.4247
				xmax = 147.5147
				text = "i"
			intervals [351]:
				xmin = 147.5147
				xmax = 147.5447
				text = ""
			intervals [352]:
				xmin = 147.5447
				xmax = 147.8947
				text = "currently"
			intervals [353]:
				xmin = 147.8947
				xmax = 147.9547
				text = ""
			intervals [354]:
				xmin = 147.9547
				xmax = 148.1447
				text = "live"
			intervals [355]:
				xmin = 148.1447
				xmax = 148.2547
				text = "in"
			intervals [356]:
				xmin = 148.2547
				xmax = 149.2947
				text = ""
			intervals [357]:
				xmin = 149.2947
				xmax = 149.5247
				text = "<unk>"
			intervals [358]:
				xmin = 149.5247
				xmax = 149.9552
				text = ""
			intervals [359]:
				xmin = 149.9552
				xmax = 150.1252
				text = "new"
			intervals [360]:
				xmin = 150.1252
				xmax = 150.7152
				text = "south"
			intervals [361]:
				xmin = 150.7152
				xmax = 151.4757
				text = ""
			intervals [362]:
				xmin = 151.4757
				xmax = 151.7757
				text = "yeah"
			intervals [363]:
				xmin = 151.7757
				xmax = 153.2908
				text = ""
			intervals [364]:
				xmin = 153.2908
				xmax = 153.5208
				text = "yeah"
			intervals [365]:
				xmin = 153.5208
				xmax = 155.9082
				text = ""
			intervals [366]:
				xmin = 155.9082
				xmax = 156.1182
				text = "we"
			intervals [367]:
				xmin = 156.1182
				xmax = 156.3382
				text = "will"
			intervals [368]:
				xmin = 156.3382
				xmax = 156.798
				text = ""
			intervals [369]:
				xmin = 156.798
				xmax = 157.068
				text = "yeah"
			intervals [370]:
				xmin = 157.068
				xmax = 157.188
				text = "no"
			intervals [371]:
				xmin = 157.188
				xmax = 157.798
				text = "<unk>"
			intervals [372]:
				xmin = 157.798
				xmax = 158.0334
				text = ""
			intervals [373]:
				xmin = 158.0334
				xmax = 158.3334
				text = "yeah"
			intervals [374]:
				xmin = 158.3334
				xmax = 159.2267
				text = ""
			intervals [375]:
				xmin = 159.2267
				xmax = 159.8167
				text = "<unk>"
			intervals [376]:
				xmin = 159.8167
				xmax = 165.4303
				text = ""
			intervals [377]:
				xmin = 165.4303
				xmax = 166.1503
				text = "like"
			intervals [378]:
				xmin = 166.1503
				xmax = 166.3197
				text = ""
			intervals [379]:
				xmin = 166.3197
				xmax = 166.9497
				text = "probably"
			intervals [380]:
				xmin = 166.9497
				xmax = 167.1922
				text = ""
			intervals [381]:
				xmin = 167.1922
				xmax = 167.7322
				text = "thirteen"
			intervals [382]:
				xmin = 167.7322
				xmax = 168.3222
				text = "years"
			intervals [383]:
				xmin = 168.3222
				xmax = 171.1534
				text = ""
			intervals [384]:
				xmin = 171.1534
				xmax = 171.6534
				text = "okay"
			intervals [385]:
				xmin = 171.6534
				xmax = 173.9946
				text = ""
			intervals [386]:
				xmin = 173.9946
				xmax = 174.0546
				text = "the"
			intervals [387]:
				xmin = 174.0546
				xmax = 174.2646
				text = "office"
			intervals [388]:
				xmin = 174.2646
				xmax = 174.3646
				text = "of"
			intervals [389]:
				xmin = 174.3646
				xmax = 174.8246
				text = "planning"
			intervals [390]:
				xmin = 174.8246
				xmax = 175.3674
				text = ""
			intervals [391]:
				xmin = 175.3674
				xmax = 175.6774
				text = "oh"
			intervals [392]:
				xmin = 175.6774
				xmax = 175.9352
				text = ""
			intervals [393]:
				xmin = 175.9352
				xmax = 176.0652
				text = "my"
			intervals [394]:
				xmin = 176.0652
				xmax = 176.2452
				text = "dad"
			intervals [395]:
				xmin = 176.2452
				xmax = 176.3852
				text = "s"
			intervals [396]:
				xmin = 176.3852
				xmax = 176.4152
				text = ""
			intervals [397]:
				xmin = 176.4152
				xmax = 177.3152
				text = "rdx"
			intervals [398]:
				xmin = 177.3152
				xmax = 178.743
				text = ""
			intervals [399]:
				xmin = 178.743
				xmax = 179.033
				text = "okay"
			intervals [400]:
				xmin = 179.033
				xmax = 180.1501
				text = ""
			intervals [401]:
				xmin = 180.1501
				xmax = 180.1901
				text = "<unk>"
			intervals [402]:
				xmin = 180.1901
				xmax = 180.4401
				text = "it"
			intervals [403]:
				xmin = 180.4401
				xmax = 180.5101
				text = "s"
			intervals [404]:
				xmin = 180.5101
				xmax = 180.7101
				text = "really"
			intervals [405]:
				xmin = 180.7101
				xmax = 180.9101
				text = ""
			intervals [406]:
				xmin = 180.9101
				xmax = 181.1701
				text = "crazy"
			intervals [407]:
				xmin = 181.1701
				xmax = 181.2894
				text = ""
			intervals [408]:
				xmin = 181.2894
				xmax = 182.4894
				text = "<unk>"
			intervals [409]:
				xmin = 182.4894
				xmax = 182.5194
				text = ""
			intervals [410]:
				xmin = 182.5194
				xmax = 182.7994
				text = "yeah"
			intervals [411]:
				xmin = 182.7994
				xmax = 185.7095
				text = ""
			intervals [412]:
				xmin = 185.7095
				xmax = 185.7895
				text = "<unk>"
			intervals [413]:
				xmin = 185.7895
				xmax = 185.8195
				text = ""
			intervals [414]:
				xmin = 185.8195
				xmax = 185.9195
				text = "my"
			intervals [415]:
				xmin = 185.9195
				xmax = 186.0795
				text = "mom"
			intervals [416]:
				xmin = 186.0795
				xmax = 186.1695
				text = "s"
			intervals [417]:
				xmin = 186.1695
				xmax = 186.4495
				text = "also"
			intervals [418]:
				xmin = 186.4495
				xmax = 186.5295
				text = "an"
			intervals [419]:
				xmin = 186.5295
				xmax = 187.1795
				text = "architect"
			intervals [420]:
				xmin = 187.1795
				xmax = 187.2095
				text = ""
			intervals [421]:
				xmin = 187.2095
				xmax = 187.3995
				text = "she"
			intervals [422]:
				xmin = 187.3995
				xmax = 187.6395
				text = "s"
			intervals [423]:
				xmin = 187.6395
				xmax = 187.8509
				text = ""
			intervals [424]:
				xmin = 187.8509
				xmax = 188.2909
				text = "<unk>"
			intervals [425]:
				xmin = 188.2909
				xmax = 188.5759
				text = ""
			intervals [426]:
				xmin = 188.5759
				xmax = 188.7659
				text = "she"
			intervals [427]:
				xmin = 188.7659
				xmax = 188.8459
				text = "s"
			intervals [428]:
				xmin = 188.8459
				xmax = 189.0059
				text = "with"
			intervals [429]:
				xmin = 189.0059
				xmax = 189.1259
				text = "the"
			intervals [430]:
				xmin = 189.1259
				xmax = 190.0359
				text = "smithsonian"
			intervals [431]:
				xmin = 190.0359
				xmax = 190.1159
				text = ""
			intervals [432]:
				xmin = 190.1159
				xmax = 190.6959
				text = "um"
			intervals [433]:
				xmin = 190.6959
				xmax = 190.7259
				text = ""
			intervals [434]:
				xmin = 190.7259
				xmax = 190.9659
				text = "she"
			intervals [435]:
				xmin = 190.9659
				xmax = 191.1459
				text = "used"
			intervals [436]:
				xmin = 191.1459
				xmax = 191.2959
				text = "to"
			intervals [437]:
				xmin = 191.2959
				xmax = 191.6759
				text = "work"
			intervals [438]:
				xmin = 191.6759
				xmax = 191.7259
				text = ""
			intervals [439]:
				xmin = 191.7259
				xmax = 191.8759
				text = "at"
			intervals [440]:
				xmin = 191.8759
				xmax = 191.9459
				text = ""
			intervals [441]:
				xmin = 191.9459
				xmax = 192.0259
				text = "the"
			intervals [442]:
				xmin = 192.0259
				xmax = 192.4159
				text = "zoo"
			intervals [443]:
				xmin = 192.4159
				xmax = 192.4459
				text = ""
			intervals [444]:
				xmin = 192.4459
				xmax = 192.5359
				text = "and"
			intervals [445]:
				xmin = 192.5359
				xmax = 192.6959
				text = "now"
			intervals [446]:
				xmin = 192.6959
				xmax = 192.9059
				text = "she"
			intervals [447]:
				xmin = 192.9059
				xmax = 192.9959
				text = "s"
			intervals [448]:
				xmin = 192.9959
				xmax = 193.1359
				text = "like"
			intervals [449]:
				xmin = 193.1359
				xmax = 193.2759
				text = ""
			intervals [450]:
				xmin = 193.2759
				xmax = 193.9559
				text = "downtown"
			intervals [451]:
				xmin = 193.9559
				xmax = 194.6671
				text = ""
			intervals [452]:
				xmin = 194.6671
				xmax = 194.7971
				text = "with"
			intervals [453]:
				xmin = 194.7971
				xmax = 194.8271
				text = ""
			intervals [454]:
				xmin = 194.8271
				xmax = 195.2071
				text = "like"
			intervals [455]:
				xmin = 195.2071
				xmax = 195.372
				text = ""
			intervals [456]:
				xmin = 195.372
				xmax = 195.432
				text = "the"
			intervals [457]:
				xmin = 195.432
				xmax = 195.902
				text = "museums"
			intervals [458]:
				xmin = 195.902
				xmax = 195.992
				text = "on"
			intervals [459]:
				xmin = 195.992
				xmax = 196.072
				text = "the"
			intervals [460]:
				xmin = 196.072
				xmax = 196.112
				text = ""
			intervals [461]:
				xmin = 196.112
				xmax = 196.592
				text = "mall"
			intervals [462]:
				xmin = 196.592
				xmax = 197.0729
				text = ""
			intervals [463]:
				xmin = 197.0729
				xmax = 197.1629
				text = "i"
			intervals [464]:
				xmin = 197.1629
				xmax = 197.2829
				text = "don't"
			intervals [465]:
				xmin = 197.2829
				xmax = 197.3729
				text = "know"
			intervals [466]:
				xmin = 197.3729
				xmax = 197.5529
				text = "which"
			intervals [467]:
				xmin = 197.5529
				xmax = 198.0129
				text = "specific"
			intervals [468]:
				xmin = 198.0129
				xmax = 198.5229
				text = "museum"
			intervals [469]:
				xmin = 198.5229
				xmax = 198.6866
				text = ""
			intervals [470]:
				xmin = 198.6866
				xmax = 198.8766
				text = "cause"
			intervals [471]:
				xmin = 198.8766
				xmax = 198.9666
				text = "she"
			intervals [472]:
				xmin = 198.9666
				xmax = 199.1566
				text = "works"
			intervals [473]:
				xmin = 199.1566
				xmax = 199.2566
				text = "with"
			intervals [474]:
				xmin = 199.2566
				xmax = 199.4466
				text = "all"
			intervals [475]:
				xmin = 199.4466
				xmax = 199.5066
				text = "of"
			intervals [476]:
				xmin = 199.5066
				xmax = 199.7166
				text = "them"
			intervals [477]:
				xmin = 199.7166
				xmax = 199.8566
				text = "so"
			intervals [478]:
				xmin = 199.8566
				xmax = 199.8866
				text = "i"
			intervals [479]:
				xmin = 199.8866
				xmax = 199.9966
				text = "don't"
			intervals [480]:
				xmin = 199.9966
				xmax = 200.0866
				text = "know"
			intervals [481]:
				xmin = 200.0866
				xmax = 200.2366
				text = "where"
			intervals [482]:
				xmin = 200.2366
				xmax = 200.4166
				text = "she"
			intervals [483]:
				xmin = 200.4166
				xmax = 200.6566
				text = "is"
			intervals [484]:
				xmin = 200.6566
				xmax = 200.8035
				text = ""
			intervals [485]:
				xmin = 200.8035
				xmax = 200.9635
				text = "right"
			intervals [486]:
				xmin = 200.9635
				xmax = 201.3435
				text = "now"
			intervals [487]:
				xmin = 201.3435
				xmax = 201.7251
				text = ""
			intervals [488]:
				xmin = 201.7251
				xmax = 201.8751
				text = "but"
			intervals [489]:
				xmin = 201.8751
				xmax = 202.0151
				text = "she"
			intervals [490]:
				xmin = 202.0151
				xmax = 202.2351
				text = "just"
			intervals [491]:
				xmin = 202.2351
				xmax = 202.4351
				text = "moved"
			intervals [492]:
				xmin = 202.4351
				xmax = 202.8551
				text = "downtown"
			intervals [493]:
				xmin = 202.8551
				xmax = 205.3885
				text = ""
			intervals [494]:
				xmin = 205.3885
				xmax = 205.4785
				text = "<unk>"
			intervals [495]:
				xmin = 205.4785
				xmax = 205.9885
				text = "um"
			intervals [496]:
				xmin = 205.9885
				xmax = 206.1528
				text = ""
			intervals [497]:
				xmin = 206.1528
				xmax = 206.3428
				text = "well"
			intervals [498]:
				xmin = 206.3428
				xmax = 206.4428
				text = "at"
			intervals [499]:
				xmin = 206.4428
				xmax = 206.5328
				text = "the"
			intervals [500]:
				xmin = 206.5328
				xmax = 206.7028
				text = "zoo"
			intervals [501]:
				xmin = 206.7028
				xmax = 206.8528
				text = "she"
			intervals [502]:
				xmin = 206.8528
				xmax = 207.3428
				text = "designed"
			intervals [503]:
				xmin = 207.3428
				xmax = 207.5228
				text = "like"
			intervals [504]:
				xmin = 207.5228
				xmax = 207.5928
				text = ""
			intervals [505]:
				xmin = 207.5928
				xmax = 207.6928
				text = "the"
			intervals [506]:
				xmin = 207.6928
				xmax = 208.2728
				text = "exhibits"
			intervals [507]:
				xmin = 208.2728
				xmax = 208.3928
				text = "and"
			intervals [508]:
				xmin = 208.3928
				xmax = 208.6328
				text = "then"
			intervals [509]:
				xmin = 208.6328
				xmax = 208.7528
				text = "one"
			intervals [510]:
				xmin = 208.7528
				xmax = 208.8328
				text = "of"
			intervals [511]:
				xmin = 208.8328
				xmax = 208.9328
				text = "the"
			intervals [512]:
				xmin = 208.9328
				xmax = 209.3628
				text = "research"
			intervals [513]:
				xmin = 209.3628
				xmax = 209.9228
				text = "facilities"
			intervals [514]:
				xmin = 209.9228
				xmax = 210.0328
				text = "for"
			intervals [515]:
				xmin = 210.0328
				xmax = 210.1728
				text = "the"
			intervals [516]:
				xmin = 210.1728
				xmax = 210.6228
				text = "animals"
			intervals [517]:
				xmin = 210.6228
				xmax = 210.8328
				text = "in"
			intervals [518]:
				xmin = 210.8328
				xmax = 211.0528
				text = "front"
			intervals [519]:
				xmin = 211.0528
				xmax = 211.2728
				text = "royal"
			intervals [520]:
				xmin = 211.2728
				xmax = 211.8528
				text = "virginia"
			intervals [521]:
				xmin = 211.8528
				xmax = 212.2791
				text = ""
			intervals [522]:
				xmin = 212.2791
				xmax = 212.4591
				text = "which"
			intervals [523]:
				xmin = 212.4591
				xmax = 212.5791
				text = "she"
			intervals [524]:
				xmin = 212.5791
				xmax = 212.8191
				text = "still"
			intervals [525]:
				xmin = 212.8191
				xmax = 213.0191
				text = "does"
			intervals [526]:
				xmin = 213.0191
				xmax = 213.2491
				text = "work"
			intervals [527]:
				xmin = 213.2491
				xmax = 213.5291
				text = "on"
			intervals [528]:
				xmin = 213.5291
				xmax = 213.5791
				text = ""
			intervals [529]:
				xmin = 213.5791
				xmax = 213.7091
				text = "and"
			intervals [530]:
				xmin = 213.7091
				xmax = 213.9491
				text = "then"
			intervals [531]:
				xmin = 213.9491
				xmax = 214.3891
				text = "now"
			intervals [532]:
				xmin = 214.3891
				xmax = 215.0597
				text = ""
			intervals [533]:
				xmin = 215.0597
				xmax = 215.5797
				text = "um"
			intervals [534]:
				xmin = 215.5797
				xmax = 216.075
				text = ""
			intervals [535]:
				xmin = 216.075
				xmax = 216.185
				text = "i"
			intervals [536]:
				xmin = 216.185
				xmax = 216.315
				text = "don't"
			intervals [537]:
				xmin = 216.315
				xmax = 216.505
				text = "really"
			intervals [538]:
				xmin = 216.505
				xmax = 216.755
				text = "know"
			intervals [539]:
				xmin = 216.755
				xmax = 216.955
				text = "cause"
			intervals [540]:
				xmin = 216.955
				xmax = 217.065
				text = "the"
			intervals [541]:
				xmin = 217.065
				xmax = 217.335
				text = "job"
			intervals [542]:
				xmin = 217.335
				xmax = 217.465
				text = "is"
			intervals [543]:
				xmin = 217.465
				xmax = 217.685
				text = "really"
			intervals [544]:
				xmin = 217.685
				xmax = 217.935
				text = "new"
			intervals [545]:
				xmin = 217.935
				xmax = 218.135
				text = "like"
			intervals [546]:
				xmin = 218.135
				xmax = 218.335
				text = "she"
			intervals [547]:
				xmin = 218.335
				xmax = 218.605
				text = "just"
			intervals [548]:
				xmin = 218.605
				xmax = 218.805
				text = "moved"
			intervals [549]:
				xmin = 218.805
				xmax = 219.045
				text = "down"
			intervals [550]:
				xmin = 219.045
				xmax = 219.445
				text = "there"
			intervals [551]:
				xmin = 219.445
				xmax = 219.733
				text = ""
			intervals [552]:
				xmin = 219.733
				xmax = 220.083
				text = "um"
			intervals [553]:
				xmin = 220.083
				xmax = 220.113
				text = ""
			intervals [554]:
				xmin = 220.113
				xmax = 220.213
				text = "but"
			intervals [555]:
				xmin = 220.213
				xmax = 220.303
				text = "i"
			intervals [556]:
				xmin = 220.303
				xmax = 220.543
				text = "think"
			intervals [557]:
				xmin = 220.543
				xmax = 220.723
				text = "she"
			intervals [558]:
				xmin = 220.723
				xmax = 220.793
				text = "s"
			intervals [559]:
				xmin = 220.793
				xmax = 220.973
				text = "just"
			intervals [560]:
				xmin = 220.973
				xmax = 221.363
				text = "involved"
			intervals [561]:
				xmin = 221.363
				xmax = 221.453
				text = "in"
			intervals [562]:
				xmin = 221.453
				xmax = 221.653
				text = "like"
			intervals [563]:
				xmin = 221.653
				xmax = 221.703
				text = ""
			intervals [564]:
				xmin = 221.703
				xmax = 222.313
				text = "exhibit"
			intervals [565]:
				xmin = 222.313
				xmax = 222.783
				text = "design"
			intervals [566]:
				xmin = 222.783
				xmax = 222.893
				text = "and"
			intervals [567]:
				xmin = 222.893
				xmax = 223.233
				text = "like"
			intervals [568]:
				xmin = 223.233
				xmax = 224.1857
				text = ""
			intervals [569]:
				xmin = 224.1857
				xmax = 224.6557
				text = "um"
			intervals [570]:
				xmin = 224.6557
				xmax = 224.6957
				text = ""
			intervals [571]:
				xmin = 224.6957
				xmax = 225.0157
				text = "inter"
			intervals [572]:
				xmin = 225.0157
				xmax = 225.1357
				text = ""
			intervals [573]:
				xmin = 225.1357
				xmax = 225.3057
				text = "like"
			intervals [574]:
				xmin = 225.3057
				xmax = 225.5157
				text = "more"
			intervals [575]:
				xmin = 225.5157
				xmax = 225.6057
				text = "of"
			intervals [576]:
				xmin = 225.6057
				xmax = 225.7257
				text = "the"
			intervals [577]:
				xmin = 225.7257
				xmax = 226.2457
				text = "interior"
			intervals [578]:
				xmin = 226.2457
				xmax = 226.4757
				text = "stuff"
			intervals [579]:
				xmin = 226.4757
				xmax = 226.5857
				text = "so"
			intervals [580]:
				xmin = 226.5857
				xmax = 226.6857
				text = "like"
			intervals [581]:
				xmin = 226.6857
				xmax = 226.7157
				text = ""
			intervals [582]:
				xmin = 226.7157
				xmax = 227.0157
				text = "choosing"
			intervals [583]:
				xmin = 227.0157
				xmax = 227.2357
				text = "paint"
			intervals [584]:
				xmin = 227.2357
				xmax = 227.5557
				text = "colors"
			intervals [585]:
				xmin = 227.5557
				xmax = 227.6757
				text = "and"
			intervals [586]:
				xmin = 227.6757
				xmax = 227.9157
				text = "stuff"
			intervals [587]:
				xmin = 227.9157
				xmax = 239.3958
				text = ""
			intervals [588]:
				xmin = 239.3958
				xmax = 239.7558
				text = "mm-hm"
			intervals [589]:
				xmin = 239.7558
				xmax = 248.9338
				text = ""
			intervals [590]:
				xmin = 248.9338
				xmax = 249.3338
				text = "um"
			intervals [591]:
				xmin = 249.3338
				xmax = 251.166
				text = ""
			intervals [592]:
				xmin = 251.166
				xmax = 251.336
				text = "<unk>"
			intervals [593]:
				xmin = 251.336
				xmax = 251.646
				text = "yeah"
			intervals [594]:
				xmin = 251.646
				xmax = 252.136
				text = "so"
			intervals [595]:
				xmin = 252.136
				xmax = 252.8752
				text = ""
			intervals [596]:
				xmin = 252.8752
				xmax = 253.2152
				text = "growing"
			intervals [597]:
				xmin = 253.2152
				xmax = 253.3752
				text = "up"
			intervals [598]:
				xmin = 253.3752
				xmax = 253.4552
				text = "i"
			intervals [599]:
				xmin = 253.4552
				xmax = 253.7852
				text = "really"
			intervals [600]:
				xmin = 253.7852
				xmax = 254.3852
				text = "liked"
			intervals [601]:
				xmin = 254.3852
				xmax = 254.7843
				text = ""
			intervals [602]:
				xmin = 254.7843
				xmax = 255.2643
				text = "um"
			intervals [603]:
				xmin = 255.2643
				xmax = 255.690
				text = ""
			intervals [604]:
				xmin = 255.690
				xmax = 255.850
				text = "the"
			intervals [605]:
				xmin = 255.850
				xmax = 256.130
				text = "first"
			intervals [606]:
				xmin = 256.130
				xmax = 256.420
				text = "house"
			intervals [607]:
				xmin = 256.420
				xmax = 256.530
				text = "we"
			intervals [608]:
				xmin = 256.530
				xmax = 256.780
				text = "lived"
			intervals [609]:
				xmin = 256.780
				xmax = 257.010
				text = "in"
			intervals [610]:
				xmin = 257.010
				xmax = 257.4358
				text = ""
			intervals [611]:
				xmin = 257.4358
				xmax = 257.8758
				text = "um"
			intervals [612]:
				xmin = 257.8758
				xmax = 257.9458
				text = ""
			intervals [613]:
				xmin = 257.9458
				xmax = 258.1858
				text = "on"
			intervals [614]:
				xmin = 258.1858
				xmax = 258.6558
				text = "fourteenth"
			intervals [615]:
				xmin = 258.6558
				xmax = 259.1258
				text = "street"
			intervals [616]:
				xmin = 259.1258
				xmax = 259.7786
				text = ""
			intervals [617]:
				xmin = 259.7786
				xmax = 260.1186
				text = "um"
			intervals [618]:
				xmin = 260.1186
				xmax = 260.2086
				text = "i"
			intervals [619]:
				xmin = 260.2086
				xmax = 260.3886
				text = "liked"
			intervals [620]:
				xmin = 260.3886
				xmax = 260.4686
				text = "the"
			intervals [621]:
				xmin = 260.4686
				xmax = 261.0086
				text = "neighborhood"
			intervals [622]:
				xmin = 261.0086
				xmax = 261.4786
				text = "because"
			intervals [623]:
				xmin = 261.4786
				xmax = 261.7251
				text = ""
			intervals [624]:
				xmin = 261.7251
				xmax = 261.9051
				text = "there"
			intervals [625]:
				xmin = 261.9051
				xmax = 262.0451
				text = "were"
			intervals [626]:
				xmin = 262.0451
				xmax = 262.1051
				text = "a"
			intervals [627]:
				xmin = 262.1051
				xmax = 262.3251
				text = "few"
			intervals [628]:
				xmin = 262.3251
				xmax = 262.7151
				text = "kids"
			intervals [629]:
				xmin = 262.7151
				xmax = 262.8051
				text = "in"
			intervals [630]:
				xmin = 262.8051
				xmax = 262.9151
				text = "my"
			intervals [631]:
				xmin = 262.9151
				xmax = 263.4651
				text = "neighborhood"
			intervals [632]:
				xmin = 263.4651
				xmax = 263.5651
				text = "and"
			intervals [633]:
				xmin = 263.5651
				xmax = 263.8551
				text = "like"
			intervals [634]:
				xmin = 263.8551
				xmax = 264.2319
				text = ""
			intervals [635]:
				xmin = 264.2319
				xmax = 264.6019
				text = "especially"
			intervals [636]:
				xmin = 264.6019
				xmax = 264.7219
				text = "my"
			intervals [637]:
				xmin = 264.7219
				xmax = 264.9519
				text = "next"
			intervals [638]:
				xmin = 264.9519
				xmax = 265.0719
				text = "door"
			intervals [639]:
				xmin = 265.0719
				xmax = 265.7019
				text = "neighbors"
			intervals [640]:
				xmin = 265.7019
				xmax = 265.7319
				text = ""
			intervals [641]:
				xmin = 265.7319
				xmax = 266.2019
				text = "uh"
			intervals [642]:
				xmin = 266.2019
				xmax = 266.7985
				text = ""
			intervals [643]:
				xmin = 266.7985
				xmax = 267.1285
				text = "their"
			intervals [644]:
				xmin = 267.1285
				xmax = 267.1585
				text = ""
			intervals [645]:
				xmin = 267.1585
				xmax = 267.9185
				text = "grandkids"
			intervals [646]:
				xmin = 267.9185
				xmax = 268.0485
				text = "were"
			intervals [647]:
				xmin = 268.0485
				xmax = 268.3085
				text = "always"
			intervals [648]:
				xmin = 268.3085
				xmax = 268.4985
				text = "over"
			intervals [649]:
				xmin = 268.4985
				xmax = 268.8185
				text = "there"
			intervals [650]:
				xmin = 268.8185
				xmax = 269.4519
				text = ""
			intervals [651]:
				xmin = 269.4519
				xmax = 270.1319
				text = "and"
			intervals [652]:
				xmin = 270.1319
				xmax = 270.5313
				text = ""
			intervals [653]:
				xmin = 270.5313
				xmax = 270.9213
				text = "um"
			intervals [654]:
				xmin = 270.9213
				xmax = 270.9613
				text = "i"
			intervals [655]:
				xmin = 270.9613
				xmax = 271.1213
				text = "was"
			intervals [656]:
				xmin = 271.1213
				xmax = 271.2813
				text = "really"
			intervals [657]:
				xmin = 271.2813
				xmax = 271.5213
				text = "close"
			intervals [658]:
				xmin = 271.5213
				xmax = 271.6413
				text = "with"
			intervals [659]:
				xmin = 271.6413
				xmax = 272.0513
				text = "them"
			intervals [660]:
				xmin = 272.0513
				xmax = 272.4965
				text = ""
			intervals [661]:
				xmin = 272.4965
				xmax = 272.6465
				text = "all"
			intervals [662]:
				xmin = 272.6465
				xmax = 272.8065
				text = "their"
			intervals [663]:
				xmin = 272.8065
				xmax = 273.0965
				text = "names"
			intervals [664]:
				xmin = 273.0965
				xmax = 273.3965
				text = "began"
			intervals [665]:
				xmin = 273.3965
				xmax = 273.5665
				text = "with"
			intervals [666]:
				xmin = 273.5665
				xmax = 273.5965
				text = ""
			intervals [667]:
				xmin = 273.5965
				xmax = 274.1465
				text = "ds"
			intervals [668]:
				xmin = 274.1465
				xmax = 274.443
				text = ""
			intervals [669]:
				xmin = 274.443
				xmax = 274.913
				text = "so"
			intervals [670]:
				xmin = 274.913
				xmax = 275.083
				text = ""
			intervals [671]:
				xmin = 275.083
				xmax = 275.233
				text = "there"
			intervals [672]:
				xmin = 275.233
				xmax = 275.393
				text = "was"
			intervals [673]:
				xmin = 275.393
				xmax = 276.083
				text = "diamond"
			intervals [674]:
				xmin = 276.083
				xmax = 276.5593
				text = ""
			intervals [675]:
				xmin = 276.5593
				xmax = 277.1493
				text = "dougie"
			intervals [676]:
				xmin = 277.1493
				xmax = 277.3034
				text = ""
			intervals [677]:
				xmin = 277.3034
				xmax = 277.4634
				text = "which"
			intervals [678]:
				xmin = 277.4634
				xmax = 277.6534
				text = "was"
			intervals [679]:
				xmin = 277.6534
				xmax = 277.7034
				text = "a"
			intervals [680]:
				xmin = 277.7034
				xmax = 278.1834
				text = "nickname"
			intervals [681]:
				xmin = 278.1834
				xmax = 278.3234
				text = ""
			intervals [682]:
				xmin = 278.3234
				xmax = 278.5134
				text = "and"
			intervals [683]:
				xmin = 278.5134
				xmax = 278.7734
				text = "then"
			intervals [684]:
				xmin = 278.7734
				xmax = 279.1034
				text = "uh"
			intervals [685]:
				xmin = 279.1034
				xmax = 279.1706
				text = ""
			intervals [686]:
				xmin = 279.1706
				xmax = 279.8006
				text = "demani"
			intervals [687]:
				xmin = 279.8006
				xmax = 280.3326
				text = ""
			intervals [688]:
				xmin = 280.3326
				xmax = 280.6926
				text = "um"
			intervals [689]:
				xmin = 280.6926
				xmax = 281.1088
				text = ""
			intervals [690]:
				xmin = 281.1088
				xmax = 281.1988
				text = "and"
			intervals [691]:
				xmin = 281.1988
				xmax = 281.3188
				text = "then"
			intervals [692]:
				xmin = 281.3188
				xmax = 281.3888
				text = "the"
			intervals [693]:
				xmin = 281.3888
				xmax = 281.8388
				text = "grandfather"
			intervals [694]:
				xmin = 281.8388
				xmax = 281.8888
				text = "s"
			intervals [695]:
				xmin = 281.8888
				xmax = 282.0388
				text = "name"
			intervals [696]:
				xmin = 282.0388
				xmax = 282.1488
				text = "was"
			intervals [697]:
				xmin = 282.1488
				xmax = 282.8688
				text = "douglas"
			intervals [698]:
				xmin = 282.8688
				xmax = 283.6474
				text = ""
			intervals [699]:
				xmin = 283.6474
				xmax = 284.1774
				text = "um"
			intervals [700]:
				xmin = 284.1774
				xmax = 284.2074
				text = ""
			intervals [701]:
				xmin = 284.2074
				xmax = 284.2974
				text = "and"
			intervals [702]:
				xmin = 284.2974
				xmax = 284.4274
				text = "then"
			intervals [703]:
				xmin = 284.4274
				xmax = 284.5674
				text = "there"
			intervals [704]:
				xmin = 284.5674
				xmax = 285.0074
				text = "was"
			intervals [705]:
				xmin = 285.0074
				xmax = 285.7883
				text = ""
			intervals [706]:
				xmin = 285.7883
				xmax = 286.3483
				text = "douglas"
			intervals [707]:
				xmin = 286.3483
				xmax = 286.7983
				text = "s"
			intervals [708]:
				xmin = 286.7983
				xmax = 286.8283
				text = ""
			intervals [709]:
				xmin = 286.8283
				xmax = 286.9483
				text = "the"
			intervals [710]:
				xmin = 286.9483
				xmax = 287.4983
				text = "grandfather"
			intervals [711]:
				xmin = 287.4983
				xmax = 287.5883
				text = "s"
			intervals [712]:
				xmin = 287.5883
				xmax = 288.0883
				text = "son"
			intervals [713]:
				xmin = 288.0883
				xmax = 288.4119
				text = ""
			intervals [714]:
				xmin = 288.4119
				xmax = 288.6219
				text = "his"
			intervals [715]:
				xmin = 288.6219
				xmax = 288.7919
				text = "name"
			intervals [716]:
				xmin = 288.7919
				xmax = 288.9019
				text = "was"
			intervals [717]:
				xmin = 288.9019
				xmax = 289.0819
				text = "his"
			intervals [718]:
				xmin = 289.0819
				xmax = 289.3919
				text = "nickname"
			intervals [719]:
				xmin = 289.3919
				xmax = 289.5919
				text = "was"
			intervals [720]:
				xmin = 289.5919
				xmax = 290.0819
				text = "toot"
			intervals [721]:
				xmin = 290.0819
				xmax = 290.5669
				text = ""
			intervals [722]:
				xmin = 290.5669
				xmax = 290.7169
				text = "i"
			intervals [723]:
				xmin = 290.7169
				xmax = 290.9469
				text = "never"
			intervals [724]:
				xmin = 290.9469
				xmax = 291.0469
				text = "knew"
			intervals [725]:
				xmin = 291.0469
				xmax = 291.2369
				text = "his"
			intervals [726]:
				xmin = 291.2369
				xmax = 291.4069
				text = "real"
			intervals [727]:
				xmin = 291.4069
				xmax = 291.6769
				text = "name"
			intervals [728]:
				xmin = 291.6769
				xmax = 292.1533
				text = ""
			intervals [729]:
				xmin = 292.1533
				xmax = 292.4333
				text = "but"
			intervals [730]:
				xmin = 292.4333
				xmax = 292.6133
				text = ""
			intervals [731]:
				xmin = 292.6133
				xmax = 293.0033
				text = "uh"
			intervals [732]:
				xmin = 293.0033
				xmax = 293.3264
				text = ""
			intervals [733]:
				xmin = 293.3264
				xmax = 293.3764
				text = "i"
			intervals [734]:
				xmin = 293.3764
				xmax = 293.4764
				text = "was"
			intervals [735]:
				xmin = 293.4764
				xmax = 293.6464
				text = "really"
			intervals [736]:
				xmin = 293.6464
				xmax = 293.8964
				text = "close"
			intervals [737]:
				xmin = 293.8964
				xmax = 294.0164
				text = "with"
			intervals [738]:
				xmin = 294.0164
				xmax = 294.4264
				text = "them"
			intervals [739]:
				xmin = 294.4264
				xmax = 294.6264
				text = ""
			intervals [740]:
				xmin = 294.6264
				xmax = 294.8064
				text = "<unk>"
			intervals [741]:
				xmin = 294.8064
				xmax = 295.0764
				text = "and"
			intervals [742]:
				xmin = 295.0764
				xmax = 295.3064
				text = "then"
			intervals [743]:
				xmin = 295.3064
				xmax = 295.5564
				text = "on"
			intervals [744]:
				xmin = 295.5564
				xmax = 295.7246
				text = ""
			intervals [745]:
				xmin = 295.7246
				xmax = 295.8546
				text = "the"
			intervals [746]:
				xmin = 295.8546
				xmax = 296.0946
				text = "other"
			intervals [747]:
				xmin = 296.0946
				xmax = 296.3846
				text = "side"
			intervals [748]:
				xmin = 296.3846
				xmax = 296.4746
				text = "of"
			intervals [749]:
				xmin = 296.4746
				xmax = 296.5846
				text = "our"
			intervals [750]:
				xmin = 296.5846
				xmax = 297.1346
				text = "house"
			intervals [751]:
				xmin = 297.1346
				xmax = 297.4914
				text = ""
			intervals [752]:
				xmin = 297.4914
				xmax = 297.6514
				text = "our"
			intervals [753]:
				xmin = 297.6514
				xmax = 297.8314
				text = "other"
			intervals [754]:
				xmin = 297.8314
				xmax = 298.2714
				text = "neighbor"
			intervals [755]:
				xmin = 298.2714
				xmax = 298.5534
				text = ""
			intervals [756]:
				xmin = 298.5534
				xmax = 298.6634
				text = "was"
			intervals [757]:
				xmin = 298.6634
				xmax = 298.7934
				text = "this"
			intervals [758]:
				xmin = 298.7934
				xmax = 299.0334
				text = "old"
			intervals [759]:
				xmin = 299.0334
				xmax = 299.3234
				text = "lady"
			intervals [760]:
				xmin = 299.3234
				xmax = 299.4634
				text = "her"
			intervals [761]:
				xmin = 299.4634
				xmax = 299.6234
				text = "name"
			intervals [762]:
				xmin = 299.6234
				xmax = 299.7534
				text = "was"
			intervals [763]:
				xmin = 299.7534
				xmax = 299.8934
				text = "miss"
			intervals [764]:
				xmin = 299.8934
				xmax = 299.9234
				text = ""
			intervals [765]:
				xmin = 299.9234
				xmax = 300.4834
				text = "rdx"
			intervals [766]:
				xmin = 300.4834
				xmax = 300.6976
				text = ""
			intervals [767]:
				xmin = 300.6976
				xmax = 301.1976
				text = "um"
			intervals [768]:
				xmin = 301.1976
				xmax = 301.7105
				text = ""
			intervals [769]:
				xmin = 301.7105
				xmax = 302.0305
				text = "she"
			intervals [770]:
				xmin = 302.0305
				xmax = 302.5805
				text = "s"
			intervals [771]:
				xmin = 302.5805
				xmax = 303.3078
				text = ""
			intervals [772]:
				xmin = 303.3078
				xmax = 303.4278
				text = "i"
			intervals [773]:
				xmin = 303.4278
				xmax = 303.7578
				text = "guess"
			intervals [774]:
				xmin = 303.7578
				xmax = 303.9378
				text = "like"
			intervals [775]:
				xmin = 303.9378
				xmax = 303.9678
				text = ""
			intervals [776]:
				xmin = 303.9678
				xmax = 304.1178
				text = "my"
			intervals [777]:
				xmin = 304.1178
				xmax = 304.6978
				text = "grandma"
			intervals [778]:
				xmin = 304.6978
				xmax = 304.8178
				text = ""
			intervals [779]:
				xmin = 304.8178
				xmax = 304.9178
				text = "in"
			intervals [780]:
				xmin = 304.9178
				xmax = 305.0078
				text = "a"
			intervals [781]:
				xmin = 305.0078
				xmax = 305.5578
				text = "sense"
			intervals [782]:
				xmin = 305.5578
				xmax = 306.0415
				text = ""
			intervals [783]:
				xmin = 306.0415
				xmax = 306.6515
				text = "um"
			intervals [784]:
				xmin = 306.6515
				xmax = 306.9193
				text = ""
			intervals [785]:
				xmin = 306.9193
				xmax = 307.1193
				text = "her"
			intervals [786]:
				xmin = 307.1193
				xmax = 307.2093
				text = "and"
			intervals [787]:
				xmin = 307.2093
				xmax = 307.3093
				text = "my"
			intervals [788]:
				xmin = 307.3093
				xmax = 307.5493
				text = "mom"
			intervals [789]:
				xmin = 307.5493
				xmax = 307.6093
				text = "are"
			intervals [790]:
				xmin = 307.6093
				xmax = 307.8593
				text = "really"
			intervals [791]:
				xmin = 307.8593
				xmax = 307.9993
				text = "good"
			intervals [792]:
				xmin = 307.9993
				xmax = 308.0393
				text = ""
			intervals [793]:
				xmin = 308.0393
				xmax = 308.5693
				text = "friends"
			intervals [794]:
				xmin = 308.5693
				xmax = 308.5993
				text = ""
			intervals [795]:
				xmin = 308.5993
				xmax = 308.8593
				text = "and"
			intervals [796]:
				xmin = 308.8593
				xmax = 309.2193
				text = "actually"
			intervals [797]:
				xmin = 309.2193
				xmax = 309.3893
				text = "when"
			intervals [798]:
				xmin = 309.3893
				xmax = 309.4793
				text = "we"
			intervals [799]:
				xmin = 309.4793
				xmax = 309.7093
				text = "moved"
			intervals [800]:
				xmin = 309.7093
				xmax = 310.2726
				text = ""
			intervals [801]:
				xmin = 310.2726
				xmax = 310.4926
				text = "she"
			intervals [802]:
				xmin = 310.4926
				xmax = 310.8026
				text = "started"
			intervals [803]:
				xmin = 310.8026
				xmax = 310.8326
				text = ""
			intervals [804]:
				xmin = 310.8326
				xmax = 311.2326
				text = "crying"
			intervals [805]:
				xmin = 311.2326
				xmax = 311.3126
				text = ""
			intervals [806]:
				xmin = 311.3126
				xmax = 311.3826
				text = "and"
			intervals [807]:
				xmin = 311.3826
				xmax = 311.4526
				text = "it"
			intervals [808]:
				xmin = 311.4526
				xmax = 311.5826
				text = "was"
			intervals [809]:
				xmin = 311.5826
				xmax = 311.9226
				text = "like"
			intervals [810]:
				xmin = 311.9226
				xmax = 312.0399
				text = ""
			intervals [811]:
				xmin = 312.0399
				xmax = 312.1399
				text = "it"
			intervals [812]:
				xmin = 312.1399
				xmax = 312.2699
				text = "was"
			intervals [813]:
				xmin = 312.2699
				xmax = 312.4399
				text = "like"
			intervals [814]:
				xmin = 312.4399
				xmax = 312.4699
				text = "a"
			intervals [815]:
				xmin = 312.4699
				xmax = 312.7399
				text = "very"
			intervals [816]:
				xmin = 312.7399
				xmax = 313.2799
				text = "dramatic"
			intervals [817]:
				xmin = 313.2799
				xmax = 313.6699
				text = "sob"
			intervals [818]:
				xmin = 313.6699
				xmax = 314.3823
				text = ""
			intervals [819]:
				xmin = 314.3823
				xmax = 314.7223
				text = "um"
			intervals [820]:
				xmin = 314.7223
				xmax = 314.8723
				text = ""
			intervals [821]:
				xmin = 314.8723
				xmax = 315.1423
				text = "just"
			intervals [822]:
				xmin = 315.1423
				xmax = 315.4523
				text = "because"
			intervals [823]:
				xmin = 315.4523
				xmax = 315.5523
				text = "we"
			intervals [824]:
				xmin = 315.5523
				xmax = 315.7123
				text = "were"
			intervals [825]:
				xmin = 315.7123
				xmax = 315.9223
				text = "so"
			intervals [826]:
				xmin = 315.9223
				xmax = 316.4023
				text = "close"
			intervals [827]:
				xmin = 316.4023
				xmax = 316.4523
				text = ""
			intervals [828]:
				xmin = 316.4523
				xmax = 316.7123
				text = "like"
			intervals [829]:
				xmin = 316.7123
				xmax = 316.8223
				text = "our"
			intervals [830]:
				xmin = 316.8223
				xmax = 317.1023
				text = "house"
			intervals [831]:
				xmin = 317.1023
				xmax = 317.4123
				text = "had"
			intervals [832]:
				xmin = 317.4123
				xmax = 318.3747
				text = ""
			intervals [833]:
				xmin = 318.3747
				xmax = 318.8047
				text = "um"
			intervals [834]:
				xmin = 318.8047
				xmax = 318.9147
				text = ""
			intervals [835]:
				xmin = 318.9147
				xmax = 319.0447
				text = "cause"
			intervals [836]:
				xmin = 319.0447
				xmax = 319.1347
				text = "my"
			intervals [837]:
				xmin = 319.1347
				xmax = 319.3847
				text = "parents"
			intervals [838]:
				xmin = 319.3847
				xmax = 319.4447
				text = "are"
			intervals [839]:
				xmin = 319.4447
				xmax = 319.8947
				text = "architects"
			intervals [840]:
				xmin = 319.8947
				xmax = 320.0147
				text = "they"
			intervals [841]:
				xmin = 320.0147
				xmax = 320.0747
				text = "were"
			intervals [842]:
				xmin = 320.0747
				xmax = 320.3647
				text = "always"
			intervals [843]:
				xmin = 320.3647
				xmax = 320.4947
				text = "like"
			intervals [844]:
				xmin = 320.4947
				xmax = 320.5247
				text = ""
			intervals [845]:
				xmin = 320.5247
				xmax = 320.9647
				text = "updating"
			intervals [846]:
				xmin = 320.9647
				xmax = 321.0547
				text = "the"
			intervals [847]:
				xmin = 321.0547
				xmax = 321.3747
				text = "house"
			intervals [848]:
				xmin = 321.3747
				xmax = 321.4447
				text = "and"
			intervals [849]:
				xmin = 321.4447
				xmax = 321.5047
				text = "we"
			intervals [850]:
				xmin = 321.5047
				xmax = 321.8047
				text = "added"
			intervals [851]:
				xmin = 321.8047
				xmax = 321.8847
				text = "a"
			intervals [852]:
				xmin = 321.8847
				xmax = 322.5347
				text = "balcony"
			intervals [853]:
				xmin = 322.5347
				xmax = 322.6587
				text = ""
			intervals [854]:
				xmin = 322.6587
				xmax = 322.8687
				text = "to"
			intervals [855]:
				xmin = 322.8687
				xmax = 322.9887
				text = "our"
			intervals [856]:
				xmin = 322.9887
				xmax = 323.5287
				text = "house"
			intervals [857]:
				xmin = 323.5287
				xmax = 323.7136
				text = ""
			intervals [858]:
				xmin = 323.7136
				xmax = 323.8736
				text = "and"
			intervals [859]:
				xmin = 323.8736
				xmax = 324.0536
				text = "like"
			intervals [860]:
				xmin = 324.0536
				xmax = 324.1736
				text = ""
			intervals [861]:
				xmin = 324.1736
				xmax = 324.2836
				text = "my"
			intervals [862]:
				xmin = 324.2836
				xmax = 324.5436
				text = "mom"
			intervals [863]:
				xmin = 324.5436
				xmax = 324.6736
				text = "would"
			intervals [864]:
				xmin = 324.6736
				xmax = 325.0636
				text = "pass"
			intervals [865]:
				xmin = 325.0636
				xmax = 325.4936
				text = "food"
			intervals [866]:
				xmin = 325.4936
				xmax = 325.5836
				text = ""
			intervals [867]:
				xmin = 325.5836
				xmax = 325.9036
				text = "to"
			intervals [868]:
				xmin = 325.9036
				xmax = 326.1177
				text = ""
			intervals [869]:
				xmin = 326.1177
				xmax = 326.3577
				text = "miss"
			intervals [870]:
				xmin = 326.3577
				xmax = 326.7777
				text = "rdx"
			intervals [871]:
				xmin = 326.7777
				xmax = 326.8877
				text = ""
			intervals [872]:
				xmin = 326.8877
				xmax = 327.0777
				text = "through"
			intervals [873]:
				xmin = 327.0777
				xmax = 327.1177
				text = ""
			intervals [874]:
				xmin = 327.1177
				xmax = 327.2677
				text = "her"
			intervals [875]:
				xmin = 327.2677
				xmax = 327.7277
				text = "window"
			intervals [876]:
				xmin = 327.7277
				xmax = 327.9076
				text = ""
			intervals [877]:
				xmin = 327.9076
				xmax = 328.1276
				text = "from"
			intervals [878]:
				xmin = 328.1276
				xmax = 328.2476
				text = "our"
			intervals [879]:
				xmin = 328.2476
				xmax = 328.8276
				text = "balcony"
			intervals [880]:
				xmin = 328.8276
				xmax = 329.5642
				text = ""
			intervals [881]:
				xmin = 329.5642
				xmax = 329.7442
				text = "so"
			intervals [882]:
				xmin = 329.7442
				xmax = 329.8642
				text = "we"
			intervals [883]:
				xmin = 329.8642
				xmax = 329.9642
				text = "were"
			intervals [884]:
				xmin = 329.9642
				xmax = 330.2042
				text = "very"
			intervals [885]:
				xmin = 330.2042
				xmax = 330.2442
				text = ""
			intervals [886]:
				xmin = 330.2442
				xmax = 330.6742
				text = "close"
			intervals [887]:
				xmin = 330.6742
				xmax = 331.2692
				text = ""
			intervals [888]:
				xmin = 331.2692
				xmax = 331.7892
				text = "um"
			intervals [889]:
				xmin = 331.7892
				xmax = 331.9352
				text = ""
			intervals [890]:
				xmin = 331.9352
				xmax = 332.0652
				text = "but"
			intervals [891]:
				xmin = 332.0652
				xmax = 332.1952
				text = "yeah"
			intervals [892]:
				xmin = 332.1952
				xmax = 332.3052
				text = "i"
			intervals [893]:
				xmin = 332.3052
				xmax = 332.4852
				text = "really"
			intervals [894]:
				xmin = 332.4852
				xmax = 332.7252
				text = "liked"
			intervals [895]:
				xmin = 332.7252
				xmax = 332.7852
				text = "the"
			intervals [896]:
				xmin = 332.7852
				xmax = 333.3952
				text = "neighborhood"
			intervals [897]:
				xmin = 333.3952
				xmax = 333.9517
				text = ""
			intervals [898]:
				xmin = 333.9517
				xmax = 334.7717
				text = "um"
			intervals [899]:
				xmin = 334.7717
				xmax = 335.1048
				text = ""
			intervals [900]:
				xmin = 335.1048
				xmax = 335.2148
				text = "<unk>"
			intervals [901]:
				xmin = 335.2148
				xmax = 335.6555
				text = ""
			intervals [902]:
				xmin = 335.6555
				xmax = 336.1655
				text = "like"
			intervals [903]:
				xmin = 336.1655
				xmax = 336.2355
				text = "a"
			intervals [904]:
				xmin = 336.2355
				xmax = 336.4355
				text = "few"
			intervals [905]:
				xmin = 336.4355
				xmax = 336.7855
				text = "blocks"
			intervals [906]:
				xmin = 336.7855
				xmax = 337.2455
				text = "away"
			intervals [907]:
				xmin = 337.2455
				xmax = 337.2755
				text = ""
			intervals [908]:
				xmin = 337.2755
				xmax = 337.5155
				text = "some"
			intervals [909]:
				xmin = 337.5155
				xmax = 337.8455
				text = "girls"
			intervals [910]:
				xmin = 337.8455
				xmax = 337.9655
				text = "that"
			intervals [911]:
				xmin = 337.9655
				xmax = 338.0055
				text = "i"
			intervals [912]:
				xmin = 338.0055
				xmax = 338.1355
				text = "went"
			intervals [913]:
				xmin = 338.1355
				xmax = 338.2055
				text = "to"
			intervals [914]:
				xmin = 338.2055
				xmax = 338.5855
				text = "elementary"
			intervals [915]:
				xmin = 338.5855
				xmax = 339.0455
				text = "school"
			intervals [916]:
				xmin = 339.0455
				xmax = 339.1555
				text = ""
			intervals [917]:
				xmin = 339.1555
				xmax = 339.5455
				text = "with"
			intervals [918]:
				xmin = 339.5455
				xmax = 339.8664
				text = ""
			intervals [919]:
				xmin = 339.8664
				xmax = 340.0964
				text = "lived"
			intervals [920]:
				xmin = 340.0964
				xmax = 340.5664
				text = "there"
			intervals [921]:
				xmin = 340.5664
				xmax = 341.0497
				text = ""
			intervals [922]:
				xmin = 341.0497
				xmax = 341.5397
				text = "um"
			intervals [923]:
				xmin = 341.5397
				xmax = 341.5797
				text = ""
			intervals [924]:
				xmin = 341.5797
				xmax = 341.7897
				text = "so"
			intervals [925]:
				xmin = 341.7897
				xmax = 341.9197
				text = "they"
			intervals [926]:
				xmin = 341.9197
				xmax = 342.0397
				text = "would"
			intervals [927]:
				xmin = 342.0397
				xmax = 342.1997
				text = "come"
			intervals [928]:
				xmin = 342.1997
				xmax = 342.3697
				text = "over"
			intervals [929]:
				xmin = 342.3697
				xmax = 342.4797
				text = "to"
			intervals [930]:
				xmin = 342.4797
				xmax = 342.5897
				text = "my"
			intervals [931]:
				xmin = 342.5897
				xmax = 342.8697
				text = "house"
			intervals [932]:
				xmin = 342.8697
				xmax = 342.9497
				text = "a"
			intervals [933]:
				xmin = 342.9497
				xmax = 343.2897
				text = "lot"
			intervals [934]:
				xmin = 343.2897
				xmax = 343.943
				text = ""
			intervals [935]:
				xmin = 343.943
				xmax = 344.363
				text = "and"
			intervals [936]:
				xmin = 344.363
				xmax = 344.863
				text = "uh"
			intervals [937]:
				xmin = 344.863
				xmax = 345.4984
				text = ""
			intervals [938]:
				xmin = 345.4984
				xmax = 345.6184
				text = "we"
			intervals [939]:
				xmin = 345.6184
				xmax = 345.7384
				text = "l-"
			intervals [940]:
				xmin = 345.7384
				xmax = 345.7684
				text = ""
			intervals [941]:
				xmin = 345.7684
				xmax = 345.8584
				text = "we"
			intervals [942]:
				xmin = 345.8584
				xmax = 345.9184
				text = "were"
			intervals [943]:
				xmin = 345.9184
				xmax = 346.1484
				text = "really"
			intervals [944]:
				xmin = 346.1484
				xmax = 346.5184
				text = "close"
			intervals [945]:
				xmin = 346.5184
				xmax = 346.8484
				text = "to"
			intervals [946]:
				xmin = 346.8484
				xmax = 347.2071
				text = ""
			intervals [947]:
				xmin = 347.2071
				xmax = 347.2771
				text = "a"
			intervals [948]:
				xmin = 347.2771
				xmax = 347.9671
				text = "playground"
			intervals [949]:
				xmin = 347.9671
				xmax = 348.0371
				text = "a"
			intervals [950]:
				xmin = 348.0371
				xmax = 348.0771
				text = ""
			intervals [951]:
				xmin = 348.0771
				xmax = 348.4071
				text = "tennis"
			intervals [952]:
				xmin = 348.4071
				xmax = 348.7771
				text = "court"
			intervals [953]:
				xmin = 348.7771
				xmax = 349.0571
				text = ""
			intervals [954]:
				xmin = 349.0571
				xmax = 349.4271
				text = "and"
			intervals [955]:
				xmin = 349.4271
				xmax = 349.4571
				text = ""
			intervals [956]:
				xmin = 349.4571
				xmax = 349.5971
				text = "a"
			intervals [957]:
				xmin = 349.5971
				xmax = 350.1871
				text = "safeway"
			intervals [958]:
				xmin = 350.1871
				xmax = 350.8285
				text = ""
			intervals [959]:
				xmin = 350.8285
				xmax = 351.2485
				text = "um"
			intervals [960]:
				xmin = 351.2485
				xmax = 351.669
				text = ""
			intervals [961]:
				xmin = 351.669
				xmax = 351.909
				text = "and"
			intervals [962]:
				xmin = 351.909
				xmax = 352.079
				text = "so"
			intervals [963]:
				xmin = 352.079
				xmax = 352.219
				text = "we"
			intervals [964]:
				xmin = 352.219
				xmax = 352.379
				text = "would"
			intervals [965]:
				xmin = 352.379
				xmax = 352.7008
				text = ""
			intervals [966]:
				xmin = 352.7008
				xmax = 353.0008
				text = "walk"
			intervals [967]:
				xmin = 353.0008
				xmax = 353.1708
				text = "there"
			intervals [968]:
				xmin = 353.1708
				xmax = 353.2608
				text = "a"
			intervals [969]:
				xmin = 353.2608
				xmax = 353.6508
				text = "lot"
			intervals [970]:
				xmin = 353.6508
				xmax = 353.6908
				text = ""
			intervals [971]:
				xmin = 353.6908
				xmax = 354.0008
				text = "um"
			intervals [972]:
				xmin = 354.0008
				xmax = 354.1708
				text = ""
			intervals [973]:
				xmin = 354.1708
				xmax = 354.2808
				text = "and"
			intervals [974]:
				xmin = 354.2808
				xmax = 354.3908
				text = "then"
			intervals [975]:
				xmin = 354.3908
				xmax = 354.5008
				text = "one"
			intervals [976]:
				xmin = 354.5008
				xmax = 354.5608
				text = "of"
			intervals [977]:
				xmin = 354.5608
				xmax = 354.6908
				text = "my"
			intervals [978]:
				xmin = 354.6908
				xmax = 354.9208
				text = "really"
			intervals [979]:
				xmin = 354.9208
				xmax = 355.1008
				text = "good"
			intervals [980]:
				xmin = 355.1008
				xmax = 355.2492
				text = ""
			intervals [981]:
				xmin = 355.2492
				xmax = 355.3392
				text = "like"
			intervals [982]:
				xmin = 355.3392
				xmax = 355.3692
				text = ""
			intervals [983]:
				xmin = 355.3692
				xmax = 355.4692
				text = "my"
			intervals [984]:
				xmin = 355.4692
				xmax = 355.5192
				text = ""
			intervals [985]:
				xmin = 355.5192
				xmax = 355.7992
				text = "best"
			intervals [986]:
				xmin = 355.7992
				xmax = 356.1292
				text = "friend"
			intervals [987]:
				xmin = 356.1292
				xmax = 356.1592
				text = ""
			intervals [988]:
				xmin = 356.1592
				xmax = 356.2992
				text = "from"
			intervals [989]:
				xmin = 356.2992
				xmax = 356.6892
				text = "elementary"
			intervals [990]:
				xmin = 356.6892
				xmax = 356.9092
				text = "school"
			intervals [991]:
				xmin = 356.9092
				xmax = 357.0792
				text = "she"
			intervals [992]:
				xmin = 357.0792
				xmax = 357.2692
				text = "lived"
			intervals [993]:
				xmin = 357.2692
				xmax = 357.3792
				text = "on"
			intervals [994]:
				xmin = 357.3792
				xmax = 357.4592
				text = "the"
			intervals [995]:
				xmin = 357.4592
				xmax = 357.6992
				text = "other"
			intervals [996]:
				xmin = 357.6992
				xmax = 357.9992
				text = "side"
			intervals [997]:
				xmin = 357.9992
				xmax = 358.0792
				text = "of"
			intervals [998]:
				xmin = 358.0792
				xmax = 358.1092
				text = ""
			intervals [999]:
				xmin = 358.1092
				xmax = 358.2292
				text = "the"
			intervals [1000]:
				xmin = 358.2292
				xmax = 358.7292
				text = "safeway"
			intervals [1001]:
				xmin = 358.7292
				xmax = 359.2884
				text = ""
			intervals [1002]:
				xmin = 359.2884
				xmax = 359.5284
				text = "um"
			intervals [1003]:
				xmin = 359.5284
				xmax = 360.0584
				text = "so"
			intervals [1004]:
				xmin = 360.0584
				xmax = 360.1284
				text = ""
			intervals [1005]:
				xmin = 360.1284
				xmax = 360.3084
				text = "my"
			intervals [1006]:
				xmin = 360.3084
				xmax = 360.7784
				text = "sister"
			intervals [1007]:
				xmin = 360.7784
				xmax = 360.8484
				text = "and"
			intervals [1008]:
				xmin = 360.8484
				xmax = 361.0284
				text = "i"
			intervals [1009]:
				xmin = 361.0284
				xmax = 361.1384
				text = "would"
			intervals [1010]:
				xmin = 361.1384
				xmax = 361.1684
				text = ""
			intervals [1011]:
				xmin = 361.1684
				xmax = 361.4084
				text = "ride"
			intervals [1012]:
				xmin = 361.4084
				xmax = 361.4684
				text = ""
			intervals [1013]:
				xmin = 361.4684
				xmax = 361.8384
				text = "bikes"
			intervals [1014]:
				xmin = 361.8384
				xmax = 361.9684
				text = "to"
			intervals [1015]:
				xmin = 361.9684
				xmax = 362.1284
				text = "her"
			intervals [1016]:
				xmin = 362.1284
				xmax = 362.4384
				text = "house"
			intervals [1017]:
				xmin = 362.4384
				xmax = 362.4684
				text = "a"
			intervals [1018]:
				xmin = 362.4684
				xmax = 362.5384
				text = ""
			intervals [1019]:
				xmin = 362.5384
				xmax = 362.7784
				text = "lot"
			intervals [1020]:
				xmin = 362.7784
				xmax = 363.6768
				text = ""
			intervals [1021]:
				xmin = 363.6768
				xmax = 364.1768
				text = "um"
			intervals [1022]:
				xmin = 364.1768
				xmax = 364.399
				text = ""
			intervals [1023]:
				xmin = 364.399
				xmax = 364.529
				text = "but"
			intervals [1024]:
				xmin = 364.529
				xmax = 364.989
				text = "then"
			intervals [1025]:
				xmin = 364.989
				xmax = 365.6885
				text = ""
			intervals [1026]:
				xmin = 365.6885
				xmax = 365.7685
				text = "<unk>"
			intervals [1027]:
				xmin = 365.7685
				xmax = 365.8385
				text = ""
			intervals [1028]:
				xmin = 365.8385
				xmax = 366.0685
				text = "one"
			intervals [1029]:
				xmin = 366.0685
				xmax = 366.3985
				text = "day"
			intervals [1030]:
				xmin = 366.3985
				xmax = 367.1158
				text = ""
			intervals [1031]:
				xmin = 367.1158
				xmax = 367.5458
				text = "uh"
			intervals [1032]:
				xmin = 367.5458
				xmax = 367.7858
				text = "so"
			intervals [1033]:
				xmin = 367.7858
				xmax = 368.0558
				text = "like"
			intervals [1034]:
				xmin = 368.0558
				xmax = 368.1458
				text = "they"
			intervals [1035]:
				xmin = 368.1458
				xmax = 368.2958
				text = "were"
			intervals [1036]:
				xmin = 368.2958
				xmax = 368.5258
				text = "two"
			intervals [1037]:
				xmin = 368.5258
				xmax = 368.6958
				text = "main"
			intervals [1038]:
				xmin = 368.6958
				xmax = 369.1258
				text = "events"
			intervals [1039]:
				xmin = 369.1258
				xmax = 369.4858
				text = "that"
			intervals [1040]:
				xmin = 369.4858
				xmax = 370.2875
				text = ""
			intervals [1041]:
				xmin = 370.2875
				xmax = 370.5475
				text = "were"
			intervals [1042]:
				xmin = 370.5475
				xmax = 370.9275
				text = "why"
			intervals [1043]:
				xmin = 370.9275
				xmax = 370.9575
				text = ""
			intervals [1044]:
				xmin = 370.9575
				xmax = 371.0675
				text = "my"
			intervals [1045]:
				xmin = 371.0675
				xmax = 371.4875
				text = "parents"
			intervals [1046]:
				xmin = 371.4875
				xmax = 371.6475
				text = "thought"
			intervals [1047]:
				xmin = 371.6475
				xmax = 371.7375
				text = "we"
			intervals [1048]:
				xmin = 371.7375
				xmax = 371.9275
				text = "should"
			intervals [1049]:
				xmin = 371.9275
				xmax = 372.3875
				text = "move"
			intervals [1050]:
				xmin = 372.3875
				xmax = 372.4175
				text = ""
			intervals [1051]:
				xmin = 372.4175
				xmax = 372.5175
				text = "the"
			intervals [1052]:
				xmin = 372.5175
				xmax = 372.8675
				text = "first"
			intervals [1053]:
				xmin = 372.8675
				xmax = 373.1275
				text = "one"
			intervals [1054]:
				xmin = 373.1275
				xmax = 374.0143
				text = ""
			intervals [1055]:
				xmin = 374.0143
				xmax = 374.1743
				text = "was"
			intervals [1056]:
				xmin = 374.1743
				xmax = 374.6143
				text = "that"
			intervals [1057]:
				xmin = 374.6143
				xmax = 374.7543
				text = ""
			intervals [1058]:
				xmin = 374.7543
				xmax = 375.3943
				text = "um"
			intervals [1059]:
				xmin = 375.3943
				xmax = 375.6668
				text = ""
			intervals [1060]:
				xmin = 375.6668
				xmax = 375.7668
				text = "<unk>"
			intervals [1061]:
				xmin = 375.7668
				xmax = 375.7968
				text = ""
			intervals [1062]:
				xmin = 375.7968
				xmax = 376.1268
				text = "so"
			intervals [1063]:
				xmin = 376.1268
				xmax = 376.2968
				text = "our"
			intervals [1064]:
				xmin = 376.2968
				xmax = 376.8168
				text = "neighbor"
			intervals [1065]:
				xmin = 376.8168
				xmax = 377.4098
				text = ""
			intervals [1066]:
				xmin = 377.4098
				xmax = 377.9198
				text = "whose"
			intervals [1067]:
				xmin = 377.9198
				xmax = 378.3398
				text = "family"
			intervals [1068]:
				xmin = 378.3398
				xmax = 378.6498
				text = "all"
			intervals [1069]:
				xmin = 378.6498
				xmax = 378.9052
				text = ""
			intervals [1070]:
				xmin = 378.9052
				xmax = 379.2252
				text = "had"
			intervals [1071]:
				xmin = 379.2252
				xmax = 379.3652
				text = ""
			intervals [1072]:
				xmin = 379.3652
				xmax = 379.6852
				text = "let"
			intervals [1073]:
				xmin = 379.6852
				xmax = 379.7852
				text = ""
			intervals [1074]:
				xmin = 379.7852
				xmax = 380.2052
				text = "uh"
			intervals [1075]:
				xmin = 380.2052
				xmax = 380.4144
				text = ""
			intervals [1076]:
				xmin = 380.4144
				xmax = 380.6044
				text = "their"
			intervals [1077]:
				xmin = 380.6044
				xmax = 380.8444
				text = "names"
			intervals [1078]:
				xmin = 380.8444
				xmax = 381.0244
				text = "began"
			intervals [1079]:
				xmin = 381.0244
				xmax = 381.1144
				text = "with"
			intervals [1080]:
				xmin = 381.1144
				xmax = 381.1944
				text = "the"
			intervals [1081]:
				xmin = 381.1944
				xmax = 381.4244
				text = "letter"
			intervals [1082]:
				xmin = 381.4244
				xmax = 381.6744
				text = "d"
			intervals [1083]:
				xmin = 381.6744
				xmax = 382.3788
				text = ""
			intervals [1084]:
				xmin = 382.3788
				xmax = 382.9488
				text = "um"
			intervals [1085]:
				xmin = 382.9488
				xmax = 383.4309
				text = ""
			intervals [1086]:
				xmin = 383.4309
				xmax = 383.5409
				text = "the"
			intervals [1087]:
				xmin = 383.5409
				xmax = 383.7809
				text = "one"
			intervals [1088]:
				xmin = 383.7809
				xmax = 383.9009
				text = "who"
			intervals [1089]:
				xmin = 383.9009
				xmax = 384.3209
				text = "didn't"
			intervals [1090]:
				xmin = 384.3209
				xmax = 384.5191
				text = ""
			intervals [1091]:
				xmin = 384.5191
				xmax = 384.6891
				text = "have"
			intervals [1092]:
				xmin = 384.6891
				xmax = 384.7391
				text = "a"
			intervals [1093]:
				xmin = 384.7391
				xmax = 384.9491
				text = "name"
			intervals [1094]:
				xmin = 384.9491
				xmax = 385.0491
				text = "that"
			intervals [1095]:
				xmin = 385.0491
				xmax = 385.2591
				text = "began"
			intervals [1096]:
				xmin = 385.2591
				xmax = 385.3891
				text = "with"
			intervals [1097]:
				xmin = 385.3891
				xmax = 385.4291
				text = "a"
			intervals [1098]:
				xmin = 385.4291
				xmax = 385.7691
				text = "d"
			intervals [1099]:
				xmin = 385.7691
				xmax = 385.9211
				text = ""
			intervals [1100]:
				xmin = 385.9211
				xmax = 386.2511
				text = "toot"
			intervals [1101]:
				xmin = 386.2511
				xmax = 386.7573
				text = ""
			intervals [1102]:
				xmin = 386.7573
				xmax = 386.8773
				text = "he"
			intervals [1103]:
				xmin = 386.8773
				xmax = 387.0473
				text = "was"
			intervals [1104]:
				xmin = 387.0473
				xmax = 387.1973
				text = "like"
			intervals [1105]:
				xmin = 387.1973
				xmax = 387.5073
				text = "wrapped"
			intervals [1106]:
				xmin = 387.5073
				xmax = 387.6773
				text = "up"
			intervals [1107]:
				xmin = 387.6773
				xmax = 387.8173
				text = "in"
			intervals [1108]:
				xmin = 387.8173
				xmax = 387.9673
				text = "like"
			intervals [1109]:
				xmin = 387.9673
				xmax = 388.1673
				text = ""
			intervals [1110]:
				xmin = 388.1673
				xmax = 388.9473
				text = "drugs"
			intervals [1111]:
				xmin = 388.9473
				xmax = 389.1501
				text = ""
			intervals [1112]:
				xmin = 389.1501
				xmax = 389.3301
				text = "and"
			intervals [1113]:
				xmin = 389.3301
				xmax = 389.3701
				text = ""
			intervals [1114]:
				xmin = 389.3701
				xmax = 389.8101
				text = "like"
			intervals [1115]:
				xmin = 389.8101
				xmax = 390.2905
				text = ""
			intervals [1116]:
				xmin = 390.2905
				xmax = 390.4205
				text = "we"
			intervals [1117]:
				xmin = 390.4205
				xmax = 390.6405
				text = "think"
			intervals [1118]:
				xmin = 390.6405
				xmax = 390.7705
				text = "there"
			intervals [1119]:
				xmin = 390.7705
				xmax = 390.9005
				text = "was"
			intervals [1120]:
				xmin = 390.9005
				xmax = 391.0305
				text = "like"
			intervals [1121]:
				xmin = 391.0305
				xmax = 391.0805
				text = "a"
			intervals [1122]:
				xmin = 391.0805
				xmax = 391.4005
				text = "drug"
			intervals [1123]:
				xmin = 391.4005
				xmax = 391.6105
				text = "deal"
			intervals [1124]:
				xmin = 391.6105
				xmax = 391.7605
				text = "that"
			intervals [1125]:
				xmin = 391.7605
				xmax = 391.9305
				text = "went"
			intervals [1126]:
				xmin = 391.9305
				xmax = 392.1705
				text = "down"
			intervals [1127]:
				xmin = 392.1705
				xmax = 392.2905
				text = "that"
			intervals [1128]:
				xmin = 392.2905
				xmax = 392.6805
				text = "involved"
			intervals [1129]:
				xmin = 392.6805
				xmax = 392.7605
				text = "our"
			intervals [1130]:
				xmin = 392.7605
				xmax = 393.2805
				text = "house"
			intervals [1131]:
				xmin = 393.2805
				xmax = 393.7532
				text = ""
			intervals [1132]:
				xmin = 393.7532
				xmax = 394.1032
				text = "because"
			intervals [1133]:
				xmin = 394.1032
				xmax = 394.2032
				text = "we"
			intervals [1134]:
				xmin = 394.2032
				xmax = 394.4432
				text = "saw"
			intervals [1135]:
				xmin = 394.4432
				xmax = 394.7732
				text = "someone"
			intervals [1136]:
				xmin = 394.7732
				xmax = 395.0132
				text = "run"
			intervals [1137]:
				xmin = 395.0132
				xmax = 395.4032
				text = "through"
			intervals [1138]:
				xmin = 395.4032
				xmax = 396.089
				text = ""
			intervals [1139]:
				xmin = 396.089
				xmax = 396.539
				text = "our"
			intervals [1140]:
				xmin = 396.539
				xmax = 396.6716
				text = ""
			intervals [1141]:
				xmin = 396.6716
				xmax = 396.8316
				text = "they"
			intervals [1142]:
				xmin = 396.8316
				xmax = 397.0716
				text = "ran"
			intervals [1143]:
				xmin = 397.0716
				xmax = 397.2316
				text = "up"
			intervals [1144]:
				xmin = 397.2316
				xmax = 397.3216
				text = "the"
			intervals [1145]:
				xmin = 397.3216
				xmax = 398.0316
				text = "stairs"
			intervals [1146]:
				xmin = 398.0316
				xmax = 398.0716
				text = ""
			intervals [1147]:
				xmin = 398.0716
				xmax = 398.4116
				text = "onto"
			intervals [1148]:
				xmin = 398.4116
				xmax = 398.6416
				text = "our"
			intervals [1149]:
				xmin = 398.6416
				xmax = 399.4716
				text = "patio"
			intervals [1150]:
				xmin = 399.4716
				xmax = 399.6247
				text = ""
			intervals [1151]:
				xmin = 399.6247
				xmax = 399.7447
				text = "near"
			intervals [1152]:
				xmin = 399.7447
				xmax = 399.8547
				text = "our"
			intervals [1153]:
				xmin = 399.8547
				xmax = 400.1547
				text = "front"
			intervals [1154]:
				xmin = 400.1547
				xmax = 400.5247
				text = "door"
			intervals [1155]:
				xmin = 400.5247
				xmax = 400.5547
				text = ""
			intervals [1156]:
				xmin = 400.5547
				xmax = 400.6547
				text = "and"
			intervals [1157]:
				xmin = 400.6547
				xmax = 400.7747
				text = "then"
			intervals [1158]:
				xmin = 400.7747
				xmax = 400.8947
				text = "there"
			intervals [1159]:
				xmin = 400.8947
				xmax = 401.0547
				text = "was"
			intervals [1160]:
				xmin = 401.0547
				xmax = 401.1247
				text = "a"
			intervals [1161]:
				xmin = 401.1247
				xmax = 401.5147
				text = "side"
			intervals [1162]:
				xmin = 401.5147
				xmax = 401.9047
				text = "door"
			intervals [1163]:
				xmin = 401.9047
				xmax = 402.2381
				text = ""
			intervals [1164]:
				xmin = 402.2381
				xmax = 402.3681
				text = "they"
			intervals [1165]:
				xmin = 402.3681
				xmax = 402.5281
				text = "ran"
			intervals [1166]:
				xmin = 402.5281
				xmax = 402.7281
				text = "down"
			intervals [1167]:
				xmin = 402.7281
				xmax = 403.1481
				text = "there"
			intervals [1168]:
				xmin = 403.1481
				xmax = 403.3053
				text = ""
			intervals [1169]:
				xmin = 403.3053
				xmax = 403.3853
				text = "and"
			intervals [1170]:
				xmin = 403.3853
				xmax = 403.4853
				text = "then"
			intervals [1171]:
				xmin = 403.4853
				xmax = 403.6653
				text = "our"
			intervals [1172]:
				xmin = 403.6653
				xmax = 403.8853
				text = "gate"
			intervals [1173]:
				xmin = 403.8853
				xmax = 404.0353
				text = "was"
			intervals [1174]:
				xmin = 404.0353
				xmax = 404.6453
				text = "unlocked"
			intervals [1175]:
				xmin = 404.6453
				xmax = 404.6753
				text = ""
			intervals [1176]:
				xmin = 404.6753
				xmax = 404.8553
				text = "so"
			intervals [1177]:
				xmin = 404.8553
				xmax = 404.9853
				text = "they"
			intervals [1178]:
				xmin = 404.9853
				xmax = 405.2453
				text = "went"
			intervals [1179]:
				xmin = 405.2453
				xmax = 405.3953
				text = "to"
			intervals [1180]:
				xmin = 405.3953
				xmax = 405.5053
				text = "our"
			intervals [1181]:
				xmin = 405.5053
				xmax = 406.2253
				text = "backyard"
			intervals [1182]:
				xmin = 406.2253
				xmax = 406.6045
				text = ""
			intervals [1183]:
				xmin = 406.6045
				xmax = 406.6845
				text = "and"
			intervals [1184]:
				xmin = 406.6845
				xmax = 406.8145
				text = "we"
			intervals [1185]:
				xmin = 406.8145
				xmax = 406.9745
				text = "think"
			intervals [1186]:
				xmin = 406.9745
				xmax = 407.1645
				text = "they"
			intervals [1187]:
				xmin = 407.1645
				xmax = 407.3645
				text = "hid"
			intervals [1188]:
				xmin = 407.3645
				xmax = 407.7345
				text = "drugs"
			intervals [1189]:
				xmin = 407.7345
				xmax = 407.8745
				text = "under"
			intervals [1190]:
				xmin = 407.8745
				xmax = 407.9845
				text = "my"
			intervals [1191]:
				xmin = 407.9845
				xmax = 408.2345
				text = "dad"
			intervals [1192]:
				xmin = 408.2345
				xmax = 408.3045
				text = "s"
			intervals [1193]:
				xmin = 408.3045
				xmax = 408.6645
				text = "car"
			intervals [1194]:
				xmin = 408.6645
				xmax = 408.6945
				text = ""
			intervals [1195]:
				xmin = 408.6945
				xmax = 408.7945
				text = "and"
			intervals [1196]:
				xmin = 408.7945
				xmax = 408.9145
				text = "then"
			intervals [1197]:
				xmin = 408.9145
				xmax = 409.0945
				text = "came"
			intervals [1198]:
				xmin = 409.0945
				xmax = 409.2945
				text = "back"
			intervals [1199]:
				xmin = 409.2945
				xmax = 409.3645
				text = "and"
			intervals [1200]:
				xmin = 409.3645
				xmax = 409.5345
				text = "got"
			intervals [1201]:
				xmin = 409.5345
				xmax = 409.6745
				text = "them"
			intervals [1202]:
				xmin = 409.6745
				xmax = 410.0045
				text = "later"
			intervals [1203]:
				xmin = 410.0045
				xmax = 410.5107
				text = ""
			intervals [1204]:
				xmin = 410.5107
				xmax = 410.6207
				text = "so"
			intervals [1205]:
				xmin = 410.6207
				xmax = 410.7807
				text = "that"
			intervals [1206]:
				xmin = 410.7807
				xmax = 410.8807
				text = "was"
			intervals [1207]:
				xmin = 410.8807
				xmax = 411.0607
				text = "one"
			intervals [1208]:
				xmin = 411.0607
				xmax = 411.7307
				text = "instance"
			intervals [1209]:
				xmin = 411.7307
				xmax = 411.8507
				text = "where"
			intervals [1210]:
				xmin = 411.8507
				xmax = 411.9607
				text = "my"
			intervals [1211]:
				xmin = 411.9607
				xmax = 412.2407
				text = "parents"
			intervals [1212]:
				xmin = 412.2407
				xmax = 412.3107
				text = "were"
			intervals [1213]:
				xmin = 412.3107
				xmax = 412.5307
				text = "like"
			intervals [1214]:
				xmin = 412.5307
				xmax = 412.7207
				text = "mm"
			intervals [1215]:
				xmin = 412.7207
				xmax = 412.8407
				text = ""
			intervals [1216]:
				xmin = 412.8407
				xmax = 413.0807
				text = "maybe"
			intervals [1217]:
				xmin = 413.0807
				xmax = 413.1507
				text = "we"
			intervals [1218]:
				xmin = 413.1507
				xmax = 413.3207
				text = "should"
			intervals [1219]:
				xmin = 413.3207
				xmax = 413.7007
				text = "move"
			intervals [1220]:
				xmin = 413.7007
				xmax = 414.2521
				text = ""
			intervals [1221]:
				xmin = 414.2521
				xmax = 414.4421
				text = "and"
			intervals [1222]:
				xmin = 414.4421
				xmax = 414.5221
				text = "the"
			intervals [1223]:
				xmin = 414.5221
				xmax = 414.8421
				text = "second"
			intervals [1224]:
				xmin = 414.8421
				xmax = 415.4021
				text = "time"
			intervals [1225]:
				xmin = 415.4021
				xmax = 416.0894
				text = ""
			intervals [1226]:
				xmin = 416.0894
				xmax = 416.1794
				text = "<unk>"
			intervals [1227]:
				xmin = 416.1794
				xmax = 416.2194
				text = ""
			intervals [1228]:
				xmin = 416.2194
				xmax = 416.3894
				text = "this"
			intervals [1229]:
				xmin = 416.3894
				xmax = 416.7794
				text = "homeless"
			intervals [1230]:
				xmin = 416.7794
				xmax = 417.0194
				text = "man"
			intervals [1231]:
				xmin = 417.0194
				xmax = 417.0494
				text = ""
			intervals [1232]:
				xmin = 417.0494
				xmax = 417.2794
				text = "came"
			intervals [1233]:
				xmin = 417.2794
				xmax = 417.4094
				text = "up"
			intervals [1234]:
				xmin = 417.4094
				xmax = 417.6494
				text = "on"
			intervals [1235]:
				xmin = 417.6494
				xmax = 417.6794
				text = ""
			intervals [1236]:
				xmin = 417.6794
				xmax = 417.8294
				text = "to"
			intervals [1237]:
				xmin = 417.8294
				xmax = 417.9394
				text = "our"
			intervals [1238]:
				xmin = 417.9394
				xmax = 418.5794
				text = "porch"
			intervals [1239]:
				xmin = 418.5794
				xmax = 419.166
				text = ""
			intervals [1240]:
				xmin = 419.166
				xmax = 419.626
				text = "and"
			intervals [1241]:
				xmin = 419.626
				xmax = 419.666
				text = ""
			intervals [1242]:
				xmin = 419.666
				xmax = 419.846
				text = "was"
			intervals [1243]:
				xmin = 419.846
				xmax = 420.256
				text = "sleeping"
			intervals [1244]:
				xmin = 420.256
				xmax = 420.696
				text = "there"
			intervals [1245]:
				xmin = 420.696
				xmax = 421.1279
				text = ""
			intervals [1246]:
				xmin = 421.1279
				xmax = 421.2979
				text = "and"
			intervals [1247]:
				xmin = 421.2979
				xmax = 421.3879
				text = "we"
			intervals [1248]:
				xmin = 421.3879
				xmax = 421.5779
				text = "didn't"
			intervals [1249]:
				xmin = 421.5779
				xmax = 421.7279
				text = "know"
			intervals [1250]:
				xmin = 421.7279
				xmax = 421.8279
				text = "he"
			intervals [1251]:
				xmin = 421.8279
				xmax = 421.9379
				text = "was"
			intervals [1252]:
				xmin = 421.9379
				xmax = 422.1779
				text = "sleeping"
			intervals [1253]:
				xmin = 422.1779
				xmax = 422.3579
				text = "there"
			intervals [1254]:
				xmin = 422.3579
				xmax = 422.4879
				text = "cause"
			intervals [1255]:
				xmin = 422.4879
				xmax = 422.6779
				text = "like"
			intervals [1256]:
				xmin = 422.6779
				xmax = 422.8585
				text = ""
			intervals [1257]:
				xmin = 422.8585
				xmax = 423.2485
				text = "nighttime"
			intervals [1258]:
				xmin = 423.2485
				xmax = 423.5585
				text = "everyone"
			intervals [1259]:
				xmin = 423.5585
				xmax = 423.7485
				text = "else"
			intervals [1260]:
				xmin = 423.7485
				xmax = 423.8685
				text = "was"
			intervals [1261]:
				xmin = 423.8685
				xmax = 424.2585
				text = "asleep"
			intervals [1262]:
				xmin = 424.2585
				xmax = 425.0448
				text = ""
			intervals [1263]:
				xmin = 425.0448
				xmax = 425.6448
				text = "and"
			intervals [1264]:
				xmin = 425.6448
				xmax = 425.7748
				text = "one"
			intervals [1265]:
				xmin = 425.7748
				xmax = 425.9848
				text = "night"
			intervals [1266]:
				xmin = 425.9848
				xmax = 426.0948
				text = "my"
			intervals [1267]:
				xmin = 426.0948
				xmax = 426.4548
				text = "sister"
			intervals [1268]:
				xmin = 426.4548
				xmax = 426.5848
				text = "was"
			intervals [1269]:
				xmin = 426.5848
				xmax = 426.8148
				text = "going"
			intervals [1270]:
				xmin = 426.8148
				xmax = 426.9848
				text = "down"
			intervals [1271]:
				xmin = 426.9848
				xmax = 427.0648
				text = "the"
			intervals [1272]:
				xmin = 427.0648
				xmax = 427.7448
				text = "stairs"
			intervals [1273]:
				xmin = 427.7448
				xmax = 427.879
				text = ""
			intervals [1274]:
				xmin = 427.879
				xmax = 427.979
				text = "and"
			intervals [1275]:
				xmin = 427.979
				xmax = 428.009
				text = ""
			intervals [1276]:
				xmin = 428.009
				xmax = 428.109
				text = "my"
			intervals [1277]:
				xmin = 428.109
				xmax = 428.449
				text = "sister"
			intervals [1278]:
				xmin = 428.449
				xmax = 428.509
				text = "s"
			intervals [1279]:
				xmin = 428.509
				xmax = 428.689
				text = "just"
			intervals [1280]:
				xmin = 428.689
				xmax = 428.719
				text = ""
			intervals [1281]:
				xmin = 428.719
				xmax = 428.959
				text = "really"
			intervals [1282]:
				xmin = 428.959
				xmax = 429.279
				text = "funny"
			intervals [1283]:
				xmin = 429.279
				xmax = 429.429
				text = "like"
			intervals [1284]:
				xmin = 429.429
				xmax = 429.539
				text = "she"
			intervals [1285]:
				xmin = 429.539
				xmax = 429.719
				text = "doesn't"
			intervals [1286]:
				xmin = 429.719
				xmax = 429.899
				text = "really"
			intervals [1287]:
				xmin = 429.899
				xmax = 430.069
				text = "think"
			intervals [1288]:
				xmin = 430.069
				xmax = 430.409
				text = "anything"
			intervals [1289]:
				xmin = 430.409
				xmax = 430.459
				text = "s"
			intervals [1290]:
				xmin = 430.459
				xmax = 430.539
				text = "a"
			intervals [1291]:
				xmin = 430.539
				xmax = 430.739
				text = "big"
			intervals [1292]:
				xmin = 430.739
				xmax = 430.769
				text = ""
			intervals [1293]:
				xmin = 430.769
				xmax = 431.089
				text = "deal"
			intervals [1294]:
				xmin = 431.089
				xmax = 431.8099
				text = ""
			intervals [1295]:
				xmin = 431.8099
				xmax = 432.2099
				text = "so"
			intervals [1296]:
				xmin = 432.2099
				xmax = 432.4099
				text = "she"
			intervals [1297]:
				xmin = 432.4099
				xmax = 432.6399
				text = "came"
			intervals [1298]:
				xmin = 432.6399
				xmax = 432.8499
				text = "into"
			intervals [1299]:
				xmin = 432.8499
				xmax = 432.9599
				text = "the"
			intervals [1300]:
				xmin = 432.9599
				xmax = 433.3099
				text = "kitchen"
			intervals [1301]:
				xmin = 433.3099
				xmax = 433.4699
				text = "and"
			intervals [1302]:
				xmin = 433.4699
				xmax = 433.6123
				text = ""
			intervals [1303]:
				xmin = 433.6123
				xmax = 433.9923
				text = "and"
			intervals [1304]:
				xmin = 433.9923
				xmax = 434.2651
				text = ""
			intervals [1305]:
				xmin = 434.2651
				xmax = 434.4551
				text = "my"
			intervals [1306]:
				xmin = 434.4551
				xmax = 434.8751
				text = "dad"
			intervals [1307]:
				xmin = 434.8751
				xmax = 435.0051
				text = "and"
			intervals [1308]:
				xmin = 435.0051
				xmax = 435.1151
				text = "my"
			intervals [1309]:
				xmin = 435.1151
				xmax = 435.3851
				text = "mom"
			intervals [1310]:
				xmin = 435.3851
				xmax = 435.4951
				text = "were"
			intervals [1311]:
				xmin = 435.4951
				xmax = 435.7651
				text = "sitting"
			intervals [1312]:
				xmin = 435.7651
				xmax = 436.0051
				text = "there"
			intervals [1313]:
				xmin = 436.0051
				xmax = 436.0951
				text = "and"
			intervals [1314]:
				xmin = 436.0951
				xmax = 436.2251
				text = "she"
			intervals [1315]:
				xmin = 436.2251
				xmax = 436.3651
				text = "was"
			intervals [1316]:
				xmin = 436.3651
				xmax = 436.6251
				text = "like"
			intervals [1317]:
				xmin = 436.6251
				xmax = 437.0518
				text = ""
			intervals [1318]:
				xmin = 437.0518
				xmax = 437.2918
				text = "hey"
			intervals [1319]:
				xmin = 437.2918
				xmax = 437.3918
				text = "i"
			intervals [1320]:
				xmin = 437.3918
				xmax = 437.4418
				text = ""
			intervals [1321]:
				xmin = 437.4418
				xmax = 437.6118
				text = "think"
			intervals [1322]:
				xmin = 437.6118
				xmax = 438.0118
				text = "someone"
			intervals [1323]:
				xmin = 438.0118
				xmax = 438.1118
				text = "s"
			intervals [1324]:
				xmin = 438.1118
				xmax = 438.3918
				text = "just"
			intervals [1325]:
				xmin = 438.3918
				xmax = 438.5718
				text = "like"
			intervals [1326]:
				xmin = 438.5718
				xmax = 438.6018
				text = ""
			intervals [1327]:
				xmin = 438.6018
				xmax = 438.7818
				text = "on"
			intervals [1328]:
				xmin = 438.7818
				xmax = 438.8818
				text = "our"
			intervals [1329]:
				xmin = 438.8818
				xmax = 439.4118
				text = "porch"
			intervals [1330]:
				xmin = 439.4118
				xmax = 439.4418
				text = ""
			intervals [1331]:
				xmin = 439.4418
				xmax = 439.7118
				text = "<unk>"
			intervals [1332]:
				xmin = 439.7118
				xmax = 440.1769
				text = ""
			intervals [1333]:
				xmin = 440.1769
				xmax = 440.2369
				text = "and"
			intervals [1334]:
				xmin = 440.2369
				xmax = 440.2669
				text = ""
			intervals [1335]:
				xmin = 440.2669
				xmax = 440.3269
				text = "it"
			intervals [1336]:
				xmin = 440.3269
				xmax = 440.4169
				text = "was"
			intervals [1337]:
				xmin = 440.4169
				xmax = 440.4469
				text = ""
			intervals [1338]:
				xmin = 440.4469
				xmax = 440.4869
				text = "a"
			intervals [1339]:
				xmin = 440.4869
				xmax = 440.5169
				text = ""
			intervals [1340]:
				xmin = 440.5169
				xmax = 440.8569
				text = "homeless"
			intervals [1341]:
				xmin = 440.8569
				xmax = 440.9069
				text = ""
			intervals [1342]:
				xmin = 440.9069
				xmax = 441.1669
				text = "man"
			intervals [1343]:
				xmin = 441.1669
				xmax = 441.5791
				text = ""
			intervals [1344]:
				xmin = 441.5791
				xmax = 441.8191
				text = "and"
			intervals [1345]:
				xmin = 441.8191
				xmax = 442.3091
				text = "so"
			intervals [1346]:
				xmin = 442.3091
				xmax = 443.0862
				text = ""
			intervals [1347]:
				xmin = 443.0862
				xmax = 443.3062
				text = "that"
			intervals [1348]:
				xmin = 443.3062
				xmax = 443.4362
				text = "was"
			intervals [1349]:
				xmin = 443.4362
				xmax = 443.4962
				text = "a"
			intervals [1350]:
				xmin = 443.4962
				xmax = 443.8462
				text = "problem"
			intervals [1351]:
				xmin = 443.8462
				xmax = 443.9962
				text = "just"
			intervals [1352]:
				xmin = 443.9962
				xmax = 444.1962
				text = "because"
			intervals [1353]:
				xmin = 444.1962
				xmax = 444.3062
				text = "my"
			intervals [1354]:
				xmin = 444.3062
				xmax = 444.6862
				text = "mom"
			intervals [1355]:
				xmin = 444.6862
				xmax = 444.7262
				text = "s"
			intervals [1356]:
				xmin = 444.7262
				xmax = 444.7562
				text = ""
			intervals [1357]:
				xmin = 444.7562
				xmax = 445.4962
				text = "office"
			intervals [1358]:
				xmin = 445.4962
				xmax = 446.0273
				text = ""
			intervals [1359]:
				xmin = 446.0273
				xmax = 446.1973
				text = "was"
			intervals [1360]:
				xmin = 446.1973
				xmax = 446.6273
				text = "like"
			intervals [1361]:
				xmin = 446.6273
				xmax = 446.9439
				text = ""
			intervals [1362]:
				xmin = 446.9439
				xmax = 447.0339
				text = "an"
			intervals [1363]:
				xmin = 447.0339
				xmax = 447.8239
				text = "extension"
			intervals [1364]:
				xmin = 447.8239
				xmax = 447.9339
				text = ""
			intervals [1365]:
				xmin = 447.9339
				xmax = 448.1539
				text = "so"
			intervals [1366]:
				xmin = 448.1539
				xmax = 448.5139
				text = "like"
			intervals [1367]:
				xmin = 448.5139
				xmax = 450.0168
				text = ""
			intervals [1368]:
				xmin = 450.0168
				xmax = 450.1868
				text = "our"
			intervals [1369]:
				xmin = 450.1868
				xmax = 450.4868
				text = "living"
			intervals [1370]:
				xmin = 450.4868
				xmax = 450.9368
				text = "room"
			intervals [1371]:
				xmin = 450.9368
				xmax = 451.2482
				text = ""
			intervals [1372]:
				xmin = 451.2482
				xmax = 451.3182
				text = "it"
			intervals [1373]:
				xmin = 451.3182
				xmax = 451.4082
				text = "was"
			intervals [1374]:
				xmin = 451.4082
				xmax = 451.5882
				text = "like"
			intervals [1375]:
				xmin = 451.5882
				xmax = 451.6682
				text = "the"
			intervals [1376]:
				xmin = 451.6682
				xmax = 452.0682
				text = "stairs"
			intervals [1377]:
				xmin = 452.0682
				xmax = 452.1682
				text = "where"
			intervals [1378]:
				xmin = 452.1682
				xmax = 452.2882
				text = "my"
			intervals [1379]:
				xmin = 452.2882
				xmax = 452.5982
				text = "sister"
			intervals [1380]:
				xmin = 452.5982
				xmax = 452.7182
				text = "was"
			intervals [1381]:
				xmin = 452.7182
				xmax = 453.0282
				text = "walking"
			intervals [1382]:
				xmin = 453.0282
				xmax = 453.2282
				text = "down"
			intervals [1383]:
				xmin = 453.2282
				xmax = 453.3182
				text = "and"
			intervals [1384]:
				xmin = 453.3182
				xmax = 453.5182
				text = "saw"
			intervals [1385]:
				xmin = 453.5182
				xmax = 453.5782
				text = "the"
			intervals [1386]:
				xmin = 453.5782
				xmax = 453.8282
				text = "homeless"
			intervals [1387]:
				xmin = 453.8282
				xmax = 454.1982
				text = "person"
			intervals [1388]:
				xmin = 454.1982
				xmax = 454.3082
				text = "then"
			intervals [1389]:
				xmin = 454.3082
				xmax = 454.4082
				text = "there"
			intervals [1390]:
				xmin = 454.4082
				xmax = 454.5082
				text = "was"
			intervals [1391]:
				xmin = 454.5082
				xmax = 454.5982
				text = "a"
			intervals [1392]:
				xmin = 454.5982
				xmax = 454.8582
				text = "living"
			intervals [1393]:
				xmin = 454.8582
				xmax = 455.1782
				text = "room"
			intervals [1394]:
				xmin = 455.1782
				xmax = 455.2882
				text = "and"
			intervals [1395]:
				xmin = 455.2882
				xmax = 455.3982
				text = "then"
			intervals [1396]:
				xmin = 455.3982
				xmax = 455.4882
				text = "my"
			intervals [1397]:
				xmin = 455.4882
				xmax = 455.7482
				text = "mom"
			intervals [1398]:
				xmin = 455.7482
				xmax = 455.7882
				text = "s"
			intervals [1399]:
				xmin = 455.7882
				xmax = 455.8182
				text = ""
			intervals [1400]:
				xmin = 455.8182
				xmax = 456.4282
				text = "office"
			intervals [1401]:
				xmin = 456.4282
				xmax = 456.794
				text = ""
			intervals [1402]:
				xmin = 456.794
				xmax = 456.954
				text = "which"
			intervals [1403]:
				xmin = 456.954
				xmax = 457.104
				text = "was"
			intervals [1404]:
				xmin = 457.104
				xmax = 457.314
				text = "like"
			intervals [1405]:
				xmin = 457.314
				xmax = 457.394
				text = "an"
			intervals [1406]:
				xmin = 457.394
				xmax = 457.994
				text = "extension"
			intervals [1407]:
				xmin = 457.994
				xmax = 458.144
				text = "of"
			intervals [1408]:
				xmin = 458.144
				xmax = 458.224
				text = "the"
			intervals [1409]:
				xmin = 458.224
				xmax = 458.774
				text = "house"
			intervals [1410]:
				xmin = 458.774
				xmax = 459.2984
				text = ""
			intervals [1411]:
				xmin = 459.2984
				xmax = 459.5184
				text = "and"
			intervals [1412]:
				xmin = 459.5184
				xmax = 459.8284
				text = "that"
			intervals [1413]:
				xmin = 459.8284
				xmax = 459.9384
				text = ""
			intervals [1414]:
				xmin = 459.9384
				xmax = 460.0784
				text = "and"
			intervals [1415]:
				xmin = 460.0784
				xmax = 460.1884
				text = "there"
			intervals [1416]:
				xmin = 460.1884
				xmax = 460.3284
				text = "was"
			intervals [1417]:
				xmin = 460.3284
				xmax = 460.3784
				text = "a"
			intervals [1418]:
				xmin = 460.3784
				xmax = 460.8884
				text = "door"
			intervals [1419]:
				xmin = 460.8884
				xmax = 460.9584
				text = ""
			intervals [1420]:
				xmin = 460.9584
				xmax = 461.0984
				text = "to"
			intervals [1421]:
				xmin = 461.0984
				xmax = 461.1784
				text = "my"
			intervals [1422]:
				xmin = 461.1784
				xmax = 461.3884
				text = "mom"
			intervals [1423]:
				xmin = 461.3884
				xmax = 461.4284
				text = "s"
			intervals [1424]:
				xmin = 461.4284
				xmax = 461.8184
				text = "office"
			intervals [1425]:
				xmin = 461.8184
				xmax = 461.9084
				text = "on"
			intervals [1426]:
				xmin = 461.9084
				xmax = 461.9984
				text = "the"
			intervals [1427]:
				xmin = 461.9984
				xmax = 462.7084
				text = "outside"
			intervals [1428]:
				xmin = 462.7084
				xmax = 463.0327
				text = ""
			intervals [1429]:
				xmin = 463.0327
				xmax = 463.2027
				text = "that"
			intervals [1430]:
				xmin = 463.2027
				xmax = 463.2927
				text = "you"
			intervals [1431]:
				xmin = 463.2927
				xmax = 463.4327
				text = "could"
			intervals [1432]:
				xmin = 463.4327
				xmax = 463.5827
				text = "get"
			intervals [1433]:
				xmin = 463.5827
				xmax = 463.7327
				text = "to"
			intervals [1434]:
				xmin = 463.7327
				xmax = 463.8027
				text = "it"
			intervals [1435]:
				xmin = 463.8027
				xmax = 464.1127
				text = "from"
			intervals [1436]:
				xmin = 464.1127
				xmax = 464.2227
				text = "the"
			intervals [1437]:
				xmin = 464.2227
				xmax = 464.8527
				text = "patio"
			intervals [1438]:
				xmin = 464.8527
				xmax = 465.2547
				text = ""
			intervals [1439]:
				xmin = 465.2547
				xmax = 465.3747
				text = "near"
			intervals [1440]:
				xmin = 465.3747
				xmax = 465.5447
				text = "our"
			intervals [1441]:
				xmin = 465.5447
				xmax = 465.8347
				text = "front"
			intervals [1442]:
				xmin = 465.8347
				xmax = 466.1847
				text = "door"
			intervals [1443]:
				xmin = 466.1847
				xmax = 466.7984
				text = ""
			intervals [1444]:
				xmin = 466.7984
				xmax = 467.0184
				text = "and"
			intervals [1445]:
				xmin = 467.0184
				xmax = 467.3784
				text = "so"
			intervals [1446]:
				xmin = 467.3784
				xmax = 467.4084
				text = ""
			intervals [1447]:
				xmin = 467.4084
				xmax = 467.4984
				text = "my"
			intervals [1448]:
				xmin = 467.4984
				xmax = 467.7784
				text = "mom"
			intervals [1449]:
				xmin = 467.7784
				xmax = 467.8984
				text = "was"
			intervals [1450]:
				xmin = 467.8984
				xmax = 468.2684
				text = "afraid"
			intervals [1451]:
				xmin = 468.2684
				xmax = 468.3884
				text = "that"
			intervals [1452]:
				xmin = 468.3884
				xmax = 468.6184
				text = "like"
			intervals [1453]:
				xmin = 468.6184
				xmax = 468.7684
				text = "if"
			intervals [1454]:
				xmin = 468.7684
				xmax = 468.8584
				text = "we"
			intervals [1455]:
				xmin = 468.8584
				xmax = 468.9084
				text = ""
			intervals [1456]:
				xmin = 468.9084
				xmax = 469.2784
				text = "left"
			intervals [1457]:
				xmin = 469.2784
				xmax = 469.6855
				text = ""
			intervals [1458]:
				xmin = 469.6855
				xmax = 469.9055
				text = "that"
			intervals [1459]:
				xmin = 469.9055
				xmax = 470.1055
				text = "door"
			intervals [1460]:
				xmin = 470.1055
				xmax = 470.6655
				text = "unlocked"
			intervals [1461]:
				xmin = 470.6655
				xmax = 470.8718
				text = ""
			intervals [1462]:
				xmin = 470.8718
				xmax = 471.0818
				text = "that"
			intervals [1463]:
				xmin = 471.0818
				xmax = 471.1718
				text = "the"
			intervals [1464]:
				xmin = 471.1718
				xmax = 471.5418
				text = "homeless"
			intervals [1465]:
				xmin = 471.5418
				xmax = 471.7318
				text = "man"
			intervals [1466]:
				xmin = 471.7318
				xmax = 471.7618
				text = ""
			intervals [1467]:
				xmin = 471.7618
				xmax = 471.8518
				text = "would"
			intervals [1468]:
				xmin = 471.8518
				xmax = 471.8818
				text = ""
			intervals [1469]:
				xmin = 471.8818
				xmax = 472.0818
				text = "come"
			intervals [1470]:
				xmin = 472.0818
				xmax = 472.3218
				text = "into"
			intervals [1471]:
				xmin = 472.3218
				xmax = 472.3918
				text = "the"
			intervals [1472]:
				xmin = 472.3918
				xmax = 472.9518
				text = "house"
			intervals [1473]:
				xmin = 472.9518
				xmax = 473.2568
				text = ""
			intervals [1474]:
				xmin = 473.2568
				xmax = 473.6768
				text = "because"
			intervals [1475]:
				xmin = 473.6768
				xmax = 474.0068
				text = "everything"
			intervals [1476]:
				xmin = 474.0068
				xmax = 474.0368
				text = ""
			intervals [1477]:
				xmin = 474.0368
				xmax = 474.2168
				text = "was"
			intervals [1478]:
				xmin = 474.2168
				xmax = 474.7568
				text = "connected"
			intervals [1479]:
				xmin = 474.7568
				xmax = 475.4398
				text = ""
			intervals [1480]:
				xmin = 475.4398
				xmax = 475.6398
				text = "so"
			intervals [1481]:
				xmin = 475.6398
				xmax = 475.8298
				text = "that"
			intervals [1482]:
				xmin = 475.8298
				xmax = 475.8698
				text = "s"
			intervals [1483]:
				xmin = 475.8698
				xmax = 475.9698
				text = "when"
			intervals [1484]:
				xmin = 475.9698
				xmax = 476.0998
				text = "we"
			intervals [1485]:
				xmin = 476.0998
				xmax = 476.5498
				text = "decided"
			intervals [1486]:
				xmin = 476.5498
				xmax = 476.5798
				text = ""
			intervals [1487]:
				xmin = 476.5798
				xmax = 476.6498
				text = "we"
			intervals [1488]:
				xmin = 476.6498
				xmax = 476.8398
				text = "should"
			intervals [1489]:
				xmin = 476.8398
				xmax = 476.8698
				text = ""
			intervals [1490]:
				xmin = 476.8698
				xmax = 476.9598
				text = "move"
			intervals [1491]:
				xmin = 476.9598
				xmax = 477.523
				text = ""
			intervals [1492]:
				xmin = 477.523
				xmax = 477.713
				text = "so"
			intervals [1493]:
				xmin = 477.713
				xmax = 477.853
				text = "then"
			intervals [1494]:
				xmin = 477.853
				xmax = 477.943
				text = "we"
			intervals [1495]:
				xmin = 477.943
				xmax = 478.383
				text = "moved"
			intervals [1496]:
				xmin = 478.383
				xmax = 478.433
				text = ""
			intervals [1497]:
				xmin = 478.433
				xmax = 478.913
				text = "to"
			intervals [1498]:
				xmin = 478.913
				xmax = 479.043
				text = ""
			intervals [1499]:
				xmin = 479.043
				xmax = 479.323
				text = "uh"
			intervals [1500]:
				xmin = 479.323
				xmax = 479.723
				text = "rdx"
			intervals [1501]:
				xmin = 479.723
				xmax = 479.753
				text = ""
			intervals [1502]:
				xmin = 479.753
				xmax = 480.253
				text = "street"
			intervals [1503]:
				xmin = 480.253
				xmax = 480.8681
				text = ""
			intervals [1504]:
				xmin = 480.8681
				xmax = 481.5181
				text = "and"
			intervals [1505]:
				xmin = 481.5181
				xmax = 482.2299
				text = ""
			intervals [1506]:
				xmin = 482.2299
				xmax = 482.4199
				text = "when"
			intervals [1507]:
				xmin = 482.4199
				xmax = 482.4799
				text = "we"
			intervals [1508]:
				xmin = 482.4799
				xmax = 482.5799
				text = ""
			intervals [1509]:
				xmin = 482.5799
				xmax = 482.7299
				text = "my"
			intervals [1510]:
				xmin = 482.7299
				xmax = 483.0699
				text = "parents"
			intervals [1511]:
				xmin = 483.0699
				xmax = 483.3099
				text = "first"
			intervals [1512]:
				xmin = 483.3099
				xmax = 483.4999
				text = "showed"
			intervals [1513]:
				xmin = 483.4999
				xmax = 483.6599
				text = "us"
			intervals [1514]:
				xmin = 483.6599
				xmax = 483.7499
				text = "the"
			intervals [1515]:
				xmin = 483.7499
				xmax = 484.2899
				text = "house"
			intervals [1516]:
				xmin = 484.2899
				xmax = 484.3299
				text = ""
			intervals [1517]:
				xmin = 484.3299
				xmax = 484.4599
				text = "i"
			intervals [1518]:
				xmin = 484.4599
				xmax = 484.6399
				text = "was"
			intervals [1519]:
				xmin = 484.6399
				xmax = 484.8599
				text = "really"
			intervals [1520]:
				xmin = 484.8599
				xmax = 485.2799
				text = "impressed"
			intervals [1521]:
				xmin = 485.2799
				xmax = 485.4499
				text = "just"
			intervals [1522]:
				xmin = 485.4499
				xmax = 485.6599
				text = "because"
			intervals [1523]:
				xmin = 485.6599
				xmax = 485.7299
				text = "i"
			intervals [1524]:
				xmin = 485.7299
				xmax = 485.9899
				text = "never"
			intervals [1525]:
				xmin = 485.9899
				xmax = 486.2199
				text = "thought"
			intervals [1526]:
				xmin = 486.2199
				xmax = 486.3299
				text = "we"
			intervals [1527]:
				xmin = 486.3299
				xmax = 486.3799
				text = "d"
			intervals [1528]:
				xmin = 486.3799
				xmax = 486.4899
				text = ""
			intervals [1529]:
				xmin = 486.4899
				xmax = 486.5799
				text = "be"
			intervals [1530]:
				xmin = 486.5799
				xmax = 486.7799
				text = "able"
			intervals [1531]:
				xmin = 486.7799
				xmax = 486.9299
				text = "to"
			intervals [1532]:
				xmin = 486.9299
				xmax = 487.3699
				text = "live"
			intervals [1533]:
				xmin = 487.3699
				xmax = 488.0224
				text = ""
			intervals [1534]:
				xmin = 488.0224
				xmax = 488.1824
				text = "in"
			intervals [1535]:
				xmin = 488.1824
				xmax = 488.3424
				text = "that"
			intervals [1536]:
				xmin = 488.3424
				xmax = 488.5524
				text = "type"
			intervals [1537]:
				xmin = 488.5524
				xmax = 488.6524
				text = "of"
			intervals [1538]:
				xmin = 488.6524
				xmax = 489.2424
				text = "neighborhood"
			intervals [1539]:
				xmin = 489.2424
				xmax = 489.9871
				text = ""
			intervals [1540]:
				xmin = 489.9871
				xmax = 490.0771
				text = "<unk>"
			intervals [1541]:
				xmin = 490.0771
				xmax = 490.1171
				text = ""
			intervals [1542]:
				xmin = 490.1171
				xmax = 490.2471
				text = "it"
			intervals [1543]:
				xmin = 490.2471
				xmax = 490.3271
				text = "s"
			intervals [1544]:
				xmin = 490.3271
				xmax = 490.5371
				text = "just"
			intervals [1545]:
				xmin = 490.5371
				xmax = 490.6871
				text = "like"
			intervals [1546]:
				xmin = 490.6871
				xmax = 490.7171
				text = ""
			intervals [1547]:
				xmin = 490.7171
				xmax = 490.9671
				text = "really"
			intervals [1548]:
				xmin = 490.9671
				xmax = 491.5171
				text = "nice"
			intervals [1549]:
				xmin = 491.5171
				xmax = 491.5471
				text = ""
			intervals [1550]:
				xmin = 491.5471
				xmax = 491.7771
				text = "and"
			intervals [1551]:
				xmin = 491.7771
				xmax = 491.8571
				text = "the"
			intervals [1552]:
				xmin = 491.8571
				xmax = 492.1871
				text = "houses"
			intervals [1553]:
				xmin = 492.1871
				xmax = 492.3271
				text = "were"
			intervals [1554]:
				xmin = 492.3271
				xmax = 492.5271
				text = "so"
			intervals [1555]:
				xmin = 492.5271
				xmax = 492.9271
				text = "big"
			intervals [1556]:
				xmin = 492.9271
				xmax = 493.2994
				text = ""
			intervals [1557]:
				xmin = 493.2994
				xmax = 493.4594
				text = "and"
			intervals [1558]:
				xmin = 493.4594
				xmax = 493.6094
				text = "our"
			intervals [1559]:
				xmin = 493.6094
				xmax = 493.9494
				text = "house"
			intervals [1560]:
				xmin = 493.9494
				xmax = 494.0994
				text = "on"
			intervals [1561]:
				xmin = 494.0994
				xmax = 494.4294
				text = "fourteenth"
			intervals [1562]:
				xmin = 494.4294
				xmax = 494.6794
				text = "street"
			intervals [1563]:
				xmin = 494.6794
				xmax = 494.8494
				text = "was"
			intervals [1564]:
				xmin = 494.8494
				xmax = 495.1245
				text = ""
			intervals [1565]:
				xmin = 495.1245
				xmax = 495.3745
				text = "pretty"
			intervals [1566]:
				xmin = 495.3745
				xmax = 495.8545
				text = "small"
			intervals [1567]:
				xmin = 495.8545
				xmax = 496.4644
				text = ""
			intervals [1568]:
				xmin = 496.4644
				xmax = 496.8744
				text = "um"
			intervals [1569]:
				xmin = 496.8744
				xmax = 497.0644
				text = "so"
			intervals [1570]:
				xmin = 497.0644
				xmax = 497.1244
				text = "i"
			intervals [1571]:
				xmin = 497.1244
				xmax = 497.2944
				text = "thought"
			intervals [1572]:
				xmin = 497.2944
				xmax = 497.3944
				text = "that"
			intervals [1573]:
				xmin = 497.3944
				xmax = 497.5544
				text = "was"
			intervals [1574]:
				xmin = 497.5544
				xmax = 498.0344
				text = "cool"
			intervals [1575]:
				xmin = 498.0344
				xmax = 498.7077
				text = ""
			intervals [1576]:
				xmin = 498.7077
				xmax = 498.8577
				text = "<unk>"
			intervals [1577]:
				xmin = 498.8577
				xmax = 499.1777
				text = "but"
			intervals [1578]:
				xmin = 499.1777
				xmax = 499.2377
				text = "i"
			intervals [1579]:
				xmin = 499.2377
				xmax = 499.3877
				text = "don't"
			intervals [1580]:
				xmin = 499.3877
				xmax = 499.5877
				text = "really"
			intervals [1581]:
				xmin = 499.5877
				xmax = 499.7577
				text = "like"
			intervals [1582]:
				xmin = 499.7577
				xmax = 499.7877
				text = ""
			intervals [1583]:
				xmin = 499.7877
				xmax = 500.2577
				text = "change"
			intervals [1584]:
				xmin = 500.2577
				xmax = 500.6677
				text = "so"
			intervals [1585]:
				xmin = 500.6677
				xmax = 500.6977
				text = ""
			intervals [1586]:
				xmin = 500.6977
				xmax = 500.8277
				text = "i"
			intervals [1587]:
				xmin = 500.8277
				xmax = 501.0377
				text = "still"
			intervals [1588]:
				xmin = 501.0377
				xmax = 501.1977
				text = "didn't"
			intervals [1589]:
				xmin = 501.1977
				xmax = 501.4577
				text = "really"
			intervals [1590]:
				xmin = 501.4577
				xmax = 501.6377
				text = "wanna"
			intervals [1591]:
				xmin = 501.6377
				xmax = 502.1277
				text = "move"
			intervals [1592]:
				xmin = 502.1277
				xmax = 502.5618
				text = ""
			intervals [1593]:
				xmin = 502.5618
				xmax = 502.9218
				text = "but"
			intervals [1594]:
				xmin = 502.9218
				xmax = 503.3318
				text = "um"
			intervals [1595]:
				xmin = 503.3318
				xmax = 503.4018
				text = ""
			intervals [1596]:
				xmin = 503.4018
				xmax = 503.5618
				text = "i"
			intervals [1597]:
				xmin = 503.5618
				xmax = 503.7918
				text = "glad"
			intervals [1598]:
				xmin = 503.7918
				xmax = 503.8718
				text = "we"
			intervals [1599]:
				xmin = 503.8718
				xmax = 504.1518
				text = "did"
			intervals [1600]:
				xmin = 504.1518
				xmax = 504.3118
				text = "cause"
			intervals [1601]:
				xmin = 504.3118
				xmax = 504.4818
				text = "like"
			intervals [1602]:
				xmin = 504.4818
				xmax = 504.5518
				text = "the"
			intervals [1603]:
				xmin = 504.5518
				xmax = 504.9318
				text = "neighborhood"
			intervals [1604]:
				xmin = 504.9318
				xmax = 505.0518
				text = "we"
			intervals [1605]:
				xmin = 505.0518
				xmax = 505.2018
				text = "live"
			intervals [1606]:
				xmin = 505.2018
				xmax = 505.3418
				text = "in"
			intervals [1607]:
				xmin = 505.3418
				xmax = 505.8018
				text = "now"
			intervals [1608]:
				xmin = 505.8018
				xmax = 506.4124
				text = ""
			intervals [1609]:
				xmin = 506.4124
				xmax = 506.6324
				text = "there"
			intervals [1610]:
				xmin = 506.6324
				xmax = 506.7024
				text = "s"
			intervals [1611]:
				xmin = 506.7024
				xmax = 506.8924
				text = "like"
			intervals [1612]:
				xmin = 506.8924
				xmax = 507.3624
				text = "no"
			intervals [1613]:
				xmin = 507.3624
				xmax = 507.9301
				text = ""
			intervals [1614]:
				xmin = 507.9301
				xmax = 508.1101
				text = "like"
			intervals [1615]:
				xmin = 508.1101
				xmax = 508.1401
				text = ""
			intervals [1616]:
				xmin = 508.1401
				xmax = 508.2901
				text = "you"
			intervals [1617]:
				xmin = 508.2901
				xmax = 508.4101
				text = "would"
			intervals [1618]:
				xmin = 508.4101
				xmax = 508.6801
				text = "never"
			intervals [1619]:
				xmin = 508.6801
				xmax = 509.0501
				text = "find"
			intervals [1620]:
				xmin = 509.0501
				xmax = 509.2901
				text = "it"
			intervals [1621]:
				xmin = 509.2901
				xmax = 509.3201
				text = ""
			intervals [1622]:
				xmin = 509.3201
				xmax = 509.5401
				text = "on"
			intervals [1623]:
				xmin = 509.5401
				xmax = 510.2001
				text = "purpose"
			intervals [1624]:
				xmin = 510.2001
				xmax = 510.2301
				text = ""
			intervals [1625]:
				xmin = 510.2301
				xmax = 510.5201
				text = "whereas"
			intervals [1626]:
				xmin = 510.5201
				xmax = 510.7301
				text = "like"
			intervals [1627]:
				xmin = 510.7301
				xmax = 510.9274
				text = ""
			intervals [1628]:
				xmin = 510.9274
				xmax = 511.3574
				text = "fourteenth"
			intervals [1629]:
				xmin = 511.3574
				xmax = 511.7674
				text = "street"
			intervals [1630]:
				xmin = 511.7674
				xmax = 511.8774
				text = "there"
			intervals [1631]:
				xmin = 511.8774
				xmax = 512.0174
				text = "was"
			intervals [1632]:
				xmin = 512.0174
				xmax = 512.1574
				text = "like"
			intervals [1633]:
				xmin = 512.1574
				xmax = 512.2774
				text = "a"
			intervals [1634]:
				xmin = 512.2774
				xmax = 512.6542
				text = ""
			intervals [1635]:
				xmin = 512.6542
				xmax = 512.8942
				text = "bus"
			intervals [1636]:
				xmin = 512.8942
				xmax = 513.4442
				text = "stop"
			intervals [1637]:
				xmin = 513.4442
				xmax = 513.5242
				text = ""
			intervals [1638]:
				xmin = 513.5242
				xmax = 513.8442
				text = "and"
			intervals [1639]:
				xmin = 513.8442
				xmax = 514.0742
				text = "right"
			intervals [1640]:
				xmin = 514.0742
				xmax = 514.2242
				text = "out"
			intervals [1641]:
				xmin = 514.2242
				xmax = 514.2942
				text = "in"
			intervals [1642]:
				xmin = 514.2942
				xmax = 514.4742
				text = "front"
			intervals [1643]:
				xmin = 514.4742
				xmax = 514.5342
				text = "of"
			intervals [1644]:
				xmin = 514.5342
				xmax = 514.6442
				text = "our"
			intervals [1645]:
				xmin = 514.6442
				xmax = 515.0842
				text = "house"
			intervals [1646]:
				xmin = 515.0842
				xmax = 515.2242
				text = "and"
			intervals [1647]:
				xmin = 515.2242
				xmax = 515.4042
				text = "like"
			intervals [1648]:
				xmin = 515.4042
				xmax = 515.9242
				text = "apartments"
			intervals [1649]:
				xmin = 515.9242
				xmax = 516.0342
				text = "and"
			intervals [1650]:
				xmin = 516.0342
				xmax = 516.4442
				text = "stuff"
			intervals [1651]:
				xmin = 516.4442
				xmax = 516.7098
				text = ""
			intervals [1652]:
				xmin = 516.7098
				xmax = 516.8598
				text = "so"
			intervals [1653]:
				xmin = 516.8598
				xmax = 516.9798
				text = "there"
			intervals [1654]:
				xmin = 516.9798
				xmax = 517.0798
				text = "was"
			intervals [1655]:
				xmin = 517.0798
				xmax = 517.3598
				text = "always"
			intervals [1656]:
				xmin = 517.3598
				xmax = 517.6598
				text = "people"
			intervals [1657]:
				xmin = 517.6598
				xmax = 517.9598
				text = "there"
			intervals [1658]:
				xmin = 517.9598
				xmax = 518.0798
				text = "and"
			intervals [1659]:
				xmin = 518.0798
				xmax = 518.1998
				text = "there"
			intervals [1660]:
				xmin = 518.1998
				xmax = 518.3398
				text = "was"
			intervals [1661]:
				xmin = 518.3398
				xmax = 518.6098
				text = "never"
			intervals [1662]:
				xmin = 518.6098
				xmax = 518.7798
				text = "any"
			intervals [1663]:
				xmin = 518.7798
				xmax = 519.2498
				text = "parking"
			intervals [1664]:
				xmin = 519.2498
				xmax = 519.8046
				text = ""
			intervals [1665]:
				xmin = 519.8046
				xmax = 519.9546
				text = "but"
			intervals [1666]:
				xmin = 519.9546
				xmax = 520.4346
				text = "now"
			intervals [1667]:
				xmin = 520.4346
				xmax = 520.7865
				text = ""
			intervals [1668]:
				xmin = 520.7865
				xmax = 520.9965
				text = "there"
			intervals [1669]:
				xmin = 520.9965
				xmax = 521.0565
				text = "s"
			intervals [1670]:
				xmin = 521.0565
				xmax = 521.1865
				text = "all"
			intervals [1671]:
				xmin = 521.1865
				xmax = 521.2565
				text = "the"
			intervals [1672]:
				xmin = 521.2565
				xmax = 521.5865
				text = "parking"
			intervals [1673]:
				xmin = 521.5865
				xmax = 521.6565
				text = "in"
			intervals [1674]:
				xmin = 521.6565
				xmax = 521.7465
				text = "the"
			intervals [1675]:
				xmin = 521.7465
				xmax = 522.1865
				text = "world"
			intervals [1676]:
				xmin = 522.1865
				xmax = 522.6896
				text = ""
			intervals [1677]:
				xmin = 522.6896
				xmax = 523.2996
				text = "um"
			intervals [1678]:
				xmin = 523.2996
				xmax = 523.4909
				text = ""
			intervals [1679]:
				xmin = 523.4909
				xmax = 523.6009
				text = "and"
			intervals [1680]:
				xmin = 523.6009
				xmax = 523.7809
				text = "like"
			intervals [1681]:
				xmin = 523.7809
				xmax = 523.8509
				text = "i"
			intervals [1682]:
				xmin = 523.8509
				xmax = 524.1009
				text = "feel"
			intervals [1683]:
				xmin = 524.1009
				xmax = 524.6209
				text = "safer"
			intervals [1684]:
				xmin = 524.6209
				xmax = 524.7609
				text = "up"
			intervals [1685]:
				xmin = 524.7609
				xmax = 525.2209
				text = "there"
			intervals [1686]:
				xmin = 525.2209
				xmax = 525.2609
				text = ""
			intervals [1687]:
				xmin = 525.2609
				xmax = 525.4909
				text = "just"
			intervals [1688]:
				xmin = 525.4909
				xmax = 525.7809
				text = "because"
			intervals [1689]:
				xmin = 525.7809
				xmax = 526.1409
				text = "like"
			intervals [1690]:
				xmin = 526.1409
				xmax = 526.3621
				text = ""
			intervals [1691]:
				xmin = 526.3621
				xmax = 526.4521
				text = "it"
			intervals [1692]:
				xmin = 526.4521
				xmax = 526.4921
				text = "s"
			intervals [1693]:
				xmin = 526.4921
				xmax = 526.7921
				text = "mostly"
			intervals [1694]:
				xmin = 526.7921
				xmax = 527.0821
				text = "old"
			intervals [1695]:
				xmin = 527.0821
				xmax = 527.1821
				text = ""
			intervals [1696]:
				xmin = 527.1821
				xmax = 527.7121
				text = "people"
			intervals [1697]:
				xmin = 527.7121
				xmax = 527.8605
				text = ""
			intervals [1698]:
				xmin = 527.8605
				xmax = 528.2105
				text = "so"
			intervals [1699]:
				xmin = 528.2105
				xmax = 528.6326
				text = ""
			intervals [1700]:
				xmin = 528.6326
				xmax = 528.7626
				text = "i"
			intervals [1701]:
				xmin = 528.7626
				xmax = 528.9026
				text = "don't"
			intervals [1702]:
				xmin = 528.9026
				xmax = 529.1026
				text = "view"
			intervals [1703]:
				xmin = 529.1026
				xmax = 529.2526
				text = "them"
			intervals [1704]:
				xmin = 529.2526
				xmax = 529.4226
				text = "as"
			intervals [1705]:
				xmin = 529.4226
				xmax = 529.5126
				text = "a"
			intervals [1706]:
				xmin = 529.5126
				xmax = 529.8626
				text = "threat"
			intervals [1707]:
				xmin = 529.8626
				xmax = 529.9312
				text = ""
			intervals [1708]:
				xmin = 529.9312
				xmax = 530.1912
				text = "and"
			intervals [1709]:
				xmin = 530.1912
				xmax = 530.5412
				text = "like"
			intervals [1710]:
				xmin = 530.5412
				xmax = 531.1364
				text = ""
			intervals [1711]:
				xmin = 531.1364
				xmax = 531.2464
				text = "i"
			intervals [1712]:
				xmin = 531.2464
				xmax = 531.4664
				text = "walk"
			intervals [1713]:
				xmin = 531.4664
				xmax = 531.5664
				text = "my"
			intervals [1714]:
				xmin = 531.5664
				xmax = 532.0464
				text = "dog"
			intervals [1715]:
				xmin = 532.0464
				xmax = 532.2164
				text = "at"
			intervals [1716]:
				xmin = 532.2164
				xmax = 532.2464
				text = ""
			intervals [1717]:
				xmin = 532.2464
				xmax = 532.5664
				text = "like"
			intervals [1718]:
				xmin = 532.5664
				xmax = 532.976
				text = ""
			intervals [1719]:
				xmin = 532.976
				xmax = 533.636
				text = "anytime"
			intervals [1720]:
				xmin = 533.636
				xmax = 533.846
				text = "even"
			intervals [1721]:
				xmin = 533.846
				xmax = 533.966
				text = "at"
			intervals [1722]:
				xmin = 533.966
				xmax = 534.326
				text = "night"
			intervals [1723]:
				xmin = 534.326
				xmax = 534.356
				text = ""
			intervals [1724]:
				xmin = 534.356
				xmax = 534.516
				text = "and"
			intervals [1725]:
				xmin = 534.516
				xmax = 534.646
				text = "i"
			intervals [1726]:
				xmin = 534.646
				xmax = 534.676
				text = ""
			intervals [1727]:
				xmin = 534.676
				xmax = 535.076
				text = "feel"
			intervals [1728]:
				xmin = 535.076
				xmax = 535.3486
				text = ""
			intervals [1729]:
				xmin = 535.3486
				xmax = 535.6186
				text = "pretty"
			intervals [1730]:
				xmin = 535.6186
				xmax = 535.9586
				text = "safe"
			intervals [1731]:
				xmin = 535.9586
				xmax = 536.205
				text = ""
			intervals [1732]:
				xmin = 536.205
				xmax = 536.495
				text = "so"
			intervals [1733]:
				xmin = 536.495
				xmax = 536.9729
				text = ""
			intervals [1734]:
				xmin = 536.9729
				xmax = 537.1529
				text = "<unk>"
			intervals [1735]:
				xmin = 537.1529
				xmax = 537.5198
				text = ""
			intervals [1736]:
				xmin = 537.5198
				xmax = 537.8598
				text = "yeah"
			intervals [1737]:
				xmin = 537.8598
				xmax = 537.9298
				text = ""
			intervals [1738]:
				xmin = 537.9298
				xmax = 538.1798
				text = "i"
			intervals [1739]:
				xmin = 538.1798
				xmax = 538.2298
				text = ""
			intervals [1740]:
				xmin = 538.2298
				xmax = 538.8798
				text = "appreciate"
			intervals [1741]:
				xmin = 538.8798
				xmax = 538.9798
				text = "our"
			intervals [1742]:
				xmin = 538.9798
				xmax = 539.2998
				text = "house"
			intervals [1743]:
				xmin = 539.2998
				xmax = 539.5898
				text = "now"
			intervals [1744]:
				xmin = 539.5898
				xmax = 542.3945
				text = ""
			intervals [1745]:
				xmin = 542.3945
				xmax = 542.5045
				text = "i"
			intervals [1746]:
				xmin = 542.5045
				xmax = 542.6245
				text = "have"
			intervals [1747]:
				xmin = 542.6245
				xmax = 542.6745
				text = "a"
			intervals [1748]:
				xmin = 542.6745
				xmax = 542.9145
				text = "little"
			intervals [1749]:
				xmin = 542.9145
				xmax = 543.2445
				text = "sister"
			intervals [1750]:
				xmin = 543.2445
				xmax = 543.3145
				text = "and"
			intervals [1751]:
				xmin = 543.3145
				xmax = 543.3645
				text = "a"
			intervals [1752]:
				xmin = 543.3645
				xmax = 543.5745
				text = "older"
			intervals [1753]:
				xmin = 543.5745
				xmax = 544.0645
				text = "brother"
			intervals [1754]:
				xmin = 544.0645
				xmax = 547.3103
				text = ""
			intervals [1755]:
				xmin = 547.3103
				xmax = 547.4503
				text = "my"
			intervals [1756]:
				xmin = 547.4503
				xmax = 547.6203
				text = "little"
			intervals [1757]:
				xmin = 547.6203
				xmax = 547.9503
				text = "sister"
			intervals [1758]:
				xmin = 547.9503
				xmax = 548.0003
				text = "s"
			intervals [1759]:
				xmin = 548.0003
				xmax = 548.6803
				text = "seventeen"
			intervals [1760]:
				xmin = 548.6803
				xmax = 549.2798
				text = ""
			intervals [1761]:
				xmin = 549.2798
				xmax = 549.3698
				text = "and"
			intervals [1762]:
				xmin = 549.3698
				xmax = 549.5198
				text = "my"
			intervals [1763]:
				xmin = 549.5198
				xmax = 549.7398
				text = "older"
			intervals [1764]:
				xmin = 549.7398
				xmax = 550.1398
				text = "brother"
			intervals [1765]:
				xmin = 550.1398
				xmax = 550.1698
				text = ""
			intervals [1766]:
				xmin = 550.1698
				xmax = 550.3798
				text = "is"
			intervals [1767]:
				xmin = 550.3798
				xmax = 550.6598
				text = "thirty"
			intervals [1768]:
				xmin = 550.6598
				xmax = 551.0298
				text = "four"
			intervals [1769]:
				xmin = 551.0298
				xmax = 552.3026
				text = ""
			intervals [1770]:
				xmin = 552.3026
				xmax = 552.5926
				text = "yeah"
			intervals [1771]:
				xmin = 552.5926
				xmax = 553.2933
				text = ""
			intervals [1772]:
				xmin = 553.2933
				xmax = 553.5333
				text = "yeah"
			intervals [1773]:
				xmin = 553.5333
				xmax = 553.7733
				text = ""
			intervals [1774]:
				xmin = 553.7733
				xmax = 553.9733
				text = "he"
			intervals [1775]:
				xmin = 553.9733
				xmax = 554.0133
				text = ""
			intervals [1776]:
				xmin = 554.0133
				xmax = 554.1633
				text = "he"
			intervals [1777]:
				xmin = 554.1633
				xmax = 554.2633
				text = "s"
			intervals [1778]:
				xmin = 554.2633
				xmax = 554.4333
				text = "from"
			intervals [1779]:
				xmin = 554.4333
				xmax = 554.5733
				text = "my"
			intervals [1780]:
				xmin = 554.5733
				xmax = 554.7833
				text = "dad"
			intervals [1781]:
				xmin = 554.7833
				xmax = 554.9333
				text = "s"
			intervals [1782]:
				xmin = 554.9333
				xmax = 555.2933
				text = "second"
			intervals [1783]:
				xmin = 555.2933
				xmax = 555.8833
				text = "marriage"
			intervals [1784]:
				xmin = 555.8833
				xmax = 556.5887
				text = ""
			intervals [1785]:
				xmin = 556.5887
				xmax = 556.7487
				text = "so"
			intervals [1786]:
				xmin = 556.7487
				xmax = 556.9187
				text = "like"
			intervals [1787]:
				xmin = 556.9187
				xmax = 556.9487
				text = ""
			intervals [1788]:
				xmin = 556.9487
				xmax = 557.0187
				text = "my"
			intervals [1789]:
				xmin = 557.0187
				xmax = 557.3987
				text = "half"
			intervals [1790]:
				xmin = 557.3987
				xmax = 557.4287
				text = ""
			intervals [1791]:
				xmin = 557.4287
				xmax = 557.7187
				text = "brother"
			intervals [1792]:
				xmin = 557.7187
				xmax = 557.8487
				text = ""
			intervals [1793]:
				xmin = 557.8487
				xmax = 558.1187
				text = "but"
			intervals [1794]:
				xmin = 558.1187
				xmax = 558.9042
				text = ""
			intervals [1795]:
				xmin = 558.9042
				xmax = 559.0342
				text = "that"
			intervals [1796]:
				xmin = 559.0342
				xmax = 559.3042
				text = "doesn't"
			intervals [1797]:
				xmin = 559.3042
				xmax = 559.4242
				text = ""
			intervals [1798]:
				xmin = 559.4242
				xmax = 559.5742
				text = "matter"
			intervals [1799]:
				xmin = 559.5742
				xmax = 561.4442
				text = ""
			intervals [1800]:
				xmin = 561.4442
				xmax = 561.9442
				text = "yeah"
			intervals [1801]:
				xmin = 561.9442
				xmax = 562.1596
				text = ""
			intervals [1802]:
				xmin = 562.1596
				xmax = 562.3096
				text = "i'm"
			intervals [1803]:
				xmin = 562.3096
				xmax = 562.6296
				text = "closer"
			intervals [1804]:
				xmin = 562.6296
				xmax = 562.7996
				text = "to"
			intervals [1805]:
				xmin = 562.7996
				xmax = 562.9696
				text = "my"
			intervals [1806]:
				xmin = 562.9696
				xmax = 562.9996
				text = ""
			intervals [1807]:
				xmin = 562.9996
				xmax = 563.2196
				text = "little"
			intervals [1808]:
				xmin = 563.2196
				xmax = 563.6096
				text = "sister"
			intervals [1809]:
				xmin = 563.6096
				xmax = 563.8396
				text = "just"
			intervals [1810]:
				xmin = 563.8396
				xmax = 564.0896
				text = "because"
			intervals [1811]:
				xmin = 564.0896
				xmax = 564.3296
				text = "we've"
			intervals [1812]:
				xmin = 564.3296
				xmax = 564.6196
				text = "lived"
			intervals [1813]:
				xmin = 564.6196
				xmax = 564.9996
				text = "together"
			intervals [1814]:
				xmin = 564.9996
				xmax = 565.1196
				text = "the"
			intervals [1815]:
				xmin = 565.1196
				xmax = 565.8396
				text = "longest"
			intervals [1816]:
				xmin = 565.8396
				xmax = 566.4647
				text = ""
			intervals [1817]:
				xmin = 566.4647
				xmax = 566.6147
				text = "and"
			intervals [1818]:
				xmin = 566.6147
				xmax = 566.9247
				text = "also"
			intervals [1819]:
				xmin = 566.9247
				xmax = 567.1247
				text = "we're"
			intervals [1820]:
				xmin = 567.1247
				xmax = 567.2047
				text = ""
			intervals [1821]:
				xmin = 567.2047
				xmax = 567.6447
				text = "closer"
			intervals [1822]:
				xmin = 567.6447
				xmax = 567.7147
				text = "in"
			intervals [1823]:
				xmin = 567.7147
				xmax = 568.1647
				text = "age"
			intervals [1824]:
				xmin = 568.1647
				xmax = 568.6847
				text = "but"
			intervals [1825]:
				xmin = 568.6847
				xmax = 569.1494
				text = ""
			intervals [1826]:
				xmin = 569.1494
				xmax = 569.3494
				text = "now"
			intervals [1827]:
				xmin = 569.3494
				xmax = 569.4994
				text = "that"
			intervals [1828]:
				xmin = 569.4994
				xmax = 569.6894
				text = "we're"
			intervals [1829]:
				xmin = 569.6894
				xmax = 569.8894
				text = "all"
			intervals [1830]:
				xmin = 569.8894
				xmax = 570.1494
				text = "getting"
			intervals [1831]:
				xmin = 570.1494
				xmax = 570.6894
				text = "older"
			intervals [1832]:
				xmin = 570.6894
				xmax = 571.0136
				text = ""
			intervals [1833]:
				xmin = 571.0136
				xmax = 571.2736
				text = "um"
			intervals [1834]:
				xmin = 571.2736
				xmax = 571.5781
				text = ""
			intervals [1835]:
				xmin = 571.5781
				xmax = 571.6781
				text = "our"
			intervals [1836]:
				xmin = 571.6781
				xmax = 572.1581
				text = "relationship"
			intervals [1837]:
				xmin = 572.1581
				xmax = 572.1881
				text = ""
			intervals [1838]:
				xmin = 572.1881
				xmax = 572.2981
				text = "with"
			intervals [1839]:
				xmin = 572.2981
				xmax = 572.4181
				text = "our"
			intervals [1840]:
				xmin = 572.4181
				xmax = 572.7681
				text = "brother"
			intervals [1841]:
				xmin = 572.7681
				xmax = 572.7981
				text = ""
			intervals [1842]:
				xmin = 572.7981
				xmax = 572.9281
				text = "has"
			intervals [1843]:
				xmin = 572.9281
				xmax = 573.3381
				text = "improved"
			intervals [1844]:
				xmin = 573.3381
				xmax = 573.3781
				text = ""
			intervals [1845]:
				xmin = 573.3781
				xmax = 573.5181
				text = "a"
			intervals [1846]:
				xmin = 573.5181
				xmax = 573.6581
				text = "lot"
			intervals [1847]:
				xmin = 573.6581
				xmax = 576.6335
				text = ""
			intervals [1848]:
				xmin = 576.6335
				xmax = 576.9335
				text = "yeah"
			intervals [1849]:
				xmin = 576.9335
				xmax = 577.0535
				text = "but"
			intervals [1850]:
				xmin = 577.0535
				xmax = 577.1635
				text = "then"
			intervals [1851]:
				xmin = 577.1635
				xmax = 577.2335
				text = "he"
			intervals [1852]:
				xmin = 577.2335
				xmax = 577.3935
				text = "went"
			intervals [1853]:
				xmin = 577.3935
				xmax = 577.4635
				text = "to"
			intervals [1854]:
				xmin = 577.4635
				xmax = 578.1835
				text = "college"
			intervals [1855]:
				xmin = 578.1835
				xmax = 578.4155
				text = ""
			intervals [1856]:
				xmin = 578.4155
				xmax = 578.5455
				text = "and"
			intervals [1857]:
				xmin = 578.5455
				xmax = 578.7655
				text = "then"
			intervals [1858]:
				xmin = 578.7655
				xmax = 578.8155
				text = ""
			intervals [1859]:
				xmin = 578.8155
				xmax = 579.2555
				text = "uh"
			intervals [1860]:
				xmin = 579.2555
				xmax = 580.1154
				text = ""
			intervals [1861]:
				xmin = 580.1154
				xmax = 580.1454
				text = "<unk>"
			intervals [1862]:
				xmin = 580.1454
				xmax = 580.1854
				text = ""
			intervals [1863]:
				xmin = 580.1854
				xmax = 580.3254
				text = "plus"
			intervals [1864]:
				xmin = 580.3254
				xmax = 580.4454
				text = "he"
			intervals [1865]:
				xmin = 580.4454
				xmax = 580.7054
				text = "wasn't"
			intervals [1866]:
				xmin = 580.7054
				xmax = 581.2254
				text = "interested"
			intervals [1867]:
				xmin = 581.2254
				xmax = 581.3654
				text = "in"
			intervals [1868]:
				xmin = 581.3654
				xmax = 581.7054
				text = "us"
			intervals [1869]:
				xmin = 581.7054
				xmax = 581.8354
				text = "when"
			intervals [1870]:
				xmin = 581.8354
				xmax = 581.9354
				text = "we"
			intervals [1871]:
				xmin = 581.9354
				xmax = 582.0854
				text = "were"
			intervals [1872]:
				xmin = 582.0854
				xmax = 582.1654
				text = "y-"
			intervals [1873]:
				xmin = 582.1654
				xmax = 582.3554
				text = ""
			intervals [1874]:
				xmin = 582.3554
				xmax = 582.6654
				text = "younger"
			intervals [1875]:
				xmin = 582.6654
				xmax = 582.8854
				text = "just"
			intervals [1876]:
				xmin = 582.8854
				xmax = 583.2254
				text = "because"
			intervals [1877]:
				xmin = 583.2254
				xmax = 583.4254
				text = "like"
			intervals [1878]:
				xmin = 583.4254
				xmax = 584.1628
				text = ""
			intervals [1879]:
				xmin = 584.1628
				xmax = 584.2928
				text = "we"
			intervals [1880]:
				xmin = 584.2928
				xmax = 584.4628
				text = "were"
			intervals [1881]:
				xmin = 584.4628
				xmax = 584.6728
				text = "little"
			intervals [1882]:
				xmin = 584.6728
				xmax = 584.7028
				text = ""
			intervals [1883]:
				xmin = 584.7028
				xmax = 585.3228
				text = "kids"
			intervals [1884]:
				xmin = 585.3228
				xmax = 585.9371
				text = ""
			intervals [1885]:
				xmin = 585.9371
				xmax = 586.0971
				text = "like"
			intervals [1886]:
				xmin = 586.0971
				xmax = 586.1471
				text = ""
			intervals [1887]:
				xmin = 586.1471
				xmax = 586.2271
				text = "my"
			intervals [1888]:
				xmin = 586.2271
				xmax = 586.3071
				text = ""
			intervals [1889]:
				xmin = 586.3071
				xmax = 586.4971
				text = "and"
			intervals [1890]:
				xmin = 586.4971
				xmax = 586.6071
				text = "my"
			intervals [1891]:
				xmin = 586.6071
				xmax = 586.8471
				text = "brother"
			intervals [1892]:
				xmin = 586.8471
				xmax = 586.8771
				text = ""
			intervals [1893]:
				xmin = 586.8771
				xmax = 587.0171
				text = "was"
			intervals [1894]:
				xmin = 587.0171
				xmax = 587.0571
				text = "a"
			intervals [1895]:
				xmin = 587.0571
				xmax = 587.0871
				text = ""
			intervals [1896]:
				xmin = 587.0871
				xmax = 587.5271
				text = "teen"
			intervals [1897]:
				xmin = 587.5271
				xmax = 587.7762
				text = ""
			intervals [1898]:
				xmin = 587.7762
				xmax = 587.8962
				text = "he"
			intervals [1899]:
				xmin = 587.8962
				xmax = 588.0262
				text = "did"
			intervals [1900]:
				xmin = 588.0262
				xmax = 588.2462
				text = "not"
			intervals [1901]:
				xmin = 588.2462
				xmax = 588.6162
				text = "care"
			intervals [1902]:
				xmin = 588.6162
				xmax = 588.6462
				text = ""
			intervals [1903]:
				xmin = 588.6462
				xmax = 588.7962
				text = "that"
			intervals [1904]:
				xmin = 588.7962
				xmax = 588.9562
				text = ""
			intervals [1905]:
				xmin = 588.9562
				xmax = 589.1862
				text = "these"
			intervals [1906]:
				xmin = 589.1862
				xmax = 589.539
				text = ""
			intervals [1907]:
				xmin = 589.539
				xmax = 589.719
				text = "two"
			intervals [1908]:
				xmin = 589.719
				xmax = 590.119
				text = "babies"
			intervals [1909]:
				xmin = 590.119
				xmax = 590.209
				text = "were"
			intervals [1910]:
				xmin = 590.209
				xmax = 590.289
				text = "in"
			intervals [1911]:
				xmin = 590.289
				xmax = 590.379
				text = "the"
			intervals [1912]:
				xmin = 590.379
				xmax = 591.069
				text = "house"
			intervals [1913]:
				xmin = 591.069
				xmax = 591.6212
				text = ""
			intervals [1914]:
				xmin = 591.6212
				xmax = 591.9812
				text = "so"
			intervals [1915]:
				xmin = 591.9812
				xmax = 592.1212
				text = ""
			intervals [1916]:
				xmin = 592.1212
				xmax = 592.4912
				text = "yeah"
			intervals [1917]:
				xmin = 592.4912
				xmax = 598.5587
				text = ""
			intervals [1918]:
				xmin = 598.5587
				xmax = 598.8787
				text = "mm-hm"
			intervals [1919]:
				xmin = 598.8787
				xmax = 602.2688
				text = ""
			intervals [1920]:
				xmin = 602.2688
				xmax = 602.3888
				text = "on"
			intervals [1921]:
				xmin = 602.3888
				xmax = 602.4688
				text = "the"
			intervals [1922]:
				xmin = 602.4688
				xmax = 603.4544
				text = ""
			intervals [1923]:
				xmin = 603.4544
				xmax = 603.7944
				text = "yeah"
			intervals [1924]:
				xmin = 603.7944
				xmax = 611.043
				text = ""
			intervals [1925]:
				xmin = 611.043
				xmax = 611.183
				text = "it"
			intervals [1926]:
				xmin = 611.183
				xmax = 611.313
				text = "was"
			intervals [1927]:
				xmin = 611.313
				xmax = 611.543
				text = "from"
			intervals [1928]:
				xmin = 611.543
				xmax = 612.233
				text = "school"
			intervals [1929]:
				xmin = 612.233
				xmax = 612.7136
				text = ""
			intervals [1930]:
				xmin = 612.7136
				xmax = 612.8336
				text = "we"
			intervals [1931]:
				xmin = 612.8336
				xmax = 613.0936
				text = "both"
			intervals [1932]:
				xmin = 613.0936
				xmax = 613.2336
				text = "went"
			intervals [1933]:
				xmin = 613.2336
				xmax = 613.3336
				text = "to"
			intervals [1934]:
				xmin = 613.3336
				xmax = 613.8936
				text = "rdx"
			intervals [1935]:
				xmin = 613.8936
				xmax = 614.8718
				text = ""
			intervals [1936]:
				xmin = 614.8718
				xmax = 615.0318
				text = "but"
			intervals [1937]:
				xmin = 615.0318
				xmax = 615.1218
				text = "we"
			intervals [1938]:
				xmin = 615.1218
				xmax = 615.2918
				text = "didn't"
			intervals [1939]:
				xmin = 615.2918
				xmax = 615.5718
				text = "become"
			intervals [1940]:
				xmin = 615.5718
				xmax = 615.8318
				text = "friends"
			intervals [1941]:
				xmin = 615.8318
				xmax = 616.0618
				text = "until"
			intervals [1942]:
				xmin = 616.0618
				xmax = 616.0918
				text = ""
			intervals [1943]:
				xmin = 616.0918
				xmax = 616.1818
				text = "the"
			intervals [1944]:
				xmin = 616.1818
				xmax = 616.5318
				text = "second"
			intervals [1945]:
				xmin = 616.5318
				xmax = 616.9118
				text = "grade"
			intervals [1946]:
				xmin = 616.9118
				xmax = 617.3308
				text = ""
			intervals [1947]:
				xmin = 617.3308
				xmax = 617.6808
				text = "um"
			intervals [1948]:
				xmin = 617.6808
				xmax = 617.7308
				text = ""
			intervals [1949]:
				xmin = 617.7308
				xmax = 617.7908
				text = "and"
			intervals [1950]:
				xmin = 617.7908
				xmax = 617.9108
				text = "we"
			intervals [1951]:
				xmin = 617.9108
				xmax = 618.0908
				text = "both"
			intervals [1952]:
				xmin = 618.0908
				xmax = 618.1208
				text = ""
			intervals [1953]:
				xmin = 618.1208
				xmax = 618.4008
				text = "entered"
			intervals [1954]:
				xmin = 618.4008
				xmax = 618.4908
				text = "in"
			intervals [1955]:
				xmin = 618.4908
				xmax = 618.5208
				text = ""
			intervals [1956]:
				xmin = 618.5208
				xmax = 618.6008
				text = "the"
			intervals [1957]:
				xmin = 618.6008
				xmax = 618.9208
				text = "first"
			intervals [1958]:
				xmin = 618.9208
				xmax = 619.2308
				text = "grade"
			intervals [1959]:
				xmin = 619.2308
				xmax = 619.6855
				text = ""
			intervals [1960]:
				xmin = 619.6855
				xmax = 619.7755
				text = "but"
			intervals [1961]:
				xmin = 619.7755
				xmax = 619.9355
				text = "that"
			intervals [1962]:
				xmin = 619.9355
				xmax = 619.9755
				text = "s"
			intervals [1963]:
				xmin = 619.9755
				xmax = 620.1555
				text = "just"
			intervals [1964]:
				xmin = 620.1555
				xmax = 620.4255
				text = "because"
			intervals [1965]:
				xmin = 620.4255
				xmax = 620.5155
				text = "we"
			intervals [1966]:
				xmin = 620.5155
				xmax = 620.7155
				text = "weren't"
			intervals [1967]:
				xmin = 620.7155
				xmax = 620.7755
				text = "in"
			intervals [1968]:
				xmin = 620.7755
				xmax = 620.8755
				text = "the"
			intervals [1969]:
				xmin = 620.8755
				xmax = 621.0555
				text = "same"
			intervals [1970]:
				xmin = 621.0555
				xmax = 621.0855
				text = ""
			intervals [1971]:
				xmin = 621.0855
				xmax = 621.7255
				text = "class"
			intervals [1972]:
				xmin = 621.7255
				xmax = 621.7655
				text = ""
			intervals [1973]:
				xmin = 621.7655
				xmax = 621.8655
				text = "like"
			intervals [1974]:
				xmin = 621.8655
				xmax = 621.9355
				text = ""
			intervals [1975]:
				xmin = 621.9355
				xmax = 622.0555
				text = "the"
			intervals [1976]:
				xmin = 622.0555
				xmax = 622.2755
				text = "same"
			intervals [1977]:
				xmin = 622.2755
				xmax = 622.8155
				text = "homeroom"
			intervals [1978]:
				xmin = 622.8155
				xmax = 623.0602
				text = ""
			intervals [1979]:
				xmin = 623.0602
				xmax = 623.4402
				text = "uh"
			intervals [1980]:
				xmin = 623.4402
				xmax = 623.4902
				text = ""
			intervals [1981]:
				xmin = 623.4902
				xmax = 623.5602
				text = "in"
			intervals [1982]:
				xmin = 623.5602
				xmax = 623.6202
				text = "the"
			intervals [1983]:
				xmin = 623.6202
				xmax = 623.9402
				text = "first"
			intervals [1984]:
				xmin = 623.9402
				xmax = 624.2902
				text = "grade"
			intervals [1985]:
				xmin = 624.2902
				xmax = 624.9844
				text = ""
			intervals [1986]:
				xmin = 624.9844
				xmax = 625.4644
				text = "um"
			intervals [1987]:
				xmin = 625.4644
				xmax = 625.648
				text = ""
			intervals [1988]:
				xmin = 625.648
				xmax = 625.818
				text = "<unk>"
			intervals [1989]:
				xmin = 625.818
				xmax = 626.1137
				text = ""
			intervals [1990]:
				xmin = 626.1137
				xmax = 626.2337
				text = "i"
			intervals [1991]:
				xmin = 626.2337
				xmax = 626.3237
				text = "don't"
			intervals [1992]:
				xmin = 626.3237
				xmax = 626.5137
				text = "really"
			intervals [1993]:
				xmin = 626.5137
				xmax = 626.8837
				text = "know"
			intervals [1994]:
				xmin = 626.8837
				xmax = 627.0537
				text = "how"
			intervals [1995]:
				xmin = 627.0537
				xmax = 627.2237
				text = "we"
			intervals [1996]:
				xmin = 627.2237
				xmax = 627.6637
				text = "became"
			intervals [1997]:
				xmin = 627.6637
				xmax = 628.0137
				text = "friends"
			intervals [1998]:
				xmin = 628.0137
				xmax = 628.6531
				text = ""
			intervals [1999]:
				xmin = 628.6531
				xmax = 628.8631
				text = "i"
			intervals [2000]:
				xmin = 628.8631
				xmax = 629.0731
				text = "just"
			intervals [2001]:
				xmin = 629.0731
				xmax = 629.5731
				text = "remember"
			intervals [2002]:
				xmin = 629.5731
				xmax = 630.0431
				text = "like"
			intervals [2003]:
				xmin = 630.0431
				xmax = 630.4641
				text = ""
			intervals [2004]:
				xmin = 630.4641
				xmax = 630.6341
				text = "i"
			intervals [2005]:
				xmin = 630.6341
				xmax = 630.8641
				text = "thought"
			intervals [2006]:
				xmin = 630.8641
				xmax = 631.0341
				text = "our"
			intervals [2007]:
				xmin = 631.0341
				xmax = 631.4541
				text = "moms"
			intervals [2008]:
				xmin = 631.4541
				xmax = 631.6441
				text = "looked"
			intervals [2009]:
				xmin = 631.6441
				xmax = 632.1341
				text = "alike"
			intervals [2010]:
				xmin = 632.1341
				xmax = 632.205
				text = ""
			intervals [2011]:
				xmin = 632.205
				xmax = 632.595
				text = "because"
			intervals [2012]:
				xmin = 632.595
				xmax = 632.625
				text = ""
			intervals [2013]:
				xmin = 632.625
				xmax = 632.785
				text = "they're"
			intervals [2014]:
				xmin = 632.785
				xmax = 633.075
				text = "both"
			intervals [2015]:
				xmin = 633.075
				xmax = 633.205
				text = "like"
			intervals [2016]:
				xmin = 633.205
				xmax = 633.275
				text = ""
			intervals [2017]:
				xmin = 633.275
				xmax = 633.385
				text = "the"
			intervals [2018]:
				xmin = 633.385
				xmax = 633.675
				text = "same"
			intervals [2019]:
				xmin = 633.675
				xmax = 633.945
				text = "skin"
			intervals [2020]:
				xmin = 633.945
				xmax = 634.255
				text = "tone"
			intervals [2021]:
				xmin = 634.255
				xmax = 634.355
				text = "and"
			intervals [2022]:
				xmin = 634.355
				xmax = 634.425
				text = "they"
			intervals [2023]:
				xmin = 634.425
				xmax = 634.615
				text = "have"
			intervals [2024]:
				xmin = 634.615
				xmax = 634.645
				text = ""
			intervals [2025]:
				xmin = 634.645
				xmax = 634.785
				text = "the"
			intervals [2026]:
				xmin = 634.785
				xmax = 634.815
				text = ""
			intervals [2027]:
				xmin = 634.815
				xmax = 635.175
				text = "exact"
			intervals [2028]:
				xmin = 635.175
				xmax = 635.345
				text = "same"
			intervals [2029]:
				xmin = 635.345
				xmax = 635.895
				text = "haircut"
			intervals [2030]:
				xmin = 635.895
				xmax = 636.3567
				text = ""
			intervals [2031]:
				xmin = 636.3567
				xmax = 636.4367
				text = "and"
			intervals [2032]:
				xmin = 636.4367
				xmax = 636.4967
				text = "i"
			intervals [2033]:
				xmin = 636.4967
				xmax = 636.6567
				text = "always"
			intervals [2034]:
				xmin = 636.6567
				xmax = 636.8067
				text = "thought"
			intervals [2035]:
				xmin = 636.8067
				xmax = 636.8967
				text = "that"
			intervals [2036]:
				xmin = 636.8967
				xmax = 637.0267
				text = "was"
			intervals [2037]:
				xmin = 637.0267
				xmax = 637.1867
				text = "really"
			intervals [2038]:
				xmin = 637.1867
				xmax = 637.6967
				text = "cool"
			intervals [2039]:
				xmin = 637.6967
				xmax = 637.8929
				text = ""
			intervals [2040]:
				xmin = 637.8929
				xmax = 638.2529
				text = "um"
			intervals [2041]:
				xmin = 638.2529
				xmax = 638.4576
				text = ""
			intervals [2042]:
				xmin = 638.4576
				xmax = 638.5976
				text = "so"
			intervals [2043]:
				xmin = 638.5976
				xmax = 638.6676
				text = "i"
			intervals [2044]:
				xmin = 638.6676
				xmax = 638.8876
				text = "guess"
			intervals [2045]:
				xmin = 638.8876
				xmax = 638.9476
				text = "i"
			intervals [2046]:
				xmin = 638.9476
				xmax = 639.1076
				text = "just"
			intervals [2047]:
				xmin = 639.1076
				xmax = 639.4276
				text = "started"
			intervals [2048]:
				xmin = 639.4276
				xmax = 639.7276
				text = "talking"
			intervals [2049]:
				xmin = 639.7276
				xmax = 639.7876
				text = "to"
			intervals [2050]:
				xmin = 639.7876
				xmax = 639.9176
				text = "her"
			intervals [2051]:
				xmin = 639.9176
				xmax = 640.1476
				text = "about"
			intervals [2052]:
				xmin = 640.1476
				xmax = 640.4976
				text = "that"
			intervals [2053]:
				xmin = 640.4976
				xmax = 641.0932
				text = ""
			intervals [2054]:
				xmin = 641.0932
				xmax = 641.1832
				text = "and"
			intervals [2055]:
				xmin = 641.1832
				xmax = 641.3132
				text = "then"
			intervals [2056]:
				xmin = 641.3132
				xmax = 641.4332
				text = "we"
			intervals [2057]:
				xmin = 641.4332
				xmax = 641.7532
				text = "became"
			intervals [2058]:
				xmin = 641.7532
				xmax = 641.8132
				text = ""
			intervals [2059]:
				xmin = 641.8132
				xmax = 642.2032
				text = "friends"
			intervals [2060]:
				xmin = 642.2032
				xmax = 642.4132
				text = "that"
			intervals [2061]:
				xmin = 642.4132
				xmax = 642.7032
				text = "way"
			intervals [2062]:
				xmin = 642.7032
				xmax = 644.2379
				text = ""
			intervals [2063]:
				xmin = 644.2379
				xmax = 644.4179
				text = "yeah"
			intervals [2064]:
				xmin = 644.4179
				xmax = 644.5479
				text = "i"
			intervals [2065]:
				xmin = 644.5479
				xmax = 644.7879
				text = "really"
			intervals [2066]:
				xmin = 644.7879
				xmax = 644.9579
				text = "can't"
			intervals [2067]:
				xmin = 644.9579
				xmax = 645.2879
				text = "remember"
			intervals [2068]:
				xmin = 645.2879
				xmax = 645.3779
				text = "how"
			intervals [2069]:
				xmin = 645.3779
				xmax = 645.4679
				text = "we"
			intervals [2070]:
				xmin = 645.4679
				xmax = 645.5379
				text = ""
			intervals [2071]:
				xmin = 645.5379
				xmax = 645.7979
				text = "became"
			intervals [2072]:
				xmin = 645.7979
				xmax = 645.8379
				text = ""
			intervals [2073]:
				xmin = 645.8379
				xmax = 646.3279
				text = "friends"
			intervals [2074]:
				xmin = 646.3279
				xmax = 649.3875
				text = ""
			intervals [2075]:
				xmin = 649.3875
				xmax = 649.8675
				text = "mm"
			intervals [2076]:
				xmin = 649.8675
				xmax = 649.9375
				text = ""
			intervals [2077]:
				xmin = 649.9375
				xmax = 650.1075
				text = "<unk>"
			intervals [2078]:
				xmin = 650.1075
				xmax = 651.1775
				text = ""
			intervals [2079]:
				xmin = 651.1775
				xmax = 651.2875
				text = "<unk>"
			intervals [2080]:
				xmin = 651.2875
				xmax = 652.0915
				text = ""
			intervals [2081]:
				xmin = 652.0915
				xmax = 652.2215
				text = "i"
			intervals [2082]:
				xmin = 652.2215
				xmax = 652.5815
				text = "guess"
			intervals [2083]:
				xmin = 652.5815
				xmax = 652.9915
				text = "like"
			intervals [2084]:
				xmin = 652.9915
				xmax = 653.7622
				text = ""
			intervals [2085]:
				xmin = 653.7622
				xmax = 654.2422
				text = "uh"
			intervals [2086]:
				xmin = 654.2422
				xmax = 654.2722
				text = ""
			intervals [2087]:
				xmin = 654.2722
				xmax = 655.2122
				text = "english"
			intervals [2088]:
				xmin = 655.2122
				xmax = 655.3626
				text = ""
			intervals [2089]:
				xmin = 655.3626
				xmax = 655.5226
				text = "i'm"
			intervals [2090]:
				xmin = 655.5226
				xmax = 655.6626
				text = "not"
			intervals [2091]:
				xmin = 655.6626
				xmax = 655.8626
				text = "really"
			intervals [2092]:
				xmin = 655.8626
				xmax = 655.9626
				text = "good"
			intervals [2093]:
				xmin = 655.9626
				xmax = 656.0426
				text = "at"
			intervals [2094]:
				xmin = 656.0426
				xmax = 656.4526
				text = "math"
			intervals [2095]:
				xmin = 656.4526
				xmax = 657.2647
				text = ""
			intervals [2096]:
				xmin = 657.2647
				xmax = 657.4647
				text = "math"
			intervals [2097]:
				xmin = 657.4647
				xmax = 657.9301
				text = ""
			intervals [2098]:
				xmin = 657.9301
				xmax = 658.1301
				text = "i"
			intervals [2099]:
				xmin = 658.1301
				xmax = 658.3801
				text = "hate"
			intervals [2100]:
				xmin = 658.3801
				xmax = 658.7601
				text = "math"
			intervals [2101]:
				xmin = 658.7601
				xmax = 658.7901
				text = ""
			intervals [2102]:
				xmin = 658.7901
				xmax = 659.1201
				text = "because"
			intervals [2103]:
				xmin = 659.1201
				xmax = 659.1901
				text = "of"
			intervals [2104]:
				xmin = 659.1901
				xmax = 659.5001
				text = "that"
			intervals [2105]:
				xmin = 659.5001
				xmax = 659.6301
				text = ""
			intervals [2106]:
				xmin = 659.6301
				xmax = 660.1601
				text = "<unk>"
			intervals [2107]:
				xmin = 660.1601
				xmax = 660.5554
				text = ""
			intervals [2108]:
				xmin = 660.5554
				xmax = 661.1754
				text = "and"
			intervals [2109]:
				xmin = 661.1754
				xmax = 661.4117
				text = ""
			intervals [2110]:
				xmin = 661.4117
				xmax = 661.8417
				text = "science"
			intervals [2111]:
				xmin = 661.8417
				xmax = 662.0117
				text = "was"
			intervals [2112]:
				xmin = 662.0117
				xmax = 662.2417
				text = "just"
			intervals [2113]:
				xmin = 662.2417
				xmax = 662.6817
				text = "okay"
			intervals [2114]:
				xmin = 662.6817
				xmax = 663.4987
				text = ""
			intervals [2115]:
				xmin = 663.4987
				xmax = 663.5587
				text = "and"
			intervals [2116]:
				xmin = 663.5587
				xmax = 663.6287
				text = "i"
			intervals [2117]:
				xmin = 663.6287
				xmax = 663.8587
				text = "really"
			intervals [2118]:
				xmin = 663.8587
				xmax = 664.1087
				text = "liked"
			intervals [2119]:
				xmin = 664.1087
				xmax = 664.5687
				text = "reading"
			intervals [2120]:
				xmin = 664.5687
				xmax = 664.7444
				text = ""
			intervals [2121]:
				xmin = 664.7444
				xmax = 664.9344
				text = "so"
			intervals [2122]:
				xmin = 664.9344
				xmax = 665.1744
				text = "yeah"
			intervals [2123]:
				xmin = 665.1744
				xmax = 665.2544
				text = "i"
			intervals [2124]:
				xmin = 665.2544
				xmax = 665.4844
				text = "guess"
			intervals [2125]:
				xmin = 665.4844
				xmax = 665.5944
				text = "like"
			intervals [2126]:
				xmin = 665.5944
				xmax = 665.6244
				text = ""
			intervals [2127]:
				xmin = 665.6244
				xmax = 666.1144
				text = "english"
			intervals [2128]:
				xmin = 666.1144
				xmax = 666.1944
				text = "and"
			intervals [2129]:
				xmin = 666.1944
				xmax = 666.5873
				text = ""
			intervals [2130]:
				xmin = 666.5873
				xmax = 666.9973
				text = "reading"
			intervals [2131]:
				xmin = 666.9973
				xmax = 667.6013
				text = ""
			intervals [2132]:
				xmin = 667.6013
				xmax = 667.8213
				text = "those"
			intervals [2133]:
				xmin = 667.8213
				xmax = 667.8813
				text = "were"
			intervals [2134]:
				xmin = 667.8813
				xmax = 667.9213
				text = ""
			intervals [2135]:
				xmin = 667.9213
				xmax = 668.0713
				text = "my"
			intervals [2136]:
				xmin = 668.0713
				xmax = 668.1013
				text = ""
			intervals [2137]:
				xmin = 668.1013
				xmax = 668.6413
				text = "favorites"
			intervals [2138]:
				xmin = 668.6413
				xmax = 671.4533
				text = ""
			intervals [2139]:
				xmin = 671.4533
				xmax = 671.8533
				text = "right"
			intervals [2140]:
				xmin = 671.8533
				xmax = 671.8833
				text = ""
			intervals [2141]:
				xmin = 671.8833
				xmax = 672.1933
				text = "yeah"
			intervals [2142]:
				xmin = 672.1933
				xmax = 672.6133
				text = "so"
			intervals [2143]:
				xmin = 672.6133
				xmax = 673.209
				text = ""
			intervals [2144]:
				xmin = 673.209
				xmax = 673.539
				text = "um"
			intervals [2145]:
				xmin = 673.539
				xmax = 674.219
				text = ""
			intervals [2146]:
				xmin = 674.219
				xmax = 674.459
				text = "should"
			intervals [2147]:
				xmin = 674.459
				xmax = 674.509
				text = "i"
			intervals [2148]:
				xmin = 674.509
				xmax = 674.719
				text = "tell"
			intervals [2149]:
				xmin = 674.719
				xmax = 674.829
				text = "you"
			intervals [2150]:
				xmin = 674.829
				xmax = 675.209
				text = "why"
			intervals [2151]:
				xmin = 675.209
				xmax = 678.2893
				text = ""
			intervals [2152]:
				xmin = 678.2893
				xmax = 678.6193
				text = "sure"
			intervals [2153]:
				xmin = 678.6193
				xmax = 679.0693
				text = "yeah"
			intervals [2154]:
				xmin = 679.0693
				xmax = 680.269
				text = ""
			intervals [2155]:
				xmin = 680.269
				xmax = 680.509
				text = "well"
			intervals [2156]:
				xmin = 680.509
				xmax = 680.709
				text = "no"
			intervals [2157]:
				xmin = 680.709
				xmax = 680.909
				text = "like"
			intervals [2158]:
				xmin = 680.909
				xmax = 681.109
				text = "high"
			intervals [2159]:
				xmin = 681.109
				xmax = 681.329
				text = "school"
			intervals [2160]:
				xmin = 681.329
				xmax = 681.429
				text = "is"
			intervals [2161]:
				xmin = 681.429
				xmax = 681.549
				text = "when"
			intervals [2162]:
				xmin = 681.549
				xmax = 681.749
				text = "i"
			intervals [2163]:
				xmin = 681.749
				xmax = 682.0654
				text = ""
			intervals [2164]:
				xmin = 682.0654
				xmax = 682.3654
				text = "figured"
			intervals [2165]:
				xmin = 682.3654
				xmax = 682.5554
				text = "out"
			intervals [2166]:
				xmin = 682.5554
				xmax = 682.6654
				text = "what"
			intervals [2167]:
				xmin = 682.6654
				xmax = 682.7454
				text = "i"
			intervals [2168]:
				xmin = 682.7454
				xmax = 683.0054
				text = "wanted"
			intervals [2169]:
				xmin = 683.0054
				xmax = 683.1254
				text = "to"
			intervals [2170]:
				xmin = 683.1254
				xmax = 683.4654
				text = "major"
			intervals [2171]:
				xmin = 683.4654
				xmax = 683.6854
				text = "in"
			intervals [2172]:
				xmin = 683.6854
				xmax = 684.1642
				text = ""
			intervals [2173]:
				xmin = 684.1642
				xmax = 684.2442
				text = "in"
			intervals [2174]:
				xmin = 684.2442
				xmax = 684.3442
				text = "the"
			intervals [2175]:
				xmin = 684.3442
				xmax = 684.6442
				text = "tenth"
			intervals [2176]:
				xmin = 684.6442
				xmax = 685.0242
				text = "grade"
			intervals [2177]:
				xmin = 685.0242
				xmax = 685.2382
				text = ""
			intervals [2178]:
				xmin = 685.2382
				xmax = 685.3582
				text = "in"
			intervals [2179]:
				xmin = 685.3582
				xmax = 685.4582
				text = "my"
			intervals [2180]:
				xmin = 685.4582
				xmax = 685.7182
				text = "health"
			intervals [2181]:
				xmin = 685.7182
				xmax = 686.1782
				text = "class"
			intervals [2182]:
				xmin = 686.1782
				xmax = 686.6682
				text = ""
			intervals [2183]:
				xmin = 686.6682
				xmax = 686.8982
				text = "because"
			intervals [2184]:
				xmin = 686.8982
				xmax = 686.9982
				text = "we"
			intervals [2185]:
				xmin = 686.9982
				xmax = 687.1082
				text = "all"
			intervals [2186]:
				xmin = 687.1082
				xmax = 687.2682
				text = "had"
			intervals [2187]:
				xmin = 687.2682
				xmax = 687.3482
				text = "to"
			intervals [2188]:
				xmin = 687.3482
				xmax = 687.6882
				text = "choose"
			intervals [2189]:
				xmin = 687.6882
				xmax = 687.7682
				text = "a"
			intervals [2190]:
				xmin = 687.7682
				xmax = 688.0782
				text = "sub"
			intervals [2191]:
				xmin = 688.0782
				xmax = 688.1082
				text = ""
			intervals [2192]:
				xmin = 688.1082
				xmax = 688.2782
				text = "like"
			intervals [2193]:
				xmin = 688.2782
				xmax = 688.3082
				text = ""
			intervals [2194]:
				xmin = 688.3082
				xmax = 688.5182
				text = "a"
			intervals [2195]:
				xmin = 688.5182
				xmax = 688.5682
				text = ""
			intervals [2196]:
				xmin = 688.5682
				xmax = 688.9382
				text = "mind"
			intervals [2197]:
				xmin = 688.9382
				xmax = 689.3682
				text = "altering"
			intervals [2198]:
				xmin = 689.3682
				xmax = 690.0682
				text = "substance"
			intervals [2199]:
				xmin = 690.0682
				xmax = 690.2082
				text = "and"
			intervals [2200]:
				xmin = 690.2082
				xmax = 690.6982
				text = "research"
			intervals [2201]:
				xmin = 690.6982
				xmax = 690.9082
				text = "it"
			intervals [2202]:
				xmin = 690.9082
				xmax = 691.0082
				text = "and"
			intervals [2203]:
				xmin = 691.0082
				xmax = 691.0882
				text = "i"
			intervals [2204]:
				xmin = 691.0882
				xmax = 691.4282
				text = "chose"
			intervals [2205]:
				xmin = 691.4282
				xmax = 692.0382
				text = "alcohol"
			intervals [2206]:
				xmin = 692.0382
				xmax = 692.7604
				text = ""
			intervals [2207]:
				xmin = 692.7604
				xmax = 692.8504
				text = "and"
			intervals [2208]:
				xmin = 692.8504
				xmax = 692.9504
				text = "i"
			intervals [2209]:
				xmin = 692.9504
				xmax = 693.1504
				text = "just"
			intervals [2210]:
				xmin = 693.1504
				xmax = 693.3904
				text = "thought"
			intervals [2211]:
				xmin = 693.3904
				xmax = 693.8004
				text = "like"
			intervals [2212]:
				xmin = 693.8004
				xmax = 694.5036
				text = ""
			intervals [2213]:
				xmin = 694.5036
				xmax = 694.7636
				text = "the"
			intervals [2214]:
				xmin = 694.7636
				xmax = 695.0236
				text = "way"
			intervals [2215]:
				xmin = 695.0236
				xmax = 695.1436
				text = "the"
			intervals [2216]:
				xmin = 695.1436
				xmax = 695.5036
				text = "brain"
			intervals [2217]:
				xmin = 695.5036
				xmax = 695.9936
				text = "works"
			intervals [2218]:
				xmin = 695.9936
				xmax = 696.1236
				text = "was"
			intervals [2219]:
				xmin = 696.1236
				xmax = 696.3936
				text = "so"
			intervals [2220]:
				xmin = 696.3936
				xmax = 696.9836
				text = "cool"
			intervals [2221]:
				xmin = 696.9836
				xmax = 697.7396
				text = ""
			intervals [2222]:
				xmin = 697.7396
				xmax = 698.3496
				text = "um"
			intervals [2223]:
				xmin = 698.3496
				xmax = 698.5457
				text = ""
			intervals [2224]:
				xmin = 698.5457
				xmax = 698.6557
				text = "and"
			intervals [2225]:
				xmin = 698.6557
				xmax = 698.9757
				text = "also"
			intervals [2226]:
				xmin = 698.9757
				xmax = 699.3557
				text = "like"
			intervals [2227]:
				xmin = 699.3557
				xmax = 699.902
				text = ""
			intervals [2228]:
				xmin = 699.902
				xmax = 700.052
				text = "i"
			intervals [2229]:
				xmin = 700.052
				xmax = 700.082
				text = ""
			intervals [2230]:
				xmin = 700.082
				xmax = 700.252
				text = "was"
			intervals [2231]:
				xmin = 700.252
				xmax = 700.872
				text = "fascinated"
			intervals [2232]:
				xmin = 700.872
				xmax = 701.042
				text = "with"
			intervals [2233]:
				xmin = 701.042
				xmax = 701.332
				text = "drug"
			intervals [2234]:
				xmin = 701.332
				xmax = 701.952
				text = "addiction"
			intervals [2235]:
				xmin = 701.952
				xmax = 702.6466
				text = ""
			intervals [2236]:
				xmin = 702.6466
				xmax = 702.8066
				text = "when"
			intervals [2237]:
				xmin = 702.8066
				xmax = 702.9766
				text = "i"
			intervals [2238]:
				xmin = 702.9766
				xmax = 703.1066
				text = "was"
			intervals [2239]:
				xmin = 703.1066
				xmax = 703.2066
				text = "in"
			intervals [2240]:
				xmin = 703.2066
				xmax = 703.3166
				text = "the"
			intervals [2241]:
				xmin = 703.3166
				xmax = 703.6266
				text = "tenth"
			intervals [2242]:
				xmin = 703.6266
				xmax = 704.0566
				text = "grade"
			intervals [2243]:
				xmin = 704.0566
				xmax = 704.5298
				text = ""
			intervals [2244]:
				xmin = 704.5298
				xmax = 704.7098
				text = "no"
			intervals [2245]:
				xmin = 704.7098
				xmax = 705.2198
				text = "particular"
			intervals [2246]:
				xmin = 705.2198
				xmax = 705.8398
				text = "reason"
			intervals [2247]:
				xmin = 705.8398
				xmax = 706.1828
				text = ""
			intervals [2248]:
				xmin = 706.1828
				xmax = 706.3828
				text = "i"
			intervals [2249]:
				xmin = 706.3828
				xmax = 706.8828
				text = "just"
			intervals [2250]:
				xmin = 706.8828
				xmax = 707.4954
				text = ""
			intervals [2251]:
				xmin = 707.4954
				xmax = 707.6154
				text = "i"
			intervals [2252]:
				xmin = 707.6154
				xmax = 707.7454
				text = "just"
			intervals [2253]:
				xmin = 707.7454
				xmax = 707.9254
				text = "thought"
			intervals [2254]:
				xmin = 707.9254
				xmax = 707.9954
				text = "it"
			intervals [2255]:
				xmin = 707.9954
				xmax = 708.1854
				text = "was"
			intervals [2256]:
				xmin = 708.1854
				xmax = 708.5554
				text = "like"
			intervals [2257]:
				xmin = 708.5554
				xmax = 708.8221
				text = ""
			intervals [2258]:
				xmin = 708.8221
				xmax = 709.0821
				text = "really"
			intervals [2259]:
				xmin = 709.0821
				xmax = 709.7221
				text = "interesting"
			intervals [2260]:
				xmin = 709.7221
				xmax = 710.0926
				text = ""
			intervals [2261]:
				xmin = 710.0926
				xmax = 710.2926
				text = "and"
			intervals [2262]:
				xmin = 710.2926
				xmax = 710.6326
				text = "like"
			intervals [2263]:
				xmin = 710.6326
				xmax = 710.7665
				text = ""
			intervals [2264]:
				xmin = 710.7665
				xmax = 710.8865
				text = "the"
			intervals [2265]:
				xmin = 710.8865
				xmax = 711.0665
				text = "way"
			intervals [2266]:
				xmin = 711.0665
				xmax = 711.3965
				text = "people"
			intervals [2267]:
				xmin = 711.3965
				xmax = 711.7265
				text = "paint"
			intervals [2268]:
				xmin = 711.7265
				xmax = 711.7565
				text = ""
			intervals [2269]:
				xmin = 711.7565
				xmax = 712.4065
				text = "addicts"
			intervals [2270]:
				xmin = 712.4065
				xmax = 712.8546
				text = ""
			intervals [2271]:
				xmin = 712.8546
				xmax = 712.9846
				text = "is"
			intervals [2272]:
				xmin = 712.9846
				xmax = 713.1646
				text = "like"
			intervals [2273]:
				xmin = 713.1646
				xmax = 713.2846
				text = "it"
			intervals [2274]:
				xmin = 713.2846
				xmax = 713.3346
				text = "s"
			intervals [2275]:
				xmin = 713.3346
				xmax = 713.7446
				text = "solely"
			intervals [2276]:
				xmin = 713.7446
				xmax = 713.9546
				text = "on"
			intervals [2277]:
				xmin = 713.9546
				xmax = 714.3246
				text = "them"
			intervals [2278]:
				xmin = 714.3246
				xmax = 714.8511
				text = ""
			intervals [2279]:
				xmin = 714.8511
				xmax = 714.9511
				text = "and"
			intervals [2280]:
				xmin = 714.9511
				xmax = 715.0411
				text = "they"
			intervals [2281]:
				xmin = 715.0411
				xmax = 715.1711
				text = "don't"
			intervals [2282]:
				xmin = 715.1711
				xmax = 715.3911
				text = "really"
			intervals [2283]:
				xmin = 715.3911
				xmax = 715.6211
				text = "look"
			intervals [2284]:
				xmin = 715.6211
				xmax = 715.8511
				text = "at"
			intervals [2285]:
				xmin = 715.8511
				xmax = 716.2611
				text = "like"
			intervals [2286]:
				xmin = 716.2611
				xmax = 716.6612
				text = ""
			intervals [2287]:
				xmin = 716.6612
				xmax = 716.8812
				text = "just"
			intervals [2288]:
				xmin = 716.8812
				xmax = 716.9712
				text = "the"
			intervals [2289]:
				xmin = 716.9712
				xmax = 717.2912
				text = "fact"
			intervals [2290]:
				xmin = 717.2912
				xmax = 717.5412
				text = "that"
			intervals [2291]:
				xmin = 717.5412
				xmax = 717.6012
				text = ""
			intervals [2292]:
				xmin = 717.6012
				xmax = 717.7712
				text = "it"
			intervals [2293]:
				xmin = 717.7712
				xmax = 717.9312
				text = "s"
			intervals [2294]:
				xmin = 717.9312
				xmax = 718.317
				text = ""
			intervals [2295]:
				xmin = 718.317
				xmax = 718.387
				text = "i"
			intervals [2296]:
				xmin = 718.387
				xmax = 718.627
				text = "mean"
			intervals [2297]:
				xmin = 718.627
				xmax = 719.027
				text = "sure"
			intervals [2298]:
				xmin = 719.027
				xmax = 719.057
				text = ""
			intervals [2299]:
				xmin = 719.057
				xmax = 719.177
				text = "they"
			intervals [2300]:
				xmin = 719.177
				xmax = 719.567
				text = "started"
			intervals [2301]:
				xmin = 719.567
				xmax = 719.817
				text = "taking"
			intervals [2302]:
				xmin = 719.817
				xmax = 719.877
				text = "the"
			intervals [2303]:
				xmin = 719.877
				xmax = 720.187
				text = "drugs"
			intervals [2304]:
				xmin = 720.187
				xmax = 720.297
				text = "but"
			intervals [2305]:
				xmin = 720.297
				xmax = 720.477
				text = "after"
			intervals [2306]:
				xmin = 720.477
				xmax = 720.957
				text = "awhile"
			intervals [2307]:
				xmin = 720.957
				xmax = 721.6683
				text = ""
			intervals [2308]:
				xmin = 721.6683
				xmax = 721.7683
				text = "it"
			intervals [2309]:
				xmin = 721.7683
				xmax = 721.7983
				text = "s"
			intervals [2310]:
				xmin = 721.7983
				xmax = 722.0583
				text = "something"
			intervals [2311]:
				xmin = 722.0583
				xmax = 722.1783
				text = "that"
			intervals [2312]:
				xmin = 722.1783
				xmax = 722.3183
				text = "they"
			intervals [2313]:
				xmin = 722.3183
				xmax = 722.5383
				text = "can't"
			intervals [2314]:
				xmin = 722.5383
				xmax = 722.9783
				text = "control"
			intervals [2315]:
				xmin = 722.9783
				xmax = 723.0483
				text = "and"
			intervals [2316]:
				xmin = 723.0483
				xmax = 723.1483
				text = "they"
			intervals [2317]:
				xmin = 723.1483
				xmax = 723.2983
				text = "feel"
			intervals [2318]:
				xmin = 723.2983
				xmax = 723.4783
				text = "like"
			intervals [2319]:
				xmin = 723.4783
				xmax = 723.6083
				text = "they"
			intervals [2320]:
				xmin = 723.6083
				xmax = 723.8883
				text = "need"
			intervals [2321]:
				xmin = 723.8883
				xmax = 723.9683
				text = "the"
			intervals [2322]:
				xmin = 723.9683
				xmax = 724.3183
				text = "drug"
			intervals [2323]:
				xmin = 724.3183
				xmax = 725.2096
				text = ""
			intervals [2324]:
				xmin = 725.2096
				xmax = 725.6496
				text = "um"
			intervals [2325]:
				xmin = 725.6496
				xmax = 725.8183
				text = ""
			intervals [2326]:
				xmin = 725.8183
				xmax = 726.0383
				text = "that"
			intervals [2327]:
				xmin = 726.0383
				xmax = 726.1483
				text = "was"
			intervals [2328]:
				xmin = 726.1483
				xmax = 726.5383
				text = "interesting"
			intervals [2329]:
				xmin = 726.5383
				xmax = 726.6083
				text = "to"
			intervals [2330]:
				xmin = 726.6083
				xmax = 726.9083
				text = "me"
			intervals [2331]:
				xmin = 726.9083
				xmax = 727.4539
				text = ""
			intervals [2332]:
				xmin = 727.4539
				xmax = 727.8639
				text = "plus"
			intervals [2333]:
				xmin = 727.8639
				xmax = 728.3839
				text = "like"
			intervals [2334]:
				xmin = 728.3839
				xmax = 728.7042
				text = ""
			intervals [2335]:
				xmin = 728.7042
				xmax = 728.8242
				text = "with"
			intervals [2336]:
				xmin = 728.8242
				xmax = 728.8942
				text = "the"
			intervals [2337]:
				xmin = 728.8942
				xmax = 729.0642
				text = "whole"
			intervals [2338]:
				xmin = 729.0642
				xmax = 729.6842
				text = "psychology"
			intervals [2339]:
				xmin = 729.6842
				xmax = 729.9042
				text = "thing"
			intervals [2340]:
				xmin = 729.9042
				xmax = 730.0842
				text = "my"
			intervals [2341]:
				xmin = 730.0842
				xmax = 730.324
				text = ""
			intervals [2342]:
				xmin = 730.324
				xmax = 731.084
				text = "grandfather"
			intervals [2343]:
				xmin = 731.084
				xmax = 731.114
				text = ""
			intervals [2344]:
				xmin = 731.114
				xmax = 731.174
				text = "h"
			intervals [2345]:
				xmin = 731.174
				xmax = 731.204
				text = ""
			intervals [2346]:
				xmin = 731.204
				xmax = 731.614
				text = "has"
			intervals [2347]:
				xmin = 731.614
				xmax = 731.854
				text = ""
			intervals [2348]:
				xmin = 731.854
				xmax = 732.164
				text = "<unk>"
			intervals [2349]:
				xmin = 732.164
				xmax = 732.404
				text = "s"
			intervals [2350]:
				xmin = 732.404
				xmax = 732.6607
				text = ""
			intervals [2351]:
				xmin = 732.6607
				xmax = 732.8007
				text = "and"
			intervals [2352]:
				xmin = 732.8007
				xmax = 732.9707
				text = "my"
			intervals [2353]:
				xmin = 732.9707
				xmax = 733.4007
				text = "grandmother"
			intervals [2354]:
				xmin = 733.4007
				xmax = 733.5307
				text = "is"
			intervals [2355]:
				xmin = 733.5307
				xmax = 734.1507
				text = "bipolar"
			intervals [2356]:
				xmin = 734.1507
				xmax = 734.5349
				text = ""
			intervals [2357]:
				xmin = 734.5349
				xmax = 734.6749
				text = "and"
			intervals [2358]:
				xmin = 734.6749
				xmax = 734.8649
				text = "my"
			intervals [2359]:
				xmin = 734.8649
				xmax = 735.2009
				text = ""
			intervals [2360]:
				xmin = 735.2009
				xmax = 735.7209
				text = "uh"
			intervals [2361]:
				xmin = 735.7209
				xmax = 736.3109
				text = "uncle"
			intervals [2362]:
				xmin = 736.3109
				xmax = 736.4706
				text = ""
			intervals [2363]:
				xmin = 736.4706
				xmax = 736.7406
				text = "is"
			intervals [2364]:
				xmin = 736.7406
				xmax = 736.7706
				text = ""
			intervals [2365]:
				xmin = 736.7706
				xmax = 737.4906
				text = "schizophrenic"
			intervals [2366]:
				xmin = 737.4906
				xmax = 737.8885
				text = ""
			intervals [2367]:
				xmin = 737.8885
				xmax = 738.1285
				text = "so"
			intervals [2368]:
				xmin = 738.1285
				xmax = 738.1585
				text = ""
			intervals [2369]:
				xmin = 738.1585
				xmax = 738.6685
				text = "like"
			intervals [2370]:
				xmin = 738.6685
				xmax = 739.4167
				text = ""
			intervals [2371]:
				xmin = 739.4167
				xmax = 739.7967
				text = "mental"
			intervals [2372]:
				xmin = 739.7967
				xmax = 740.1367
				text = "illness"
			intervals [2373]:
				xmin = 740.1367
				xmax = 740.1667
				text = ""
			intervals [2374]:
				xmin = 740.1667
				xmax = 740.2967
				text = "was"
			intervals [2375]:
				xmin = 740.2967
				xmax = 740.5467
				text = "also"
			intervals [2376]:
				xmin = 740.5467
				xmax = 740.7967
				text = "really"
			intervals [2377]:
				xmin = 740.7967
				xmax = 741.2067
				text = "interesting"
			intervals [2378]:
				xmin = 741.2067
				xmax = 741.3467
				text = "to"
			intervals [2379]:
				xmin = 741.3467
				xmax = 741.6167
				text = "me"
			intervals [2380]:
				xmin = 741.6167
				xmax = 743.4814
				text = ""
			intervals [2381]:
				xmin = 743.4814
				xmax = 743.7014
				text = "that"
			intervals [2382]:
				xmin = 743.7014
				xmax = 743.7314
				text = "s"
			intervals [2383]:
				xmin = 743.7314
				xmax = 743.8214
				text = "why"
			intervals [2384]:
				xmin = 743.8214
				xmax = 743.9014
				text = "i"
			intervals [2385]:
				xmin = 743.9014
				xmax = 743.9314
				text = ""
			intervals [2386]:
				xmin = 743.9314
				xmax = 744.1514
				text = "chose"
			intervals [2387]:
				xmin = 744.1514
				xmax = 744.7314
				text = "psychology"
			intervals [2388]:
				xmin = 744.7314
				xmax = 744.7914
				text = "and"
			intervals [2389]:
				xmin = 744.7914
				xmax = 744.8514
				text = ""
			intervals [2390]:
				xmin = 744.8514
				xmax = 745.3614
				text = "cognitive"
			intervals [2391]:
				xmin = 745.3614
				xmax = 745.9114
				text = "science"
			intervals [2392]:
				xmin = 745.9114
				xmax = 756.4322
				text = ""
			intervals [2393]:
				xmin = 756.4322
				xmax = 757.1422
				text = "yeah"
			intervals [2394]:
				xmin = 757.1422
				xmax = 762.0459
				text = ""
			intervals [2395]:
				xmin = 762.0459
				xmax = 762.2059
				text = "yeah"
			intervals [2396]:
				xmin = 762.2059
				xmax = 762.3459
				text = "i"
			intervals [2397]:
				xmin = 762.3459
				xmax = 762.7759
				text = "wanna"
			intervals [2398]:
				xmin = 762.7759
				xmax = 763.2321
				text = ""
			intervals [2399]:
				xmin = 763.2321
				xmax = 763.4721
				text = "do"
			intervals [2400]:
				xmin = 763.4721
				xmax = 763.9421
				text = "clinical"
			intervals [2401]:
				xmin = 763.9421
				xmax = 764.4521
				text = "research"
			intervals [2402]:
				xmin = 764.4521
				xmax = 764.7321
				text = "about"
			intervals [2403]:
				xmin = 764.7321
				xmax = 765.1621
				text = "these"
			intervals [2404]:
				xmin = 765.1621
				xmax = 765.4143
				text = ""
			intervals [2405]:
				xmin = 765.4143
				xmax = 765.8443
				text = "different"
			intervals [2406]:
				xmin = 765.8443
				xmax = 765.9724
				text = ""
			intervals [2407]:
				xmin = 765.9724
				xmax = 766.3224
				text = "mental"
			intervals [2408]:
				xmin = 766.3224
				xmax = 767.0024
				text = "illnesses"
			intervals [2409]:
				xmin = 767.0024
				xmax = 767.712
				text = ""
			intervals [2410]:
				xmin = 767.712
				xmax = 768.292
				text = "um"
			intervals [2411]:
				xmin = 768.292
				xmax = 768.7637
				text = ""
			intervals [2412]:
				xmin = 768.7637
				xmax = 768.9137
				text = "and"
			intervals [2413]:
				xmin = 768.9137
				xmax = 769.1337
				text = "like"
			intervals [2414]:
				xmin = 769.1337
				xmax = 769.1837
				text = "i"
			intervals [2415]:
				xmin = 769.1837
				xmax = 769.3537
				text = "want"
			intervals [2416]:
				xmin = 769.3537
				xmax = 769.4337
				text = "to"
			intervals [2417]:
				xmin = 769.4337
				xmax = 769.8937
				text = "conduct"
			intervals [2418]:
				xmin = 769.8937
				xmax = 769.9237
				text = ""
			intervals [2419]:
				xmin = 769.9237
				xmax = 770.3437
				text = "clinical"
			intervals [2420]:
				xmin = 770.3437
				xmax = 771.2537
				text = "trials"
			intervals [2421]:
				xmin = 771.2537
				xmax = 771.7068
				text = ""
			intervals [2422]:
				xmin = 771.7068
				xmax = 772.1268
				text = "but"
			intervals [2423]:
				xmin = 772.1268
				xmax = 772.2868
				text = ""
			intervals [2424]:
				xmin = 772.2868
				xmax = 773.0368
				text = "recently"
			intervals [2425]:
				xmin = 773.0368
				xmax = 773.2234
				text = ""
			intervals [2426]:
				xmin = 773.2234
				xmax = 773.3034
				text = "i've"
			intervals [2427]:
				xmin = 773.3034
				xmax = 773.4034
				text = "been"
			intervals [2428]:
				xmin = 773.4034
				xmax = 773.6334
				text = "having"
			intervals [2429]:
				xmin = 773.6334
				xmax = 773.6934
				text = "a"
			intervals [2430]:
				xmin = 773.6934
				xmax = 773.9534
				text = "change"
			intervals [2431]:
				xmin = 773.9534
				xmax = 774.0134
				text = "of"
			intervals [2432]:
				xmin = 774.0134
				xmax = 774.3734
				text = "heart"
			intervals [2433]:
				xmin = 774.3734
				xmax = 774.4534
				text = ""
			intervals [2434]:
				xmin = 774.4534
				xmax = 774.9534
				text = "because"
			intervals [2435]:
				xmin = 774.9534
				xmax = 775.2575
				text = ""
			intervals [2436]:
				xmin = 775.2575
				xmax = 775.3975
				text = "i"
			intervals [2437]:
				xmin = 775.3975
				xmax = 775.5975
				text = "listened"
			intervals [2438]:
				xmin = 775.5975
				xmax = 775.6675
				text = "to"
			intervals [2439]:
				xmin = 775.6675
				xmax = 775.8575
				text = "this"
			intervals [2440]:
				xmin = 775.8575
				xmax = 776.6975
				text = "podcast"
			intervals [2441]:
				xmin = 776.6975
				xmax = 776.9975
				text = ""
			intervals [2442]:
				xmin = 776.9975
				xmax = 777.2675
				text = "um"
			intervals [2443]:
				xmin = 777.2675
				xmax = 777.4512
				text = ""
			intervals [2444]:
				xmin = 777.4512
				xmax = 777.4912
				text = "i"
			intervals [2445]:
				xmin = 777.4912
				xmax = 777.6012
				text = ""
			intervals [2446]:
				xmin = 777.6012
				xmax = 777.7612
				text = "think"
			intervals [2447]:
				xmin = 777.7612
				xmax = 777.8312
				text = "it"
			intervals [2448]:
				xmin = 777.8312
				xmax = 777.8612
				text = ""
			intervals [2449]:
				xmin = 777.8612
				xmax = 777.9012
				text = "s"
			intervals [2450]:
				xmin = 777.9012
				xmax = 778.0812
				text = "called"
			intervals [2451]:
				xmin = 778.0812
				xmax = 778.1112
				text = ""
			intervals [2452]:
				xmin = 778.1112
				xmax = 778.2312
				text = "like"
			intervals [2453]:
				xmin = 778.2312
				xmax = 778.2712
				text = ""
			intervals [2454]:
				xmin = 778.2712
				xmax = 779.0012
				text = "codeswitch"
			intervals [2455]:
				xmin = 779.0012
				xmax = 779.1312
				text = ""
			intervals [2456]:
				xmin = 779.1312
				xmax = 779.6112
				text = "npr"
			intervals [2457]:
				xmin = 779.6112
				xmax = 780.2728
				text = ""
			intervals [2458]:
				xmin = 780.2728
				xmax = 780.4228
				text = "<unk>"
			intervals [2459]:
				xmin = 780.4228
				xmax = 780.5128
				text = ""
			intervals [2460]:
				xmin = 780.5128
				xmax = 780.7728
				text = "yeah"
			intervals [2461]:
				xmin = 780.7728
				xmax = 780.9153
				text = ""
			intervals [2462]:
				xmin = 780.9153
				xmax = 781.0253
				text = "and"
			intervals [2463]:
				xmin = 781.0253
				xmax = 781.1353
				text = "they"
			intervals [2464]:
				xmin = 781.1353
				xmax = 781.3053
				text = "did"
			intervals [2465]:
				xmin = 781.3053
				xmax = 781.5153
				text = "one"
			intervals [2466]:
				xmin = 781.5153
				xmax = 781.7353
				text = "about"
			intervals [2467]:
				xmin = 781.7353
				xmax = 782.0453
				text = "like"
			intervals [2468]:
				xmin = 782.0453
				xmax = 782.5292
				text = ""
			intervals [2469]:
				xmin = 782.5292
				xmax = 783.0792
				text = "cognitive"
			intervals [2470]:
				xmin = 783.0792
				xmax = 783.1092
				text = ""
			intervals [2471]:
				xmin = 783.1092
				xmax = 783.6292
				text = "behavioral"
			intervals [2472]:
				xmin = 783.6292
				xmax = 784.1492
				text = "therapy"
			intervals [2473]:
				xmin = 784.1492
				xmax = 784.2892
				text = "with"
			intervals [2474]:
				xmin = 784.2892
				xmax = 784.4792
				text = "this"
			intervals [2475]:
				xmin = 784.4792
				xmax = 784.6892
				text = "group"
			intervals [2476]:
				xmin = 784.6892
				xmax = 784.7892
				text = "of"
			intervals [2477]:
				xmin = 784.7892
				xmax = 784.8492
				text = ""
			intervals [2478]:
				xmin = 784.8492
				xmax = 785.2492
				text = "boys"
			intervals [2479]:
				xmin = 785.2492
				xmax = 785.3792
				text = "in"
			intervals [2480]:
				xmin = 785.3792
				xmax = 786.1592
				text = "chicago"
			intervals [2481]:
				xmin = 786.1592
				xmax = 786.6525
				text = ""
			intervals [2482]:
				xmin = 786.6525
				xmax = 786.7325
				text = "and"
			intervals [2483]:
				xmin = 786.7325
				xmax = 787.0225
				text = "like"
			intervals [2484]:
				xmin = 787.0225
				xmax = 787.2763
				text = ""
			intervals [2485]:
				xmin = 787.2763
				xmax = 787.8163
				text = "how"
			intervals [2486]:
				xmin = 787.8163
				xmax = 788.6804
				text = ""
			intervals [2487]:
				xmin = 788.6804
				xmax = 788.8204
				text = "it"
			intervals [2488]:
				xmin = 788.8204
				xmax = 789.0604
				text = "was"
			intervals [2489]:
				xmin = 789.0604
				xmax = 789.0904
				text = ""
			intervals [2490]:
				xmin = 789.0904
				xmax = 789.4604
				text = "like"
			intervals [2491]:
				xmin = 789.4604
				xmax = 789.5799
				text = ""
			intervals [2492]:
				xmin = 789.5799
				xmax = 789.8399
				text = "going"
			intervals [2493]:
				xmin = 789.8399
				xmax = 789.9299
				text = "to"
			intervals [2494]:
				xmin = 789.9299
				xmax = 790.1199
				text = "these"
			intervals [2495]:
				xmin = 790.1199
				xmax = 790.4399
				text = "therapy"
			intervals [2496]:
				xmin = 790.4399
				xmax = 790.9399
				text = "sessions"
			intervals [2497]:
				xmin = 790.9399
				xmax = 791.0799
				text = "was"
			intervals [2498]:
				xmin = 791.0799
				xmax = 791.1999
				text = "like"
			intervals [2499]:
				xmin = 791.1999
				xmax = 791.2299
				text = ""
			intervals [2500]:
				xmin = 791.2299
				xmax = 791.5599
				text = "helping"
			intervals [2501]:
				xmin = 791.5599
				xmax = 791.6999
				text = "them"
			intervals [2502]:
				xmin = 791.6999
				xmax = 791.8799
				text = "deal"
			intervals [2503]:
				xmin = 791.8799
				xmax = 791.9999
				text = "with"
			intervals [2504]:
				xmin = 791.9999
				xmax = 792.1799
				text = "their"
			intervals [2505]:
				xmin = 792.1799
				xmax = 792.7399
				text = "aggression"
			intervals [2506]:
				xmin = 792.7399
				xmax = 793.2363
				text = ""
			intervals [2507]:
				xmin = 793.2363
				xmax = 793.4363
				text = "and"
			intervals [2508]:
				xmin = 793.4363
				xmax = 793.5363
				text = "it"
			intervals [2509]:
				xmin = 793.5363
				xmax = 793.6663
				text = "was"
			intervals [2510]:
				xmin = 793.6663
				xmax = 793.8463
				text = "like"
			intervals [2511]:
				xmin = 793.8463
				xmax = 793.8863
				text = ""
			intervals [2512]:
				xmin = 793.8863
				xmax = 794.3663
				text = "decreasing"
			intervals [2513]:
				xmin = 794.3663
				xmax = 794.4263
				text = "the"
			intervals [2514]:
				xmin = 794.4263
				xmax = 794.7563
				text = "number"
			intervals [2515]:
				xmin = 794.7563
				xmax = 794.8163
				text = "of"
			intervals [2516]:
				xmin = 794.8163
				xmax = 795.2863
				text = "fights"
			intervals [2517]:
				xmin = 795.2863
				xmax = 795.3963
				text = "and"
			intervals [2518]:
				xmin = 795.3963
				xmax = 795.5863
				text = "like"
			intervals [2519]:
				xmin = 795.5863
				xmax = 795.7463
				text = ""
			intervals [2520]:
				xmin = 795.7463
				xmax = 796.0263
				text = "gang"
			intervals [2521]:
				xmin = 796.0263
				xmax = 796.4863
				text = "violence"
			intervals [2522]:
				xmin = 796.4863
				xmax = 796.6263
				text = "in"
			intervals [2523]:
				xmin = 796.6263
				xmax = 797.2063
				text = "chicago"
			intervals [2524]:
				xmin = 797.2063
				xmax = 797.9713
				text = ""
			intervals [2525]:
				xmin = 797.9713
				xmax = 798.2813
				text = "um"
			intervals [2526]:
				xmin = 798.2813
				xmax = 798.3613
				text = "and"
			intervals [2527]:
				xmin = 798.3613
				xmax = 798.4413
				text = "i"
			intervals [2528]:
				xmin = 798.4413
				xmax = 798.5713
				text = "just"
			intervals [2529]:
				xmin = 798.5713
				xmax = 798.7513
				text = "think"
			intervals [2530]:
				xmin = 798.7513
				xmax = 799.1413
				text = "that"
			intervals [2531]:
				xmin = 799.1413
				xmax = 799.2363
				text = ""
			intervals [2532]:
				xmin = 799.2363
				xmax = 799.3963
				text = "would"
			intervals [2533]:
				xmin = 799.3963
				xmax = 799.6963
				text = "also"
			intervals [2534]:
				xmin = 799.6963
				xmax = 799.8363
				text = "be"
			intervals [2535]:
				xmin = 799.8363
				xmax = 800.0663
				text = "really"
			intervals [2536]:
				xmin = 800.0663
				xmax = 800.5263
				text = "interesting"
			intervals [2537]:
				xmin = 800.5263
				xmax = 800.5863
				text = "to"
			intervals [2538]:
				xmin = 800.5863
				xmax = 801.0763
				text = "do"
			intervals [2539]:
				xmin = 801.0763
				xmax = 801.5936
				text = ""
			intervals [2540]:
				xmin = 801.5936
				xmax = 801.8236
				text = "just"
			intervals [2541]:
				xmin = 801.8236
				xmax = 802.1136
				text = "because"
			intervals [2542]:
				xmin = 802.1136
				xmax = 802.2336
				text = "it"
			intervals [2543]:
				xmin = 802.2336
				xmax = 802.2836
				text = "s"
			intervals [2544]:
				xmin = 802.2836
				xmax = 802.4736
				text = "all"
			intervals [2545]:
				xmin = 802.4736
				xmax = 802.7136
				text = "like"
			intervals [2546]:
				xmin = 802.7136
				xmax = 803.0036
				text = "about"
			intervals [2547]:
				xmin = 803.0036
				xmax = 803.4436
				text = "impulse"
			intervals [2548]:
				xmin = 803.4436
				xmax = 803.9236
				text = "control"
			intervals [2549]:
				xmin = 803.9236
				xmax = 804.0136
				text = "and"
			intervals [2550]:
				xmin = 804.0136
				xmax = 804.2436
				text = "like"
			intervals [2551]:
				xmin = 804.2436
				xmax = 804.4236
				text = "why"
			intervals [2552]:
				xmin = 804.4236
				xmax = 804.6936
				text = "people"
			intervals [2553]:
				xmin = 804.6936
				xmax = 804.8536
				text = "do"
			intervals [2554]:
				xmin = 804.8536
				xmax = 804.9236
				text = "the"
			intervals [2555]:
				xmin = 804.9236
				xmax = 804.9636
				text = ""
			intervals [2556]:
				xmin = 804.9636
				xmax = 805.2136
				text = "things"
			intervals [2557]:
				xmin = 805.2136
				xmax = 805.3236
				text = "they"
			intervals [2558]:
				xmin = 805.3236
				xmax = 805.7136
				text = "do"
			intervals [2559]:
				xmin = 805.7136
				xmax = 806.4855
				text = ""
			intervals [2560]:
				xmin = 806.4855
				xmax = 806.5755
				text = "and"
			intervals [2561]:
				xmin = 806.5755
				xmax = 806.7655
				text = "also"
			intervals [2562]:
				xmin = 806.7655
				xmax = 807.2655
				text = "showing"
			intervals [2563]:
				xmin = 807.2655
				xmax = 807.8413
				text = ""
			intervals [2564]:
				xmin = 807.8413
				xmax = 808.3813
				text = "people"
			intervals [2565]:
				xmin = 808.3813
				xmax = 808.4113
				text = ""
			intervals [2566]:
				xmin = 808.4113
				xmax = 808.5713
				text = "that"
			intervals [2567]:
				xmin = 808.5713
				xmax = 808.7813
				text = "there"
			intervals [2568]:
				xmin = 808.7813
				xmax = 808.9013
				text = "s"
			intervals [2569]:
				xmin = 808.9013
				xmax = 809.0913
				text = "uh"
			intervals [2570]:
				xmin = 809.0913
				xmax = 809.6513
				text = "healthier"
			intervals [2571]:
				xmin = 809.6513
				xmax = 810.3613
				text = "outlets"
			intervals [2572]:
				xmin = 810.3613
				xmax = 810.4859
				text = ""
			intervals [2573]:
				xmin = 810.4859
				xmax = 810.9359
				text = "to"
			intervals [2574]:
				xmin = 810.9359
				xmax = 811.0959
				text = ""
			intervals [2575]:
				xmin = 811.0959
				xmax = 811.5259
				text = "express"
			intervals [2576]:
				xmin = 811.5259
				xmax = 812.1759
				text = "themselves"
			intervals [2577]:
				xmin = 812.1759
				xmax = 812.6584
				text = ""
			intervals [2578]:
				xmin = 812.6584
				xmax = 812.8984
				text = "instead"
			intervals [2579]:
				xmin = 812.8984
				xmax = 812.9984
				text = "of"
			intervals [2580]:
				xmin = 812.9984
				xmax = 813.2084
				text = "just"
			intervals [2581]:
				xmin = 813.2084
				xmax = 813.6484
				text = "immediately"
			intervals [2582]:
				xmin = 813.6484
				xmax = 814.0484
				text = "jumping"
			intervals [2583]:
				xmin = 814.0484
				xmax = 814.0784
				text = ""
			intervals [2584]:
				xmin = 814.0784
				xmax = 814.2084
				text = "to"
			intervals [2585]:
				xmin = 814.2084
				xmax = 814.5884
				text = "like"
			intervals [2586]:
				xmin = 814.5884
				xmax = 814.6908
				text = ""
			intervals [2587]:
				xmin = 814.6908
				xmax = 814.9508
				text = "being"
			intervals [2588]:
				xmin = 814.9508
				xmax = 815.6408
				text = "aggressive"
			intervals [2589]:
				xmin = 815.6408
				xmax = 816.0287
				text = ""
			intervals [2590]:
				xmin = 816.0287
				xmax = 816.1987
				text = "so"
			intervals [2591]:
				xmin = 816.1987
				xmax = 816.3087
				text = "i'm"
			intervals [2592]:
				xmin = 816.3087
				xmax = 816.5187
				text = "thinking"
			intervals [2593]:
				xmin = 816.5187
				xmax = 816.7287
				text = "about"
			intervals [2594]:
				xmin = 816.7287
				xmax = 817.0387
				text = "that"
			intervals [2595]:
				xmin = 817.0387
				xmax = 817.5199
				text = ""
			intervals [2596]:
				xmin = 817.5199
				xmax = 817.6999
				text = "right"
			intervals [2597]:
				xmin = 817.6999
				xmax = 818.0599
				text = "now"
			intervals [2598]:
				xmin = 818.0599
				xmax = 818.4326
				text = ""
			intervals [2599]:
				xmin = 818.4326
				xmax = 818.8126
				text = "but"
			intervals [2600]:
				xmin = 818.8126
				xmax = 819.4449
				text = ""
			intervals [2601]:
				xmin = 819.4449
				xmax = 820.0549
				text = "currently"
			intervals [2602]:
				xmin = 820.0549
				xmax = 820.3156
				text = ""
			intervals [2603]:
				xmin = 820.3156
				xmax = 820.4856
				text = "i"
			intervals [2604]:
				xmin = 820.4856
				xmax = 820.7156
				text = "work"
			intervals [2605]:
				xmin = 820.7156
				xmax = 820.8056
				text = "in"
			intervals [2606]:
				xmin = 820.8056
				xmax = 820.8756
				text = "a"
			intervals [2607]:
				xmin = 820.8756
				xmax = 821.4256
				text = "lab"
			intervals [2608]:
				xmin = 821.4256
				xmax = 821.9721
				text = ""
			intervals [2609]:
				xmin = 821.9721
				xmax = 822.4321
				text = "that"
			intervals [2610]:
				xmin = 822.4321
				xmax = 822.4821
				text = ""
			intervals [2611]:
				xmin = 822.4821
				xmax = 823.3021
				text = "specializes"
			intervals [2612]:
				xmin = 823.3021
				xmax = 823.4321
				text = "in"
			intervals [2613]:
				xmin = 823.4321
				xmax = 823.6621
				text = "like"
			intervals [2614]:
				xmin = 823.6621
				xmax = 824.3221
				text = "aphasia"
			intervals [2615]:
				xmin = 824.3221
				xmax = 825.0672
				text = ""
			intervals [2616]:
				xmin = 825.0672
				xmax = 825.6772
				text = "um"
			intervals [2617]:
				xmin = 825.6772
				xmax = 825.955
				text = ""
			intervals [2618]:
				xmin = 825.955
				xmax = 826.115
				text = "<unk>"
			intervals [2619]:
				xmin = 826.115
				xmax = 826.8358
				text = ""
			intervals [2620]:
				xmin = 826.8358
				xmax = 827.0858
				text = "and"
			intervals [2621]:
				xmin = 827.0858
				xmax = 827.1758
				text = "i'm"
			intervals [2622]:
				xmin = 827.1758
				xmax = 827.4058
				text = "also"
			intervals [2623]:
				xmin = 827.4058
				xmax = 827.6258
				text = "really"
			intervals [2624]:
				xmin = 827.6258
				xmax = 827.9758
				text = "interested"
			intervals [2625]:
				xmin = 827.9758
				xmax = 828.0358
				text = "in"
			intervals [2626]:
				xmin = 828.0358
				xmax = 828.6458
				text = "linguistics"
			intervals [2627]:
				xmin = 828.6458
				xmax = 828.7658
				text = "so"
			intervals [2628]:
				xmin = 828.7658
				xmax = 828.9458
				text = "like"
			intervals [2629]:
				xmin = 828.9458
				xmax = 829.0158
				text = ""
			intervals [2630]:
				xmin = 829.0158
				xmax = 829.2058
				text = "with"
			intervals [2631]:
				xmin = 829.2058
				xmax = 829.7558
				text = "that"
			intervals [2632]:
				xmin = 829.7558
				xmax = 830.4318
				text = ""
			intervals [2633]:
				xmin = 830.4318
				xmax = 830.5418
				text = "i"
			intervals [2634]:
				xmin = 830.5418
				xmax = 830.7418
				text = "like"
			intervals [2635]:
				xmin = 830.7418
				xmax = 832.152
				text = ""
			intervals [2636]:
				xmin = 832.152
				xmax = 832.352
				text = "that"
			intervals [2637]:
				xmin = 832.352
				xmax = 832.382
				text = ""
			intervals [2638]:
				xmin = 832.382
				xmax = 832.782
				text = "like"
			intervals [2639]:
				xmin = 832.782
				xmax = 833.8659
				text = ""
			intervals [2640]:
				xmin = 833.8659
				xmax = 834.5959
				text = "combines"
			intervals [2641]:
				xmin = 834.5959
				xmax = 834.6259
				text = ""
			intervals [2642]:
				xmin = 834.6259
				xmax = 834.8759
				text = "the"
			intervals [2643]:
				xmin = 834.8759
				xmax = 835.6059
				text = "psychology"
			intervals [2644]:
				xmin = 835.6059
				xmax = 835.7059
				text = "and"
			intervals [2645]:
				xmin = 835.7059
				xmax = 836.4159
				text = "linguistics"
			intervals [2646]:
				xmin = 836.4159
				xmax = 837.0519
				text = ""
			intervals [2647]:
				xmin = 837.0519
				xmax = 837.5519
				text = "um"
			intervals [2648]:
				xmin = 837.5519
				xmax = 838.1528
				text = ""
			intervals [2649]:
				xmin = 838.1528
				xmax = 838.2828
				text = "but"
			intervals [2650]:
				xmin = 838.2828
				xmax = 838.4528
				text = "i'm"
			intervals [2651]:
				xmin = 838.4528
				xmax = 838.5028
				text = ""
			intervals [2652]:
				xmin = 838.5028
				xmax = 838.9428
				text = "seeing"
			intervals [2653]:
				xmin = 838.9428
				xmax = 839.1628
				text = "that"
			intervals [2654]:
				xmin = 839.1628
				xmax = 839.2828
				text = "i"
			intervals [2655]:
				xmin = 839.2828
				xmax = 839.5628
				text = "think"
			intervals [2656]:
				xmin = 839.5628
				xmax = 839.6128
				text = "i"
			intervals [2657]:
				xmin = 839.6128
				xmax = 839.8228
				text = "wanna"
			intervals [2658]:
				xmin = 839.8228
				xmax = 840.1028
				text = "work"
			intervals [2659]:
				xmin = 840.1028
				xmax = 840.2628
				text = "with"
			intervals [2660]:
				xmin = 840.2628
				xmax = 840.5628
				text = "like"
			intervals [2661]:
				xmin = 840.5628
				xmax = 840.7695
				text = ""
			intervals [2662]:
				xmin = 840.7695
				xmax = 841.2695
				text = "actually"
			intervals [2663]:
				xmin = 841.2695
				xmax = 841.5548
				text = ""
			intervals [2664]:
				xmin = 841.5548
				xmax = 841.9648
				text = "physically"
			intervals [2665]:
				xmin = 841.9648
				xmax = 842.1648
				text = "work"
			intervals [2666]:
				xmin = 842.1648
				xmax = 842.3248
				text = "with"
			intervals [2667]:
				xmin = 842.3248
				xmax = 842.9048
				text = "patients"
			intervals [2668]:
				xmin = 842.9048
				xmax = 843.1548
				text = "because"
			intervals [2669]:
				xmin = 843.1548
				xmax = 843.2748
				text = "like"
			intervals [2670]:
				xmin = 843.2748
				xmax = 843.3048
				text = ""
			intervals [2671]:
				xmin = 843.3048
				xmax = 843.5648
				text = "working"
			intervals [2672]:
				xmin = 843.5648
				xmax = 843.6248
				text = "in"
			intervals [2673]:
				xmin = 843.6248
				xmax = 843.7448
				text = "the"
			intervals [2674]:
				xmin = 843.7448
				xmax = 843.7748
				text = ""
			intervals [2675]:
				xmin = 843.7748
				xmax = 844.0048
				text = "lab"
			intervals [2676]:
				xmin = 844.0048
				xmax = 844.0348
				text = ""
			intervals [2677]:
				xmin = 844.0348
				xmax = 844.2448
				text = "is"
			intervals [2678]:
				xmin = 844.2448
				xmax = 844.466
				text = ""
			intervals [2679]:
				xmin = 844.466
				xmax = 844.756
				text = "really"
			intervals [2680]:
				xmin = 844.756
				xmax = 845.216
				text = "boring"
			intervals [2681]:
				xmin = 845.216
				xmax = 845.9013
				text = ""
			intervals [2682]:
				xmin = 845.9013
				xmax = 846.1113
				text = "cause"
			intervals [2683]:
				xmin = 846.1113
				xmax = 846.2513
				text = "all"
			intervals [2684]:
				xmin = 846.2513
				xmax = 846.3113
				text = "i"
			intervals [2685]:
				xmin = 846.3113
				xmax = 846.4513
				text = "do"
			intervals [2686]:
				xmin = 846.4513
				xmax = 846.5713
				text = "is"
			intervals [2687]:
				xmin = 846.5713
				xmax = 847.1213
				text = "transcribe"
			intervals [2688]:
				xmin = 847.1213
				xmax = 847.2213
				text = ""
			intervals [2689]:
				xmin = 847.2213
				xmax = 847.7913
				text = "things"
			intervals [2690]:
				xmin = 847.7913
				xmax = 848.4326
				text = ""
			intervals [2691]:
				xmin = 848.4326
				xmax = 848.6026
				text = "and"
			intervals [2692]:
				xmin = 848.6026
				xmax = 848.7826
				text = "i'm"
			intervals [2693]:
				xmin = 848.7826
				xmax = 848.9426
				text = "like"
			intervals [2694]:
				xmin = 848.9426
				xmax = 849.0126
				text = ""
			intervals [2695]:
				xmin = 849.0126
				xmax = 849.2426
				text = "really"
			intervals [2696]:
				xmin = 849.2426
				xmax = 849.3726
				text = "good"
			intervals [2697]:
				xmin = 849.3726
				xmax = 849.5226
				text = "with"
			intervals [2698]:
				xmin = 849.5226
				xmax = 850.0526
				text = "people"
			intervals [2699]:
				xmin = 850.0526
				xmax = 850.1726
				text = ""
			intervals [2700]:
				xmin = 850.1726
				xmax = 850.3426
				text = "so"
			intervals [2701]:
				xmin = 850.3426
				xmax = 850.4026
				text = "i"
			intervals [2702]:
				xmin = 850.4026
				xmax = 850.5526
				text = "feel"
			intervals [2703]:
				xmin = 850.5526
				xmax = 850.7426
				text = "like"
			intervals [2704]:
				xmin = 850.7426
				xmax = 850.7726
				text = "i"
			intervals [2705]:
				xmin = 850.7726
				xmax = 850.8726
				text = "d"
			intervals [2706]:
				xmin = 850.8726
				xmax = 850.9926
				text = "be"
			intervals [2707]:
				xmin = 850.9926
				xmax = 851.0426
				text = ""
			intervals [2708]:
				xmin = 851.0426
				xmax = 851.3326
				text = "better"
			intervals [2709]:
				xmin = 851.3326
				xmax = 851.6526
				text = "working"
			intervals [2710]:
				xmin = 851.6526
				xmax = 851.8526
				text = "with"
			intervals [2711]:
				xmin = 851.8526
				xmax = 852.2026
				text = "actual"
			intervals [2712]:
				xmin = 852.2026
				xmax = 852.2426
				text = ""
			intervals [2713]:
				xmin = 852.2426
				xmax = 852.8826
				text = "patients"
			intervals [2714]:
				xmin = 852.8826
				xmax = 852.9426
				text = "and"
			intervals [2715]:
				xmin = 852.9426
				xmax = 852.9826
				text = ""
			intervals [2716]:
				xmin = 852.9826
				xmax = 853.2826
				text = "like"
			intervals [2717]:
				xmin = 853.2826
				xmax = 853.5619
				text = ""
			intervals [2718]:
				xmin = 853.5619
				xmax = 853.9119
				text = "people"
			intervals [2719]:
				xmin = 853.9119
				xmax = 854.0019
				text = "who"
			intervals [2720]:
				xmin = 854.0019
				xmax = 854.1119
				text = "have"
			intervals [2721]:
				xmin = 854.1119
				xmax = 854.1419
				text = ""
			intervals [2722]:
				xmin = 854.1419
				xmax = 854.6219
				text = "suffered"
			intervals [2723]:
				xmin = 854.6219
				xmax = 854.9019
				text = "from"
			intervals [2724]:
				xmin = 854.9019
				xmax = 855.5719
				text = "strokes"
			intervals [2725]:
				xmin = 855.5719
				xmax = 856.1457
				text = ""
			intervals [2726]:
				xmin = 856.1457
				xmax = 856.3657
				text = "so"
			intervals [2727]:
				xmin = 856.3657
				xmax = 856.5157
				text = "we"
			intervals [2728]:
				xmin = 856.5157
				xmax = 856.5557
				text = "<unk>"
			intervals [2729]:
				xmin = 856.5557
				xmax = 856.8157
				text = "see"
			intervals [2730]:
				xmin = 856.8157
				xmax = 857.4204
				text = ""
			intervals [2731]:
				xmin = 857.4204
				xmax = 857.5604
				text = "<unk>"
			intervals [2732]:
				xmin = 857.5604
				xmax = 860.4726
				text = ""
			intervals [2733]:
				xmin = 860.4726
				xmax = 860.7526
				text = "no"
			intervals [2734]:
				xmin = 860.7526
				xmax = 860.9026
				text = "it"
			intervals [2735]:
				xmin = 860.9026
				xmax = 860.9326
				text = "s"
			intervals [2736]:
				xmin = 860.9326
				xmax = 861.0826
				text = "so"
			intervals [2737]:
				xmin = 861.0826
				xmax = 861.3726
				text = "funny"
			intervals [2738]:
				xmin = 861.3726
				xmax = 861.5526
				text = "i"
			intervals [2739]:
				xmin = 861.5526
				xmax = 861.7426
				text = "thought"
			intervals [2740]:
				xmin = 861.7426
				xmax = 861.8726
				text = "that"
			intervals [2741]:
				xmin = 861.8726
				xmax = 862.0026
				text = "was"
			intervals [2742]:
				xmin = 862.0026
				xmax = 862.1326
				text = "due"
			intervals [2743]:
				xmin = 862.1326
				xmax = 862.2726
				text = "on"
			intervals [2744]:
				xmin = 862.2726
				xmax = 862.7326
				text = "friday"
			intervals [2745]:
				xmin = 862.7326
				xmax = 862.8182
				text = ""
			intervals [2746]:
				xmin = 862.8182
				xmax = 862.9882
				text = "so"
			intervals [2747]:
				xmin = 862.9882
				xmax = 863.1182
				text = "you"
			intervals [2748]:
				xmin = 863.1182
				xmax = 863.3082
				text = "sent"
			intervals [2749]:
				xmin = 863.3082
				xmax = 863.4182
				text = "out"
			intervals [2750]:
				xmin = 863.4182
				xmax = 863.5482
				text = "that"
			intervals [2751]:
				xmin = 863.5482
				xmax = 863.9282
				text = "email"
			intervals [2752]:
				xmin = 863.9282
				xmax = 864.0182
				text = "and"
			intervals [2753]:
				xmin = 864.0182
				xmax = 864.0682
				text = "i"
			intervals [2754]:
				xmin = 864.0682
				xmax = 864.3182
				text = "was"
			intervals [2755]:
				xmin = 864.3182
				xmax = 864.4582
				text = "like"
			intervals [2756]:
				xmin = 864.4582
				xmax = 864.4982
				text = ""
			intervals [2757]:
				xmin = 864.4982
				xmax = 864.8182
				text = "wow"
			intervals [2758]:
				xmin = 864.8182
				xmax = 864.8982
				text = "i"
			intervals [2759]:
				xmin = 864.8982
				xmax = 865.0482
				text = "got"
			intervals [2760]:
				xmin = 865.0482
				xmax = 865.1482
				text = "to"
			intervals [2761]:
				xmin = 865.1482
				xmax = 865.2782
				text = "do"
			intervals [2762]:
				xmin = 865.2782
				xmax = 865.6982
				text = "this"
			intervals [2763]:
				xmin = 865.6982
				xmax = 866.2161
				text = ""
			intervals [2764]:
				xmin = 866.2161
				xmax = 866.4961
				text = "tonight"
			intervals [2765]:
				xmin = 866.4961
				xmax = 868.3761
				text = "<unk>"
			intervals [2766]:
				xmin = 868.3761
				xmax = 870.1532
				text = ""
			intervals [2767]:
				xmin = 870.1532
				xmax = 870.3532
				text = "yeah"
			intervals [2768]:
				xmin = 870.3532
				xmax = 871.0532
				text = "<unk>"
			intervals [2769]:
				xmin = 871.0532
				xmax = 889.0785
				text = ""
			intervals [2770]:
				xmin = 889.0785
				xmax = 889.2385
				text = "well"
			intervals [2771]:
				xmin = 889.2385
				xmax = 889.3885
				text = "my"
			intervals [2772]:
				xmin = 889.3885
				xmax = 889.5185
				text = "high"
			intervals [2773]:
				xmin = 889.5185
				xmax = 889.7685
				text = "s"
			intervals [2774]:
				xmin = 889.7685
				xmax = 889.8985
				text = ""
			intervals [2775]:
				xmin = 889.8985
				xmax = 890.0485
				text = "or"
			intervals [2776]:
				xmin = 890.0485
				xmax = 890.1385
				text = "my"
			intervals [2777]:
				xmin = 890.1385
				xmax = 890.3985
				text = "middle"
			intervals [2778]:
				xmin = 890.3985
				xmax = 890.8085
				text = "school"
			intervals [2779]:
				xmin = 890.8085
				xmax = 891.0685
				text = "asked"
			intervals [2780]:
				xmin = 891.0685
				xmax = 891.1585
				text = "me"
			intervals [2781]:
				xmin = 891.1585
				xmax = 891.2585
				text = "to"
			intervals [2782]:
				xmin = 891.2585
				xmax = 891.5685
				text = "leave"
			intervals [2783]:
				xmin = 891.5685
				xmax = 891.9055
				text = ""
			intervals [2784]:
				xmin = 891.9055
				xmax = 892.5755
				text = "so"
			intervals [2785]:
				xmin = 892.5755
				xmax = 893.2617
				text = ""
			intervals [2786]:
				xmin = 893.2617
				xmax = 893.3517
				text = "um"
			intervals [2787]:
				xmin = 893.3517
				xmax = 894.401
				text = ""
			intervals [2788]:
				xmin = 894.401
				xmax = 894.821
				text = "yeah"
			intervals [2789]:
				xmin = 894.821
				xmax = 895.241
				text = "so"
			intervals [2790]:
				xmin = 895.241
				xmax = 896.5459
				text = ""
			intervals [2791]:
				xmin = 896.5459
				xmax = 897.0659
				text = "um"
			intervals [2792]:
				xmin = 897.0659
				xmax = 897.3316
				text = ""
			intervals [2793]:
				xmin = 897.3316
				xmax = 897.4916
				text = "when"
			intervals [2794]:
				xmin = 897.4916
				xmax = 897.5516
				text = "i"
			intervals [2795]:
				xmin = 897.5516
				xmax = 897.6416
				text = "was"
			intervals [2796]:
				xmin = 897.6416
				xmax = 897.7416
				text = "in"
			intervals [2797]:
				xmin = 897.7416
				xmax = 897.8316
				text = "the"
			intervals [2798]:
				xmin = 897.8316
				xmax = 898.1116
				text = "eighth"
			intervals [2799]:
				xmin = 898.1116
				xmax = 898.4501
				text = ""
			intervals [2800]:
				xmin = 898.4501
				xmax = 898.6901
				text = "so"
			intervals [2801]:
				xmin = 898.6901
				xmax = 898.8701
				text = "like"
			intervals [2802]:
				xmin = 898.8701
				xmax = 898.9001
				text = ""
			intervals [2803]:
				xmin = 898.9001
				xmax = 899.1001
				text = "like"
			intervals [2804]:
				xmin = 899.1001
				xmax = 899.1601
				text = "i"
			intervals [2805]:
				xmin = 899.1601
				xmax = 899.4001
				text = "said"
			intervals [2806]:
				xmin = 899.4001
				xmax = 899.5001
				text = "i'm"
			intervals [2807]:
				xmin = 899.5001
				xmax = 899.6901
				text = "bad"
			intervals [2808]:
				xmin = 899.6901
				xmax = 899.7601
				text = "at"
			intervals [2809]:
				xmin = 899.7601
				xmax = 900.1101
				text = "math"
			intervals [2810]:
				xmin = 900.1101
				xmax = 900.6604
				text = ""
			intervals [2811]:
				xmin = 900.6604
				xmax = 900.8004
				text = "when"
			intervals [2812]:
				xmin = 900.8004
				xmax = 900.8404
				text = "i"
			intervals [2813]:
				xmin = 900.8404
				xmax = 900.9804
				text = "was"
			intervals [2814]:
				xmin = 900.9804
				xmax = 901.0404
				text = "in"
			intervals [2815]:
				xmin = 901.0404
				xmax = 901.1304
				text = "the"
			intervals [2816]:
				xmin = 901.1304
				xmax = 901.3504
				text = "eighth"
			intervals [2817]:
				xmin = 901.3504
				xmax = 901.6304
				text = "grade"
			intervals [2818]:
				xmin = 901.6304
				xmax = 901.6604
				text = "i"
			intervals [2819]:
				xmin = 901.6604
				xmax = 901.9304
				text = "w"
			intervals [2820]:
				xmin = 901.9304
				xmax = 902.0604
				text = ""
			intervals [2821]:
				xmin = 902.0604
				xmax = 902.2004
				text = "like"
			intervals [2822]:
				xmin = 902.2004
				xmax = 902.2604
				text = "i"
			intervals [2823]:
				xmin = 902.2604
				xmax = 902.5504
				text = "wasn't"
			intervals [2824]:
				xmin = 902.5504
				xmax = 903.0604
				text = "failing"
			intervals [2825]:
				xmin = 903.0604
				xmax = 903.4904
				text = "math"
			intervals [2826]:
				xmin = 903.4904
				xmax = 904.0725
				text = ""
			intervals [2827]:
				xmin = 904.0725
				xmax = 904.1525
				text = "i"
			intervals [2828]:
				xmin = 904.1525
				xmax = 904.2925
				text = "was"
			intervals [2829]:
				xmin = 904.2925
				xmax = 904.5025
				text = "getting"
			intervals [2830]:
				xmin = 904.5025
				xmax = 904.6725
				text = "like"
			intervals [2831]:
				xmin = 904.6725
				xmax = 904.8925
				text = "c"
			intervals [2832]:
				xmin = 904.8925
				xmax = 905.6525
				text = "minuses"
			intervals [2833]:
				xmin = 905.6525
				xmax = 906.1632
				text = ""
			intervals [2834]:
				xmin = 906.1632
				xmax = 906.3132
				text = "but"
			intervals [2835]:
				xmin = 906.3132
				xmax = 906.3932
				text = "i"
			intervals [2836]:
				xmin = 906.3932
				xmax = 906.6832
				text = "guess"
			intervals [2837]:
				xmin = 906.6832
				xmax = 907.1132
				text = "like"
			intervals [2838]:
				xmin = 907.1132
				xmax = 907.5477
				text = ""
			intervals [2839]:
				xmin = 907.5477
				xmax = 908.6577
				text = "rdx"
			intervals [2840]:
				xmin = 908.6577
				xmax = 908.8177
				text = "is"
			intervals [2841]:
				xmin = 908.8177
				xmax = 908.9777
				text = "all"
			intervals [2842]:
				xmin = 908.9777
				xmax = 909.2277
				text = "about"
			intervals [2843]:
				xmin = 909.2277
				xmax = 909.4977
				text = "test"
			intervals [2844]:
				xmin = 909.4977
				xmax = 910.0077
				text = "scores"
			intervals [2845]:
				xmin = 910.0077
				xmax = 910.1077
				text = "and"
			intervals [2846]:
				xmin = 910.1077
				xmax = 910.1977
				text = "i'm"
			intervals [2847]:
				xmin = 910.1977
				xmax = 910.3377
				text = "not"
			intervals [2848]:
				xmin = 910.3377
				xmax = 910.5477
				text = "very"
			intervals [2849]:
				xmin = 910.5477
				xmax = 910.6777
				text = "good"
			intervals [2850]:
				xmin = 910.6777
				xmax = 910.7877
				text = "at"
			intervals [2851]:
				xmin = 910.7877
				xmax = 911.3577
				text = "standardized"
			intervals [2852]:
				xmin = 911.3577
				xmax = 911.8377
				text = "tests"
			intervals [2853]:
				xmin = 911.8377
				xmax = 912.1208
				text = ""
			intervals [2854]:
				xmin = 912.1208
				xmax = 912.3608
				text = "so"
			intervals [2855]:
				xmin = 912.3608
				xmax = 912.5008
				text = "they"
			intervals [2856]:
				xmin = 912.5008
				xmax = 912.9208
				text = "framed"
			intervals [2857]:
				xmin = 912.9208
				xmax = 913.0808
				text = "it"
			intervals [2858]:
				xmin = 913.0808
				xmax = 913.2408
				text = "as"
			intervals [2859]:
				xmin = 913.2408
				xmax = 913.2908
				text = "a"
			intervals [2860]:
				xmin = 913.2908
				xmax = 913.5424
				text = ""
			intervals [2861]:
				xmin = 913.5424
				xmax = 913.8524
				text = "like"
			intervals [2862]:
				xmin = 913.8524
				xmax = 913.9671
				text = ""
			intervals [2863]:
				xmin = 913.9671
				xmax = 914.0971
				text = "they"
			intervals [2864]:
				xmin = 914.0971
				xmax = 914.2171
				text = "were"
			intervals [2865]:
				xmin = 914.2171
				xmax = 914.4871
				text = "asking"
			intervals [2866]:
				xmin = 914.4871
				xmax = 914.5571
				text = "me"
			intervals [2867]:
				xmin = 914.5571
				xmax = 914.6271
				text = "to"
			intervals [2868]:
				xmin = 914.6271
				xmax = 914.8871
				text = "leave"
			intervals [2869]:
				xmin = 914.8871
				xmax = 914.9271
				text = ""
			intervals [2870]:
				xmin = 914.9271
				xmax = 915.4771
				text = "because"
			intervals [2871]:
				xmin = 915.4771
				xmax = 915.5671
				text = "of"
			intervals [2872]:
				xmin = 915.5671
				xmax = 915.6871
				text = "my"
			intervals [2873]:
				xmin = 915.6871
				xmax = 915.9571
				text = "test"
			intervals [2874]:
				xmin = 915.9571
				xmax = 916.4071
				text = "scores"
			intervals [2875]:
				xmin = 916.4071
				xmax = 916.6483
				text = ""
			intervals [2876]:
				xmin = 916.6483
				xmax = 916.7783
				text = "but"
			intervals [2877]:
				xmin = 916.7783
				xmax = 917.1383
				text = "like"
			intervals [2878]:
				xmin = 917.1383
				xmax = 917.2859
				text = ""
			intervals [2879]:
				xmin = 917.2859
				xmax = 917.4259
				text = "out"
			intervals [2880]:
				xmin = 917.4259
				xmax = 917.5359
				text = "of"
			intervals [2881]:
				xmin = 917.5359
				xmax = 917.6559
				text = "all"
			intervals [2882]:
				xmin = 917.6559
				xmax = 917.7559
				text = "the"
			intervals [2883]:
				xmin = 917.7559
				xmax = 918.2159
				text = "girls"
			intervals [2884]:
				xmin = 918.2159
				xmax = 918.4893
				text = ""
			intervals [2885]:
				xmin = 918.4893
				xmax = 918.5293
				text = "i"
			intervals [2886]:
				xmin = 918.5293
				xmax = 918.6493
				text = "know"
			intervals [2887]:
				xmin = 918.6493
				xmax = 918.7193
				text = "i"
			intervals [2888]:
				xmin = 918.7193
				xmax = 918.9693
				text = "wasn't"
			intervals [2889]:
				xmin = 918.9693
				xmax = 919.0293
				text = "the"
			intervals [2890]:
				xmin = 919.0293
				xmax = 919.2093
				text = "only"
			intervals [2891]:
				xmin = 919.2093
				xmax = 919.3493
				text = "one"
			intervals [2892]:
				xmin = 919.3493
				xmax = 919.7293
				text = "failing"
			intervals [2893]:
				xmin = 919.7293
				xmax = 920.1919
				text = ""
			intervals [2894]:
				xmin = 920.1919
				xmax = 920.2719
				text = "and"
			intervals [2895]:
				xmin = 920.2719
				xmax = 920.3319
				text = "i"
			intervals [2896]:
				xmin = 920.3319
				xmax = 920.5919
				text = "know"
			intervals [2897]:
				xmin = 920.5919
				xmax = 920.9519
				text = "wasn't"
			intervals [2898]:
				xmin = 920.9519
				xmax = 921.8247
				text = ""
			intervals [2899]:
				xmin = 921.8247
				xmax = 922.0247
				text = "like"
			intervals [2900]:
				xmin = 922.0247
				xmax = 922.1447
				text = "the"
			intervals [2901]:
				xmin = 922.1447
				xmax = 922.5047
				text = "worst"
			intervals [2902]:
				xmin = 922.5047
				xmax = 922.8747
				text = "one"
			intervals [2903]:
				xmin = 922.8747
				xmax = 923.3775
				text = ""
			intervals [2904]:
				xmin = 923.3775
				xmax = 923.5075
				text = "so"
			intervals [2905]:
				xmin = 923.5075
				xmax = 923.5375
				text = "i"
			intervals [2906]:
				xmin = 923.5375
				xmax = 923.6575
				text = "think"
			intervals [2907]:
				xmin = 923.6575
				xmax = 923.7175
				text = "it"
			intervals [2908]:
				xmin = 923.7175
				xmax = 923.7575
				text = "s"
			intervals [2909]:
				xmin = 923.7575
				xmax = 923.9475
				text = "because"
			intervals [2910]:
				xmin = 923.9475
				xmax = 923.9975
				text = "i"
			intervals [2911]:
				xmin = 923.9975
				xmax = 924.1375
				text = "was"
			intervals [2912]:
				xmin = 924.1375
				xmax = 924.4875
				text = "black"
			intervals [2913]:
				xmin = 924.4875
				xmax = 929.4108
				text = ""
			intervals [2914]:
				xmin = 929.4108
				xmax = 929.4708
				text = "<unk>"
			intervals [2915]:
				xmin = 929.4708
				xmax = 929.5508
				text = ""
			intervals [2916]:
				xmin = 929.5508
				xmax = 929.7108
				text = "like"
			intervals [2917]:
				xmin = 929.7108
				xmax = 929.7408
				text = ""
			intervals [2918]:
				xmin = 929.7408
				xmax = 930.3608
				text = "five"
			intervals [2919]:
				xmin = 930.3608
				xmax = 931.1089
				text = ""
			intervals [2920]:
				xmin = 931.1089
				xmax = 931.3389
				text = "and"
			intervals [2921]:
				xmin = 931.3389
				xmax = 931.4189
				text = "it"
			intervals [2922]:
				xmin = 931.4189
				xmax = 931.5789
				text = "was"
			intervals [2923]:
				xmin = 931.5789
				xmax = 932.0089
				text = "like"
			intervals [2924]:
				xmin = 932.0089
				xmax = 933.3246
				text = ""
			intervals [2925]:
				xmin = 933.3246
				xmax = 933.4746
				text = "they"
			intervals [2926]:
				xmin = 933.4746
				xmax = 933.7446
				text = "wanted"
			intervals [2927]:
				xmin = 933.7446
				xmax = 933.9146
				text = "like"
			intervals [2928]:
				xmin = 933.9146
				xmax = 933.9846
				text = "a"
			intervals [2929]:
				xmin = 933.9846
				xmax = 934.3546
				text = "certain"
			intervals [2930]:
				xmin = 934.3546
				xmax = 934.5946
				text = "type"
			intervals [2931]:
				xmin = 934.5946
				xmax = 934.6246
				text = ""
			intervals [2932]:
				xmin = 934.6246
				xmax = 934.7146
				text = "of"
			intervals [2933]:
				xmin = 934.7146
				xmax = 935.0518
				text = ""
			intervals [2934]:
				xmin = 935.0518
				xmax = 935.4218
				text = "black"
			intervals [2935]:
				xmin = 935.4218
				xmax = 935.5918
				text = ""
			intervals [2936]:
				xmin = 935.5918
				xmax = 936.1618
				text = "girl"
			intervals [2937]:
				xmin = 936.1618
				xmax = 938.3406
				text = ""
			intervals [2938]:
				xmin = 938.3406
				xmax = 938.4806
				text = "i"
			intervals [2939]:
				xmin = 938.4806
				xmax = 938.7606
				text = "think"
			intervals [2940]:
				xmin = 938.7606
				xmax = 939.2106
				text = "like"
			intervals [2941]:
				xmin = 939.2106
				xmax = 940.0183
				text = ""
			intervals [2942]:
				xmin = 940.0183
				xmax = 940.2483
				text = "cause"
			intervals [2943]:
				xmin = 940.2483
				xmax = 940.3883
				text = "when"
			intervals [2944]:
				xmin = 940.3883
				xmax = 940.9483
				text = "i"
			intervals [2945]:
				xmin = 940.9483
				xmax = 941.0183
				text = ""
			intervals [2946]:
				xmin = 941.0183
				xmax = 941.1183
				text = "i"
			intervals [2947]:
				xmin = 941.1183
				xmax = 941.2983
				text = "got"
			intervals [2948]:
				xmin = 941.2983
				xmax = 941.4183
				text = "there"
			intervals [2949]:
				xmin = 941.4183
				xmax = 941.4783
				text = "in"
			intervals [2950]:
				xmin = 941.4783
				xmax = 941.5583
				text = "the"
			intervals [2951]:
				xmin = 941.5583
				xmax = 941.8483
				text = "sixth"
			intervals [2952]:
				xmin = 941.8483
				xmax = 942.1983
				text = "grade"
			intervals [2953]:
				xmin = 942.1983
				xmax = 942.3583
				text = "and"
			intervals [2954]:
				xmin = 942.3583
				xmax = 942.7883
				text = "um"
			intervals [2955]:
				xmin = 942.7883
				xmax = 942.9977
				text = ""
			intervals [2956]:
				xmin = 942.9977
				xmax = 943.0377
				text = "i"
			intervals [2957]:
				xmin = 943.0377
				xmax = 943.1277
				text = "was"
			intervals [2958]:
				xmin = 943.1277
				xmax = 943.3477
				text = "having"
			intervals [2959]:
				xmin = 943.3477
				xmax = 943.4977
				text = "like"
			intervals [2960]:
				xmin = 943.4977
				xmax = 943.5577
				text = "a"
			intervals [2961]:
				xmin = 943.5577
				xmax = 943.7577
				text = "hard"
			intervals [2962]:
				xmin = 943.7577
				xmax = 944.0077
				text = "time"
			intervals [2963]:
				xmin = 944.0077
				xmax = 944.1877
				text = "just"
			intervals [2964]:
				xmin = 944.1877
				xmax = 944.4077
				text = "because"
			intervals [2965]:
				xmin = 944.4077
				xmax = 944.5577
				text = "i"
			intervals [2966]:
				xmin = 944.5577
				xmax = 945.0023
				text = ""
			intervals [2967]:
				xmin = 945.0023
				xmax = 945.0723
				text = "i"
			intervals [2968]:
				xmin = 945.0723
				xmax = 945.2523
				text = "was"
			intervals [2969]:
				xmin = 945.2523
				xmax = 945.4223
				text = "used"
			intervals [2970]:
				xmin = 945.4223
				xmax = 945.5023
				text = "to"
			intervals [2971]:
				xmin = 945.5023
				xmax = 945.8523
				text = "public"
			intervals [2972]:
				xmin = 945.8523
				xmax = 946.2523
				text = "school"
			intervals [2973]:
				xmin = 946.2523
				xmax = 946.8245
				text = ""
			intervals [2974]:
				xmin = 946.8245
				xmax = 946.9645
				text = "so"
			intervals [2975]:
				xmin = 946.9645
				xmax = 947.1045
				text = "this"
			intervals [2976]:
				xmin = 947.1045
				xmax = 947.3945
				text = "private"
			intervals [2977]:
				xmin = 947.3945
				xmax = 947.5745
				text = "school"
			intervals [2978]:
				xmin = 947.5745
				xmax = 947.6645
				text = "was"
			intervals [2979]:
				xmin = 947.6645
				xmax = 947.7045
				text = "a"
			intervals [2980]:
				xmin = 947.7045
				xmax = 947.8545
				text = "lot"
			intervals [2981]:
				xmin = 947.8545
				xmax = 948.3045
				text = "harder"
			intervals [2982]:
				xmin = 948.3045
				xmax = 948.677
				text = ""
			intervals [2983]:
				xmin = 948.677
				xmax = 949.047
				text = "and"
			intervals [2984]:
				xmin = 949.047
				xmax = 949.3329
				text = ""
			intervals [2985]:
				xmin = 949.3329
				xmax = 949.3729
				text = "i"
			intervals [2986]:
				xmin = 949.3729
				xmax = 949.4729
				text = "had"
			intervals [2987]:
				xmin = 949.4729
				xmax = 949.7029
				text = "never"
			intervals [2988]:
				xmin = 949.7029
				xmax = 949.8429
				text = "been"
			intervals [2989]:
				xmin = 949.8429
				xmax = 949.9529
				text = "to"
			intervals [2990]:
				xmin = 949.9529
				xmax = 949.9829
				text = "a"
			intervals [2991]:
				xmin = 949.9829
				xmax = 950.4929
				text = "predominantly"
			intervals [2992]:
				xmin = 950.4929
				xmax = 950.6929
				text = "white"
			intervals [2993]:
				xmin = 950.6929
				xmax = 950.9329
				text = "school"
			intervals [2994]:
				xmin = 950.9329
				xmax = 951.3629
				text = "before"
			intervals [2995]:
				xmin = 951.3629
				xmax = 951.7989
				text = ""
			intervals [2996]:
				xmin = 951.7989
				xmax = 951.9489
				text = "so"
			intervals [2997]:
				xmin = 951.9489
				xmax = 951.9789
				text = "i"
			intervals [2998]:
				xmin = 951.9789
				xmax = 952.0789
				text = "was"
			intervals [2999]:
				xmin = 952.0789
				xmax = 952.6389
				text = "struggling"
			intervals [3000]:
				xmin = 952.6389
				xmax = 952.8589
				text = "but"
			intervals [3001]:
				xmin = 952.8589
				xmax = 953.3489
				text = "eventually"
			intervals [3002]:
				xmin = 953.3489
				xmax = 953.3889
				text = ""
			intervals [3003]:
				xmin = 953.3889
				xmax = 953.5189
				text = "i"
			intervals [3004]:
				xmin = 953.5189
				xmax = 953.7689
				text = "figured"
			intervals [3005]:
				xmin = 953.7689
				xmax = 953.9189
				text = "it"
			intervals [3006]:
				xmin = 953.9189
				xmax = 954.1789
				text = "out"
			intervals [3007]:
				xmin = 954.1789
				xmax = 954.2089
				text = ""
			intervals [3008]:
				xmin = 954.2089
				xmax = 954.7389
				text = "and"
			intervals [3009]:
				xmin = 954.7389
				xmax = 955.2489
				text = "i"
			intervals [3010]:
				xmin = 955.2489
				xmax = 955.6398
				text = ""
			intervals [3011]:
				xmin = 955.6398
				xmax = 956.0898
				text = "became"
			intervals [3012]:
				xmin = 956.0898
				xmax = 956.3298
				text = "pretty"
			intervals [3013]:
				xmin = 956.3298
				xmax = 956.9298
				text = "popular"
			intervals [3014]:
				xmin = 956.9298
				xmax = 956.9998
				text = "i"
			intervals [3015]:
				xmin = 956.9998
				xmax = 957.3898
				text = "guess"
			intervals [3016]:
				xmin = 957.3898
				xmax = 957.5498
				text = "and"
			intervals [3017]:
				xmin = 957.5498
				xmax = 957.9821
				text = ""
			intervals [3018]:
				xmin = 957.9821
				xmax = 958.1421
				text = "had"
			intervals [3019]:
				xmin = 958.1421
				xmax = 958.2021
				text = "a"
			intervals [3020]:
				xmin = 958.2021
				xmax = 958.3521
				text = "lot"
			intervals [3021]:
				xmin = 958.3521
				xmax = 958.4121
				text = "of"
			intervals [3022]:
				xmin = 958.4121
				xmax = 959.0721
				text = "friends"
			intervals [3023]:
				xmin = 959.0721
				xmax = 959.5757
				text = ""
			intervals [3024]:
				xmin = 959.5757
				xmax = 959.8957
				text = "and"
			intervals [3025]:
				xmin = 959.8957
				xmax = 960.4457
				text = "so"
			intervals [3026]:
				xmin = 960.4457
				xmax = 961.3566
				text = ""
			intervals [3027]:
				xmin = 961.3566
				xmax = 961.5266
				text = "i"
			intervals [3028]:
				xmin = 961.5266
				xmax = 961.8866
				text = "guess"
			intervals [3029]:
				xmin = 961.8866
				xmax = 962.0166
				text = "they"
			intervals [3030]:
				xmin = 962.0166
				xmax = 962.2066
				text = "just"
			intervals [3031]:
				xmin = 962.2066
				xmax = 962.4766
				text = "wanted"
			intervals [3032]:
				xmin = 962.4766
				xmax = 962.6566
				text = "like"
			intervals [3033]:
				xmin = 962.6566
				xmax = 962.6966
				text = ""
			intervals [3034]:
				xmin = 962.6966
				xmax = 963.0366
				text = "a"
			intervals [3035]:
				xmin = 963.0366
				xmax = 963.4095
				text = ""
			intervals [3036]:
				xmin = 963.4095
				xmax = 963.6995
				text = "black"
			intervals [3037]:
				xmin = 963.6995
				xmax = 963.9495
				text = "girl"
			intervals [3038]:
				xmin = 963.9495
				xmax = 964.1295
				text = "that"
			intervals [3039]:
				xmin = 964.1295
				xmax = 964.3095
				text = "was"
			intervals [3040]:
				xmin = 964.3095
				xmax = 964.6495
				text = "like"
			intervals [3041]:
				xmin = 964.6495
				xmax = 966.3569
				text = ""
			intervals [3042]:
				xmin = 966.3569
				xmax = 966.4569
				text = "i"
			intervals [3043]:
				xmin = 966.4569
				xmax = 966.6169
				text = "don't"
			intervals [3044]:
				xmin = 966.6169
				xmax = 966.8869
				text = "know"
			intervals [3045]:
				xmin = 966.8869
				xmax = 966.9169
				text = ""
			intervals [3046]:
				xmin = 966.9169
				xmax = 967.0369
				text = "that"
			intervals [3047]:
				xmin = 967.0369
				xmax = 967.1469
				text = "would"
			intervals [3048]:
				xmin = 967.1469
				xmax = 967.4069
				text = "just"
			intervals [3049]:
				xmin = 967.4069
				xmax = 967.6169
				text = "like"
			intervals [3050]:
				xmin = 967.6169
				xmax = 967.8969
				text = ""
			intervals [3051]:
				xmin = 967.8969
				xmax = 968.1869
				text = "be"
			intervals [3052]:
				xmin = 968.1869
				xmax = 968.7569
				text = "silent"
			intervals [3053]:
				xmin = 968.7569
				xmax = 969.0469
				text = ""
			intervals [3054]:
				xmin = 969.0469
				xmax = 969.2369
				text = "and"
			intervals [3055]:
				xmin = 969.2369
				xmax = 969.4069
				text = "like"
			intervals [3056]:
				xmin = 969.4069
				xmax = 969.6269
				text = ""
			intervals [3057]:
				xmin = 969.6269
				xmax = 970.0469
				text = "follow"
			intervals [3058]:
				xmin = 970.0469
				xmax = 970.2169
				text = "all"
			intervals [3059]:
				xmin = 970.2169
				xmax = 970.3269
				text = "the"
			intervals [3060]:
				xmin = 970.3269
				xmax = 970.6869
				text = "rules"
			intervals [3061]:
				xmin = 970.6869
				xmax = 970.8369
				text = "and"
			intervals [3062]:
				xmin = 970.8369
				xmax = 971.3769
				text = "stuff"
			intervals [3063]:
				xmin = 971.3769
				xmax = 972.3868
				text = ""
			intervals [3064]:
				xmin = 972.3868
				xmax = 972.4868
				text = "i"
			intervals [3065]:
				xmin = 972.4868
				xmax = 972.6068
				text = "don't"
			intervals [3066]:
				xmin = 972.6068
				xmax = 972.7668
				text = "really"
			intervals [3067]:
				xmin = 972.7668
				xmax = 972.9268
				text = "know"
			intervals [3068]:
				xmin = 972.9268
				xmax = 972.9968
				text = "how"
			intervals [3069]:
				xmin = 972.9968
				xmax = 973.1168
				text = "to"
			intervals [3070]:
				xmin = 973.1168
				xmax = 973.5068
				text = "explain"
			intervals [3071]:
				xmin = 973.5068
				xmax = 973.7468
				text = "it"
			intervals [3072]:
				xmin = 973.7468
				xmax = 973.9867
				text = ""
			intervals [3073]:
				xmin = 973.9867
				xmax = 974.7467
				text = "but"
			intervals [3074]:
				xmin = 974.7467
				xmax = 976.6475
				text = ""
			intervals [3075]:
				xmin = 976.6475
				xmax = 976.7375
				text = "that"
			intervals [3076]:
				xmin = 976.7375
				xmax = 976.7675
				text = ""
			intervals [3077]:
				xmin = 976.7675
				xmax = 976.8375
				text = "s"
			intervals [3078]:
				xmin = 976.8375
				xmax = 976.8675
				text = ""
			intervals [3079]:
				xmin = 976.8675
				xmax = 976.9275
				text = "the"
			intervals [3080]:
				xmin = 976.9275
				xmax = 977.1775
				text = "best"
			intervals [3081]:
				xmin = 977.1775
				xmax = 977.2775
				text = "that"
			intervals [3082]:
				xmin = 977.2775
				xmax = 977.3075
				text = "i"
			intervals [3083]:
				xmin = 977.3075
				xmax = 977.4075
				text = ""
			intervals [3084]:
				xmin = 977.4075
				xmax = 977.5175
				text = "can"
			intervals [3085]:
				xmin = 977.5175
				xmax = 977.8075
				text = "do"
			intervals [3086]:
				xmin = 977.8075
				xmax = 978.4785
				text = ""
			intervals [3087]:
				xmin = 978.4785
				xmax = 978.9385
				text = "no"
			intervals [3088]:
				xmin = 978.9385
				xmax = 980.2556
				text = ""
			intervals [3089]:
				xmin = 980.2556
				xmax = 980.5356
				text = "no"
			intervals [3090]:
				xmin = 980.5356
				xmax = 988.8795
				text = ""
			intervals [3091]:
				xmin = 988.8795
				xmax = 988.9295
				text = "i"
			intervals [3092]:
				xmin = 988.9295
				xmax = 989.2095
				text = "just"
			intervals [3093]:
				xmin = 989.2095
				xmax = 990.3727
				text = ""
			intervals [3094]:
				xmin = 990.3727
				xmax = 990.5127
				text = "i"
			intervals [3095]:
				xmin = 990.5127
				xmax = 990.9227
				text = "just"
			intervals [3096]:
				xmin = 990.9227
				xmax = 991.3475
				text = ""
			intervals [3097]:
				xmin = 991.3475
				xmax = 991.4775
				text = "i"
			intervals [3098]:
				xmin = 991.4775
				xmax = 991.8875
				text = "really"
			intervals [3099]:
				xmin = 991.8875
				xmax = 992.0775
				text = "was"
			intervals [3100]:
				xmin = 992.0775
				xmax = 992.8175
				text = "unprepared"
			intervals [3101]:
				xmin = 992.8175
				xmax = 992.8675
				text = ""
			intervals [3102]:
				xmin = 992.8675
				xmax = 993.0475
				text = "when"
			intervals [3103]:
				xmin = 993.0475
				xmax = 993.1375
				text = "i"
			intervals [3104]:
				xmin = 993.1375
				xmax = 993.3375
				text = "got"
			intervals [3105]:
				xmin = 993.3375
				xmax = 993.4475
				text = "to"
			intervals [3106]:
				xmin = 993.4475
				xmax = 993.5875
				text = "that"
			intervals [3107]:
				xmin = 993.5875
				xmax = 993.9575
				text = "private"
			intervals [3108]:
				xmin = 993.9575
				xmax = 994.3575
				text = "school"
			intervals [3109]:
				xmin = 994.3575
				xmax = 994.5575
				text = "like"
			intervals [3110]:
				xmin = 994.5575
				xmax = 994.6275
				text = "i"
			intervals [3111]:
				xmin = 994.6275
				xmax = 995.3975
				text = "realized"
			intervals [3112]:
				xmin = 995.3975
				xmax = 996.4181
				text = ""
			intervals [3113]:
				xmin = 996.4181
				xmax = 996.5281
				text = "i"
			intervals [3114]:
				xmin = 996.5281
				xmax = 996.6081
				text = ""
			intervals [3115]:
				xmin = 996.6081
				xmax = 997.0181
				text = "just"
			intervals [3116]:
				xmin = 997.0181
				xmax = 997.1655
				text = ""
			intervals [3117]:
				xmin = 997.1655
				xmax = 997.3355
				text = "was"
			intervals [3118]:
				xmin = 997.3355
				xmax = 997.5955
				text = "not"
			intervals [3119]:
				xmin = 997.5955
				xmax = 998.1587
				text = ""
			intervals [3120]:
				xmin = 998.1587
				xmax = 998.5587
				text = "ready"
			intervals [3121]:
				xmin = 998.5587
				xmax = 998.7404
				text = ""
			intervals [3122]:
				xmin = 998.7404
				xmax = 998.8204
				text = "in"
			intervals [3123]:
				xmin = 998.8204
				xmax = 999.1004
				text = "terms"
			intervals [3124]:
				xmin = 999.1004
				xmax = 999.3004
				text = "of"
			intervals [3125]:
				xmin = 999.3004
				xmax = 999.6448
				text = ""
			intervals [3126]:
				xmin = 999.6448
				xmax = 1000.4348
				text = "academically"
			intervals [3127]:
				xmin = 1000.4348
				xmax = 1000.5748
				text = ""
			intervals [3128]:
				xmin = 1000.5748
				xmax = 1000.6748
				text = "and"
			intervals [3129]:
				xmin = 1000.6748
				xmax = 1000.9048
				text = "also"
			intervals [3130]:
				xmin = 1000.9048
				xmax = 1001.3948
				text = "socially"
			intervals [3131]:
				xmin = 1001.3948
				xmax = 1001.4948
				text = "i"
			intervals [3132]:
				xmin = 1001.4948
				xmax = 1001.6548
				text = "just"
			intervals [3133]:
				xmin = 1001.6548
				xmax = 1001.8848
				text = "wasn't"
			intervals [3134]:
				xmin = 1001.8848
				xmax = 1002.3748
				text = "prepared"
			intervals [3135]:
				xmin = 1002.3748
				xmax = 1002.8469
				text = ""
			intervals [3136]:
				xmin = 1002.8469
				xmax = 1003.0169
				text = "for"
			intervals [3137]:
				xmin = 1003.0169
				xmax = 1003.1769
				text = "that"
			intervals [3138]:
				xmin = 1003.1769
				xmax = 1003.7469
				text = "change"
			intervals [3139]:
				xmin = 1003.7469
				xmax = 1003.9369
				text = "like"
			intervals [3140]:
				xmin = 1003.9369
				xmax = 1003.9869
				text = "i"
			intervals [3141]:
				xmin = 1003.9869
				xmax = 1004.1369
				text = "was"
			intervals [3142]:
				xmin = 1004.1369
				xmax = 1004.3269
				text = "really"
			intervals [3143]:
				xmin = 1004.3269
				xmax = 1004.5769
				text = "behind"
			intervals [3144]:
				xmin = 1004.5769
				xmax = 1004.6369
				text = "in"
			intervals [3145]:
				xmin = 1004.6369
				xmax = 1004.7169
				text = "my"
			intervals [3146]:
				xmin = 1004.7169
				xmax = 1005.0169
				text = "math"
			intervals [3147]:
				xmin = 1005.0169
				xmax = 1005.5569
				text = "class"
			intervals [3148]:
				xmin = 1005.5569
				xmax = 1006.0112
				text = ""
			intervals [3149]:
				xmin = 1006.0112
				xmax = 1006.2912
				text = "because"
			intervals [3150]:
				xmin = 1006.2912
				xmax = 1006.8312
				text = "my"
			intervals [3151]:
				xmin = 1006.8312
				xmax = 1006.9315
				text = ""
			intervals [3152]:
				xmin = 1006.9315
				xmax = 1007.2915
				text = "math"
			intervals [3153]:
				xmin = 1007.2915
				xmax = 1007.8915
				text = "teacher"
			intervals [3154]:
				xmin = 1007.8915
				xmax = 1008.0515
				text = ""
			intervals [3155]:
				xmin = 1008.0515
				xmax = 1008.9515
				text = "specifically"
			intervals [3156]:
				xmin = 1008.9515
				xmax = 1009.0452
				text = ""
			intervals [3157]:
				xmin = 1009.0452
				xmax = 1009.1952
				text = "cause"
			intervals [3158]:
				xmin = 1009.1952
				xmax = 1009.2952
				text = "i"
			intervals [3159]:
				xmin = 1009.2952
				xmax = 1009.5752
				text = "left"
			intervals [3160]:
				xmin = 1009.5752
				xmax = 1009.8452
				text = "after"
			intervals [3161]:
				xmin = 1009.8452
				xmax = 1009.9752
				text = "the"
			intervals [3162]:
				xmin = 1009.9752
				xmax = 1010.0862
				text = ""
			intervals [3163]:
				xmin = 1010.0862
				xmax = 1010.1862
				text = "i"
			intervals [3164]:
				xmin = 1010.1862
				xmax = 1010.3262
				text = "left"
			intervals [3165]:
				xmin = 1010.3262
				xmax = 1010.5462
				text = "public"
			intervals [3166]:
				xmin = 1010.5462
				xmax = 1010.7062
				text = "school"
			intervals [3167]:
				xmin = 1010.7062
				xmax = 1010.8662
				text = "after"
			intervals [3168]:
				xmin = 1010.8662
				xmax = 1010.9762
				text = "the"
			intervals [3169]:
				xmin = 1010.9762
				xmax = 1011.1762
				text = "fifth"
			intervals [3170]:
				xmin = 1011.1762
				xmax = 1011.5562
				text = "grade"
			intervals [3171]:
				xmin = 1011.5562
				xmax = 1012.1386
				text = ""
			intervals [3172]:
				xmin = 1012.1386
				xmax = 1012.4086
				text = "that"
			intervals [3173]:
				xmin = 1012.4086
				xmax = 1012.7486
				text = "year"
			intervals [3174]:
				xmin = 1012.7486
				xmax = 1012.7786
				text = ""
			intervals [3175]:
				xmin = 1012.7786
				xmax = 1012.9086
				text = "my"
			intervals [3176]:
				xmin = 1012.9086
				xmax = 1013.2086
				text = "math"
			intervals [3177]:
				xmin = 1013.2086
				xmax = 1013.6686
				text = "teacher"
			intervals [3178]:
				xmin = 1013.6686
				xmax = 1013.8386
				text = ""
			intervals [3179]:
				xmin = 1013.8386
				xmax = 1014.0486
				text = "had"
			intervals [3180]:
				xmin = 1014.0486
				xmax = 1014.1986
				text = "got"
			intervals [3181]:
				xmin = 1014.1986
				xmax = 1015.1486
				text = "engaged"
			intervals [3182]:
				xmin = 1015.1486
				xmax = 1015.215
				text = ""
			intervals [3183]:
				xmin = 1015.215
				xmax = 1015.375
				text = "so"
			intervals [3184]:
				xmin = 1015.375
				xmax = 1015.535
				text = "she"
			intervals [3185]:
				xmin = 1015.535
				xmax = 1015.735
				text = "wasn't"
			intervals [3186]:
				xmin = 1015.735
				xmax = 1015.945
				text = "really"
			intervals [3187]:
				xmin = 1015.945
				xmax = 1015.975
				text = ""
			intervals [3188]:
				xmin = 1015.975
				xmax = 1016.405
				text = "interested"
			intervals [3189]:
				xmin = 1016.405
				xmax = 1016.505
				text = "in"
			intervals [3190]:
				xmin = 1016.505
				xmax = 1016.695
				text = "like"
			intervals [3191]:
				xmin = 1016.695
				xmax = 1017.0135
				text = ""
			intervals [3192]:
				xmin = 1017.0135
				xmax = 1017.3335
				text = "teaching"
			intervals [3193]:
				xmin = 1017.3335
				xmax = 1017.9735
				text = "<unk>"
			intervals [3194]:
				xmin = 1017.9735
				xmax = 1018.0035
				text = ""
			intervals [3195]:
				xmin = 1018.0035
				xmax = 1018.1035
				text = "she"
			intervals [3196]:
				xmin = 1018.1035
				xmax = 1018.1335
				text = ""
			intervals [3197]:
				xmin = 1018.1335
				xmax = 1018.2235
				text = "was"
			intervals [3198]:
				xmin = 1018.2235
				xmax = 1018.3635
				text = "more"
			intervals [3199]:
				xmin = 1018.3635
				xmax = 1018.5135
				text = "so"
			intervals [3200]:
				xmin = 1018.5135
				xmax = 1018.8535
				text = "interested"
			intervals [3201]:
				xmin = 1018.8535
				xmax = 1018.9235
				text = "in"
			intervals [3202]:
				xmin = 1018.9235
				xmax = 1019.1835
				text = "planning"
			intervals [3203]:
				xmin = 1019.1835
				xmax = 1019.3435
				text = "her"
			intervals [3204]:
				xmin = 1019.3435
				xmax = 1019.6935
				text = "wedding"
			intervals [3205]:
				xmin = 1019.6935
				xmax = 1020.2074
				text = ""
			intervals [3206]:
				xmin = 1020.2074
				xmax = 1020.3074
				text = "so"
			intervals [3207]:
				xmin = 1020.3074
				xmax = 1020.3374
				text = "i"
			intervals [3208]:
				xmin = 1020.3374
				xmax = 1020.4774
				text = "didn't"
			intervals [3209]:
				xmin = 1020.4774
				xmax = 1020.7774
				text = "really"
			intervals [3210]:
				xmin = 1020.7774
				xmax = 1021.0174
				text = "learn"
			intervals [3211]:
				xmin = 1021.0174
				xmax = 1021.0874
				text = "a"
			intervals [3212]:
				xmin = 1021.0874
				xmax = 1021.4874
				text = "lot"
			intervals [3213]:
				xmin = 1021.4874
				xmax = 1021.7264
				text = ""
			intervals [3214]:
				xmin = 1021.7264
				xmax = 1021.8764
				text = "and"
			intervals [3215]:
				xmin = 1021.8764
				xmax = 1022.3564
				text = "like"
			intervals [3216]:
				xmin = 1022.3564
				xmax = 1024.1103
				text = ""
			intervals [3217]:
				xmin = 1024.1103
				xmax = 1024.2703
				text = "i"
			intervals [3218]:
				xmin = 1024.2703
				xmax = 1024.4603
				text = "just"
			intervals [3219]:
				xmin = 1024.4603
				xmax = 1024.7203
				text = "wasn't"
			intervals [3220]:
				xmin = 1024.7203
				xmax = 1024.9303
				text = "being"
			intervals [3221]:
				xmin = 1024.9303
				xmax = 1025.6603
				text = "challenged"
			intervals [3222]:
				xmin = 1025.6603
				xmax = 1025.6903
				text = ""
			intervals [3223]:
				xmin = 1025.6903
				xmax = 1025.8603
				text = "in"
			intervals [3224]:
				xmin = 1025.8603
				xmax = 1026.1703
				text = "public"
			intervals [3225]:
				xmin = 1026.1703
				xmax = 1026.6203
				text = "school"
			intervals [3226]:
				xmin = 1026.6203
				xmax = 1027.4416
				text = ""
			intervals [3227]:
				xmin = 1027.4416
				xmax = 1027.5216
				text = "and"
			intervals [3228]:
				xmin = 1027.5216
				xmax = 1027.6216
				text = "then"
			intervals [3229]:
				xmin = 1027.6216
				xmax = 1027.7116
				text = "when"
			intervals [3230]:
				xmin = 1027.7116
				xmax = 1027.7816
				text = "i"
			intervals [3231]:
				xmin = 1027.7816
				xmax = 1027.9016
				text = "got"
			intervals [3232]:
				xmin = 1027.9016
				xmax = 1027.9816
				text = "to"
			intervals [3233]:
				xmin = 1027.9816
				xmax = 1028.3516
				text = "private"
			intervals [3234]:
				xmin = 1028.3516
				xmax = 1028.7916
				text = "school"
			intervals [3235]:
				xmin = 1028.7916
				xmax = 1028.9516
				text = ""
			intervals [3236]:
				xmin = 1028.9516
				xmax = 1029.1016
				text = "i"
			intervals [3237]:
				xmin = 1029.1016
				xmax = 1029.2716
				text = "was"
			intervals [3238]:
				xmin = 1029.2716
				xmax = 1029.4516
				text = "just"
			intervals [3239]:
				xmin = 1029.4516
				xmax = 1029.6616
				text = "really"
			intervals [3240]:
				xmin = 1029.6616
				xmax = 1030.1916
				text = "behind"
			intervals [3241]:
				xmin = 1030.1916
				xmax = 1030.5697
				text = ""
			intervals [3242]:
				xmin = 1030.5697
				xmax = 1031.0497
				text = "and"
			intervals [3243]:
				xmin = 1031.0497
				xmax = 1031.0997
				text = "i"
			intervals [3244]:
				xmin = 1031.0997
				xmax = 1031.2097
				text = "had"
			intervals [3245]:
				xmin = 1031.2097
				xmax = 1031.2897
				text = "to"
			intervals [3246]:
				xmin = 1031.2897
				xmax = 1031.3397
				text = ""
			intervals [3247]:
				xmin = 1031.3397
				xmax = 1031.5997
				text = "get"
			intervals [3248]:
				xmin = 1031.5997
				xmax = 1031.8693
				text = ""
			intervals [3249]:
				xmin = 1031.8693
				xmax = 1031.9393
				text = "a"
			intervals [3250]:
				xmin = 1031.9393
				xmax = 1032.4893
				text = "tutor"
			intervals [3251]:
				xmin = 1032.4893
				xmax = 1033.1159
				text = ""
			intervals [3252]:
				xmin = 1033.1159
				xmax = 1033.2459
				text = "for"
			intervals [3253]:
				xmin = 1033.2459
				xmax = 1033.6059
				text = "math"
			intervals [3254]:
				xmin = 1033.6059
				xmax = 1034.2659
				text = "specifically"
			intervals [3255]:
				xmin = 1034.2659
				xmax = 1034.4259
				text = ""
			intervals [3256]:
				xmin = 1034.4259
				xmax = 1034.7659
				text = "everything"
			intervals [3257]:
				xmin = 1034.7659
				xmax = 1035.0059
				text = "else"
			intervals [3258]:
				xmin = 1035.0059
				xmax = 1035.0659
				text = "i"
			intervals [3259]:
				xmin = 1035.0659
				xmax = 1035.1759
				text = "could"
			intervals [3260]:
				xmin = 1035.1759
				xmax = 1035.4959
				text = "figure"
			intervals [3261]:
				xmin = 1035.4959
				xmax = 1035.7659
				text = "out"
			intervals [3262]:
				xmin = 1035.7659
				xmax = 1036.0612
				text = ""
			intervals [3263]:
				xmin = 1036.0612
				xmax = 1036.4412
				text = "um"
			intervals [3264]:
				xmin = 1036.4412
				xmax = 1036.5492
				text = ""
			intervals [3265]:
				xmin = 1036.5492
				xmax = 1036.7292
				text = "but"
			intervals [3266]:
				xmin = 1036.7292
				xmax = 1037.0592
				text = "math"
			intervals [3267]:
				xmin = 1037.0592
				xmax = 1037.1892
				text = "was"
			intervals [3268]:
				xmin = 1037.1892
				xmax = 1037.7092
				text = "just"
			intervals [3269]:
				xmin = 1037.7092
				xmax = 1038.0967
				text = ""
			intervals [3270]:
				xmin = 1038.0967
				xmax = 1038.4467
				text = "not"
			intervals [3271]:
				xmin = 1038.4467
				xmax = 1038.7667
				text = ""
			intervals [3272]:
				xmin = 1038.7667
				xmax = 1039.0967
				text = "good"
			intervals [3273]:
				xmin = 1039.0967
				xmax = 1039.1267
				text = ""
			intervals [3274]:
				xmin = 1039.1267
				xmax = 1039.2767
				text = "for"
			intervals [3275]:
				xmin = 1039.2767
				xmax = 1039.4967
				text = "me"
			intervals [3276]:
				xmin = 1039.4967
				xmax = 1043.2109
				text = ""
			intervals [3277]:
				xmin = 1043.2109
				xmax = 1043.3309
				text = "<unk>"
			intervals [3278]:
				xmin = 1043.3309
				xmax = 1043.5909
				text = "well"
			intervals [3279]:
				xmin = 1043.5909
				xmax = 1043.6709
				text = "i"
			intervals [3280]:
				xmin = 1043.6709
				xmax = 1043.7909
				text = "had"
			intervals [3281]:
				xmin = 1043.7909
				xmax = 1043.9109
				text = "been"
			intervals [3282]:
				xmin = 1043.9109
				xmax = 1044.1609
				text = "used"
			intervals [3283]:
				xmin = 1044.1609
				xmax = 1044.2609
				text = "to"
			intervals [3284]:
				xmin = 1044.2609
				xmax = 1044.4309
				text = "p-"
			intervals [3285]:
				xmin = 1044.4309
				xmax = 1044.5496
				text = ""
			intervals [3286]:
				xmin = 1044.5496
				xmax = 1044.9196
				text = "private"
			intervals [3287]:
				xmin = 1044.9196
				xmax = 1045.2896
				text = "school"
			intervals [3288]:
				xmin = 1045.2896
				xmax = 1045.7296
				text = "so"
			intervals [3289]:
				xmin = 1045.7296
				xmax = 1045.9229
				text = ""
			intervals [3290]:
				xmin = 1045.9229
				xmax = 1046.1129
				text = "high"
			intervals [3291]:
				xmin = 1046.1129
				xmax = 1046.3429
				text = "school"
			intervals [3292]:
				xmin = 1046.3429
				xmax = 1046.4629
				text = "was"
			intervals [3293]:
				xmin = 1046.4629
				xmax = 1046.8429
				text = "fine"
			intervals [3294]:
				xmin = 1046.8429
				xmax = 1046.9429
				text = "and"
			intervals [3295]:
				xmin = 1046.9429
				xmax = 1047.2429
				text = "like"
			intervals [3296]:
				xmin = 1047.2429
				xmax = 1047.7139
				text = ""
			intervals [3297]:
				xmin = 1047.7139
				xmax = 1048.5239
				text = "rdx"
			intervals [3298]:
				xmin = 1048.5239
				xmax = 1048.5839
				text = "s"
			intervals [3299]:
				xmin = 1048.5839
				xmax = 1048.7739
				text = "pretty"
			intervals [3300]:
				xmin = 1048.7739
				xmax = 1049.0439
				text = "like"
			intervals [3301]:
				xmin = 1049.0439
				xmax = 1049.4039
				text = "uh"
			intervals [3302]:
				xmin = 1049.4039
				xmax = 1049.6415
				text = ""
			intervals [3303]:
				xmin = 1049.6415
				xmax = 1050.4415
				text = "progressive"
			intervals [3304]:
				xmin = 1050.4415
				xmax = 1050.7341
				text = ""
			intervals [3305]:
				xmin = 1050.7341
				xmax = 1050.9441
				text = "they"
			intervals [3306]:
				xmin = 1050.9441
				xmax = 1051.1541
				text = "call"
			intervals [3307]:
				xmin = 1051.1541
				xmax = 1051.5241
				text = "themselves"
			intervals [3308]:
				xmin = 1051.5241
				xmax = 1052.2541
				text = "progressive"
			intervals [3309]:
				xmin = 1052.2541
				xmax = 1052.7558
				text = ""
			intervals [3310]:
				xmin = 1052.7558
				xmax = 1053.1858
				text = "um"
			intervals [3311]:
				xmin = 1053.1858
				xmax = 1053.3033
				text = ""
			intervals [3312]:
				xmin = 1053.3033
				xmax = 1053.5033
				text = "so"
			intervals [3313]:
				xmin = 1053.5033
				xmax = 1053.5633
				text = "it"
			intervals [3314]:
				xmin = 1053.5633
				xmax = 1053.6633
				text = "was"
			intervals [3315]:
				xmin = 1053.6633
				xmax = 1053.7933
				text = "like"
			intervals [3316]:
				xmin = 1053.7933
				xmax = 1053.8433
				text = "a"
			intervals [3317]:
				xmin = 1053.8433
				xmax = 1054.1133
				text = "nice"
			intervals [3318]:
				xmin = 1054.1133
				xmax = 1054.4633
				text = "change"
			intervals [3319]:
				xmin = 1054.4633
				xmax = 1054.6633
				text = "from"
			intervals [3320]:
				xmin = 1054.6633
				xmax = 1055.7333
				text = "rdx"
			intervals [3321]:
				xmin = 1055.7333
				xmax = 1055.9033
				text = "which"
			intervals [3322]:
				xmin = 1055.9033
				xmax = 1056.1133
				text = "was"
			intervals [3323]:
				xmin = 1056.1133
				xmax = 1056.1533
				text = ""
			intervals [3324]:
				xmin = 1056.1533
				xmax = 1056.3833
				text = "all"
			intervals [3325]:
				xmin = 1056.3833
				xmax = 1056.8333
				text = "girls"
			intervals [3326]:
				xmin = 1056.8333
				xmax = 1057.3071
				text = ""
			intervals [3327]:
				xmin = 1057.3071
				xmax = 1057.5071
				text = "and"
			intervals [3328]:
				xmin = 1057.5071
				xmax = 1057.7471
				text = "they"
			intervals [3329]:
				xmin = 1057.7471
				xmax = 1058.2371
				text = "required"
			intervals [3330]:
				xmin = 1058.2371
				xmax = 1058.3871
				text = "us"
			intervals [3331]:
				xmin = 1058.3871
				xmax = 1058.4771
				text = "to"
			intervals [3332]:
				xmin = 1058.4771
				xmax = 1058.6171
				text = "wear"
			intervals [3333]:
				xmin = 1058.6171
				xmax = 1059.4471
				text = "uniforms"
			intervals [3334]:
				xmin = 1059.4471
				xmax = 1060.0795
				text = ""
			intervals [3335]:
				xmin = 1060.0795
				xmax = 1060.6095
				text = "um"
			intervals [3336]:
				xmin = 1060.6095
				xmax = 1061.0015
				text = ""
			intervals [3337]:
				xmin = 1061.0015
				xmax = 1061.1215
				text = "or"
			intervals [3338]:
				xmin = 1061.1215
				xmax = 1061.3215
				text = "like"
			intervals [3339]:
				xmin = 1061.3215
				xmax = 1061.4115
				text = "there"
			intervals [3340]:
				xmin = 1061.4115
				xmax = 1061.5615
				text = "was"
			intervals [3341]:
				xmin = 1061.5615
				xmax = 1061.6015
				text = "a"
			intervals [3342]:
				xmin = 1061.6015
				xmax = 1061.8715
				text = "strict"
			intervals [3343]:
				xmin = 1061.8715
				xmax = 1061.9015
				text = ""
			intervals [3344]:
				xmin = 1061.9015
				xmax = 1062.2015
				text = "dress"
			intervals [3345]:
				xmin = 1062.2015
				xmax = 1062.5115
				text = "code"
			intervals [3346]:
				xmin = 1062.5115
				xmax = 1063.0173
				text = ""
			intervals [3347]:
				xmin = 1063.0173
				xmax = 1063.1173
				text = "there"
			intervals [3348]:
				xmin = 1063.1173
				xmax = 1063.2073
				text = "was"
			intervals [3349]:
				xmin = 1063.2073
				xmax = 1063.6773
				text = "uniforms"
			intervals [3350]:
				xmin = 1063.6773
				xmax = 1063.7973
				text = "for"
			intervals [3351]:
				xmin = 1063.7973
				xmax = 1063.9073
				text = "the"
			intervals [3352]:
				xmin = 1063.9073
				xmax = 1064.1473
				text = "sixth"
			intervals [3353]:
				xmin = 1064.1473
				xmax = 1064.3473
				text = "grade"
			intervals [3354]:
				xmin = 1064.3473
				xmax = 1064.4073
				text = "and"
			intervals [3355]:
				xmin = 1064.4073
				xmax = 1064.5073
				text = "then"
			intervals [3356]:
				xmin = 1064.5073
				xmax = 1064.6173
				text = "there"
			intervals [3357]:
				xmin = 1064.6173
				xmax = 1064.7173
				text = "was"
			intervals [3358]:
				xmin = 1064.7173
				xmax = 1064.7573
				text = "a"
			intervals [3359]:
				xmin = 1064.7573
				xmax = 1065.0773
				text = "strict"
			intervals [3360]:
				xmin = 1065.0773
				xmax = 1065.3373
				text = "dress"
			intervals [3361]:
				xmin = 1065.3373
				xmax = 1065.6873
				text = "code"
			intervals [3362]:
				xmin = 1065.6873
				xmax = 1065.990
				text = ""
			intervals [3363]:
				xmin = 1065.990
				xmax = 1066.170
				text = "for"
			intervals [3364]:
				xmin = 1066.170
				xmax = 1066.700
				text = "seventh"
			intervals [3365]:
				xmin = 1066.700
				xmax = 1066.810
				text = "and"
			intervals [3366]:
				xmin = 1066.810
				xmax = 1067.060
				text = "eighth"
			intervals [3367]:
				xmin = 1067.060
				xmax = 1067.470
				text = "grade"
			intervals [3368]:
				xmin = 1067.470
				xmax = 1068.0162
				text = ""
			intervals [3369]:
				xmin = 1068.0162
				xmax = 1068.5662
				text = "um"
			intervals [3370]:
				xmin = 1068.5662
				xmax = 1068.9611
				text = ""
			intervals [3371]:
				xmin = 1068.9611
				xmax = 1069.0611
				text = "and"
			intervals [3372]:
				xmin = 1069.0611
				xmax = 1069.1411
				text = "i"
			intervals [3373]:
				xmin = 1069.1411
				xmax = 1069.5311
				text = "just"
			intervals [3374]:
				xmin = 1069.5311
				xmax = 1070.4768
				text = ""
			intervals [3375]:
				xmin = 1070.4768
				xmax = 1070.6068
				text = "i"
			intervals [3376]:
				xmin = 1070.6068
				xmax = 1070.6368
				text = ""
			intervals [3377]:
				xmin = 1070.6368
				xmax = 1071.2368
				text = "was"
			intervals [3378]:
				xmin = 1071.2368
				xmax = 1072.1503
				text = ""
			intervals [3379]:
				xmin = 1072.1503
				xmax = 1072.2203
				text = "i"
			intervals [3380]:
				xmin = 1072.2203
				xmax = 1072.3303
				text = "was"
			intervals [3381]:
				xmin = 1072.3303
				xmax = 1072.4203
				text = "in"
			intervals [3382]:
				xmin = 1072.4203
				xmax = 1072.5803
				text = "like"
			intervals [3383]:
				xmin = 1072.5803
				xmax = 1072.6603
				text = "a"
			intervals [3384]:
				xmin = 1072.6603
				xmax = 1072.9603
				text = "better"
			intervals [3385]:
				xmin = 1072.9603
				xmax = 1073.7003
				text = "environment"
			intervals [3386]:
				xmin = 1073.7003
				xmax = 1074.1703
				text = "academic"
			intervals [3387]:
				xmin = 1074.1703
				xmax = 1074.7703
				text = "environment"
			intervals [3388]:
				xmin = 1074.7703
				xmax = 1074.9003
				text = "when"
			intervals [3389]:
				xmin = 1074.9003
				xmax = 1074.9803
				text = "i"
			intervals [3390]:
				xmin = 1074.9803
				xmax = 1075.1603
				text = "went"
			intervals [3391]:
				xmin = 1075.1603
				xmax = 1075.5303
				text = "to"
			intervals [3392]:
				xmin = 1075.5303
				xmax = 1075.5603
				text = ""
			intervals [3393]:
				xmin = 1075.5603
				xmax = 1076.5103
				text = "rdx"
			intervals [3394]:
				xmin = 1076.5103
				xmax = 1077.2867
				text = ""
			intervals [3395]:
				xmin = 1077.2867
				xmax = 1077.7567
				text = "<unk>"
			intervals [3396]:
				xmin = 1077.7567
				xmax = 1078.0567
				text = "um"
			intervals [3397]:
				xmin = 1078.0567
				xmax = 1078.6567
				text = "because"
			intervals [3398]:
				xmin = 1078.6567
				xmax = 1078.6867
				text = ""
			intervals [3399]:
				xmin = 1078.6867
				xmax = 1078.7567
				text = "the"
			intervals [3400]:
				xmin = 1078.7567
				xmax = 1079.1767
				text = "classes"
			intervals [3401]:
				xmin = 1079.1767
				xmax = 1079.6867
				text = "sizes"
			intervals [3402]:
				xmin = 1079.6867
				xmax = 1079.7967
				text = "were"
			intervals [3403]:
				xmin = 1079.7967
				xmax = 1080.4667
				text = "smaller"
			intervals [3404]:
				xmin = 1080.4667
				xmax = 1080.9744
				text = ""
			intervals [3405]:
				xmin = 1080.9744
				xmax = 1081.4444
				text = "and"
			intervals [3406]:
				xmin = 1081.4444
				xmax = 1081.5244
				text = "the"
			intervals [3407]:
				xmin = 1081.5244
				xmax = 1081.9144
				text = "teachers"
			intervals [3408]:
				xmin = 1081.9144
				xmax = 1082.0444
				text = "were"
			intervals [3409]:
				xmin = 1082.0444
				xmax = 1082.5444
				text = "actually"
			intervals [3410]:
				xmin = 1082.5444
				xmax = 1082.6044
				text = ""
			intervals [3411]:
				xmin = 1082.6044
				xmax = 1083.3144
				text = "helpful"
			intervals [3412]:
				xmin = 1083.3144
				xmax = 1083.4444
				text = ""
			intervals [3413]:
				xmin = 1083.4444
				xmax = 1083.9644
				text = "and"
			intervals [3414]:
				xmin = 1083.9644
				xmax = 1084.6058
				text = ""
			intervals [3415]:
				xmin = 1084.6058
				xmax = 1084.9958
				text = "they"
			intervals [3416]:
				xmin = 1084.9958
				xmax = 1085.4912
				text = ""
			intervals [3417]:
				xmin = 1085.4912
				xmax = 1086.0012
				text = "weren't"
			intervals [3418]:
				xmin = 1086.0012
				xmax = 1086.401
				text = ""
			intervals [3419]:
				xmin = 1086.401
				xmax = 1087.101
				text = "discriminating"
			intervals [3420]:
				xmin = 1087.101
				xmax = 1087.511
				text = "against"
			intervals [3421]:
				xmin = 1087.511
				xmax = 1087.691
				text = "me"
			intervals [3422]:
				xmin = 1087.691
				xmax = 1089.467
				text = ""
			intervals [3423]:
				xmin = 1089.467
				xmax = 1089.547
				text = "it"
			intervals [3424]:
				xmin = 1089.547
				xmax = 1089.667
				text = "was"
			intervals [3425]:
				xmin = 1089.667
				xmax = 1089.917
				text = "pretty"
			intervals [3426]:
				xmin = 1089.917
				xmax = 1090.737
				text = "diverse"
			intervals [3427]:
				xmin = 1090.737
				xmax = 1090.9673
				text = ""
			intervals [3428]:
				xmin = 1090.9673
				xmax = 1091.1173
				text = "i"
			intervals [3429]:
				xmin = 1091.1173
				xmax = 1091.2473
				text = "d"
			intervals [3430]:
				xmin = 1091.2473
				xmax = 1091.6673
				text = "say"
			intervals [3431]:
				xmin = 1091.6673
				xmax = 1091.9059
				text = ""
			intervals [3432]:
				xmin = 1091.9059
				xmax = 1092.1259
				text = "like"
			intervals [3433]:
				xmin = 1092.1259
				xmax = 1092.2359
				text = ""
			intervals [3434]:
				xmin = 1092.2359
				xmax = 1092.4259
				text = "my"
			intervals [3435]:
				xmin = 1092.4259
				xmax = 1092.7459
				text = "friend"
			intervals [3436]:
				xmin = 1092.7459
				xmax = 1093.1659
				text = "group"
			intervals [3437]:
				xmin = 1093.1659
				xmax = 1094.3947
				text = ""
			intervals [3438]:
				xmin = 1094.3947
				xmax = 1094.9947
				text = "um"
			intervals [3439]:
				xmin = 1094.9947
				xmax = 1095.2892
				text = ""
			intervals [3440]:
				xmin = 1095.2892
				xmax = 1095.4292
				text = "was"
			intervals [3441]:
				xmin = 1095.4292
				xmax = 1095.6692
				text = "maybe"
			intervals [3442]:
				xmin = 1095.6692
				xmax = 1096.0792
				text = "like"
			intervals [3443]:
				xmin = 1096.0792
				xmax = 1096.6342
				text = ""
			intervals [3444]:
				xmin = 1096.6342
				xmax = 1096.8342
				text = "three"
			intervals [3445]:
				xmin = 1096.8342
				xmax = 1097.1142
				text = "black"
			intervals [3446]:
				xmin = 1097.1142
				xmax = 1097.8542
				text = "girls"
			intervals [3447]:
				xmin = 1097.8542
				xmax = 1098.0399
				text = ""
			intervals [3448]:
				xmin = 1098.0399
				xmax = 1098.2999
				text = "two"
			intervals [3449]:
				xmin = 1098.2999
				xmax = 1098.5399
				text = "black"
			intervals [3450]:
				xmin = 1098.5399
				xmax = 1098.5999
				text = ""
			intervals [3451]:
				xmin = 1098.5999
				xmax = 1099.2399
				text = "boys"
			intervals [3452]:
				xmin = 1099.2399
				xmax = 1099.8314
				text = ""
			intervals [3453]:
				xmin = 1099.8314
				xmax = 1099.9514
				text = "and"
			intervals [3454]:
				xmin = 1099.9514
				xmax = 1100.1414
				text = "like"
			intervals [3455]:
				xmin = 1100.1414
				xmax = 1100.291
				text = ""
			intervals [3456]:
				xmin = 1100.291
				xmax = 1100.591
				text = "three"
			intervals [3457]:
				xmin = 1100.591
				xmax = 1100.841
				text = "white"
			intervals [3458]:
				xmin = 1100.841
				xmax = 1101.471
				text = "girls"
			intervals [3459]:
				xmin = 1101.471
				xmax = 1101.7988
				text = ""
			intervals [3460]:
				xmin = 1101.7988
				xmax = 1101.9688
				text = "and"
			intervals [3461]:
				xmin = 1101.9688
				xmax = 1102.1488
				text = "then"
			intervals [3462]:
				xmin = 1102.1488
				xmax = 1102.2988
				text = "one"
			intervals [3463]:
				xmin = 1102.2988
				xmax = 1102.7088
				text = "asian"
			intervals [3464]:
				xmin = 1102.7088
				xmax = 1103.1588
				text = "girl"
			intervals [3465]:
				xmin = 1103.1588
				xmax = 1103.6994
				text = ""
			intervals [3466]:
				xmin = 1103.6994
				xmax = 1103.8494
				text = "or"
			intervals [3467]:
				xmin = 1103.8494
				xmax = 1104.0094
				text = "one"
			intervals [3468]:
				xmin = 1104.0094
				xmax = 1104.3094
				text = "asian"
			intervals [3469]:
				xmin = 1104.3094
				xmax = 1104.6294
				text = "boy"
			intervals [3470]:
				xmin = 1104.6294
				xmax = 1105.330
				text = ""
			intervals [3471]:
				xmin = 1105.330
				xmax = 1105.480
				text = "and"
			intervals [3472]:
				xmin = 1105.480
				xmax = 1105.730
				text = "then"
			intervals [3473]:
				xmin = 1105.730
				xmax = 1106.070
				text = "uh"
			intervals [3474]:
				xmin = 1106.070
				xmax = 1106.6388
				text = ""
			intervals [3475]:
				xmin = 1106.6388
				xmax = 1106.7388
				text = "like"
			intervals [3476]:
				xmin = 1106.7388
				xmax = 1106.7988
				text = ""
			intervals [3477]:
				xmin = 1106.7988
				xmax = 1107.1488
				text = "one"
			intervals [3478]:
				xmin = 1107.1488
				xmax = 1107.4087
				text = ""
			intervals [3479]:
				xmin = 1107.4087
				xmax = 1107.5387
				text = "white"
			intervals [3480]:
				xmin = 1107.5387
				xmax = 1107.5687
				text = ""
			intervals [3481]:
				xmin = 1107.5687
				xmax = 1107.7687
				text = "boy"
			intervals [3482]:
				xmin = 1107.7687
				xmax = 1113.7864
				text = ""
			intervals [3483]:
				xmin = 1113.7864
				xmax = 1114.0164
				text = "she"
			intervals [3484]:
				xmin = 1114.0164
				xmax = 1114.3064
				text = "stayed"
			intervals [3485]:
				xmin = 1114.3064
				xmax = 1114.5264
				text = "in"
			intervals [3486]:
				xmin = 1114.5264
				xmax = 1114.6342
				text = ""
			intervals [3487]:
				xmin = 1114.6342
				xmax = 1115.0142
				text = "public"
			intervals [3488]:
				xmin = 1115.0142
				xmax = 1115.6842
				text = "school"
			intervals [3489]:
				xmin = 1115.6842
				xmax = 1116.5638
				text = ""
			intervals [3490]:
				xmin = 1116.5638
				xmax = 1116.7838
				text = "cause"
			intervals [3491]:
				xmin = 1116.7838
				xmax = 1116.8138
				text = ""
			intervals [3492]:
				xmin = 1116.8138
				xmax = 1117.1038
				text = "rdx"
			intervals [3493]:
				xmin = 1117.1038
				xmax = 1117.2838
				text = "only"
			intervals [3494]:
				xmin = 1117.2838
				xmax = 1117.4638
				text = "goes"
			intervals [3495]:
				xmin = 1117.4638
				xmax = 1117.5738
				text = "up"
			intervals [3496]:
				xmin = 1117.5738
				xmax = 1117.6638
				text = "to"
			intervals [3497]:
				xmin = 1117.6638
				xmax = 1117.7738
				text = "the"
			intervals [3498]:
				xmin = 1117.7738
				xmax = 1118.0538
				text = "sixth"
			intervals [3499]:
				xmin = 1118.0538
				xmax = 1118.3138
				text = "grade"
			intervals [3500]:
				xmin = 1118.3138
				xmax = 1118.4038
				text = "so"
			intervals [3501]:
				xmin = 1118.4038
				xmax = 1118.6038
				text = "she"
			intervals [3502]:
				xmin = 1118.6038
				xmax = 1118.9038
				text = "stayed"
			intervals [3503]:
				xmin = 1118.9038
				xmax = 1119.2338
				text = "there"
			intervals [3504]:
				xmin = 1119.2338
				xmax = 1119.3338
				text = "and"
			intervals [3505]:
				xmin = 1119.3338
				xmax = 1119.4938
				text = "then"
			intervals [3506]:
				xmin = 1119.4938
				xmax = 1119.6538
				text = "she"
			intervals [3507]:
				xmin = 1119.6538
				xmax = 1119.8338
				text = "went"
			intervals [3508]:
				xmin = 1119.8338
				xmax = 1120.2038
				text = "to"
			intervals [3509]:
				xmin = 1120.2038
				xmax = 1120.8995
				text = ""
			intervals [3510]:
				xmin = 1120.8995
				xmax = 1121.1595
				text = "um"
			intervals [3511]:
				xmin = 1121.1595
				xmax = 1121.2695
				text = ""
			intervals [3512]:
				xmin = 1121.2695
				xmax = 1121.9295
				text = "carroll"
			intervals [3513]:
				xmin = 1121.9295
				xmax = 1123.9559
				text = ""
			intervals [3514]:
				xmin = 1123.9559
				xmax = 1124.3659
				text = "which"
			intervals [3515]:
				xmin = 1124.3659
				xmax = 1124.3959
				text = ""
			intervals [3516]:
				xmin = 1124.3959
				xmax = 1124.5559
				text = "is"
			intervals [3517]:
				xmin = 1124.5559
				xmax = 1124.7159
				text = "that"
			intervals [3518]:
				xmin = 1124.7159
				xmax = 1124.7659
				text = "a"
			intervals [3519]:
				xmin = 1124.7659
				xmax = 1125.1159
				text = "private"
			intervals [3520]:
				xmin = 1125.1159
				xmax = 1125.4559
				text = "school"
			intervals [3521]:
				xmin = 1125.4559
				xmax = 1128.8345
				text = ""
			intervals [3522]:
				xmin = 1128.8345
				xmax = 1129.2045
				text = "yeah"
			intervals [3523]:
				xmin = 1129.2045
				xmax = 1131.9502
				text = ""
			intervals [3524]:
				xmin = 1131.9502
				xmax = 1132.2402
				text = "oh"
			intervals [3525]:
				xmin = 1132.2402
				xmax = 1132.7324
				text = ""
			intervals [3526]:
				xmin = 1132.7324
				xmax = 1133.1324
				text = "sorry"
			intervals [3527]:
				xmin = 1133.1324
				xmax = 1134.5254
				text = ""
			intervals [3528]:
				xmin = 1134.5254
				xmax = 1134.7654
				text = "yeah"
			intervals [3529]:
				xmin = 1134.7654
				xmax = 1135.0954
				text = "yeah"
			intervals [3530]:
				xmin = 1135.0954
				xmax = 1136.5989
				text = ""
			intervals [3531]:
				xmin = 1136.5989
				xmax = 1137.1589
				text = "no"
			intervals [3532]:
				xmin = 1137.1589
				xmax = 1137.289
				text = ""
			intervals [3533]:
				xmin = 1137.289
				xmax = 1137.449
				text = "yeah"
			intervals [3534]:
				xmin = 1137.449
				xmax = 1137.579
				text = "i"
			intervals [3535]:
				xmin = 1137.579
				xmax = 1137.709
				text = "don't"
			intervals [3536]:
				xmin = 1137.709
				xmax = 1137.909
				text = "know"
			intervals [3537]:
				xmin = 1137.909
				xmax = 1138.039
				text = "i"
			intervals [3538]:
				xmin = 1138.039
				xmax = 1138.159
				text = "just"
			intervals [3539]:
				xmin = 1138.159
				xmax = 1138.269
				text = "know"
			intervals [3540]:
				xmin = 1138.269
				xmax = 1138.409
				text = "she"
			intervals [3541]:
				xmin = 1138.409
				xmax = 1138.619
				text = "w"
			intervals [3542]:
				xmin = 1138.619
				xmax = 1138.779
				text = "ended"
			intervals [3543]:
				xmin = 1138.779
				xmax = 1138.839
				text = "up"
			intervals [3544]:
				xmin = 1138.839
				xmax = 1139.049
				text = "going"
			intervals [3545]:
				xmin = 1139.049
				xmax = 1139.119
				text = "to"
			intervals [3546]:
				xmin = 1139.119
				xmax = 1139.689
				text = "carroll"
			intervals [3547]:
				xmin = 1139.689
				xmax = 1140.9536
				text = ""
			intervals [3548]:
				xmin = 1140.9536
				xmax = 1141.3136
				text = "and"
			intervals [3549]:
				xmin = 1141.3136
				xmax = 1141.4136
				text = ""
			intervals [3550]:
				xmin = 1141.4136
				xmax = 1141.9336
				text = "yeah"
			intervals [3551]:
				xmin = 1141.9336
				xmax = 1142.1919
				text = ""
			intervals [3552]:
				xmin = 1142.1919
				xmax = 1142.4119
				text = "but"
			intervals [3553]:
				xmin = 1142.4119
				xmax = 1142.7419
				text = "most"
			intervals [3554]:
				xmin = 1142.7419
				xmax = 1143.1319
				text = "people"
			intervals [3555]:
				xmin = 1143.1319
				xmax = 1143.2519
				text = "if"
			intervals [3556]:
				xmin = 1143.2519
				xmax = 1143.3419
				text = "you"
			intervals [3557]:
				xmin = 1143.3419
				xmax = 1143.4519
				text = "got"
			intervals [3558]:
				xmin = 1143.4519
				xmax = 1143.5219
				text = "to"
			intervals [3559]:
				xmin = 1143.5219
				xmax = 1143.8019
				text = "rdx"
			intervals [3560]:
				xmin = 1143.8019
				xmax = 1143.8919
				text = "you're"
			intervals [3561]:
				xmin = 1143.8919
				xmax = 1144.1619
				text = "sposta"
			intervals [3562]:
				xmin = 1144.1619
				xmax = 1144.2219
				text = "to"
			intervals [3563]:
				xmin = 1144.2219
				xmax = 1144.2919
				text = "go"
			intervals [3564]:
				xmin = 1144.2919
				xmax = 1144.5619
				text = "to"
			intervals [3565]:
				xmin = 1144.5619
				xmax = 1145.0589
				text = ""
			intervals [3566]:
				xmin = 1145.0589
				xmax = 1145.5589
				text = "deal"
			intervals [3567]:
				xmin = 1145.5589
				xmax = 1145.6289
				text = ""
			intervals [3568]:
				xmin = 1145.6289
				xmax = 1145.7389
				text = "and"
			intervals [3569]:
				xmin = 1145.7389
				xmax = 1145.8689
				text = "then"
			intervals [3570]:
				xmin = 1145.8689
				xmax = 1146.4589
				text = "wilson"
			intervals [3571]:
				xmin = 1146.4589
				xmax = 1147.1205
				text = ""
			intervals [3572]:
				xmin = 1147.1205
				xmax = 1147.3205
				text = "just"
			intervals [3573]:
				xmin = 1147.3205
				xmax = 1147.4805
				text = "cause"
			intervals [3574]:
				xmin = 1147.4805
				xmax = 1147.6505
				text = "they're"
			intervals [3575]:
				xmin = 1147.6505
				xmax = 1147.9705
				text = "all"
			intervals [3576]:
				xmin = 1147.9705
				xmax = 1148.1641
				text = ""
			intervals [3577]:
				xmin = 1148.1641
				xmax = 1148.2641
				text = "in"
			intervals [3578]:
				xmin = 1148.2641
				xmax = 1148.3941
				text = "that"
			intervals [3579]:
				xmin = 1148.3941
				xmax = 1148.6641
				text = "same"
			intervals [3580]:
				xmin = 1148.6641
				xmax = 1149.3341
				text = "neighborhood"
			intervals [3581]:
				xmin = 1149.3341
				xmax = 1149.8913
				text = ""
			intervals [3582]:
				xmin = 1149.8913
				xmax = 1150.3513
				text = "um"
			intervals [3583]:
				xmin = 1150.3513
				xmax = 1151.2854
				text = ""
			intervals [3584]:
				xmin = 1151.2854
				xmax = 1151.8754
				text = "but"
			intervals [3585]:
				xmin = 1151.8754
				xmax = 1152.6875
				text = ""
			intervals [3586]:
				xmin = 1152.6875
				xmax = 1152.7875
				text = "the"
			intervals [3587]:
				xmin = 1152.7875
				xmax = 1152.9075
				text = "pu-"
			intervals [3588]:
				xmin = 1152.9075
				xmax = 1153.1018
				text = ""
			intervals [3589]:
				xmin = 1153.1018
				xmax = 1153.4418
				text = "public"
			intervals [3590]:
				xmin = 1153.4418
				xmax = 1153.6918
				text = "schools"
			intervals [3591]:
				xmin = 1153.6918
				xmax = 1153.8418
				text = "weren't"
			intervals [3592]:
				xmin = 1153.8418
				xmax = 1154.2118
				text = "really"
			intervals [3593]:
				xmin = 1154.2118
				xmax = 1154.3052
				text = ""
			intervals [3594]:
				xmin = 1154.3052
				xmax = 1154.9752
				text = "teaching"
			intervals [3595]:
				xmin = 1154.9752
				xmax = 1156.2382
				text = ""
			intervals [3596]:
				xmin = 1156.2382
				xmax = 1156.8382
				text = "enough"
			intervals [3597]:
				xmin = 1156.8382
				xmax = 1157.8497
				text = ""
			intervals [3598]:
				xmin = 1157.8497
				xmax = 1157.9097
				text = "in"
			intervals [3599]:
				xmin = 1157.9097
				xmax = 1158.0597
				text = "my"
			intervals [3600]:
				xmin = 1158.0597
				xmax = 1158.3697
				text = "parents'"
			intervals [3601]:
				xmin = 1158.3697
				xmax = 1158.7697
				text = "opinion"
			intervals [3602]:
				xmin = 1158.7697
				xmax = 1159.3071
				text = ""
			intervals [3603]:
				xmin = 1159.3071
				xmax = 1159.4971
				text = "and"
			intervals [3604]:
				xmin = 1159.4971
				xmax = 1159.6271
				text = "my"
			intervals [3605]:
				xmin = 1159.6271
				xmax = 1159.6571
				text = ""
			intervals [3606]:
				xmin = 1159.6571
				xmax = 1159.9771
				text = "opinion"
			intervals [3607]:
				xmin = 1159.9771
				xmax = 1160.0571
				text = "i"
			intervals [3608]:
				xmin = 1160.0571
				xmax = 1160.0871
				text = ""
			intervals [3609]:
				xmin = 1160.0871
				xmax = 1160.4771
				text = "guess"
			intervals [3610]:
				xmin = 1160.4771
				xmax = 1164.9336
				text = ""
			intervals [3611]:
				xmin = 1164.9336
				xmax = 1165.1736
				text = "<unk>"
			intervals [3612]:
				xmin = 1165.1736
				xmax = 1166.0962
				text = ""
			intervals [3613]:
				xmin = 1166.0962
				xmax = 1166.3862
				text = "uh"
			intervals [3614]:
				xmin = 1166.3862
				xmax = 1168.7366
				text = ""
			intervals [3615]:
				xmin = 1168.7366
				xmax = 1168.8366
				text = "the"
			intervals [3616]:
				xmin = 1168.8366
				xmax = 1169.3766
				text = "money"
			intervals [3617]:
				xmin = 1169.3766
				xmax = 1170.0641
				text = ""
			intervals [3618]:
				xmin = 1170.0641
				xmax = 1170.2841
				text = "cause"
			intervals [3619]:
				xmin = 1170.2841
				xmax = 1170.4041
				text = "my"
			intervals [3620]:
				xmin = 1170.4041
				xmax = 1170.7541
				text = "dad"
			intervals [3621]:
				xmin = 1170.7541
				xmax = 1171.0541
				text = "works"
			intervals [3622]:
				xmin = 1171.0541
				xmax = 1171.3641
				text = "here"
			intervals [3623]:
				xmin = 1171.3641
				xmax = 1171.3941
				text = ""
			intervals [3624]:
				xmin = 1171.3941
				xmax = 1171.5241
				text = "they"
			intervals [3625]:
				xmin = 1171.5241
				xmax = 1171.7441
				text = "pay"
			intervals [3626]:
				xmin = 1171.7441
				xmax = 1171.8941
				text = "for"
			intervals [3627]:
				xmin = 1171.8941
				xmax = 1172.0541
				text = "two"
			intervals [3628]:
				xmin = 1172.0541
				xmax = 1172.3041
				text = "thirds"
			intervals [3629]:
				xmin = 1172.3041
				xmax = 1172.3641
				text = "of"
			intervals [3630]:
				xmin = 1172.3641
				xmax = 1172.3941
				text = ""
			intervals [3631]:
				xmin = 1172.3941
				xmax = 1172.5041
				text = "my"
			intervals [3632]:
				xmin = 1172.5041
				xmax = 1172.9341
				text = "tuition"
			intervals [3633]:
				xmin = 1172.9341
				xmax = 1174.3053
				text = ""
			intervals [3634]:
				xmin = 1174.3053
				xmax = 1174.7153
				text = "um"
			intervals [3635]:
				xmin = 1174.7153
				xmax = 1176.0358
				text = ""
			intervals [3636]:
				xmin = 1176.0358
				xmax = 1176.2958
				text = "and"
			intervals [3637]:
				xmin = 1176.2958
				xmax = 1176.4358
				text = "i"
			intervals [3638]:
				xmin = 1176.4358
				xmax = 1176.5858
				text = ""
			intervals [3639]:
				xmin = 1176.5858
				xmax = 1176.7158
				text = "i"
			intervals [3640]:
				xmin = 1176.7158
				xmax = 1177.0658
				text = "mean"
			intervals [3641]:
				xmin = 1177.0658
				xmax = 1177.2221
				text = ""
			intervals [3642]:
				xmin = 1177.2221
				xmax = 1177.3621
				text = "i"
			intervals [3643]:
				xmin = 1177.3621
				xmax = 1177.5421
				text = "always"
			intervals [3644]:
				xmin = 1177.5421
				xmax = 1177.7021
				text = "thought"
			intervals [3645]:
				xmin = 1177.7021
				xmax = 1177.7821
				text = "i"
			intervals [3646]:
				xmin = 1177.7821
				xmax = 1177.9021
				text = "would"
			intervals [3647]:
				xmin = 1177.9021
				xmax = 1178.0121
				text = "go"
			intervals [3648]:
				xmin = 1178.0121
				xmax = 1178.1221
				text = "to"
			intervals [3649]:
				xmin = 1178.1221
				xmax = 1178.5021
				text = "college"
			intervals [3650]:
				xmin = 1178.5021
				xmax = 1178.5921
				text = "in"
			intervals [3651]:
				xmin = 1178.5921
				xmax = 1178.6821
				text = "new"
			intervals [3652]:
				xmin = 1178.6821
				xmax = 1179.1121
				text = "york"
			intervals [3653]:
				xmin = 1179.1121
				xmax = 1179.2042
				text = ""
			intervals [3654]:
				xmin = 1179.2042
				xmax = 1179.3542
				text = "cause"
			intervals [3655]:
				xmin = 1179.3542
				xmax = 1179.4442
				text = "i"
			intervals [3656]:
				xmin = 1179.4442
				xmax = 1179.7942
				text = "really"
			intervals [3657]:
				xmin = 1179.7942
				xmax = 1180.0542
				text = "love"
			intervals [3658]:
				xmin = 1180.0542
				xmax = 1180.0842
				text = ""
			intervals [3659]:
				xmin = 1180.0842
				xmax = 1180.1742
				text = "new"
			intervals [3660]:
				xmin = 1180.1742
				xmax = 1180.4042
				text = "york"
			intervals [3661]:
				xmin = 1180.4042
				xmax = 1180.7342
				text = "city"
			intervals [3662]:
				xmin = 1180.7342
				xmax = 1181.4553
				text = ""
			intervals [3663]:
				xmin = 1181.4553
				xmax = 1181.7553
				text = "but"
			intervals [3664]:
				xmin = 1181.7553
				xmax = 1182.0053
				text = "um"
			intervals [3665]:
				xmin = 1182.0053
				xmax = 1182.139
				text = ""
			intervals [3666]:
				xmin = 1182.139
				xmax = 1182.249
				text = "my"
			intervals [3667]:
				xmin = 1182.249
				xmax = 1182.449
				text = "mom"
			intervals [3668]:
				xmin = 1182.449
				xmax = 1182.609
				text = "didn't"
			intervals [3669]:
				xmin = 1182.609
				xmax = 1182.729
				text = "want"
			intervals [3670]:
				xmin = 1182.729
				xmax = 1182.799
				text = "me"
			intervals [3671]:
				xmin = 1182.799
				xmax = 1182.879
				text = "to"
			intervals [3672]:
				xmin = 1182.879
				xmax = 1183.019
				text = "go"
			intervals [3673]:
				xmin = 1183.019
				xmax = 1183.269
				text = "there"
			intervals [3674]:
				xmin = 1183.269
				xmax = 1183.5548
				text = ""
			intervals [3675]:
				xmin = 1183.5548
				xmax = 1183.6548
				text = "and"
			intervals [3676]:
				xmin = 1183.6548
				xmax = 1183.7848
				text = "then"
			intervals [3677]:
				xmin = 1183.7848
				xmax = 1183.8448
				text = "i"
			intervals [3678]:
				xmin = 1183.8448
				xmax = 1184.0948
				text = "didn't"
			intervals [3679]:
				xmin = 1184.0948
				xmax = 1184.2048
				text = "get"
			intervals [3680]:
				xmin = 1184.2048
				xmax = 1184.4348
				text = "in"
			intervals [3681]:
				xmin = 1184.4348
				xmax = 1185.2748
				text = "<unk>"
			intervals [3682]:
				xmin = 1185.2748
				xmax = 1185.4048
				text = "to"
			intervals [3683]:
				xmin = 1185.4048
				xmax = 1185.8948
				text = "nyu"
			intervals [3684]:
				xmin = 1185.8948
				xmax = 1186.5448
				text = "<unk>"
			intervals [3685]:
				xmin = 1186.5448
				xmax = 1186.7048
				text = "so"
			intervals [3686]:
				xmin = 1186.7048
				xmax = 1186.8448
				text = "that"
			intervals [3687]:
				xmin = 1186.8448
				xmax = 1186.9748
				text = "was"
			intervals [3688]:
				xmin = 1186.9748
				xmax = 1187.3548
				text = "definitely"
			intervals [3689]:
				xmin = 1187.3548
				xmax = 1187.5148
				text = "off"
			intervals [3690]:
				xmin = 1187.5148
				xmax = 1187.6048
				text = "the"
			intervals [3691]:
				xmin = 1187.6048
				xmax = 1188.0248
				text = "table"
			intervals [3692]:
				xmin = 1188.0248
				xmax = 1188.4297
				text = ""
			intervals [3693]:
				xmin = 1188.4297
				xmax = 1188.7197
				text = "um"
			intervals [3694]:
				xmin = 1188.7197
				xmax = 1188.8297
				text = "and"
			intervals [3695]:
				xmin = 1188.8297
				xmax = 1188.9397
				text = "out"
			intervals [3696]:
				xmin = 1188.9397
				xmax = 1189.0197
				text = "of"
			intervals [3697]:
				xmin = 1189.0197
				xmax = 1189.1897
				text = "all"
			intervals [3698]:
				xmin = 1189.1897
				xmax = 1189.2597
				text = "the"
			intervals [3699]:
				xmin = 1189.2597
				xmax = 1189.3697
				text = "s"
			intervals [3700]:
				xmin = 1189.3697
				xmax = 1189.5228
				text = ""
			intervals [3701]:
				xmin = 1189.5228
				xmax = 1189.6328
				text = "the"
			intervals [3702]:
				xmin = 1189.6328
				xmax = 1189.9628
				text = "schools"
			intervals [3703]:
				xmin = 1189.9628
				xmax = 1190.0328
				text = "i"
			intervals [3704]:
				xmin = 1190.0328
				xmax = 1190.2328
				text = "got"
			intervals [3705]:
				xmin = 1190.2328
				xmax = 1190.6728
				text = "into"
			intervals [3706]:
				xmin = 1190.6728
				xmax = 1191.2655
				text = ""
			intervals [3707]:
				xmin = 1191.2655
				xmax = 1191.7155
				text = "georgetown"
			intervals [3708]:
				xmin = 1191.7155
				xmax = 1191.8655
				text = "just"
			intervals [3709]:
				xmin = 1191.8655
				xmax = 1192.0255
				text = "made"
			intervals [3710]:
				xmin = 1192.0255
				xmax = 1192.1055
				text = "the"
			intervals [3711]:
				xmin = 1192.1055
				xmax = 1192.3355
				text = "most"
			intervals [3712]:
				xmin = 1192.3355
				xmax = 1192.7855
				text = "sense"
			intervals [3713]:
				xmin = 1192.7855
				xmax = 1192.8855
				text = "in"
			intervals [3714]:
				xmin = 1192.8855
				xmax = 1193.1555
				text = "terms"
			intervals [3715]:
				xmin = 1193.1555
				xmax = 1193.2655
				text = "of"
			intervals [3716]:
				xmin = 1193.2655
				xmax = 1193.4755
				text = "like"
			intervals [3717]:
				xmin = 1193.4755
				xmax = 1194.132
				text = ""
			intervals [3718]:
				xmin = 1194.132
				xmax = 1194.252
				text = "the"
			intervals [3719]:
				xmin = 1194.252
				xmax = 1194.902
				text = "name"
			intervals [3720]:
				xmin = 1194.902
				xmax = 1195.3566
				text = ""
			intervals [3721]:
				xmin = 1195.3566
				xmax = 1195.7366
				text = "and"
			intervals [3722]:
				xmin = 1195.7366
				xmax = 1195.8966
				text = ""
			intervals [3723]:
				xmin = 1195.8966
				xmax = 1196.3766
				text = "the"
			intervals [3724]:
				xmin = 1196.3766
				xmax = 1196.5193
				text = ""
			intervals [3725]:
				xmin = 1196.5193
				xmax = 1197.0893
				text = "academics"
			intervals [3726]:
				xmin = 1197.0893
				xmax = 1197.4493
				text = "here"
			intervals [3727]:
				xmin = 1197.4493
				xmax = 1197.7918
				text = ""
			intervals [3728]:
				xmin = 1197.7918
				xmax = 1197.9718
				text = "and"
			intervals [3729]:
				xmin = 1197.9718
				xmax = 1198.0618
				text = "the"
			intervals [3730]:
				xmin = 1198.0618
				xmax = 1198.4118
				text = "money"
			intervals [3731]:
				xmin = 1198.4118
				xmax = 1199.2642
				text = ""
			intervals [3732]:
				xmin = 1199.2642
				xmax = 1199.4942
				text = "so"
			intervals [3733]:
				xmin = 1199.4942
				xmax = 1206.5071
				text = ""
			intervals [3734]:
				xmin = 1206.5071
				xmax = 1206.6971
				text = "yeah"
			intervals [3735]:
				xmin = 1206.6971
				xmax = 1206.8171
				text = "i"
			intervals [3736]:
				xmin = 1206.8171
				xmax = 1207.1071
				text = "still"
			intervals [3737]:
				xmin = 1207.1071
				xmax = 1207.2871
				text = "knew"
			intervals [3738]:
				xmin = 1207.2871
				xmax = 1207.4571
				text = "that"
			intervals [3739]:
				xmin = 1207.4571
				xmax = 1207.7071
				text = "even"
			intervals [3740]:
				xmin = 1207.7071
				xmax = 1207.8871
				text = "though"
			intervals [3741]:
				xmin = 1207.8871
				xmax = 1207.9571
				text = "i"
			intervals [3742]:
				xmin = 1207.9571
				xmax = 1208.2071
				text = "came"
			intervals [3743]:
				xmin = 1208.2071
				xmax = 1208.3271
				text = "in"
			intervals [3744]:
				xmin = 1208.3271
				xmax = 1209.1271
				text = "undecided"
			intervals [3745]:
				xmin = 1209.1271
				xmax = 1216.8678
				text = ""
			intervals [3746]:
				xmin = 1216.8678
				xmax = 1217.2178
				text = "mm-hm"
			intervals [3747]:
				xmin = 1217.2178
				xmax = 1219.5907
				text = ""
			intervals [3748]:
				xmin = 1219.5907
				xmax = 1219.7207
				text = "<unk>"
			intervals [3749]:
				xmin = 1219.7207
				xmax = 1220.1778
				text = ""
			intervals [3750]:
				xmin = 1220.1778
				xmax = 1220.5478
				text = "yeah"
			intervals [3751]:
				xmin = 1220.5478
				xmax = 1220.8278
				text = "so"
			intervals [3752]:
				xmin = 1220.8278
				xmax = 1221.0078
				text = "one"
			intervals [3753]:
				xmin = 1221.0078
				xmax = 1221.0678
				text = "of"
			intervals [3754]:
				xmin = 1221.0678
				xmax = 1221.2478
				text = "my"
			intervals [3755]:
				xmin = 1221.2478
				xmax = 1221.9678
				text = "friends"
			intervals [3756]:
				xmin = 1221.9678
				xmax = 1222.3031
				text = ""
			intervals [3757]:
				xmin = 1222.3031
				xmax = 1222.7931
				text = "um"
			intervals [3758]:
				xmin = 1222.7931
				xmax = 1222.974
				text = ""
			intervals [3759]:
				xmin = 1222.974
				xmax = 1223.114
				text = "from"
			intervals [3760]:
				xmin = 1223.114
				xmax = 1223.244
				text = "my"
			intervals [3761]:
				xmin = 1223.244
				xmax = 1223.304
				text = ""
			intervals [3762]:
				xmin = 1223.304
				xmax = 1223.664
				text = "freshman"
			intervals [3763]:
				xmin = 1223.664
				xmax = 1223.694
				text = ""
			intervals [3764]:
				xmin = 1223.694
				xmax = 1223.974
				text = "door"
			intervals [3765]:
				xmin = 1223.974
				xmax = 1224.094
				text = ""
			intervals [3766]:
				xmin = 1224.094
				xmax = 1224.404
				text = "dorm"
			intervals [3767]:
				xmin = 1224.404
				xmax = 1224.554
				text = "she"
			intervals [3768]:
				xmin = 1224.554
				xmax = 1224.704
				text = "lived"
			intervals [3769]:
				xmin = 1224.704
				xmax = 1224.784
				text = "on"
			intervals [3770]:
				xmin = 1224.784
				xmax = 1224.924
				text = "my"
			intervals [3771]:
				xmin = 1224.924
				xmax = 1225.014
				text = ""
			intervals [3772]:
				xmin = 1225.014
				xmax = 1225.374
				text = "floor"
			intervals [3773]:
				xmin = 1225.374
				xmax = 1225.908
				text = ""
			intervals [3774]:
				xmin = 1225.908
				xmax = 1226.058
				text = "and"
			intervals [3775]:
				xmin = 1226.058
				xmax = 1226.228
				text = "she"
			intervals [3776]:
				xmin = 1226.228
				xmax = 1226.318
				text = "s"
			intervals [3777]:
				xmin = 1226.318
				xmax = 1226.368
				text = "a"
			intervals [3778]:
				xmin = 1226.368
				xmax = 1226.848
				text = "linguistics"
			intervals [3779]:
				xmin = 1226.848
				xmax = 1227.328
				text = "major"
			intervals [3780]:
				xmin = 1227.328
				xmax = 1227.6997
				text = ""
			intervals [3781]:
				xmin = 1227.6997
				xmax = 1228.0697
				text = "and"
			intervals [3782]:
				xmin = 1228.0697
				xmax = 1228.1897
				text = "one"
			intervals [3783]:
				xmin = 1228.1897
				xmax = 1228.3697
				text = "night"
			intervals [3784]:
				xmin = 1228.3697
				xmax = 1228.4797
				text = "we"
			intervals [3785]:
				xmin = 1228.4797
				xmax = 1228.5997
				text = "were"
			intervals [3786]:
				xmin = 1228.5997
				xmax = 1228.7097
				text = "in"
			intervals [3787]:
				xmin = 1228.7097
				xmax = 1228.8097
				text = "an"
			intervals [3788]:
				xmin = 1228.8097
				xmax = 1228.8797
				text = ""
			intervals [3789]:
				xmin = 1228.8797
				xmax = 1229.2697
				text = "uber"
			intervals [3790]:
				xmin = 1229.2697
				xmax = 1229.7951
				text = ""
			intervals [3791]:
				xmin = 1229.7951
				xmax = 1229.8951
				text = "and"
			intervals [3792]:
				xmin = 1229.8951
				xmax = 1229.9751
				text = "the"
			intervals [3793]:
				xmin = 1229.9751
				xmax = 1230.3151
				text = "driver"
			intervals [3794]:
				xmin = 1230.3151
				xmax = 1230.4751
				text = "was"
			intervals [3795]:
				xmin = 1230.4751
				xmax = 1230.8651
				text = "asking"
			intervals [3796]:
				xmin = 1230.8651
				xmax = 1230.9951
				text = "us"
			intervals [3797]:
				xmin = 1230.9951
				xmax = 1231.2351
				text = "about"
			intervals [3798]:
				xmin = 1231.2351
				xmax = 1231.3551
				text = "our"
			intervals [3799]:
				xmin = 1231.3551
				xmax = 1231.9451
				text = "majors"
			intervals [3800]:
				xmin = 1231.9451
				xmax = 1232.1004
				text = ""
			intervals [3801]:
				xmin = 1232.1004
				xmax = 1232.3904
				text = "and"
			intervals [3802]:
				xmin = 1232.3904
				xmax = 1232.4304
				text = ""
			intervals [3803]:
				xmin = 1232.4304
				xmax = 1232.6904
				text = "so"
			intervals [3804]:
				xmin = 1232.6904
				xmax = 1232.7204
				text = ""
			intervals [3805]:
				xmin = 1232.7204
				xmax = 1232.8304
				text = "he"
			intervals [3806]:
				xmin = 1232.8304
				xmax = 1233.0704
				text = "started"
			intervals [3807]:
				xmin = 1233.0704
				xmax = 1233.2904
				text = "talking"
			intervals [3808]:
				xmin = 1233.2904
				xmax = 1233.3504
				text = "to"
			intervals [3809]:
				xmin = 1233.3504
				xmax = 1233.4604
				text = "her"
			intervals [3810]:
				xmin = 1233.4604
				xmax = 1233.6404
				text = "about"
			intervals [3811]:
				xmin = 1233.6404
				xmax = 1234.3304
				text = "linguistics"
			intervals [3812]:
				xmin = 1234.3304
				xmax = 1234.3604
				text = ""
			intervals [3813]:
				xmin = 1234.3604
				xmax = 1234.4604
				text = "and"
			intervals [3814]:
				xmin = 1234.4604
				xmax = 1234.5204
				text = "i"
			intervals [3815]:
				xmin = 1234.5204
				xmax = 1234.7104
				text = "didn't"
			intervals [3816]:
				xmin = 1234.7104
				xmax = 1235.0604
				text = "realize"
			intervals [3817]:
				xmin = 1235.0604
				xmax = 1235.1704
				text = "how"
			intervals [3818]:
				xmin = 1235.1704
				xmax = 1235.3804
				text = "much"
			intervals [3819]:
				xmin = 1235.3804
				xmax = 1235.4804
				text = "you"
			intervals [3820]:
				xmin = 1235.4804
				xmax = 1235.6104
				text = "could"
			intervals [3821]:
				xmin = 1235.6104
				xmax = 1235.6504
				text = ""
			intervals [3822]:
				xmin = 1235.6504
				xmax = 1235.8804
				text = "do"
			intervals [3823]:
				xmin = 1235.8804
				xmax = 1236.0504
				text = "with"
			intervals [3824]:
				xmin = 1236.0504
				xmax = 1236.7804
				text = "linguistics"
			intervals [3825]:
				xmin = 1236.7804
				xmax = 1237.2363
				text = ""
			intervals [3826]:
				xmin = 1237.2363
				xmax = 1237.3863
				text = "cause"
			intervals [3827]:
				xmin = 1237.3863
				xmax = 1237.4763
				text = "i"
			intervals [3828]:
				xmin = 1237.4763
				xmax = 1237.6463
				text = "didn't"
			intervals [3829]:
				xmin = 1237.6463
				xmax = 1237.8263
				text = "really"
			intervals [3830]:
				xmin = 1237.8263
				xmax = 1238.0563
				text = "know"
			intervals [3831]:
				xmin = 1238.0563
				xmax = 1238.1863
				text = "what"
			intervals [3832]:
				xmin = 1238.1863
				xmax = 1238.2163
				text = ""
			intervals [3833]:
				xmin = 1238.2163
				xmax = 1238.3263
				text = "it"
			intervals [3834]:
				xmin = 1238.3263
				xmax = 1238.3563
				text = ""
			intervals [3835]:
				xmin = 1238.3563
				xmax = 1239.0063
				text = "was"
			intervals [3836]:
				xmin = 1239.0063
				xmax = 1239.0363
				text = ""
			intervals [3837]:
				xmin = 1239.0363
				xmax = 1239.1963
				text = "like"
			intervals [3838]:
				xmin = 1239.1963
				xmax = 1239.2263
				text = ""
			intervals [3839]:
				xmin = 1239.2263
				xmax = 1239.5863
				text = "coming"
			intervals [3840]:
				xmin = 1239.5863
				xmax = 1240.0463
				text = "into"
			intervals [3841]:
				xmin = 1240.0463
				xmax = 1240.5597
				text = ""
			intervals [3842]:
				xmin = 1240.5597
				xmax = 1241.1897
				text = "georgetown"
			intervals [3843]:
				xmin = 1241.1897
				xmax = 1241.7031
				text = ""
			intervals [3844]:
				xmin = 1241.7031
				xmax = 1241.8831
				text = "and"
			intervals [3845]:
				xmin = 1241.8831
				xmax = 1242.1731
				text = "so"
			intervals [3846]:
				xmin = 1242.1731
				xmax = 1242.4431
				text = "hearing"
			intervals [3847]:
				xmin = 1242.4431
				xmax = 1242.5531
				text = "her"
			intervals [3848]:
				xmin = 1242.5531
				xmax = 1242.7831
				text = "talk"
			intervals [3849]:
				xmin = 1242.7831
				xmax = 1243.0231
				text = "about"
			intervals [3850]:
				xmin = 1243.0231
				xmax = 1243.1031
				text = "it"
			intervals [3851]:
				xmin = 1243.1031
				xmax = 1243.1731
				text = "i"
			intervals [3852]:
				xmin = 1243.1731
				xmax = 1243.3031
				text = "was"
			intervals [3853]:
				xmin = 1243.3031
				xmax = 1243.5531
				text = "like"
			intervals [3854]:
				xmin = 1243.5531
				xmax = 1243.8031
				text = "oh"
			intervals [3855]:
				xmin = 1243.8031
				xmax = 1244.1131
				text = "like"
			intervals [3856]:
				xmin = 1244.1131
				xmax = 1244.6737
				text = ""
			intervals [3857]:
				xmin = 1244.6737
				xmax = 1244.9637
				text = "maybe"
			intervals [3858]:
				xmin = 1244.9637
				xmax = 1245.0937
				text = "i"
			intervals [3859]:
				xmin = 1245.0937
				xmax = 1245.2337
				text = "can"
			intervals [3860]:
				xmin = 1245.2337
				xmax = 1245.3937
				text = "get"
			intervals [3861]:
				xmin = 1245.3937
				xmax = 1245.6237
				text = "into"
			intervals [3862]:
				xmin = 1245.6237
				xmax = 1245.9737
				text = "this"
			intervals [3863]:
				xmin = 1245.9737
				xmax = 1246.0037
				text = ""
			intervals [3864]:
				xmin = 1246.0037
				xmax = 1246.0837
				text = "and"
			intervals [3865]:
				xmin = 1246.0837
				xmax = 1246.3237
				text = "plus"
			intervals [3866]:
				xmin = 1246.3237
				xmax = 1246.4637
				text = "with"
			intervals [3867]:
				xmin = 1246.4637
				xmax = 1246.7437
				text = "the"
			intervals [3868]:
				xmin = 1246.7437
				xmax = 1246.8737
				text = ""
			intervals [3869]:
				xmin = 1246.8737
				xmax = 1247.3337
				text = "cognitive"
			intervals [3870]:
				xmin = 1247.3337
				xmax = 1247.6937
				text = "science"
			intervals [3871]:
				xmin = 1247.6937
				xmax = 1248.1037
				text = "minor"
			intervals [3872]:
				xmin = 1248.1037
				xmax = 1248.5779
				text = ""
			intervals [3873]:
				xmin = 1248.5779
				xmax = 1248.6479
				text = "you"
			intervals [3874]:
				xmin = 1248.6479
				xmax = 1248.7379
				text = "have"
			intervals [3875]:
				xmin = 1248.7379
				xmax = 1248.8179
				text = "to"
			intervals [3876]:
				xmin = 1248.8179
				xmax = 1249.0679
				text = "take"
			intervals [3877]:
				xmin = 1249.0679
				xmax = 1249.1079
				text = ""
			intervals [3878]:
				xmin = 1249.1079
				xmax = 1249.2979
				text = "two"
			intervals [3879]:
				xmin = 1249.2979
				xmax = 1249.8579
				text = "classes"
			intervals [3880]:
				xmin = 1249.8579
				xmax = 1249.9479
				text = "in"
			intervals [3881]:
				xmin = 1249.9479
				xmax = 1249.9979
				text = ""
			intervals [3882]:
				xmin = 1249.9979
				xmax = 1250.1879
				text = "like"
			intervals [3883]:
				xmin = 1250.1879
				xmax = 1250.3379
				text = ""
			intervals [3884]:
				xmin = 1250.3379
				xmax = 1250.4879
				text = "these"
			intervals [3885]:
				xmin = 1250.4879
				xmax = 1250.7679
				text = "different"
			intervals [3886]:
				xmin = 1250.7679
				xmax = 1251.2479
				text = "areas"
			intervals [3887]:
				xmin = 1251.2479
				xmax = 1251.3279
				text = "and"
			intervals [3888]:
				xmin = 1251.3279
				xmax = 1251.4279
				text = "i"
			intervals [3889]:
				xmin = 1251.4279
				xmax = 1251.6879
				text = "hate"
			intervals [3890]:
				xmin = 1251.6879
				xmax = 1251.9121
				text = ""
			intervals [3891]:
				xmin = 1251.9121
				xmax = 1252.1621
				text = "like"
			intervals [3892]:
				xmin = 1252.1621
				xmax = 1252.2021
				text = "i"
			intervals [3893]:
				xmin = 1252.2021
				xmax = 1252.3121
				text = "don't"
			intervals [3894]:
				xmin = 1252.3121
				xmax = 1252.4921
				text = "really"
			intervals [3895]:
				xmin = 1252.4921
				xmax = 1252.6821
				text = "like"
			intervals [3896]:
				xmin = 1252.6821
				xmax = 1253.0821
				text = "math"
			intervals [3897]:
				xmin = 1253.0821
				xmax = 1253.6977
				text = ""
			intervals [3898]:
				xmin = 1253.6977
				xmax = 1253.7377
				text = "i"
			intervals [3899]:
				xmin = 1253.7377
				xmax = 1253.8277
				text = "don't"
			intervals [3900]:
				xmin = 1253.8277
				xmax = 1253.9677
				text = "really"
			intervals [3901]:
				xmin = 1253.9677
				xmax = 1254.2077
				text = "like"
			intervals [3902]:
				xmin = 1254.2077
				xmax = 1255.0577
				text = "science"
			intervals [3903]:
				xmin = 1255.0577
				xmax = 1255.5003
				text = ""
			intervals [3904]:
				xmin = 1255.5003
				xmax = 1255.7603
				text = "like"
			intervals [3905]:
				xmin = 1255.7603
				xmax = 1255.9659
				text = ""
			intervals [3906]:
				xmin = 1255.9659
				xmax = 1256.1759
				text = "like"
			intervals [3907]:
				xmin = 1256.1759
				xmax = 1256.5959
				text = "actual"
			intervals [3908]:
				xmin = 1256.5959
				xmax = 1256.9859
				text = "science"
			intervals [3909]:
				xmin = 1256.9859
				xmax = 1257.4559
				text = "psychology"
			intervals [3910]:
				xmin = 1257.4559
				xmax = 1257.5359
				text = "is"
			intervals [3911]:
				xmin = 1257.5359
				xmax = 1257.6459
				text = "like"
			intervals [3912]:
				xmin = 1257.6459
				xmax = 1257.6759
				text = ""
			intervals [3913]:
				xmin = 1257.6759
				xmax = 1257.7659
				text = "a"
			intervals [3914]:
				xmin = 1257.7659
				xmax = 1258.1059
				text = "social"
			intervals [3915]:
				xmin = 1258.1059
				xmax = 1258.5259
				text = "science"
			intervals [3916]:
				xmin = 1258.5259
				xmax = 1258.7459
				text = "so"
			intervals [3917]:
				xmin = 1258.7459
				xmax = 1258.7759
				text = ""
			intervals [3918]:
				xmin = 1258.7759
				xmax = 1258.9659
				text = "i'm"
			intervals [3919]:
				xmin = 1258.9659
				xmax = 1259.2559
				text = "okay"
			intervals [3920]:
				xmin = 1259.2559
				xmax = 1259.5859
				text = "there"
			intervals [3921]:
				xmin = 1259.5859
				xmax = 1260.0429
				text = ""
			intervals [3922]:
				xmin = 1260.0429
				xmax = 1260.1929
				text = "so"
			intervals [3923]:
				xmin = 1260.1929
				xmax = 1260.2829
				text = "i"
			intervals [3924]:
				xmin = 1260.2829
				xmax = 1260.6929
				text = "decided"
			intervals [3925]:
				xmin = 1260.6929
				xmax = 1260.7729
				text = "to"
			intervals [3926]:
				xmin = 1260.7729
				xmax = 1261.0029
				text = "do"
			intervals [3927]:
				xmin = 1261.0029
				xmax = 1261.0729
				text = ""
			intervals [3928]:
				xmin = 1261.0729
				xmax = 1261.2429
				text = "do"
			intervals [3929]:
				xmin = 1261.2429
				xmax = 1261.4729
				text = "my"
			intervals [3930]:
				xmin = 1261.4729
				xmax = 1261.7129
				text = "two"
			intervals [3931]:
				xmin = 1261.7129
				xmax = 1261.7429
				text = ""
			intervals [3932]:
				xmin = 1261.7429
				xmax = 1261.8629
				text = "c"
			intervals [3933]:
				xmin = 1261.8629
				xmax = 1262.0729
				text = ""
			intervals [3934]:
				xmin = 1262.0729
				xmax = 1262.7429
				text = "requirements"
			intervals [3935]:
				xmin = 1262.7429
				xmax = 1262.9329
				text = "in"
			intervals [3936]:
				xmin = 1262.9329
				xmax = 1263.5329
				text = "philosophy"
			intervals [3937]:
				xmin = 1263.5329
				xmax = 1263.6629
				text = "and"
			intervals [3938]:
				xmin = 1263.6629
				xmax = 1264.3329
				text = "linguistics"
			intervals [3939]:
				xmin = 1264.3329
				xmax = 1264.8253
				text = ""
			intervals [3940]:
				xmin = 1264.8253
				xmax = 1264.9153
				text = "and"
			intervals [3941]:
				xmin = 1264.9153
				xmax = 1264.9953
				text = "so"
			intervals [3942]:
				xmin = 1264.9953
				xmax = 1265.0653
				text = "i"
			intervals [3943]:
				xmin = 1265.0653
				xmax = 1265.2453
				text = "took"
			intervals [3944]:
				xmin = 1265.2453
				xmax = 1265.3353
				text = "the"
			intervals [3945]:
				xmin = 1265.3353
				xmax = 1265.5953
				text = "intro"
			intervals [3946]:
				xmin = 1265.5953
				xmax = 1265.6653
				text = "to"
			intervals [3947]:
				xmin = 1265.6653
				xmax = 1266.1953
				text = "linguistics"
			intervals [3948]:
				xmin = 1266.1953
				xmax = 1266.5553
				text = "class"
			intervals [3949]:
				xmin = 1266.5553
				xmax = 1266.6653
				text = "and"
			intervals [3950]:
				xmin = 1266.6653
				xmax = 1266.7653
				text = "i"
			intervals [3951]:
				xmin = 1266.7653
				xmax = 1266.8753
				text = "was"
			intervals [3952]:
				xmin = 1266.8753
				xmax = 1266.9953
				text = "like"
			intervals [3953]:
				xmin = 1266.9953
				xmax = 1267.0853
				text = ""
			intervals [3954]:
				xmin = 1267.0853
				xmax = 1267.2053
				text = "i'm"
			intervals [3955]:
				xmin = 1267.2053
				xmax = 1267.4453
				text = "doing"
			intervals [3956]:
				xmin = 1267.4453
				xmax = 1267.6553
				text = "really"
			intervals [3957]:
				xmin = 1267.6553
				xmax = 1267.9553
				text = "well"
			intervals [3958]:
				xmin = 1267.9553
				xmax = 1268.2153
				text = "here"
			intervals [3959]:
				xmin = 1268.2153
				xmax = 1268.4353
				text = "like"
			intervals [3960]:
				xmin = 1268.4353
				xmax = 1268.5053
				text = "i"
			intervals [3961]:
				xmin = 1268.5053
				xmax = 1268.6553
				text = "can"
			intervals [3962]:
				xmin = 1268.6553
				xmax = 1268.8653
				text = "really"
			intervals [3963]:
				xmin = 1268.8653
				xmax = 1269.0453
				text = "do"
			intervals [3964]:
				xmin = 1269.0453
				xmax = 1269.3753
				text = "this"
			intervals [3965]:
				xmin = 1269.3753
				xmax = 1269.8696
				text = ""
			intervals [3966]:
				xmin = 1269.8696
				xmax = 1270.3696
				text = "so"
			intervals [3967]:
				xmin = 1270.3696
				xmax = 1271.1368
				text = ""
			intervals [3968]:
				xmin = 1271.1368
				xmax = 1271.2468
				text = "i"
			intervals [3969]:
				xmin = 1271.2468
				xmax = 1271.4568
				text = "plan"
			intervals [3970]:
				xmin = 1271.4568
				xmax = 1271.6868
				text = "on"
			intervals [3971]:
				xmin = 1271.6868
				xmax = 1271.8668
				text = "to"
			intervals [3972]:
				xmin = 1271.8668
				xmax = 1272.0468
				text = "keep"
			intervals [3973]:
				xmin = 1272.0468
				xmax = 1272.4168
				text = "taking"
			intervals [3974]:
				xmin = 1272.4168
				xmax = 1273.2868
				text = "linguistics"
			intervals [3975]:
				xmin = 1273.2868
				xmax = 1273.3168
				text = ""
			intervals [3976]:
				xmin = 1273.3168
				xmax = 1273.5268
				text = "until"
			intervals [3977]:
				xmin = 1273.5268
				xmax = 1273.6068
				text = "i"
			intervals [3978]:
				xmin = 1273.6068
				xmax = 1273.6468
				text = ""
			intervals [3979]:
				xmin = 1273.6468
				xmax = 1274.0868
				text = "graduate"
			intervals [3980]:
				xmin = 1274.0868
				xmax = 1274.2769
				text = ""
			intervals [3981]:
				xmin = 1274.2769
				xmax = 1274.4169
				text = "i"
			intervals [3982]:
				xmin = 1274.4169
				xmax = 1274.6069
				text = "just"
			intervals [3983]:
				xmin = 1274.6069
				xmax = 1274.7469
				text = "think"
			intervals [3984]:
				xmin = 1274.7469
				xmax = 1274.8469
				text = "it"
			intervals [3985]:
				xmin = 1274.8469
				xmax = 1274.9269
				text = "s"
			intervals [3986]:
				xmin = 1274.9269
				xmax = 1275.1469
				text = "really"
			intervals [3987]:
				xmin = 1275.1469
				xmax = 1275.7269
				text = "interesting"
			intervals [3988]:
				xmin = 1275.7269
				xmax = 1277.5828
				text = ""
			intervals [3989]:
				xmin = 1277.5828
				xmax = 1277.7828
				text = "yeah"
			intervals [3990]:
				xmin = 1277.7828
				xmax = 1277.8128
				text = ""
			intervals [3991]:
				xmin = 1277.8128
				xmax = 1278.5028
				text = "<unk>"
			intervals [3992]:
				xmin = 1278.5028
				xmax = 1279.3779
				text = ""
			intervals [3993]:
				xmin = 1279.3779
				xmax = 1279.6179
				text = "yeah"
			intervals [3994]:
				xmin = 1279.6179
				xmax = 1280.6779
				text = "<unk>"
			intervals [3995]:
				xmin = 1280.6779
				xmax = 1296.0304
				text = ""
			intervals [3996]:
				xmin = 1296.0304
				xmax = 1296.5204
				text = "um"
			intervals [3997]:
				xmin = 1296.5204
				xmax = 1297.1022
				text = ""
			intervals [3998]:
				xmin = 1297.1022
				xmax = 1297.2322
				text = "i"
			intervals [3999]:
				xmin = 1297.2322
				xmax = 1297.3322
				text = "d"
			intervals [4000]:
				xmin = 1297.3322
				xmax = 1297.5922
				text = "say"
			intervals [4001]:
				xmin = 1297.5922
				xmax = 1297.8922
				text = "that"
			intervals [4002]:
				xmin = 1297.8922
				xmax = 1298.6237
				text = ""
			intervals [4003]:
				xmin = 1298.6237
				xmax = 1298.7837
				text = "i"
			intervals [4004]:
				xmin = 1298.7837
				xmax = 1298.8137
				text = ""
			intervals [4005]:
				xmin = 1298.8137
				xmax = 1299.4637
				text = "definitely"
			intervals [4006]:
				xmin = 1299.4637
				xmax = 1299.8237
				text = "code"
			intervals [4007]:
				xmin = 1299.8237
				xmax = 1300.1237
				text = "switch"
			intervals [4008]:
				xmin = 1300.1237
				xmax = 1300.2137
				text = "i"
			intervals [4009]:
				xmin = 1300.2137
				xmax = 1300.2537
				text = ""
			intervals [4010]:
				xmin = 1300.2537
				xmax = 1300.5637
				text = "guess"
			intervals [4011]:
				xmin = 1300.5637
				xmax = 1300.5937
				text = ""
			intervals [4012]:
				xmin = 1300.5937
				xmax = 1301.0037
				text = "between"
			intervals [4013]:
				xmin = 1301.0037
				xmax = 1301.4537
				text = "standard"
			intervals [4014]:
				xmin = 1301.4537
				xmax = 1301.9837
				text = "english"
			intervals [4015]:
				xmin = 1301.9837
				xmax = 1302.0137
				text = ""
			intervals [4016]:
				xmin = 1302.0137
				xmax = 1302.3137
				text = "and"
			intervals [4017]:
				xmin = 1302.3137
				xmax = 1302.5537
				text = ""
			intervals [4018]:
				xmin = 1302.5537
				xmax = 1303.0237
				text = "<unk>"
			intervals [4019]:
				xmin = 1303.0237
				xmax = 1303.5407
				text = ""
			intervals [4020]:
				xmin = 1303.5407
				xmax = 1303.8907
				text = "depending"
			intervals [4021]:
				xmin = 1303.8907
				xmax = 1304.0307
				text = "on"
			intervals [4022]:
				xmin = 1304.0307
				xmax = 1304.1507
				text = "who"
			intervals [4023]:
				xmin = 1304.1507
				xmax = 1304.2807
				text = "i'm"
			intervals [4024]:
				xmin = 1304.2807
				xmax = 1304.7807
				text = "around"
			intervals [4025]:
				xmin = 1304.7807
				xmax = 1305.8518
				text = ""
			intervals [4026]:
				xmin = 1305.8518
				xmax = 1306.4618
				text = "um"
			intervals [4027]:
				xmin = 1306.4618
				xmax = 1306.7112
				text = ""
			intervals [4028]:
				xmin = 1306.7112
				xmax = 1307.2012
				text = "especially"
			intervals [4029]:
				xmin = 1307.2012
				xmax = 1307.5612
				text = "since"
			intervals [4030]:
				xmin = 1307.5612
				xmax = 1307.9712
				text = "i'm"
			intervals [4031]:
				xmin = 1307.9712
				xmax = 1308.7317
				text = ""
			intervals [4032]:
				xmin = 1308.7317
				xmax = 1308.8517
				text = "like"
			intervals [4033]:
				xmin = 1308.8517
				xmax = 1308.8817
				text = ""
			intervals [4034]:
				xmin = 1308.8817
				xmax = 1309.0317
				text = "i'm"
			intervals [4035]:
				xmin = 1309.0317
				xmax = 1309.0817
				text = ""
			intervals [4036]:
				xmin = 1309.0817
				xmax = 1309.5317
				text = "black"
			intervals [4037]:
				xmin = 1309.5317
				xmax = 1309.7617
				text = ""
			intervals [4038]:
				xmin = 1309.7617
				xmax = 1309.9417
				text = "and"
			intervals [4039]:
				xmin = 1309.9417
				xmax = 1310.3417
				text = "so"
			intervals [4040]:
				xmin = 1310.3417
				xmax = 1310.8715
				text = ""
			intervals [4041]:
				xmin = 1310.8715
				xmax = 1310.9815
				text = "in"
			intervals [4042]:
				xmin = 1310.9815
				xmax = 1311.1215
				text = "these"
			intervals [4043]:
				xmin = 1311.1215
				xmax = 1311.7615
				text = "professional"
			intervals [4044]:
				xmin = 1311.7615
				xmax = 1312.4515
				text = "spaces"
			intervals [4045]:
				xmin = 1312.4515
				xmax = 1312.4815
				text = "<unk>"
			intervals [4046]:
				xmin = 1312.4815
				xmax = 1313.1815
				text = "is"
			intervals [4047]:
				xmin = 1313.1815
				xmax = 1313.3015
				text = "like"
			intervals [4048]:
				xmin = 1313.3015
				xmax = 1313.3815
				text = ""
			intervals [4049]:
				xmin = 1313.3815
				xmax = 1313.6315
				text = "looked"
			intervals [4050]:
				xmin = 1313.6315
				xmax = 1313.9215
				text = "down"
			intervals [4051]:
				xmin = 1313.9215
				xmax = 1313.9515
				text = ""
			intervals [4052]:
				xmin = 1313.9515
				xmax = 1314.4415
				text = "upon"
			intervals [4053]:
				xmin = 1314.4415
				xmax = 1315.0522
				text = ""
			intervals [4054]:
				xmin = 1315.0522
				xmax = 1315.1722
				text = "but"
			intervals [4055]:
				xmin = 1315.1722
				xmax = 1315.2322
				text = "it"
			intervals [4056]:
				xmin = 1315.2322
				xmax = 1315.4622
				text = "isn't"
			intervals [4057]:
				xmin = 1315.4622
				xmax = 1315.8322
				text = "fair"
			intervals [4058]:
				xmin = 1315.8322
				xmax = 1315.8622
				text = ""
			intervals [4059]:
				xmin = 1315.8622
				xmax = 1316.2122
				text = "but"
			intervals [4060]:
				xmin = 1316.2122
				xmax = 1316.4147
				text = ""
			intervals [4061]:
				xmin = 1316.4147
				xmax = 1316.5747
				text = "that"
			intervals [4062]:
				xmin = 1316.5747
				xmax = 1316.6147
				text = "s"
			intervals [4063]:
				xmin = 1316.6147
				xmax = 1317.0647
				text = "just"
			intervals [4064]:
				xmin = 1317.0647
				xmax = 1317.1347
				text = "the"
			intervals [4065]:
				xmin = 1317.1347
				xmax = 1317.2747
				text = "way"
			intervals [4066]:
				xmin = 1317.2747
				xmax = 1317.3647
				text = "it"
			intervals [4067]:
				xmin = 1317.3647
				xmax = 1317.8447
				text = "is"
			intervals [4068]:
				xmin = 1317.8447
				xmax = 1317.9347
				text = ""
			intervals [4069]:
				xmin = 1317.9347
				xmax = 1318.5047
				text = "so"
			intervals [4070]:
				xmin = 1318.5047
				xmax = 1319.3704
				text = ""
			intervals [4071]:
				xmin = 1319.3704
				xmax = 1319.6104
				text = "and"
			intervals [4072]:
				xmin = 1319.6104
				xmax = 1319.9104
				text = "because"
			intervals [4073]:
				xmin = 1319.9104
				xmax = 1319.9704
				text = "i"
			intervals [4074]:
				xmin = 1319.9704
				xmax = 1320.2404
				text = "do"
			intervals [4075]:
				xmin = 1320.2404
				xmax = 1320.4904
				text = "work"
			intervals [4076]:
				xmin = 1320.4904
				xmax = 1320.6004
				text = "in"
			intervals [4077]:
				xmin = 1320.6004
				xmax = 1320.6904
				text = "a"
			intervals [4078]:
				xmin = 1320.6904
				xmax = 1321.0404
				text = "lab"
			intervals [4079]:
				xmin = 1321.0404
				xmax = 1321.569
				text = ""
			intervals [4080]:
				xmin = 1321.569
				xmax = 1321.859
				text = "i'm"
			intervals [4081]:
				xmin = 1321.859
				xmax = 1322.019
				text = "the"
			intervals [4082]:
				xmin = 1322.019
				xmax = 1322.309
				text = "only"
			intervals [4083]:
				xmin = 1322.309
				xmax = 1322.519
				text = "black"
			intervals [4084]:
				xmin = 1322.519
				xmax = 1322.549
				text = ""
			intervals [4085]:
				xmin = 1322.549
				xmax = 1322.899
				text = "person"
			intervals [4086]:
				xmin = 1322.899
				xmax = 1322.929
				text = ""
			intervals [4087]:
				xmin = 1322.929
				xmax = 1323.019
				text = "in"
			intervals [4088]:
				xmin = 1323.019
				xmax = 1323.049
				text = ""
			intervals [4089]:
				xmin = 1323.049
				xmax = 1323.199
				text = "that"
			intervals [4090]:
				xmin = 1323.199
				xmax = 1323.229
				text = ""
			intervals [4091]:
				xmin = 1323.229
				xmax = 1323.369
				text = "lab"
			intervals [4092]:
				xmin = 1323.369
				xmax = 1324.1391
				text = ""
			intervals [4093]:
				xmin = 1324.1391
				xmax = 1324.4391
				text = "and"
			intervals [4094]:
				xmin = 1324.4391
				xmax = 1325.2038
				text = ""
			intervals [4095]:
				xmin = 1325.2038
				xmax = 1325.6338
				text = "um"
			intervals [4096]:
				xmin = 1325.6338
				xmax = 1326.1595
				text = ""
			intervals [4097]:
				xmin = 1326.1595
				xmax = 1326.2795
				text = "<unk>"
			intervals [4098]:
				xmin = 1326.2795
				xmax = 1326.5921
				text = ""
			intervals [4099]:
				xmin = 1326.5921
				xmax = 1326.8521
				text = "so"
			intervals [4100]:
				xmin = 1326.8521
				xmax = 1327.4121
				text = "just"
			intervals [4101]:
				xmin = 1327.4121
				xmax = 1327.5761
				text = ""
			intervals [4102]:
				xmin = 1327.5761
				xmax = 1327.7761
				text = "i'm"
			intervals [4103]:
				xmin = 1327.7761
				xmax = 1327.9861
				text = "more"
			intervals [4104]:
				xmin = 1327.9861
				xmax = 1328.7561
				text = "mindful"
			intervals [4105]:
				xmin = 1328.7561
				xmax = 1328.964
				text = ""
			intervals [4106]:
				xmin = 1328.964
				xmax = 1329.084
				text = "of"
			intervals [4107]:
				xmin = 1329.084
				xmax = 1329.114
				text = ""
			intervals [4108]:
				xmin = 1329.114
				xmax = 1329.294
				text = "my"
			intervals [4109]:
				xmin = 1329.294
				xmax = 1329.324
				text = ""
			intervals [4110]:
				xmin = 1329.324
				xmax = 1329.784
				text = "language"
			intervals [4111]:
				xmin = 1329.784
				xmax = 1329.864
				text = "i"
			intervals [4112]:
				xmin = 1329.864
				xmax = 1329.894
				text = ""
			intervals [4113]:
				xmin = 1329.894
				xmax = 1330.274
				text = "guess"
			intervals [4114]:
				xmin = 1330.274
				xmax = 1330.304
				text = ""
			intervals [4115]:
				xmin = 1330.304
				xmax = 1330.644
				text = "because"
			intervals [4116]:
				xmin = 1330.644
				xmax = 1330.724
				text = "of"
			intervals [4117]:
				xmin = 1330.724
				xmax = 1330.904
				text = ""
			intervals [4118]:
				xmin = 1330.904
				xmax = 1331.094
				text = "your"
			intervals [4119]:
				xmin = 1331.094
				xmax = 1331.764
				text = "class"
			intervals [4120]:
				xmin = 1331.764
				xmax = 1333.3654
				text = ""
			intervals [4121]:
				xmin = 1333.3654
				xmax = 1333.6954
				text = "yeah"
			intervals [4122]:
				xmin = 1333.6954
				xmax = 1339.8243
				text = ""
			intervals [4123]:
				xmin = 1339.8243
				xmax = 1339.9843
				text = "when"
			intervals [4124]:
				xmin = 1339.9843
				xmax = 1340.1443
				text = "i'm"
			intervals [4125]:
				xmin = 1340.1443
				xmax = 1340.2543
				text = "at"
			intervals [4126]:
				xmin = 1340.2543
				xmax = 1340.6643
				text = "home"
			intervals [4127]:
				xmin = 1340.6643
				xmax = 1340.8243
				text = ""
			intervals [4128]:
				xmin = 1340.8243
				xmax = 1340.9443
				text = "i"
			intervals [4129]:
				xmin = 1340.9443
				xmax = 1341.0743
				text = "go"
			intervals [4130]:
				xmin = 1341.0743
				xmax = 1341.2943
				text = "home"
			intervals [4131]:
				xmin = 1341.2943
				xmax = 1341.3343
				text = "a"
			intervals [4132]:
				xmin = 1341.3343
				xmax = 1341.5943
				text = "lot"
			intervals [4133]:
				xmin = 1341.5943
				xmax = 1341.6743
				text = ""
			intervals [4134]:
				xmin = 1341.6743
				xmax = 1341.7543
				text = "i"
			intervals [4135]:
				xmin = 1341.7543
				xmax = 1341.8643
				text = "go"
			intervals [4136]:
				xmin = 1341.8643
				xmax = 1342.1043
				text = "home"
			intervals [4137]:
				xmin = 1342.1043
				xmax = 1342.1543
				text = ""
			intervals [4138]:
				xmin = 1342.1543
				xmax = 1342.3143
				text = "i've"
			intervals [4139]:
				xmin = 1342.3143
				xmax = 1342.4843
				text = "gone"
			intervals [4140]:
				xmin = 1342.4843
				xmax = 1342.6643
				text = "home"
			intervals [4141]:
				xmin = 1342.6643
				xmax = 1342.8943
				text = "every"
			intervals [4142]:
				xmin = 1342.8943
				xmax = 1343.3743
				text = "weekend"
			intervals [4143]:
				xmin = 1343.3743
				xmax = 1343.6086
				text = ""
			intervals [4144]:
				xmin = 1343.6086
				xmax = 1343.9586
				text = "especially"
			intervals [4145]:
				xmin = 1343.9586
				xmax = 1344.1786
				text = "this"
			intervals [4146]:
				xmin = 1344.1786
				xmax = 1344.4586
				text = "year"
			intervals [4147]:
				xmin = 1344.4586
				xmax = 1345.0381
				text = ""
			intervals [4148]:
				xmin = 1345.0381
				xmax = 1345.5481
				text = "and"
			intervals [4149]:
				xmin = 1345.5481
				xmax = 1345.9381
				text = "um"
			intervals [4150]:
				xmin = 1345.9381
				xmax = 1346.0787
				text = ""
			intervals [4151]:
				xmin = 1346.0787
				xmax = 1346.4987
				text = "i'm"
			intervals [4152]:
				xmin = 1346.4987
				xmax = 1346.5487
				text = ""
			intervals [4153]:
				xmin = 1346.5487
				xmax = 1346.7987
				text = "on"
			intervals [4154]:
				xmin = 1346.7987
				xmax = 1346.8787
				text = "the"
			intervals [4155]:
				xmin = 1346.8787
				xmax = 1347.2687
				text = "board"
			intervals [4156]:
				xmin = 1347.2687
				xmax = 1347.4687
				text = "for"
			intervals [4157]:
				xmin = 1347.4687
				xmax = 1347.5387
				text = "the"
			intervals [4158]:
				xmin = 1347.5387
				xmax = 1347.8187
				text = "black"
			intervals [4159]:
				xmin = 1347.8187
				xmax = 1348.0887
				text = "student"
			intervals [4160]:
				xmin = 1348.0887
				xmax = 1348.7487
				text = "alliance"
			intervals [4161]:
				xmin = 1348.7487
				xmax = 1349.250
				text = ""
			intervals [4162]:
				xmin = 1349.250
				xmax = 1349.480
				text = "so"
			intervals [4163]:
				xmin = 1349.480
				xmax = 1349.630
				text = "when"
			intervals [4164]:
				xmin = 1349.630
				xmax = 1349.760
				text = "i'm"
			intervals [4165]:
				xmin = 1349.760
				xmax = 1349.900
				text = "with"
			intervals [4166]:
				xmin = 1349.900
				xmax = 1349.970
				text = ""
			intervals [4167]:
				xmin = 1349.970
				xmax = 1350.440
				text = "them"
			intervals [4168]:
				xmin = 1350.440
				xmax = 1351.1089
				text = ""
			intervals [4169]:
				xmin = 1351.1089
				xmax = 1351.2089
				text = "it"
			intervals [4170]:
				xmin = 1351.2089
				xmax = 1351.3089
				text = "s"
			intervals [4171]:
				xmin = 1351.3089
				xmax = 1351.3389
				text = ""
			intervals [4172]:
				xmin = 1351.3389
				xmax = 1352.0089
				text = "definitely"
			intervals [4173]:
				xmin = 1352.0089
				xmax = 1352.5189
				text = "okay"
			intervals [4174]:
				xmin = 1352.5189
				xmax = 1352.7229
				text = ""
			intervals [4175]:
				xmin = 1352.7229
				xmax = 1352.8329
				text = "it"
			intervals [4176]:
				xmin = 1352.8329
				xmax = 1352.9029
				text = "s"
			intervals [4177]:
				xmin = 1352.9029
				xmax = 1353.4429
				text = "definitely"
			intervals [4178]:
				xmin = 1353.4429
				xmax = 1353.5529
				text = "what"
			intervals [4179]:
				xmin = 1353.5529
				xmax = 1353.5829
				text = ""
			intervals [4180]:
				xmin = 1353.5829
				xmax = 1353.6529
				text = "s"
			intervals [4181]:
				xmin = 1353.6529
				xmax = 1354.2029
				text = "expected"
			intervals [4182]:
				xmin = 1354.2029
				xmax = 1354.3629
				text = "of"
			intervals [4183]:
				xmin = 1354.3629
				xmax = 1354.5829
				text = "me"
			intervals [4184]:
				xmin = 1354.5829
				xmax = 1355.4345
				text = ""
			intervals [4185]:
				xmin = 1355.4345
				xmax = 1355.6445
				text = "um"
			intervals [4186]:
				xmin = 1355.6445
				xmax = 1355.7145
				text = "and"
			intervals [4187]:
				xmin = 1355.7145
				xmax = 1355.8145
				text = "i"
			intervals [4188]:
				xmin = 1355.8145
				xmax = 1355.9745
				text = "just"
			intervals [4189]:
				xmin = 1355.9745
				xmax = 1356.1245
				text = "feel"
			intervals [4190]:
				xmin = 1356.1245
				xmax = 1356.1545
				text = ""
			intervals [4191]:
				xmin = 1356.1545
				xmax = 1356.3445
				text = "really"
			intervals [4192]:
				xmin = 1356.3445
				xmax = 1356.3845
				text = ""
			intervals [4193]:
				xmin = 1356.3845
				xmax = 1356.8545
				text = "comfortable"
			intervals [4194]:
				xmin = 1356.8545
				xmax = 1357.3045
				text = "there"
			intervals [4195]:
				xmin = 1357.3045
				xmax = 1361.5278
				text = ""
			intervals [4196]:
				xmin = 1361.5278
				xmax = 1361.9878
				text = "mm"
			intervals [4197]:
				xmin = 1361.9878
				xmax = 1366.0466
				text = ""
			intervals [4198]:
				xmin = 1366.0466
				xmax = 1366.7366
				text = "yeah"
			intervals [4199]:
				xmin = 1366.7366
				xmax = 1368.4717
				text = ""
			intervals [4200]:
				xmin = 1368.4717
				xmax = 1368.8817
				text = "everyone"
			intervals [4201]:
				xmin = 1368.8817
				xmax = 1368.9517
				text = "s"
			intervals [4202]:
				xmin = 1368.9517
				xmax = 1369.2117
				text = "always"
			intervals [4203]:
				xmin = 1369.2117
				xmax = 1369.5617
				text = "doing"
			intervals [4204]:
				xmin = 1369.5617
				xmax = 1369.9817
				text = "something"
			intervals [4205]:
				xmin = 1369.9817
				xmax = 1373.7244
				text = ""
			intervals [4206]:
				xmin = 1373.7244
				xmax = 1373.7844
				text = "i'm"
			intervals [4207]:
				xmin = 1373.7844
				xmax = 1374.1444
				text = "sorry"
			intervals [4208]:
				xmin = 1374.1444
				xmax = 1375.5303
				text = ""
			intervals [4209]:
				xmin = 1375.5303
				xmax = 1375.9703
				text = "yeah"
			intervals [4210]:
				xmin = 1375.9703
				xmax = 1380.3831
				text = ""
			intervals [4211]:
				xmin = 1380.3831
				xmax = 1380.7731
				text = "mm-hm"
			intervals [4212]:
				xmin = 1380.7731
				xmax = 1384.5351
				text = ""
			intervals [4213]:
				xmin = 1384.5351
				xmax = 1384.7051
				text = "this"
			intervals [4214]:
				xmin = 1384.7051
				xmax = 1384.7651
				text = "is"
			intervals [4215]:
				xmin = 1384.7651
				xmax = 1384.9051
				text = "my"
			intervals [4216]:
				xmin = 1384.9051
				xmax = 1385.2751
				text = "second"
			intervals [4217]:
				xmin = 1385.2751
				xmax = 1385.6151
				text = "year"
			intervals [4218]:
				xmin = 1385.6151
				xmax = 1386.1978
				text = ""
			intervals [4219]:
				xmin = 1386.1978
				xmax = 1386.3478
				text = "i"
			intervals [4220]:
				xmin = 1386.3478
				xmax = 1388.1174
				text = ""
			intervals [4221]:
				xmin = 1388.1174
				xmax = 1388.1974
				text = "i"
			intervals [4222]:
				xmin = 1388.1974
				xmax = 1388.3774
				text = "was"
			intervals [4223]:
				xmin = 1388.3774
				xmax = 1388.4474
				text = "in"
			intervals [4224]:
				xmin = 1388.4474
				xmax = 1388.5874
				text = "new"
			intervals [4225]:
				xmin = 1388.5874
				xmax = 1389.0874
				text = "south"
			intervals [4226]:
				xmin = 1389.0874
				xmax = 1391.9508
				text = ""
			intervals [4227]:
				xmin = 1391.9508
				xmax = 1392.3108
				text = "no"
			intervals [4228]:
				xmin = 1392.3108
				xmax = 1393.4345
				text = ""
			intervals [4229]:
				xmin = 1393.4345
				xmax = 1393.7445
				text = "but"
			intervals [4230]:
				xmin = 1393.7445
				xmax = 1394.0642
				text = ""
			intervals [4231]:
				xmin = 1394.0642
				xmax = 1394.1642
				text = "that"
			intervals [4232]:
				xmin = 1394.1642
				xmax = 1394.2042
				text = "s"
			intervals [4233]:
				xmin = 1394.2042
				xmax = 1394.2342
				text = ""
			intervals [4234]:
				xmin = 1394.2342
				xmax = 1394.3742
				text = "where"
			intervals [4235]:
				xmin = 1394.3742
				xmax = 1394.4342
				text = "i"
			intervals [4236]:
				xmin = 1394.4342
				xmax = 1394.5942
				text = "was"
			intervals [4237]:
				xmin = 1394.5942
				xmax = 1395.0742
				text = "placed"
			intervals [4238]:
				xmin = 1395.0742
				xmax = 1395.2842
				text = "and"
			intervals [4239]:
				xmin = 1395.2842
				xmax = 1395.5582
				text = ""
			intervals [4240]:
				xmin = 1395.5582
				xmax = 1395.6582
				text = "i"
			intervals [4241]:
				xmin = 1395.6582
				xmax = 1395.9282
				text = "needed"
			intervals [4242]:
				xmin = 1395.9282
				xmax = 1396.0082
				text = "the"
			intervals [4243]:
				xmin = 1396.0082
				xmax = 1396.3382
				text = "money"
			intervals [4244]:
				xmin = 1396.3382
				xmax = 1396.4855
				text = ""
			intervals [4245]:
				xmin = 1396.4855
				xmax = 1397.1155
				text = "so"
			intervals [4246]:
				xmin = 1397.1155
				xmax = 1398.0455
				text = "<unk>"
			intervals [4247]:
				xmin = 1398.0455
				xmax = 1399.524
				text = ""
			intervals [4248]:
				xmin = 1399.524
				xmax = 1400.064
				text = "um"
			intervals [4249]:
				xmin = 1400.064
				xmax = 1401.2471
				text = ""
			intervals [4250]:
				xmin = 1401.2471
				xmax = 1401.5671
				text = "uh"
			intervals [4251]:
				xmin = 1401.5671
				xmax = 1401.8571
				text = "well"
			intervals [4252]:
				xmin = 1401.8571
				xmax = 1402.1471
				text = "first"
			intervals [4253]:
				xmin = 1402.1471
				xmax = 1402.2371
				text = "of"
			intervals [4254]:
				xmin = 1402.2371
				xmax = 1402.5571
				text = "all"
			intervals [4255]:
				xmin = 1402.5571
				xmax = 1403.4978
				text = ""
			intervals [4256]:
				xmin = 1403.4978
				xmax = 1404.2478
				text = "um"
			intervals [4257]:
				xmin = 1404.2478
				xmax = 1404.4056
				text = ""
			intervals [4258]:
				xmin = 1404.4056
				xmax = 1404.5556
				text = "when"
			intervals [4259]:
				xmin = 1404.5556
				xmax = 1404.6556
				text = "i"
			intervals [4260]:
				xmin = 1404.6556
				xmax = 1404.7756
				text = "was"
			intervals [4261]:
				xmin = 1404.7756
				xmax = 1404.8356
				text = "a"
			intervals [4262]:
				xmin = 1404.8356
				xmax = 1405.5456
				text = "freshman"
			intervals [4263]:
				xmin = 1405.5456
				xmax = 1405.7435
				text = ""
			intervals [4264]:
				xmin = 1405.7435
				xmax = 1405.9435
				text = "like"
			intervals [4265]:
				xmin = 1405.9435
				xmax = 1406.0335
				text = "i"
			intervals [4266]:
				xmin = 1406.0335
				xmax = 1406.2335
				text = "was"
			intervals [4267]:
				xmin = 1406.2335
				xmax = 1406.6635
				text = "getting"
			intervals [4268]:
				xmin = 1406.6635
				xmax = 1406.8903
				text = ""
			intervals [4269]:
				xmin = 1406.8903
				xmax = 1406.9903
				text = "in"
			intervals [4270]:
				xmin = 1406.9903
				xmax = 1407.3303
				text = "addition"
			intervals [4271]:
				xmin = 1407.3303
				xmax = 1407.4303
				text = "to"
			intervals [4272]:
				xmin = 1407.4303
				xmax = 1407.5903
				text = "my"
			intervals [4273]:
				xmin = 1407.5903
				xmax = 1407.9303
				text = "dad"
			intervals [4274]:
				xmin = 1407.9303
				xmax = 1408.0003
				text = ""
			intervals [4275]:
				xmin = 1408.0003
				xmax = 1408.2903
				text = "like"
			intervals [4276]:
				xmin = 1408.2903
				xmax = 1408.5603
				text = "the"
			intervals [4277]:
				xmin = 1408.5603
				xmax = 1408.7003
				text = ""
			intervals [4278]:
				xmin = 1408.7003
				xmax = 1409.4003
				text = "tuition"
			intervals [4279]:
				xmin = 1409.4003
				xmax = 1409.8588
				text = ""
			intervals [4280]:
				xmin = 1409.8588
				xmax = 1410.1188
				text = "from"
			intervals [4281]:
				xmin = 1410.1188
				xmax = 1410.5588
				text = "georgetown"
			intervals [4282]:
				xmin = 1410.5588
				xmax = 1410.7688
				text = "because"
			intervals [4283]:
				xmin = 1410.7688
				xmax = 1410.8288
				text = "of"
			intervals [4284]:
				xmin = 1410.8288
				xmax = 1410.9288
				text = "my"
			intervals [4285]:
				xmin = 1410.9288
				xmax = 1411.3188
				text = "dad"
			intervals [4286]:
				xmin = 1411.3188
				xmax = 1411.9317
				text = ""
			intervals [4287]:
				xmin = 1411.9317
				xmax = 1412.0317
				text = "i"
			intervals [4288]:
				xmin = 1412.0317
				xmax = 1412.1417
				text = "was"
			intervals [4289]:
				xmin = 1412.1417
				xmax = 1412.3317
				text = "also"
			intervals [4290]:
				xmin = 1412.3317
				xmax = 1412.5617
				text = "getting"
			intervals [4291]:
				xmin = 1412.5617
				xmax = 1412.7517
				text = "some"
			intervals [4292]:
				xmin = 1412.7517
				xmax = 1412.9917
				text = "other"
			intervals [4293]:
				xmin = 1412.9917
				xmax = 1413.4217
				text = "financial"
			intervals [4294]:
				xmin = 1413.4217
				xmax = 1414.0017
				text = "assistance"
			intervals [4295]:
				xmin = 1414.0017
				xmax = 1414.1017
				text = "but"
			intervals [4296]:
				xmin = 1414.1017
				xmax = 1414.3017
				text = "then"
			intervals [4297]:
				xmin = 1414.3017
				xmax = 1414.7417
				text = "georgetown"
			intervals [4298]:
				xmin = 1414.7417
				xmax = 1414.9317
				text = "took"
			intervals [4299]:
				xmin = 1414.9317
				xmax = 1415.0717
				text = "that"
			intervals [4300]:
				xmin = 1415.0717
				xmax = 1415.4317
				text = "away"
			intervals [4301]:
				xmin = 1415.4317
				xmax = 1415.5217
				text = "and"
			intervals [4302]:
				xmin = 1415.5217
				xmax = 1415.6517
				text = "then"
			intervals [4303]:
				xmin = 1415.6517
				xmax = 1415.8117
				text = "made"
			intervals [4304]:
				xmin = 1415.8117
				xmax = 1415.9517
				text = "my"
			intervals [4305]:
				xmin = 1415.9517
				xmax = 1416.2417
				text = "parents"
			intervals [4306]:
				xmin = 1416.2417
				xmax = 1416.4117
				text = "pay"
			intervals [4307]:
				xmin = 1416.4117
				xmax = 1416.6817
				text = "back"
			intervals [4308]:
				xmin = 1416.6817
				xmax = 1416.8117
				text = ""
			intervals [4309]:
				xmin = 1416.8117
				xmax = 1417.0517
				text = "what"
			intervals [4310]:
				xmin = 1417.0517
				xmax = 1417.1217
				text = ""
			intervals [4311]:
				xmin = 1417.1217
				xmax = 1417.5117
				text = "georgetown"
			intervals [4312]:
				xmin = 1417.5117
				xmax = 1417.6217
				text = "had"
			intervals [4313]:
				xmin = 1417.6217
				xmax = 1417.6517
				text = ""
			intervals [4314]:
				xmin = 1417.6517
				xmax = 1417.9117
				text = "given"
			intervals [4315]:
				xmin = 1417.9117
				xmax = 1417.9417
				text = ""
			intervals [4316]:
				xmin = 1417.9417
				xmax = 1418.1417
				text = "me"
			intervals [4317]:
				xmin = 1418.1417
				xmax = 1418.2117
				text = ""
			intervals [4318]:
				xmin = 1418.2117
				xmax = 1418.4217
				text = "which"
			intervals [4319]:
				xmin = 1418.4217
				xmax = 1418.7317
				text = "really"
			intervals [4320]:
				xmin = 1418.7317
				xmax = 1419.1717
				text = "sucked"
			intervals [4321]:
				xmin = 1419.1717
				xmax = 1419.9043
				text = ""
			intervals [4322]:
				xmin = 1419.9043
				xmax = 1420.2543
				text = "um"
			intervals [4323]:
				xmin = 1420.2543
				xmax = 1420.8182
				text = ""
			intervals [4324]:
				xmin = 1420.8182
				xmax = 1420.9382
				text = "and"
			intervals [4325]:
				xmin = 1420.9382
				xmax = 1421.0982
				text = "i've"
			intervals [4326]:
				xmin = 1421.0982
				xmax = 1421.3782
				text = "actu-"
			intervals [4327]:
				xmin = 1421.3782
				xmax = 1421.5582
				text = "they've"
			intervals [4328]:
				xmin = 1421.5582
				xmax = 1421.8982
				text = "actually"
			intervals [4329]:
				xmin = 1421.8982
				xmax = 1422.0682
				text = "done"
			intervals [4330]:
				xmin = 1422.0682
				xmax = 1422.2182
				text = "this"
			intervals [4331]:
				xmin = 1422.2182
				xmax = 1422.3582
				text = "to"
			intervals [4332]:
				xmin = 1422.3582
				xmax = 1422.5082
				text = "like"
			intervals [4333]:
				xmin = 1422.5082
				xmax = 1422.5782
				text = ""
			intervals [4334]:
				xmin = 1422.5782
				xmax = 1422.8582
				text = "other"
			intervals [4335]:
				xmin = 1422.8582
				xmax = 1423.3882
				text = "girls"
			intervals [4336]:
				xmin = 1423.3882
				xmax = 1423.6798
				text = ""
			intervals [4337]:
				xmin = 1423.6798
				xmax = 1423.7898
				text = "who"
			intervals [4338]:
				xmin = 1423.7898
				xmax = 1423.8798
				text = "have"
			intervals [4339]:
				xmin = 1423.8798
				xmax = 1424.5598
				text = "coincidentally"
			intervals [4340]:
				xmin = 1424.5598
				xmax = 1424.6998
				text = "been"
			intervals [4341]:
				xmin = 1424.6998
				xmax = 1425.1598
				text = "black"
			intervals [4342]:
				xmin = 1425.1598
				xmax = 1425.3175
				text = ""
			intervals [4343]:
				xmin = 1425.3175
				xmax = 1425.4175
				text = "but"
			intervals [4344]:
				xmin = 1425.4175
				xmax = 1425.5075
				text = "we"
			intervals [4345]:
				xmin = 1425.5075
				xmax = 1425.6075
				text = "don't"
			intervals [4346]:
				xmin = 1425.6075
				xmax = 1425.7475
				text = "need"
			intervals [4347]:
				xmin = 1425.7475
				xmax = 1425.8175
				text = "to"
			intervals [4348]:
				xmin = 1425.8175
				xmax = 1425.9375
				text = "get"
			intervals [4349]:
				xmin = 1425.9375
				xmax = 1426.1575
				text = "into"
			intervals [4350]:
				xmin = 1426.1575
				xmax = 1426.3775
				text = "that"
			intervals [4351]:
				xmin = 1426.3775
				xmax = 1426.937
				text = ""
			intervals [4352]:
				xmin = 1426.937
				xmax = 1427.357
				text = "um"
			intervals [4353]:
				xmin = 1427.357
				xmax = 1427.5336
				text = ""
			intervals [4354]:
				xmin = 1427.5336
				xmax = 1427.6036
				text = "<unk>"
			intervals [4355]:
				xmin = 1427.6036
				xmax = 1427.6636
				text = ""
			intervals [4356]:
				xmin = 1427.6636
				xmax = 1428.2936
				text = "so"
			intervals [4357]:
				xmin = 1428.2936
				xmax = 1428.3236
				text = ""
			intervals [4358]:
				xmin = 1428.3236
				xmax = 1428.4736
				text = "when"
			intervals [4359]:
				xmin = 1428.4736
				xmax = 1428.6536
				text = "that"
			intervals [4360]:
				xmin = 1428.6536
				xmax = 1429.0336
				text = "happened"
			intervals [4361]:
				xmin = 1429.0336
				xmax = 1429.1636
				text = "my"
			intervals [4362]:
				xmin = 1429.1636
				xmax = 1429.4836
				text = "parents"
			intervals [4363]:
				xmin = 1429.4836
				xmax = 1429.5736
				text = "were"
			intervals [4364]:
				xmin = 1429.5736
				xmax = 1429.7736
				text = "like"
			intervals [4365]:
				xmin = 1429.7736
				xmax = 1429.9236
				text = ""
			intervals [4366]:
				xmin = 1429.9236
				xmax = 1430.2836
				text = "well"
			intervals [4367]:
				xmin = 1430.2836
				xmax = 1430.6167
				text = ""
			intervals [4368]:
				xmin = 1430.6167
				xmax = 1430.7467
				text = "we"
			intervals [4369]:
				xmin = 1430.7467
				xmax = 1430.9667
				text = "can't"
			intervals [4370]:
				xmin = 1430.9667
				xmax = 1431.2367
				text = "afford"
			intervals [4371]:
				xmin = 1431.2367
				xmax = 1431.3367
				text = "to"
			intervals [4372]:
				xmin = 1431.3367
				xmax = 1431.5767
				text = "pay"
			intervals [4373]:
				xmin = 1431.5767
				xmax = 1431.7467
				text = "for"
			intervals [4374]:
				xmin = 1431.7467
				xmax = 1432.2167
				text = "housing"
			intervals [4375]:
				xmin = 1432.2167
				xmax = 1432.3567
				text = "so"
			intervals [4376]:
				xmin = 1432.3567
				xmax = 1432.5067
				text = "you"
			intervals [4377]:
				xmin = 1432.5067
				xmax = 1432.7367
				text = "either"
			intervals [4378]:
				xmin = 1432.7367
				xmax = 1432.9267
				text = "need"
			intervals [4379]:
				xmin = 1432.9267
				xmax = 1433.1067
				text = "to"
			intervals [4380]:
				xmin = 1433.1067
				xmax = 1433.3767
				text = "become"
			intervals [4381]:
				xmin = 1433.3767
				xmax = 1433.4967
				text = "an"
			intervals [4382]:
				xmin = 1433.4967
				xmax = 1433.6567
				text = "ra"
			intervals [4383]:
				xmin = 1433.6567
				xmax = 1433.9667
				text = "or"
			intervals [4384]:
				xmin = 1433.9667
				xmax = 1434.1167
				text = "live"
			intervals [4385]:
				xmin = 1434.1167
				xmax = 1434.1767
				text = "at"
			intervals [4386]:
				xmin = 1434.1767
				xmax = 1434.5167
				text = "home"
			intervals [4387]:
				xmin = 1434.5167
				xmax = 1434.946
				text = ""
			intervals [4388]:
				xmin = 1434.946
				xmax = 1435.016
				text = "and"
			intervals [4389]:
				xmin = 1435.016
				xmax = 1435.106
				text = "at"
			intervals [4390]:
				xmin = 1435.106
				xmax = 1435.186
				text = "the"
			intervals [4391]:
				xmin = 1435.186
				xmax = 1435.476
				text = "time"
			intervals [4392]:
				xmin = 1435.476
				xmax = 1435.526
				text = "i"
			intervals [4393]:
				xmin = 1435.526
				xmax = 1435.686
				text = "didn't"
			intervals [4394]:
				xmin = 1435.686
				xmax = 1435.766
				text = "know"
			intervals [4395]:
				xmin = 1435.766
				xmax = 1435.866
				text = "how"
			intervals [4396]:
				xmin = 1435.866
				xmax = 1435.976
				text = "to"
			intervals [4397]:
				xmin = 1435.976
				xmax = 1436.556
				text = "drive"
			intervals [4398]:
				xmin = 1436.556
				xmax = 1436.926
				text = ""
			intervals [4399]:
				xmin = 1436.926
				xmax = 1437.206
				text = "so"
			intervals [4400]:
				xmin = 1437.206
				xmax = 1437.426
				text = "like"
			intervals [4401]:
				xmin = 1437.426
				xmax = 1437.6294
				text = ""
			intervals [4402]:
				xmin = 1437.6294
				xmax = 1437.7394
				text = "i"
			intervals [4403]:
				xmin = 1437.7394
				xmax = 1438.0294
				text = "didn't"
			intervals [4404]:
				xmin = 1438.0294
				xmax = 1438.4218
				text = ""
			intervals [4405]:
				xmin = 1438.4218
				xmax = 1438.5618
				text = "i"
			intervals [4406]:
				xmin = 1438.5618
				xmax = 1438.6718
				text = ""
			intervals [4407]:
				xmin = 1438.6718
				xmax = 1438.9118
				text = "couldn't"
			intervals [4408]:
				xmin = 1438.9118
				xmax = 1439.0518
				text = "live"
			intervals [4409]:
				xmin = 1439.0518
				xmax = 1439.1218
				text = "at"
			intervals [4410]:
				xmin = 1439.1218
				xmax = 1439.3718
				text = "home"
			intervals [4411]:
				xmin = 1439.3718
				xmax = 1439.8618
				text = "because"
			intervals [4412]:
				xmin = 1439.8618
				xmax = 1440.5005
				text = ""
			intervals [4413]:
				xmin = 1440.5005
				xmax = 1440.6105
				text = "i"
			intervals [4414]:
				xmin = 1440.6105
				xmax = 1440.7905
				text = "didn't"
			intervals [4415]:
				xmin = 1440.7905
				xmax = 1441.0005
				text = "wanna"
			intervals [4416]:
				xmin = 1441.0005
				xmax = 1441.2905
				text = "rely"
			intervals [4417]:
				xmin = 1441.2905
				xmax = 1441.3605
				text = "on"
			intervals [4418]:
				xmin = 1441.3605
				xmax = 1441.4905
				text = "my"
			intervals [4419]:
				xmin = 1441.4905
				xmax = 1441.9105
				text = "dad"
			intervals [4420]:
				xmin = 1441.9105
				xmax = 1441.9805
				text = ""
			intervals [4421]:
				xmin = 1441.9805
				xmax = 1442.2705
				text = "getting"
			intervals [4422]:
				xmin = 1442.2705
				xmax = 1442.4505
				text = "me"
			intervals [4423]:
				xmin = 1442.4505
				xmax = 1442.7275
				text = ""
			intervals [4424]:
				xmin = 1442.7275
				xmax = 1442.9775
				text = "to"
			intervals [4425]:
				xmin = 1442.9775
				xmax = 1443.0775
				text = "and"
			intervals [4426]:
				xmin = 1443.0775
				xmax = 1443.4575
				text = "from"
			intervals [4427]:
				xmin = 1443.4575
				xmax = 1443.4875
				text = ""
			intervals [4428]:
				xmin = 1443.4875
				xmax = 1443.9175
				text = "campus"
			intervals [4429]:
				xmin = 1443.9175
				xmax = 1444.1075
				text = "every"
			intervals [4430]:
				xmin = 1444.1075
				xmax = 1444.3575
				text = "day"
			intervals [4431]:
				xmin = 1444.3575
				xmax = 1444.9107
				text = ""
			intervals [4432]:
				xmin = 1444.9107
				xmax = 1445.0407
				text = "so"
			intervals [4433]:
				xmin = 1445.0407
				xmax = 1445.0807
				text = "i"
			intervals [4434]:
				xmin = 1445.0807
				xmax = 1445.2907
				text = "applied"
			intervals [4435]:
				xmin = 1445.2907
				xmax = 1445.3507
				text = "to"
			intervals [4436]:
				xmin = 1445.3507
				xmax = 1445.6207
				text = "become"
			intervals [4437]:
				xmin = 1445.6207
				xmax = 1446.0807
				text = "an"
			intervals [4438]:
				xmin = 1446.0807
				xmax = 1446.1107
				text = ""
			intervals [4439]:
				xmin = 1446.1107
				xmax = 1446.1707
				text = "ra"
			intervals [4440]:
				xmin = 1446.1707
				xmax = 1446.3035
				text = ""
			intervals [4441]:
				xmin = 1446.3035
				xmax = 1446.4335
				text = "and"
			intervals [4442]:
				xmin = 1446.4335
				xmax = 1446.7435
				text = "like"
			intervals [4443]:
				xmin = 1446.7435
				xmax = 1446.9153
				text = ""
			intervals [4444]:
				xmin = 1446.9153
				xmax = 1447.0153
				text = "i"
			intervals [4445]:
				xmin = 1447.0153
				xmax = 1447.1753
				text = "knew"
			intervals [4446]:
				xmin = 1447.1753
				xmax = 1447.2553
				text = "i"
			intervals [4447]:
				xmin = 1447.2553
				xmax = 1447.3353
				text = "d"
			intervals [4448]:
				xmin = 1447.3353
				xmax = 1447.4453
				text = "be"
			intervals [4449]:
				xmin = 1447.4453
				xmax = 1447.6553
				text = "good"
			intervals [4450]:
				xmin = 1447.6553
				xmax = 1447.8253
				text = "with"
			intervals [4451]:
				xmin = 1447.8253
				xmax = 1448.0553
				text = "it"
			intervals [4452]:
				xmin = 1448.0553
				xmax = 1448.1353
				text = ""
			intervals [4453]:
				xmin = 1448.1353
				xmax = 1448.4253
				text = "good"
			intervals [4454]:
				xmin = 1448.4253
				xmax = 1448.5953
				text = "at"
			intervals [4455]:
				xmin = 1448.5953
				xmax = 1448.8853
				text = "it"
			intervals [4456]:
				xmin = 1448.8853
				xmax = 1449.410
				text = ""
			intervals [4457]:
				xmin = 1449.410
				xmax = 1449.530
				text = "cause"
			intervals [4458]:
				xmin = 1449.530
				xmax = 1449.650
				text = "i'm"
			intervals [4459]:
				xmin = 1449.650
				xmax = 1449.800
				text = "good"
			intervals [4460]:
				xmin = 1449.800
				xmax = 1449.940
				text = "with"
			intervals [4461]:
				xmin = 1449.940
				xmax = 1450.370
				text = "people"
			intervals [4462]:
				xmin = 1450.370
				xmax = 1450.490
				text = "and"
			intervals [4463]:
				xmin = 1450.490
				xmax = 1450.620
				text = "like"
			intervals [4464]:
				xmin = 1450.620
				xmax = 1450.680
				text = ""
			intervals [4465]:
				xmin = 1450.680
				xmax = 1451.360
				text = "interacting"
			intervals [4466]:
				xmin = 1451.360
				xmax = 1451.420
				text = "and"
			intervals [4467]:
				xmin = 1451.420
				xmax = 1451.450
				text = ""
			intervals [4468]:
				xmin = 1451.450
				xmax = 1451.740
				text = "like"
			intervals [4469]:
				xmin = 1451.740
				xmax = 1452.1708
				text = ""
			intervals [4470]:
				xmin = 1452.1708
				xmax = 1452.3608
				text = "i'm"
			intervals [4471]:
				xmin = 1452.3608
				xmax = 1452.4608
				text = "a"
			intervals [4472]:
				xmin = 1452.4608
				xmax = 1452.6708
				text = "big"
			intervals [4473]:
				xmin = 1452.6708
				xmax = 1453.3708
				text = "sister"
			intervals [4474]:
				xmin = 1453.3708
				xmax = 1453.5194
				text = ""
			intervals [4475]:
				xmin = 1453.5194
				xmax = 1453.6394
				text = "and"
			intervals [4476]:
				xmin = 1453.6394
				xmax = 1453.7594
				text = "i"
			intervals [4477]:
				xmin = 1453.7594
				xmax = 1453.9594
				text = "love"
			intervals [4478]:
				xmin = 1453.9594
				xmax = 1454.1494
				text = "being"
			intervals [4479]:
				xmin = 1454.1494
				xmax = 1454.1994
				text = "a"
			intervals [4480]:
				xmin = 1454.1994
				xmax = 1454.3894
				text = "big"
			intervals [4481]:
				xmin = 1454.3894
				xmax = 1454.8194
				text = "sister"
			intervals [4482]:
				xmin = 1454.8194
				xmax = 1454.9494
				text = "so"
			intervals [4483]:
				xmin = 1454.9494
				xmax = 1455.2594
				text = "like"
			intervals [4484]:
				xmin = 1455.2594
				xmax = 1455.6053
				text = ""
			intervals [4485]:
				xmin = 1455.6053
				xmax = 1455.7253
				text = "i'm"
			intervals [4486]:
				xmin = 1455.7253
				xmax = 1455.8753
				text = "good"
			intervals [4487]:
				xmin = 1455.8753
				xmax = 1455.9753
				text = "at"
			intervals [4488]:
				xmin = 1455.9753
				xmax = 1456.2653
				text = "helping"
			intervals [4489]:
				xmin = 1456.2653
				xmax = 1456.7353
				text = "people"
			intervals [4490]:
				xmin = 1456.7353
				xmax = 1456.7653
				text = ""
			intervals [4491]:
				xmin = 1456.7653
				xmax = 1456.8553
				text = "and"
			intervals [4492]:
				xmin = 1456.8553
				xmax = 1456.9453
				text = "i'm"
			intervals [4493]:
				xmin = 1456.9453
				xmax = 1456.9853
				text = ""
			intervals [4494]:
				xmin = 1456.9853
				xmax = 1457.4153
				text = "comfortable"
			intervals [4495]:
				xmin = 1457.4153
				xmax = 1457.6453
				text = "doing"
			intervals [4496]:
				xmin = 1457.6453
				xmax = 1457.9153
				text = "that"
			intervals [4497]:
				xmin = 1457.9153
				xmax = 1458.7129
				text = ""
			intervals [4498]:
				xmin = 1458.7129
				xmax = 1459.0729
				text = "um"
			intervals [4499]:
				xmin = 1459.0729
				xmax = 1459.5265
				text = ""
			intervals [4500]:
				xmin = 1459.5265
				xmax = 1459.6965
				text = "and"
			intervals [4501]:
				xmin = 1459.6965
				xmax = 1459.7965
				text = "i"
			intervals [4502]:
				xmin = 1459.7965
				xmax = 1460.0165
				text = "didn't"
			intervals [4503]:
				xmin = 1460.0165
				xmax = 1460.2865
				text = "mind"
			intervals [4504]:
				xmin = 1460.2865
				xmax = 1460.4865
				text = "being"
			intervals [4505]:
				xmin = 1460.4865
				xmax = 1460.7465
				text = "placed"
			intervals [4506]:
				xmin = 1460.7465
				xmax = 1460.8465
				text = "with"
			intervals [4507]:
				xmin = 1460.8465
				xmax = 1461.5565
				text = "freshmen"
			intervals [4508]:
				xmin = 1461.5565
				xmax = 1462.2236
				text = ""
			intervals [4509]:
				xmin = 1462.2236
				xmax = 1462.7036
				text = "um"
			intervals [4510]:
				xmin = 1462.7036
				xmax = 1463.0394
				text = ""
			intervals [4511]:
				xmin = 1463.0394
				xmax = 1463.1494
				text = "and"
			intervals [4512]:
				xmin = 1463.1494
				xmax = 1463.4294
				text = "plus"
			intervals [4513]:
				xmin = 1463.4294
				xmax = 1463.6194
				text = "i"
			intervals [4514]:
				xmin = 1463.6194
				xmax = 1464.1949
				text = ""
			intervals [4515]:
				xmin = 1464.1949
				xmax = 1464.3849
				text = "i"
			intervals [4516]:
				xmin = 1464.3849
				xmax = 1464.6549
				text = "wanted"
			intervals [4517]:
				xmin = 1464.6549
				xmax = 1464.7949
				text = "to"
			intervals [4518]:
				xmin = 1464.7949
				xmax = 1464.9449
				text = "live"
			intervals [4519]:
				xmin = 1464.9449
				xmax = 1465.2249
				text = "alone"
			intervals [4520]:
				xmin = 1465.2249
				xmax = 1465.4249
				text = ""
			intervals [4521]:
				xmin = 1465.4249
				xmax = 1465.6049
				text = "<unk>"
			intervals [4522]:
				xmin = 1465.6049
				xmax = 1466.0999
				text = ""
			intervals [4523]:
				xmin = 1466.0999
				xmax = 1466.4899
				text = "so"
			intervals [4524]:
				xmin = 1466.4899
				xmax = 1466.8799
				text = "<unk>"
			intervals [4525]:
				xmin = 1466.8799
				xmax = 1467.3533
				text = ""
			intervals [4526]:
				xmin = 1467.3533
				xmax = 1467.4833
				text = "it"
			intervals [4527]:
				xmin = 1467.4833
				xmax = 1467.5833
				text = "s"
			intervals [4528]:
				xmin = 1467.5833
				xmax = 1467.9533
				text = "been"
			intervals [4529]:
				xmin = 1467.9533
				xmax = 1468.1933
				text = "so"
			intervals [4530]:
				xmin = 1468.1933
				xmax = 1468.7533
				text = "exciting"
			intervals [4531]:
				xmin = 1468.7533
				xmax = 1468.8233
				text = ""
			intervals [4532]:
				xmin = 1468.8233
				xmax = 1469.0833
				text = "living"
			intervals [4533]:
				xmin = 1469.0833
				xmax = 1469.3533
				text = "alone"
			intervals [4534]:
				xmin = 1469.3533
				xmax = 1469.4733
				text = ""
			intervals [4535]:
				xmin = 1469.4733
				xmax = 1469.5633
				text = "i"
			intervals [4536]:
				xmin = 1469.5633
				xmax = 1469.7133
				text = "love"
			intervals [4537]:
				xmin = 1469.7133
				xmax = 1469.7433
				text = ""
			intervals [4538]:
				xmin = 1469.7433
				xmax = 1470.0333
				text = "living"
			intervals [4539]:
				xmin = 1470.0333
				xmax = 1470.2433
				text = "alone"
			intervals [4540]:
				xmin = 1470.2433
				xmax = 1470.7478
				text = ""
			intervals [4541]:
				xmin = 1470.7478
				xmax = 1471.1478
				text = "um"
			intervals [4542]:
				xmin = 1471.1478
				xmax = 1471.2578
				text = "so"
			intervals [4543]:
				xmin = 1471.2578
				xmax = 1471.2878
				text = "i"
			intervals [4544]:
				xmin = 1471.2878
				xmax = 1471.4478
				text = "don't"
			intervals [4545]:
				xmin = 1471.4478
				xmax = 1471.6878
				text = "mind"
			intervals [4546]:
				xmin = 1471.6878
				xmax = 1471.8978
				text = "living"
			intervals [4547]:
				xmin = 1471.8978
				xmax = 1472.0178
				text = "with"
			intervals [4548]:
				xmin = 1472.0178
				xmax = 1472.6478
				text = "freshmen"
			intervals [4549]:
				xmin = 1472.6478
				xmax = 1473.1405
				text = ""
			intervals [4550]:
				xmin = 1473.1405
				xmax = 1473.3005
				text = "they"
			intervals [4551]:
				xmin = 1473.3005
				xmax = 1473.4705
				text = "are"
			intervals [4552]:
				xmin = 1473.4705
				xmax = 1473.8905
				text = "loud"
			intervals [4553]:
				xmin = 1473.8905
				xmax = 1474.443
				text = ""
			intervals [4554]:
				xmin = 1474.443
				xmax = 1474.983
				text = "but"
			intervals [4555]:
				xmin = 1474.983
				xmax = 1475.8634
				text = ""
			intervals [4556]:
				xmin = 1475.8634
				xmax = 1476.0734
				text = "that"
			intervals [4557]:
				xmin = 1476.0734
				xmax = 1476.1034
				text = "s"
			intervals [4558]:
				xmin = 1476.1034
				xmax = 1476.4234
				text = "fine"
			intervals [4559]:
				xmin = 1476.4234
				xmax = 1476.7424
				text = ""
			intervals [4560]:
				xmin = 1476.7424
				xmax = 1476.8624
				text = "i'm"
			intervals [4561]:
				xmin = 1476.8624
				xmax = 1477.0124
				text = "good"
			intervals [4562]:
				xmin = 1477.0124
				xmax = 1477.1024
				text = "at"
			intervals [4563]:
				xmin = 1477.1024
				xmax = 1477.4224
				text = "tuning"
			intervals [4564]:
				xmin = 1477.4224
				xmax = 1477.5524
				text = "them"
			intervals [4565]:
				xmin = 1477.5524
				xmax = 1477.7624
				text = "out"
			intervals [4566]:
				xmin = 1477.7624
				xmax = 1478.3781
				text = ""
			intervals [4567]:
				xmin = 1478.3781
				xmax = 1478.8681
				text = "um"
			intervals [4568]:
				xmin = 1478.8681
				xmax = 1479.0856
				text = ""
			intervals [4569]:
				xmin = 1479.0856
				xmax = 1479.2256
				text = "and"
			intervals [4570]:
				xmin = 1479.2256
				xmax = 1479.6856
				text = "like"
			intervals [4571]:
				xmin = 1479.6856
				xmax = 1480.4747
				text = ""
			intervals [4572]:
				xmin = 1480.4747
				xmax = 1480.5547
				text = "i"
			intervals [4573]:
				xmin = 1480.5547
				xmax = 1480.8247
				text = "find"
			intervals [4574]:
				xmin = 1480.8247
				xmax = 1480.9347
				text = "that"
			intervals [4575]:
				xmin = 1480.9347
				xmax = 1481.0447
				text = "they"
			intervals [4576]:
				xmin = 1481.0447
				xmax = 1481.3047
				text = "really"
			intervals [4577]:
				xmin = 1481.3047
				xmax = 1481.4947
				text = "do"
			intervals [4578]:
				xmin = 1481.4947
				xmax = 1482.0947
				text = "appreciate"
			intervals [4579]:
				xmin = 1482.0947
				xmax = 1482.1847
				text = "the"
			intervals [4580]:
				xmin = 1482.1847
				xmax = 1482.4647
				text = "stuff"
			intervals [4581]:
				xmin = 1482.4647
				xmax = 1482.5747
				text = "i"
			intervals [4582]:
				xmin = 1482.5747
				xmax = 1482.6047
				text = ""
			intervals [4583]:
				xmin = 1482.6047
				xmax = 1482.7447
				text = "do"
			intervals [4584]:
				xmin = 1482.7447
				xmax = 1482.9247
				text = "for"
			intervals [4585]:
				xmin = 1482.9247
				xmax = 1483.1547
				text = "them"
			intervals [4586]:
				xmin = 1483.1547
				xmax = 1483.4147
				text = "even"
			intervals [4587]:
				xmin = 1483.4147
				xmax = 1483.6747
				text = "when"
			intervals [4588]:
				xmin = 1483.6747
				xmax = 1483.8238
				text = ""
			intervals [4589]:
				xmin = 1483.8238
				xmax = 1484.0138
				text = "i"
			intervals [4590]:
				xmin = 1484.0138
				xmax = 1484.1638
				text = "don't"
			intervals [4591]:
				xmin = 1484.1638
				xmax = 1484.3038
				text = "think"
			intervals [4592]:
				xmin = 1484.3038
				xmax = 1484.3838
				text = "it"
			intervals [4593]:
				xmin = 1484.3838
				xmax = 1484.4138
				text = "s"
			intervals [4594]:
				xmin = 1484.4138
				xmax = 1484.4938
				text = "a"
			intervals [4595]:
				xmin = 1484.4938
				xmax = 1484.6538
				text = "big"
			intervals [4596]:
				xmin = 1484.6538
				xmax = 1484.9538
				text = "deal"
			intervals [4597]:
				xmin = 1484.9538
				xmax = 1485.4424
				text = ""
			intervals [4598]:
				xmin = 1485.4424
				xmax = 1485.5624
				text = "like"
			intervals [4599]:
				xmin = 1485.5624
				xmax = 1485.7424
				text = "every"
			intervals [4600]:
				xmin = 1485.7424
				xmax = 1486.0924
				text = "sunday"
			intervals [4601]:
				xmin = 1486.0924
				xmax = 1486.1224
				text = "i"
			intervals [4602]:
				xmin = 1486.1224
				xmax = 1486.1524
				text = ""
			intervals [4603]:
				xmin = 1486.1524
				xmax = 1486.3124
				text = "bake"
			intervals [4604]:
				xmin = 1486.3124
				xmax = 1486.6624
				text = "cookies"
			intervals [4605]:
				xmin = 1486.6624
				xmax = 1486.7924
				text = "for"
			intervals [4606]:
				xmin = 1486.7924
				xmax = 1487.0624
				text = "them"
			intervals [4607]:
				xmin = 1487.0624
				xmax = 1487.644
				text = ""
			intervals [4608]:
				xmin = 1487.644
				xmax = 1487.764
				text = "and"
			intervals [4609]:
				xmin = 1487.764
				xmax = 1487.904
				text = "they"
			intervals [4610]:
				xmin = 1487.904
				xmax = 1488.054
				text = "think"
			intervals [4611]:
				xmin = 1488.054
				xmax = 1488.174
				text = "it"
			intervals [4612]:
				xmin = 1488.174
				xmax = 1488.224
				text = "s"
			intervals [4613]:
				xmin = 1488.224
				xmax = 1488.304
				text = "the"
			intervals [4614]:
				xmin = 1488.304
				xmax = 1488.624
				text = "greatest"
			intervals [4615]:
				xmin = 1488.624
				xmax = 1488.724
				text = "thing"
			intervals [4616]:
				xmin = 1488.724
				xmax = 1488.784
				text = "in"
			intervals [4617]:
				xmin = 1488.784
				xmax = 1488.864
				text = "the"
			intervals [4618]:
				xmin = 1488.864
				xmax = 1489.234
				text = "world"
			intervals [4619]:
				xmin = 1489.234
				xmax = 1489.274
				text = ""
			intervals [4620]:
				xmin = 1489.274
				xmax = 1489.534
				text = "but"
			intervals [4621]:
				xmin = 1489.534
				xmax = 1489.9229
				text = ""
			intervals [4622]:
				xmin = 1489.9229
				xmax = 1490.0529
				text = "i"
			intervals [4623]:
				xmin = 1490.0529
				xmax = 1490.1429
				text = "don't"
			intervals [4624]:
				xmin = 1490.1429
				xmax = 1490.3629
				text = "really"
			intervals [4625]:
				xmin = 1490.3629
				xmax = 1490.7629
				text = "see"
			intervals [4626]:
				xmin = 1490.7629
				xmax = 1491.1193
				text = ""
			intervals [4627]:
				xmin = 1491.1193
				xmax = 1491.2193
				text = "the"
			intervals [4628]:
				xmin = 1491.2193
				xmax = 1491.6293
				text = "value"
			intervals [4629]:
				xmin = 1491.6293
				xmax = 1491.7193
				text = "in"
			intervals [4630]:
				xmin = 1491.7193
				xmax = 1491.8293
				text = "it"
			intervals [4631]:
				xmin = 1491.8293
				xmax = 1492.0193
				text = "just"
			intervals [4632]:
				xmin = 1492.0193
				xmax = 1492.2693
				text = "because"
			intervals [4633]:
				xmin = 1492.2693
				xmax = 1492.3993
				text = "it"
			intervals [4634]:
				xmin = 1492.3993
				xmax = 1492.4293
				text = "s"
			intervals [4635]:
				xmin = 1492.4293
				xmax = 1492.5893
				text = "like"
			intervals [4636]:
				xmin = 1492.5893
				xmax = 1492.6993
				text = ""
			intervals [4637]:
				xmin = 1492.6993
				xmax = 1492.8193
				text = "the"
			intervals [4638]:
				xmin = 1492.8193
				xmax = 1493.0693
				text = "same"
			intervals [4639]:
				xmin = 1493.0693
				xmax = 1493.3493
				text = "cookie"
			intervals [4640]:
				xmin = 1493.3493
				xmax = 1493.6693
				text = "dough"
			intervals [4641]:
				xmin = 1493.6693
				xmax = 1493.8347
				text = ""
			intervals [4642]:
				xmin = 1493.8347
				xmax = 1494.1847
				text = "every"
			intervals [4643]:
				xmin = 1494.1847
				xmax = 1494.6247
				text = "sunday"
			intervals [4644]:
				xmin = 1494.6247
				xmax = 1495.1659
				text = ""
			intervals [4645]:
				xmin = 1495.1659
				xmax = 1495.2959
				text = "it"
			intervals [4646]:
				xmin = 1495.2959
				xmax = 1495.3659
				text = "s"
			intervals [4647]:
				xmin = 1495.3659
				xmax = 1495.3959
				text = ""
			intervals [4648]:
				xmin = 1495.3959
				xmax = 1495.4859
				text = "like"
			intervals [4649]:
				xmin = 1495.4859
				xmax = 1495.5159
				text = ""
			intervals [4650]:
				xmin = 1495.5159
				xmax = 1495.7459
				text = "pre"
			intervals [4651]:
				xmin = 1495.7459
				xmax = 1496.1759
				text = "made"
			intervals [4652]:
				xmin = 1496.1759
				xmax = 1496.4431
				text = ""
			intervals [4653]:
				xmin = 1496.4431
				xmax = 1496.4731
				text = "i"
			intervals [4654]:
				xmin = 1496.4731
				xmax = 1496.5031
				text = ""
			intervals [4655]:
				xmin = 1496.5031
				xmax = 1496.6531
				text = "just"
			intervals [4656]:
				xmin = 1496.6531
				xmax = 1496.8031
				text = "put"
			intervals [4657]:
				xmin = 1496.8031
				xmax = 1496.8731
				text = "it"
			intervals [4658]:
				xmin = 1496.8731
				xmax = 1496.9331
				text = "in"
			intervals [4659]:
				xmin = 1496.9331
				xmax = 1497.0231
				text = "the"
			intervals [4660]:
				xmin = 1497.0231
				xmax = 1497.3031
				text = "oven"
			intervals [4661]:
				xmin = 1497.3031
				xmax = 1497.4131
				text = ""
			intervals [4662]:
				xmin = 1497.4131
				xmax = 1497.5231
				text = "but"
			intervals [4663]:
				xmin = 1497.5231
				xmax = 1497.6431
				text = "they"
			intervals [4664]:
				xmin = 1497.6431
				xmax = 1497.8831
				text = "really"
			intervals [4665]:
				xmin = 1497.8831
				xmax = 1498.1231
				text = "like"
			intervals [4666]:
				xmin = 1498.1231
				xmax = 1498.3031
				text = "it"
			intervals [4667]:
				xmin = 1498.3031
				xmax = 1498.9602
				text = ""
			intervals [4668]:
				xmin = 1498.9602
				xmax = 1499.4002
				text = "um"
			intervals [4669]:
				xmin = 1499.4002
				xmax = 1499.6581
				text = ""
			intervals [4670]:
				xmin = 1499.6581
				xmax = 1499.9581
				text = "and"
			intervals [4671]:
				xmin = 1499.9581
				xmax = 1500.1381
				text = "this"
			intervals [4672]:
				xmin = 1500.1381
				xmax = 1500.2781
				text = "year"
			intervals [4673]:
				xmin = 1500.2781
				xmax = 1501.0181
				text = "specifically"
			intervals [4674]:
				xmin = 1501.0181
				xmax = 1501.776
				text = ""
			intervals [4675]:
				xmin = 1501.776
				xmax = 1501.926
				text = "i'm"
			intervals [4676]:
				xmin = 1501.926
				xmax = 1502.156
				text = "like"
			intervals [4677]:
				xmin = 1502.156
				xmax = 1502.226
				text = ""
			intervals [4678]:
				xmin = 1502.226
				xmax = 1502.326
				text = "i"
			intervals [4679]:
				xmin = 1502.326
				xmax = 1502.506
				text = "think"
			intervals [4680]:
				xmin = 1502.506
				xmax = 1502.606
				text = "i'm"
			intervals [4681]:
				xmin = 1502.606
				xmax = 1502.666
				text = "a"
			intervals [4682]:
				xmin = 1502.666
				xmax = 1502.836
				text = "way"
			intervals [4683]:
				xmin = 1502.836
				xmax = 1503.496
				text = "better"
			intervals [4684]:
				xmin = 1503.496
				xmax = 1503.556
				text = "ra"
			intervals [4685]:
				xmin = 1503.556
				xmax = 1503.596
				text = ""
			intervals [4686]:
				xmin = 1503.596
				xmax = 1503.786
				text = "just"
			intervals [4687]:
				xmin = 1503.786
				xmax = 1504.246
				text = "because"
			intervals [4688]:
				xmin = 1504.246
				xmax = 1504.568
				text = ""
			intervals [4689]:
				xmin = 1504.568
				xmax = 1504.658
				text = "i'm"
			intervals [4690]:
				xmin = 1504.658
				xmax = 1504.818
				text = "more"
			intervals [4691]:
				xmin = 1504.818
				xmax = 1505.308
				text = "comfortable"
			intervals [4692]:
				xmin = 1505.308
				xmax = 1506.038
				text = "interacting"
			intervals [4693]:
				xmin = 1506.038
				xmax = 1506.4505
				text = ""
			intervals [4694]:
				xmin = 1506.4505
				xmax = 1506.6105
				text = "with"
			intervals [4695]:
				xmin = 1506.6105
				xmax = 1506.7305
				text = "all"
			intervals [4696]:
				xmin = 1506.7305
				xmax = 1506.9505
				text = "these"
			intervals [4697]:
				xmin = 1506.9505
				xmax = 1507.6305
				text = "residents"
			intervals [4698]:
				xmin = 1507.6305
				xmax = 1507.6605
				text = ""
			intervals [4699]:
				xmin = 1507.6605
				xmax = 1507.8005
				text = "and"
			intervals [4700]:
				xmin = 1507.8005
				xmax = 1508.1705
				text = "like"
			intervals [4701]:
				xmin = 1508.1705
				xmax = 1508.6804
				text = ""
			intervals [4702]:
				xmin = 1508.6804
				xmax = 1508.8404
				text = "i've"
			intervals [4703]:
				xmin = 1508.8404
				xmax = 1508.9804
				text = "been"
			intervals [4704]:
				xmin = 1508.9804
				xmax = 1509.4904
				text = "actively"
			intervals [4705]:
				xmin = 1509.4904
				xmax = 1509.7204
				text = "putting"
			intervals [4706]:
				xmin = 1509.7204
				xmax = 1510.1104
				text = "myself"
			intervals [4707]:
				xmin = 1510.1104
				xmax = 1510.3004
				text = "out"
			intervals [4708]:
				xmin = 1510.3004
				xmax = 1510.6304
				text = "there"
			intervals [4709]:
				xmin = 1510.6304
				xmax = 1511.0589
				text = ""
			intervals [4710]:
				xmin = 1511.0589
				xmax = 1511.1989
				text = "to"
			intervals [4711]:
				xmin = 1511.1989
				xmax = 1511.5089
				text = "connect"
			intervals [4712]:
				xmin = 1511.5089
				xmax = 1511.5989
				text = "with"
			intervals [4713]:
				xmin = 1511.5989
				xmax = 1511.7289
				text = "my"
			intervals [4714]:
				xmin = 1511.7289
				xmax = 1512.1589
				text = "residents"
			intervals [4715]:
				xmin = 1512.1589
				xmax = 1512.3189
				text = "cause"
			intervals [4716]:
				xmin = 1512.3189
				xmax = 1512.4989
				text = "like"
			intervals [4717]:
				xmin = 1512.4989
				xmax = 1512.6789
				text = ""
			intervals [4718]:
				xmin = 1512.6789
				xmax = 1513.0089
				text = "last"
			intervals [4719]:
				xmin = 1513.0089
				xmax = 1513.2989
				text = "year"
			intervals [4720]:
				xmin = 1513.2989
				xmax = 1513.823
				text = ""
			intervals [4721]:
				xmin = 1513.823
				xmax = 1513.893
				text = "i"
			intervals [4722]:
				xmin = 1513.893
				xmax = 1514.043
				text = "didn't"
			intervals [4723]:
				xmin = 1514.043
				xmax = 1514.273
				text = "really"
			intervals [4724]:
				xmin = 1514.273
				xmax = 1514.423
				text = "like"
			intervals [4725]:
				xmin = 1514.423
				xmax = 1515.0873
				text = ""
			intervals [4726]:
				xmin = 1515.0873
				xmax = 1515.1773
				text = "m-"
			intervals [4727]:
				xmin = 1515.1773
				xmax = 1515.6785
				text = ""
			intervals [4728]:
				xmin = 1515.6785
				xmax = 1515.7685
				text = "it"
			intervals [4729]:
				xmin = 1515.7685
				xmax = 1515.7985
				text = "s"
			intervals [4730]:
				xmin = 1515.7985
				xmax = 1515.9385
				text = "not"
			intervals [4731]:
				xmin = 1515.9385
				xmax = 1516.0485
				text = "that"
			intervals [4732]:
				xmin = 1516.0485
				xmax = 1516.0985
				text = "i"
			intervals [4733]:
				xmin = 1516.0985
				xmax = 1516.3185
				text = "didn't"
			intervals [4734]:
				xmin = 1516.3185
				xmax = 1516.5385
				text = "wanna"
			intervals [4735]:
				xmin = 1516.5385
				xmax = 1516.7985
				text = "talk"
			intervals [4736]:
				xmin = 1516.7985
				xmax = 1516.8785
				text = "to"
			intervals [4737]:
				xmin = 1516.8785
				xmax = 1516.9985
				text = "them"
			intervals [4738]:
				xmin = 1516.9985
				xmax = 1517.0285
				text = ""
			intervals [4739]:
				xmin = 1517.0285
				xmax = 1517.1685
				text = "my"
			intervals [4740]:
				xmin = 1517.1685
				xmax = 1517.7685
				text = "residents"
			intervals [4741]:
				xmin = 1517.7685
				xmax = 1518.047
				text = ""
			intervals [4742]:
				xmin = 1518.047
				xmax = 1518.167
				text = "but"
			intervals [4743]:
				xmin = 1518.167
				xmax = 1518.227
				text = "i"
			intervals [4744]:
				xmin = 1518.227
				xmax = 1518.477
				text = "didn't"
			intervals [4745]:
				xmin = 1518.477
				xmax = 1518.637
				text = "think"
			intervals [4746]:
				xmin = 1518.637
				xmax = 1518.747
				text = "they"
			intervals [4747]:
				xmin = 1518.747
				xmax = 1519.097
				text = "needed"
			intervals [4748]:
				xmin = 1519.097
				xmax = 1519.247
				text = "me"
			intervals [4749]:
				xmin = 1519.247
				xmax = 1519.357
				text = "as"
			intervals [4750]:
				xmin = 1519.357
				xmax = 1519.607
				text = "much"
			intervals [4751]:
				xmin = 1519.607
				xmax = 1519.877
				text = "as"
			intervals [4752]:
				xmin = 1519.877
				xmax = 1520.2344
				text = ""
			intervals [4753]:
				xmin = 1520.2344
				xmax = 1520.3844
				text = "i"
			intervals [4754]:
				xmin = 1520.3844
				xmax = 1520.5944
				text = "now"
			intervals [4755]:
				xmin = 1520.5944
				xmax = 1520.8444
				text = "see"
			intervals [4756]:
				xmin = 1520.8444
				xmax = 1520.8744
				text = ""
			intervals [4757]:
				xmin = 1520.8744
				xmax = 1520.9944
				text = "that"
			intervals [4758]:
				xmin = 1520.9944
				xmax = 1521.1444
				text = "they"
			intervals [4759]:
				xmin = 1521.1444
				xmax = 1521.5144
				text = "do"
			intervals [4760]:
				xmin = 1521.5144
				xmax = 1522.3161
				text = ""
			intervals [4761]:
				xmin = 1522.3161
				xmax = 1522.7361
				text = "um"
			intervals [4762]:
				xmin = 1522.7361
				xmax = 1522.8961
				text = "but"
			intervals [4763]:
				xmin = 1522.8961
				xmax = 1523.1461
				text = "next"
			intervals [4764]:
				xmin = 1523.1461
				xmax = 1523.2961
				text = "year"
			intervals [4765]:
				xmin = 1523.2961
				xmax = 1523.3861
				text = "i'm"
			intervals [4766]:
				xmin = 1523.3861
				xmax = 1523.5761
				text = "gonna"
			intervals [4767]:
				xmin = 1523.5761
				xmax = 1523.7861
				text = "be"
			intervals [4768]:
				xmin = 1523.7861
				xmax = 1523.8961
				text = "in"
			intervals [4769]:
				xmin = 1523.8961
				xmax = 1524.5661
				text = "rdx"
			intervals [4770]:
				xmin = 1524.5661
				xmax = 1524.9261
				text = "with"
			intervals [4771]:
				xmin = 1524.9261
				xmax = 1525.1061
				text = "uh"
			intervals [4772]:
				xmin = 1525.1061
				xmax = 1525.8461
				text = "upperclassmen"
			intervals [4773]:
				xmin = 1525.8461
				xmax = 1526.5068
				text = ""
			intervals [4774]:
				xmin = 1526.5068
				xmax = 1526.6368
				text = "which"
			intervals [4775]:
				xmin = 1526.6368
				xmax = 1526.7768
				text = "is"
			intervals [4776]:
				xmin = 1526.7768
				xmax = 1527.0968
				text = "great"
			intervals [4777]:
				xmin = 1527.0968
				xmax = 1527.7397
				text = ""
			intervals [4778]:
				xmin = 1527.7397
				xmax = 1527.8497
				text = "<unk>"
			intervals [4779]:
				xmin = 1527.8497
				xmax = 1527.8797
				text = "i"
			intervals [4780]:
				xmin = 1527.8797
				xmax = 1528.0597
				text = "am"
			intervals [4781]:
				xmin = 1528.0597
				xmax = 1528.3597
				text = "nervous"
			intervals [4782]:
				xmin = 1528.3597
				xmax = 1528.6197
				text = "about"
			intervals [4783]:
				xmin = 1528.6197
				xmax = 1528.8997
				text = "having"
			intervals [4784]:
				xmin = 1528.8997
				xmax = 1529.2897
				text = "roommates"
			intervals [4785]:
				xmin = 1529.2897
				xmax = 1529.5397
				text = "again"
			intervals [4786]:
				xmin = 1529.5397
				xmax = 1529.8997
				text = "though"
			intervals [4787]:
				xmin = 1529.8997
				xmax = 1530.0995
				text = ""
			intervals [4788]:
				xmin = 1530.0995
				xmax = 1530.3095
				text = "cause"
			intervals [4789]:
				xmin = 1530.3095
				xmax = 1530.4595
				text = "my"
			intervals [4790]:
				xmin = 1530.4595
				xmax = 1530.9595
				text = "first"
			intervals [4791]:
				xmin = 1530.9595
				xmax = 1530.9895
				text = ""
			intervals [4792]:
				xmin = 1530.9895
				xmax = 1531.4695
				text = "experience"
			intervals [4793]:
				xmin = 1531.4695
				xmax = 1531.6095
				text = "with"
			intervals [4794]:
				xmin = 1531.6095
				xmax = 1532.0795
				text = "roommates"
			intervals [4795]:
				xmin = 1532.0795
				xmax = 1532.1849
				text = ""
			intervals [4796]:
				xmin = 1532.1849
				xmax = 1532.4349
				text = "wasn't"
			intervals [4797]:
				xmin = 1532.4349
				xmax = 1532.6049
				text = "very"
			intervals [4798]:
				xmin = 1532.6049
				xmax = 1532.6449
				text = ""
			intervals [4799]:
				xmin = 1532.6449
				xmax = 1532.9249
				text = "good"
			intervals [4800]:
				xmin = 1532.9249
				xmax = 1534.3344
				text = ""
			intervals [4801]:
				xmin = 1534.3344
				xmax = 1534.4644
				text = "no"
			intervals [4802]:
				xmin = 1534.4644
				xmax = 1534.6644
				text = "i"
			intervals [4803]:
				xmin = 1534.6644
				xmax = 1534.9744
				text = "am"
			intervals [4804]:
				xmin = 1534.9744
				xmax = 1535.1797
				text = ""
			intervals [4805]:
				xmin = 1535.1797
				xmax = 1535.2997
				text = "i'm"
			intervals [4806]:
				xmin = 1535.2997
				xmax = 1535.5397
				text = "gonna"
			intervals [4807]:
				xmin = 1535.5397
				xmax = 1535.5697
				text = ""
			intervals [4808]:
				xmin = 1535.5697
				xmax = 1535.7897
				text = "just"
			intervals [4809]:
				xmin = 1535.7897
				xmax = 1535.9497
				text = "be"
			intervals [4810]:
				xmin = 1535.9497
				xmax = 1536.0597
				text = "in"
			intervals [4811]:
				xmin = 1536.0597
				xmax = 1536.4097
				text = "like"
			intervals [4812]:
				xmin = 1536.4097
				xmax = 1536.5513
				text = ""
			intervals [4813]:
				xmin = 1536.5513
				xmax = 1536.6313
				text = "a"
			intervals [4814]:
				xmin = 1536.6313
				xmax = 1537.1613
				text = "suite"
			intervals [4815]:
				xmin = 1537.1613
				xmax = 1537.3779
				text = ""
			intervals [4816]:
				xmin = 1537.3779
				xmax = 1537.5579
				text = "so"
			intervals [4817]:
				xmin = 1537.5579
				xmax = 1537.5979
				text = "i"
			intervals [4818]:
				xmin = 1537.5979
				xmax = 1537.6279
				text = "<unk>"
			intervals [4819]:
				xmin = 1537.6279
				xmax = 1537.7379
				text = "be"
			intervals [4820]:
				xmin = 1537.7379
				xmax = 1537.9379
				text = "living"
			intervals [4821]:
				xmin = 1537.9379
				xmax = 1538.1279
				text = "with"
			intervals [4822]:
				xmin = 1538.1279
				xmax = 1538.2779
				text = "other"
			intervals [4823]:
				xmin = 1538.2779
				xmax = 1538.6779
				text = "people"
			intervals [4824]:
				xmin = 1538.6779
				xmax = 1539.8696
				text = ""
			intervals [4825]:
				xmin = 1539.8696
				xmax = 1540.2296
				text = "yeah"
			intervals [4826]:
				xmin = 1540.2296
				xmax = 1540.8748
				text = ""
			intervals [4827]:
				xmin = 1540.8748
				xmax = 1541.0248
				text = "i"
			intervals [4828]:
				xmin = 1541.0248
				xmax = 1541.1448
				text = "get"
			intervals [4829]:
				xmin = 1541.1448
				xmax = 1541.2748
				text = "my"
			intervals [4830]:
				xmin = 1541.2748
				xmax = 1541.4248
				text = "own"
			intervals [4831]:
				xmin = 1541.4248
				xmax = 1541.6948
				text = "room"
			intervals [4832]:
				xmin = 1541.6948
				xmax = 1541.8048
				text = "but"
			intervals [4833]:
				xmin = 1541.8048
				xmax = 1541.9548
				text = "then"
			intervals [4834]:
				xmin = 1541.9548
				xmax = 1542.2248
				text = "i"
			intervals [4835]:
				xmin = 1542.2248
				xmax = 1542.3939
				text = ""
			intervals [4836]:
				xmin = 1542.3939
				xmax = 1542.7539
				text = "share"
			intervals [4837]:
				xmin = 1542.7539
				xmax = 1542.8139
				text = "a"
			intervals [4838]:
				xmin = 1542.8139
				xmax = 1543.3039
				text = "bathroom"
			intervals [4839]:
				xmin = 1543.3039
				xmax = 1543.6515
				text = ""
			intervals [4840]:
				xmin = 1543.6515
				xmax = 1543.8915
				text = "with"
			intervals [4841]:
				xmin = 1543.8915
				xmax = 1544.1915
				text = ""
			intervals [4842]:
				xmin = 1544.1915
				xmax = 1544.2615
				text = "two"
			intervals [4843]:
				xmin = 1544.2615
				xmax = 1544.8644
				text = ""
			intervals [4844]:
				xmin = 1544.8644
				xmax = 1545.1444
				text = "yeah"
			intervals [4845]:
				xmin = 1545.1444
				xmax = 1545.4344
				text = "yeah"
			intervals [4846]:
				xmin = 1545.4344
				xmax = 1546.7262
				text = ""
			intervals [4847]:
				xmin = 1546.7262
				xmax = 1546.9062
				text = "<unk>"
			intervals [4848]:
				xmin = 1546.9062
				xmax = 1547.1662
				text = "okay"
			intervals [4849]:
				xmin = 1547.1662
				xmax = 1547.4662
				text = "yeah"
			intervals [4850]:
				xmin = 1547.4662
				xmax = 1548.8474
				text = ""
			intervals [4851]:
				xmin = 1548.8474
				xmax = 1549.2374
				text = "mm-hm"
			intervals [4852]:
				xmin = 1549.2374
				xmax = 1549.8663
				text = ""
			intervals [4853]:
				xmin = 1549.8663
				xmax = 1550.2163
				text = "yeah"
			intervals [4854]:
				xmin = 1550.2163
				xmax = 1554.2877
				text = ""
			intervals [4855]:
				xmin = 1554.2877
				xmax = 1554.5377
				text = "yeah"
			intervals [4856]:
				xmin = 1554.5377
				xmax = 1559.786
				text = ""
			intervals [4857]:
				xmin = 1559.786
				xmax = 1560.076
				text = "yeah"
			intervals [4858]:
				xmin = 1560.076
				xmax = 1561.8455
				text = ""
			intervals [4859]:
				xmin = 1561.8455
				xmax = 1562.3055
				text = "mm-hm"
			intervals [4860]:
				xmin = 1562.3055
				xmax = 1568.8715
				text = ""
			intervals [4861]:
				xmin = 1568.8715
				xmax = 1569.1015
				text = "yup"
			intervals [4862]:
				xmin = 1569.1015
				xmax = 1570.4306
				text = ""
			intervals [4863]:
				xmin = 1570.4306
				xmax = 1570.5406
				text = "yup"
			intervals [4864]:
				xmin = 1570.5406
				xmax = 1571.2571
				text = ""
			intervals [4865]:
				xmin = 1571.2571
				xmax = 1571.8171
				text = "yup"
			intervals [4866]:
				xmin = 1571.8171
				xmax = 1571.8571
				text = ""
			intervals [4867]:
				xmin = 1571.8571
				xmax = 1573.8471
				text = "<unk>"
			intervals [4868]:
				xmin = 1573.8471
				xmax = 1575.9904
				text = ""
			intervals [4869]:
				xmin = 1575.9904
				xmax = 1576.2204
				text = "yeah"
			intervals [4870]:
				xmin = 1576.2204
				xmax = 1582.620
				text = ""
			intervals [4871]:
				xmin = 1582.620
				xmax = 1583.000
				text = "mm-hm"
			intervals [4872]:
				xmin = 1583.000
				xmax = 1586.4539
				text = ""
			intervals [4873]:
				xmin = 1586.4539
				xmax = 1586.7939
				text = "yup"
			intervals [4874]:
				xmin = 1586.7939
				xmax = 1588.9952
				text = ""
			intervals [4875]:
				xmin = 1588.9952
				xmax = 1589.1352
				text = "they"
			intervals [4876]:
				xmin = 1589.1352
				xmax = 1589.3052
				text = "want"
			intervals [4877]:
				xmin = 1589.3052
				xmax = 1589.8352
				text = "reassurance"
			intervals [4878]:
				xmin = 1589.8352
				xmax = 1591.0664
				text = ""
			intervals [4879]:
				xmin = 1591.0664
				xmax = 1591.4564
				text = "yup"
			intervals [4880]:
				xmin = 1591.4564
				xmax = 1596.2315
				text = ""
			intervals [4881]:
				xmin = 1596.2315
				xmax = 1596.5715
				text = "mm-hm"
			intervals [4882]:
				xmin = 1596.5715
				xmax = 1600.7616
				text = ""
			intervals [4883]:
				xmin = 1600.7616
				xmax = 1601.3816
				text = "um"
			intervals [4884]:
				xmin = 1601.3816
				xmax = 1601.9796
				text = ""
			intervals [4885]:
				xmin = 1601.9796
				xmax = 1602.1396
				text = "<unk>"
			intervals [4886]:
				xmin = 1602.1396
				xmax = 1602.7124
				text = ""
			intervals [4887]:
				xmin = 1602.7124
				xmax = 1602.8524
				text = "i"
			intervals [4888]:
				xmin = 1602.8524
				xmax = 1603.1124
				text = "guess"
			intervals [4889]:
				xmin = 1603.1124
				xmax = 1603.3724
				text = "like"
			intervals [4890]:
				xmin = 1603.3724
				xmax = 1603.4224
				text = ""
			intervals [4891]:
				xmin = 1603.4224
				xmax = 1603.5824
				text = "i"
			intervals [4892]:
				xmin = 1603.5824
				xmax = 1603.6124
				text = "<unk>"
			intervals [4893]:
				xmin = 1603.6124
				xmax = 1603.8124
				text = "have"
			intervals [4894]:
				xmin = 1603.8124
				xmax = 1603.9424
				text = "to"
			intervals [4895]:
				xmin = 1603.9424
				xmax = 1604.2024
				text = "like"
			intervals [4896]:
				xmin = 1604.2024
				xmax = 1604.3194
				text = ""
			intervals [4897]:
				xmin = 1604.3194
				xmax = 1604.4394
				text = "be"
			intervals [4898]:
				xmin = 1604.4394
				xmax = 1604.6294
				text = "more"
			intervals [4899]:
				xmin = 1604.6294
				xmax = 1605.2894
				text = "intentional"
			intervals [4900]:
				xmin = 1605.2894
				xmax = 1605.4294
				text = "with"
			intervals [4901]:
				xmin = 1605.4294
				xmax = 1605.5894
				text = "my"
			intervals [4902]:
				xmin = 1605.5894
				xmax = 1606.5494
				text = "interactions"
			intervals [4903]:
				xmin = 1606.5494
				xmax = 1606.9881
				text = ""
			intervals [4904]:
				xmin = 1606.9881
				xmax = 1607.2181
				text = "just"
			intervals [4905]:
				xmin = 1607.2181
				xmax = 1607.5881
				text = "because"
			intervals [4906]:
				xmin = 1607.5881
				xmax = 1607.8681
				text = "like"
			intervals [4907]:
				xmin = 1607.8681
				xmax = 1608.2169
				text = ""
			intervals [4908]:
				xmin = 1608.2169
				xmax = 1608.5069
				text = "maybe"
			intervals [4909]:
				xmin = 1608.5069
				xmax = 1608.6469
				text = "they"
			intervals [4910]:
				xmin = 1608.6469
				xmax = 1608.8169
				text = "won't"
			intervals [4911]:
				xmin = 1608.8169
				xmax = 1608.9469
				text = "be"
			intervals [4912]:
				xmin = 1608.9469
				xmax = 1609.0969
				text = "as"
			intervals [4913]:
				xmin = 1609.0969
				xmax = 1609.7069
				text = "actively"
			intervals [4914]:
				xmin = 1609.7069
				xmax = 1609.8069
				text = "in"
			intervals [4915]:
				xmin = 1609.8069
				xmax = 1609.9769
				text = "like"
			intervals [4916]:
				xmin = 1609.9769
				xmax = 1610.0069
				text = ""
			intervals [4917]:
				xmin = 1610.0069
				xmax = 1610.4769
				text = "seeking"
			intervals [4918]:
				xmin = 1610.4769
				xmax = 1610.6169
				text = "me"
			intervals [4919]:
				xmin = 1610.6169
				xmax = 1610.9669
				text = "out"
			intervals [4920]:
				xmin = 1610.9669
				xmax = 1611.8813
				text = ""
			intervals [4921]:
				xmin = 1611.8813
				xmax = 1612.3513
				text = "um"
			intervals [4922]:
				xmin = 1612.3513
				xmax = 1612.7545
				text = ""
			intervals [4923]:
				xmin = 1612.7545
				xmax = 1612.8945
				text = "but"
			intervals [4924]:
				xmin = 1612.8945
				xmax = 1612.9745
				text = "i"
			intervals [4925]:
				xmin = 1612.9745
				xmax = 1613.1745
				text = "think"
			intervals [4926]:
				xmin = 1613.1745
				xmax = 1613.3745
				text = "that"
			intervals [4927]:
				xmin = 1613.3745
				xmax = 1613.4245
				text = "s"
			intervals [4928]:
				xmin = 1613.4245
				xmax = 1613.7645
				text = "like"
			intervals [4929]:
				xmin = 1613.7645
				xmax = 1615.0002
				text = ""
			intervals [4930]:
				xmin = 1615.0002
				xmax = 1615.0802
				text = "i"
			intervals [4931]:
				xmin = 1615.0802
				xmax = 1615.2802
				text = "think"
			intervals [4932]:
				xmin = 1615.2802
				xmax = 1615.3802
				text = "it"
			intervals [4933]:
				xmin = 1615.3802
				xmax = 1615.4102
				text = "<unk>"
			intervals [4934]:
				xmin = 1615.4102
				xmax = 1615.6102
				text = "be"
			intervals [4935]:
				xmin = 1615.6102
				xmax = 1615.8802
				text = "better"
			intervals [4936]:
				xmin = 1615.8802
				xmax = 1616.0302
				text = "in"
			intervals [4937]:
				xmin = 1616.0302
				xmax = 1616.2402
				text = "some"
			intervals [4938]:
				xmin = 1616.2402
				xmax = 1616.6502
				text = "ways"
			intervals [4939]:
				xmin = 1616.6502
				xmax = 1616.9502
				text = "just"
			intervals [4940]:
				xmin = 1616.9502
				xmax = 1617.1602
				text = "because"
			intervals [4941]:
				xmin = 1617.1602
				xmax = 1617.3202
				text = "i"
			intervals [4942]:
				xmin = 1617.3202
				xmax = 1617.3502
				text = "<unk>"
			intervals [4943]:
				xmin = 1617.3502
				xmax = 1617.4702
				text = "be"
			intervals [4944]:
				xmin = 1617.4702
				xmax = 1617.8302
				text = "more"
			intervals [4945]:
				xmin = 1617.8302
				xmax = 1619.2642
				text = ""
			intervals [4946]:
				xmin = 1619.2642
				xmax = 1619.3742
				text = "i"
			intervals [4947]:
				xmin = 1619.3742
				xmax = 1619.4942
				text = "don't"
			intervals [4948]:
				xmin = 1619.4942
				xmax = 1619.5942
				text = "know"
			intervals [4949]:
				xmin = 1619.5942
				xmax = 1619.6842
				text = "i"
			intervals [4950]:
				xmin = 1619.6842
				xmax = 1619.8542
				text = "feel"
			intervals [4951]:
				xmin = 1619.8542
				xmax = 1620.0942
				text = "like"
			intervals [4952]:
				xmin = 1620.0942
				xmax = 1620.3242
				text = "now"
			intervals [4953]:
				xmin = 1620.3242
				xmax = 1620.4642
				text = "with"
			intervals [4954]:
				xmin = 1620.4642
				xmax = 1621.0842
				text = "freshman"
			intervals [4955]:
				xmin = 1621.0842
				xmax = 1621.9725
				text = ""
			intervals [4956]:
				xmin = 1621.9725
				xmax = 1622.5825
				text = "i"
			intervals [4957]:
				xmin = 1622.5825
				xmax = 1623.141
				text = ""
			intervals [4958]:
				xmin = 1623.141
				xmax = 1623.231
				text = "i"
			intervals [4959]:
				xmin = 1623.231
				xmax = 1623.421
				text = "d"
			intervals [4960]:
				xmin = 1623.421
				xmax = 1623.461
				text = ""
			intervals [4961]:
				xmin = 1623.461
				xmax = 1623.601
				text = "i"
			intervals [4962]:
				xmin = 1623.601
				xmax = 1623.771
				text = "can"
			intervals [4963]:
				xmin = 1623.771
				xmax = 1623.921
				text = "do"
			intervals [4964]:
				xmin = 1623.921
				xmax = 1624.021
				text = "the"
			intervals [4965]:
				xmin = 1624.021
				xmax = 1624.261
				text = "bare"
			intervals [4966]:
				xmin = 1624.261
				xmax = 1624.681
				text = "minimum"
			intervals [4967]:
				xmin = 1624.681
				xmax = 1624.711
				text = ""
			intervals [4968]:
				xmin = 1624.711
				xmax = 1624.981
				text = "<unk>"
			intervals [4969]:
				xmin = 1624.981
				xmax = 1625.101
				text = "and"
			intervals [4970]:
				xmin = 1625.101
				xmax = 1625.231
				text = "they"
			intervals [4971]:
				xmin = 1625.231
				xmax = 1625.841
				text = "appreciate"
			intervals [4972]:
				xmin = 1625.841
				xmax = 1626.031
				text = "it"
			intervals [4973]:
				xmin = 1626.031
				xmax = 1626.5487
				text = ""
			intervals [4974]:
				xmin = 1626.5487
				xmax = 1626.6787
				text = "but"
			intervals [4975]:
				xmin = 1626.6787
				xmax = 1626.7787
				text = "with"
			intervals [4976]:
				xmin = 1626.7787
				xmax = 1626.8387
				text = "the"
			intervals [4977]:
				xmin = 1626.8387
				xmax = 1627.5387
				text = "upperclassmen"
			intervals [4978]:
				xmin = 1627.5387
				xmax = 1627.6587
				text = "i"
			intervals [4979]:
				xmin = 1627.6587
				xmax = 1627.6887
				text = "<unk>"
			intervals [4980]:
				xmin = 1627.6887
				xmax = 1627.8687
				text = "have"
			intervals [4981]:
				xmin = 1627.8687
				xmax = 1627.9587
				text = "to"
			intervals [4982]:
				xmin = 1627.9587
				xmax = 1628.0987
				text = "like"
			intervals [4983]:
				xmin = 1628.0987
				xmax = 1628.1287
				text = ""
			intervals [4984]:
				xmin = 1628.1287
				xmax = 1628.3087
				text = "put"
			intervals [4985]:
				xmin = 1628.3087
				xmax = 1628.4187
				text = "in"
			intervals [4986]:
				xmin = 1628.4187
				xmax = 1628.6087
				text = "more"
			intervals [4987]:
				xmin = 1628.6087
				xmax = 1629.2487
				text = "effort"
			intervals [4988]:
				xmin = 1629.2487
				xmax = 1629.6619
				text = ""
			intervals [4989]:
				xmin = 1629.6619
				xmax = 1629.8419
				text = "in"
			intervals [4990]:
				xmin = 1629.8419
				xmax = 1629.9919
				text = "the"
			intervals [4991]:
				xmin = 1629.9919
				xmax = 1630.5919
				text = "interactions"
			intervals [4992]:
				xmin = 1630.5919
				xmax = 1630.7419
				text = "that"
			intervals [4993]:
				xmin = 1630.7419
				xmax = 1630.8219
				text = "i"
			intervals [4994]:
				xmin = 1630.8219
				xmax = 1630.8519
				text = ""
			intervals [4995]:
				xmin = 1630.8519
				xmax = 1631.0119
				text = "do"
			intervals [4996]:
				xmin = 1631.0119
				xmax = 1631.2519
				text = "have"
			intervals [4997]:
				xmin = 1631.2519
				xmax = 1631.4019
				text = "with"
			intervals [4998]:
				xmin = 1631.4019
				xmax = 1631.6719
				text = "them"
			intervals [4999]:
				xmin = 1631.6719
				xmax = 1631.8719
				text = "just"
			intervals [5000]:
				xmin = 1631.8719
				xmax = 1631.9419
				text = "to"
			intervals [5001]:
				xmin = 1631.9419
				xmax = 1632.0819
				text = "make"
			intervals [5002]:
				xmin = 1632.0819
				xmax = 1632.2919
				text = "sure"
			intervals [5003]:
				xmin = 1632.2919
				xmax = 1632.4619
				text = "that"
			intervals [5004]:
				xmin = 1632.4619
				xmax = 1632.6619
				text = "they're"
			intervals [5005]:
				xmin = 1632.6619
				xmax = 1632.9119
				text = "getting"
			intervals [5006]:
				xmin = 1632.9119
				xmax = 1632.9719
				text = "the"
			intervals [5007]:
				xmin = 1632.9719
				xmax = 1633.2519
				text = "most"
			intervals [5008]:
				xmin = 1633.2519
				xmax = 1633.3819
				text = "out"
			intervals [5009]:
				xmin = 1633.3819
				xmax = 1633.5019
				text = "of"
			intervals [5010]:
				xmin = 1633.5019
				xmax = 1633.6419
				text = "it"
			intervals [5011]:
				xmin = 1633.6419
				xmax = 1634.6484
				text = ""
			intervals [5012]:
				xmin = 1634.6484
				xmax = 1634.7584
				text = "and"
			intervals [5013]:
				xmin = 1634.7584
				xmax = 1634.9084
				text = "that"
			intervals [5014]:
				xmin = 1634.9084
				xmax = 1635.0884
				text = "i'm"
			intervals [5015]:
				xmin = 1635.0884
				xmax = 1635.3484
				text = "being"
			intervals [5016]:
				xmin = 1635.3484
				xmax = 1635.3784
				text = ""
			intervals [5017]:
				xmin = 1635.3784
				xmax = 1635.7084
				text = "like"
			intervals [5018]:
				xmin = 1635.7084
				xmax = 1636.3202
				text = ""
			intervals [5019]:
				xmin = 1636.3202
				xmax = 1636.4702
				text = "as"
			intervals [5020]:
				xmin = 1636.4702
				xmax = 1636.7702
				text = "helpful"
			intervals [5021]:
				xmin = 1636.7702
				xmax = 1636.8702
				text = "as"
			intervals [5022]:
				xmin = 1636.8702
				xmax = 1636.9502
				text = "i"
			intervals [5023]:
				xmin = 1636.9502
				xmax = 1637.1202
				text = "can"
			intervals [5024]:
				xmin = 1637.1202
				xmax = 1637.2702
				text = "be"
			intervals [5025]:
				xmin = 1637.2702
				xmax = 1637.4402
				text = "for"
			intervals [5026]:
				xmin = 1637.4402
				xmax = 1637.7502
				text = "them"
			intervals [5027]:
				xmin = 1637.7502
				xmax = 1638.401
				text = ""
			intervals [5028]:
				xmin = 1638.401
				xmax = 1638.831
				text = "so"
			intervals [5029]:
				xmin = 1638.831
				xmax = 1639.4645
				text = ""
			intervals [5030]:
				xmin = 1639.4645
				xmax = 1639.5545
				text = "in"
			intervals [5031]:
				xmin = 1639.5545
				xmax = 1639.7345
				text = "this"
			intervals [5032]:
				xmin = 1639.7345
				xmax = 1640.0145
				text = "case"
			intervals [5033]:
				xmin = 1640.0145
				xmax = 1640.1145
				text = "i'm"
			intervals [5034]:
				xmin = 1640.1145
				xmax = 1640.4845
				text = "excited"
			intervals [5035]:
				xmin = 1640.4845
				xmax = 1640.6445
				text = "for"
			intervals [5036]:
				xmin = 1640.6445
				xmax = 1640.7445
				text = "the"
			intervals [5037]:
				xmin = 1640.7445
				xmax = 1641.3045
				text = "change"
			intervals [5038]:
				xmin = 1641.3045
				xmax = 1641.9617
				text = ""
			intervals [5039]:
				xmin = 1641.9617
				xmax = 1642.2017
				text = "plus"
			intervals [5040]:
				xmin = 1642.2017
				xmax = 1642.2717
				text = "i'm"
			intervals [5041]:
				xmin = 1642.2717
				xmax = 1642.4317
				text = "trying"
			intervals [5042]:
				xmin = 1642.4317
				xmax = 1642.4917
				text = "to"
			intervals [5043]:
				xmin = 1642.4917
				xmax = 1642.7017
				text = "become"
			intervals [5044]:
				xmin = 1642.7017
				xmax = 1642.8617
				text = "more"
			intervals [5045]:
				xmin = 1642.8617
				xmax = 1643.2117
				text = "comfortable"
			intervals [5046]:
				xmin = 1643.2117
				xmax = 1643.3417
				text = "with"
			intervals [5047]:
				xmin = 1643.3417
				xmax = 1643.7817
				text = "change"
			intervals [5048]:
				xmin = 1643.7817
				xmax = 1644.0217
				text = "since"
			intervals [5049]:
				xmin = 1644.0217
				xmax = 1644.1317
				text = "i'm"
			intervals [5050]:
				xmin = 1644.1317
				xmax = 1644.3317
				text = ""
			intervals [5051]:
				xmin = 1644.3317
				xmax = 1644.5817
				text = "about"
			intervals [5052]:
				xmin = 1644.5817
				xmax = 1644.6417
				text = "to"
			intervals [5053]:
				xmin = 1644.6417
				xmax = 1644.6717
				text = ""
			intervals [5054]:
				xmin = 1644.6717
				xmax = 1645.2617
				text = "graduate"
			intervals [5055]:
				xmin = 1645.2617
				xmax = 1645.5831
				text = ""
			intervals [5056]:
				xmin = 1645.5831
				xmax = 1645.7131
				text = "in"
			intervals [5057]:
				xmin = 1645.7131
				xmax = 1645.7431
				text = "a"
			intervals [5058]:
				xmin = 1645.7431
				xmax = 1646.1131
				text = "year"
			intervals [5059]:
				xmin = 1646.1131
				xmax = 1649.7023
				text = ""
			intervals [5060]:
				xmin = 1649.7023
				xmax = 1649.8023
				text = "i"
			intervals [5061]:
				xmin = 1649.8023
				xmax = 1650.3423
				text = "just"
			intervals [5062]:
				xmin = 1650.3423
				xmax = 1650.8328
				text = ""
			intervals [5063]:
				xmin = 1650.8328
				xmax = 1651.1628
				text = "why"
			intervals [5064]:
				xmin = 1651.1628
				xmax = 1651.1928
				text = ""
			intervals [5065]:
				xmin = 1651.1928
				xmax = 1651.3128
				text = "i"
			intervals [5066]:
				xmin = 1651.3128
				xmax = 1651.5228
				text = "don't"
			intervals [5067]:
				xmin = 1651.5228
				xmax = 1651.5528
				text = ""
			intervals [5068]:
				xmin = 1651.5528
				xmax = 1651.7028
				text = "see"
			intervals [5069]:
				xmin = 1651.7028
				xmax = 1651.8228
				text = "the"
			intervals [5070]:
				xmin = 1651.8228
				xmax = 1652.0928
				text = "point"
			intervals [5071]:
				xmin = 1652.0928
				xmax = 1652.1828
				text = "in"
			intervals [5072]:
				xmin = 1652.1828
				xmax = 1652.6728
				text = "changing"
			intervals [5073]:
				xmin = 1652.6728
				xmax = 1652.7936
				text = ""
			intervals [5074]:
				xmin = 1652.7936
				xmax = 1653.0936
				text = "things"
			intervals [5075]:
				xmin = 1653.0936
				xmax = 1653.2436
				text = "that"
			intervals [5076]:
				xmin = 1653.2436
				xmax = 1653.7336
				text = "work"
			intervals [5077]:
				xmin = 1653.7336
				xmax = 1654.1811
				text = ""
			intervals [5078]:
				xmin = 1654.1811
				xmax = 1654.3411
				text = "that"
			intervals [5079]:
				xmin = 1654.3411
				xmax = 1654.4411
				text = "are"
			intervals [5080]:
				xmin = 1654.4411
				xmax = 1654.7611
				text = "like"
			intervals [5081]:
				xmin = 1654.7611
				xmax = 1654.9648
				text = ""
			intervals [5082]:
				xmin = 1654.9648
				xmax = 1655.1348
				text = "i'm"
			intervals [5083]:
				xmin = 1655.1348
				xmax = 1655.4695
				text = ""
			intervals [5084]:
				xmin = 1655.4695
				xmax = 1655.6195
				text = "i"
			intervals [5085]:
				xmin = 1655.6195
				xmax = 1655.8095
				text = "like"
			intervals [5086]:
				xmin = 1655.8095
				xmax = 1656.5595
				text = "routines"
			intervals [5087]:
				xmin = 1656.5595
				xmax = 1656.9602
				text = ""
			intervals [5088]:
				xmin = 1656.9602
				xmax = 1657.3902
				text = "so"
			intervals [5089]:
				xmin = 1657.3902
				xmax = 1658.9357
				text = ""
			intervals [5090]:
				xmin = 1658.9357
				xmax = 1659.3057
				text = "change"
			intervals [5091]:
				xmin = 1659.3057
				xmax = 1659.4657
				text = "is"
			intervals [5092]:
				xmin = 1659.4657
				xmax = 1659.4957
				text = "r-"
			intervals [5093]:
				xmin = 1659.4957
				xmax = 1659.7851
				text = ""
			intervals [5094]:
				xmin = 1659.7851
				xmax = 1660.1251
				text = "messes"
			intervals [5095]:
				xmin = 1660.1251
				xmax = 1660.2351
				text = "up"
			intervals [5096]:
				xmin = 1660.2351
				xmax = 1660.3451
				text = "the"
			intervals [5097]:
				xmin = 1660.3451
				xmax = 1660.7751
				text = "routine"
			intervals [5098]:
				xmin = 1660.7751
				xmax = 1667.2534
				text = ""
			intervals [5099]:
				xmin = 1667.2534
				xmax = 1667.7434
				text = "um"
			intervals [5100]:
				xmin = 1667.7434
				xmax = 1669.5028
				text = ""
			intervals [5101]:
				xmin = 1669.5028
				xmax = 1669.5728
				text = "y-"
			intervals [5102]:
				xmin = 1669.5728
				xmax = 1670.3828
				text = "uh"
			intervals [5103]:
				xmin = 1670.3828
				xmax = 1670.8195
				text = ""
			intervals [5104]:
				xmin = 1670.8195
				xmax = 1671.5095
				text = "no"
[truncated: 3,384,287 more chars]
