# Supplementary material for: Considering Performance in the Automated and Manual Coding of Sociolinguistic Variables: Lessons From Variable (ING)
Source: Front Artif Intell. 2021 Apr 29;4:648543. doi: 10.3389/frai.2021.648543 (PMC8117961; doi:10.3389/frai.2021.648543)
Supplement: Supplementary file 6 [file Data_Sheet_6.ZIP › CORAAL_VARAligned_as_TextGrids_p2/DCB_se1_ag3_m_02_1.TextGrid]

File type = "ooTextFile"
Object class = "TextGrid"

xmin = 0.0
xmax = 1596.5
tiers? <exists>
size = 4
item []:
	item [1]:
		class = "IntervalTier"
		name = "DCB_se1_ag3_m_01 - words"
		xmin = 0.0
		xmax = 1596.5
		intervals: size = 1150
			intervals [1]:
				xmin = 0.0
				xmax = 0.6043
				text = ""
			intervals [2]:
				xmin = 0.6043
				xmax = 1.1843
				text = "um"
			intervals [3]:
				xmin = 1.1843
				xmax = 1.446
				text = ""
			intervals [4]:
				xmin = 1.446
				xmax = 1.676
				text = "thank"
			intervals [5]:
				xmin = 1.676
				xmax = 1.736
				text = "you"
			intervals [6]:
				xmin = 1.736
				xmax = 1.856
				text = "for"
			intervals [7]:
				xmin = 1.856
				xmax = 2.086
				text = "doing"
			intervals [8]:
				xmin = 2.086
				xmax = 2.126
				text = "a"
			intervals [9]:
				xmin = 2.126
				xmax = 2.546
				text = "interview"
			intervals [10]:
				xmin = 2.546
				xmax = 2.626
				text = ""
			intervals [11]:
				xmin = 2.626
				xmax = 3.456
				text = "rdx"
			intervals [12]:
				xmin = 3.456
				xmax = 3.716
				text = "um"
			intervals [13]:
				xmin = 3.716
				xmax = 3.856
				text = "how"
			intervals [14]:
				xmin = 3.856
				xmax = 4.056
				text = "long"
			intervals [15]:
				xmin = 4.056
				xmax = 4.156
				text = "have"
			intervals [16]:
				xmin = 4.156
				xmax = 4.376
				text = "you"
			intervals [17]:
				xmin = 4.376
				xmax = 4.786
				text = "um"
			intervals [18]:
				xmin = 4.786
				xmax = 5.5531
				text = ""
			intervals [19]:
				xmin = 5.5531
				xmax = 5.8531
				text = "lived"
			intervals [20]:
				xmin = 5.8531
				xmax = 5.9631
				text = "in"
			intervals [21]:
				xmin = 5.9631
				xmax = 6.3531
				text = "dc"
			intervals [22]:
				xmin = 6.3531
				xmax = 9.7271
				text = ""
			intervals [23]:
				xmin = 9.7271
				xmax = 10.2571
				text = "fifteen"
			intervals [24]:
				xmin = 10.2571
				xmax = 10.6771
				text = "years"
			intervals [25]:
				xmin = 10.6771
				xmax = 11.4851
				text = ""
			intervals [26]:
				xmin = 11.4851
				xmax = 11.5951
				text = "can"
			intervals [27]:
				xmin = 11.5951
				xmax = 11.6951
				text = "you"
			intervals [28]:
				xmin = 11.6951
				xmax = 11.9851
				text = "tell"
			intervals [29]:
				xmin = 11.9851
				xmax = 12.1851
				text = "me"
			intervals [30]:
				xmin = 12.1851
				xmax = 12.5951
				text = "um"
			intervals [31]:
				xmin = 12.5951
				xmax = 13.1538
				text = ""
			intervals [32]:
				xmin = 13.1538
				xmax = 13.3338
				text = "like"
			intervals [33]:
				xmin = 13.3338
				xmax = 13.4838
				text = "did"
			intervals [34]:
				xmin = 13.4838
				xmax = 13.5938
				text = "you"
			intervals [35]:
				xmin = 13.5938
				xmax = 13.7338
				text = "s"
			intervals [36]:
				xmin = 13.7338
				xmax = 13.8538
				text = "go"
			intervals [37]:
				xmin = 13.8538
				xmax = 13.9738
				text = "to"
			intervals [38]:
				xmin = 13.9738
				xmax = 14.2938
				text = "school"
			intervals [39]:
				xmin = 14.2938
				xmax = 14.3838
				text = "in"
			intervals [40]:
				xmin = 14.3838
				xmax = 14.8638
				text = "dc"
			intervals [41]:
				xmin = 14.8638
				xmax = 15.0338
				text = "like"
			intervals [42]:
				xmin = 15.0338
				xmax = 15.2238
				text = "tell"
			intervals [43]:
				xmin = 15.2238
				xmax = 15.3138
				text = "me"
			intervals [44]:
				xmin = 15.3138
				xmax = 15.4738
				text = "how"
			intervals [45]:
				xmin = 15.4738
				xmax = 15.6238
				text = "did"
			intervals [46]:
				xmin = 15.6238
				xmax = 15.7438
				text = "you"
			intervals [47]:
				xmin = 15.7438
				xmax = 15.7738
				text = ""
			intervals [48]:
				xmin = 15.7738
				xmax = 15.9838
				text = "end"
			intervals [49]:
				xmin = 15.9838
				xmax = 16.0738
				text = "up"
			intervals [50]:
				xmin = 16.0738
				xmax = 16.1038
				text = ""
			intervals [51]:
				xmin = 16.1038
				xmax = 16.2738
				text = "in"
			intervals [52]:
				xmin = 16.2738
				xmax = 16.3538
				text = ""
			intervals [53]:
				xmin = 16.3538
				xmax = 16.5338
				text = "were"
			intervals [54]:
				xmin = 16.5338
				xmax = 16.7538
				text = "you"
			intervals [55]:
				xmin = 16.7538
				xmax = 17.201
				text = ""
			intervals [56]:
				xmin = 17.201
				xmax = 17.441
				text = "born"
			intervals [57]:
				xmin = 17.441
				xmax = 17.511
				text = "and"
			intervals [58]:
				xmin = 17.511
				xmax = 17.801
				text = "raised"
			intervals [59]:
				xmin = 17.801
				xmax = 17.861
				text = "in"
			intervals [60]:
				xmin = 17.861
				xmax = 18.311
				text = "dc"
			intervals [61]:
				xmin = 18.311
				xmax = 18.661
				text = "moved"
			intervals [62]:
				xmin = 18.661
				xmax = 19.001
				text = "out"
			intervals [63]:
				xmin = 19.001
				xmax = 19.031
				text = ""
			intervals [64]:
				xmin = 19.031
				xmax = 19.061
				text = "i"
			intervals [65]:
				xmin = 19.061
				xmax = 19.091
				text = ""
			intervals [66]:
				xmin = 19.091
				xmax = 19.301
				text = "mean"
			intervals [67]:
				xmin = 19.301
				xmax = 19.331
				text = ""
			intervals [68]:
				xmin = 19.331
				xmax = 19.461
				text = "how"
			intervals [69]:
				xmin = 19.461
				xmax = 19.611
				text = "does"
			intervals [70]:
				xmin = 19.611
				xmax = 19.771
				text = "that"
			intervals [71]:
				xmin = 19.771
				xmax = 19.881
				text = "go"
			intervals [72]:
				xmin = 19.881
				xmax = 33.779
				text = ""
			intervals [73]:
				xmin = 33.779
				xmax = 34.219
				text = "okay"
			intervals [74]:
				xmin = 34.219
				xmax = 34.249
				text = ""
			intervals [75]:
				xmin = 34.249
				xmax = 34.469
				text = "what"
			intervals [76]:
				xmin = 34.469
				xmax = 34.839
				text = "um"
			intervals [77]:
				xmin = 34.839
				xmax = 35.1089
				text = ""
			intervals [78]:
				xmin = 35.1089
				xmax = 35.2689
				text = "what"
			intervals [79]:
				xmin = 35.2689
				xmax = 35.6589
				text = "schools"
			intervals [80]:
				xmin = 35.6589
				xmax = 35.7989
				text = "did"
			intervals [81]:
				xmin = 35.7989
				xmax = 35.8589
				text = "you"
			intervals [82]:
				xmin = 35.8589
				xmax = 36.0089
				text = "go"
			intervals [83]:
				xmin = 36.0089
				xmax = 36.2589
				text = "to"
			intervals [84]:
				xmin = 36.2589
				xmax = 46.5647
				text = ""
			intervals [85]:
				xmin = 46.5647
				xmax = 46.6947
				text = "you"
			intervals [86]:
				xmin = 46.6947
				xmax = 46.8147
				text = "went"
			intervals [87]:
				xmin = 46.8147
				xmax = 46.8947
				text = "to"
			intervals [88]:
				xmin = 46.8947
				xmax = 47.5447
				text = "rdx"
			intervals [89]:
				xmin = 47.5447
				xmax = 47.7347
				text = "high"
			intervals [90]:
				xmin = 47.7347
				xmax = 48.0547
				text = "school"
			intervals [91]:
				xmin = 48.0547
				xmax = 49.3459
				text = ""
			intervals [92]:
				xmin = 49.3459
				xmax = 49.5259
				text = "how"
			intervals [93]:
				xmin = 49.5259
				xmax = 49.6459
				text = "was"
			intervals [94]:
				xmin = 49.6459
				xmax = 49.9559
				text = "that"
			intervals [95]:
				xmin = 49.9559
				xmax = 57.8971
				text = ""
			intervals [96]:
				xmin = 57.8971
				xmax = 58.4971
				text = "graduated"
			intervals [97]:
				xmin = 58.4971
				xmax = 58.6071
				text = "so"
			intervals [98]:
				xmin = 58.6071
				xmax = 58.8371
				text = "tell"
			intervals [99]:
				xmin = 58.8371
				xmax = 58.9271
				text = "me"
			intervals [100]:
				xmin = 58.9271
				xmax = 59.1371
				text = "about"
			intervals [101]:
				xmin = 59.1371
				xmax = 59.4671
				text = "yourself"
			intervals [102]:
				xmin = 59.4671
				xmax = 59.6071
				text = "tell"
			intervals [103]:
				xmin = 59.6071
				xmax = 59.6671
				text = "me"
			intervals [104]:
				xmin = 59.6671
				xmax = 59.8771
				text = "about"
			intervals [105]:
				xmin = 59.8771
				xmax = 59.9771
				text = "your"
			intervals [106]:
				xmin = 59.9771
				xmax = 60.4571
				text = "family"
			intervals [107]:
				xmin = 60.4571
				xmax = 90.0033
				text = ""
			intervals [108]:
				xmin = 90.0033
				xmax = 90.2033
				text = "two"
			intervals [109]:
				xmin = 90.2033
				xmax = 90.6433
				text = "sisters"
			intervals [110]:
				xmin = 90.6433
				xmax = 90.6933
				text = ""
			intervals [111]:
				xmin = 90.6933
				xmax = 90.8233
				text = "did"
			intervals [112]:
				xmin = 90.8233
				xmax = 90.9133
				text = "they"
			intervals [113]:
				xmin = 90.9133
				xmax = 91.0733
				text = "grow"
			intervals [114]:
				xmin = 91.0733
				xmax = 91.1633
				text = "up"
			intervals [115]:
				xmin = 91.1633
				xmax = 91.2433
				text = "in"
			intervals [116]:
				xmin = 91.2433
				xmax = 91.7433
				text = "dc"
			intervals [117]:
				xmin = 91.7433
				xmax = 91.8933
				text = "or"
			intervals [118]:
				xmin = 91.8933
				xmax = 92.3233
				text = "maryland"
			intervals [119]:
				xmin = 92.3233
				xmax = 99.7129
				text = ""
			intervals [120]:
				xmin = 99.7129
				xmax = 99.7429
				text = "oh"
			intervals [121]:
				xmin = 99.7429
				xmax = 101.7591
				text = ""
			intervals [122]:
				xmin = 101.7591
				xmax = 101.9291
				text = "ho"
			intervals [123]:
				xmin = 101.9291
				xmax = 102.8217
				text = ""
			intervals [124]:
				xmin = 102.8217
				xmax = 103.1717
				text = "how"
			intervals [125]:
				xmin = 103.1717
				xmax = 103.2817
				text = "is"
			intervals [126]:
				xmin = 103.2817
				xmax = 103.4717
				text = "it"
			intervals [127]:
				xmin = 103.4717
				xmax = 103.5417
				text = ""
			intervals [128]:
				xmin = 103.5417
				xmax = 103.7617
				text = "is"
			intervals [129]:
				xmin = 103.7617
				xmax = 103.9217
				text = "can"
			intervals [130]:
				xmin = 103.9217
				xmax = 104.0417
				text = "you"
			intervals [131]:
				xmin = 104.0417
				xmax = 104.2617
				text = "like"
			intervals [132]:
				xmin = 104.2617
				xmax = 104.5305
				text = ""
			intervals [133]:
				xmin = 104.5305
				xmax = 104.6805
				text = "is"
			intervals [134]:
				xmin = 104.6805
				xmax = 104.8005
				text = "there"
			intervals [135]:
				xmin = 104.8005
				xmax = 104.9205
				text = "a"
			intervals [136]:
				xmin = 104.9205
				xmax = 105.5605
				text = "difference"
			intervals [137]:
				xmin = 105.5605
				xmax = 105.7405
				text = "like"
			intervals [138]:
				xmin = 105.7405
				xmax = 105.7705
				text = ""
			intervals [139]:
				xmin = 105.7705
				xmax = 105.8805
				text = "f"
			intervals [140]:
				xmin = 105.8805
				xmax = 106.0175
				text = ""
			intervals [141]:
				xmin = 106.0175
				xmax = 106.1975
				text = "from"
			intervals [142]:
				xmin = 106.1975
				xmax = 106.2575
				text = ""
			intervals [143]:
				xmin = 106.2575
				xmax = 106.4675
				text = "from"
			intervals [144]:
				xmin = 106.4675
				xmax = 106.7775
				text = "someone"
			intervals [145]:
				xmin = 106.7775
				xmax = 107.1075
				text = "from"
			intervals [146]:
				xmin = 107.1075
				xmax = 107.1475
				text = ""
			intervals [147]:
				xmin = 107.1475
				xmax = 107.3675
				text = "from"
			intervals [148]:
				xmin = 107.3675
				xmax = 107.8775
				text = "maryland"
			intervals [149]:
				xmin = 107.8775
				xmax = 108.1375
				text = "or"
			intervals [150]:
				xmin = 108.1375
				xmax = 108.1675
				text = ""
			intervals [151]:
				xmin = 108.1675
				xmax = 108.4875
				text = "someone"
			intervals [152]:
				xmin = 108.4875
				xmax = 108.6975
				text = "from"
			intervals [153]:
				xmin = 108.6975
				xmax = 109.1775
				text = "dc"
			intervals [154]:
				xmin = 109.1775
				xmax = 128.2283
				text = ""
			intervals [155]:
				xmin = 128.2283
				xmax = 128.4183
				text = "more"
			intervals [156]:
				xmin = 128.4183
				xmax = 128.9883
				text = "spoiled"
			intervals [157]:
				xmin = 128.9883
				xmax = 130.3473
				text = ""
			intervals [158]:
				xmin = 130.3473
				xmax = 130.4573
				text = "and"
			intervals [159]:
				xmin = 130.4573
				xmax = 130.5573
				text = "what"
			intervals [160]:
				xmin = 130.5573
				xmax = 130.7773
				text = "type"
			intervals [161]:
				xmin = 130.7773
				xmax = 130.9473
				text = "of"
			intervals [162]:
				xmin = 130.9473
				xmax = 131.3873
				text = "words"
			intervals [163]:
				xmin = 131.3873
				xmax = 131.9773
				text = "does"
			intervals [164]:
				xmin = 131.9773
				xmax = 132.0873
				text = ""
			intervals [165]:
				xmin = 132.0873
				xmax = 132.2673
				text = "like"
			intervals [166]:
				xmin = 132.2673
				xmax = 132.6973
				text = "someone"
			intervals [167]:
				xmin = 132.6973
				xmax = 132.9773
				text = "from"
			intervals [168]:
				xmin = 132.9773
				xmax = 133.3273
				text = "uh"
			intervals [169]:
				xmin = 133.3273
				xmax = 135.4669
				text = ""
			intervals [170]:
				xmin = 135.4669
				xmax = 135.6269
				text = "like"
			intervals [171]:
				xmin = 135.6269
				xmax = 135.7534
				text = ""
			intervals [172]:
				xmin = 135.7534
				xmax = 135.9034
				text = "can"
			intervals [173]:
				xmin = 135.9034
				xmax = 135.9834
				text = "you"
			intervals [174]:
				xmin = 135.9834
				xmax = 136.2834
				text = "tell"
			intervals [175]:
				xmin = 136.2834
				xmax = 136.5934
				text = "word"
			intervals [176]:
				xmin = 136.5934
				xmax = 136.9234
				text = "wise"
			intervals [177]:
				xmin = 136.9234
				xmax = 137.0934
				text = "like"
			intervals [178]:
				xmin = 137.0934
				xmax = 137.1234
				text = ""
			intervals [179]:
				xmin = 137.1234
				xmax = 137.3634
				text = "how"
			intervals [180]:
				xmin = 137.3634
				xmax = 137.7834
				text = "someone"
			intervals [181]:
				xmin = 137.7834
				xmax = 138.0834
				text = "says"
			intervals [182]:
				xmin = 138.0834
				xmax = 138.5934
				text = "something"
			intervals [183]:
				xmin = 138.5934
				xmax = 139.8702
				text = ""
			intervals [184]:
				xmin = 139.8702
				xmax = 140.0302
				text = "to"
			intervals [185]:
				xmin = 140.0302
				xmax = 140.2402
				text = "like"
			intervals [186]:
				xmin = 140.2402
				xmax = 140.3602
				text = "if"
			intervals [187]:
				xmin = 140.3602
				xmax = 140.6402
				text = "they"
			intervals [188]:
				xmin = 140.6402
				xmax = 140.8446
				text = ""
			intervals [189]:
				xmin = 140.8446
				xmax = 140.9846
				text = "like"
			intervals [190]:
				xmin = 140.9846
				xmax = 141.0146
				text = ""
			intervals [191]:
				xmin = 141.0146
				xmax = 141.1346
				text = "you"
			intervals [192]:
				xmin = 141.1346
				xmax = 141.2946
				text = "say"
			intervals [193]:
				xmin = 141.2946
				xmax = 141.5946
				text = "okay"
			intervals [194]:
				xmin = 141.5946
				xmax = 141.7446
				text = "they"
			intervals [195]:
				xmin = 141.7446
				xmax = 141.7746
				text = ""
			intervals [196]:
				xmin = 141.7746
				xmax = 142.0446
				text = "must"
			intervals [197]:
				xmin = 142.0446
				xmax = 142.1846
				text = "they're"
			intervals [198]:
				xmin = 142.1846
				xmax = 142.4046
				text = "not"
			intervals [199]:
				xmin = 142.4046
				xmax = 142.5146
				text = "from"
			intervals [200]:
				xmin = 142.5146
				xmax = 142.9946
				text = "dc"
			intervals [201]:
				xmin = 142.9946
				xmax = 143.0246
				text = ""
			intervals [202]:
				xmin = 143.0246
				xmax = 143.0946
				text = "or"
			intervals [203]:
				xmin = 143.0946
				xmax = 143.1246
				text = ""
			intervals [204]:
				xmin = 143.1246
				xmax = 143.2346
				text = "they"
			intervals [205]:
				xmin = 143.2346
				xmax = 143.2846
				text = ""
			intervals [206]:
				xmin = 143.2846
				xmax = 143.5046
				text = "must"
			intervals [207]:
				xmin = 143.5046
				xmax = 143.6146
				text = "be"
			intervals [208]:
				xmin = 143.6146
				xmax = 143.7146
				text = ""
			intervals [209]:
				xmin = 143.7146
				xmax = 143.8146
				text = "from"
			intervals [210]:
				xmin = 143.8146
				xmax = 143.8446
				text = ""
			intervals [211]:
				xmin = 143.8446
				xmax = 144.2246
				text = "maryland"
			intervals [212]:
				xmin = 144.2246
				xmax = 144.2546
				text = "or"
			intervals [213]:
				xmin = 144.2546
				xmax = 144.2846
				text = ""
			intervals [214]:
				xmin = 144.2846
				xmax = 144.5746
				text = "whatever"
			intervals [215]:
				xmin = 144.5746
				xmax = 144.6546
				text = "the"
			intervals [216]:
				xmin = 144.6546
				xmax = 144.6846
				text = ""
			intervals [217]:
				xmin = 144.6846
				xmax = 144.8746
				text = "case"
			intervals [218]:
				xmin = 144.8746
				xmax = 144.9046
				text = ""
			intervals [219]:
				xmin = 144.9046
				xmax = 144.9646
				text = "may"
			intervals [220]:
				xmin = 144.9646
				xmax = 145.1046
				text = ""
			intervals [221]:
				xmin = 145.1046
				xmax = 145.2046
				text = "be"
			intervals [222]:
				xmin = 145.2046
				xmax = 170.7934
				text = ""
			intervals [223]:
				xmin = 170.7934
				xmax = 171.5834
				text = "<unk>"
			intervals [224]:
				xmin = 171.5834
				xmax = 182.284
				text = ""
			intervals [225]:
				xmin = 182.284
				xmax = 182.474
				text = "so"
			intervals [226]:
				xmin = 182.474
				xmax = 182.614
				text = "what"
			intervals [227]:
				xmin = 182.614
				xmax = 182.714
				text = "are"
			intervals [228]:
				xmin = 182.714
				xmax = 182.814
				text = "the"
			intervals [229]:
				xmin = 182.814
				xmax = 183.324
				text = "dc"
			intervals [230]:
				xmin = 183.324
				xmax = 183.734
				text = "words"
			intervals [231]:
				xmin = 183.734
				xmax = 183.954
				text = "that"
			intervals [232]:
				xmin = 183.954
				xmax = 184.394
				text = "are"
			intervals [233]:
				xmin = 184.394
				xmax = 184.9544
				text = ""
			intervals [234]:
				xmin = 184.9544
				xmax = 185.1744
				text = "that"
			intervals [235]:
				xmin = 185.1744
				xmax = 185.4044
				text = "are"
			intervals [236]:
				xmin = 185.4044
				xmax = 185.6547
				text = ""
			intervals [237]:
				xmin = 185.6547
				xmax = 185.7847
				text = "you"
			intervals [238]:
				xmin = 185.7847
				xmax = 186.0747
				text = "know"
			intervals [239]:
				xmin = 186.0747
				xmax = 187.3935
				text = ""
			intervals [240]:
				xmin = 187.3935
				xmax = 188.2535
				text = "strictly"
			intervals [241]:
				xmin = 188.2535
				xmax = 188.6894
				text = ""
			intervals [242]:
				xmin = 188.6894
				xmax = 189.1994
				text = "dc"
			intervals [243]:
				xmin = 189.1994
				xmax = 189.5894
				text = "words"
			intervals [244]:
				xmin = 189.5894
				xmax = 189.6594
				text = "you"
			intervals [245]:
				xmin = 189.6594
				xmax = 189.6894
				text = ""
			intervals [246]:
				xmin = 189.6894
				xmax = 189.8694
				text = "know"
			intervals [247]:
				xmin = 189.8694
				xmax = 191.1625
				text = ""
			intervals [248]:
				xmin = 191.1625
				xmax = 191.3325
				text = "like"
			intervals [249]:
				xmin = 191.3325
				xmax = 191.4525
				text = "give"
			intervals [250]:
				xmin = 191.4525
				xmax = 191.5625
				text = "me"
			intervals [251]:
				xmin = 191.5625
				xmax = 191.7925
				text = "some"
			intervals [252]:
				xmin = 191.7925
				xmax = 192.1325
				text = "words"
			intervals [253]:
				xmin = 192.1325
				xmax = 192.2725
				text = "that"
			intervals [254]:
				xmin = 192.2725
				xmax = 192.4125
				text = "are"
			intervals [255]:
				xmin = 192.4125
				xmax = 193.1525
				text = "used"
			intervals [256]:
				xmin = 193.1525
				xmax = 193.3555
				text = ""
			intervals [257]:
				xmin = 193.3555
				xmax = 193.4755
				text = "give"
			intervals [258]:
				xmin = 193.4755
				xmax = 193.5655
				text = "me"
			intervals [259]:
				xmin = 193.5655
				xmax = 193.7455
				text = "some"
			intervals [260]:
				xmin = 193.7455
				xmax = 194.3955
				text = "slangs"
			intervals [261]:
				xmin = 194.3955
				xmax = 194.4755
				text = "or"
			intervals [262]:
				xmin = 194.4755
				xmax = 194.8655
				text = "words"
			intervals [263]:
				xmin = 194.8655
				xmax = 195.0455
				text = "that"
			intervals [264]:
				xmin = 195.0455
				xmax = 195.0755
				text = "are"
			intervals [265]:
				xmin = 195.0755
				xmax = 195.1155
				text = ""
			intervals [266]:
				xmin = 195.1155
				xmax = 195.4755
				text = "used"
			intervals [267]:
				xmin = 195.4755
				xmax = 195.5955
				text = "and"
			intervals [268]:
				xmin = 195.5955
				xmax = 196.4742
				text = ""
			intervals [269]:
				xmin = 196.4742
				xmax = 196.6842
				text = "only"
			intervals [270]:
				xmin = 196.6842
				xmax = 197.0542
				text = "pertain"
			intervals [271]:
				xmin = 197.0542
				xmax = 197.1542
				text = "to"
			intervals [272]:
				xmin = 197.1542
				xmax = 197.5642
				text = "dc"
			intervals [273]:
				xmin = 197.5642
				xmax = 235.7477
				text = ""
			intervals [274]:
				xmin = 235.7477
				xmax = 236.1977
				text = "<unk>"
			intervals [275]:
				xmin = 236.1977
				xmax = 275.7848
				text = ""
			intervals [276]:
				xmin = 275.7848
				xmax = 276.2148
				text = "mm-hm"
			intervals [277]:
				xmin = 276.2148
				xmax = 282.7152
				text = ""
			intervals [278]:
				xmin = 282.7152
				xmax = 282.8752
				text = "how"
			intervals [279]:
				xmin = 282.8752
				xmax = 283.0752
				text = "about"
			intervals [280]:
				xmin = 283.0752
				xmax = 283.3352
				text = "words"
			intervals [281]:
				xmin = 283.3352
				xmax = 283.5152
				text = "like"
			intervals [282]:
				xmin = 283.5152
				xmax = 283.5452
				text = ""
			intervals [283]:
				xmin = 283.5452
				xmax = 283.8352
				text = "on"
			intervals [284]:
				xmin = 283.8352
				xmax = 284.5152
				text = "fleek"
			intervals [285]:
				xmin = 284.5152
				xmax = 285.1056
				text = ""
			intervals [286]:
				xmin = 285.1056
				xmax = 285.2056
				text = "and"
			intervals [287]:
				xmin = 285.2056
				xmax = 325.6836
				text = ""
			intervals [288]:
				xmin = 325.6836
				xmax = 326.0436
				text = "alright"
			intervals [289]:
				xmin = 326.0436
				xmax = 370.6783
				text = ""
			intervals [290]:
				xmin = 370.6783
				xmax = 371.0883
				text = "is"
			intervals [291]:
				xmin = 371.0883
				xmax = 371.1683
				text = ""
			intervals [292]:
				xmin = 371.1683
				xmax = 371.6983
				text = "um"
			intervals [293]:
				xmin = 371.6983
				xmax = 373.5636
				text = ""
			intervals [294]:
				xmin = 373.5636
				xmax = 373.6836
				text = "as"
			intervals [295]:
				xmin = 373.6836
				xmax = 373.9736
				text = "far"
			intervals [296]:
				xmin = 373.9736
				xmax = 374.0836
				text = "as"
			intervals [297]:
				xmin = 374.0836
				xmax = 374.2236
				text = "like"
			intervals [298]:
				xmin = 374.2236
				xmax = 374.3236
				text = "are"
			intervals [299]:
				xmin = 374.3236
				xmax = 374.4636
				text = "there"
			intervals [300]:
				xmin = 374.4636
				xmax = 374.7036
				text = "any"
			intervals [301]:
				xmin = 374.7036
				xmax = 374.9036
				text = "other"
			intervals [302]:
				xmin = 374.9036
				xmax = 375.2636
				text = "words"
			intervals [303]:
				xmin = 375.2636
				xmax = 375.3636
				text = "that"
			intervals [304]:
				xmin = 375.3636
				xmax = 375.4636
				text = "you"
			intervals [305]:
				xmin = 375.4636
				xmax = 375.6136
				text = "can"
			intervals [306]:
				xmin = 375.6136
				xmax = 375.8536
				text = "think"
			intervals [307]:
				xmin = 375.8536
				xmax = 376.1036
				text = "of"
			intervals [308]:
				xmin = 376.1036
				xmax = 376.2936
				text = "like"
			intervals [309]:
				xmin = 376.2936
				xmax = 376.3936
				text = "give"
			intervals [310]:
				xmin = 376.3936
				xmax = 376.5036
				text = "me"
			intervals [311]:
				xmin = 376.5036
				xmax = 376.7036
				text = "some"
			intervals [312]:
				xmin = 376.7036
				xmax = 376.9536
				text = "words"
			intervals [313]:
				xmin = 376.9536
				xmax = 377.0836
				text = "that"
			intervals [314]:
				xmin = 377.0836
				xmax = 377.2336
				text = "was"
			intervals [315]:
				xmin = 377.2336
				xmax = 377.5536
				text = "used"
			intervals [316]:
				xmin = 377.5536
				xmax = 377.6236
				text = "in"
			intervals [317]:
				xmin = 377.6236
				xmax = 377.7236
				text = "the"
			intervals [318]:
				xmin = 377.7236
				xmax = 378.4936
				text = "past"
			intervals [319]:
				xmin = 378.4936
				xmax = 379.8657
				text = ""
			intervals [320]:
				xmin = 379.8657
				xmax = 380.2757
				text = "and"
			intervals [321]:
				xmin = 380.2757
				xmax = 380.9102
				text = ""
			intervals [322]:
				xmin = 380.9102
				xmax = 381.0102
				text = "all"
			intervals [323]:
				xmin = 381.0102
				xmax = 381.0702
				text = "the"
			intervals [324]:
				xmin = 381.0702
				xmax = 381.1702
				text = "way"
			intervals [325]:
				xmin = 381.1702
				xmax = 381.3102
				text = "up"
			intervals [326]:
				xmin = 381.3102
				xmax = 381.4602
				text = "to"
			intervals [327]:
				xmin = 381.4602
				xmax = 381.8502
				text = "now"
			intervals [328]:
				xmin = 381.8502
				xmax = 382.0215
				text = ""
			intervals [329]:
				xmin = 382.0215
				xmax = 382.1515
				text = "that"
			intervals [330]:
				xmin = 382.1515
				xmax = 382.3415
				text = "was"
			intervals [331]:
				xmin = 382.3415
				xmax = 382.4015
				text = ""
			intervals [332]:
				xmin = 382.4015
				xmax = 382.5715
				text = "that"
			intervals [333]:
				xmin = 382.5715
				xmax = 382.8515
				text = "as"
			intervals [334]:
				xmin = 382.8515
				xmax = 383.0515
				text = "far"
			intervals [335]:
				xmin = 383.0515
				xmax = 383.2015
				text = "as"
			intervals [336]:
				xmin = 383.2015
				xmax = 383.4115
				text = "back"
			intervals [337]:
				xmin = 383.4115
				xmax = 383.5215
				text = "as"
			intervals [338]:
				xmin = 383.5215
				xmax = 383.6115
				text = "you"
			intervals [339]:
				xmin = 383.6115
				xmax = 384.0015
				text = "remember"
			intervals [340]:
				xmin = 384.0015
				xmax = 384.4015
				text = "certain"
			intervals [341]:
				xmin = 384.4015
				xmax = 385.0215
				text = "slangs"
			intervals [342]:
				xmin = 385.0215
				xmax = 385.1215
				text = "or"
			intervals [343]:
				xmin = 385.1215
				xmax = 385.4415
				text = "whatever"
			intervals [344]:
				xmin = 385.4415
				xmax = 385.4715
				text = ""
			intervals [345]:
				xmin = 385.4715
				xmax = 385.6615
				text = "was"
			intervals [346]:
				xmin = 385.6615
				xmax = 386.1115
				text = "used"
			intervals [347]:
				xmin = 386.1115
				xmax = 396.315
				text = ""
			intervals [348]:
				xmin = 396.315
				xmax = 396.535
				text = "you"
			intervals [349]:
				xmin = 396.535
				xmax = 396.765
				text = "okay"
			intervals [350]:
				xmin = 396.765
				xmax = 407.8248
				text = ""
			intervals [351]:
				xmin = 407.8248
				xmax = 407.9648
				text = "yeah"
			intervals [352]:
				xmin = 407.9648
				xmax = 408.1048
				text = "so"
			intervals [353]:
				xmin = 408.1048
				xmax = 408.1348
				text = ""
			intervals [354]:
				xmin = 408.1348
				xmax = 408.2348
				text = "give"
			intervals [355]:
				xmin = 408.2348
				xmax = 408.3248
				text = "me"
			intervals [356]:
				xmin = 408.3248
				xmax = 408.5348
				text = "some"
			intervals [357]:
				xmin = 408.5348
				xmax = 408.9448
				text = "words"
			intervals [358]:
				xmin = 408.9448
				xmax = 409.1748
				text = "from"
			intervals [359]:
				xmin = 409.1748
				xmax = 409.2348
				text = ""
			intervals [360]:
				xmin = 409.2348
				xmax = 409.6048
				text = "from"
			intervals [361]:
				xmin = 409.6048
				xmax = 409.8478
				text = ""
			intervals [362]:
				xmin = 409.8478
				xmax = 410.1378
				text = "all"
			intervals [363]:
				xmin = 410.1378
				xmax = 410.1978
				text = "the"
			intervals [364]:
				xmin = 410.1978
				xmax = 410.3478
				text = "way"
			intervals [365]:
				xmin = 410.3478
				xmax = 410.6078
				text = "back"
			intervals [366]:
				xmin = 410.6078
				xmax = 410.7078
				text = "as"
			intervals [367]:
				xmin = 410.7078
				xmax = 410.9578
				text = "far"
			intervals [368]:
				xmin = 410.9578
				xmax = 411.0178
				text = "as"
			intervals [369]:
				xmin = 411.0178
				xmax = 411.0778
				text = "you"
			intervals [370]:
				xmin = 411.0778
				xmax = 411.4078
				text = "remember"
			intervals [371]:
				xmin = 411.4078
				xmax = 411.5778
				text = "all"
			intervals [372]:
				xmin = 411.5778
				xmax = 411.6378
				text = "the"
			intervals [373]:
				xmin = 411.6378
				xmax = 411.7378
				text = "way"
			intervals [374]:
				xmin = 411.7378
				xmax = 411.8478
				text = "up"
			intervals [375]:
				xmin = 411.8478
				xmax = 411.9678
				text = "to"
			intervals [376]:
				xmin = 411.9678
				xmax = 411.9978
				text = ""
			intervals [377]:
				xmin = 411.9978
				xmax = 412.2378
				text = "now"
			intervals [378]:
				xmin = 412.2378
				xmax = 413.7188
				text = ""
			intervals [379]:
				xmin = 413.7188
				xmax = 413.9588
				text = "some"
			intervals [380]:
				xmin = 413.9588
				xmax = 414.7088
				text = "slangs"
			intervals [381]:
				xmin = 414.7088
				xmax = 425.8408
				text = ""
			intervals [382]:
				xmin = 425.8408
				xmax = 425.9408
				text = "give"
			intervals [383]:
				xmin = 425.9408
				xmax = 426.0408
				text = "me"
			intervals [384]:
				xmin = 426.0408
				xmax = 426.2408
				text = "some"
			intervals [385]:
				xmin = 426.2408
				xmax = 426.8908
				text = "examples"
			intervals [386]:
				xmin = 426.8908
				xmax = 474.8113
				text = ""
			intervals [387]:
				xmin = 474.8113
				xmax = 475.0213
				text = "how"
			intervals [388]:
				xmin = 475.0213
				xmax = 475.1713
				text = "old"
			intervals [389]:
				xmin = 475.1713
				xmax = 475.2113
				text = "are"
			intervals [390]:
				xmin = 475.2113
				xmax = 475.4213
				text = "you"
			intervals [391]:
				xmin = 475.4213
				xmax = 478.058
				text = ""
			intervals [392]:
				xmin = 478.058
				xmax = 478.398
				text = "thirty"
			intervals [393]:
				xmin = 478.398
				xmax = 478.868
				text = "six"
			intervals [394]:
				xmin = 478.868
				xmax = 480.6752
				text = ""
			intervals [395]:
				xmin = 480.6752
				xmax = 480.7952
				text = "so"
			intervals [396]:
				xmin = 480.7952
				xmax = 481.0252
				text = "tell"
			intervals [397]:
				xmin = 481.0252
				xmax = 481.1252
				text = "me"
			intervals [398]:
				xmin = 481.1252
				xmax = 481.5652
				text = "about"
			intervals [399]:
				xmin = 481.5652
				xmax = 481.6852
				text = ""
			intervals [400]:
				xmin = 481.6852
				xmax = 481.8552
				text = "your"
			intervals [401]:
				xmin = 481.8552
				xmax = 482.3452
				text = "neighborhood"
			intervals [402]:
				xmin = 482.3452
				xmax = 482.4652
				text = "that"
			intervals [403]:
				xmin = 482.4652
				xmax = 482.5552
				text = "you"
			intervals [404]:
				xmin = 482.5552
				xmax = 482.7652
				text = "grew"
			intervals [405]:
				xmin = 482.7652
				xmax = 482.9252
				text = "up"
			intervals [406]:
				xmin = 482.9252
				xmax = 483.1852
				text = "in"
			intervals [407]:
				xmin = 483.1852
				xmax = 483.2852
				text = "and"
			intervals [408]:
				xmin = 483.2852
				xmax = 483.5552
				text = "tell"
			intervals [409]:
				xmin = 483.5552
				xmax = 483.7352
				text = "me"
			intervals [410]:
				xmin = 483.7352
				xmax = 483.8852
				text = "like"
			intervals [411]:
				xmin = 483.8852
				xmax = 484.0552
				text = "how"
			intervals [412]:
				xmin = 484.0552
				xmax = 484.3152
				text = "was"
			intervals [413]:
				xmin = 484.3152
				xmax = 484.4852
				text = "it"
			intervals [414]:
				xmin = 484.4852
				xmax = 522.3751
				text = ""
			intervals [415]:
				xmin = 522.3751
				xmax = 522.7951
				text = "so"
			intervals [416]:
				xmin = 522.7951
				xmax = 522.8851
				text = ""
			intervals [417]:
				xmin = 522.8851
				xmax = 523.0651
				text = "how"
			intervals [418]:
				xmin = 523.0651
				xmax = 523.2751
				text = "long"
			intervals [419]:
				xmin = 523.2751
				xmax = 523.4551
				text = "did"
			intervals [420]:
				xmin = 523.4551
				xmax = 523.7551
				text = "you"
			intervals [421]:
				xmin = 523.7551
				xmax = 524.2319
				text = ""
			intervals [422]:
				xmin = 524.2319
				xmax = 524.7019
				text = "so"
			intervals [423]:
				xmin = 524.7019
				xmax = 525.1203
				text = ""
			intervals [424]:
				xmin = 525.1203
				xmax = 525.7503
				text = "basically"
			intervals [425]:
				xmin = 525.7503
				xmax = 526.046
				text = ""
			intervals [426]:
				xmin = 526.046
				xmax = 526.246
				text = "did"
			intervals [427]:
				xmin = 526.246
				xmax = 526.356
				text = "you"
			intervals [428]:
				xmin = 526.356
				xmax = 526.816
				text = "spend"
			intervals [429]:
				xmin = 526.816
				xmax = 526.846
				text = ""
			intervals [430]:
				xmin = 526.846
				xmax = 527.106
				text = "more"
			intervals [431]:
				xmin = 527.106
				xmax = 527.656
				text = "dc"
			intervals [432]:
				xmin = 527.656
				xmax = 528.195
				text = ""
			intervals [433]:
				xmin = 528.195
				xmax = 528.325
				text = "in"
			intervals [434]:
				xmin = 528.325
				xmax = 528.445
				text = "your"
			intervals [435]:
				xmin = 528.445
				xmax = 528.945
				text = "earlier"
			intervals [436]:
				xmin = 528.945
				xmax = 529.365
				text = "life"
			intervals [437]:
				xmin = 529.365
				xmax = 529.615
				text = "like"
			intervals [438]:
				xmin = 529.615
				xmax = 529.7077
				text = ""
			intervals [439]:
				xmin = 529.7077
				xmax = 529.8977
				text = "from"
			intervals [440]:
				xmin = 529.8977
				xmax = 530.0277
				text = "what"
			intervals [441]:
				xmin = 530.0277
				xmax = 530.2977
				text = "age"
			intervals [442]:
				xmin = 530.2977
				xmax = 530.3877
				text = "to"
			intervals [443]:
				xmin = 530.3877
				xmax = 530.5477
				text = "what"
			intervals [444]:
				xmin = 530.5477
				xmax = 530.9977
				text = "age"
			intervals [445]:
				xmin = 530.9977
				xmax = 531.4817
				text = ""
			intervals [446]:
				xmin = 531.4817
				xmax = 531.6717
				text = "did"
			intervals [447]:
				xmin = 531.6717
				xmax = 531.7917
				text = "you"
			intervals [448]:
				xmin = 531.7917
				xmax = 531.9417
				text = "live"
			intervals [449]:
				xmin = 531.9417
				xmax = 531.9717
				text = ""
			intervals [450]:
				xmin = 531.9717
				xmax = 532.1117
				text = "in"
			intervals [451]:
				xmin = 532.1117
				xmax = 532.5017
				text = "dc"
			intervals [452]:
				xmin = 532.5017
				xmax = 563.7007
				text = ""
			intervals [453]:
				xmin = 563.7007
				xmax = 564.3107
				text = "legalization"
			intervals [454]:
				xmin = 564.3107
				xmax = 564.3907
				text = "of"
			intervals [455]:
				xmin = 564.3907
				xmax = 565.0007
				text = "marijuana"
			intervals [456]:
				xmin = 565.0007
				xmax = 566.8562
				text = ""
			intervals [457]:
				xmin = 566.8562
				xmax = 567.0362
				text = "when"
			intervals [458]:
				xmin = 567.0362
				xmax = 567.1562
				text = "did"
			intervals [459]:
				xmin = 567.1562
				xmax = 567.3262
				text = "that"
			intervals [460]:
				xmin = 567.3262
				xmax = 567.5162
				text = "come"
			intervals [461]:
				xmin = 567.5162
				xmax = 567.8362
				text = "about"
			intervals [462]:
				xmin = 567.8362
				xmax = 583.3075
				text = ""
			intervals [463]:
				xmin = 583.3075
				xmax = 583.4675
				text = "so"
			intervals [464]:
				xmin = 583.4675
				xmax = 583.6775
				text = "in"
			intervals [465]:
				xmin = 583.6775
				xmax = 584.0275
				text = "dc"
			intervals [466]:
				xmin = 584.0275
				xmax = 584.1775
				text = "you"
			intervals [467]:
				xmin = 584.1775
				xmax = 584.3575
				text = "can"
			intervals [468]:
				xmin = 584.3575
				xmax = 584.6075
				text = "walk"
			intervals [469]:
				xmin = 584.6075
				xmax = 585.2075
				text = "around"
			intervals [470]:
				xmin = 585.2075
				xmax = 585.4875
				text = "and"
			intervals [471]:
				xmin = 585.4875
				xmax = 585.8419
				text = ""
			intervals [472]:
				xmin = 585.8419
				xmax = 586.2219
				text = "smoke"
			intervals [473]:
				xmin = 586.2219
				xmax = 586.6219
				text = "marijuana"
			intervals [474]:
				xmin = 586.6219
				xmax = 598.6362
				text = ""
			intervals [475]:
				xmin = 598.6362
				xmax = 598.8062
				text = "oh"
			intervals [476]:
				xmin = 598.8062
				xmax = 598.8362
				text = ""
			intervals [477]:
				xmin = 598.8362
				xmax = 599.2462
				text = "wow"
			intervals [478]:
				xmin = 599.2462
				xmax = 633.4337
				text = ""
			intervals [479]:
				xmin = 633.4337
				xmax = 633.6937
				text = "richer"
			intervals [480]:
				xmin = 633.6937
				xmax = 634.2937
				text = "environment"
			intervals [481]:
				xmin = 634.2937
				xmax = 634.3237
				text = ""
			intervals [482]:
				xmin = 634.3237
				xmax = 634.7037
				text = "by"
			intervals [483]:
				xmin = 634.7037
				xmax = 634.9864
				text = ""
			intervals [484]:
				xmin = 634.9864
				xmax = 635.3264
				text = "by"
			intervals [485]:
				xmin = 635.3264
				xmax = 635.9809
				text = ""
			intervals [486]:
				xmin = 635.9809
				xmax = 636.2709
				text = "via"
			intervals [487]:
				xmin = 636.2709
				xmax = 636.3009
				text = ""
			intervals [488]:
				xmin = 636.3009
				xmax = 636.7109
				text = "how"
			intervals [489]:
				xmin = 636.7109
				xmax = 639.0535
				text = ""
			intervals [490]:
				xmin = 639.0535
				xmax = 639.2635
				text = "building"
			intervals [491]:
				xmin = 639.2635
				xmax = 639.3235
				text = "up"
			intervals [492]:
				xmin = 639.3235
				xmax = 639.4135
				text = ""
			intervals [493]:
				xmin = 639.4135
				xmax = 639.4735
				text = "the"
			intervals [494]:
				xmin = 639.4735
				xmax = 639.9735
				text = "slums"
			intervals [495]:
				xmin = 639.9735
				xmax = 641.2365
				text = ""
			intervals [496]:
				xmin = 641.2365
				xmax = 641.3665
				text = "is"
			intervals [497]:
				xmin = 641.3665
				xmax = 641.5265
				text = "that"
			intervals [498]:
				xmin = 641.5265
				xmax = 641.8165
				text = "taking"
			intervals [499]:
				xmin = 641.8165
				xmax = 641.9265
				text = "the"
			intervals [500]:
				xmin = 641.9265
				xmax = 642.3765
				text = "people"
			intervals [501]:
				xmin = 642.3765
				xmax = 642.8073
				text = ""
			intervals [502]:
				xmin = 642.8073
				xmax = 643.1073
				text = "that"
			intervals [503]:
				xmin = 643.1073
				xmax = 643.7717
				text = ""
			intervals [504]:
				xmin = 643.7717
				xmax = 644.0017
				text = "grew"
			intervals [505]:
				xmin = 644.0017
				xmax = 644.2217
				text = "up"
			intervals [506]:
				xmin = 644.2217
				xmax = 644.5517
				text = "here"
			intervals [507]:
				xmin = 644.5517
				xmax = 644.6517
				text = "in"
			intervals [508]:
				xmin = 644.6517
				xmax = 645.3317
				text = "dc"
			intervals [509]:
				xmin = 645.3317
				xmax = 645.4817
				text = "is"
			intervals [510]:
				xmin = 645.4817
				xmax = 645.6017
				text = "it"
			intervals [511]:
				xmin = 645.6017
				xmax = 645.8817
				text = "taking"
			intervals [512]:
				xmin = 645.8817
				xmax = 646.0717
				text = "them"
			intervals [513]:
				xmin = 646.0717
				xmax = 646.4117
				text = "out"
			intervals [514]:
				xmin = 646.4117
				xmax = 646.7303
				text = ""
			intervals [515]:
				xmin = 646.7303
				xmax = 646.8703
				text = "like"
			intervals [516]:
				xmin = 646.8703
				xmax = 647.0103
				text = ""
			intervals [517]:
				xmin = 647.0103
				xmax = 647.1003
				text = "the"
			intervals [518]:
				xmin = 647.1003
				xmax = 647.1303
				text = ""
			intervals [519]:
				xmin = 647.1303
				xmax = 647.4103
				text = "people"
			intervals [520]:
				xmin = 647.4103
				xmax = 647.6103
				text = "that"
			intervals [521]:
				xmin = 647.6103
				xmax = 647.9903
				text = "can't"
			intervals [522]:
				xmin = 647.9903
				xmax = 648.3703
				text = "afford"
			intervals [523]:
				xmin = 648.3703
				xmax = 648.4203
				text = ""
			intervals [524]:
				xmin = 648.4203
				xmax = 648.9803
				text = "whatever"
			intervals [525]:
				xmin = 648.9803
				xmax = 680.6861
				text = ""
			intervals [526]:
				xmin = 680.6861
				xmax = 680.8461
				text = "when"
			intervals [527]:
				xmin = 680.8461
				xmax = 680.9261
				text = "you"
			intervals [528]:
				xmin = 680.9261
				xmax = 681.1361
				text = "say"
			intervals [529]:
				xmin = 681.1361
				xmax = 681.3961
				text = "fight"
			intervals [530]:
				xmin = 681.3961
				xmax = 681.4561
				text = "for"
			intervals [531]:
				xmin = 681.4561
				xmax = 681.5261
				text = "the"
			intervals [532]:
				xmin = 681.5261
				xmax = 681.8361
				text = "cause"
			intervals [533]:
				xmin = 681.8361
				xmax = 681.9261
				text = "what"
			intervals [534]:
				xmin = 681.9261
				xmax = 681.9861
				text = "do"
			intervals [535]:
				xmin = 681.9861
				xmax = 682.0661
				text = "you"
			intervals [536]:
				xmin = 682.0661
				xmax = 682.2761
				text = "mean"
			intervals [537]:
				xmin = 682.2761
				xmax = 682.3561
				text = "by"
			intervals [538]:
				xmin = 682.3561
				xmax = 682.5861
				text = "that"
			intervals [539]:
				xmin = 682.5861
				xmax = 735.3244
				text = ""
			intervals [540]:
				xmin = 735.3244
				xmax = 735.4244
				text = "do"
			intervals [541]:
				xmin = 735.4244
				xmax = 735.5744
				text = "you"
			intervals [542]:
				xmin = 735.5744
				xmax = 735.6944
				text = "have"
			intervals [543]:
				xmin = 735.6944
				xmax = 735.8344
				text = "any"
			intervals [544]:
				xmin = 735.8344
				xmax = 736.3444
				text = "kids"
			intervals [545]:
				xmin = 736.3444
				xmax = 738.5891
				text = ""
			intervals [546]:
				xmin = 738.5891
				xmax = 738.7291
				text = "tell"
			intervals [547]:
				xmin = 738.7291
				xmax = 738.7891
				text = "me"
			intervals [548]:
				xmin = 738.7891
				xmax = 738.9691
				text = "about"
			intervals [549]:
				xmin = 738.9691
				xmax = 739.1091
				text = "your"
			intervals [550]:
				xmin = 739.1091
				xmax = 739.3691
				text = "uh"
			intervals [551]:
				xmin = 739.3691
				xmax = 739.6491
				text = "mother"
			intervals [552]:
				xmin = 739.6491
				xmax = 739.7091
				text = "and"
			intervals [553]:
				xmin = 739.7091
				xmax = 740.0691
				text = "father"
			intervals [554]:
				xmin = 740.0691
				xmax = 740.6661
				text = ""
			intervals [555]:
				xmin = 740.6661
				xmax = 740.8961
				text = "which"
			intervals [556]:
				xmin = 740.8961
				xmax = 741.2761
				text = "um"
			intervals [557]:
				xmin = 741.2761
				xmax = 741.3661
				text = ""
			intervals [558]:
				xmin = 741.3661
				xmax = 741.5361
				text = "where"
			intervals [559]:
				xmin = 741.5361
				xmax = 741.5661
				text = "d"
			intervals [560]:
				xmin = 741.5661
				xmax = 741.6761
				text = "they"
			intervals [561]:
				xmin = 741.6761
				xmax = 742.0361
				text = "work"
			intervals [562]:
				xmin = 742.0361
				xmax = 749.3606
				text = ""
			intervals [563]:
				xmin = 749.3606
				xmax = 749.4906
				text = "how"
			intervals [564]:
				xmin = 749.4906
				xmax = 749.6006
				text = "d"
			intervals [565]:
				xmin = 749.6006
				xmax = 749.6706
				text = "you"
			intervals [566]:
				xmin = 749.6706
				xmax = 749.9006
				text = "grow"
			intervals [567]:
				xmin = 749.9006
				xmax = 750.1306
				text = "up"
			intervals [568]:
				xmin = 750.1306
				xmax = 752.7821
				text = ""
			intervals [569]:
				xmin = 752.7821
				xmax = 753.1521
				text = "oh"
			intervals [570]:
				xmin = 753.1521
				xmax = 753.2221
				text = ""
			intervals [571]:
				xmin = 753.2221
				xmax = 753.4021
				text = "okay"
			intervals [572]:
				xmin = 753.4021
				xmax = 756.0829
				text = ""
			intervals [573]:
				xmin = 756.0829
				xmax = 756.3429
				text = "oh"
			intervals [574]:
				xmin = 756.3429
				xmax = 756.3729
				text = ""
			intervals [575]:
				xmin = 756.3729
				xmax = 756.7629
				text = "okay"
			intervals [576]:
				xmin = 756.7629
				xmax = 757.3755
				text = ""
			intervals [577]:
				xmin = 757.3755
				xmax = 757.6955
				text = "so"
			intervals [578]:
				xmin = 757.6955
				xmax = 757.8455
				text = "what"
			intervals [579]:
				xmin = 757.8455
				xmax = 757.9955
				text = "did"
			intervals [580]:
				xmin = 757.9955
				xmax = 758.3155
				text = "um"
			intervals [581]:
				xmin = 758.3155
				xmax = 758.468
				text = ""
			intervals [582]:
				xmin = 758.468
				xmax = 758.858
				text = "grandma"
			intervals [583]:
				xmin = 758.858
				xmax = 759.118
				text = "do"
			intervals [584]:
				xmin = 759.118
				xmax = 759.2339
				text = ""
			intervals [585]:
				xmin = 759.2339
				xmax = 759.4339
				text = "for"
			intervals [586]:
				xmin = 759.4339
				xmax = 759.4939
				text = "a"
			intervals [587]:
				xmin = 759.4939
				xmax = 759.7139
				text = "living"
			intervals [588]:
				xmin = 759.7139
				xmax = 769.5796
				text = ""
			intervals [589]:
				xmin = 769.5796
				xmax = 769.7396
				text = "how"
			intervals [590]:
				xmin = 769.7396
				xmax = 769.8796
				text = "was"
			intervals [591]:
				xmin = 769.8796
				xmax = 770.0596
				text = "that"
			intervals [592]:
				xmin = 770.0596
				xmax = 770.3796
				text = "growing"
			intervals [593]:
				xmin = 770.3796
				xmax = 770.6196
				text = "up"
			intervals [594]:
				xmin = 770.6196
				xmax = 771.0763
				text = ""
			intervals [595]:
				xmin = 771.0763
				xmax = 771.2963
				text = "like"
			intervals [596]:
				xmin = 771.2963
				xmax = 771.3463
				text = ""
			intervals [597]:
				xmin = 771.3463
				xmax = 771.4863
				text = "with"
			intervals [598]:
				xmin = 771.4863
				xmax = 771.6663
				text = ""
			intervals [599]:
				xmin = 771.6663
				xmax = 771.7963
				text = "with"
			intervals [600]:
				xmin = 771.7963
				xmax = 771.8463
				text = ""
			intervals [601]:
				xmin = 771.8463
				xmax = 771.9563
				text = "your"
			intervals [602]:
				xmin = 771.9563
				xmax = 772.4663
				text = "grandmother"
			intervals [603]:
				xmin = 772.4663
				xmax = 789.3515
				text = ""
			intervals [604]:
				xmin = 789.3515
				xmax = 789.9915
				text = "mm-hm"
			intervals [605]:
				xmin = 789.9915
				xmax = 792.7112
				text = ""
			intervals [606]:
				xmin = 792.7112
				xmax = 793.3412
				text = "mm-hm"
			intervals [607]:
				xmin = 793.3412
				xmax = 807.0423
				text = ""
			intervals [608]:
				xmin = 807.0423
				xmax = 807.1823
				text = "yeah"
			intervals [609]:
				xmin = 807.1823
				xmax = 809.7108
				text = ""
			intervals [610]:
				xmin = 809.7108
				xmax = 810.1208
				text = "so"
			intervals [611]:
				xmin = 810.1208
				xmax = 810.5508
				text = "um"
			intervals [612]:
				xmin = 810.5508
				xmax = 811.9718
				text = ""
			intervals [613]:
				xmin = 811.9718
				xmax = 812.0518
				text = "<unk>"
			intervals [614]:
				xmin = 812.0518
				xmax = 812.1127
				text = ""
			intervals [615]:
				xmin = 812.1127
				xmax = 812.3527
				text = "tell"
			intervals [616]:
				xmin = 812.3527
				xmax = 812.4827
				text = "me"
			intervals [617]:
				xmin = 812.4827
				xmax = 812.9827
				text = "about"
			intervals [618]:
				xmin = 812.9827
				xmax = 813.0427
				text = ""
			intervals [619]:
				xmin = 813.0427
				xmax = 813.2027
				text = "you"
			intervals [620]:
				xmin = 813.2027
				xmax = 813.4127
				text = "know"
			intervals [621]:
				xmin = 813.4127
				xmax = 813.6527
				text = "like"
			intervals [622]:
				xmin = 813.6527
				xmax = 814.7103
				text = ""
			intervals [623]:
				xmin = 814.7103
				xmax = 814.8103
				text = "like"
			intervals [624]:
				xmin = 814.8103
				xmax = 814.9703
				text = "what"
			intervals [625]:
				xmin = 814.9703
				xmax = 815.0903
				text = "did"
			intervals [626]:
				xmin = 815.0903
				xmax = 815.2303
				text = "you"
			intervals [627]:
				xmin = 815.2303
				xmax = 815.5203
				text = "do"
			intervals [628]:
				xmin = 815.5203
				xmax = 815.5503
				text = ""
			intervals [629]:
				xmin = 815.5503
				xmax = 815.7703
				text = "like"
			intervals [630]:
				xmin = 815.7703
				xmax = 816.1329
				text = ""
			intervals [631]:
				xmin = 816.1329
				xmax = 816.2629
				text = "at"
			intervals [632]:
				xmin = 816.2629
				xmax = 816.3729
				text = "your"
			intervals [633]:
				xmin = 816.3729
				xmax = 816.5929
				text = "high"
			intervals [634]:
				xmin = 816.5929
				xmax = 816.8629
				text = "school"
			intervals [635]:
				xmin = 816.8629
				xmax = 816.8929
				text = ""
			intervals [636]:
				xmin = 816.8929
				xmax = 817.0629
				text = "like"
			intervals [637]:
				xmin = 817.0629
				xmax = 817.2129
				text = "what"
			intervals [638]:
				xmin = 817.2129
				xmax = 817.3429
				text = "are"
			intervals [639]:
				xmin = 817.3429
				xmax = 817.5829
				text = "some"
			intervals [640]:
				xmin = 817.5829
				xmax = 817.6429
				text = "of"
			intervals [641]:
				xmin = 817.6429
				xmax = 817.6729
				text = ""
			intervals [642]:
				xmin = 817.6729
				xmax = 817.7929
				text = "the"
			intervals [643]:
				xmin = 817.7929
				xmax = 818.0529
				text = "things"
			intervals [644]:
				xmin = 818.0529
				xmax = 818.2429
				text = "like"
			intervals [645]:
				xmin = 818.2429
				xmax = 818.460
				text = ""
			intervals [646]:
				xmin = 818.460
				xmax = 818.610
				text = "did"
			intervals [647]:
				xmin = 818.610
				xmax = 818.750
				text = "you"
			intervals [648]:
				xmin = 818.750
				xmax = 818.790
				text = ""
			intervals [649]:
				xmin = 818.790
				xmax = 819.000
				text = "some"
			intervals [650]:
				xmin = 819.000
				xmax = 819.060
				text = "of"
			intervals [651]:
				xmin = 819.060
				xmax = 819.130
				text = "the"
			intervals [652]:
				xmin = 819.130
				xmax = 819.390
				text = "people"
			intervals [653]:
				xmin = 819.390
				xmax = 819.880
				text = "you"
			intervals [654]:
				xmin = 819.880
				xmax = 820.2701
				text = ""
			intervals [655]:
				xmin = 820.2701
				xmax = 820.4901
				text = "hung"
			intervals [656]:
				xmin = 820.4901
				xmax = 821.0401
				text = "around"
			intervals [657]:
				xmin = 821.0401
				xmax = 821.1601
				text = "with"
			intervals [658]:
				xmin = 821.1601
				xmax = 821.2901
				text = "are"
			intervals [659]:
				xmin = 821.2901
				xmax = 821.4401
				text = "you"
			intervals [660]:
				xmin = 821.4401
				xmax = 821.7701
				text = "still"
			intervals [661]:
				xmin = 821.7701
				xmax = 822.0101
				text = "cool"
			intervals [662]:
				xmin = 822.0101
				xmax = 822.1601
				text = "with"
			intervals [663]:
				xmin = 822.1601
				xmax = 822.7001
				text = "today"
			intervals [664]:
				xmin = 822.7001
				xmax = 822.7301
				text = ""
			intervals [665]:
				xmin = 822.7301
				xmax = 823.0201
				text = "or"
			intervals [666]:
				xmin = 823.0201
				xmax = 823.4936
				text = ""
			intervals [667]:
				xmin = 823.4936
				xmax = 823.6736
				text = "how"
			intervals [668]:
				xmin = 823.6736
				xmax = 823.8136
				text = "was"
			intervals [669]:
				xmin = 823.8136
				xmax = 823.9836
				text = "that"
			intervals [670]:
				xmin = 823.9836
				xmax = 824.8036
				text = "experience"
			intervals [671]:
				xmin = 824.8036
				xmax = 839.8508
				text = ""
			intervals [672]:
				xmin = 839.8508
				xmax = 840.0208
				text = "<unk>"
			intervals [673]:
				xmin = 840.0208
				xmax = 840.3208
				text = ""
			intervals [674]:
				xmin = 840.3208
				xmax = 840.7508
				text = "okay"
			intervals [675]:
				xmin = 840.7508
				xmax = 843.5677
				text = ""
			intervals [676]:
				xmin = 843.5677
				xmax = 843.6777
				text = "yeah"
			intervals [677]:
				xmin = 843.6777
				xmax = 843.9777
				text = ""
			intervals [678]:
				xmin = 843.9777
				xmax = 844.1877
				text = "okay"
			intervals [679]:
				xmin = 844.1877
				xmax = 844.7383
				text = ""
			intervals [680]:
				xmin = 844.7383
				xmax = 844.9283
				text = "so"
			intervals [681]:
				xmin = 844.9283
				xmax = 845.0683
				text = "you"
			intervals [682]:
				xmin = 845.0683
				xmax = 845.3083
				text = "say"
			intervals [683]:
				xmin = 845.3083
				xmax = 845.4083
				text = "you"
			intervals [684]:
				xmin = 845.4083
				xmax = 845.6083
				text = "got"
			intervals [685]:
				xmin = 845.6083
				xmax = 845.7083
				text = "how"
			intervals [686]:
				xmin = 845.7083
				xmax = 846.1583
				text = "many"
			intervals [687]:
				xmin = 846.1583
				xmax = 846.1883
				text = ""
			intervals [688]:
				xmin = 846.1883
				xmax = 846.2883
				text = "how"
			intervals [689]:
				xmin = 846.2883
				xmax = 846.5083
				text = "many"
			intervals [690]:
				xmin = 846.5083
				xmax = 846.7983
				text = "brothers"
			intervals [691]:
				xmin = 846.7983
				xmax = 846.9083
				text = "and"
			intervals [692]:
				xmin = 846.9083
				xmax = 847.3683
				text = "sisters"
			intervals [693]:
				xmin = 847.3683
				xmax = 861.4477
				text = ""
			intervals [694]:
				xmin = 861.4477
				xmax = 861.8377
				text = "alright"
			intervals [695]:
				xmin = 861.8377
				xmax = 862.8403
				text = ""
			intervals [696]:
				xmin = 862.8403
				xmax = 863.0103
				text = "i"
			intervals [697]:
				xmin = 863.0103
				xmax = 863.0403
				text = ""
			intervals [698]:
				xmin = 863.0403
				xmax = 863.2603
				text = "got"
			intervals [699]:
				xmin = 863.2603
				xmax = 863.3203
				text = ""
			intervals [700]:
				xmin = 863.3203
				xmax = 863.3803
				text = "you"
			intervals [701]:
				xmin = 863.3803
				xmax = 865.1154
				text = ""
			intervals [702]:
				xmin = 865.1154
				xmax = 865.3554
				text = "tell"
			intervals [703]:
				xmin = 865.3554
				xmax = 865.4754
				text = "me"
			intervals [704]:
				xmin = 865.4754
				xmax = 865.8054
				text = "about"
			intervals [705]:
				xmin = 865.8054
				xmax = 865.9854
				text = "like"
			intervals [706]:
				xmin = 865.9854
				xmax = 866.0554
				text = "do"
			intervals [707]:
				xmin = 866.0554
				xmax = 866.1454
				text = "you"
			intervals [708]:
				xmin = 866.1454
				xmax = 866.2854
				text = "have"
			intervals [709]:
				xmin = 866.2854
				xmax = 866.3554
				text = "a"
			intervals [710]:
				xmin = 866.3554
				xmax = 866.5254
				text = "good"
			intervals [711]:
				xmin = 866.5254
				xmax = 867.2454
				text = "relationship"
			intervals [712]:
				xmin = 867.2454
				xmax = 867.4154
				text = "with"
			intervals [713]:
				xmin = 867.4154
				xmax = 867.6454
				text = "'em"
			intervals [714]:
				xmin = 867.6454
				xmax = 867.6754
				text = ""
			intervals [715]:
				xmin = 867.6754
				xmax = 867.8854
				text = "are"
			intervals [716]:
				xmin = 867.8854
				xmax = 868.4354
				text = "y'all"
			intervals [717]:
				xmin = 868.4354
				xmax = 869.1185
				text = ""
			intervals [718]:
				xmin = 869.1185
				xmax = 869.3085
				text = "is"
			intervals [719]:
				xmin = 869.3085
				xmax = 869.3985
				text = "it"
			intervals [720]:
				xmin = 869.3985
				xmax = 869.5585
				text = "up"
			intervals [721]:
				xmin = 869.5585
				xmax = 869.7585
				text = "and"
			intervals [722]:
				xmin = 869.7585
				xmax = 870.2785
				text = "down"
			intervals [723]:
				xmin = 870.2785
				xmax = 870.3085
				text = ""
			intervals [724]:
				xmin = 870.3085
				xmax = 870.4185
				text = "you"
			intervals [725]:
				xmin = 870.4185
				xmax = 870.5485
				text = "know"
			intervals [726]:
				xmin = 870.5485
				xmax = 870.7485
				text = "how"
			intervals [727]:
				xmin = 870.7485
				xmax = 871.0085
				text = "was"
			intervals [728]:
				xmin = 871.0085
				xmax = 871.0385
				text = ""
			intervals [729]:
				xmin = 871.0385
				xmax = 871.2185
				text = "how"
			intervals [730]:
				xmin = 871.2185
				xmax = 871.3685
				text = "was"
			intervals [731]:
				xmin = 871.3685
				xmax = 871.6485
				text = "that"
			intervals [732]:
				xmin = 871.6485
				xmax = 872.446
				text = ""
			intervals [733]:
				xmin = 872.446
				xmax = 872.626
				text = "like"
			intervals [734]:
				xmin = 872.626
				xmax = 872.836
				text = "with"
			intervals [735]:
				xmin = 872.836
				xmax = 873.086
				text = "any"
			intervals [736]:
				xmin = 873.086
				xmax = 873.226
				text = "of"
			intervals [737]:
				xmin = 873.226
				xmax = 873.356
				text = ""
			intervals [738]:
				xmin = 873.356
				xmax = 873.436
				text = "'em"
			intervals [739]:
				xmin = 873.436
				xmax = 891.1592
				text = ""
			intervals [740]:
				xmin = 891.1592
				xmax = 891.5692
				text = "oh"
			intervals [741]:
				xmin = 891.5692
				xmax = 891.6492
				text = ""
			intervals [742]:
				xmin = 891.6492
				xmax = 891.8892
				text = "okay"
			intervals [743]:
				xmin = 891.8892
				xmax = 905.1194
				text = ""
			intervals [744]:
				xmin = 905.1194
				xmax = 905.4794
				text = "yeah"
			intervals [745]:
				xmin = 905.4794
				xmax = 906.2539
				text = ""
			intervals [746]:
				xmin = 906.2539
				xmax = 906.5239
				text = "i"
			intervals [747]:
				xmin = 906.5239
				xmax = 906.5539
				text = ""
			intervals [748]:
				xmin = 906.5539
				xmax = 907.2139
				text = "understand"
			intervals [749]:
				xmin = 907.2139
				xmax = 910.798
				text = ""
			intervals [750]:
				xmin = 910.798
				xmax = 910.978
				text = "so"
			intervals [751]:
				xmin = 910.978
				xmax = 911.298
				text = "y'all"
			intervals [752]:
				xmin = 911.298
				xmax = 911.718
				text = "always"
			intervals [753]:
				xmin = 911.718
				xmax = 911.888
				text = "been"
			intervals [754]:
				xmin = 911.888
				xmax = 911.918
				text = ""
			intervals [755]:
				xmin = 911.918
				xmax = 912.228
				text = "cool"
			intervals [756]:
				xmin = 912.228
				xmax = 912.6801
				text = ""
			intervals [757]:
				xmin = 912.6801
				xmax = 912.8801
				text = "you"
			intervals [758]:
				xmin = 912.8801
				xmax = 912.9101
				text = ""
			intervals [759]:
				xmin = 912.9101
				xmax = 912.9701
				text = "and"
			intervals [760]:
				xmin = 912.9701
				xmax = 913.0001
				text = ""
			intervals [761]:
				xmin = 913.0001
				xmax = 913.1701
				text = "you"
			intervals [762]:
				xmin = 913.1701
				xmax = 913.2101
				text = ""
			intervals [763]:
				xmin = 913.2101
				xmax = 913.2401
				text = "i"
			intervals [764]:
				xmin = 913.2401
				xmax = 913.4501
				text = ""
			intervals [765]:
				xmin = 913.4501
				xmax = 913.6601
				text = "mean"
			intervals [766]:
				xmin = 913.6601
				xmax = 913.7301
				text = "it"
			intervals [767]:
				xmin = 913.7301
				xmax = 913.7901
				text = "s"
			intervals [768]:
				xmin = 913.7901
				xmax = 914.1701
				text = "just"
			intervals [769]:
				xmin = 914.1701
				xmax = 916.860
				text = ""
			intervals [770]:
				xmin = 916.860
				xmax = 917.370
				text = "<unk>"
			intervals [771]:
				xmin = 917.370
				xmax = 918.6761
				text = ""
			intervals [772]:
				xmin = 918.6761
				xmax = 919.1061
				text = "about"
			intervals [773]:
				xmin = 919.1061
				xmax = 919.3961
				text = "what"
			intervals [774]:
				xmin = 919.3961
				xmax = 924.0218
				text = ""
			intervals [775]:
				xmin = 924.0218
				xmax = 924.1818
				text = "give"
			intervals [776]:
				xmin = 924.1818
				xmax = 924.3418
				text = "me"
			intervals [777]:
				xmin = 924.3418
				xmax = 924.4718
				text = "give"
			intervals [778]:
				xmin = 924.4718
				xmax = 924.6018
				text = "me"
			intervals [779]:
				xmin = 924.6018
				xmax = 924.8618
				text = "one"
			intervals [780]:
				xmin = 924.8618
				xmax = 925.1818
				text = "story"
			intervals [781]:
				xmin = 925.1818
				xmax = 927.1612
				text = ""
			intervals [782]:
				xmin = 927.1612
				xmax = 927.2812
				text = "give"
			intervals [783]:
				xmin = 927.2812
				xmax = 927.3912
				text = "me"
			intervals [784]:
				xmin = 927.3912
				xmax = 927.6512
				text = "one"
			intervals [785]:
				xmin = 927.6512
				xmax = 927.9612
				text = "story"
			intervals [786]:
				xmin = 927.9612
				xmax = 929.7697
				text = ""
			intervals [787]:
				xmin = 929.7697
				xmax = 930.3097
				text = "<unk>"
			intervals [788]:
				xmin = 930.3097
				xmax = 939.8635
				text = ""
			intervals [789]:
				xmin = 939.8635
				xmax = 940.3635
				text = "okay"
			intervals [790]:
				xmin = 940.3635
				xmax = 940.5435
				text = "now"
			intervals [791]:
				xmin = 940.5435
				xmax = 940.5735
				text = ""
			intervals [792]:
				xmin = 940.5735
				xmax = 940.6835
				text = "we"
			intervals [793]:
				xmin = 940.6835
				xmax = 940.8435
				text = "got"
			intervals [794]:
				xmin = 940.8435
				xmax = 941.0035
				text = "that"
			intervals [795]:
				xmin = 941.0035
				xmax = 941.6835
				text = "situation"
			intervals [796]:
				xmin = 941.6835
				xmax = 942.0235
				text = "corrected"
			intervals [797]:
				xmin = 942.0235
				xmax = 942.1635
				text = "can"
			intervals [798]:
				xmin = 942.1635
				xmax = 942.3235
				text = ""
			intervals [799]:
				xmin = 942.3235
				xmax = 942.5635
				text = "you"
			intervals [800]:
				xmin = 942.5635
				xmax = 942.7935
				text = "tell"
			intervals [801]:
				xmin = 942.7935
				xmax = 943.0235
				text = "me"
			intervals [802]:
				xmin = 943.0235
				xmax = 943.4935
				text = "um"
			intervals [803]:
				xmin = 943.4935
				xmax = 943.9867
				text = ""
			intervals [804]:
				xmin = 943.9867
				xmax = 944.0567
				text = "a"
			intervals [805]:
				xmin = 944.0567
				xmax = 944.3267
				text = "story"
			intervals [806]:
				xmin = 944.3267
				xmax = 944.5967
				text = "about"
			intervals [807]:
				xmin = 944.5967
				xmax = 944.7167
				text = "you"
			intervals [808]:
				xmin = 944.7167
				xmax = 944.8267
				text = "and"
			intervals [809]:
				xmin = 944.8267
				xmax = 944.9167
				text = "your"
			intervals [810]:
				xmin = 944.9167
				xmax = 945.2467
				text = "sister"
			intervals [811]:
				xmin = 945.2467
				xmax = 945.5967
				text = "please"
			intervals [812]:
				xmin = 945.5967
				xmax = 961.5105
				text = ""
			intervals [813]:
				xmin = 961.5105
				xmax = 961.9605
				text = "<unk>"
			intervals [814]:
				xmin = 961.9605
				xmax = 975.9936
				text = ""
			intervals [815]:
				xmin = 975.9936
				xmax = 976.7136
				text = "<unk>"
			intervals [816]:
				xmin = 976.7136
				xmax = 976.7736
				text = "as"
			intervals [817]:
				xmin = 976.7736
				xmax = 976.8336
				text = "you"
			intervals [818]:
				xmin = 976.8336
				xmax = 976.9536
				text = "as"
			intervals [819]:
				xmin = 976.9536
				xmax = 977.0436
				text = "you"
			intervals [820]:
				xmin = 977.0436
				xmax = 977.2036
				text = "got"
			intervals [821]:
				xmin = 977.2036
				xmax = 977.2836
				text = ""
			intervals [822]:
				xmin = 977.2836
				xmax = 977.6136
				text = "bigger"
			intervals [823]:
				xmin = 977.6136
				xmax = 977.7436
				text = "and"
			intervals [824]:
				xmin = 977.7436
				xmax = 978.4336
				text = "stronger"
			intervals [825]:
				xmin = 978.4336
				xmax = 983.054
				text = ""
			intervals [826]:
				xmin = 983.054
				xmax = 983.894
				text = "<unk>"
			intervals [827]:
				xmin = 983.894
				xmax = 985.3684
				text = ""
			intervals [828]:
				xmin = 985.3684
				xmax = 985.9784
				text = "yeah"
			intervals [829]:
				xmin = 985.9784
				xmax = 986.0084
				text = ""
			intervals [830]:
				xmin = 986.0084
				xmax = 986.1784
				text = "that"
			intervals [831]:
				xmin = 986.1784
				xmax = 986.2084
				text = ""
			intervals [832]:
				xmin = 986.2084
				xmax = 986.5884
				text = "sister"
			intervals [833]:
				xmin = 986.5884
				xmax = 986.6584
				text = ""
			intervals [834]:
				xmin = 986.6584
				xmax = 986.9184
				text = "brother"
			intervals [835]:
				xmin = 986.9184
				xmax = 986.9884
				text = ""
			intervals [836]:
				xmin = 986.9884
				xmax = 987.2484
				text = "fight"
			intervals [837]:
				xmin = 987.2484
				xmax = 990.566
				text = ""
			intervals [838]:
				xmin = 990.566
				xmax = 991.986
				text = "<unk>"
			intervals [839]:
				xmin = 991.986
				xmax = 993.7615
				text = ""
			intervals [840]:
				xmin = 993.7615
				xmax = 994.0615
				text = "yeah"
			intervals [841]:
				xmin = 994.0615
				xmax = 1016.8911
				text = ""
			intervals [842]:
				xmin = 1016.8911
				xmax = 1016.9211
				text = "are"
			intervals [843]:
				xmin = 1016.9211
				xmax = 1016.9611
				text = ""
			intervals [844]:
				xmin = 1016.9611
				xmax = 1017.0911
				text = "you"
			intervals [845]:
				xmin = 1017.0911
				xmax = 1017.3611
				text = "still"
			intervals [846]:
				xmin = 1017.3611
				xmax = 1017.7111
				text = "real"
			intervals [847]:
				xmin = 1017.7111
				xmax = 1018.0596
				text = ""
			intervals [848]:
				xmin = 1018.0596
				xmax = 1018.1996
				text = "give"
			intervals [849]:
				xmin = 1018.1996
				xmax = 1018.2696
				text = "me"
			intervals [850]:
				xmin = 1018.2696
				xmax = 1018.3196
				text = "a"
			intervals [851]:
				xmin = 1018.3196
				xmax = 1018.7896
				text = "tradition"
			intervals [852]:
				xmin = 1018.7896
				xmax = 1018.9496
				text = "that"
			intervals [853]:
				xmin = 1018.9496
				xmax = 1019.3296
				text = "you"
			intervals [854]:
				xmin = 1019.3296
				xmax = 1019.4275
				text = ""
			intervals [855]:
				xmin = 1019.4275
				xmax = 1019.7175
				text = "done"
			intervals [856]:
				xmin = 1019.7175
				xmax = 1019.8375
				text = "when"
			intervals [857]:
				xmin = 1019.8375
				xmax = 1019.9375
				text = "you"
			intervals [858]:
				xmin = 1019.9375
				xmax = 1020.0375
				text = "were"
			intervals [859]:
				xmin = 1020.0375
				xmax = 1020.3275
				text = "younger"
			intervals [860]:
				xmin = 1020.3275
				xmax = 1020.4875
				text = "that"
			intervals [861]:
				xmin = 1020.4875
				xmax = 1020.6075
				text = "you've"
			intervals [862]:
				xmin = 1020.6075
				xmax = 1020.6775
				text = ""
			intervals [863]:
				xmin = 1020.6775
				xmax = 1021.2275
				text = "carried"
			intervals [864]:
				xmin = 1021.2275
				xmax = 1021.3004
				text = ""
			intervals [865]:
				xmin = 1021.3004
				xmax = 1021.5704
				text = "now"
			intervals [866]:
				xmin = 1021.5704
				xmax = 1021.6904
				text = "that"
			intervals [867]:
				xmin = 1021.6904
				xmax = 1021.8604
				text = "you're"
			intervals [868]:
				xmin = 1021.8604
				xmax = 1022.0404
				text = "older"
			intervals [869]:
				xmin = 1022.0404
				xmax = 1022.1904
				text = "that"
			intervals [870]:
				xmin = 1022.1904
				xmax = 1022.2904
				text = "you"
			intervals [871]:
				xmin = 1022.2904
				xmax = 1022.5904
				text = "still"
			intervals [872]:
				xmin = 1022.5904
				xmax = 1022.8004
				text = "do"
			intervals [873]:
				xmin = 1022.8004
				xmax = 1023.7735
				text = ""
			intervals [874]:
				xmin = 1023.7735
				xmax = 1023.9435
				text = "that"
			intervals [875]:
				xmin = 1023.9435
				xmax = 1024.0835
				text = "you've"
			intervals [876]:
				xmin = 1024.0835
				xmax = 1024.1135
				text = ""
			intervals [877]:
				xmin = 1024.1135
				xmax = 1024.3335
				text = "learned"
			intervals [878]:
				xmin = 1024.3335
				xmax = 1024.4735
				text = "from"
			intervals [879]:
				xmin = 1024.4735
				xmax = 1024.5035
				text = ""
			intervals [880]:
				xmin = 1024.5035
				xmax = 1024.6335
				text = "your"
			intervals [881]:
				xmin = 1024.6335
				xmax = 1024.9735
				text = "family"
			intervals [882]:
				xmin = 1024.9735
				xmax = 1025.0035
				text = ""
			intervals [883]:
				xmin = 1025.0035
				xmax = 1025.0935
				text = "well"
			intervals [884]:
				xmin = 1025.0935
				xmax = 1025.2635
				text = "think"
			intervals [885]:
				xmin = 1025.2635
				xmax = 1025.3235
				text = "of"
			intervals [886]:
				xmin = 1025.3235
				xmax = 1025.5535
				text = "something"
			intervals [887]:
				xmin = 1025.5535
				xmax = 1025.6435
				text = "that"
			intervals [888]:
				xmin = 1025.6435
				xmax = 1025.8035
				text = "y'all"
			intervals [889]:
				xmin = 1025.8035
				xmax = 1025.9435
				text = "used"
			intervals [890]:
				xmin = 1025.9435
				xmax = 1026.0335
				text = "to"
			intervals [891]:
				xmin = 1026.0335
				xmax = 1026.1835
				text = "do"
			intervals [892]:
				xmin = 1026.1835
				xmax = 1026.5535
				text = "together"
			intervals [893]:
				xmin = 1026.5535
				xmax = 1026.6635
				text = ""
			intervals [894]:
				xmin = 1026.6635
				xmax = 1026.8435
				text = "like"
			intervals [895]:
				xmin = 1026.8435
				xmax = 1027.1983
				text = ""
			intervals [896]:
				xmin = 1027.1983
				xmax = 1027.4683
				text = "every"
			intervals [897]:
				xmin = 1027.4683
				xmax = 1028.0283
				text = "sunday"
			intervals [898]:
				xmin = 1028.0283
				xmax = 1028.3083
				text = "or"
			intervals [899]:
				xmin = 1028.3083
				xmax = 1029.5654
				text = ""
			intervals [900]:
				xmin = 1029.5654
				xmax = 1029.8054
				text = "do"
			intervals [901]:
				xmin = 1029.8054
				xmax = 1030.1154
				text = "this"
			intervals [902]:
				xmin = 1030.1154
				xmax = 1030.2354
				text = "you"
			intervals [903]:
				xmin = 1030.2354
				xmax = 1030.3454
				text = "know"
			intervals [904]:
				xmin = 1030.3454
				xmax = 1030.4354
				text = "what"
			intervals [905]:
				xmin = 1030.4354
				xmax = 1030.4654
				text = "i"
			intervals [906]:
				xmin = 1030.4654
				xmax = 1030.7354
				text = "mean"
			intervals [907]:
				xmin = 1030.7354
				xmax = 1030.8754
				text = "what"
			intervals [908]:
				xmin = 1030.8754
				xmax = 1031.0554
				text = "what"
			intervals [909]:
				xmin = 1031.0554
				xmax = 1031.1654
				text = "is"
			intervals [910]:
				xmin = 1031.1654
				xmax = 1031.3954
				text = "something"
			intervals [911]:
				xmin = 1031.3954
				xmax = 1031.6054
				text = "y'all"
			intervals [912]:
				xmin = 1031.6054
				xmax = 1031.9754
				text = "always"
			intervals [913]:
				xmin = 1031.9754
				xmax = 1032.1054
				text = "that"
			intervals [914]:
				xmin = 1032.1054
				xmax = 1032.2254
				text = "you"
			intervals [915]:
				xmin = 1032.2254
				xmax = 1032.4854
				text = "always"
			intervals [916]:
				xmin = 1032.4854
				xmax = 1032.6354
				text = "look"
			intervals [917]:
				xmin = 1032.6354
				xmax = 1032.9554
				text = "forward"
			intervals [918]:
				xmin = 1032.9554
				xmax = 1033.0654
				text = "to"
			intervals [919]:
				xmin = 1033.0654
				xmax = 1033.1654
				text = "that"
			intervals [920]:
				xmin = 1033.1654
				xmax = 1033.2154
				text = ""
			intervals [921]:
				xmin = 1033.2154
				xmax = 1033.4754
				text = "y'all"
			intervals [922]:
				xmin = 1033.4754
				xmax = 1033.8354
				text = "always"
			intervals [923]:
				xmin = 1033.8354
				xmax = 1033.9554
				text = "gonna"
			intervals [924]:
				xmin = 1033.9554
				xmax = 1033.9854
				text = ""
			intervals [925]:
				xmin = 1033.9854
				xmax = 1034.1254
				text = "do"
			intervals [926]:
				xmin = 1034.1254
				xmax = 1034.1554
				text = ""
			intervals [927]:
				xmin = 1034.1554
				xmax = 1034.4254
				text = "together"
			intervals [928]:
				xmin = 1034.4254
				xmax = 1035.4674
				text = ""
			intervals [929]:
				xmin = 1035.4674
				xmax = 1035.7674
				text = "growing"
			intervals [930]:
				xmin = 1035.7674
				xmax = 1035.9774
				text = "up"
			intervals [931]:
				xmin = 1035.9774
				xmax = 1059.3734
				text = ""
			intervals [932]:
				xmin = 1059.3734
				xmax = 1060.2134
				text = "<unk>"
			intervals [933]:
				xmin = 1060.2134
				xmax = 1066.2257
				text = ""
			intervals [934]:
				xmin = 1066.2257
				xmax = 1066.9457
				text = "mm-hm"
			intervals [935]:
				xmin = 1066.9457
				xmax = 1091.9638
				text = ""
			intervals [936]:
				xmin = 1091.9638
				xmax = 1092.2738
				text = "mm"
			intervals [937]:
				xmin = 1092.2738
				xmax = 1093.8486
				text = ""
			intervals [938]:
				xmin = 1093.8486
				xmax = 1094.0486
				text = "so"
			intervals [939]:
				xmin = 1094.0486
				xmax = 1094.1886
				text = "what"
			intervals [940]:
				xmin = 1094.1886
				xmax = 1094.6586
				text = "about"
			intervals [941]:
				xmin = 1094.6586
				xmax = 1096.2457
				text = ""
			intervals [942]:
				xmin = 1096.2457
				xmax = 1096.3557
				text = "you"
			intervals [943]:
				xmin = 1096.3557
				xmax = 1096.3857
				text = ""
			intervals [944]:
				xmin = 1096.3857
				xmax = 1096.7057
				text = "know"
			intervals [945]:
				xmin = 1096.7057
				xmax = 1099.1843
				text = ""
			intervals [946]:
				xmin = 1099.1843
				xmax = 1099.2743
				text = "let"
			intervals [947]:
				xmin = 1099.2743
				xmax = 1099.3043
				text = ""
			intervals [948]:
				xmin = 1099.3043
				xmax = 1099.4443
				text = "me"
			intervals [949]:
				xmin = 1099.4443
				xmax = 1099.7843
				text = "see"
			intervals [950]:
				xmin = 1099.7843
				xmax = 1099.8143
				text = ""
			intervals [951]:
				xmin = 1099.8143
				xmax = 1099.9643
				text = "what"
			intervals [952]:
				xmin = 1099.9643
				xmax = 1100.2743
				text = "about"
			intervals [953]:
				xmin = 1100.2743
				xmax = 1100.3743
				text = "the"
			intervals [954]:
				xmin = 1100.3743
				xmax = 1100.4043
				text = ""
			intervals [955]:
				xmin = 1100.4043
				xmax = 1101.0343
				text = "um"
			intervals [956]:
				xmin = 1101.0343
				xmax = 1101.2493
				text = ""
			intervals [957]:
				xmin = 1101.2493
				xmax = 1101.3693
				text = "what"
			intervals [958]:
				xmin = 1101.3693
				xmax = 1101.6393
				text = "about"
			intervals [959]:
				xmin = 1101.6393
				xmax = 1101.7693
				text = "tell"
			intervals [960]:
				xmin = 1101.7693
				xmax = 1101.8293
				text = "me"
			intervals [961]:
				xmin = 1101.8293
				xmax = 1102.0893
				text = "about"
			intervals [962]:
				xmin = 1102.0893
				xmax = 1102.5193
				text = "mumbo"
			intervals [963]:
				xmin = 1102.5193
				xmax = 1103.1493
				text = "sauce"
			intervals [964]:
				xmin = 1103.1493
				xmax = 1105.7025
				text = ""
			intervals [965]:
				xmin = 1105.7025
				xmax = 1105.8325
				text = "like"
			intervals [966]:
				xmin = 1105.8325
				xmax = 1106.0125
				text = "what"
			intervals [967]:
				xmin = 1106.0125
				xmax = 1106.2125
				text = "is"
			intervals [968]:
				xmin = 1106.2125
				xmax = 1106.5525
				text = "mumbo"
			intervals [969]:
				xmin = 1106.5525
				xmax = 1106.7425
				text = "sauce"
			intervals [970]:
				xmin = 1106.7425
				xmax = 1112.1728
				text = ""
			intervals [971]:
				xmin = 1112.1728
				xmax = 1114.0528
				text = "<unk>"
			intervals [972]:
				xmin = 1114.0528
				xmax = 1127.7997
				text = ""
			intervals [973]:
				xmin = 1127.7997
				xmax = 1128.8197
				text = "<unk>"
			intervals [974]:
				xmin = 1128.8197
				xmax = 1129.5125
				text = ""
			intervals [975]:
				xmin = 1129.5125
				xmax = 1130.0925
				text = "right"
			intervals [976]:
				xmin = 1130.0925
				xmax = 1143.6575
				text = ""
			intervals [977]:
				xmin = 1143.6575
				xmax = 1144.1775
				text = "so"
			intervals [978]:
				xmin = 1144.1775
				xmax = 1144.4575
				text = "you"
			intervals [979]:
				xmin = 1144.4575
				xmax = 1144.5475
				text = ""
			intervals [980]:
				xmin = 1144.5475
				xmax = 1144.8875
				text = "got"
			intervals [981]:
				xmin = 1144.8875
				xmax = 1144.9875
				text = "to"
			intervals [982]:
				xmin = 1144.9875
				xmax = 1145.2075
				text = "have"
			intervals [983]:
				xmin = 1145.2075
				xmax = 1145.3975
				text = "that"
			intervals [984]:
				xmin = 1145.3975
				xmax = 1145.6775
				text = "mumbo"
			intervals [985]:
				xmin = 1145.6775
				xmax = 1145.7675
				text = ""
			intervals [986]:
				xmin = 1145.7675
				xmax = 1146.2775
				text = "sauce"
			intervals [987]:
				xmin = 1146.2775
				xmax = 1180.2919
				text = ""
			intervals [988]:
				xmin = 1180.2919
				xmax = 1180.4019
				text = "what"
			intervals [989]:
				xmin = 1180.4019
				xmax = 1180.4819
				text = "do"
			intervals [990]:
				xmin = 1180.4819
				xmax = 1180.6119
				text = "you"
			intervals [991]:
				xmin = 1180.6119
				xmax = 1180.6419
				text = ""
			intervals [992]:
				xmin = 1180.6419
				xmax = 1180.8119
				text = "you"
			intervals [993]:
				xmin = 1180.8119
				xmax = 1180.9219
				text = "how"
			intervals [994]:
				xmin = 1180.9219
				xmax = 1181.0019
				text = "do"
			intervals [995]:
				xmin = 1181.0019
				xmax = 1181.0919
				text = "you"
			intervals [996]:
				xmin = 1181.0919
				xmax = 1181.2919
				text = "think"
			intervals [997]:
				xmin = 1181.2919
				xmax = 1181.4019
				text = "they"
			intervals [998]:
				xmin = 1181.4019
				xmax = 1181.7119
				text = "make"
			intervals [999]:
				xmin = 1181.7119
				xmax = 1181.8019
				text = "it"
			intervals [1000]:
				xmin = 1181.8019
				xmax = 1181.9719
				text = "like"
			intervals [1001]:
				xmin = 1181.9719
				xmax = 1182.0619
				text = "if"
			intervals [1002]:
				xmin = 1182.0619
				xmax = 1182.3019
				text = "you"
			intervals [1003]:
				xmin = 1182.3019
				xmax = 1182.3319
				text = ""
			intervals [1004]:
				xmin = 1182.3319
				xmax = 1182.4319
				text = "what"
			intervals [1005]:
				xmin = 1182.4319
				xmax = 1182.4919
				text = "do"
			intervals [1006]:
				xmin = 1182.4919
				xmax = 1182.6319
				text = "you"
			intervals [1007]:
				xmin = 1182.6319
				xmax = 1182.8419
				text = "think"
			intervals [1008]:
				xmin = 1182.8419
				xmax = 1182.9619
				text = "that"
			intervals [1009]:
				xmin = 1182.9619
				xmax = 1183.0419
				text = "s"
			intervals [1010]:
				xmin = 1183.0419
				xmax = 1183.1919
				text = "in"
			intervals [1011]:
				xmin = 1183.1919
				xmax = 1183.2719
				text = "it"
			intervals [1012]:
				xmin = 1183.2719
				xmax = 1205.4124
				text = ""
			intervals [1013]:
				xmin = 1205.4124
				xmax = 1205.7124
				text = "mixed"
			intervals [1014]:
				xmin = 1205.7124
				xmax = 1206.0924
				text = "together"
			intervals [1015]:
				xmin = 1206.0924
				xmax = 1214.5571
				text = ""
			intervals [1016]:
				xmin = 1214.5571
				xmax = 1215.1171
				text = "<unk>"
			intervals [1017]:
				xmin = 1215.1171
				xmax = 1223.4705
				text = ""
			intervals [1018]:
				xmin = 1223.4705
				xmax = 1223.5505
				text = "you"
			intervals [1019]:
				xmin = 1223.5505
				xmax = 1223.7305
				text = "said"
			intervals [1020]:
				xmin = 1223.7305
				xmax = 1223.8105
				text = "it"
			intervals [1021]:
				xmin = 1223.8105
				xmax = 1224.1305
				text = "wasn't"
			intervals [1022]:
				xmin = 1224.1305
				xmax = 1224.4405
				text = "mumbo"
			intervals [1023]:
				xmin = 1224.4405
				xmax = 1224.8305
				text = "sauce"
			intervals [1024]:
				xmin = 1224.8305
				xmax = 1229.0943
				text = ""
			intervals [1025]:
				xmin = 1229.0943
				xmax = 1229.2543
				text = "what"
			intervals [1026]:
				xmin = 1229.2543
				xmax = 1229.7043
				text = "about"
			intervals [1027]:
				xmin = 1229.7043
				xmax = 1229.8627
				text = ""
			intervals [1028]:
				xmin = 1229.8627
				xmax = 1230.1727
				text = "go"
			intervals [1029]:
				xmin = 1230.1727
				xmax = 1230.4427
				text = "go"
			intervals [1030]:
				xmin = 1230.4427
				xmax = 1234.7101
				text = ""
			intervals [1031]:
				xmin = 1234.7101
				xmax = 1234.9901
				text = "yes"
			intervals [1032]:
				xmin = 1234.9901
				xmax = 1235.3001
				text = ""
			intervals [1033]:
				xmin = 1235.3001
				xmax = 1235.4601
				text = "what"
			intervals [1034]:
				xmin = 1235.4601
				xmax = 1235.6401
				text = "is"
			intervals [1035]:
				xmin = 1235.6401
				xmax = 1235.8101
				text = "go"
			intervals [1036]:
				xmin = 1235.8101
				xmax = 1235.9301
				text = "go"
			intervals [1037]:
				xmin = 1235.9301
				xmax = 1447.8097
				text = ""
			intervals [1038]:
				xmin = 1447.8097
				xmax = 1448.0097
				text = "to"
			intervals [1039]:
				xmin = 1448.0097
				xmax = 1448.3397
				text = "what"
			intervals [1040]:
				xmin = 1448.3397
				xmax = 1448.7961
				text = ""
			intervals [1041]:
				xmin = 1448.7961
				xmax = 1448.9961
				text = "like"
			intervals [1042]:
				xmin = 1448.9961
				xmax = 1449.1561
				text = "what"
			intervals [1043]:
				xmin = 1449.1561
				xmax = 1449.2661
				text = "is"
			intervals [1044]:
				xmin = 1449.2661
				xmax = 1449.3661
				text = "the"
			intervals [1045]:
				xmin = 1449.3661
				xmax = 1449.9961
				text = "differences"
			intervals [1046]:
				xmin = 1449.9961
				xmax = 1450.1061
				text = "that"
			intervals [1047]:
				xmin = 1450.1061
				xmax = 1450.2861
				text = "like"
			intervals [1048]:
				xmin = 1450.2861
				xmax = 1450.3961
				text = "you"
			intervals [1049]:
				xmin = 1450.3961
				xmax = 1450.6361
				text = "say"
			intervals [1050]:
				xmin = 1450.6361
				xmax = 1450.6961
				text = "in"
			intervals [1051]:
				xmin = 1450.6961
				xmax = 1450.8261
				text = "the"
			intervals [1052]:
				xmin = 1450.8261
				xmax = 1451.2461
				text = "bands"
			intervals [1053]:
				xmin = 1451.2461
				xmax = 1451.4661
				text = "like"
			intervals [1054]:
				xmin = 1451.4661
				xmax = 1452.415
				text = ""
			intervals [1055]:
				xmin = 1452.415
				xmax = 1452.535
				text = "are"
			intervals [1056]:
				xmin = 1452.535
				xmax = 1452.705
				text = "their"
			intervals [1057]:
				xmin = 1452.705
				xmax = 1453.255
				text = "differences"
			intervals [1058]:
				xmin = 1453.255
				xmax = 1453.555
				text = ""
			intervals [1059]:
				xmin = 1453.555
				xmax = 1453.775
				text = "like"
			intervals [1060]:
				xmin = 1453.775
				xmax = 1454.145
				text = "in"
			intervals [1061]:
				xmin = 1454.145
				xmax = 1454.8022
				text = ""
			intervals [1062]:
				xmin = 1454.8022
				xmax = 1454.9622
				text = "you"
			intervals [1063]:
				xmin = 1454.9622
				xmax = 1455.1922
				text = "know"
			intervals [1064]:
				xmin = 1455.1922
				xmax = 1455.2222
				text = ""
			intervals [1065]:
				xmin = 1455.2222
				xmax = 1455.3722
				text = "the"
			intervals [1066]:
				xmin = 1455.3722
				xmax = 1455.8922
				text = "music"
			intervals [1067]:
				xmin = 1455.8922
				xmax = 1455.9922
				text = "or"
			intervals [1068]:
				xmin = 1455.9922
				xmax = 1456.1522
				text = "how"
			intervals [1069]:
				xmin = 1456.1522
				xmax = 1456.3222
				text = "their"
			intervals [1070]:
				xmin = 1456.3222
				xmax = 1456.8422
				text = "styles"
			intervals [1071]:
				xmin = 1456.8422
				xmax = 1457.0422
				text = "like"
			intervals [1072]:
				xmin = 1457.0422
				xmax = 1457.0822
				text = ""
			intervals [1073]:
				xmin = 1457.0822
				xmax = 1457.2222
				text = "how"
			intervals [1074]:
				xmin = 1457.2222
				xmax = 1457.4822
				text = "can"
			intervals [1075]:
				xmin = 1457.4822
				xmax = 1457.5522
				text = "you"
			intervals [1076]:
				xmin = 1457.5522
				xmax = 1457.7722
				text = "you"
			intervals [1077]:
				xmin = 1457.7722
				xmax = 1457.8322
				text = "know"
			intervals [1078]:
				xmin = 1457.8322
				xmax = 1457.9222
				text = "what"
			intervals [1079]:
				xmin = 1457.9222
				xmax = 1457.9622
				text = "i"
			intervals [1080]:
				xmin = 1457.9622
				xmax = 1458.2022
				text = "mean"
			intervals [1081]:
				xmin = 1458.2022
				xmax = 1497.4424
				text = ""
			intervals [1082]:
				xmin = 1497.4424
				xmax = 1497.5124
				text = "<unk>"
			intervals [1083]:
				xmin = 1497.5124
				xmax = 1499.0432
				text = ""
			intervals [1084]:
				xmin = 1499.0432
				xmax = 1499.2432
				text = "no"
			intervals [1085]:
				xmin = 1499.2432
				xmax = 1499.2732
				text = ""
			intervals [1086]:
				xmin = 1499.2732
				xmax = 1499.8332
				text = "percolating"
			intervals [1087]:
				xmin = 1499.8332
				xmax = 1500.285
				text = ""
			intervals [1088]:
				xmin = 1500.285
				xmax = 1500.455
				text = "what"
			intervals [1089]:
				xmin = 1500.455
				xmax = 1500.535
				text = "s"
			intervals [1090]:
				xmin = 1500.535
				xmax = 1500.805
				text = "that"
			intervals [1091]:
				xmin = 1500.805
				xmax = 1512.7292
				text = ""
			intervals [1092]:
				xmin = 1512.7292
				xmax = 1512.8892
				text = "talking"
			intervals [1093]:
				xmin = 1512.8892
				xmax = 1513.0392
				text = "about"
			intervals [1094]:
				xmin = 1513.0392
				xmax = 1513.0692
				text = ""
			intervals [1095]:
				xmin = 1513.0692
				xmax = 1513.1292
				text = "the"
			intervals [1096]:
				xmin = 1513.1292
				xmax = 1513.1692
				text = ""
			intervals [1097]:
				xmin = 1513.1692
				xmax = 1513.5992
				text = "dance"
			intervals [1098]:
				xmin = 1513.5992
				xmax = 1513.8392
				text = "right"
			intervals [1099]:
				xmin = 1513.8392
				xmax = 1520.6461
				text = ""
			intervals [1100]:
				xmin = 1520.6461
				xmax = 1520.8361
				text = "do"
			intervals [1101]:
				xmin = 1520.8361
				xmax = 1520.9061
				text = "the"
			intervals [1102]:
				xmin = 1520.9061
				xmax = 1521.3961
				text = "majority"
			intervals [1103]:
				xmin = 1521.3961
				xmax = 1521.4661
				text = "of"
			intervals [1104]:
				xmin = 1521.4661
				xmax = 1521.7261
				text = "people"
			intervals [1105]:
				xmin = 1521.7261
				xmax = 1522.0861
				text = "dance"
			intervals [1106]:
				xmin = 1522.0861
				xmax = 1522.1861
				text = "when"
			intervals [1107]:
				xmin = 1522.1861
				xmax = 1522.2761
				text = "they"
			intervals [1108]:
				xmin = 1522.2761
				xmax = 1522.3661
				text = "go"
			intervals [1109]:
				xmin = 1522.3661
				xmax = 1522.4761
				text = "to"
			intervals [1110]:
				xmin = 1522.4761
				xmax = 1522.5961
				text = "go"
			intervals [1111]:
				xmin = 1522.5961
				xmax = 1522.9261
				text = "gos"
			intervals [1112]:
				xmin = 1522.9261
				xmax = 1559.4542
				text = ""
			intervals [1113]:
				xmin = 1559.4542
				xmax = 1559.5842
				text = "is"
			intervals [1114]:
				xmin = 1559.5842
				xmax = 1559.6542
				text = "it"
			intervals [1115]:
				xmin = 1559.6542
				xmax = 1559.8042
				text = "more"
			intervals [1116]:
				xmin = 1559.8042
				xmax = 1560.0042
				text = "like"
			intervals [1117]:
				xmin = 1560.0042
				xmax = 1560.1142
				text = "a"
			intervals [1118]:
				xmin = 1560.1142
				xmax = 1560.9529
				text = ""
			intervals [1119]:
				xmin = 1560.9529
				xmax = 1561.0429
				text = "i"
			intervals [1120]:
				xmin = 1561.0429
				xmax = 1561.4129
				text = "understand"
			intervals [1121]:
				xmin = 1561.4129
				xmax = 1561.5029
				text = "what"
			intervals [1122]:
				xmin = 1561.5029
				xmax = 1561.5329
				text = ""
			intervals [1123]:
				xmin = 1561.5329
				xmax = 1561.6229
				text = "you're"
			intervals [1124]:
				xmin = 1561.6229
				xmax = 1561.8529
				text = "saying"
			intervals [1125]:
				xmin = 1561.8529
				xmax = 1561.8829
				text = "a"
			intervals [1126]:
				xmin = 1561.8829
				xmax = 1561.9129
				text = ""
			intervals [1127]:
				xmin = 1561.9129
				xmax = 1562.0629
				text = "little"
			intervals [1128]:
				xmin = 1562.0629
				xmax = 1562.1829
				text = "more"
			intervals [1129]:
				xmin = 1562.1829
				xmax = 1562.3729
				text = "like"
			intervals [1130]:
				xmin = 1562.3729
				xmax = 1562.4629
				text = "a"
			intervals [1131]:
				xmin = 1562.4629
				xmax = 1563.0829
				text = "sacrifice"
			intervals [1132]:
				xmin = 1563.0829
				xmax = 1589.4889
				text = ""
			intervals [1133]:
				xmin = 1589.4889
				xmax = 1590.1389
				text = "<unk>"
			intervals [1134]:
				xmin = 1590.1389
				xmax = 1593.6509
				text = ""
			intervals [1135]:
				xmin = 1593.6509
				xmax = 1593.9909
				text = "yeah"
			intervals [1136]:
				xmin = 1593.9909
				xmax = 1594.0209
				text = ""
			intervals [1137]:
				xmin = 1594.0209
				xmax = 1594.1209
				text = "that"
			intervals [1138]:
				xmin = 1594.1209
				xmax = 1594.2009
				text = ""
			intervals [1139]:
				xmin = 1594.2009
				xmax = 1594.4809
				text = "was"
			intervals [1140]:
				xmin = 1594.4809
				xmax = 1594.6665
				text = ""
			intervals [1141]:
				xmin = 1594.6665
				xmax = 1594.7565
				text = "that"
			intervals [1142]:
				xmin = 1594.7565
				xmax = 1594.7865
				text = ""
			intervals [1143]:
				xmin = 1594.7865
				xmax = 1594.8765
				text = "was"
			intervals [1144]:
				xmin = 1594.8765
				xmax = 1595.0465
				text = ""
			intervals [1145]:
				xmin = 1595.0465
				xmax = 1595.0765
				text = "a"
			intervals [1146]:
				xmin = 1595.0765
				xmax = 1595.2865
				text = "pretty"
			intervals [1147]:
				xmin = 1595.2865
				xmax = 1595.3465
				text = ""
			intervals [1148]:
				xmin = 1595.3465
				xmax = 1595.7565
				text = "awesome"
			intervals [1149]:
				xmin = 1595.7565
				xmax = 1596.1065
				text = "song"
			intervals [1150]:
				xmin = 1596.1065
				xmax = 1596.5
				text = ""
	item [2]:
		class = "IntervalTier"
		name = "DCB_se1_ag3_m_01 - phones"
		xmin = 0.0
		xmax = 1596.5
		intervals: size = 2951
			intervals [1]:
				xmin = 0.0
				xmax = 0.5443
				text = ""
			intervals [2]:
				xmin = 0.5443
				xmax = 0.6043
				text = "sil"
			intervals [3]:
				xmin = 0.6043
				xmax = 0.9143
				text = "AH1"
			intervals [4]:
				xmin = 0.9143
				xmax = 1.1843
				text = "M"
			intervals [5]:
				xmin = 1.1843
				xmax = 1.406
				text = ""
			intervals [6]:
				xmin = 1.406
				xmax = 1.446
				text = "sil"
			intervals [7]:
				xmin = 1.446
				xmax = 1.516
				text = "TH"
			intervals [8]:
				xmin = 1.516
				xmax = 1.556
				text = "AE1"
			intervals [9]:
				xmin = 1.556
				xmax = 1.606
				text = "NG"
			intervals [10]:
				xmin = 1.606
				xmax = 1.676
				text = "K"
			intervals [11]:
				xmin = 1.676
				xmax = 1.706
				text = "Y"
			intervals [12]:
				xmin = 1.706
				xmax = 1.736
				text = "UW1"
			intervals [13]:
				xmin = 1.736
				xmax = 1.816
				text = "F"
			intervals [14]:
				xmin = 1.816
				xmax = 1.856
				text = "ER0"
			intervals [15]:
				xmin = 1.856
				xmax = 1.916
				text = "D"
			intervals [16]:
				xmin = 1.916
				xmax = 2.006
				text = "UW1"
			intervals [17]:
				xmin = 2.006
				xmax = 2.046
				text = "IH0"
			intervals [18]:
				xmin = 2.046
				xmax = 2.086
				text = "N"
			intervals [19]:
				xmin = 2.086
				xmax = 2.126
				text = "EY1"
			intervals [20]:
				xmin = 2.126
				xmax = 2.176
				text = "IH1"
			intervals [21]:
				xmin = 2.176
				xmax = 2.256
				text = "N"
			intervals [22]:
				xmin = 2.256
				xmax = 2.286
				text = "ER0"
			intervals [23]:
				xmin = 2.286
				xmax = 2.336
				text = "V"
			intervals [24]:
				xmin = 2.336
				xmax = 2.456
				text = "Y"
			intervals [25]:
				xmin = 2.456
				xmax = 2.546
				text = "UW2"
			intervals [26]:
				xmin = 2.546
				xmax = 2.626
				text = "sp"
			intervals [27]:
				xmin = 2.626
				xmax = 3.456
				text = "TN"
			intervals [28]:
				xmin = 3.456
				xmax = 3.606
				text = "AH1"
			intervals [29]:
				xmin = 3.606
				xmax = 3.716
				text = "M"
			intervals [30]:
				xmin = 3.716
				xmax = 3.746
				text = "HH"
			intervals [31]:
				xmin = 3.746
				xmax = 3.856
				text = "AW1"
			intervals [32]:
				xmin = 3.856
				xmax = 3.896
				text = "L"
			intervals [33]:
				xmin = 3.896
				xmax = 3.986
				text = "AO1"
			intervals [34]:
				xmin = 3.986
				xmax = 4.056
				text = "NG"
			intervals [35]:
				xmin = 4.056
				xmax = 4.086
				text = "HH"
			intervals [36]:
				xmin = 4.086
				xmax = 4.116
				text = "AE1"
			intervals [37]:
				xmin = 4.116
				xmax = 4.156
				text = "V"
			intervals [38]:
				xmin = 4.156
				xmax = 4.286
				text = "Y"
			intervals [39]:
				xmin = 4.286
				xmax = 4.376
				text = "UW1"
			intervals [40]:
				xmin = 4.376
				xmax = 4.506
				text = "AH1"
			intervals [41]:
				xmin = 4.506
				xmax = 4.786
				text = "M"
			intervals [42]:
				xmin = 4.786
				xmax = 5.5531
				text = ""
			intervals [43]:
				xmin = 5.5531
				xmax = 5.7131
				text = "L"
			intervals [44]:
				xmin = 5.7131
				xmax = 5.7531
				text = "IH1"
			intervals [45]:
				xmin = 5.7531
				xmax = 5.8231
				text = "V"
			intervals [46]:
				xmin = 5.8231
				xmax = 5.8531
				text = "D"
			intervals [47]:
				xmin = 5.8531
				xmax = 5.9131
				text = "IH0"
			intervals [48]:
				xmin = 5.9131
				xmax = 5.9631
				text = "N"
			intervals [49]:
				xmin = 5.9631
				xmax = 6.0431
				text = "D"
			intervals [50]:
				xmin = 6.0431
				xmax = 6.1731
				text = "IY1"
			intervals [51]:
				xmin = 6.1731
				xmax = 6.2831
				text = "S"
			intervals [52]:
				xmin = 6.2831
				xmax = 6.3531
				text = "IY1"
			intervals [53]:
				xmin = 6.3531
				xmax = 6.4831
				text = "sp"
			intervals [54]:
				xmin = 6.4831
				xmax = 9.7271
				text = ""
			intervals [55]:
				xmin = 9.7271
				xmax = 9.8471
				text = "F"
			intervals [56]:
				xmin = 9.8471
				xmax = 9.9071
				text = "IH1"
			intervals [57]:
				xmin = 9.9071
				xmax = 9.9871
				text = "F"
			intervals [58]:
				xmin = 9.9871
				xmax = 10.0471
				text = "T"
			intervals [59]:
				xmin = 10.0471
				xmax = 10.1171
				text = "IY1"
			intervals [60]:
				xmin = 10.1171
				xmax = 10.2571
				text = "N"
			intervals [61]:
				xmin = 10.2571
				xmax = 10.4471
				text = "Y"
			intervals [62]:
				xmin = 10.4471
				xmax = 10.4971
				text = "ER0"
			intervals [63]:
				xmin = 10.4971
				xmax = 10.6771
				text = "Z"
			intervals [64]:
				xmin = 10.6771
				xmax = 11.4251
				text = ""
			intervals [65]:
				xmin = 11.4251
				xmax = 11.4851
				text = "sil"
			intervals [66]:
				xmin = 11.4851
				xmax = 11.5351
				text = "K"
			intervals [67]:
				xmin = 11.5351
				xmax = 11.5651
				text = "AH0"
			intervals [68]:
				xmin = 11.5651
				xmax = 11.5951
				text = "N"
			intervals [69]:
				xmin = 11.5951
				xmax = 11.6451
				text = "Y"
			intervals [70]:
				xmin = 11.6451
				xmax = 11.6951
				text = "UW1"
			intervals [71]:
				xmin = 11.6951
				xmax = 11.8051
				text = "T"
			intervals [72]:
				xmin = 11.8051
				xmax = 11.9351
				text = "EH1"
			intervals [73]:
				xmin = 11.9351
				xmax = 11.9851
				text = "L"
			intervals [74]:
				xmin = 11.9851
				xmax = 12.0351
				text = "M"
			intervals [75]:
				xmin = 12.0351
				xmax = 12.1851
				text = "IY1"
			intervals [76]:
				xmin = 12.1851
				xmax = 12.4351
				text = "AH1"
			intervals [77]:
				xmin = 12.4351
				xmax = 12.5951
				text = "M"
			intervals [78]:
				xmin = 12.5951
				xmax = 13.1538
				text = "sp"
			intervals [79]:
				xmin = 13.1538
				xmax = 13.1938
				text = "L"
			intervals [80]:
				xmin = 13.1938
				xmax = 13.2538
				text = "AY1"
			intervals [81]:
				xmin = 13.2538
				xmax = 13.3338
				text = "K"
			intervals [82]:
				xmin = 13.3338
				xmax = 13.3838
				text = "D"
			intervals [83]:
				xmin = 13.3838
				xmax = 13.4238
				text = "IH0"
			intervals [84]:
				xmin = 13.4238
				xmax = 13.4838
				text = "D"
			intervals [85]:
				xmin = 13.4838
				xmax = 13.5238
				text = "Y"
			intervals [86]:
				xmin = 13.5238
				xmax = 13.5938
				text = "UW1"
			intervals [87]:
				xmin = 13.5938
				xmax = 13.7338
				text = "S"
			intervals [88]:
				xmin = 13.7338
				xmax = 13.7938
				text = "G"
			intervals [89]:
				xmin = 13.7938
				xmax = 13.8538
				text = "OW1"
			intervals [90]:
				xmin = 13.8538
				xmax = 13.9038
				text = "T"
			intervals [91]:
				xmin = 13.9038
				xmax = 13.9738
				text = "AH0"
			intervals [92]:
				xmin = 13.9738
				xmax = 14.0438
				text = "S"
			intervals [93]:
				xmin = 14.0438
				xmax = 14.1238
				text = "K"
			intervals [94]:
				xmin = 14.1238
				xmax = 14.2438
				text = "UW1"
			intervals [95]:
				xmin = 14.2438
				xmax = 14.2938
				text = "L"
			intervals [96]:
				xmin = 14.2938
				xmax = 14.3538
				text = "IH0"
			intervals [97]:
				xmin = 14.3538
				xmax = 14.3838
				text = "N"
			intervals [98]:
				xmin = 14.3838
				xmax = 14.4338
				text = "D"
			intervals [99]:
				xmin = 14.4338
				xmax = 14.5538
				text = "IY1"
			intervals [100]:
				xmin = 14.5538
				xmax = 14.6638
				text = "S"
			intervals [101]:
				xmin = 14.6638
				xmax = 14.8638
				text = "IY1"
			intervals [102]:
				xmin = 14.8638
				xmax = 14.9038
				text = "L"
			intervals [103]:
				xmin = 14.9038
				xmax = 14.9638
				text = "AY1"
			intervals [104]:
				xmin = 14.9638
				xmax = 15.0338
				text = "K"
			intervals [105]:
				xmin = 15.0338
				xmax = 15.1338
				text = "T"
			intervals [106]:
				xmin = 15.1338
				xmax = 15.1638
				text = "EH1"
			intervals [107]:
				xmin = 15.1638
				xmax = 15.2238
				text = "L"
			intervals [108]:
				xmin = 15.2238
				xmax = 15.2738
				text = "M"
			intervals [109]:
				xmin = 15.2738
				xmax = 15.3138
				text = "IY1"
			intervals [110]:
				xmin = 15.3138
				xmax = 15.3738
				text = "HH"
			intervals [111]:
				xmin = 15.3738
				xmax = 15.4738
				text = "AW1"
			intervals [112]:
				xmin = 15.4738
				xmax = 15.5138
				text = "D"
			intervals [113]:
				xmin = 15.5138
				xmax = 15.5538
				text = "IH0"
			intervals [114]:
				xmin = 15.5538
				xmax = 15.6238
				text = "D"
			intervals [115]:
				xmin = 15.6238
				xmax = 15.6838
				text = "Y"
			intervals [116]:
				xmin = 15.6838
				xmax = 15.7438
				text = "UW1"
			intervals [117]:
				xmin = 15.7438
				xmax = 15.7738
				text = "sp"
			intervals [118]:
				xmin = 15.7738
				xmax = 15.8738
				text = "EH1"
			intervals [119]:
				xmin = 15.8738
				xmax = 15.9138
				text = "N"
			intervals [120]:
				xmin = 15.9138
				xmax = 15.9838
				text = "D"
			intervals [121]:
				xmin = 15.9838
				xmax = 16.0438
				text = "AH1"
			intervals [122]:
				xmin = 16.0438
				xmax = 16.0738
				text = "P"
			intervals [123]:
				xmin = 16.0738
				xmax = 16.1038
				text = "sp"
			intervals [124]:
				xmin = 16.1038
				xmax = 16.1538
				text = "IH0"
			intervals [125]:
				xmin = 16.1538
				xmax = 16.2738
				text = "N"
			intervals [126]:
				xmin = 16.2738
				xmax = 16.3538
				text = "sp"
			intervals [127]:
				xmin = 16.3538
				xmax = 16.4638
				text = "W"
			intervals [128]:
				xmin = 16.4638
				xmax = 16.5338
				text = "ER0"
			intervals [129]:
				xmin = 16.5338
				xmax = 16.6438
				text = "Y"
			intervals [130]:
				xmin = 16.6438
				xmax = 16.7538
				text = "UW1"
			intervals [131]:
				xmin = 16.7538
				xmax = 16.7838
				text = "sp"
			intervals [132]:
				xmin = 16.7838
				xmax = 17.201
				text = ""
			intervals [133]:
				xmin = 17.201
				xmax = 17.301
				text = "B"
			intervals [134]:
				xmin = 17.301
				xmax = 17.371
				text = "AO1"
			intervals [135]:
				xmin = 17.371
				xmax = 17.411
				text = "R"
			intervals [136]:
				xmin = 17.411
				xmax = 17.441
				text = "N"
			intervals [137]:
				xmin = 17.441
				xmax = 17.481
				text = "AH0"
			intervals [138]:
				xmin = 17.481
				xmax = 17.511
				text = "N"
			intervals [139]:
				xmin = 17.511
				xmax = 17.601
				text = "R"
			intervals [140]:
				xmin = 17.601
				xmax = 17.721
				text = "EY1"
			intervals [141]:
				xmin = 17.721
				xmax = 17.771
				text = "Z"
			intervals [142]:
				xmin = 17.771
				xmax = 17.801
				text = "D"
			intervals [143]:
				xmin = 17.801
				xmax = 17.831
				text = "IH0"
			intervals [144]:
				xmin = 17.831
				xmax = 17.861
				text = "N"
			intervals [145]:
				xmin = 17.861
				xmax = 17.921
				text = "D"
			intervals [146]:
				xmin = 17.921
				xmax = 18.051
				text = "IY1"
			intervals [147]:
				xmin = 18.051
				xmax = 18.161
				text = "S"
			intervals [148]:
				xmin = 18.161
				xmax = 18.311
				text = "IY1"
			intervals [149]:
				xmin = 18.311
				xmax = 18.381
				text = "M"
			intervals [150]:
				xmin = 18.381
				xmax = 18.551
				text = "UW1"
			intervals [151]:
				xmin = 18.551
				xmax = 18.581
				text = "V"
			intervals [152]:
				xmin = 18.581
				xmax = 18.661
				text = "D"
			intervals [153]:
				xmin = 18.661
				xmax = 18.901
				text = "AW1"
			intervals [154]:
				xmin = 18.901
				xmax = 19.001
				text = "T"
			intervals [155]:
				xmin = 19.001
				xmax = 19.031
				text = "sp"
			intervals [156]:
				xmin = 19.031
				xmax = 19.061
				text = "AY1"
			intervals [157]:
				xmin = 19.061
				xmax = 19.091
				text = "sp"
			intervals [158]:
				xmin = 19.091
				xmax = 19.151
				text = "M"
			intervals [159]:
				xmin = 19.151
				xmax = 19.191
				text = "IY1"
			intervals [160]:
				xmin = 19.191
				xmax = 19.301
				text = "N"
			intervals [161]:
				xmin = 19.301
				xmax = 19.331
				text = "sp"
			intervals [162]:
				xmin = 19.331
				xmax = 19.371
				text = "HH"
			intervals [163]:
				xmin = 19.371
				xmax = 19.461
				text = "AW1"
			intervals [164]:
				xmin = 19.461
				xmax = 19.531
				text = "D"
			intervals [165]:
				xmin = 19.531
				xmax = 19.571
				text = "IH0"
			intervals [166]:
				xmin = 19.571
				xmax = 19.611
				text = "Z"
			intervals [167]:
				xmin = 19.611
				xmax = 19.641
				text = "DH"
			intervals [168]:
				xmin = 19.641
				xmax = 19.731
				text = "AH0"
			intervals [169]:
				xmin = 19.731
				xmax = 19.771
				text = "T"
			intervals [170]:
				xmin = 19.771
				xmax = 19.801
				text = "G"
			intervals [171]:
				xmin = 19.801
				xmax = 19.881
				text = "OW1"
			intervals [172]:
				xmin = 19.881
				xmax = 33.779
				text = "sp"
			intervals [173]:
				xmin = 33.779
				xmax = 33.979
				text = "OW2"
			intervals [174]:
				xmin = 33.979
				xmax = 34.049
				text = "K"
			intervals [175]:
				xmin = 34.049
				xmax = 34.219
				text = "EY1"
			intervals [176]:
				xmin = 34.219
				xmax = 34.249
				text = "sp"
			intervals [177]:
				xmin = 34.249
				xmax = 34.329
				text = "W"
			intervals [178]:
				xmin = 34.329
				xmax = 34.389
				text = "AH1"
			intervals [179]:
				xmin = 34.389
				xmax = 34.469
				text = "T"
			intervals [180]:
				xmin = 34.469
				xmax = 34.769
				text = "AH1"
			intervals [181]:
				xmin = 34.769
				xmax = 34.839
				text = "M"
			intervals [182]:
				xmin = 34.839
				xmax = 34.969
				text = "sp"
			intervals [183]:
				xmin = 34.969
				xmax = 35.1089
				text = ""
			intervals [184]:
				xmin = 35.1089
				xmax = 35.1689
				text = "HH"
			intervals [185]:
				xmin = 35.1689
				xmax = 35.1989
				text = "W"
			intervals [186]:
				xmin = 35.1989
				xmax = 35.2289
				text = "AH1"
			intervals [187]:
				xmin = 35.2289
				xmax = 35.2689
				text = "T"
			intervals [188]:
				xmin = 35.2689
				xmax = 35.3589
				text = "S"
			intervals [189]:
				xmin = 35.3589
				xmax = 35.4289
				text = "K"
			intervals [190]:
				xmin = 35.4289
				xmax = 35.5589
				text = "UW1"
			intervals [191]:
				xmin = 35.5589
				xmax = 35.6289
				text = "L"
			intervals [192]:
				xmin = 35.6289
				xmax = 35.6589
				text = "Z"
			intervals [193]:
				xmin = 35.6589
				xmax = 35.6889
				text = "D"
			intervals [194]:
				xmin = 35.6889
				xmax = 35.7389
				text = "IH0"
			intervals [195]:
				xmin = 35.7389
				xmax = 35.7989
				text = "D"
			intervals [196]:
				xmin = 35.7989
				xmax = 35.8289
				text = "Y"
			intervals [197]:
				xmin = 35.8289
				xmax = 35.8589
				text = "UW1"
			intervals [198]:
				xmin = 35.8589
				xmax = 35.9189
				text = "G"
			intervals [199]:
				xmin = 35.9189
				xmax = 36.0089
				text = "OW1"
			intervals [200]:
				xmin = 36.0089
				xmax = 36.1289
				text = "T"
			intervals [201]:
				xmin = 36.1289
				xmax = 36.2589
				text = "UW1"
			intervals [202]:
				xmin = 36.2589
				xmax = 36.3289
				text = "sp"
			intervals [203]:
				xmin = 36.3289
				xmax = 46.5647
				text = ""
			intervals [204]:
				xmin = 46.5647
				xmax = 46.6647
				text = "Y"
			intervals [205]:
				xmin = 46.6647
				xmax = 46.6947
				text = "UW1"
			intervals [206]:
				xmin = 46.6947
				xmax = 46.7247
				text = "W"
			intervals [207]:
				xmin = 46.7247
				xmax = 46.7547
				text = "EH1"
			intervals [208]:
				xmin = 46.7547
				xmax = 46.7847
				text = "N"
			intervals [209]:
				xmin = 46.7847
				xmax = 46.8147
				text = "T"
			intervals [210]:
				xmin = 46.8147
				xmax = 46.8447
				text = "T"
			intervals [211]:
				xmin = 46.8447
				xmax = 46.8947
				text = "AH0"
			intervals [212]:
				xmin = 46.8947
				xmax = 47.5447
				text = "TN"
			intervals [213]:
				xmin = 47.5447
				xmax = 47.6147
				text = "HH"
			intervals [214]:
				xmin = 47.6147
				xmax = 47.7347
				text = "AY1"
			intervals [215]:
				xmin = 47.7347
				xmax = 47.8247
				text = "S"
			intervals [216]:
				xmin = 47.8247
				xmax = 47.8647
				text = "K"
			intervals [217]:
				xmin = 47.8647
				xmax = 47.9147
				text = "UW1"
			intervals [218]:
				xmin = 47.9147
				xmax = 48.0547
				text = "L"
			intervals [219]:
				xmin = 48.0547
				xmax = 49.3459
				text = "sp"
			intervals [220]:
				xmin = 49.3459
				xmax = 49.4059
				text = "HH"
			intervals [221]:
				xmin = 49.4059
				xmax = 49.5259
				text = "AW1"
			intervals [222]:
				xmin = 49.5259
				xmax = 49.5859
				text = "W"
			intervals [223]:
				xmin = 49.5859
				xmax = 49.6159
				text = "AH0"
			intervals [224]:
				xmin = 49.6159
				xmax = 49.6459
				text = "Z"
			intervals [225]:
				xmin = 49.6459
				xmax = 49.6859
				text = "DH"
			intervals [226]:
				xmin = 49.6859
				xmax = 49.8459
				text = "AE1"
			intervals [227]:
				xmin = 49.8459
				xmax = 49.9559
				text = "T"
			intervals [228]:
				xmin = 49.9559
				xmax = 57.8671
				text = ""
			intervals [229]:
				xmin = 57.8671
				xmax = 57.8971
				text = "sil"
			intervals [230]:
				xmin = 57.8971
				xmax = 57.9271
				text = "G"
			intervals [231]:
				xmin = 57.9271
				xmax = 57.9771
				text = "R"
			intervals [232]:
				xmin = 57.9771
				xmax = 58.1071
				text = "AE1"
			intervals [233]:
				xmin = 58.1071
				xmax = 58.1871
				text = "JH"
			intervals [234]:
				xmin = 58.1871
				xmax = 58.2871
				text = "UW0"
			intervals [235]:
				xmin = 58.2871
				xmax = 58.3471
				text = "EY2"
			intervals [236]:
				xmin = 58.3471
				xmax = 58.3771
				text = "T"
			intervals [237]:
				xmin = 58.3771
				xmax = 58.4271
				text = "IH0"
			intervals [238]:
				xmin = 58.4271
				xmax = 58.4971
				text = "D"
			intervals [239]:
				xmin = 58.4971
				xmax = 58.5671
				text = "S"
			intervals [240]:
				xmin = 58.5671
				xmax = 58.6071
				text = "OW1"
			intervals [241]:
				xmin = 58.6071
				xmax = 58.7271
				text = "T"
			intervals [242]:
				xmin = 58.7271
				xmax = 58.7971
				text = "EH1"
			intervals [243]:
				xmin = 58.7971
				xmax = 58.8371
				text = "L"
			intervals [244]:
				xmin = 58.8371
				xmax = 58.8871
				text = "M"
			intervals [245]:
				xmin = 58.8871
				xmax = 58.9271
				text = "IY1"
			intervals [246]:
				xmin = 58.9271
				xmax = 58.9871
				text = "AH0"
			intervals [247]:
				xmin = 58.9871
				xmax = 59.0371
				text = "B"
			intervals [248]:
				xmin = 59.0371
				xmax = 59.0971
				text = "AW1"
			intervals [249]:
				xmin = 59.0971
				xmax = 59.1371
				text = "T"
			intervals [250]:
				xmin = 59.1371
				xmax = 59.1671
				text = "Y"
			intervals [251]:
				xmin = 59.1671
				xmax = 59.1971
				text = "ER0"
			intervals [252]:
				xmin = 59.1971
				xmax = 59.3271
				text = "S"
			intervals [253]:
				xmin = 59.3271
				xmax = 59.3871
				text = "EH1"
			intervals [254]:
				xmin = 59.3871
				xmax = 59.4371
				text = "L"
			intervals [255]:
				xmin = 59.4371
				xmax = 59.4671
				text = "F"
			intervals [256]:
				xmin = 59.4671
				xmax = 59.5471
				text = "T"
			intervals [257]:
				xmin = 59.5471
				xmax = 59.5771
				text = "EH1"
			intervals [258]:
				xmin = 59.5771
				xmax = 59.6071
				text = "L"
			intervals [259]:
				xmin = 59.6071
				xmax = 59.6371
				text = "M"
			intervals [260]:
				xmin = 59.6371
				xmax = 59.6671
				text = "IY1"
			intervals [261]:
				xmin = 59.6671
				xmax = 59.7171
				text = "AH0"
			intervals [262]:
				xmin = 59.7171
				xmax = 59.7571
				text = "B"
			intervals [263]:
				xmin = 59.7571
				xmax = 59.8171
				text = "AW1"
			intervals [264]:
				xmin = 59.8171
				xmax = 59.8771
				text = "T"
			intervals [265]:
				xmin = 59.8771
				xmax = 59.9171
				text = "Y"
			intervals [266]:
				xmin = 59.9171
				xmax = 59.9471
				text = "UH1"
			intervals [267]:
				xmin = 59.9471
				xmax = 59.9771
				text = "R"
			intervals [268]:
				xmin = 59.9771
				xmax = 60.0771
				text = "F"
			intervals [269]:
				xmin = 60.0771
				xmax = 60.2671
				text = "AE1"
			intervals [270]:
				xmin = 60.2671
				xmax = 60.3771
				text = "M"
			intervals [271]:
				xmin = 60.3771
				xmax = 60.4271
				text = "L"
			intervals [272]:
				xmin = 60.4271
				xmax = 60.4571
				text = "IY0"
			intervals [273]:
				xmin = 60.4571
				xmax = 90.0033
				text = "sp"
			intervals [274]:
				xmin = 90.0033
				xmax = 90.1033
				text = "T"
			intervals [275]:
				xmin = 90.1033
				xmax = 90.2033
				text = "UW1"
			intervals [276]:
				xmin = 90.2033
				xmax = 90.3133
				text = "S"
			intervals [277]:
				xmin = 90.3133
				xmax = 90.3933
				text = "IH1"
			intervals [278]:
				xmin = 90.3933
				xmax = 90.4433
				text = "S"
			intervals [279]:
				xmin = 90.4433
				xmax = 90.4833
				text = "T"
			intervals [280]:
				xmin = 90.4833
				xmax = 90.5833
				text = "ER0"
			intervals [281]:
				xmin = 90.5833
				xmax = 90.6433
				text = "Z"
			intervals [282]:
				xmin = 90.6433
				xmax = 90.6933
				text = "sp"
			intervals [283]:
				xmin = 90.6933
				xmax = 90.7433
				text = "D"
			intervals [284]:
				xmin = 90.7433
				xmax = 90.7933
				text = "IH0"
			intervals [285]:
				xmin = 90.7933
				xmax = 90.8233
				text = "D"
			intervals [286]:
				xmin = 90.8233
				xmax = 90.8533
				text = "DH"
			intervals [287]:
				xmin = 90.8533
				xmax = 90.9133
				text = "EY1"
			intervals [288]:
				xmin = 90.9133
				xmax = 90.9833
				text = "G"
			intervals [289]:
				xmin = 90.9833
				xmax = 91.0433
				text = "R"
			intervals [290]:
				xmin = 91.0433
				xmax = 91.0733
				text = "OW1"
			intervals [291]:
				xmin = 91.0733
				xmax = 91.1033
				text = "AH1"
			intervals [292]:
				xmin = 91.1033
				xmax = 91.1633
				text = "P"
			intervals [293]:
				xmin = 91.1633
				xmax = 91.1933
				text = "IH0"
			intervals [294]:
				xmin = 91.1933
				xmax = 91.2433
				text = "N"
			intervals [295]:
				xmin = 91.2433
				xmax = 91.2933
				text = "D"
			intervals [296]:
				xmin = 91.2933
				xmax = 91.4133
				text = "IY1"
			intervals [297]:
				xmin = 91.4133
				xmax = 91.5333
				text = "S"
			intervals [298]:
				xmin = 91.5333
				xmax = 91.7433
				text = "IY1"
			intervals [299]:
				xmin = 91.7433
				xmax = 91.8633
				text = "AO1"
			intervals [300]:
				xmin = 91.8633
				xmax = 91.8933
				text = "R"
			intervals [301]:
				xmin = 91.8933
				xmax = 91.9733
				text = "M"
			intervals [302]:
				xmin = 91.9733
				xmax = 92.0133
				text = "EH1"
			intervals [303]:
				xmin = 92.0133
				xmax = 92.0433
				text = "R"
			intervals [304]:
				xmin = 92.0433
				xmax = 92.1633
				text = "AH0"
			intervals [305]:
				xmin = 92.1633
				xmax = 92.1933
				text = "L"
			intervals [306]:
				xmin = 92.1933
				xmax = 92.2633
				text = "AH0"
			intervals [307]:
				xmin = 92.2633
				xmax = 92.2933
				text = "N"
			intervals [308]:
				xmin = 92.2933
				xmax = 92.3233
				text = "D"
			intervals [309]:
				xmin = 92.3233
				xmax = 99.7129
				text = "sp"
			intervals [310]:
				xmin = 99.7129
				xmax = 99.7429
				text = "OW1"
			intervals [311]:
				xmin = 99.7429
				xmax = 101.7591
				text = "sp"
			intervals [312]:
				xmin = 101.7591
				xmax = 101.7891
				text = "HH"
			intervals [313]:
				xmin = 101.7891
				xmax = 101.9291
				text = "OW1"
			intervals [314]:
				xmin = 101.9291
				xmax = 101.9791
				text = "sp"
			intervals [315]:
				xmin = 101.9791
				xmax = 102.8217
				text = ""
			intervals [316]:
				xmin = 102.8217
				xmax = 102.9817
				text = "HH"
			intervals [317]:
				xmin = 102.9817
				xmax = 103.1717
				text = "AW1"
			intervals [318]:
				xmin = 103.1717
				xmax = 103.2117
				text = "IH0"
			intervals [319]:
				xmin = 103.2117
				xmax = 103.2817
				text = "Z"
			intervals [320]:
				xmin = 103.2817
				xmax = 103.4017
				text = "IH0"
			intervals [321]:
				xmin = 103.4017
				xmax = 103.4717
				text = "T"
			intervals [322]:
				xmin = 103.4717
				xmax = 103.5417
				text = "sp"
			intervals [323]:
				xmin = 103.5417
				xmax = 103.6517
				text = "IH1"
			intervals [324]:
				xmin = 103.6517
				xmax = 103.7617
				text = "Z"
			intervals [325]:
				xmin = 103.7617
				xmax = 103.8417
				text = "K"
			intervals [326]:
				xmin = 103.8417
				xmax = 103.8717
				text = "AE1"
			intervals [327]:
				xmin = 103.8717
				xmax = 103.9217
				text = "N"
			intervals [328]:
				xmin = 103.9217
				xmax = 103.9917
				text = "Y"
			intervals [329]:
				xmin = 103.9917
				xmax = 104.0417
				text = "UW1"
			intervals [330]:
				xmin = 104.0417
				xmax = 104.1117
				text = "L"
			intervals [331]:
				xmin = 104.1117
				xmax = 104.1817
				text = "AY1"
			intervals [332]:
				xmin = 104.1817
				xmax = 104.2617
				text = "K"
			intervals [333]:
				xmin = 104.2617
				xmax = 104.3117
				text = "sp"
			intervals [334]:
				xmin = 104.3117
				xmax = 104.5305
				text = ""
			intervals [335]:
				xmin = 104.5305
				xmax = 104.6205
				text = "IH1"
			intervals [336]:
				xmin = 104.6205
				xmax = 104.6805
				text = "Z"
			intervals [337]:
				xmin = 104.6805
				xmax = 104.7105
				text = "DH"
			intervals [338]:
				xmin = 104.7105
				xmax = 104.7405
				text = "EH1"
			intervals [339]:
				xmin = 104.7405
				xmax = 104.8005
				text = "R"
			intervals [340]:
				xmin = 104.8005
				xmax = 104.9205
				text = "AH0"
			intervals [341]:
				xmin = 104.9205
				xmax = 104.9705
				text = "D"
			intervals [342]:
				xmin = 104.9705
				xmax = 105.0705
				text = "IH1"
			intervals [343]:
				xmin = 105.0705
				xmax = 105.1505
				text = "F"
			intervals [344]:
				xmin = 105.1505
				xmax = 105.1905
				text = "R"
			intervals [345]:
				xmin = 105.1905
				xmax = 105.2905
				text = "AH0"
			intervals [346]:
				xmin = 105.2905
				xmax = 105.3905
				text = "N"
			intervals [347]:
				xmin = 105.3905
				xmax = 105.5605
				text = "S"
			intervals [348]:
				xmin = 105.5605
				xmax = 105.6005
				text = "L"
			intervals [349]:
				xmin = 105.6005
				xmax = 105.6905
				text = "AY1"
			intervals [350]:
				xmin = 105.6905
				xmax = 105.7405
				text = "K"
			intervals [351]:
				xmin = 105.7405
				xmax = 105.7705
				text = "sp"
			intervals [352]:
				xmin = 105.7705
				xmax = 105.8005
				text = "EH1"
			intervals [353]:
				xmin = 105.8005
				xmax = 105.8805
				text = "F"
			intervals [354]:
				xmin = 105.8805
				xmax = 105.9605
				text = "sp"
			intervals [355]:
				xmin = 105.9605
				xmax = 106.0175
				text = ""
			intervals [356]:
				xmin = 106.0175
				xmax = 106.1375
				text = "F"
			intervals [357]:
				xmin = 106.1375
				xmax = 106.1675
				text = "ER0"
			intervals [358]:
				xmin = 106.1675
				xmax = 106.1975
				text = "M"
			intervals [359]:
				xmin = 106.1975
				xmax = 106.2575
				text = "sp"
			intervals [360]:
				xmin = 106.2575
				xmax = 106.3775
				text = "F"
			intervals [361]:
				xmin = 106.3775
				xmax = 106.4075
				text = "ER0"
			intervals [362]:
				xmin = 106.4075
				xmax = 106.4675
				text = "M"
			intervals [363]:
				xmin = 106.4675
				xmax = 106.5475
				text = "S"
			intervals [364]:
				xmin = 106.5475
				xmax = 106.5875
				text = "AH1"
			intervals [365]:
				xmin = 106.5875
				xmax = 106.6475
				text = "M"
			intervals [366]:
				xmin = 106.6475
				xmax = 106.6775
				text = "W"
			intervals [367]:
				xmin = 106.6775
				xmax = 106.7375
				text = "AH2"
			intervals [368]:
				xmin = 106.7375
				xmax = 106.7775
				text = "N"
			intervals [369]:
				xmin = 106.7775
				xmax = 106.8575
				text = "F"
			intervals [370]:
				xmin = 106.8575
				xmax = 106.8875
				text = "R"
			intervals [371]:
				xmin = 106.8875
				xmax = 106.9175
				text = "AH1"
			intervals [372]:
				xmin = 106.9175
				xmax = 107.1075
				text = "M"
			intervals [373]:
				xmin = 107.1075
				xmax = 107.1475
				text = "sp"
			intervals [374]:
				xmin = 107.1475
				xmax = 107.2175
				text = "F"
			intervals [375]:
				xmin = 107.2175
				xmax = 107.2475
				text = "R"
			intervals [376]:
				xmin = 107.2475
				xmax = 107.2775
				text = "AH1"
			intervals [377]:
				xmin = 107.2775
				xmax = 107.3675
				text = "M"
			intervals [378]:
				xmin = 107.3675
				xmax = 107.4075
				text = "M"
			intervals [379]:
				xmin = 107.4075
				xmax = 107.4375
				text = "EH1"
			intervals [380]:
				xmin = 107.4375
				xmax = 107.5175
				text = "R"
			intervals [381]:
				xmin = 107.5175
				xmax = 107.6575
				text = "AH0"
			intervals [382]:
				xmin = 107.6575
				xmax = 107.6975
				text = "L"
			intervals [383]:
				xmin = 107.6975
				xmax = 107.7675
				text = "AH0"
			intervals [384]:
				xmin = 107.7675
				xmax = 107.8075
				text = "N"
			intervals [385]:
				xmin = 107.8075
				xmax = 107.8775
				text = "D"
			intervals [386]:
				xmin = 107.8775
				xmax = 108.0175
				text = "AO1"
			intervals [387]:
				xmin = 108.0175
				xmax = 108.1375
				text = "R"
			intervals [388]:
				xmin = 108.1375
				xmax = 108.1675
				text = "sp"
			intervals [389]:
				xmin = 108.1675
				xmax = 108.2875
				text = "S"
			intervals [390]:
				xmin = 108.2875
				xmax = 108.3375
				text = "AH1"
			intervals [391]:
				xmin = 108.3375
				xmax = 108.3775
				text = "M"
			intervals [392]:
				xmin = 108.3775
				xmax = 108.4075
				text = "W"
			intervals [393]:
				xmin = 108.4075
				xmax = 108.4575
				text = "AH2"
			intervals [394]:
				xmin = 108.4575
				xmax = 108.4875
				text = "N"
			intervals [395]:
				xmin = 108.4875
				xmax = 108.5875
				text = "F"
			intervals [396]:
				xmin = 108.5875
				xmax = 108.6575
				text = "ER0"
			intervals [397]:
				xmin = 108.6575
				xmax = 108.6975
				text = "M"
			intervals [398]:
				xmin = 108.6975
				xmax = 108.7375
				text = "D"
			intervals [399]:
				xmin = 108.7375
				xmax = 108.8875
				text = "IY1"
			intervals [400]:
				xmin = 108.8875
				xmax = 108.9975
				text = "S"
			intervals [401]:
				xmin = 108.9975
				xmax = 109.1775
				text = "IY1"
			intervals [402]:
				xmin = 109.1775
				xmax = 128.2283
				text = "sp"
			intervals [403]:
				xmin = 128.2283
				xmax = 128.2683
				text = "M"
			intervals [404]:
				xmin = 128.2683
				xmax = 128.3583
				text = "AO1"
			intervals [405]:
				xmin = 128.3583
				xmax = 128.4183
				text = "R"
			intervals [406]:
				xmin = 128.4183
				xmax = 128.4983
				text = "S"
			intervals [407]:
				xmin = 128.4983
				xmax = 128.6283
				text = "P"
			intervals [408]:
				xmin = 128.6283
				xmax = 128.8683
				text = "OY1"
			intervals [409]:
				xmin = 128.8683
				xmax = 128.9183
				text = "L"
			intervals [410]:
				xmin = 128.9183
				xmax = 128.9883
				text = "D"
			intervals [411]:
				xmin = 128.9883
				xmax = 130.2673
				text = ""
			intervals [412]:
				xmin = 130.2673
				xmax = 130.3473
				text = "sil"
			intervals [413]:
				xmin = 130.3473
				xmax = 130.3973
				text = "AH0"
			intervals [414]:
				xmin = 130.3973
				xmax = 130.4573
				text = "N"
			intervals [415]:
				xmin = 130.4573
				xmax = 130.4973
				text = "W"
			intervals [416]:
				xmin = 130.4973
				xmax = 130.5273
				text = "AH1"
			intervals [417]:
				xmin = 130.5273
				xmax = 130.5573
				text = "T"
			intervals [418]:
				xmin = 130.5573
				xmax = 130.6373
				text = "T"
			intervals [419]:
				xmin = 130.6373
				xmax = 130.6973
				text = "AY1"
			intervals [420]:
				xmin = 130.6973
				xmax = 130.7773
				text = "P"
			intervals [421]:
				xmin = 130.7773
				xmax = 130.8073
				text = "AH0"
			intervals [422]:
				xmin = 130.8073
				xmax = 130.9473
				text = "V"
			intervals [423]:
				xmin = 130.9473
				xmax = 131.0373
				text = "W"
			intervals [424]:
				xmin = 131.0373
				xmax = 131.2673
				text = "ER1"
			intervals [425]:
				xmin = 131.2673
				xmax = 131.3173
				text = "D"
			intervals [426]:
				xmin = 131.3173
				xmax = 131.3873
				text = "Z"
			intervals [427]:
				xmin = 131.3873
				xmax = 131.4573
				text = "D"
			intervals [428]:
				xmin = 131.4573
				xmax = 131.6673
				text = "AH1"
			intervals [429]:
				xmin = 131.6673
				xmax = 131.9773
				text = "Z"
			intervals [430]:
				xmin = 131.9773
				xmax = 132.0373
				text = ""
			intervals [431]:
				xmin = 132.0373
				xmax = 132.0873
				text = "sil"
			intervals [432]:
				xmin = 132.0873
				xmax = 132.1373
				text = "L"
			intervals [433]:
				xmin = 132.1373
				xmax = 132.1873
				text = "AY1"
			intervals [434]:
				xmin = 132.1873
				xmax = 132.2673
				text = "K"
			intervals [435]:
				xmin = 132.2673
				xmax = 132.3673
				text = "S"
			intervals [436]:
				xmin = 132.3673
				xmax = 132.4273
				text = "AH1"
			intervals [437]:
				xmin = 132.4273
				xmax = 132.4973
				text = "M"
			intervals [438]:
				xmin = 132.4973
				xmax = 132.5573
				text = "W"
			intervals [439]:
				xmin = 132.5573
				xmax = 132.6173
				text = "AH2"
			intervals [440]:
				xmin = 132.6173
				xmax = 132.6973
				text = "N"
			intervals [441]:
				xmin = 132.6973
				xmax = 132.7873
				text = "F"
			intervals [442]:
				xmin = 132.7873
				xmax = 132.8173
				text = "R"
			intervals [443]:
				xmin = 132.8173
				xmax = 132.8673
				text = "AH1"
			intervals [444]:
				xmin = 132.8673
				xmax = 132.9773
				text = "M"
			intervals [445]:
				xmin = 132.9773
				xmax = 133.3273
				text = "AH1"
			intervals [446]:
				xmin = 133.3273
				xmax = 135.4669
				text = "sp"
			intervals [447]:
				xmin = 135.4669
				xmax = 135.5169
				text = "L"
			intervals [448]:
				xmin = 135.5169
				xmax = 135.5769
				text = "AY1"
			intervals [449]:
				xmin = 135.5769
				xmax = 135.6269
				text = "K"
			intervals [450]:
				xmin = 135.6269
				xmax = 135.7069
				text = "sp"
			intervals [451]:
				xmin = 135.7069
				xmax = 135.7534
				text = ""
			intervals [452]:
				xmin = 135.7534
				xmax = 135.8434
				text = "K"
			intervals [453]:
				xmin = 135.8434
				xmax = 135.8734
				text = "AE1"
			intervals [454]:
				xmin = 135.8734
				xmax = 135.9034
				text = "N"
			intervals [455]:
				xmin = 135.9034
				xmax = 135.9434
				text = "Y"
			intervals [456]:
				xmin = 135.9434
				xmax = 135.9834
				text = "UW1"
			intervals [457]:
				xmin = 135.9834
				xmax = 136.0934
				text = "T"
			intervals [458]:
				xmin = 136.0934
				xmax = 136.1834
				text = "EH1"
			intervals [459]:
				xmin = 136.1834
				xmax = 136.2834
				text = "L"
			intervals [460]:
				xmin = 136.2834
				xmax = 136.3734
				text = "W"
			intervals [461]:
				xmin = 136.3734
				xmax = 136.5634
				text = "ER1"
			intervals [462]:
				xmin = 136.5634
				xmax = 136.5934
				text = "D"
			intervals [463]:
				xmin = 136.5934
				xmax = 136.6734
				text = "W"
			intervals [464]:
				xmin = 136.6734
				xmax = 136.8834
				text = "AY1"
			intervals [465]:
				xmin = 136.8834
				xmax = 136.9234
				text = "Z"
			intervals [466]:
				xmin = 136.9234
				xmax = 136.9734
				text = "L"
			intervals [467]:
				xmin = 136.9734
				xmax = 137.0434
				text = "AY1"
			intervals [468]:
				xmin = 137.0434
				xmax = 137.0934
				text = "K"
			intervals [469]:
				xmin = 137.0934
				xmax = 137.1234
				text = "sp"
			intervals [470]:
				xmin = 137.1234
				xmax = 137.1934
				text = "HH"
			intervals [471]:
				xmin = 137.1934
				xmax = 137.3634
				text = "AW1"
			intervals [472]:
				xmin = 137.3634
				xmax = 137.4834
				text = "S"
			intervals [473]:
				xmin = 137.4834
				xmax = 137.5134
				text = "AH1"
			intervals [474]:
				xmin = 137.5134
				xmax = 137.6334
				text = "M"
			intervals [475]:
				xmin = 137.6334
				xmax = 137.6634
				text = "W"
			intervals [476]:
				xmin = 137.6634
				xmax = 137.7134
				text = "AH2"
			intervals [477]:
				xmin = 137.7134
				xmax = 137.7834
				text = "N"
			intervals [478]:
				xmin = 137.7834
				xmax = 137.8834
				text = "S"
			intervals [479]:
				xmin = 137.8834
				xmax = 137.9934
				text = "IH1"
			intervals [480]:
				xmin = 137.9934
				xmax = 138.0834
				text = "Z"
			intervals [481]:
				xmin = 138.0834
				xmax = 138.1334
				text = "S"
			intervals [482]:
				xmin = 138.1334
				xmax = 138.2134
				text = "AH1"
			intervals [483]:
				xmin = 138.2134
				xmax = 138.3034
				text = "M"
			intervals [484]:
				xmin = 138.3034
				xmax = 138.3634
				text = "TH"
			intervals [485]:
				xmin = 138.3634
				xmax = 138.4234
				text = "IH0"
			intervals [486]:
				xmin = 138.4234
				xmax = 138.5934
				text = "NG"
			intervals [487]:
				xmin = 138.5934
				xmax = 139.8702
				text = "sp"
			intervals [488]:
				xmin = 139.8702
				xmax = 139.9502
				text = "T"
			intervals [489]:
				xmin = 139.9502
				xmax = 140.0302
				text = "IH0"
			intervals [490]:
				xmin = 140.0302
				xmax = 140.1002
				text = "L"
			intervals [491]:
				xmin = 140.1002
				xmax = 140.1802
				text = "AY1"
			intervals [492]:
				xmin = 140.1802
				xmax = 140.2402
				text = "K"
			intervals [493]:
				xmin = 140.2402
				xmax = 140.3202
				text = "IH1"
			intervals [494]:
				xmin = 140.3202
				xmax = 140.3602
				text = "F"
			intervals [495]:
				xmin = 140.3602
				xmax = 140.4102
				text = "DH"
			intervals [496]:
				xmin = 140.4102
				xmax = 140.6402
				text = "EY1"
			intervals [497]:
				xmin = 140.6402
				xmax = 140.8446
				text = "sp"
			intervals [498]:
				xmin = 140.8446
				xmax = 140.8946
				text = "L"
			intervals [499]:
				xmin = 140.8946
				xmax = 140.9546
				text = "AY1"
			intervals [500]:
				xmin = 140.9546
				xmax = 140.9846
				text = "K"
			intervals [501]:
				xmin = 140.9846
				xmax = 141.0146
				text = "sp"
			intervals [502]:
				xmin = 141.0146
				xmax = 141.0846
				text = "Y"
			intervals [503]:
				xmin = 141.0846
				xmax = 141.1346
				text = "UW1"
			intervals [504]:
				xmin = 141.1346
				xmax = 141.2246
				text = "S"
			intervals [505]:
				xmin = 141.2246
				xmax = 141.2946
				text = "EY1"
			intervals [506]:
				xmin = 141.2946
				xmax = 141.4446
				text = "OW2"
			intervals [507]:
				xmin = 141.4446
				xmax = 141.5146
				text = "K"
			intervals [508]:
				xmin = 141.5146
				xmax = 141.5946
				text = "EY1"
			intervals [509]:
				xmin = 141.5946
				xmax = 141.6246
				text = "DH"
			intervals [510]:
				xmin = 141.6246
				xmax = 141.7446
				text = "EY1"
			intervals [511]:
				xmin = 141.7446
				xmax = 141.7746
				text = "sp"
			intervals [512]:
				xmin = 141.7746
				xmax = 141.8546
				text = "M"
			intervals [513]:
				xmin = 141.8546
				xmax = 141.9546
				text = "AH1"
			intervals [514]:
				xmin = 141.9546
				xmax = 142.0146
				text = "S"
			intervals [515]:
				xmin = 142.0146
				xmax = 142.0446
				text = "T"
			intervals [516]:
				xmin = 142.0446
				xmax = 142.0946
				text = "DH"
			intervals [517]:
				xmin = 142.0946
				xmax = 142.1346
				text = "EH1"
			intervals [518]:
				xmin = 142.1346
				xmax = 142.1846
				text = "R"
			intervals [519]:
				xmin = 142.1846
				xmax = 142.2346
				text = "N"
			intervals [520]:
				xmin = 142.2346
				xmax = 142.3246
				text = "AA1"
			intervals [521]:
				xmin = 142.3246
				xmax = 142.4046
				text = "T"
			intervals [522]:
				xmin = 142.4046
				xmax = 142.4346
				text = "F"
			intervals [523]:
				xmin = 142.4346
				xmax = 142.4746
				text = "ER0"
			intervals [524]:
				xmin = 142.4746
				xmax = 142.5146
				text = "M"
			intervals [525]:
				xmin = 142.5146
				xmax = 142.5546
				text = "D"
			intervals [526]:
				xmin = 142.5546
				xmax = 142.6946
				text = "IY1"
			intervals [527]:
				xmin = 142.6946
				xmax = 142.8046
				text = "S"
			intervals [528]:
				xmin = 142.8046
				xmax = 142.9946
				text = "IY1"
			intervals [529]:
				xmin = 142.9946
				xmax = 143.0246
				text = "sp"
			intervals [530]:
				xmin = 143.0246
				xmax = 143.0946
				text = "ER0"
			intervals [531]:
				xmin = 143.0946
				xmax = 143.1246
				text = "sp"
			intervals [532]:
				xmin = 143.1246
				xmax = 143.1646
				text = "DH"
			intervals [533]:
				xmin = 143.1646
				xmax = 143.2346
				text = "EY1"
			intervals [534]:
				xmin = 143.2346
				xmax = 143.2846
				text = "sp"
			intervals [535]:
				xmin = 143.2846
				xmax = 143.3346
				text = "M"
			intervals [536]:
				xmin = 143.3346
				xmax = 143.4246
				text = "AH1"
			intervals [537]:
				xmin = 143.4246
				xmax = 143.4746
				text = "S"
			intervals [538]:
				xmin = 143.4746
				xmax = 143.5046
				text = "T"
			intervals [539]:
				xmin = 143.5046
				xmax = 143.5646
				text = "B"
			intervals [540]:
				xmin = 143.5646
				xmax = 143.6146
				text = "IY0"
			intervals [541]:
				xmin = 143.6146
				xmax = 143.7146
				text = "sp"
			intervals [542]:
				xmin = 143.7146
				xmax = 143.7546
				text = "F"
			intervals [543]:
				xmin = 143.7546
				xmax = 143.7846
				text = "ER0"
			intervals [544]:
				xmin = 143.7846
				xmax = 143.8146
				text = "M"
			intervals [545]:
				xmin = 143.8146
				xmax = 143.8446
				text = "sp"
			intervals [546]:
				xmin = 143.8446
				xmax = 143.8746
				text = "M"
			intervals [547]:
				xmin = 143.8746
				xmax = 143.9346
				text = "EH1"
			intervals [548]:
				xmin = 143.9346
				xmax = 143.9646
				text = "R"
			intervals [549]:
				xmin = 143.9646
				xmax = 144.0846
				text = "AH0"
			intervals [550]:
				xmin = 144.0846
				xmax = 144.1146
				text = "L"
			intervals [551]:
				xmin = 144.1146
				xmax = 144.1546
				text = "AH0"
			intervals [552]:
				xmin = 144.1546
				xmax = 144.1946
				text = "N"
			intervals [553]:
				xmin = 144.1946
				xmax = 144.2246
				text = "D"
			intervals [554]:
				xmin = 144.2246
				xmax = 144.2546
				text = "ER0"
			intervals [555]:
				xmin = 144.2546
				xmax = 144.2846
				text = "sp"
			intervals [556]:
				xmin = 144.2846
				xmax = 144.3546
				text = "HH"
			intervals [557]:
				xmin = 144.3546
				xmax = 144.3846
				text = "W"
			intervals [558]:
				xmin = 144.3846
				xmax = 144.4146
				text = "AH2"
			intervals [559]:
				xmin = 144.4146
				xmax = 144.4446
				text = "T"
			intervals [560]:
				xmin = 144.4446
				xmax = 144.5046
				text = "EH1"
			intervals [561]:
				xmin = 144.5046
				xmax = 144.5446
				text = "V"
			intervals [562]:
				xmin = 144.5446
				xmax = 144.5746
				text = "ER0"
			intervals [563]:
				xmin = 144.5746
				xmax = 144.6046
				text = "DH"
			intervals [564]:
				xmin = 144.6046
				xmax = 144.6546
				text = "AH0"
			intervals [565]:
				xmin = 144.6546
				xmax = 144.6846
				text = "sp"
			intervals [566]:
				xmin = 144.6846
				xmax = 144.7146
				text = "K"
			intervals [567]:
				xmin = 144.7146
				xmax = 144.8246
				text = "EY1"
			intervals [568]:
				xmin = 144.8246
				xmax = 144.8746
				text = "S"
			intervals [569]:
				xmin = 144.8746
				xmax = 144.9046
				text = "sp"
			intervals [570]:
				xmin = 144.9046
				xmax = 144.9346
				text = "M"
			intervals [571]:
				xmin = 144.9346
				xmax = 144.9646
				text = "EY1"
			intervals [572]:
				xmin = 144.9646
				xmax = 145.1046
				text = "sp"
			intervals [573]:
				xmin = 145.1046
				xmax = 145.1646
				text = "B"
			intervals [574]:
				xmin = 145.1646
				xmax = 145.2046
				text = "IY0"
			intervals [575]:
				xmin = 145.2046
				xmax = 145.2346
				text = "sp"
			intervals [576]:
				xmin = 145.2346
				xmax = 170.7934
				text = ""
			intervals [577]:
				xmin = 170.7934
				xmax = 171.5834
				text = "spn"
			intervals [578]:
				xmin = 171.5834
				xmax = 182.284
				text = ""
			intervals [579]:
				xmin = 182.284
				xmax = 182.414
				text = "S"
			intervals [580]:
				xmin = 182.414
				xmax = 182.474
				text = "OW1"
			intervals [581]:
				xmin = 182.474
				xmax = 182.544
				text = "W"
			intervals [582]:
				xmin = 182.544
				xmax = 182.584
				text = "AH1"
			intervals [583]:
				xmin = 182.584
				xmax = 182.614
				text = "T"
			intervals [584]:
				xmin = 182.614
				xmax = 182.714
				text = "ER0"
			intervals [585]:
				xmin = 182.714
				xmax = 182.754
				text = "DH"
			intervals [586]:
				xmin = 182.754
				xmax = 182.814
				text = "AH0"
			intervals [587]:
				xmin = 182.814
				xmax = 182.894
				text = "D"
			intervals [588]:
				xmin = 182.894
				xmax = 183.044
				text = "IY1"
			intervals [589]:
				xmin = 183.044
				xmax = 183.164
				text = "S"
			intervals [590]:
				xmin = 183.164
				xmax = 183.324
				text = "IY1"
			intervals [591]:
				xmin = 183.324
				xmax = 183.444
				text = "W"
			intervals [592]:
				xmin = 183.444
				xmax = 183.644
				text = "ER1"
			intervals [593]:
				xmin = 183.644
				xmax = 183.674
				text = "D"
			intervals [594]:
				xmin = 183.674
				xmax = 183.734
				text = "Z"
			intervals [595]:
				xmin = 183.734
				xmax = 183.784
				text = "DH"
			intervals [596]:
				xmin = 183.784
				xmax = 183.894
				text = "AH0"
			intervals [597]:
				xmin = 183.894
				xmax = 183.954
				text = "T"
			intervals [598]:
				xmin = 183.954
				xmax = 184.274
				text = "AA1"
			intervals [599]:
				xmin = 184.274
				xmax = 184.394
				text = "R"
			intervals [600]:
				xmin = 184.394
				xmax = 184.9544
				text = ""
			intervals [601]:
				xmin = 184.9544
				xmax = 185.0444
				text = "DH"
			intervals [602]:
				xmin = 185.0444
				xmax = 185.1144
				text = "AE1"
			intervals [603]:
				xmin = 185.1144
				xmax = 185.1744
				text = "T"
			intervals [604]:
				xmin = 185.1744
				xmax = 185.2744
				text = "AA1"
			intervals [605]:
				xmin = 185.2744
				xmax = 185.4044
				text = "R"
			intervals [606]:
				xmin = 185.4044
				xmax = 185.6547
				text = "sp"
			intervals [607]:
				xmin = 185.6547
				xmax = 185.6947
				text = "Y"
			intervals [608]:
				xmin = 185.6947
				xmax = 185.7847
				text = "UW1"
			intervals [609]:
				xmin = 185.7847
				xmax = 185.8347
				text = "N"
			intervals [610]:
				xmin = 185.8347
				xmax = 186.0747
				text = "OW1"
			intervals [611]:
				xmin = 186.0747
				xmax = 187.3935
				text = "sp"
			intervals [612]:
				xmin = 187.3935
				xmax = 187.4635
				text = "S"
			intervals [613]:
				xmin = 187.4635
				xmax = 187.5335
				text = "T"
			intervals [614]:
				xmin = 187.5335
				xmax = 187.5735
				text = "R"
			intervals [615]:
				xmin = 187.5735
				xmax = 187.6735
				text = "IH1"
			intervals [616]:
				xmin = 187.6735
				xmax = 187.7035
				text = "K"
			intervals [617]:
				xmin = 187.7035
				xmax = 187.7435
				text = "T"
			intervals [618]:
				xmin = 187.7435
				xmax = 187.8335
				text = "L"
			intervals [619]:
				xmin = 187.8335
				xmax = 188.2535
				text = "IY0"
			intervals [620]:
				xmin = 188.2535
				xmax = 188.6894
				text = ""
			intervals [621]:
				xmin = 188.6894
				xmax = 188.7594
				text = "D"
			intervals [622]:
				xmin = 188.7594
				xmax = 188.9194
				text = "IY1"
			intervals [623]:
				xmin = 188.9194
				xmax = 189.0494
				text = "S"
			intervals [624]:
				xmin = 189.0494
				xmax = 189.1994
				text = "IY1"
			intervals [625]:
				xmin = 189.1994
				xmax = 189.2994
				text = "W"
			intervals [626]:
				xmin = 189.2994
				xmax = 189.5094
				text = "ER1"
			intervals [627]:
				xmin = 189.5094
				xmax = 189.5394
				text = "D"
			intervals [628]:
				xmin = 189.5394
				xmax = 189.5894
				text = "Z"
			intervals [629]:
				xmin = 189.5894
				xmax = 189.6194
				text = "Y"
			intervals [630]:
				xmin = 189.6194
				xmax = 189.6594
				text = "UW1"
			intervals [631]:
				xmin = 189.6594
				xmax = 189.6894
				text = "sp"
			intervals [632]:
				xmin = 189.6894
				xmax = 189.7594
				text = "N"
			intervals [633]:
				xmin = 189.7594
				xmax = 189.8694
				text = "OW1"
			intervals [634]:
				xmin = 189.8694
				xmax = 191.1625
				text = "sp"
			intervals [635]:
				xmin = 191.1625
				xmax = 191.2225
				text = "L"
			intervals [636]:
				xmin = 191.2225
				xmax = 191.2925
				text = "AY1"
			intervals [637]:
				xmin = 191.2925
				xmax = 191.3325
				text = "K"
			intervals [638]:
				xmin = 191.3325
				xmax = 191.3725
				text = "G"
			intervals [639]:
				xmin = 191.3725
				xmax = 191.4225
				text = "IH1"
			intervals [640]:
				xmin = 191.4225
				xmax = 191.4525
				text = "V"
			intervals [641]:
				xmin = 191.4525
				xmax = 191.5025
				text = "M"
			intervals [642]:
				xmin = 191.5025
				xmax = 191.5625
				text = "IY1"
			intervals [643]:
				xmin = 191.5625
				xmax = 191.6525
				text = "S"
			intervals [644]:
				xmin = 191.6525
				xmax = 191.6925
				text = "AH1"
			intervals [645]:
				xmin = 191.6925
				xmax = 191.7925
				text = "M"
			intervals [646]:
				xmin = 191.7925
				xmax = 191.8725
				text = "W"
			intervals [647]:
				xmin = 191.8725
				xmax = 192.0325
				text = "ER1"
			intervals [648]:
				xmin = 192.0325
				xmax = 192.0725
				text = "D"
			intervals [649]:
				xmin = 192.0725
				xmax = 192.1325
				text = "Z"
			intervals [650]:
				xmin = 192.1325
				xmax = 192.1725
				text = "DH"
			intervals [651]:
				xmin = 192.1725
				xmax = 192.2325
				text = "AE1"
			intervals [652]:
				xmin = 192.2325
				xmax = 192.2725
				text = "T"
			intervals [653]:
				xmin = 192.2725
				xmax = 192.3325
				text = "AA1"
			intervals [654]:
				xmin = 192.3325
				xmax = 192.4125
				text = "R"
			intervals [655]:
				xmin = 192.4125
				xmax = 192.5425
				text = "Y"
			intervals [656]:
				xmin = 192.5425
				xmax = 192.9025
				text = "UW1"
			intervals [657]:
				xmin = 192.9025
				xmax = 193.1225
				text = "Z"
			intervals [658]:
				xmin = 193.1225
				xmax = 193.1525
				text = "D"
			intervals [659]:
				xmin = 193.1525
				xmax = 193.2355
				text = ""
			intervals [660]:
				xmin = 193.2355
				xmax = 193.3555
				text = "sil"
			intervals [661]:
				xmin = 193.3555
				xmax = 193.3955
				text = "G"
			intervals [662]:
				xmin = 193.3955
				xmax = 193.4455
				text = "IH1"
			intervals [663]:
				xmin = 193.4455
				xmax = 193.4755
				text = "V"
			intervals [664]:
				xmin = 193.4755
				xmax = 193.5055
				text = "M"
			intervals [665]:
				xmin = 193.5055
				xmax = 193.5655
				text = "IY1"
			intervals [666]:
				xmin = 193.5655
				xmax = 193.6455
				text = "S"
			intervals [667]:
				xmin = 193.6455
				xmax = 193.6755
				text = "AH1"
			intervals [668]:
				xmin = 193.6755
				xmax = 193.7455
				text = "M"
			intervals [669]:
				xmin = 193.7455
				xmax = 193.8855
				text = "S"
			intervals [670]:
				xmin = 193.8855
				xmax = 193.9555
				text = "L"
			intervals [671]:
				xmin = 193.9555
				xmax = 194.1155
				text = "EY1"
			intervals [672]:
				xmin = 194.1155
				xmax = 194.1455
				text = "N"
			intervals [673]:
				xmin = 194.1455
				xmax = 194.2855
				text = "G"
			intervals [674]:
				xmin = 194.2855
				xmax = 194.3955
				text = "S"
			intervals [675]:
				xmin = 194.3955
				xmax = 194.4755
				text = "ER0"
			intervals [676]:
				xmin = 194.4755
				xmax = 194.6255
				text = "W"
			intervals [677]:
				xmin = 194.6255
				xmax = 194.7755
				text = "ER1"
			intervals [678]:
				xmin = 194.7755
				xmax = 194.8155
				text = "D"
			intervals [679]:
				xmin = 194.8155
				xmax = 194.8655
				text = "Z"
			intervals [680]:
				xmin = 194.8655
				xmax = 194.9155
				text = "DH"
			intervals [681]:
				xmin = 194.9155
				xmax = 195.0055
				text = "AH0"
			intervals [682]:
				xmin = 195.0055
				xmax = 195.0455
				text = "T"
			intervals [683]:
				xmin = 195.0455
				xmax = 195.0755
				text = "ER0"
			intervals [684]:
				xmin = 195.0755
				xmax = 195.1155
				text = "sp"
			intervals [685]:
				xmin = 195.1155
				xmax = 195.2055
				text = "Y"
			intervals [686]:
				xmin = 195.2055
				xmax = 195.3755
				text = "UW1"
			intervals [687]:
				xmin = 195.3755
				xmax = 195.4155
				text = "Z"
			intervals [688]:
				xmin = 195.4155
				xmax = 195.4755
				text = "D"
			intervals [689]:
				xmin = 195.4755
				xmax = 195.5055
				text = "AE1"
			intervals [690]:
				xmin = 195.5055
				xmax = 195.5955
				text = "N"
			intervals [691]:
				xmin = 195.5955
				xmax = 196.4342
				text = ""
			intervals [692]:
				xmin = 196.4342
				xmax = 196.4742
				text = "sil"
			intervals [693]:
				xmin = 196.4742
				xmax = 196.5742
				text = "OW1"
			intervals [694]:
				xmin = 196.5742
				xmax = 196.6042
				text = "N"
			intervals [695]:
				xmin = 196.6042
				xmax = 196.6342
				text = "L"
			intervals [696]:
				xmin = 196.6342
				xmax = 196.6842
				text = "IY0"
			intervals [697]:
				xmin = 196.6842
				xmax = 196.7542
				text = "P"
			intervals [698]:
				xmin = 196.7542
				xmax = 196.8142
				text = "ER0"
			intervals [699]:
				xmin = 196.8142
				xmax = 196.9142
				text = "T"
			intervals [700]:
				xmin = 196.9142
				xmax = 197.0142
				text = "EY1"
			intervals [701]:
				xmin = 197.0142
				xmax = 197.0542
				text = "N"
			intervals [702]:
				xmin = 197.0542
				xmax = 197.1042
				text = "T"
			intervals [703]:
				xmin = 197.1042
				xmax = 197.1542
				text = "AH0"
			intervals [704]:
				xmin = 197.1542
				xmax = 197.2142
				text = "D"
			intervals [705]:
				xmin = 197.2142
				xmax = 197.3642
				text = "IY1"
			intervals [706]:
				xmin = 197.3642
				xmax = 197.4642
				text = "S"
			intervals [707]:
				xmin = 197.4642
				xmax = 197.5642
				text = "IY1"
			intervals [708]:
				xmin = 197.5642
				xmax = 197.6542
				text = "sp"
			intervals [709]:
				xmin = 197.6542
				xmax = 235.7477
				text = ""
			intervals [710]:
				xmin = 235.7477
				xmax = 236.1977
				text = "spn"
			intervals [711]:
				xmin = 236.1977
				xmax = 275.7148
				text = ""
			intervals [712]:
				xmin = 275.7148
				xmax = 275.7848
				text = "sil"
			intervals [713]:
				xmin = 275.7848
				xmax = 276.0748
				text = "M"
			intervals [714]:
				xmin = 276.0748
				xmax = 276.1648
				text = "HH"
			intervals [715]:
				xmin = 276.1648
				xmax = 276.2148
				text = "M"
			intervals [716]:
				xmin = 276.2148
				xmax = 276.3248
				text = "sp"
			intervals [717]:
				xmin = 276.3248
				xmax = 282.7152
				text = ""
			intervals [718]:
				xmin = 282.7152
				xmax = 282.8452
				text = "HH"
			intervals [719]:
				xmin = 282.8452
				xmax = 282.8752
				text = "AW1"
			intervals [720]:
				xmin = 282.8752
				xmax = 282.9052
				text = "AH0"
			intervals [721]:
				xmin = 282.9052
				xmax = 282.9552
				text = "B"
			intervals [722]:
				xmin = 282.9552
				xmax = 282.9852
				text = "AW1"
			intervals [723]:
				xmin = 282.9852
				xmax = 283.0752
				text = "T"
			intervals [724]:
				xmin = 283.0752
				xmax = 283.1452
				text = "W"
			intervals [725]:
				xmin = 283.1452
				xmax = 283.2352
				text = "ER1"
			intervals [726]:
				xmin = 283.2352
				xmax = 283.2752
				text = "D"
			intervals [727]:
				xmin = 283.2752
				xmax = 283.3352
				text = "Z"
			intervals [728]:
				xmin = 283.3352
				xmax = 283.3852
				text = "L"
			intervals [729]:
				xmin = 283.3852
				xmax = 283.4352
				text = "AY1"
			intervals [730]:
				xmin = 283.4352
				xmax = 283.5152
				text = "K"
			intervals [731]:
				xmin = 283.5152
				xmax = 283.5452
				text = "sp"
			intervals [732]:
				xmin = 283.5452
				xmax = 283.7452
				text = "AO1"
			intervals [733]:
				xmin = 283.7452
				xmax = 283.8352
				text = "N"
			intervals [734]:
				xmin = 283.8352
				xmax = 284.0352
				text = "F"
			intervals [735]:
				xmin = 284.0352
				xmax = 284.1452
				text = "L"
			intervals [736]:
				xmin = 284.1452
				xmax = 284.2952
				text = "IY1"
			intervals [737]:
				xmin = 284.2952
				xmax = 284.5152
				text = "K"
			intervals [738]:
				xmin = 284.5152
				xmax = 285.1056
				text = ""
			intervals [739]:
				xmin = 285.1056
				xmax = 285.1356
				text = "AH0"
			intervals [740]:
				xmin = 285.1356
				xmax = 285.1756
				text = "N"
			intervals [741]:
				xmin = 285.1756
				xmax = 285.2056
				text = "D"
			intervals [742]:
				xmin = 285.2056
				xmax = 325.6836
				text = "sp"
			intervals [743]:
				xmin = 325.6836
				xmax = 325.7136
				text = "AO2"
			intervals [744]:
				xmin = 325.7136
				xmax = 325.7436
				text = "L"
			intervals [745]:
				xmin = 325.7436
				xmax = 325.8136
				text = "R"
			intervals [746]:
				xmin = 325.8136
				xmax = 325.9836
				text = "AY1"
			intervals [747]:
				xmin = 325.9836
				xmax = 326.0436
				text = "T"
			intervals [748]:
				xmin = 326.0436
				xmax = 326.1236
				text = "sp"
			intervals [749]:
				xmin = 326.1236
				xmax = 370.6783
				text = ""
			intervals [750]:
				xmin = 370.6783
				xmax = 370.9583
				text = "IH0"
			intervals [751]:
				xmin = 370.9583
				xmax = 371.0883
				text = "Z"
			intervals [752]:
				xmin = 371.0883
				xmax = 371.1683
				text = "sp"
			intervals [753]:
				xmin = 371.1683
				xmax = 371.4783
				text = "AH1"
			intervals [754]:
				xmin = 371.4783
				xmax = 371.6983
				text = "M"
			intervals [755]:
				xmin = 371.6983
				xmax = 373.5236
				text = ""
			intervals [756]:
				xmin = 373.5236
				xmax = 373.5636
				text = "sil"
			intervals [757]:
				xmin = 373.5636
				xmax = 373.5936
				text = "AE1"
			intervals [758]:
				xmin = 373.5936
				xmax = 373.6836
				text = "Z"
			intervals [759]:
				xmin = 373.6836
				xmax = 373.7736
				text = "F"
			intervals [760]:
				xmin = 373.7736
				xmax = 373.9336
				text = "AA1"
			intervals [761]:
				xmin = 373.9336
				xmax = 373.9736
				text = "R"
			intervals [762]:
				xmin = 373.9736
				xmax = 374.0236
				text = "EH1"
			intervals [763]:
				xmin = 374.0236
				xmax = 374.0836
				text = "Z"
			intervals [764]:
				xmin = 374.0836
				xmax = 374.1236
				text = "L"
			intervals [765]:
				xmin = 374.1236
				xmax = 374.1936
				text = "AY1"
			intervals [766]:
				xmin = 374.1936
				xmax = 374.2236
				text = "K"
			intervals [767]:
				xmin = 374.2236
				xmax = 374.2536
				text = "AA1"
			intervals [768]:
				xmin = 374.2536
				xmax = 374.3236
				text = "R"
			intervals [769]:
				xmin = 374.3236
				xmax = 374.3636
				text = "DH"
			intervals [770]:
				xmin = 374.3636
				xmax = 374.3936
				text = "EH1"
			intervals [771]:
				xmin = 374.3936
				xmax = 374.4636
				text = "R"
			intervals [772]:
				xmin = 374.4636
				xmax = 374.5436
				text = "EH1"
			intervals [773]:
				xmin = 374.5436
				xmax = 374.6136
				text = "N"
			intervals [774]:
				xmin = 374.6136
				xmax = 374.7036
				text = "IY0"
			intervals [775]:
				xmin = 374.7036
				xmax = 374.7836
				text = "AH1"
			intervals [776]:
				xmin = 374.7836
				xmax = 374.8236
				text = "DH"
			intervals [777]:
				xmin = 374.8236
				xmax = 374.9036
				text = "ER0"
			intervals [778]:
				xmin = 374.9036
				xmax = 375.0336
				text = "W"
			intervals [779]:
				xmin = 375.0336
				xmax = 375.1736
				text = "ER1"
			intervals [780]:
				xmin = 375.1736
				xmax = 375.2136
				text = "D"
			intervals [781]:
				xmin = 375.2136
				xmax = 375.2636
				text = "Z"
			intervals [782]:
				xmin = 375.2636
				xmax = 375.2936
				text = "DH"
			intervals [783]:
				xmin = 375.2936
				xmax = 375.3236
				text = "AH0"
			intervals [784]:
				xmin = 375.3236
				xmax = 375.3636
				text = "T"
			intervals [785]:
				xmin = 375.3636
				xmax = 375.4336
				text = "Y"
			intervals [786]:
				xmin = 375.4336
				xmax = 375.4636
				text = "UW1"
			intervals [787]:
				xmin = 375.4636
				xmax = 375.5236
				text = "K"
			intervals [788]:
				xmin = 375.5236
				xmax = 375.5536
				text = "AH0"
			intervals [789]:
				xmin = 375.5536
				xmax = 375.6136
				text = "N"
			intervals [790]:
				xmin = 375.6136
				xmax = 375.6636
				text = "TH"
			intervals [791]:
				xmin = 375.6636
				xmax = 375.7236
				text = "IH1"
			intervals [792]:
				xmin = 375.7236
				xmax = 375.7736
				text = "NG"
			intervals [793]:
				xmin = 375.7736
				xmax = 375.8536
				text = "K"
			intervals [794]:
				xmin = 375.8536
				xmax = 376.0236
				text = "AH1"
			intervals [795]:
				xmin = 376.0236
				xmax = 376.1036
				text = "V"
			intervals [796]:
				xmin = 376.1036
				xmax = 376.1636
				text = "L"
			intervals [797]:
				xmin = 376.1636
				xmax = 376.2336
				text = "AY1"
			intervals [798]:
				xmin = 376.2336
				xmax = 376.2936
				text = "K"
			intervals [799]:
				xmin = 376.2936
				xmax = 376.3236
				text = "G"
			intervals [800]:
				xmin = 376.3236
				xmax = 376.3636
				text = "IH1"
			intervals [801]:
				xmin = 376.3636
				xmax = 376.3936
				text = "V"
			intervals [802]:
				xmin = 376.3936
				xmax = 376.4336
				text = "M"
			intervals [803]:
				xmin = 376.4336
				xmax = 376.5036
				text = "IY1"
			intervals [804]:
				xmin = 376.5036
				xmax = 376.5736
				text = "S"
			intervals [805]:
				xmin = 376.5736
				xmax = 376.6136
				text = "AH1"
			intervals [806]:
				xmin = 376.6136
				xmax = 376.7036
				text = "M"
			intervals [807]:
				xmin = 376.7036
				xmax = 376.7536
				text = "W"
			intervals [808]:
				xmin = 376.7536
				xmax = 376.8736
				text = "ER1"
			intervals [809]:
				xmin = 376.8736
				xmax = 376.9036
				text = "D"
			intervals [810]:
				xmin = 376.9036
				xmax = 376.9536
				text = "Z"
			intervals [811]:
				xmin = 376.9536
				xmax = 377.0036
				text = "DH"
			intervals [812]:
				xmin = 377.0036
				xmax = 377.0336
				text = "AH0"
			intervals [813]:
				xmin = 377.0336
				xmax = 377.0836
				text = "T"
			intervals [814]:
				xmin = 377.0836
				xmax = 377.1536
				text = "W"
			intervals [815]:
				xmin = 377.1536
				xmax = 377.1936
				text = "AH0"
			intervals [816]:
				xmin = 377.1936
				xmax = 377.2336
				text = "Z"
			intervals [817]:
				xmin = 377.2336
				xmax = 377.3436
				text = "Y"
			intervals [818]:
				xmin = 377.3436
				xmax = 377.4636
				text = "UW1"
			intervals [819]:
				xmin = 377.4636
				xmax = 377.5136
				text = "Z"
			intervals [820]:
				xmin = 377.5136
				xmax = 377.5536
				text = "D"
			intervals [821]:
				xmin = 377.5536
				xmax = 377.5936
				text = "IH0"
			intervals [822]:
				xmin = 377.5936
				xmax = 377.6236
				text = "N"
			intervals [823]:
				xmin = 377.6236
				xmax = 377.6736
				text = "DH"
			intervals [824]:
				xmin = 377.6736
				xmax = 377.7236
				text = "AH0"
			intervals [825]:
				xmin = 377.7236
				xmax = 377.8636
				text = "P"
			intervals [826]:
				xmin = 377.8636
				xmax = 378.1936
				text = "AE1"
			intervals [827]:
				xmin = 378.1936
				xmax = 378.2736
				text = "S"
			intervals [828]:
				xmin = 378.2736
				xmax = 378.4936
				text = "T"
			intervals [829]:
				xmin = 378.4936
				xmax = 379.8157
				text = ""
			intervals [830]:
				xmin = 379.8157
				xmax = 379.8657
				text = "sil"
			intervals [831]:
				xmin = 379.8657
				xmax = 380.1757
				text = "AE1"
			intervals [832]:
				xmin = 380.1757
				xmax = 380.2757
				text = "N"
			intervals [833]:
				xmin = 380.2757
				xmax = 380.9102
				text = "sp"
			intervals [834]:
				xmin = 380.9102
				xmax = 380.9802
				text = "AO1"
			intervals [835]:
				xmin = 380.9802
				xmax = 381.0102
				text = "L"
			intervals [836]:
				xmin = 381.0102
				xmax = 381.0402
				text = "DH"
			intervals [837]:
				xmin = 381.0402
				xmax = 381.0702
				text = "AH0"
			intervals [838]:
				xmin = 381.0702
				xmax = 381.1102
				text = "W"
			intervals [839]:
				xmin = 381.1102
				xmax = 381.1702
				text = "EY1"
			intervals [840]:
				xmin = 381.1702
				xmax = 381.2202
				text = "AH1"
			intervals [841]:
				xmin = 381.2202
				xmax = 381.3102
				text = "P"
			intervals [842]:
				xmin = 381.3102
				xmax = 381.3902
				text = "T"
			intervals [843]:
				xmin = 381.3902
				xmax = 381.4602
				text = "IH0"
			intervals [844]:
				xmin = 381.4602
				xmax = 381.5702
				text = "N"
			intervals [845]:
				xmin = 381.5702
				xmax = 381.8502
				text = "AW1"
			intervals [846]:
				xmin = 381.8502
				xmax = 381.9602
				text = "sp"
			intervals [847]:
				xmin = 381.9602
				xmax = 382.0215
				text = ""
			intervals [848]:
				xmin = 382.0215
				xmax = 382.0715
				text = "DH"
			intervals [849]:
				xmin = 382.0715
				xmax = 382.1215
				text = "AH0"
			intervals [850]:
				xmin = 382.1215
				xmax = 382.1515
				text = "T"
			intervals [851]:
				xmin = 382.1515
				xmax = 382.1815
				text = "W"
			intervals [852]:
				xmin = 382.1815
				xmax = 382.2715
				text = "AA1"
			intervals [853]:
				xmin = 382.2715
				xmax = 382.3415
				text = "Z"
			intervals [854]:
				xmin = 382.3415
				xmax = 382.4015
				text = "sp"
			intervals [855]:
				xmin = 382.4015
				xmax = 382.4615
				text = "DH"
			intervals [856]:
				xmin = 382.4615
				xmax = 382.5415
				text = "AH0"
			intervals [857]:
				xmin = 382.5415
				xmax = 382.5715
				text = "T"
			intervals [858]:
				xmin = 382.5715
				xmax = 382.7815
				text = "EH1"
			intervals [859]:
				xmin = 382.7815
				xmax = 382.8515
				text = "Z"
			intervals [860]:
				xmin = 382.8515
				xmax = 382.9515
				text = "F"
			intervals [861]:
				xmin = 382.9515
				xmax = 382.9815
				text = "AA1"
			intervals [862]:
				xmin = 382.9815
				xmax = 383.0515
				text = "R"
			intervals [863]:
				xmin = 383.0515
				xmax = 383.1215
				text = "EH1"
			intervals [864]:
				xmin = 383.1215
				xmax = 383.2015
				text = "Z"
			intervals [865]:
				xmin = 383.2015
				xmax = 383.2515
				text = "B"
			intervals [866]:
				xmin = 383.2515
				xmax = 383.3315
				text = "AE1"
			intervals [867]:
				xmin = 383.3315
				xmax = 383.4115
				text = "K"
			intervals [868]:
				xmin = 383.4115
				xmax = 383.4515
				text = "EH1"
			intervals [869]:
				xmin = 383.4515
				xmax = 383.5215
				text = "Z"
			intervals [870]:
				xmin = 383.5215
				xmax = 383.5715
				text = "Y"
			intervals [871]:
				xmin = 383.5715
				xmax = 383.6115
				text = "UW1"
			intervals [872]:
				xmin = 383.6115
				xmax = 383.6715
				text = "R"
			intervals [873]:
				xmin = 383.6715
				xmax = 383.7315
				text = "IH0"
			intervals [874]:
				xmin = 383.7315
				xmax = 383.7715
				text = "M"
			intervals [875]:
				xmin = 383.7715
				xmax = 383.8115
				text = "EH1"
			intervals [876]:
				xmin = 383.8115
				xmax = 383.8915
				text = "M"
			intervals [877]:
				xmin = 383.8915
				xmax = 383.9215
				text = "B"
			intervals [878]:
				xmin = 383.9215
				xmax = 384.0015
				text = "ER0"
			intervals [879]:
				xmin = 384.0015
				xmax = 384.1915
				text = "S"
			intervals [880]:
				xmin = 384.1915
				xmax = 384.2815
				text = "ER1"
			intervals [881]:
				xmin = 384.2815
				xmax = 384.3115
				text = "T"
			intervals [882]:
				xmin = 384.3115
				xmax = 384.3515
				text = "AH0"
			intervals [883]:
				xmin = 384.3515
				xmax = 384.4015
				text = "N"
			intervals [884]:
				xmin = 384.4015
				xmax = 384.5415
				text = "S"
			intervals [885]:
				xmin = 384.5415
				xmax = 384.6415
				text = "L"
			intervals [886]:
				xmin = 384.6415
				xmax = 384.7515
				text = "EY1"
			intervals [887]:
				xmin = 384.7515
				xmax = 384.9315
				text = "NG"
			intervals [888]:
				xmin = 384.9315
				xmax = 385.0215
				text = "Z"
			intervals [889]:
				xmin = 385.0215
				xmax = 385.1215
				text = "ER0"
			intervals [890]:
				xmin = 385.1215
				xmax = 385.1815
				text = "W"
			intervals [891]:
				xmin = 385.1815
				xmax = 385.2215
				text = "AH2"
			intervals [892]:
				xmin = 385.2215
				xmax = 385.2815
				text = "T"
			intervals [893]:
				xmin = 385.2815
				xmax = 385.3315
				text = "EH1"
			intervals [894]:
				xmin = 385.3315
				xmax = 385.3715
				text = "V"
			intervals [895]:
				xmin = 385.3715
				xmax = 385.4415
				text = "ER0"
			intervals [896]:
				xmin = 385.4415
				xmax = 385.4715
				text = "sp"
			intervals [897]:
				xmin = 385.4715
				xmax = 385.5015
				text = "W"
			intervals [898]:
				xmin = 385.5015
				xmax = 385.5615
				text = "AO1"
			intervals [899]:
				xmin = 385.5615
				xmax = 385.6615
				text = "Z"
			intervals [900]:
				xmin = 385.6615
				xmax = 385.7415
				text = "Y"
			intervals [901]:
				xmin = 385.7415
				xmax = 385.9515
				text = "UW1"
			intervals [902]:
				xmin = 385.9515
				xmax = 386.0315
				text = "Z"
			intervals [903]:
				xmin = 386.0315
				xmax = 386.1115
				text = "D"
			intervals [904]:
				xmin = 386.1115
				xmax = 396.315
				text = ""
			intervals [905]:
				xmin = 396.315
				xmax = 396.485
				text = "Y"
			intervals [906]:
				xmin = 396.485
				xmax = 396.535
				text = "UW1"
			intervals [907]:
				xmin = 396.535
				xmax = 396.575
				text = "OW2"
			intervals [908]:
				xmin = 396.575
				xmax = 396.655
				text = "K"
			intervals [909]:
				xmin = 396.655
				xmax = 396.765
				text = "EY1"
			intervals [910]:
				xmin = 396.765
				xmax = 407.8248
				text = "sp"
			intervals [911]:
				xmin = 407.8248
				xmax = 407.9248
				text = "Y"
			intervals [912]:
				xmin = 407.9248
				xmax = 407.9648
				text = "AE1"
			intervals [913]:
				xmin = 407.9648
				xmax = 408.0748
				text = "S"
			intervals [914]:
				xmin = 408.0748
				xmax = 408.1048
				text = "OW1"
			intervals [915]:
				xmin = 408.1048
				xmax = 408.1348
				text = "sp"
			intervals [916]:
				xmin = 408.1348
				xmax = 408.1748
				text = "G"
			intervals [917]:
				xmin = 408.1748
				xmax = 408.2048
				text = "IH1"
			intervals [918]:
				xmin = 408.2048
				xmax = 408.2348
				text = "V"
			intervals [919]:
				xmin = 408.2348
				xmax = 408.2748
				text = "M"
			intervals [920]:
				xmin = 408.2748
				xmax = 408.3248
				text = "IY1"
			intervals [921]:
				xmin = 408.3248
				xmax = 408.4348
				text = "S"
			intervals [922]:
				xmin = 408.4348
				xmax = 408.4648
				text = "AH1"
			intervals [923]:
				xmin = 408.4648
				xmax = 408.5348
				text = "M"
			intervals [924]:
				xmin = 408.5348
				xmax = 408.6448
				text = "W"
			intervals [925]:
				xmin = 408.6448
				xmax = 408.8148
				text = "ER1"
			intervals [926]:
				xmin = 408.8148
				xmax = 408.8548
				text = "D"
			intervals [927]:
				xmin = 408.8548
				xmax = 408.9448
				text = "Z"
			intervals [928]:
				xmin = 408.9448
				xmax = 408.9848
				text = "F"
			intervals [929]:
				xmin = 408.9848
				xmax = 409.0148
				text = "R"
			intervals [930]:
				xmin = 409.0148
				xmax = 409.0448
				text = "AH1"
			intervals [931]:
				xmin = 409.0448
				xmax = 409.1748
				text = "M"
			intervals [932]:
				xmin = 409.1748
				xmax = 409.2348
				text = "sp"
			intervals [933]:
				xmin = 409.2348
				xmax = 409.2948
				text = "F"
			intervals [934]:
				xmin = 409.2948
				xmax = 409.3448
				text = "ER0"
			intervals [935]:
				xmin = 409.3448
				xmax = 409.6048
				text = "M"
			intervals [936]:
				xmin = 409.6048
				xmax = 409.6548
				text = "sp"
			intervals [937]:
				xmin = 409.6548
				xmax = 409.8478
				text = ""
			intervals [938]:
				xmin = 409.8478
				xmax = 410.0778
				text = "AO1"
			intervals [939]:
				xmin = 410.0778
				xmax = 410.1378
				text = "L"
			intervals [940]:
				xmin = 410.1378
				xmax = 410.1678
				text = "DH"
			intervals [941]:
				xmin = 410.1678
				xmax = 410.1978
				text = "AH0"
			intervals [942]:
				xmin = 410.1978
				xmax = 410.2578
				text = "W"
			intervals [943]:
				xmin = 410.2578
				xmax = 410.3478
				text = "EY1"
			intervals [944]:
				xmin = 410.3478
				xmax = 410.4378
				text = "B"
			intervals [945]:
				xmin = 410.4378
				xmax = 410.5478
				text = "AE1"
			intervals [946]:
				xmin = 410.5478
				xmax = 410.6078
				text = "K"
			intervals [947]:
				xmin = 410.6078
				xmax = 410.6578
				text = "EH1"
			intervals [948]:
				xmin = 410.6578
				xmax = 410.7078
				text = "Z"
			intervals [949]:
				xmin = 410.7078
				xmax = 410.7878
				text = "F"
			intervals [950]:
				xmin = 410.7878
				xmax = 410.9278
				text = "AA1"
			intervals [951]:
				xmin = 410.9278
				xmax = 410.9578
				text = "R"
			intervals [952]:
				xmin = 410.9578
				xmax = 410.9878
				text = "EH1"
			intervals [953]:
				xmin = 410.9878
				xmax = 411.0178
				text = "Z"
			intervals [954]:
				xmin = 411.0178
				xmax = 411.0478
				text = "Y"
			intervals [955]:
				xmin = 411.0478
				xmax = 411.0778
				text = "UW1"
			intervals [956]:
				xmin = 411.0778
				xmax = 411.1078
				text = "R"
			intervals [957]:
				xmin = 411.1078
				xmax = 411.2078
				text = "IH0"
			intervals [958]:
				xmin = 411.2078
				xmax = 411.2578
				text = "M"
			intervals [959]:
				xmin = 411.2578
				xmax = 411.2878
				text = "EH1"
			intervals [960]:
				xmin = 411.2878
				xmax = 411.3378
				text = "M"
			intervals [961]:
				xmin = 411.3378
				xmax = 411.3778
				text = "B"
			intervals [962]:
				xmin = 411.3778
				xmax = 411.4078
				text = "ER0"
			intervals [963]:
				xmin = 411.4078
				xmax = 411.5478
				text = "AO1"
			intervals [964]:
				xmin = 411.5478
				xmax = 411.5778
				text = "L"
			intervals [965]:
				xmin = 411.5778
				xmax = 411.6078
				text = "DH"
			intervals [966]:
				xmin = 411.6078
				xmax = 411.6378
				text = "AH0"
			intervals [967]:
				xmin = 411.6378
				xmax = 411.6778
				text = "W"
			intervals [968]:
				xmin = 411.6778
				xmax = 411.7378
				text = "EY1"
			intervals [969]:
				xmin = 411.7378
				xmax = 411.7878
				text = "AH1"
			intervals [970]:
				xmin = 411.7878
				xmax = 411.8478
				text = "P"
			intervals [971]:
				xmin = 411.8478
				xmax = 411.9378
				text = "T"
			intervals [972]:
				xmin = 411.9378
				xmax = 411.9678
				text = "IH0"
			intervals [973]:
				xmin = 411.9678
				xmax = 411.9978
				text = "sp"
			intervals [974]:
				xmin = 411.9978
				xmax = 412.0878
				text = "N"
			intervals [975]:
				xmin = 412.0878
				xmax = 412.2378
				text = "AW1"
			intervals [976]:
				xmin = 412.2378
				xmax = 412.3178
				text = "sp"
			intervals [977]:
				xmin = 412.3178
				xmax = 413.7188
				text = ""
			intervals [978]:
				xmin = 413.7188
				xmax = 413.8388
				text = "S"
			intervals [979]:
				xmin = 413.8388
				xmax = 413.8688
				text = "AH1"
			intervals [980]:
				xmin = 413.8688
				xmax = 413.9588
				text = "M"
			intervals [981]:
				xmin = 413.9588
				xmax = 414.1188
				text = "S"
			intervals [982]:
				xmin = 414.1188
				xmax = 414.2188
				text = "L"
			intervals [983]:
				xmin = 414.2188
				xmax = 414.3488
				text = "EY1"
			intervals [984]:
				xmin = 414.3488
				xmax = 414.4988
				text = "NG"
			intervals [985]:
				xmin = 414.4988
				xmax = 414.7088
				text = "Z"
			intervals [986]:
				xmin = 414.7088
				xmax = 425.7908
				text = ""
			intervals [987]:
				xmin = 425.7908
				xmax = 425.8408
				text = "sil"
			intervals [988]:
				xmin = 425.8408
				xmax = 425.8708
				text = "G"
			intervals [989]:
				xmin = 425.8708
				xmax = 425.9108
				text = "IH1"
			intervals [990]:
				xmin = 425.9108
				xmax = 425.9408
				text = "V"
			intervals [991]:
				xmin = 425.9408
				xmax = 425.9908
				text = "M"
			intervals [992]:
				xmin = 425.9908
				xmax = 426.0408
				text = "IY1"
			intervals [993]:
				xmin = 426.0408
				xmax = 426.1308
				text = "S"
			intervals [994]:
				xmin = 426.1308
				xmax = 426.1608
				text = "AH1"
			intervals [995]:
				xmin = 426.1608
				xmax = 426.2408
				text = "M"
			intervals [996]:
				xmin = 426.2408
				xmax = 426.2808
				text = "IH0"
			intervals [997]:
				xmin = 426.2808
				xmax = 426.3108
				text = "G"
			intervals [998]:
				xmin = 426.3108
				xmax = 426.4008
				text = "Z"
			intervals [999]:
				xmin = 426.4008
				xmax = 426.5308
				text = "AE1"
			intervals [1000]:
				xmin = 426.5308
				xmax = 426.5708
				text = "M"
			intervals [1001]:
				xmin = 426.5708
				xmax = 426.6608
				text = "P"
			intervals [1002]:
				xmin = 426.6608
				xmax = 426.6908
				text = "AH0"
			intervals [1003]:
				xmin = 426.6908
				xmax = 426.7208
				text = "L"
			intervals [1004]:
				xmin = 426.7208
				xmax = 426.8908
				text = "Z"
			intervals [1005]:
				xmin = 426.8908
				xmax = 474.7513
				text = ""
			intervals [1006]:
				xmin = 474.7513
				xmax = 474.8113
				text = "sil"
			intervals [1007]:
				xmin = 474.8113
				xmax = 474.9113
				text = "HH"
			intervals [1008]:
				xmin = 474.9113
				xmax = 475.0213
				text = "AW1"
			intervals [1009]:
				xmin = 475.0213
				xmax = 475.0813
				text = "OW1"
			intervals [1010]:
				xmin = 475.0813
				xmax = 475.1313
				text = "L"
			intervals [1011]:
				xmin = 475.1313
				xmax = 475.1713
				text = "D"
			intervals [1012]:
				xmin = 475.1713
				xmax = 475.2113
				text = "ER0"
			intervals [1013]:
				xmin = 475.2113
				xmax = 475.3313
				text = "Y"
			intervals [1014]:
				xmin = 475.3313
				xmax = 475.4213
				text = "UW1"
			intervals [1015]:
				xmin = 475.4213
				xmax = 475.4713
				text = "sp"
			intervals [1016]:
				xmin = 475.4713
				xmax = 478.058
				text = ""
			intervals [1017]:
				xmin = 478.058
				xmax = 478.178
				text = "TH"
			intervals [1018]:
				xmin = 478.178
				xmax = 478.258
				text = "ER1"
			intervals [1019]:
				xmin = 478.258
				xmax = 478.308
				text = "D"
			intervals [1020]:
				xmin = 478.308
				xmax = 478.398
				text = "IY0"
			intervals [1021]:
				xmin = 478.398
				xmax = 478.508
				text = "S"
			intervals [1022]:
				xmin = 478.508
				xmax = 478.628
				text = "IH1"
			intervals [1023]:
				xmin = 478.628
				xmax = 478.748
				text = "K"
			intervals [1024]:
				xmin = 478.748
				xmax = 478.868
				text = "S"
			intervals [1025]:
				xmin = 478.868
				xmax = 480.5952
				text = ""
			intervals [1026]:
				xmin = 480.5952
				xmax = 480.6752
				text = "sil"
			intervals [1027]:
				xmin = 480.6752
				xmax = 480.7252
				text = "S"
			intervals [1028]:
				xmin = 480.7252
				xmax = 480.7952
				text = "OW1"
			intervals [1029]:
				xmin = 480.7952
				xmax = 480.9352
				text = "T"
			intervals [1030]:
				xmin = 480.9352
				xmax = 480.9952
				text = "EH1"
			intervals [1031]:
				xmin = 480.9952
				xmax = 481.0252
				text = "L"
			intervals [1032]:
				xmin = 481.0252
				xmax = 481.0852
				text = "M"
			intervals [1033]:
				xmin = 481.0852
				xmax = 481.1252
				text = "IY1"
			intervals [1034]:
				xmin = 481.1252
				xmax = 481.2152
				text = "AH0"
			intervals [1035]:
				xmin = 481.2152
				xmax = 481.2652
				text = "B"
			intervals [1036]:
				xmin = 481.2652
				xmax = 481.4152
				text = "AW1"
			intervals [1037]:
				xmin = 481.4152
				xmax = 481.5652
				text = "T"
			intervals [1038]:
				xmin = 481.5652
				xmax = 481.6852
				text = "sp"
			intervals [1039]:
				xmin = 481.6852
				xmax = 481.7952
				text = "Y"
			intervals [1040]:
				xmin = 481.7952
				xmax = 481.8252
				text = "UH1"
			intervals [1041]:
				xmin = 481.8252
				xmax = 481.8552
				text = "R"
			intervals [1042]:
				xmin = 481.8552
				xmax = 481.9152
				text = "N"
			intervals [1043]:
				xmin = 481.9152
				xmax = 482.0552
				text = "EY1"
			intervals [1044]:
				xmin = 482.0552
				xmax = 482.1152
				text = "B"
			intervals [1045]:
				xmin = 482.1152
				xmax = 482.1552
				text = "ER0"
			intervals [1046]:
				xmin = 482.1552
				xmax = 482.2152
				text = "HH"
			intervals [1047]:
				xmin = 482.2152
				xmax = 482.3152
				text = "UH2"
			intervals [1048]:
				xmin = 482.3152
				xmax = 482.3452
				text = "D"
			intervals [1049]:
				xmin = 482.3452
				xmax = 482.3852
				text = "DH"
			intervals [1050]:
				xmin = 482.3852
				xmax = 482.4152
				text = "AH0"
			intervals [1051]:
				xmin = 482.4152
				xmax = 482.4652
				text = "T"
			intervals [1052]:
				xmin = 482.4652
				xmax = 482.5252
				text = "Y"
			intervals [1053]:
				xmin = 482.5252
				xmax = 482.5552
				text = "UW1"
			intervals [1054]:
				xmin = 482.5552
				xmax = 482.6052
				text = "G"
			intervals [1055]:
				xmin = 482.6052
				xmax = 482.7052
				text = "R"
			intervals [1056]:
				xmin = 482.7052
				xmax = 482.7652
				text = "UW1"
			intervals [1057]:
				xmin = 482.7652
				xmax = 482.8252
				text = "AH1"
			intervals [1058]:
				xmin = 482.8252
				xmax = 482.9252
				text = "P"
			intervals [1059]:
				xmin = 482.9252
				xmax = 483.0852
				text = "IH1"
			intervals [1060]:
				xmin = 483.0852
				xmax = 483.1852
				text = "N"
			intervals [1061]:
				xmin = 483.1852
				xmax = 483.2252
				text = "AH0"
			intervals [1062]:
				xmin = 483.2252
				xmax = 483.2852
				text = "N"
			intervals [1063]:
				xmin = 483.2852
				xmax = 483.4052
				text = "T"
			intervals [1064]:
				xmin = 483.4052
				xmax = 483.5152
				text = "EH1"
			intervals [1065]:
				xmin = 483.5152
				xmax = 483.5552
				text = "L"
			intervals [1066]:
				xmin = 483.5552
				xmax = 483.6252
				text = "M"
			intervals [1067]:
				xmin = 483.6252
				xmax = 483.7352
				text = "IY1"
			intervals [1068]:
				xmin = 483.7352
				xmax = 483.7952
				text = "L"
			intervals [1069]:
				xmin = 483.7952
				xmax = 483.8552
				text = "AY1"
			intervals [1070]:
				xmin = 483.8552
				xmax = 483.8852
				text = "K"
			intervals [1071]:
				xmin = 483.8852
				xmax = 483.9552
				text = "HH"
			intervals [1072]:
				xmin = 483.9552
				xmax = 484.0552
				text = "AW1"
			intervals [1073]:
				xmin = 484.0552
				xmax = 484.1452
				text = "W"
			intervals [1074]:
				xmin = 484.1452
				xmax = 484.2452
				text = "AH1"
			intervals [1075]:
				xmin = 484.2452
				xmax = 484.3152
				text = "Z"
			intervals [1076]:
				xmin = 484.3152
				xmax = 484.3552
				text = "IH0"
			intervals [1077]:
				xmin = 484.3552
				xmax = 484.4852
				text = "T"
			intervals [1078]:
				xmin = 484.4852
				xmax = 522.3751
				text = ""
			intervals [1079]:
				xmin = 522.3751
				xmax = 522.5551
				text = "S"
			intervals [1080]:
				xmin = 522.5551
				xmax = 522.7951
				text = "OW1"
			intervals [1081]:
				xmin = 522.7951
				xmax = 522.8851
				text = "sp"
			intervals [1082]:
				xmin = 522.8851
				xmax = 522.9851
				text = "HH"
			intervals [1083]:
				xmin = 522.9851
				xmax = 523.0651
				text = "AW1"
			intervals [1084]:
				xmin = 523.0651
				xmax = 523.1151
				text = "L"
			intervals [1085]:
				xmin = 523.1151
				xmax = 523.2351
				text = "AO1"
			intervals [1086]:
				xmin = 523.2351
				xmax = 523.2751
				text = "NG"
			intervals [1087]:
				xmin = 523.2751
				xmax = 523.3051
				text = "D"
			intervals [1088]:
				xmin = 523.3051
				xmax = 523.3651
				text = "IH0"
			intervals [1089]:
				xmin = 523.3651
				xmax = 523.4551
				text = "D"
			intervals [1090]:
				xmin = 523.4551
				xmax = 523.5451
				text = "Y"
			intervals [1091]:
				xmin = 523.5451
				xmax = 523.7551
				text = "UW1"
			intervals [1092]:
				xmin = 523.7551
				xmax = 523.8151
				text = "sp"
			intervals [1093]:
				xmin = 523.8151
				xmax = 524.2319
				text = ""
			intervals [1094]:
				xmin = 524.2319
				xmax = 524.4219
				text = "S"
			intervals [1095]:
				xmin = 524.4219
				xmax = 524.7019
				text = "OW1"
			intervals [1096]:
				xmin = 524.7019
				xmax = 524.7819
				text = "sp"
			intervals [1097]:
				xmin = 524.7819
				xmax = 525.1203
				text = ""
			intervals [1098]:
				xmin = 525.1203
				xmax = 525.2403
				text = "B"
			intervals [1099]:
				xmin = 525.2403
				xmax = 525.3403
				text = "EY1"
			intervals [1100]:
				xmin = 525.3403
				xmax = 525.3803
				text = "S"
			intervals [1101]:
				xmin = 525.3803
				xmax = 525.4103
				text = "IH0"
			intervals [1102]:
				xmin = 525.4103
				xmax = 525.4403
				text = "K"
			intervals [1103]:
				xmin = 525.4403
				xmax = 525.4703
				text = "L"
			intervals [1104]:
				xmin = 525.4703
				xmax = 525.7503
				text = "IY0"
			intervals [1105]:
				xmin = 525.7503
				xmax = 525.8103
				text = "sp"
			intervals [1106]:
				xmin = 525.8103
				xmax = 526.046
				text = ""
			intervals [1107]:
				xmin = 526.046
				xmax = 526.116
				text = "D"
			intervals [1108]:
				xmin = 526.116
				xmax = 526.156
				text = "IH1"
			intervals [1109]:
				xmin = 526.156
				xmax = 526.246
				text = "D"
			intervals [1110]:
				xmin = 526.246
				xmax = 526.296
				text = "Y"
			intervals [1111]:
				xmin = 526.296
				xmax = 526.356
				text = "UW1"
			intervals [1112]:
				xmin = 526.356
				xmax = 526.446
				text = "S"
			intervals [1113]:
				xmin = 526.446
				xmax = 526.526
				text = "P"
			intervals [1114]:
				xmin = 526.526
				xmax = 526.596
				text = "EH1"
			intervals [1115]:
				xmin = 526.596
				xmax = 526.746
				text = "N"
			intervals [1116]:
				xmin = 526.746
				xmax = 526.816
				text = "D"
			intervals [1117]:
				xmin = 526.816
				xmax = 526.846
				text = "sp"
			intervals [1118]:
				xmin = 526.846
				xmax = 526.966
				text = "M"
			intervals [1119]:
				xmin = 526.966
				xmax = 527.006
				text = "AO1"
			intervals [1120]:
				xmin = 527.006
				xmax = 527.106
				text = "R"
			intervals [1121]:
				xmin = 527.106
				xmax = 527.156
				text = "D"
			intervals [1122]:
				xmin = 527.156
				xmax = 527.266
				text = "IY1"
			intervals [1123]:
				xmin = 527.266
				xmax = 527.386
				text = "S"
			intervals [1124]:
				xmin = 527.386
				xmax = 527.656
				text = "IY1"
			intervals [1125]:
				xmin = 527.656
				xmax = 528.155
				text = ""
			intervals [1126]:
				xmin = 528.155
				xmax = 528.195
				text = "sil"
			intervals [1127]:
				xmin = 528.195
				xmax = 528.255
				text = "IH1"
			intervals [1128]:
				xmin = 528.255
				xmax = 528.325
				text = "N"
			intervals [1129]:
				xmin = 528.325
				xmax = 528.375
				text = "Y"
			intervals [1130]:
				xmin = 528.375
				xmax = 528.415
				text = "UH1"
			intervals [1131]:
				xmin = 528.415
				xmax = 528.445
				text = "R"
			intervals [1132]:
				xmin = 528.445
				xmax = 528.665
				text = "ER1"
			intervals [1133]:
				xmin = 528.665
				xmax = 528.745
				text = "L"
			intervals [1134]:
				xmin = 528.745
				xmax = 528.895
				text = "IY0"
			intervals [1135]:
				xmin = 528.895
				xmax = 528.945
				text = "ER0"
			intervals [1136]:
				xmin = 528.945
				xmax = 529.025
				text = "L"
			intervals [1137]:
				xmin = 529.025
				xmax = 529.215
				text = "AY1"
			intervals [1138]:
				xmin = 529.215
				xmax = 529.365
				text = "F"
			intervals [1139]:
				xmin = 529.365
				xmax = 529.415
				text = "L"
			intervals [1140]:
				xmin = 529.415
				xmax = 529.485
				text = "AY1"
			intervals [1141]:
				xmin = 529.485
				xmax = 529.615
				text = "K"
			intervals [1142]:
				xmin = 529.615
				xmax = 529.7077
				text = ""
			intervals [1143]:
				xmin = 529.7077
				xmax = 529.7977
				text = "F"
			intervals [1144]:
				xmin = 529.7977
				xmax = 529.8377
				text = "ER0"
			intervals [1145]:
				xmin = 529.8377
				xmax = 529.8977
				text = "M"
			intervals [1146]:
				xmin = 529.8977
				xmax = 529.9477
				text = "W"
			intervals [1147]:
				xmin = 529.9477
				xmax = 529.9977
				text = "AH1"
			intervals [1148]:
				xmin = 529.9977
				xmax = 530.0277
				text = "T"
			intervals [1149]:
				xmin = 530.0277
				xmax = 530.2277
				text = "EY1"
			intervals [1150]:
				xmin = 530.2277
				xmax = 530.2977
				text = "JH"
			intervals [1151]:
				xmin = 530.2977
				xmax = 530.3377
				text = "T"
			intervals [1152]:
				xmin = 530.3377
				xmax = 530.3877
				text = "AH0"
			intervals [1153]:
				xmin = 530.3877
				xmax = 530.4577
				text = "W"
			intervals [1154]:
				xmin = 530.4577
				xmax = 530.5177
				text = "AH1"
			intervals [1155]:
				xmin = 530.5177
				xmax = 530.5477
				text = "T"
			intervals [1156]:
				xmin = 530.5477
				xmax = 530.7877
				text = "EY1"
			intervals [1157]:
				xmin = 530.7877
				xmax = 530.9977
				text = "JH"
			intervals [1158]:
				xmin = 530.9977
				xmax = 531.4817
				text = ""
			intervals [1159]:
				xmin = 531.4817
				xmax = 531.5617
				text = "D"
			intervals [1160]:
				xmin = 531.5617
				xmax = 531.6017
				text = "IH0"
			intervals [1161]:
				xmin = 531.6017
				xmax = 531.6717
				text = "D"
			intervals [1162]:
				xmin = 531.6717
				xmax = 531.7217
				text = "Y"
			intervals [1163]:
				xmin = 531.7217
				xmax = 531.7917
				text = "UW1"
			intervals [1164]:
				xmin = 531.7917
				xmax = 531.8317
				text = "L"
			intervals [1165]:
				xmin = 531.8317
				xmax = 531.8817
				text = "IH1"
			intervals [1166]:
				xmin = 531.8817
				xmax = 531.9417
				text = "V"
			intervals [1167]:
				xmin = 531.9417
				xmax = 531.9717
				text = "sp"
			intervals [1168]:
				xmin = 531.9717
				xmax = 532.0417
				text = "IH0"
			intervals [1169]:
				xmin = 532.0417
				xmax = 532.1117
				text = "N"
			intervals [1170]:
				xmin = 532.1117
				xmax = 532.1717
				text = "D"
			intervals [1171]:
				xmin = 532.1717
				xmax = 532.2817
				text = "IY1"
			intervals [1172]:
				xmin = 532.2817
				xmax = 532.4017
				text = "S"
			intervals [1173]:
				xmin = 532.4017
				xmax = 532.5017
				text = "IY1"
			intervals [1174]:
				xmin = 532.5017
				xmax = 563.7007
				text = "sp"
			intervals [1175]:
				xmin = 563.7007
				xmax = 563.7307
				text = "L"
			intervals [1176]:
				xmin = 563.7307
				xmax = 563.8107
				text = "IY2"
			intervals [1177]:
				xmin = 563.8107
				xmax = 563.8607
				text = "G"
			intervals [1178]:
				xmin = 563.8607
				xmax = 563.9207
				text = "AH0"
			intervals [1179]:
				xmin = 563.9207
				xmax = 563.9507
				text = "L"
			intervals [1180]:
				xmin = 563.9507
				xmax = 563.9807
				text = "AH0"
			intervals [1181]:
				xmin = 563.9807
				xmax = 564.0607
				text = "Z"
			intervals [1182]:
				xmin = 564.0607
				xmax = 564.1507
				text = "EY1"
			intervals [1183]:
				xmin = 564.1507
				xmax = 564.2407
				text = "SH"
			intervals [1184]:
				xmin = 564.2407
				xmax = 564.2707
				text = "AH0"
			intervals [1185]:
				xmin = 564.2707
				xmax = 564.3107
				text = "N"
			intervals [1186]:
				xmin = 564.3107
				xmax = 564.3607
				text = "AH0"
			intervals [1187]:
				xmin = 564.3607
				xmax = 564.3907
				text = "V"
			intervals [1188]:
				xmin = 564.3907
				xmax = 564.4807
				text = "M"
			intervals [1189]:
				xmin = 564.4807
				xmax = 564.5207
				text = "EH2"
			intervals [1190]:
				xmin = 564.5207
				xmax = 564.6007
				text = "R"
			intervals [1191]:
				xmin = 564.6007
				xmax = 564.6707
				text = "AH0"
			intervals [1192]:
				xmin = 564.6707
				xmax = 564.7807
				text = "W"
			intervals [1193]:
				xmin = 564.7807
				xmax = 564.9007
				text = "AA1"
			intervals [1194]:
				xmin = 564.9007
				xmax = 564.9707
				text = "N"
			intervals [1195]:
				xmin = 564.9707
				xmax = 565.0007
				text = "AH0"
			intervals [1196]:
				xmin = 565.0007
				xmax = 565.1107
				text = "sp"
			intervals [1197]:
				xmin = 565.1107
				xmax = 566.8562
				text = ""
			intervals [1198]:
				xmin = 566.8562
				xmax = 566.9162
				text = "HH"
			intervals [1199]:
				xmin = 566.9162
				xmax = 566.9562
				text = "W"
			intervals [1200]:
				xmin = 566.9562
				xmax = 567.0062
				text = "EH1"
			intervals [1201]:
				xmin = 567.0062
				xmax = 567.0362
				text = "N"
			intervals [1202]:
				xmin = 567.0362
				xmax = 567.0762
				text = "D"
			intervals [1203]:
				xmin = 567.0762
				xmax = 567.1262
				text = "IH0"
			intervals [1204]:
				xmin = 567.1262
				xmax = 567.1562
				text = "D"
			intervals [1205]:
				xmin = 567.1562
				xmax = 567.1862
				text = "DH"
			intervals [1206]:
				xmin = 567.1862
				xmax = 567.2662
				text = "AE1"
			intervals [1207]:
				xmin = 567.2662
				xmax = 567.3262
				text = "T"
			intervals [1208]:
				xmin = 567.3262
				xmax = 567.4062
				text = "K"
			intervals [1209]:
				xmin = 567.4062
				xmax = 567.4462
				text = "AH1"
			intervals [1210]:
				xmin = 567.4462
				xmax = 567.5162
				text = "M"
			intervals [1211]:
				xmin = 567.5162
				xmax = 567.5962
				text = "AH0"
			intervals [1212]:
				xmin = 567.5962
				xmax = 567.6462
				text = "B"
			intervals [1213]:
				xmin = 567.6462
				xmax = 567.7862
				text = "AW1"
			intervals [1214]:
				xmin = 567.7862
				xmax = 567.8362
				text = "T"
			intervals [1215]:
				xmin = 567.8362
				xmax = 583.3075
				text = "sp"
			intervals [1216]:
				xmin = 583.3075
				xmax = 583.3975
				text = "S"
			intervals [1217]:
				xmin = 583.3975
				xmax = 583.4675
				text = "OW1"
			intervals [1218]:
				xmin = 583.4675
				xmax = 583.4975
				text = "IH0"
			intervals [1219]:
				xmin = 583.4975
				xmax = 583.6775
				text = "N"
			intervals [1220]:
				xmin = 583.6775
				xmax = 583.7175
				text = "D"
			intervals [1221]:
				xmin = 583.7175
				xmax = 583.8575
				text = "IY1"
			intervals [1222]:
				xmin = 583.8575
				xmax = 583.9475
				text = "S"
			intervals [1223]:
				xmin = 583.9475
				xmax = 584.0275
				text = "IY1"
			intervals [1224]:
				xmin = 584.0275
				xmax = 584.1275
				text = "Y"
			intervals [1225]:
				xmin = 584.1275
				xmax = 584.1775
				text = "UW1"
			intervals [1226]:
				xmin = 584.1775
				xmax = 584.2175
				text = "K"
			intervals [1227]:
				xmin = 584.2175
				xmax = 584.2475
				text = "AH0"
			intervals [1228]:
				xmin = 584.2475
				xmax = 584.3575
				text = "N"
			intervals [1229]:
				xmin = 584.3575
				xmax = 584.4175
				text = "W"
			intervals [1230]:
				xmin = 584.4175
				xmax = 584.5375
				text = "AO1"
			intervals [1231]:
				xmin = 584.5375
				xmax = 584.6075
				text = "K"
			intervals [1232]:
				xmin = 584.6075
				xmax = 584.7575
				text = "ER0"
			intervals [1233]:
				xmin = 584.7575
				xmax = 585.1075
				text = "AW1"
			intervals [1234]:
				xmin = 585.1075
				xmax = 585.1775
				text = "N"
			intervals [1235]:
				xmin = 585.1775
				xmax = 585.2075
				text = "D"
			intervals [1236]:
				xmin = 585.2075
				xmax = 585.2375
				text = "AH0"
			intervals [1237]:
				xmin = 585.2375
				xmax = 585.4875
				text = "N"
			intervals [1238]:
				xmin = 585.4875
				xmax = 585.5575
				text = "sp"
			intervals [1239]:
				xmin = 585.5575
				xmax = 585.8419
				text = ""
			intervals [1240]:
				xmin = 585.8419
				xmax = 586.0119
				text = "S"
			intervals [1241]:
				xmin = 586.0119
				xmax = 586.0619
				text = "M"
			intervals [1242]:
				xmin = 586.0619
				xmax = 586.1419
				text = "OW1"
			intervals [1243]:
				xmin = 586.1419
				xmax = 586.2219
				text = "K"
			intervals [1244]:
				xmin = 586.2219
				xmax = 586.2519
				text = "M"
			intervals [1245]:
				xmin = 586.2519
				xmax = 586.2819
				text = "EH2"
			intervals [1246]:
				xmin = 586.2819
				xmax = 586.3419
				text = "R"
			intervals [1247]:
				xmin = 586.3419
				xmax = 586.4119
				text = "AH0"
			intervals [1248]:
				xmin = 586.4119
				xmax = 586.4719
				text = "W"
			intervals [1249]:
				xmin = 586.4719
				xmax = 586.5519
				text = "AA1"
			intervals [1250]:
				xmin = 586.5519
				xmax = 586.5819
				text = "N"
			intervals [1251]:
				xmin = 586.5819
				xmax = 586.6219
				text = "AH0"
			intervals [1252]:
				xmin = 586.6219
				xmax = 598.6362
				text = "sp"
			intervals [1253]:
				xmin = 598.6362
				xmax = 598.8062
				text = "OW1"
			intervals [1254]:
				xmin = 598.8062
				xmax = 598.8362
				text = "sp"
			intervals [1255]:
				xmin = 598.8362
				xmax = 598.9662
				text = "W"
			intervals [1256]:
				xmin = 598.9662
				xmax = 599.2462
				text = "AW1"
			intervals [1257]:
				xmin = 599.2462
				xmax = 633.4337
				text = "sp"
			intervals [1258]:
				xmin = 633.4337
				xmax = 633.5037
				text = "R"
			intervals [1259]:
				xmin = 633.5037
				xmax = 633.5537
				text = "IH1"
			intervals [1260]:
				xmin = 633.5537
				xmax = 633.6437
				text = "CH"
			intervals [1261]:
				xmin = 633.6437
				xmax = 633.6937
				text = "ER0"
			intervals [1262]:
				xmin = 633.6937
				xmax = 633.7737
				text = "IH0"
			intervals [1263]:
				xmin = 633.7737
				xmax = 633.8137
				text = "N"
			intervals [1264]:
				xmin = 633.8137
				xmax = 633.9137
				text = "V"
			intervals [1265]:
				xmin = 633.9137
				xmax = 634.0537
				text = "AY1"
			intervals [1266]:
				xmin = 634.0537
				xmax = 634.0837
				text = "R"
			intervals [1267]:
				xmin = 634.0837
				xmax = 634.1137
				text = "AH0"
			intervals [1268]:
				xmin = 634.1137
				xmax = 634.1437
				text = "N"
			intervals [1269]:
				xmin = 634.1437
				xmax = 634.1737
				text = "M"
			intervals [1270]:
				xmin = 634.1737
				xmax = 634.2137
				text = "AH0"
			intervals [1271]:
				xmin = 634.2137
				xmax = 634.2437
				text = "N"
			intervals [1272]:
				xmin = 634.2437
				xmax = 634.2937
				text = "T"
			intervals [1273]:
				xmin = 634.2937
				xmax = 634.3237
				text = "sp"
			intervals [1274]:
				xmin = 634.3237
				xmax = 634.3937
				text = "B"
			intervals [1275]:
				xmin = 634.3937
				xmax = 634.7037
				text = "AY1"
			intervals [1276]:
				xmin = 634.7037
				xmax = 634.9864
				text = ""
			intervals [1277]:
				xmin = 634.9864
				xmax = 635.0564
				text = "B"
			intervals [1278]:
				xmin = 635.0564
				xmax = 635.3264
				text = "AY1"
			intervals [1279]:
				xmin = 635.3264
				xmax = 635.9809
				text = "sp"
			intervals [1280]:
				xmin = 635.9809
				xmax = 636.0109
				text = "V"
			intervals [1281]:
				xmin = 636.0109
				xmax = 636.1009
				text = "AY1"
			intervals [1282]:
				xmin = 636.1009
				xmax = 636.2709
				text = "AH0"
			intervals [1283]:
				xmin = 636.2709
				xmax = 636.3009
				text = "sp"
			intervals [1284]:
				xmin = 636.3009
				xmax = 636.3309
				text = "HH"
			intervals [1285]:
				xmin = 636.3309
				xmax = 636.7109
				text = "AW1"
			intervals [1286]:
				xmin = 636.7109
				xmax = 639.0535
				text = ""
			intervals [1287]:
				xmin = 639.0535
				xmax = 639.1135
				text = "B"
			intervals [1288]:
				xmin = 639.1135
				xmax = 639.1435
				text = "IH1"
			intervals [1289]:
				xmin = 639.1435
				xmax = 639.1735
				text = "L"
			intervals [1290]:
				xmin = 639.1735
				xmax = 639.2035
				text = "D"
			intervals [1291]:
				xmin = 639.2035
				xmax = 639.2335
				text = "IH0"
			intervals [1292]:
				xmin = 639.2335
				xmax = 639.2635
				text = "N"
			intervals [1293]:
				xmin = 639.2635
				xmax = 639.2935
				text = "AH1"
			intervals [1294]:
				xmin = 639.2935
				xmax = 639.3235
				text = "P"
			intervals [1295]:
				xmin = 639.3235
				xmax = 639.4135
				text = "sp"
			intervals [1296]:
				xmin = 639.4135
				xmax = 639.4435
				text = "DH"
			intervals [1297]:
				xmin = 639.4435
				xmax = 639.4735
				text = "AH0"
			intervals [1298]:
				xmin = 639.4735
				xmax = 639.5535
				text = "S"
			intervals [1299]:
				xmin = 639.5535
				xmax = 639.5935
				text = "L"
			intervals [1300]:
				xmin = 639.5935
				xmax = 639.7135
				text = "AH1"
			intervals [1301]:
				xmin = 639.7135
				xmax = 639.8735
				text = "M"
			intervals [1302]:
				xmin = 639.8735
				xmax = 639.9735
				text = "Z"
			intervals [1303]:
				xmin = 639.9735
				xmax = 641.1865
				text = ""
			intervals [1304]:
				xmin = 641.1865
				xmax = 641.2365
				text = "sil"
			intervals [1305]:
				xmin = 641.2365
				xmax = 641.3265
				text = "IH1"
			intervals [1306]:
				xmin = 641.3265
				xmax = 641.3665
				text = "Z"
			intervals [1307]:
				xmin = 641.3665
				xmax = 641.4065
				text = "DH"
			intervals [1308]:
				xmin = 641.4065
				xmax = 641.4765
				text = "AE1"
			intervals [1309]:
				xmin = 641.4765
				xmax = 641.5265
				text = "T"
			intervals [1310]:
				xmin = 641.5265
				xmax = 641.6065
				text = "T"
			intervals [1311]:
				xmin = 641.6065
				xmax = 641.6965
				text = "EY1"
			intervals [1312]:
				xmin = 641.6965
				xmax = 641.7465
				text = "K"
			intervals [1313]:
				xmin = 641.7465
				xmax = 641.7865
				text = "IH0"
			intervals [1314]:
				xmin = 641.7865
				xmax = 641.8165
				text = "N"
			intervals [1315]:
				xmin = 641.8165
				xmax = 641.8465
				text = "DH"
			intervals [1316]:
				xmin = 641.8465
				xmax = 641.9265
				text = "IY0"
			intervals [1317]:
				xmin = 641.9265
				xmax = 641.9765
				text = "P"
			intervals [1318]:
				xmin = 641.9765
				xmax = 642.0665
				text = "IY1"
			intervals [1319]:
				xmin = 642.0665
				xmax = 642.1365
				text = "P"
			intervals [1320]:
				xmin = 642.1365
				xmax = 642.1765
				text = "AH0"
			intervals [1321]:
				xmin = 642.1765
				xmax = 642.3765
				text = "L"
			intervals [1322]:
				xmin = 642.3765
				xmax = 642.8073
				text = ""
			intervals [1323]:
				xmin = 642.8073
				xmax = 642.9073
				text = "DH"
			intervals [1324]:
				xmin = 642.9073
				xmax = 642.9973
				text = "AE1"
			intervals [1325]:
				xmin = 642.9973
				xmax = 643.1073
				text = "T"
			intervals [1326]:
				xmin = 643.1073
				xmax = 643.7317
				text = ""
			intervals [1327]:
				xmin = 643.7317
				xmax = 643.7717
				text = "sil"
			intervals [1328]:
				xmin = 643.7717
				xmax = 643.8117
				text = "G"
			intervals [1329]:
				xmin = 643.8117
				xmax = 643.9017
				text = "R"
			intervals [1330]:
				xmin = 643.9017
				xmax = 644.0017
				text = "UW1"
			intervals [1331]:
				xmin = 644.0017
				xmax = 644.1517
				text = "AH1"
			intervals [1332]:
				xmin = 644.1517
				xmax = 644.2217
				text = "P"
			intervals [1333]:
				xmin = 644.2217
				xmax = 644.2717
				text = "HH"
			intervals [1334]:
				xmin = 644.2717
				xmax = 644.5117
				text = "IY1"
			intervals [1335]:
				xmin = 644.5117
				xmax = 644.5517
				text = "R"
			intervals [1336]:
				xmin = 644.5517
				xmax = 644.6117
				text = "IH0"
			intervals [1337]:
				xmin = 644.6117
				xmax = 644.6517
				text = "N"
			intervals [1338]:
				xmin = 644.6517
				xmax = 644.7017
				text = "D"
			intervals [1339]:
				xmin = 644.7017
				xmax = 644.8417
				text = "IY1"
			intervals [1340]:
				xmin = 644.8417
				xmax = 644.9517
				text = "S"
			intervals [1341]:
				xmin = 644.9517
				xmax = 645.3317
				text = "IY1"
			intervals [1342]:
				xmin = 645.3317
				xmax = 645.4117
				text = "IH0"
			intervals [1343]:
				xmin = 645.4117
				xmax = 645.4817
				text = "Z"
			intervals [1344]:
				xmin = 645.4817
				xmax = 645.5317
				text = "IH1"
			intervals [1345]:
				xmin = 645.5317
				xmax = 645.6017
				text = "T"
			intervals [1346]:
				xmin = 645.6017
				xmax = 645.6717
				text = "T"
			intervals [1347]:
				xmin = 645.6717
				xmax = 645.7717
				text = "EY1"
			intervals [1348]:
				xmin = 645.7717
				xmax = 645.8217
				text = "K"
			intervals [1349]:
				xmin = 645.8217
				xmax = 645.8517
				text = "IH0"
			intervals [1350]:
				xmin = 645.8517
				xmax = 645.8817
				text = "N"
			intervals [1351]:
				xmin = 645.8817
				xmax = 645.9217
				text = "DH"
			intervals [1352]:
				xmin = 645.9217
				xmax = 645.9917
				text = "EH1"
			intervals [1353]:
				xmin = 645.9917
				xmax = 646.0717
				text = "M"
			intervals [1354]:
				xmin = 646.0717
				xmax = 646.2817
				text = "AW1"
			intervals [1355]:
				xmin = 646.2817
				xmax = 646.4117
				text = "T"
			intervals [1356]:
				xmin = 646.4117
				xmax = 646.7303
				text = "sp"
			intervals [1357]:
				xmin = 646.7303
				xmax = 646.7703
				text = "L"
			intervals [1358]:
				xmin = 646.7703
				xmax = 646.8403
				text = "AY1"
			intervals [1359]:
				xmin = 646.8403
				xmax = 646.8703
				text = "K"
			intervals [1360]:
				xmin = 646.8703
				xmax = 647.0103
				text = "sp"
			intervals [1361]:
				xmin = 647.0103
				xmax = 647.0703
				text = "DH"
			intervals [1362]:
				xmin = 647.0703
				xmax = 647.1003
				text = "AH0"
			intervals [1363]:
				xmin = 647.1003
				xmax = 647.1303
				text = "sp"
			intervals [1364]:
				xmin = 647.1303
				xmax = 647.2003
				text = "P"
			intervals [1365]:
				xmin = 647.2003
				xmax = 647.2703
				text = "IY1"
			intervals [1366]:
				xmin = 647.2703
				xmax = 647.3203
				text = "P"
			intervals [1367]:
				xmin = 647.3203
				xmax = 647.3603
				text = "AH0"
			intervals [1368]:
				xmin = 647.3603
				xmax = 647.4103
				text = "L"
			intervals [1369]:
				xmin = 647.4103
				xmax = 647.4803
				text = "DH"
			intervals [1370]:
				xmin = 647.4803
				xmax = 647.5603
				text = "AH0"
			intervals [1371]:
				xmin = 647.5603
				xmax = 647.6103
				text = "T"
			intervals [1372]:
				xmin = 647.6103
				xmax = 647.6403
				text = "K"
			intervals [1373]:
				xmin = 647.6403
				xmax = 647.7803
				text = "AE1"
			intervals [1374]:
				xmin = 647.7803
				xmax = 647.9903
				text = "N"
			intervals [1375]:
				xmin = 647.9903
				xmax = 648.0203
				text = "AH0"
			intervals [1376]:
				xmin = 648.0203
				xmax = 648.0503
				text = "F"
			intervals [1377]:
				xmin = 648.0503
				xmax = 648.2303
				text = "AO1"
			intervals [1378]:
				xmin = 648.2303
				xmax = 648.3103
				text = "R"
			intervals [1379]:
				xmin = 648.3103
				xmax = 648.3703
				text = "D"
			intervals [1380]:
				xmin = 648.3703
				xmax = 648.4203
				text = "sp"
			intervals [1381]:
				xmin = 648.4203
				xmax = 648.5003
				text = "W"
			intervals [1382]:
				xmin = 648.5003
				xmax = 648.5403
				text = "AH2"
			intervals [1383]:
				xmin = 648.5403
				xmax = 648.6403
				text = "T"
			intervals [1384]:
				xmin = 648.6403
				xmax = 648.7203
				text = "EH1"
			intervals [1385]:
				xmin = 648.7203
				xmax = 648.7703
				text = "V"
			intervals [1386]:
				xmin = 648.7703
				xmax = 648.9803
				text = "ER0"
			intervals [1387]:
				xmin = 648.9803
				xmax = 680.6861
				text = "sp"
			intervals [1388]:
				xmin = 680.6861
				xmax = 680.7361
				text = "W"
			intervals [1389]:
				xmin = 680.7361
				xmax = 680.7761
				text = "IH1"
			intervals [1390]:
				xmin = 680.7761
				xmax = 680.8461
				text = "N"
			intervals [1391]:
				xmin = 680.8461
				xmax = 680.8761
				text = "Y"
			intervals [1392]:
				xmin = 680.8761
				xmax = 680.9261
				text = "UW1"
			intervals [1393]:
				xmin = 680.9261
				xmax = 681.0261
				text = "S"
			intervals [1394]:
				xmin = 681.0261
				xmax = 681.1361
				text = "EY1"
			intervals [1395]:
				xmin = 681.1361
				xmax = 681.2361
				text = "F"
			intervals [1396]:
				xmin = 681.2361
				xmax = 681.3161
				text = "AY1"
			intervals [1397]:
				xmin = 681.3161
				xmax = 681.3961
				text = "T"
			intervals [1398]:
				xmin = 681.3961
				xmax = 681.4261
				text = "F"
			intervals [1399]:
				xmin = 681.4261
				xmax = 681.4561
				text = "ER0"
			intervals [1400]:
				xmin = 681.4561
				xmax = 681.4861
				text = "DH"
			intervals [1401]:
				xmin = 681.4861
				xmax = 681.5261
				text = "IY0"
			intervals [1402]:
				xmin = 681.5261
				xmax = 681.6261
				text = "K"
			intervals [1403]:
				xmin = 681.6261
				xmax = 681.7861
				text = "AO1"
			intervals [1404]:
				xmin = 681.7861
				xmax = 681.8361
				text = "Z"
			intervals [1405]:
				xmin = 681.8361
				xmax = 681.8661
				text = "W"
			intervals [1406]:
				xmin = 681.8661
				xmax = 681.8961
				text = "AH1"
			intervals [1407]:
				xmin = 681.8961
				xmax = 681.9261
				text = "T"
			intervals [1408]:
				xmin = 681.9261
				xmax = 681.9561
				text = "D"
			intervals [1409]:
				xmin = 681.9561
				xmax = 681.9861
				text = "UW1"
			intervals [1410]:
				xmin = 681.9861
				xmax = 682.0261
				text = "Y"
			intervals [1411]:
				xmin = 682.0261
				xmax = 682.0661
				text = "UW1"
			intervals [1412]:
				xmin = 682.0661
				xmax = 682.1161
				text = "M"
			intervals [1413]:
				xmin = 682.1161
				xmax = 682.1861
				text = "IY1"
			intervals [1414]:
				xmin = 682.1861
				xmax = 682.2761
				text = "N"
			intervals [1415]:
				xmin = 682.2761
				xmax = 682.3161
				text = "B"
			intervals [1416]:
				xmin = 682.3161
				xmax = 682.3561
				text = "AY1"
			intervals [1417]:
				xmin = 682.3561
				xmax = 682.3961
				text = "DH"
			intervals [1418]:
				xmin = 682.3961
				xmax = 682.4261
				text = "AE1"
			intervals [1419]:
				xmin = 682.4261
				xmax = 682.5861
				text = "T"
			intervals [1420]:
				xmin = 682.5861
				xmax = 735.3244
				text = ""
			intervals [1421]:
				xmin = 735.3244
				xmax = 735.3844
				text = "D"
			intervals [1422]:
				xmin = 735.3844
				xmax = 735.4244
				text = "UW1"
			intervals [1423]:
				xmin = 735.4244
				xmax = 735.5244
				text = "Y"
			intervals [1424]:
				xmin = 735.5244
				xmax = 735.5744
				text = "UW1"
			intervals [1425]:
				xmin = 735.5744
				xmax = 735.6144
				text = "HH"
			intervals [1426]:
				xmin = 735.6144
				xmax = 735.6444
				text = "AE1"
			intervals [1427]:
				xmin = 735.6444
				xmax = 735.6944
				text = "V"
			intervals [1428]:
				xmin = 735.6944
				xmax = 735.7244
				text = "EH1"
			intervals [1429]:
				xmin = 735.7244
				xmax = 735.7844
				text = "N"
			intervals [1430]:
				xmin = 735.7844
				xmax = 735.8344
				text = "IY0"
			intervals [1431]:
				xmin = 735.8344
				xmax = 735.9244
				text = "K"
			intervals [1432]:
				xmin = 735.9244
				xmax = 736.0944
				text = "IH1"
			intervals [1433]:
				xmin = 736.0944
				xmax = 736.1844
				text = "D"
			intervals [1434]:
				xmin = 736.1844
				xmax = 736.3444
				text = "Z"
			intervals [1435]:
				xmin = 736.3444
				xmax = 738.5191
				text = ""
			intervals [1436]:
				xmin = 738.5191
				xmax = 738.5891
				text = "sil"
			intervals [1437]:
				xmin = 738.5891
				xmax = 738.6691
				text = "T"
			intervals [1438]:
				xmin = 738.6691
				xmax = 738.6991
				text = "EH1"
			intervals [1439]:
				xmin = 738.6991
				xmax = 738.7291
				text = "L"
			intervals [1440]:
				xmin = 738.7291
				xmax = 738.7591
				text = "M"
			intervals [1441]:
				xmin = 738.7591
				xmax = 738.7891
				text = "IY1"
			intervals [1442]:
				xmin = 738.7891
				xmax = 738.8191
				text = "AH0"
			intervals [1443]:
				xmin = 738.8191
				xmax = 738.8691
				text = "B"
			intervals [1444]:
				xmin = 738.8691
				xmax = 738.8991
				text = "AW1"
			intervals [1445]:
				xmin = 738.8991
				xmax = 738.9691
				text = "T"
			intervals [1446]:
				xmin = 738.9691
				xmax = 739.0191
				text = "Y"
			intervals [1447]:
				xmin = 739.0191
				xmax = 739.0491
				text = "UH1"
			intervals [1448]:
				xmin = 739.0491
				xmax = 739.1091
				text = "R"
			intervals [1449]:
				xmin = 739.1091
				xmax = 739.3691
				text = "AH1"
			intervals [1450]:
				xmin = 739.3691
				xmax = 739.4791
				text = "M"
			intervals [1451]:
				xmin = 739.4791
				xmax = 739.5391
				text = "AH1"
			intervals [1452]:
				xmin = 739.5391
				xmax = 739.6191
				text = "DH"
			intervals [1453]:
				xmin = 739.6191
				xmax = 739.6491
				text = "ER0"
			intervals [1454]:
				xmin = 739.6491
				xmax = 739.6791
				text = "AH0"
			intervals [1455]:
				xmin = 739.6791
				xmax = 739.7091
				text = "N"
			intervals [1456]:
				xmin = 739.7091
				xmax = 739.8091
				text = "F"
			intervals [1457]:
				xmin = 739.8091
				xmax = 739.9891
				text = "AA1"
			intervals [1458]:
				xmin = 739.9891
				xmax = 740.0391
				text = "DH"
			intervals [1459]:
				xmin = 740.0391
				xmax = 740.0691
				text = "ER0"
			intervals [1460]:
				xmin = 740.0691
				xmax = 740.6661
				text = "sp"
			intervals [1461]:
				xmin = 740.6661
				xmax = 740.7061
				text = "W"
			intervals [1462]:
				xmin = 740.7061
				xmax = 740.7661
				text = "IH1"
			intervals [1463]:
				xmin = 740.7661
				xmax = 740.8961
				text = "CH"
			intervals [1464]:
				xmin = 740.8961
				xmax = 740.9861
				text = "AH1"
			intervals [1465]:
				xmin = 740.9861
				xmax = 741.2761
				text = "M"
			intervals [1466]:
				xmin = 741.2761
				xmax = 741.3661
				text = "sp"
			intervals [1467]:
				xmin = 741.3661
				xmax = 741.4261
				text = "W"
			intervals [1468]:
				xmin = 741.4261
				xmax = 741.4961
				text = "EH1"
			intervals [1469]:
				xmin = 741.4961
				xmax = 741.5361
				text = "R"
			intervals [1470]:
				xmin = 741.5361
				xmax = 741.5661
				text = "D"
			intervals [1471]:
				xmin = 741.5661
				xmax = 741.6061
				text = "DH"
			intervals [1472]:
				xmin = 741.6061
				xmax = 741.6761
				text = "EY1"
			intervals [1473]:
				xmin = 741.6761
				xmax = 741.7961
				text = "W"
			intervals [1474]:
				xmin = 741.7961
				xmax = 741.8961
				text = "ER1"
			intervals [1475]:
				xmin = 741.8961
				xmax = 742.0361
				text = "K"
			intervals [1476]:
				xmin = 742.0361
				xmax = 749.2906
				text = ""
			intervals [1477]:
				xmin = 749.2906
				xmax = 749.3606
				text = "sil"
			intervals [1478]:
				xmin = 749.3606
				xmax = 749.4206
				text = "HH"
			intervals [1479]:
				xmin = 749.4206
				xmax = 749.4906
				text = "AW1"
			intervals [1480]:
				xmin = 749.4906
				xmax = 749.5406
				text = "IH0"
			intervals [1481]:
				xmin = 749.5406
				xmax = 749.6006
				text = "D"
			intervals [1482]:
				xmin = 749.6006
				xmax = 749.6406
				text = "Y"
			intervals [1483]:
				xmin = 749.6406
				xmax = 749.6706
				text = "UW1"
			intervals [1484]:
				xmin = 749.6706
				xmax = 749.7106
				text = "G"
			intervals [1485]:
				xmin = 749.7106
				xmax = 749.7906
				text = "R"
			intervals [1486]:
				xmin = 749.7906
				xmax = 749.9006
				text = "OW1"
			intervals [1487]:
				xmin = 749.9006
				xmax = 750.0306
				text = "AH1"
			intervals [1488]:
				xmin = 750.0306
				xmax = 750.1306
				text = "P"
			intervals [1489]:
				xmin = 750.1306
				xmax = 752.6921
				text = ""
			intervals [1490]:
				xmin = 752.6921
				xmax = 752.7821
				text = "sil"
			intervals [1491]:
				xmin = 752.7821
				xmax = 753.1521
				text = "OW1"
			intervals [1492]:
				xmin = 753.1521
				xmax = 753.2221
				text = "sp"
			intervals [1493]:
				xmin = 753.2221
				xmax = 753.2521
				text = "OW2"
			intervals [1494]:
				xmin = 753.2521
				xmax = 753.2921
				text = "K"
			intervals [1495]:
				xmin = 753.2921
				xmax = 753.4021
				text = "EY1"
			intervals [1496]:
				xmin = 753.4021
				xmax = 756.0829
				text = "sp"
			intervals [1497]:
				xmin = 756.0829
				xmax = 756.3429
				text = "OW1"
			intervals [1498]:
				xmin = 756.3429
				xmax = 756.3729
				text = "sp"
			intervals [1499]:
				xmin = 756.3729
				xmax = 756.4729
				text = "OW2"
			intervals [1500]:
				xmin = 756.4729
				xmax = 756.5829
				text = "K"
			intervals [1501]:
				xmin = 756.5829
				xmax = 756.7629
				text = "EY1"
			intervals [1502]:
				xmin = 756.7629
				xmax = 757.3755
				text = "sp"
			intervals [1503]:
				xmin = 757.3755
				xmax = 757.6155
				text = "S"
			intervals [1504]:
				xmin = 757.6155
				xmax = 757.6955
				text = "OW1"
			intervals [1505]:
				xmin = 757.6955
				xmax = 757.7855
				text = "W"
			intervals [1506]:
				xmin = 757.7855
				xmax = 757.8155
				text = "AH1"
			intervals [1507]:
				xmin = 757.8155
				xmax = 757.8455
				text = "T"
			intervals [1508]:
				xmin = 757.8455
				xmax = 757.8755
				text = "D"
			intervals [1509]:
				xmin = 757.8755
				xmax = 757.9455
				text = "IH0"
			intervals [1510]:
				xmin = 757.9455
				xmax = 757.9955
				text = "D"
			intervals [1511]:
				xmin = 757.9955
				xmax = 758.1755
				text = "AH1"
			intervals [1512]:
				xmin = 758.1755
				xmax = 758.3155
				text = "M"
			intervals [1513]:
				xmin = 758.3155
				xmax = 758.468
				text = "sp"
			intervals [1514]:
				xmin = 758.468
				xmax = 758.528
				text = "G"
			intervals [1515]:
				xmin = 758.528
				xmax = 758.578
				text = "R"
			intervals [1516]:
				xmin = 758.578
				xmax = 758.658
				text = "AE1"
			intervals [1517]:
				xmin = 758.658
				xmax = 758.758
				text = "M"
			intervals [1518]:
				xmin = 758.758
				xmax = 758.858
				text = "AA0"
			intervals [1519]:
				xmin = 758.858
				xmax = 758.958
				text = "D"
			intervals [1520]:
				xmin = 758.958
				xmax = 759.118
				text = "UW1"
			intervals [1521]:
				xmin = 759.118
				xmax = 759.188
				text = "sp"
			intervals [1522]:
				xmin = 759.188
				xmax = 759.2339
				text = ""
			intervals [1523]:
				xmin = 759.2339
				xmax = 759.3339
				text = "F"
			intervals [1524]:
				xmin = 759.3339
				xmax = 759.4039
				text = "AO1"
			intervals [1525]:
				xmin = 759.4039
				xmax = 759.4339
				text = "R"
			intervals [1526]:
				xmin = 759.4339
				xmax = 759.4939
				text = "AH0"
			intervals [1527]:
				xmin = 759.4939
				xmax = 759.5239
				text = "L"
			intervals [1528]:
				xmin = 759.5239
				xmax = 759.5939
				text = "IH1"
			intervals [1529]:
				xmin = 759.5939
				xmax = 759.6339
				text = "V"
			intervals [1530]:
				xmin = 759.6339
				xmax = 759.6639
				text = "IH0"
			intervals [1531]:
				xmin = 759.6639
				xmax = 759.7139
				text = "N"
			intervals [1532]:
				xmin = 759.7139
				xmax = 769.5796
				text = "sp"
			intervals [1533]:
				xmin = 769.5796
				xmax = 769.6296
				text = "HH"
			intervals [1534]:
				xmin = 769.6296
				xmax = 769.7396
				text = "AW1"
			intervals [1535]:
				xmin = 769.7396
				xmax = 769.7896
				text = "W"
			intervals [1536]:
				xmin = 769.7896
				xmax = 769.8396
				text = "AH0"
			intervals [1537]:
				xmin = 769.8396
				xmax = 769.8796
				text = "Z"
			intervals [1538]:
				xmin = 769.8796
				xmax = 769.9196
				text = "DH"
			intervals [1539]:
				xmin = 769.9196
				xmax = 770.0296
				text = "AH0"
			intervals [1540]:
				xmin = 770.0296
				xmax = 770.0596
				text = "T"
			intervals [1541]:
				xmin = 770.0596
				xmax = 770.1396
				text = "G"
			intervals [1542]:
				xmin = 770.1396
				xmax = 770.1896
				text = "R"
			intervals [1543]:
				xmin = 770.1896
				xmax = 770.2896
				text = "OW1"
			intervals [1544]:
				xmin = 770.2896
				xmax = 770.3496
				text = "IH0"
			intervals [1545]:
				xmin = 770.3496
				xmax = 770.3796
				text = "N"
			intervals [1546]:
				xmin = 770.3796
				xmax = 770.4696
				text = "AH1"
			intervals [1547]:
				xmin = 770.4696
				xmax = 770.6196
				text = "P"
			intervals [1548]:
				xmin = 770.6196
				xmax = 771.0763
				text = ""
			intervals [1549]:
				xmin = 771.0763
				xmax = 771.2263
				text = "L"
			intervals [1550]:
				xmin = 771.2263
				xmax = 771.2563
				text = "AY1"
			intervals [1551]:
				xmin = 771.2563
				xmax = 771.2963
				text = "K"
			intervals [1552]:
				xmin = 771.2963
				xmax = 771.3463
				text = "sp"
			intervals [1553]:
				xmin = 771.3463
				xmax = 771.4063
				text = "W"
			intervals [1554]:
				xmin = 771.4063
				xmax = 771.4563
				text = "IH0"
			intervals [1555]:
				xmin = 771.4563
				xmax = 771.4863
				text = "DH"
			intervals [1556]:
				xmin = 771.4863
				xmax = 771.6663
				text = "sp"
			intervals [1557]:
				xmin = 771.6663
				xmax = 771.7363
				text = "W"
			intervals [1558]:
				xmin = 771.7363
				xmax = 771.7663
				text = "IH0"
			intervals [1559]:
				xmin = 771.7663
				xmax = 771.7963
				text = "DH"
			intervals [1560]:
				xmin = 771.7963
				xmax = 771.8463
				text = "sp"
			intervals [1561]:
				xmin = 771.8463
				xmax = 771.8963
				text = "Y"
			intervals [1562]:
				xmin = 771.8963
				xmax = 771.9263
				text = "UH1"
			intervals [1563]:
				xmin = 771.9263
				xmax = 771.9563
				text = "R"
			intervals [1564]:
				xmin = 771.9563
				xmax = 772.0263
				text = "G"
			intervals [1565]:
				xmin = 772.0263
				xmax = 772.0663
				text = "R"
			intervals [1566]:
				xmin = 772.0663
				xmax = 772.1763
				text = "AE1"
			intervals [1567]:
				xmin = 772.1763
				xmax = 772.2863
				text = "M"
			intervals [1568]:
				xmin = 772.2863
				xmax = 772.3663
				text = "AH2"
			intervals [1569]:
				xmin = 772.3663
				xmax = 772.3963
				text = "DH"
			intervals [1570]:
				xmin = 772.3963
				xmax = 772.4663
				text = "ER0"
			intervals [1571]:
				xmin = 772.4663
				xmax = 789.3515
				text = "sp"
			intervals [1572]:
				xmin = 789.3515
				xmax = 789.7615
				text = "M"
			intervals [1573]:
				xmin = 789.7615
				xmax = 789.9115
				text = "HH"
			intervals [1574]:
				xmin = 789.9115
				xmax = 789.9915
				text = "M"
			intervals [1575]:
				xmin = 789.9915
				xmax = 792.6512
				text = ""
			intervals [1576]:
				xmin = 792.6512
				xmax = 792.7112
				text = "sil"
			intervals [1577]:
				xmin = 792.7112
				xmax = 793.1412
				text = "M"
			intervals [1578]:
				xmin = 793.1412
				xmax = 793.2112
				text = "HH"
			intervals [1579]:
				xmin = 793.2112
				xmax = 793.3412
				text = "M"
			intervals [1580]:
				xmin = 793.3412
				xmax = 807.0423
				text = "sp"
			intervals [1581]:
				xmin = 807.0423
				xmax = 807.1523
				text = "Y"
			intervals [1582]:
				xmin = 807.1523
				xmax = 807.1823
				text = "AE1"
			intervals [1583]:
				xmin = 807.1823
				xmax = 807.6523
				text = "sp"
			intervals [1584]:
				xmin = 807.6523
				xmax = 809.7108
				text = ""
			intervals [1585]:
				xmin = 809.7108
				xmax = 809.8908
				text = "S"
			intervals [1586]:
				xmin = 809.8908
				xmax = 810.1208
				text = "OW1"
			intervals [1587]:
				xmin = 810.1208
				xmax = 810.2008
				text = "AH1"
			intervals [1588]:
				xmin = 810.2008
				xmax = 810.5508
				text = "M"
			intervals [1589]:
				xmin = 810.5508
				xmax = 811.9118
				text = ""
			intervals [1590]:
				xmin = 811.9118
				xmax = 811.9718
				text = "sil"
			intervals [1591]:
				xmin = 811.9718
				xmax = 812.0518
				text = "spn"
			intervals [1592]:
				xmin = 812.0518
				xmax = 812.1127
				text = ""
			intervals [1593]:
				xmin = 812.1127
				xmax = 812.2327
				text = "T"
			intervals [1594]:
				xmin = 812.2327
				xmax = 812.3027
				text = "EH1"
			intervals [1595]:
				xmin = 812.3027
				xmax = 812.3527
				text = "L"
			intervals [1596]:
				xmin = 812.3527
				xmax = 812.4127
				text = "M"
			intervals [1597]:
				xmin = 812.4127
				xmax = 812.4827
				text = "IY1"
			intervals [1598]:
				xmin = 812.4827
				xmax = 812.5927
				text = "AH0"
			intervals [1599]:
				xmin = 812.5927
				xmax = 812.6427
				text = "B"
			intervals [1600]:
				xmin = 812.6427
				xmax = 812.7627
				text = "AW1"
			intervals [1601]:
				xmin = 812.7627
				xmax = 812.9827
				text = "T"
			intervals [1602]:
				xmin = 812.9827
				xmax = 813.0427
				text = "sp"
			intervals [1603]:
				xmin = 813.0427
				xmax = 813.1427
				text = "Y"
			intervals [1604]:
				xmin = 813.1427
				xmax = 813.2027
				text = "UW1"
			intervals [1605]:
				xmin = 813.2027
				xmax = 813.2827
				text = "N"
			intervals [1606]:
				xmin = 813.2827
				xmax = 813.4127
				text = "OW1"
			intervals [1607]:
				xmin = 813.4127
				xmax = 813.4827
				text = "L"
			intervals [1608]:
				xmin = 813.4827
				xmax = 813.5827
				text = "AY1"
			intervals [1609]:
				xmin = 813.5827
				xmax = 813.6527
				text = "K"
			intervals [1610]:
				xmin = 813.6527
				xmax = 814.7103
				text = "sp"
			intervals [1611]:
				xmin = 814.7103
				xmax = 814.7403
				text = "L"
			intervals [1612]:
				xmin = 814.7403
				xmax = 814.7803
				text = "AY1"
			intervals [1613]:
				xmin = 814.7803
				xmax = 814.8103
				text = "K"
			intervals [1614]:
				xmin = 814.8103
				xmax = 814.8603
				text = "HH"
			intervals [1615]:
				xmin = 814.8603
				xmax = 814.9103
				text = "W"
			intervals [1616]:
				xmin = 814.9103
				xmax = 814.9403
				text = "AH1"
			intervals [1617]:
				xmin = 814.9403
				xmax = 814.9703
				text = "T"
			intervals [1618]:
				xmin = 814.9703
				xmax = 815.0003
				text = "D"
			intervals [1619]:
				xmin = 815.0003
				xmax = 815.0303
				text = "IH0"
			intervals [1620]:
				xmin = 815.0303
				xmax = 815.0903
				text = "D"
			intervals [1621]:
				xmin = 815.0903
				xmax = 815.1603
				text = "Y"
			intervals [1622]:
				xmin = 815.1603
				xmax = 815.2303
				text = "UW1"
			intervals [1623]:
				xmin = 815.2303
				xmax = 815.3003
				text = "D"
			intervals [1624]:
				xmin = 815.3003
				xmax = 815.5203
				text = "UW1"
			intervals [1625]:
				xmin = 815.5203
				xmax = 815.5503
				text = "sp"
			intervals [1626]:
				xmin = 815.5503
				xmax = 815.6303
				text = "L"
			intervals [1627]:
				xmin = 815.6303
				xmax = 815.7103
				text = "AY1"
			intervals [1628]:
				xmin = 815.7103
				xmax = 815.7703
				text = "K"
			intervals [1629]:
				xmin = 815.7703
				xmax = 816.1329
				text = "sp"
			intervals [1630]:
				xmin = 816.1329
				xmax = 816.2029
				text = "AE1"
			intervals [1631]:
				xmin = 816.2029
				xmax = 816.2629
				text = "T"
			intervals [1632]:
				xmin = 816.2629
				xmax = 816.3029
				text = "Y"
			intervals [1633]:
				xmin = 816.3029
				xmax = 816.3329
				text = "UH1"
			intervals [1634]:
				xmin = 816.3329
				xmax = 816.3729
				text = "R"
			intervals [1635]:
				xmin = 816.3729
				xmax = 816.4229
				text = "HH"
			intervals [1636]:
				xmin = 816.4229
				xmax = 816.5929
				text = "AY1"
			intervals [1637]:
				xmin = 816.5929
				xmax = 816.7029
				text = "S"
			intervals [1638]:
				xmin = 816.7029
				xmax = 816.7629
				text = "K"
			intervals [1639]:
				xmin = 816.7629
				xmax = 816.7929
				text = "UW1"
			intervals [1640]:
				xmin = 816.7929
				xmax = 816.8629
				text = "L"
			intervals [1641]:
				xmin = 816.8629
				xmax = 816.8929
				text = "sp"
			intervals [1642]:
				xmin = 816.8929
				xmax = 816.9729
				text = "L"
			intervals [1643]:
				xmin = 816.9729
				xmax = 817.0229
				text = "AY1"
			intervals [1644]:
				xmin = 817.0229
				xmax = 817.0629
				text = "K"
			intervals [1645]:
				xmin = 817.0629
				xmax = 817.1529
				text = "W"
			intervals [1646]:
				xmin = 817.1529
				xmax = 817.1829
				text = "AH1"
			intervals [1647]:
				xmin = 817.1829
				xmax = 817.2129
				text = "T"
			intervals [1648]:
				xmin = 817.2129
				xmax = 817.3429
				text = "ER0"
			intervals [1649]:
				xmin = 817.3429
				xmax = 817.4229
				text = "S"
			intervals [1650]:
				xmin = 817.4229
				xmax = 817.4629
				text = "AH1"
			intervals [1651]:
				xmin = 817.4629
				xmax = 817.5829
				text = "M"
			intervals [1652]:
				xmin = 817.5829
				xmax = 817.6129
				text = "AH0"
			intervals [1653]:
				xmin = 817.6129
				xmax = 817.6429
				text = "V"
			intervals [1654]:
				xmin = 817.6429
				xmax = 817.6729
				text = "sp"
			intervals [1655]:
				xmin = 817.6729
				xmax = 817.7629
				text = "DH"
			intervals [1656]:
				xmin = 817.7629
				xmax = 817.7929
				text = "IY0"
			intervals [1657]:
				xmin = 817.7929
				xmax = 817.8429
				text = "TH"
			intervals [1658]:
				xmin = 817.8429
				xmax = 817.8729
				text = "IH1"
			intervals [1659]:
				xmin = 817.8729
				xmax = 818.0129
				text = "NG"
			intervals [1660]:
				xmin = 818.0129
				xmax = 818.0529
				text = "Z"
			intervals [1661]:
				xmin = 818.0529
				xmax = 818.0929
				text = "L"
			intervals [1662]:
				xmin = 818.0929
				xmax = 818.2129
				text = "AY1"
			intervals [1663]:
				xmin = 818.2129
				xmax = 818.2429
				text = "K"
			intervals [1664]:
				xmin = 818.2429
				xmax = 818.3729
				text = "sp"
			intervals [1665]:
				xmin = 818.3729
				xmax = 818.460
				text = ""
			intervals [1666]:
				xmin = 818.460
				xmax = 818.540
				text = "D"
			intervals [1667]:
				xmin = 818.540
				xmax = 818.570
				text = "IH0"
			intervals [1668]:
				xmin = 818.570
				xmax = 818.610
				text = "D"
			intervals [1669]:
				xmin = 818.610
				xmax = 818.660
				text = "Y"
			intervals [1670]:
				xmin = 818.660
				xmax = 818.750
				text = "UW1"
			intervals [1671]:
				xmin = 818.750
				xmax = 818.790
				text = "sp"
			intervals [1672]:
				xmin = 818.790
				xmax = 818.930
				text = "S"
			intervals [1673]:
				xmin = 818.930
				xmax = 818.970
				text = "AH1"
			intervals [1674]:
				xmin = 818.970
				xmax = 819.000
				text = "M"
			intervals [1675]:
				xmin = 819.000
				xmax = 819.030
				text = "AH0"
			intervals [1676]:
				xmin = 819.030
				xmax = 819.060
				text = "V"
			intervals [1677]:
				xmin = 819.060
				xmax = 819.090
				text = "DH"
			intervals [1678]:
				xmin = 819.090
				xmax = 819.130
				text = "AH0"
			intervals [1679]:
				xmin = 819.130
				xmax = 819.190
				text = "P"
			intervals [1680]:
				xmin = 819.190
				xmax = 819.250
				text = "IY1"
			intervals [1681]:
				xmin = 819.250
				xmax = 819.330
				text = "P"
			intervals [1682]:
				xmin = 819.330
				xmax = 819.360
				text = "AH0"
			intervals [1683]:
				xmin = 819.360
				xmax = 819.390
				text = "L"
			intervals [1684]:
				xmin = 819.390
				xmax = 819.500
				text = "Y"
			intervals [1685]:
				xmin = 819.500
				xmax = 819.880
				text = "UW1"
			intervals [1686]:
				xmin = 819.880
				xmax = 819.910
				text = "sp"
			intervals [1687]:
				xmin = 819.910
				xmax = 820.2701
				text = ""
			intervals [1688]:
				xmin = 820.2701
				xmax = 820.3901
				text = "HH"
			intervals [1689]:
				xmin = 820.3901
				xmax = 820.4301
				text = "AH1"
			intervals [1690]:
				xmin = 820.4301
				xmax = 820.4901
				text = "NG"
			intervals [1691]:
				xmin = 820.4901
				xmax = 820.7201
				text = "ER0"
			intervals [1692]:
				xmin = 820.7201
				xmax = 820.9801
				text = "AW1"
			intervals [1693]:
				xmin = 820.9801
				xmax = 821.0101
				text = "N"
			intervals [1694]:
				xmin = 821.0101
				xmax = 821.0401
				text = "D"
			intervals [1695]:
				xmin = 821.0401
				xmax = 821.0801
				text = "W"
			intervals [1696]:
				xmin = 821.0801
				xmax = 821.1201
				text = "IH0"
			intervals [1697]:
				xmin = 821.1201
				xmax = 821.1601
				text = "DH"
			intervals [1698]:
				xmin = 821.1601
				xmax = 821.2301
				text = "AA1"
			intervals [1699]:
				xmin = 821.2301
				xmax = 821.2901
				text = "R"
			intervals [1700]:
				xmin = 821.2901
				xmax = 821.3801
				text = "Y"
			intervals [1701]:
				xmin = 821.3801
				xmax = 821.4401
				text = "UW1"
			intervals [1702]:
				xmin = 821.4401
				xmax = 821.5201
				text = "S"
			intervals [1703]:
				xmin = 821.5201
				xmax = 821.5801
				text = "T"
			intervals [1704]:
				xmin = 821.5801
				xmax = 821.7101
				text = "IH1"
			intervals [1705]:
				xmin = 821.7101
				xmax = 821.7701
				text = "L"
			intervals [1706]:
				xmin = 821.7701
				xmax = 821.8701
				text = "K"
			intervals [1707]:
				xmin = 821.8701
				xmax = 821.9701
				text = "UW1"
			intervals [1708]:
				xmin = 821.9701
				xmax = 822.0101
				text = "L"
			intervals [1709]:
				xmin = 822.0101
				xmax = 822.0901
				text = "W"
			intervals [1710]:
				xmin = 822.0901
				xmax = 822.1301
				text = "IH1"
			intervals [1711]:
				xmin = 822.1301
				xmax = 822.1601
				text = "TH"
			intervals [1712]:
				xmin = 822.1601
				xmax = 822.2301
				text = "T"
			intervals [1713]:
				xmin = 822.2301
				xmax = 822.2701
				text = "AH0"
			intervals [1714]:
				xmin = 822.2701
				xmax = 822.3701
				text = "D"
			intervals [1715]:
				xmin = 822.3701
				xmax = 822.7001
				text = "EY1"
			intervals [1716]:
				xmin = 822.7001
				xmax = 822.7301
				text = "sp"
			intervals [1717]:
				xmin = 822.7301
				xmax = 823.0201
				text = "ER0"
			intervals [1718]:
				xmin = 823.0201
				xmax = 823.4936
				text = "sp"
			intervals [1719]:
				xmin = 823.4936
				xmax = 823.5636
				text = "HH"
			intervals [1720]:
				xmin = 823.5636
				xmax = 823.6736
				text = "AW1"
			intervals [1721]:
				xmin = 823.6736
				xmax = 823.7236
				text = "W"
			intervals [1722]:
				xmin = 823.7236
				xmax = 823.7636
				text = "AH0"
			intervals [1723]:
				xmin = 823.7636
				xmax = 823.8136
				text = "Z"
			intervals [1724]:
				xmin = 823.8136
				xmax = 823.8436
				text = "DH"
			intervals [1725]:
				xmin = 823.8436
				xmax = 823.9436
				text = "AE1"
			intervals [1726]:
				xmin = 823.9436
				xmax = 823.9836
				text = "T"
			intervals [1727]:
				xmin = 823.9836
				xmax = 824.0436
				text = "IH0"
			intervals [1728]:
				xmin = 824.0436
				xmax = 824.1136
				text = "K"
			intervals [1729]:
				xmin = 824.1136
				xmax = 824.1636
				text = "S"
			intervals [1730]:
				xmin = 824.1636
				xmax = 824.2436
				text = "P"
			intervals [1731]:
				xmin = 824.2436
				xmax = 824.2936
				text = "IH1"
			intervals [1732]:
				xmin = 824.2936
				xmax = 824.4236
				text = "R"
			intervals [1733]:
				xmin = 824.4236
				xmax = 824.4836
				text = "IY0"
			intervals [1734]:
				xmin = 824.4836
				xmax = 824.5236
				text = "AH0"
			intervals [1735]:
				xmin = 824.5236
				xmax = 824.5536
				text = "N"
			intervals [1736]:
				xmin = 824.5536
				xmax = 824.8036
				text = "S"
			intervals [1737]:
				xmin = 824.8036
				xmax = 839.7308
				text = ""
			intervals [1738]:
				xmin = 839.7308
				xmax = 839.8508
				text = "sil"
			intervals [1739]:
				xmin = 839.8508
				xmax = 840.0208
				text = "spn"
			intervals [1740]:
				xmin = 840.0208
				xmax = 840.3208
				text = "sp"
			intervals [1741]:
				xmin = 840.3208
				xmax = 840.4508
				text = "OW2"
			intervals [1742]:
				xmin = 840.4508
				xmax = 840.6608
				text = "K"
			intervals [1743]:
				xmin = 840.6608
				xmax = 840.7508
				text = "EY1"
			intervals [1744]:
				xmin = 840.7508
				xmax = 843.5677
				text = "sp"
			intervals [1745]:
				xmin = 843.5677
				xmax = 843.6177
				text = "Y"
			intervals [1746]:
				xmin = 843.6177
				xmax = 843.6777
				text = "AE1"
			intervals [1747]:
				xmin = 843.6777
				xmax = 843.9777
				text = "sp"
			intervals [1748]:
				xmin = 843.9777
				xmax = 844.0077
				text = "OW2"
			intervals [1749]:
				xmin = 844.0077
				xmax = 844.0677
				text = "K"
			intervals [1750]:
				xmin = 844.0677
				xmax = 844.1877
				text = "EY1"
			intervals [1751]:
				xmin = 844.1877
				xmax = 844.3377
				text = "sp"
			intervals [1752]:
				xmin = 844.3377
				xmax = 844.7383
				text = ""
			intervals [1753]:
				xmin = 844.7383
				xmax = 844.8683
				text = "S"
			intervals [1754]:
				xmin = 844.8683
				xmax = 844.9283
				text = "OW1"
			intervals [1755]:
				xmin = 844.9283
				xmax = 845.0083
				text = "Y"
			intervals [1756]:
				xmin = 845.0083
				xmax = 845.0683
				text = "UW1"
			intervals [1757]:
				xmin = 845.0683
				xmax = 845.1783
				text = "S"
			intervals [1758]:
				xmin = 845.1783
				xmax = 845.3083
				text = "EY1"
			intervals [1759]:
				xmin = 845.3083
				xmax = 845.3783
				text = "Y"
			intervals [1760]:
				xmin = 845.3783
				xmax = 845.4083
				text = "UW1"
			intervals [1761]:
				xmin = 845.4083
				xmax = 845.4983
				text = "G"
			intervals [1762]:
				xmin = 845.4983
				xmax = 845.5783
				text = "AA1"
			intervals [1763]:
				xmin = 845.5783
				xmax = 845.6083
				text = "T"
			intervals [1764]:
				xmin = 845.6083
				xmax = 845.6383
				text = "HH"
			intervals [1765]:
				xmin = 845.6383
				xmax = 845.7083
				text = "AW1"
			intervals [1766]:
				xmin = 845.7083
				xmax = 845.7783
				text = "M"
			intervals [1767]:
				xmin = 845.7783
				xmax = 845.8183
				text = "EH1"
			intervals [1768]:
				xmin = 845.8183
				xmax = 845.8883
				text = "N"
			intervals [1769]:
				xmin = 845.8883
				xmax = 846.1583
				text = "IY0"
			intervals [1770]:
				xmin = 846.1583
				xmax = 846.1883
				text = "sp"
			intervals [1771]:
				xmin = 846.1883
				xmax = 846.2583
				text = "HH"
			intervals [1772]:
				xmin = 846.2583
				xmax = 846.2883
				text = "AW1"
			intervals [1773]:
				xmin = 846.2883
				xmax = 846.3483
				text = "M"
			intervals [1774]:
				xmin = 846.3483
				xmax = 846.3883
				text = "EH1"
			intervals [1775]:
				xmin = 846.3883
				xmax = 846.4383
				text = "N"
			intervals [1776]:
				xmin = 846.4383
				xmax = 846.5083
				text = "IY0"
			intervals [1777]:
				xmin = 846.5083
				xmax = 846.5683
				text = "B"
			intervals [1778]:
				xmin = 846.5683
				xmax = 846.6083
				text = "R"
			intervals [1779]:
				xmin = 846.6083
				xmax = 846.6883
				text = "AH1"
			intervals [1780]:
				xmin = 846.6883
				xmax = 846.7183
				text = "DH"
			intervals [1781]:
				xmin = 846.7183
				xmax = 846.7683
				text = "ER0"
			intervals [1782]:
				xmin = 846.7683
				xmax = 846.7983
				text = "Z"
			intervals [1783]:
				xmin = 846.7983
				xmax = 846.8683
				text = "AH0"
			intervals [1784]:
				xmin = 846.8683
				xmax = 846.9083
				text = "N"
			intervals [1785]:
				xmin = 846.9083
				xmax = 846.9783
				text = "S"
			intervals [1786]:
				xmin = 846.9783
				xmax = 847.0383
				text = "IH1"
			intervals [1787]:
				xmin = 847.0383
				xmax = 847.1183
				text = "S"
			intervals [1788]:
				xmin = 847.1183
				xmax = 847.1683
				text = "T"
			intervals [1789]:
				xmin = 847.1683
				xmax = 847.2383
				text = "ER0"
			intervals [1790]:
				xmin = 847.2383
				xmax = 847.3683
				text = "Z"
			intervals [1791]:
				xmin = 847.3683
				xmax = 861.3977
				text = ""
			intervals [1792]:
				xmin = 861.3977
				xmax = 861.4477
				text = "sil"
			intervals [1793]:
				xmin = 861.4477
				xmax = 861.4977
				text = "AO2"
			intervals [1794]:
				xmin = 861.4977
				xmax = 861.5277
				text = "L"
			intervals [1795]:
				xmin = 861.5277
				xmax = 861.5977
				text = "R"
			intervals [1796]:
				xmin = 861.5977
				xmax = 861.7877
				text = "AY1"
			intervals [1797]:
				xmin = 861.7877
				xmax = 861.8377
				text = "T"
			intervals [1798]:
				xmin = 861.8377
				xmax = 862.8403
				text = "sp"
			intervals [1799]:
				xmin = 862.8403
				xmax = 863.0103
				text = "AY1"
			intervals [1800]:
				xmin = 863.0103
				xmax = 863.0403
				text = "sp"
			intervals [1801]:
				xmin = 863.0403
				xmax = 863.1103
				text = "G"
			intervals [1802]:
				xmin = 863.1103
				xmax = 863.1903
				text = "AA1"
			intervals [1803]:
				xmin = 863.1903
				xmax = 863.2603
				text = "T"
			intervals [1804]:
				xmin = 863.2603
				xmax = 863.3203
				text = "sp"
			intervals [1805]:
				xmin = 863.3203
				xmax = 863.3503
				text = "Y"
			intervals [1806]:
				xmin = 863.3503
				xmax = 863.3803
				text = "UW1"
			intervals [1807]:
				xmin = 863.3803
				xmax = 863.6003
				text = "sp"
			intervals [1808]:
				xmin = 863.6003
				xmax = 865.1154
				text = ""
			intervals [1809]:
				xmin = 865.1154
				xmax = 865.2554
				text = "T"
			intervals [1810]:
				xmin = 865.2554
				xmax = 865.3254
				text = "EH1"
			intervals [1811]:
				xmin = 865.3254
				xmax = 865.3554
				text = "L"
			intervals [1812]:
				xmin = 865.3554
				xmax = 865.4254
				text = "M"
			intervals [1813]:
				xmin = 865.4254
				xmax = 865.4754
				text = "IY1"
			intervals [1814]:
				xmin = 865.4754
				xmax = 865.5554
				text = "AH0"
			intervals [1815]:
				xmin = 865.5554
				xmax = 865.6054
				text = "B"
			intervals [1816]:
				xmin = 865.6054
				xmax = 865.7354
				text = "AW1"
			intervals [1817]:
				xmin = 865.7354
				xmax = 865.8054
				text = "T"
			intervals [1818]:
				xmin = 865.8054
				xmax = 865.8554
				text = "L"
			intervals [1819]:
				xmin = 865.8554
				xmax = 865.9154
				text = "AY1"
			intervals [1820]:
				xmin = 865.9154
				xmax = 865.9854
				text = "K"
			intervals [1821]:
				xmin = 865.9854
				xmax = 866.0154
				text = "D"
			intervals [1822]:
				xmin = 866.0154
				xmax = 866.0554
				text = "UW1"
			intervals [1823]:
				xmin = 866.0554
				xmax = 866.1154
				text = "Y"
			intervals [1824]:
				xmin = 866.1154
				xmax = 866.1454
				text = "UW1"
			intervals [1825]:
				xmin = 866.1454
				xmax = 866.1854
				text = "HH"
			intervals [1826]:
				xmin = 866.1854
				xmax = 866.2254
				text = "AE1"
			intervals [1827]:
				xmin = 866.2254
				xmax = 866.2854
				text = "V"
			intervals [1828]:
				xmin = 866.2854
				xmax = 866.3554
				text = "AH0"
			intervals [1829]:
				xmin = 866.3554
				xmax = 866.4254
				text = "G"
			intervals [1830]:
				xmin = 866.4254
				xmax = 866.4554
				text = "UH1"
			intervals [1831]:
				xmin = 866.4554
				xmax = 866.5254
				text = "D"
			intervals [1832]:
				xmin = 866.5254
				xmax = 866.5854
				text = "R"
			intervals [1833]:
				xmin = 866.5854
				xmax = 866.6254
				text = "IY0"
			intervals [1834]:
				xmin = 866.6254
				xmax = 866.6954
				text = "L"
			intervals [1835]:
				xmin = 866.6954
				xmax = 866.8054
				text = "EY1"
			intervals [1836]:
				xmin = 866.8054
				xmax = 866.8854
				text = "SH"
			intervals [1837]:
				xmin = 866.8854
				xmax = 866.9454
				text = "AH0"
			intervals [1838]:
				xmin = 866.9454
				xmax = 866.9854
				text = "N"
			intervals [1839]:
				xmin = 866.9854
				xmax = 867.1054
				text = "SH"
			intervals [1840]:
				xmin = 867.1054
				xmax = 867.1954
				text = "IH2"
			intervals [1841]:
				xmin = 867.1954
				xmax = 867.2454
				text = "P"
			intervals [1842]:
				xmin = 867.2454
				xmax = 867.3454
				text = "W"
			intervals [1843]:
				xmin = 867.3454
				xmax = 867.3854
				text = "IH0"
			intervals [1844]:
				xmin = 867.3854
				xmax = 867.4154
				text = "DH"
			intervals [1845]:
				xmin = 867.4154
				xmax = 867.4454
				text = "EH1"
			intervals [1846]:
				xmin = 867.4454
				xmax = 867.6454
				text = "M"
			intervals [1847]:
				xmin = 867.6454
				xmax = 867.6754
				text = "sp"
			intervals [1848]:
				xmin = 867.6754
				xmax = 867.8354
				text = "AA1"
			intervals [1849]:
				xmin = 867.8354
				xmax = 867.8854
				text = "R"
			intervals [1850]:
				xmin = 867.8854
				xmax = 867.9754
				text = "Y"
			intervals [1851]:
				xmin = 867.9754
				xmax = 868.2654
				text = "AO2"
			intervals [1852]:
				xmin = 868.2654
				xmax = 868.4354
				text = "L"
			intervals [1853]:
				xmin = 868.4354
				xmax = 869.0585
				text = ""
			intervals [1854]:
				xmin = 869.0585
				xmax = 869.1185
				text = "sil"
			intervals [1855]:
				xmin = 869.1185
				xmax = 869.2085
				text = "IH1"
			intervals [1856]:
				xmin = 869.2085
				xmax = 869.3085
				text = "Z"
			intervals [1857]:
				xmin = 869.3085
				xmax = 869.3585
				text = "IH0"
			intervals [1858]:
				xmin = 869.3585
				xmax = 869.3985
				text = "T"
			intervals [1859]:
				xmin = 869.3985
				xmax = 869.5285
				text = "AH1"
			intervals [1860]:
				xmin = 869.5285
				xmax = 869.5585
				text = "P"
			intervals [1861]:
				xmin = 869.5585
				xmax = 869.6685
				text = "AE1"
			intervals [1862]:
				xmin = 869.6685
				xmax = 869.7585
				text = "N"
			intervals [1863]:
				xmin = 869.7585
				xmax = 869.8185
				text = "D"
			intervals [1864]:
				xmin = 869.8185
				xmax = 870.2185
				text = "AW1"
			intervals [1865]:
				xmin = 870.2185
				xmax = 870.2785
				text = "N"
			intervals [1866]:
				xmin = 870.2785
				xmax = 870.3085
				text = "sp"
			intervals [1867]:
				xmin = 870.3085
				xmax = 870.3485
				text = "Y"
			intervals [1868]:
				xmin = 870.3485
				xmax = 870.4185
				text = "UW1"
			intervals [1869]:
				xmin = 870.4185
				xmax = 870.4985
				text = "N"
			intervals [1870]:
				xmin = 870.4985
				xmax = 870.5485
				text = "OW1"
			intervals [1871]:
				xmin = 870.5485
				xmax = 870.5785
				text = "HH"
			intervals [1872]:
				xmin = 870.5785
				xmax = 870.7485
				text = "AW1"
			intervals [1873]:
				xmin = 870.7485
				xmax = 870.8185
				text = "W"
			intervals [1874]:
				xmin = 870.8185
				xmax = 870.8785
				text = "AO1"
			intervals [1875]:
				xmin = 870.8785
				xmax = 871.0085
				text = "Z"
			intervals [1876]:
				xmin = 871.0085
				xmax = 871.0385
				text = "sp"
			intervals [1877]:
				xmin = 871.0385
				xmax = 871.0985
				text = "HH"
			intervals [1878]:
				xmin = 871.0985
				xmax = 871.2185
				text = "AW1"
			intervals [1879]:
				xmin = 871.2185
				xmax = 871.2485
				text = "W"
			intervals [1880]:
				xmin = 871.2485
				xmax = 871.3385
				text = "AO1"
			intervals [1881]:
				xmin = 871.3385
				xmax = 871.3685
				text = "Z"
			intervals [1882]:
				xmin = 871.3685
				xmax = 871.3985
				text = "DH"
			intervals [1883]:
				xmin = 871.3985
				xmax = 871.5985
				text = "AH0"
			intervals [1884]:
				xmin = 871.5985
				xmax = 871.6485
				text = "T"
			intervals [1885]:
				xmin = 871.6485
				xmax = 872.416
				text = ""
			intervals [1886]:
				xmin = 872.416
				xmax = 872.446
				text = "sil"
			intervals [1887]:
				xmin = 872.446
				xmax = 872.506
				text = "L"
			intervals [1888]:
				xmin = 872.506
				xmax = 872.556
				text = "AY1"
			intervals [1889]:
				xmin = 872.556
				xmax = 872.626
				text = "K"
			intervals [1890]:
				xmin = 872.626
				xmax = 872.686
				text = "W"
			intervals [1891]:
				xmin = 872.686
				xmax = 872.746
				text = "IH0"
			intervals [1892]:
				xmin = 872.746
				xmax = 872.836
				text = "DH"
			intervals [1893]:
				xmin = 872.836
				xmax = 872.886
				text = "EH1"
			intervals [1894]:
				xmin = 872.886
				xmax = 872.946
				text = "N"
			intervals [1895]:
				xmin = 872.946
				xmax = 873.086
				text = "IY0"
			intervals [1896]:
				xmin = 873.086
				xmax = 873.186
				text = "AH1"
			intervals [1897]:
				xmin = 873.186
				xmax = 873.226
				text = "V"
			intervals [1898]:
				xmin = 873.226
				xmax = 873.356
				text = "sp"
			intervals [1899]:
				xmin = 873.356
				xmax = 873.386
				text = "AH0"
			intervals [1900]:
				xmin = 873.386
				xmax = 873.436
				text = "M"
			intervals [1901]:
				xmin = 873.436
				xmax = 890.9892
				text = ""
			intervals [1902]:
				xmin = 890.9892
				xmax = 891.1592
				text = "sil"
			intervals [1903]:
				xmin = 891.1592
				xmax = 891.5692
				text = "OW1"
			intervals [1904]:
				xmin = 891.5692
				xmax = 891.6492
				text = "sp"
			intervals [1905]:
				xmin = 891.6492
				xmax = 891.6892
				text = "OW2"
			intervals [1906]:
				xmin = 891.6892
				xmax = 891.7392
				text = "K"
			intervals [1907]:
				xmin = 891.7392
				xmax = 891.8892
				text = "EY1"
			intervals [1908]:
				xmin = 891.8892
				xmax = 892.0392
				text = "sp"
			intervals [1909]:
				xmin = 892.0392
				xmax = 905.1194
				text = ""
			intervals [1910]:
				xmin = 905.1194
				xmax = 905.4294
				text = "Y"
			intervals [1911]:
				xmin = 905.4294
				xmax = 905.4794
				text = "AE1"
			intervals [1912]:
				xmin = 905.4794
				xmax = 906.2539
				text = "sp"
			intervals [1913]:
				xmin = 906.2539
				xmax = 906.5239
				text = "AY1"
			intervals [1914]:
				xmin = 906.5239
				xmax = 906.5539
				text = "sp"
			intervals [1915]:
				xmin = 906.5539
				xmax = 906.5839
				text = "AH2"
			intervals [1916]:
				xmin = 906.5839
				xmax = 906.6139
				text = "N"
			intervals [1917]:
				xmin = 906.6139
				xmax = 906.6439
				text = "D"
			intervals [1918]:
				xmin = 906.6439
				xmax = 906.6939
				text = "ER0"
			intervals [1919]:
				xmin = 906.6939
				xmax = 906.7639
				text = "S"
			intervals [1920]:
				xmin = 906.7639
				xmax = 906.8139
				text = "T"
			intervals [1921]:
				xmin = 906.8139
				xmax = 906.8439
				text = "AE1"
			intervals [1922]:
				xmin = 906.8439
				xmax = 906.9639
				text = "N"
			intervals [1923]:
				xmin = 906.9639
				xmax = 907.2139
				text = "D"
			intervals [1924]:
				xmin = 907.2139
				xmax = 910.738
				text = ""
			intervals [1925]:
				xmin = 910.738
				xmax = 910.798
				text = "sil"
			intervals [1926]:
				xmin = 910.798
				xmax = 910.888
				text = "S"
			intervals [1927]:
				xmin = 910.888
				xmax = 910.978
				text = "OW1"
			intervals [1928]:
				xmin = 910.978
				xmax = 911.098
				text = "Y"
			intervals [1929]:
				xmin = 911.098
				xmax = 911.208
				text = "AO2"
			intervals [1930]:
				xmin = 911.208
				xmax = 911.298
				text = "L"
			intervals [1931]:
				xmin = 911.298
				xmax = 911.468
				text = "AO1"
			intervals [1932]:
				xmin = 911.468
				xmax = 911.548
				text = "L"
			intervals [1933]:
				xmin = 911.548
				xmax = 911.598
				text = "W"
			intervals [1934]:
				xmin = 911.598
				xmax = 911.648
				text = "IY0"
			intervals [1935]:
				xmin = 911.648
				xmax = 911.718
				text = "Z"
			intervals [1936]:
				xmin = 911.718
				xmax = 911.748
				text = "B"
			intervals [1937]:
				xmin = 911.748
				xmax = 911.778
				text = "IH0"
			intervals [1938]:
				xmin = 911.778
				xmax = 911.888
				text = "N"
			intervals [1939]:
				xmin = 911.888
				xmax = 911.918
				text = "sp"
			intervals [1940]:
				xmin = 911.918
				xmax = 911.998
				text = "K"
			intervals [1941]:
				xmin = 911.998
				xmax = 912.028
				text = "UW1"
			intervals [1942]:
				xmin = 912.028
				xmax = 912.228
				text = "L"
			intervals [1943]:
				xmin = 912.228
				xmax = 912.278
				text = "sp"
			intervals [1944]:
				xmin = 912.278
				xmax = 912.6801
				text = ""
			intervals [1945]:
				xmin = 912.6801
				xmax = 912.8001
				text = "Y"
			intervals [1946]:
				xmin = 912.8001
				xmax = 912.8801
				text = "UW1"
			intervals [1947]:
				xmin = 912.8801
				xmax = 912.9101
				text = "sp"
			intervals [1948]:
				xmin = 912.9101
				xmax = 912.9401
				text = "AH0"
			intervals [1949]:
				xmin = 912.9401
				xmax = 912.9701
				text = "N"
			intervals [1950]:
				xmin = 912.9701
				xmax = 913.0001
				text = "sp"
			intervals [1951]:
				xmin = 913.0001
				xmax = 913.0701
				text = "Y"
			intervals [1952]:
				xmin = 913.0701
				xmax = 913.1701
				text = "UW1"
			intervals [1953]:
				xmin = 913.1701
				xmax = 913.2101
				text = "sp"
			intervals [1954]:
				xmin = 913.2101
				xmax = 913.2401
				text = "AY1"
			intervals [1955]:
				xmin = 913.2401
				xmax = 913.4501
				text = "sp"
			intervals [1956]:
				xmin = 913.4501
				xmax = 913.5901
				text = "M"
			intervals [1957]:
				xmin = 913.5901
				xmax = 913.6201
				text = "IY1"
			intervals [1958]:
				xmin = 913.6201
				xmax = 913.6601
				text = "N"
			intervals [1959]:
				xmin = 913.6601
				xmax = 913.7001
				text = "IH0"
			intervals [1960]:
				xmin = 913.7001
				xmax = 913.7301
				text = "T"
			intervals [1961]:
				xmin = 913.7301
				xmax = 913.7901
				text = "Z"
			intervals [1962]:
				xmin = 913.7901
				xmax = 913.8401
				text = "JH"
			intervals [1963]:
				xmin = 913.8401
				xmax = 913.9201
				text = "IH0"
			intervals [1964]:
				xmin = 913.9201
				xmax = 914.1701
				text = "S"
			intervals [1965]:
				xmin = 914.1701
				xmax = 916.810
				text = ""
			intervals [1966]:
				xmin = 916.810
				xmax = 916.860
				text = "sil"
			intervals [1967]:
				xmin = 916.860
				xmax = 917.370
				text = "spn"
			intervals [1968]:
				xmin = 917.370
				xmax = 918.6761
				text = ""
			intervals [1969]:
				xmin = 918.6761
				xmax = 918.8461
				text = "AH0"
			intervals [1970]:
				xmin = 918.8461
				xmax = 918.8761
				text = "B"
			intervals [1971]:
				xmin = 918.8761
				xmax = 918.9961
				text = "AW1"
			intervals [1972]:
				xmin = 918.9961
				xmax = 919.1061
				text = "T"
			intervals [1973]:
				xmin = 919.1061
				xmax = 919.1861
				text = "W"
			intervals [1974]:
				xmin = 919.1861
				xmax = 919.2561
				text = "AH1"
			intervals [1975]:
				xmin = 919.2561
				xmax = 919.3961
				text = "T"
			intervals [1976]:
				xmin = 919.3961
				xmax = 923.9918
				text = ""
			intervals [1977]:
				xmin = 923.9918
				xmax = 924.0218
				text = "sil"
			intervals [1978]:
				xmin = 924.0218
				xmax = 924.1118
				text = "G"
			intervals [1979]:
				xmin = 924.1118
				xmax = 924.1518
				text = "IH1"
			intervals [1980]:
				xmin = 924.1518
				xmax = 924.1818
				text = "V"
			intervals [1981]:
				xmin = 924.1818
				xmax = 924.2118
				text = "M"
			intervals [1982]:
				xmin = 924.2118
				xmax = 924.3418
				text = "IY1"
			intervals [1983]:
				xmin = 924.3418
				xmax = 924.3918
				text = "G"
			intervals [1984]:
				xmin = 924.3918
				xmax = 924.4218
				text = "IH1"
			intervals [1985]:
				xmin = 924.4218
				xmax = 924.4718
				text = "V"
			intervals [1986]:
				xmin = 924.4718
				xmax = 924.5118
				text = "M"
			intervals [1987]:
				xmin = 924.5118
				xmax = 924.6018
				text = "IY1"
			intervals [1988]:
				xmin = 924.6018
				xmax = 924.7018
				text = "W"
			intervals [1989]:
				xmin = 924.7018
				xmax = 924.7918
				text = "AH1"
			intervals [1990]:
				xmin = 924.7918
				xmax = 924.8618
				text = "N"
			intervals [1991]:
				xmin = 924.8618
				xmax = 924.9418
				text = "S"
			intervals [1992]:
				xmin = 924.9418
				xmax = 924.9918
				text = "T"
			intervals [1993]:
				xmin = 924.9918
				xmax = 925.1218
				text = "AO1"
			intervals [1994]:
				xmin = 925.1218
				xmax = 925.1518
				text = "R"
			intervals [1995]:
				xmin = 925.1518
				xmax = 925.1818
				text = "IY0"
			intervals [1996]:
				xmin = 925.1818
				xmax = 927.1612
				text = "sp"
			intervals [1997]:
				xmin = 927.1612
				xmax = 927.2212
				text = "G"
			intervals [1998]:
				xmin = 927.2212
				xmax = 927.2512
				text = "IH1"
			intervals [1999]:
				xmin = 927.2512
				xmax = 927.2812
				text = "V"
			intervals [2000]:
				xmin = 927.2812
				xmax = 927.3212
				text = "M"
			intervals [2001]:
				xmin = 927.3212
				xmax = 927.3912
				text = "IY1"
			intervals [2002]:
				xmin = 927.3912
				xmax = 927.5012
				text = "W"
			intervals [2003]:
				xmin = 927.5012
				xmax = 927.5612
				text = "AH1"
			intervals [2004]:
				xmin = 927.5612
				xmax = 927.6512
				text = "N"
			intervals [2005]:
				xmin = 927.6512
				xmax = 927.7212
				text = "S"
			intervals [2006]:
				xmin = 927.7212
				xmax = 927.7712
				text = "T"
			intervals [2007]:
				xmin = 927.7712
				xmax = 927.9012
				text = "AO1"
			intervals [2008]:
				xmin = 927.9012
				xmax = 927.9312
				text = "R"
			intervals [2009]:
				xmin = 927.9312
				xmax = 927.9612
				text = "IY0"
			intervals [2010]:
				xmin = 927.9612
				xmax = 929.7697
				text = "sp"
			intervals [2011]:
				xmin = 929.7697
				xmax = 930.3097
				text = "spn"
			intervals [2012]:
				xmin = 930.3097
				xmax = 939.7935
				text = ""
			intervals [2013]:
				xmin = 939.7935
				xmax = 939.8635
				text = "sil"
			intervals [2014]:
				xmin = 939.8635
				xmax = 940.0535
				text = "OW2"
			intervals [2015]:
				xmin = 940.0535
				xmax = 940.1735
				text = "K"
			intervals [2016]:
				xmin = 940.1735
				xmax = 940.3635
				text = "EY1"
			intervals [2017]:
				xmin = 940.3635
				xmax = 940.4035
				text = "N"
			intervals [2018]:
				xmin = 940.4035
				xmax = 940.5435
				text = "AW1"
			intervals [2019]:
				xmin = 940.5435
				xmax = 940.5735
				text = "sp"
			intervals [2020]:
				xmin = 940.5735
				xmax = 940.6035
				text = "W"
			intervals [2021]:
				xmin = 940.6035
				xmax = 940.6835
				text = "IY1"
			intervals [2022]:
				xmin = 940.6835
				xmax = 940.7435
				text = "G"
			intervals [2023]:
				xmin = 940.7435
				xmax = 940.8035
				text = "AA1"
			intervals [2024]:
				xmin = 940.8035
				xmax = 940.8435
				text = "T"
			intervals [2025]:
				xmin = 940.8435
				xmax = 940.9035
				text = "DH"
			intervals [2026]:
				xmin = 940.9035
				xmax = 940.9635
				text = "AH0"
			intervals [2027]:
				xmin = 940.9635
				xmax = 941.0035
				text = "T"
			intervals [2028]:
				xmin = 941.0035
				xmax = 941.0935
				text = "S"
			intervals [2029]:
				xmin = 941.0935
				xmax = 941.1635
				text = "IH2"
			intervals [2030]:
				xmin = 941.1635
				xmax = 941.2535
				text = "CH"
			intervals [2031]:
				xmin = 941.2535
				xmax = 941.3735
				text = "UW0"
			intervals [2032]:
				xmin = 941.3735
				xmax = 941.4635
				text = "EY1"
			intervals [2033]:
				xmin = 941.4635
				xmax = 941.5435
				text = "SH"
			intervals [2034]:
				xmin = 941.5435
				xmax = 941.5935
				text = "AH0"
			intervals [2035]:
				xmin = 941.5935
				xmax = 941.6835
				text = "N"
			intervals [2036]:
				xmin = 941.6835
				xmax = 941.7635
				text = "K"
			intervals [2037]:
				xmin = 941.7635
				xmax = 941.8735
				text = "ER0"
			intervals [2038]:
				xmin = 941.8735
				xmax = 941.9035
				text = "EH1"
			intervals [2039]:
				xmin = 941.9035
				xmax = 941.9335
				text = "K"
			intervals [2040]:
				xmin = 941.9335
				xmax = 941.9635
				text = "T"
			intervals [2041]:
				xmin = 941.9635
				xmax = 941.9935
				text = "AH0"
			intervals [2042]:
				xmin = 941.9935
				xmax = 942.0235
				text = "D"
			intervals [2043]:
				xmin = 942.0235
				xmax = 942.0735
				text = "K"
			intervals [2044]:
				xmin = 942.0735
				xmax = 942.1135
				text = "AH0"
			intervals [2045]:
				xmin = 942.1135
				xmax = 942.1635
				text = "N"
			intervals [2046]:
				xmin = 942.1635
				xmax = 942.3235
				text = "sp"
			intervals [2047]:
				xmin = 942.3235
				xmax = 942.5135
				text = "Y"
			intervals [2048]:
				xmin = 942.5135
				xmax = 942.5635
				text = "UW1"
			intervals [2049]:
				xmin = 942.5635
				xmax = 942.6535
				text = "T"
			intervals [2050]:
				xmin = 942.6535
				xmax = 942.7535
				text = "EH1"
			intervals [2051]:
				xmin = 942.7535
				xmax = 942.7935
				text = "L"
			intervals [2052]:
				xmin = 942.7935
				xmax = 942.8635
				text = "M"
			intervals [2053]:
				xmin = 942.8635
				xmax = 943.0235
				text = "IY1"
			intervals [2054]:
				xmin = 943.0235
				xmax = 943.2435
				text = "AH1"
			intervals [2055]:
				xmin = 943.2435
				xmax = 943.4935
				text = "M"
			intervals [2056]:
				xmin = 943.4935
				xmax = 943.9367
				text = ""
			intervals [2057]:
				xmin = 943.9367
				xmax = 943.9867
				text = "sil"
			intervals [2058]:
				xmin = 943.9867
				xmax = 944.0567
				text = "AH0"
			intervals [2059]:
				xmin = 944.0567
				xmax = 944.1167
				text = "S"
			intervals [2060]:
				xmin = 944.1167
				xmax = 944.1667
				text = "T"
			intervals [2061]:
				xmin = 944.1667
				xmax = 944.2367
				text = "AO1"
			intervals [2062]:
				xmin = 944.2367
				xmax = 944.2967
				text = "R"
			intervals [2063]:
				xmin = 944.2967
				xmax = 944.3267
				text = "IY0"
			intervals [2064]:
				xmin = 944.3267
				xmax = 944.3767
				text = "AH0"
			intervals [2065]:
				xmin = 944.3767
				xmax = 944.4167
				text = "B"
			intervals [2066]:
				xmin = 944.4167
				xmax = 944.5267
				text = "AW1"
			intervals [2067]:
				xmin = 944.5267
				xmax = 944.5967
				text = "T"
			intervals [2068]:
				xmin = 944.5967
				xmax = 944.6667
				text = "Y"
			intervals [2069]:
				xmin = 944.6667
				xmax = 944.7167
				text = "UW1"
			intervals [2070]:
				xmin = 944.7167
				xmax = 944.7667
				text = "AH0"
			intervals [2071]:
				xmin = 944.7667
				xmax = 944.8267
				text = "N"
			intervals [2072]:
				xmin = 944.8267
				xmax = 944.8567
				text = "Y"
			intervals [2073]:
				xmin = 944.8567
				xmax = 944.8867
				text = "UH1"
			intervals [2074]:
				xmin = 944.8867
				xmax = 944.9167
				text = "R"
			intervals [2075]:
				xmin = 944.9167
				xmax = 944.9967
				text = "S"
			intervals [2076]:
				xmin = 944.9967
				xmax = 945.0667
				text = "IH1"
			intervals [2077]:
				xmin = 945.0667
				xmax = 945.1467
				text = "S"
			intervals [2078]:
				xmin = 945.1467
				xmax = 945.1967
				text = "T"
			intervals [2079]:
				xmin = 945.1967
				xmax = 945.2467
				text = "ER0"
			intervals [2080]:
				xmin = 945.2467
				xmax = 945.3367
				text = "P"
			intervals [2081]:
				xmin = 945.3367
				xmax = 945.4167
				text = "L"
			intervals [2082]:
				xmin = 945.4167
				xmax = 945.4767
				text = "IY1"
			intervals [2083]:
				xmin = 945.4767
				xmax = 945.5967
				text = "Z"
			intervals [2084]:
				xmin = 945.5967
				xmax = 961.5105
				text = "sp"
			intervals [2085]:
				xmin = 961.5105
				xmax = 961.9605
				text = "spn"
			intervals [2086]:
				xmin = 961.9605
				xmax = 975.8736
				text = ""
			intervals [2087]:
				xmin = 975.8736
				xmax = 975.9936
				text = "sil"
			intervals [2088]:
				xmin = 975.9936
				xmax = 976.7136
				text = "spn"
			intervals [2089]:
				xmin = 976.7136
				xmax = 976.7436
				text = "EH1"
			intervals [2090]:
				xmin = 976.7436
				xmax = 976.7736
				text = "Z"
			intervals [2091]:
				xmin = 976.7736
				xmax = 976.8036
				text = "Y"
			intervals [2092]:
				xmin = 976.8036
				xmax = 976.8336
				text = "UW1"
			intervals [2093]:
				xmin = 976.8336
				xmax = 976.8936
				text = "EH1"
			intervals [2094]:
				xmin = 976.8936
				xmax = 976.9536
				text = "Z"
			intervals [2095]:
				xmin = 976.9536
				xmax = 977.0036
				text = "Y"
			intervals [2096]:
				xmin = 977.0036
				xmax = 977.0436
				text = "UW1"
			intervals [2097]:
				xmin = 977.0436
				xmax = 977.1036
				text = "G"
			intervals [2098]:
				xmin = 977.1036
				xmax = 977.1736
				text = "AA1"
			intervals [2099]:
				xmin = 977.1736
				xmax = 977.2036
				text = "T"
			intervals [2100]:
				xmin = 977.2036
				xmax = 977.2836
				text = "sp"
			intervals [2101]:
				xmin = 977.2836
				xmax = 977.3436
				text = "B"
			intervals [2102]:
				xmin = 977.3436
				xmax = 977.4736
				text = "IH1"
			intervals [2103]:
				xmin = 977.4736
				xmax = 977.5636
				text = "G"
			intervals [2104]:
				xmin = 977.5636
				xmax = 977.6136
				text = "ER0"
			intervals [2105]:
				xmin = 977.6136
				xmax = 977.7036
				text = "AH0"
			intervals [2106]:
				xmin = 977.7036
				xmax = 977.7436
				text = "N"
			intervals [2107]:
				xmin = 977.7436
				xmax = 977.7936
				text = "S"
			intervals [2108]:
				xmin = 977.7936
				xmax = 977.8636
				text = "T"
			intervals [2109]:
				xmin = 977.8636
				xmax = 977.9036
				text = "R"
			intervals [2110]:
				xmin = 977.9036
				xmax = 978.0836
				text = "AO1"
			intervals [2111]:
				xmin = 978.0836
				xmax = 978.1436
				text = "NG"
			intervals [2112]:
				xmin = 978.1436
				xmax = 978.4336
				text = "ER0"
			intervals [2113]:
				xmin = 978.4336
				xmax = 982.894
				text = ""
			intervals [2114]:
				xmin = 982.894
				xmax = 983.054
				text = "sil"
			intervals [2115]:
				xmin = 983.054
				xmax = 983.894
				text = "spn"
			intervals [2116]:
				xmin = 983.894
				xmax = 985.3684
				text = ""
			intervals [2117]:
				xmin = 985.3684
				xmax = 985.6284
				text = "Y"
			intervals [2118]:
				xmin = 985.6284
				xmax = 985.9784
				text = "AE1"
			intervals [2119]:
				xmin = 985.9784
				xmax = 986.0084
				text = "sp"
			intervals [2120]:
				xmin = 986.0084
				xmax = 986.0484
				text = "DH"
			intervals [2121]:
				xmin = 986.0484
				xmax = 986.1484
				text = "AH0"
			intervals [2122]:
				xmin = 986.1484
				xmax = 986.1784
				text = "T"
			intervals [2123]:
				xmin = 986.1784
				xmax = 986.2084
				text = "sp"
			intervals [2124]:
				xmin = 986.2084
				xmax = 986.3684
				text = "S"
			intervals [2125]:
				xmin = 986.3684
				xmax = 986.4184
				text = "IH1"
			intervals [2126]:
				xmin = 986.4184
				xmax = 986.4984
				text = "S"
			intervals [2127]:
				xmin = 986.4984
				xmax = 986.5584
				text = "T"
			intervals [2128]:
				xmin = 986.5584
				xmax = 986.5884
				text = "ER0"
			intervals [2129]:
				xmin = 986.5884
				xmax = 986.6584
				text = "sp"
			intervals [2130]:
				xmin = 986.6584
				xmax = 986.6884
				text = "B"
			intervals [2131]:
				xmin = 986.6884
				xmax = 986.7184
				text = "R"
			intervals [2132]:
				xmin = 986.7184
				xmax = 986.8284
				text = "AH1"
			intervals [2133]:
				xmin = 986.8284
				xmax = 986.8784
				text = "DH"
			intervals [2134]:
				xmin = 986.8784
				xmax = 986.9184
				text = "ER0"
			intervals [2135]:
				xmin = 986.9184
				xmax = 986.9884
				text = "sp"
			intervals [2136]:
				xmin = 986.9884
				xmax = 987.0784
				text = "F"
			intervals [2137]:
				xmin = 987.0784
				xmax = 987.1784
				text = "AY1"
			intervals [2138]:
				xmin = 987.1784
				xmax = 987.2484
				text = "T"
			intervals [2139]:
				xmin = 987.2484
				xmax = 990.566
				text = "sp"
			intervals [2140]:
				xmin = 990.566
				xmax = 991.986
				text = "spn"
			intervals [2141]:
				xmin = 991.986
				xmax = 993.7615
				text = "sp"
			intervals [2142]:
				xmin = 993.7615
				xmax = 993.8415
				text = "Y"
			intervals [2143]:
				xmin = 993.8415
				xmax = 994.0615
				text = "AE1"
			intervals [2144]:
				xmin = 994.0615
				xmax = 1016.8911
				text = "sp"
			intervals [2145]:
				xmin = 1016.8911
				xmax = 1016.9211
				text = "ER0"
			intervals [2146]:
				xmin = 1016.9211
				xmax = 1016.9611
				text = "sp"
			intervals [2147]:
				xmin = 1016.9611
				xmax = 1017.0311
				text = "Y"
			intervals [2148]:
				xmin = 1017.0311
				xmax = 1017.0911
				text = "UW1"
			intervals [2149]:
				xmin = 1017.0911
				xmax = 1017.1811
				text = "S"
			intervals [2150]:
				xmin = 1017.1811
				xmax = 1017.2411
				text = "T"
			intervals [2151]:
				xmin = 1017.2411
				xmax = 1017.3311
				text = "IH1"
			intervals [2152]:
				xmin = 1017.3311
				xmax = 1017.3611
				text = "L"
			intervals [2153]:
				xmin = 1017.3611
				xmax = 1017.6011
				text = "R"
			intervals [2154]:
				xmin = 1017.6011
				xmax = 1017.6311
				text = "IY1"
			intervals [2155]:
				xmin = 1017.6311
				xmax = 1017.7111
				text = "L"
			intervals [2156]:
				xmin = 1017.7111
				xmax = 1018.0596
				text = "sp"
			intervals [2157]:
				xmin = 1018.0596
				xmax = 1018.1096
				text = "G"
			intervals [2158]:
				xmin = 1018.1096
				xmax = 1018.1596
				text = "IH1"
			intervals [2159]:
				xmin = 1018.1596
				xmax = 1018.1996
				text = "V"
			intervals [2160]:
				xmin = 1018.1996
				xmax = 1018.2296
				text = "M"
			intervals [2161]:
				xmin = 1018.2296
				xmax = 1018.2696
				text = "IY1"
			intervals [2162]:
				xmin = 1018.2696
				xmax = 1018.3196
				text = "EY1"
			intervals [2163]:
				xmin = 1018.3196
				xmax = 1018.3996
				text = "T"
			intervals [2164]:
				xmin = 1018.3996
				xmax = 1018.4396
				text = "R"
			intervals [2165]:
				xmin = 1018.4396
				xmax = 1018.5096
				text = "AH0"
			intervals [2166]:
				xmin = 1018.5096
				xmax = 1018.5496
				text = "D"
			intervals [2167]:
				xmin = 1018.5496
				xmax = 1018.6296
				text = "IH1"
			intervals [2168]:
				xmin = 1018.6296
				xmax = 1018.7196
				text = "SH"
			intervals [2169]:
				xmin = 1018.7196
				xmax = 1018.7596
				text = "AH0"
			intervals [2170]:
				xmin = 1018.7596
				xmax = 1018.7896
				text = "N"
			intervals [2171]:
				xmin = 1018.7896
				xmax = 1018.8296
				text = "DH"
			intervals [2172]:
				xmin = 1018.8296
				xmax = 1018.8796
				text = "AH0"
			intervals [2173]:
				xmin = 1018.8796
				xmax = 1018.9496
				text = "T"
			intervals [2174]:
				xmin = 1018.9496
				xmax = 1019.0796
				text = "Y"
			intervals [2175]:
				xmin = 1019.0796
				xmax = 1019.3296
				text = "UW1"
			intervals [2176]:
				xmin = 1019.3296
				xmax = 1019.3596
				text = "sp"
			intervals [2177]:
				xmin = 1019.3596
				xmax = 1019.4275
				text = ""
			intervals [2178]:
				xmin = 1019.4275
				xmax = 1019.5075
				text = "D"
			intervals [2179]:
				xmin = 1019.5075
				xmax = 1019.6475
				text = "AH1"
			intervals [2180]:
				xmin = 1019.6475
				xmax = 1019.7175
				text = "N"
			intervals [2181]:
				xmin = 1019.7175
				xmax = 1019.7475
				text = "W"
			intervals [2182]:
				xmin = 1019.7475
				xmax = 1019.7875
				text = "EH1"
			intervals [2183]:
				xmin = 1019.7875
				xmax = 1019.8375
				text = "N"
			intervals [2184]:
				xmin = 1019.8375
				xmax = 1019.8875
				text = "Y"
			intervals [2185]:
				xmin = 1019.8875
				xmax = 1019.9375
				text = "UW1"
			intervals [2186]:
				xmin = 1019.9375
				xmax = 1019.9775
				text = "W"
			intervals [2187]:
				xmin = 1019.9775
				xmax = 1020.0375
				text = "ER0"
			intervals [2188]:
				xmin = 1020.0375
				xmax = 1020.1475
				text = "Y"
			intervals [2189]:
				xmin = 1020.1475
				xmax = 1020.2175
				text = "AH1"
			intervals [2190]:
				xmin = 1020.2175
				xmax = 1020.2575
				text = "NG"
			intervals [2191]:
				xmin = 1020.2575
				xmax = 1020.2875
				text = "G"
			intervals [2192]:
				xmin = 1020.2875
				xmax = 1020.3275
				text = "ER0"
			intervals [2193]:
				xmin = 1020.3275
				xmax = 1020.3675
				text = "DH"
			intervals [2194]:
				xmin = 1020.3675
				xmax = 1020.4175
				text = "AH0"
			intervals [2195]:
				xmin = 1020.4175
				xmax = 1020.4875
				text = "T"
			intervals [2196]:
				xmin = 1020.4875
				xmax = 1020.5475
				text = "Y"
			intervals [2197]:
				xmin = 1020.5475
				xmax = 1020.5775
				text = "UW1"
			intervals [2198]:
				xmin = 1020.5775
				xmax = 1020.6075
				text = "V"
			intervals [2199]:
				xmin = 1020.6075
				xmax = 1020.6775
				text = "sp"
			intervals [2200]:
				xmin = 1020.6775
				xmax = 1020.7575
				text = "K"
			intervals [2201]:
				xmin = 1020.7575
				xmax = 1020.7975
				text = "EH1"
			intervals [2202]:
				xmin = 1020.7975
				xmax = 1021.0175
				text = "R"
			intervals [2203]:
				xmin = 1021.0175
				xmax = 1021.0475
				text = "IY0"
			intervals [2204]:
				xmin = 1021.0475
				xmax = 1021.2275
				text = "D"
			intervals [2205]:
				xmin = 1021.2275
				xmax = 1021.3004
				text = ""
			intervals [2206]:
				xmin = 1021.3004
				xmax = 1021.4804
				text = "N"
			intervals [2207]:
				xmin = 1021.4804
				xmax = 1021.5704
				text = "AW1"
			intervals [2208]:
				xmin = 1021.5704
				xmax = 1021.6204
				text = "DH"
			intervals [2209]:
				xmin = 1021.6204
				xmax = 1021.6504
				text = "AH0"
			intervals [2210]:
				xmin = 1021.6504
				xmax = 1021.6904
				text = "T"
			intervals [2211]:
				xmin = 1021.6904
				xmax = 1021.7504
				text = "Y"
			intervals [2212]:
				xmin = 1021.7504
				xmax = 1021.8304
				text = "UH1"
			intervals [2213]:
				xmin = 1021.8304
				xmax = 1021.8604
				text = "R"
			intervals [2214]:
				xmin = 1021.8604
				xmax = 1021.9404
				text = "OW1"
			intervals [2215]:
				xmin = 1021.9404
				xmax = 1021.9804
				text = "L"
			intervals [2216]:
				xmin = 1021.9804
				xmax = 1022.0104
				text = "D"
			intervals [2217]:
				xmin = 1022.0104
				xmax = 1022.0404
				text = "ER0"
			intervals [2218]:
				xmin = 1022.0404
				xmax = 1022.0704
				text = "DH"
			intervals [2219]:
				xmin = 1022.0704
				xmax = 1022.1204
				text = "AH0"
			intervals [2220]:
				xmin = 1022.1204
				xmax = 1022.1904
				text = "T"
			intervals [2221]:
				xmin = 1022.1904
				xmax = 1022.2504
				text = "Y"
			intervals [2222]:
				xmin = 1022.2504
				xmax = 1022.2904
				text = "UW1"
			intervals [2223]:
				xmin = 1022.2904
				xmax = 1022.3704
				text = "S"
			intervals [2224]:
				xmin = 1022.3704
				xmax = 1022.4204
				text = "T"
			intervals [2225]:
				xmin = 1022.4204
				xmax = 1022.5504
				text = "IH1"
			intervals [2226]:
				xmin = 1022.5504
				xmax = 1022.5904
				text = "L"
			intervals [2227]:
				xmin = 1022.5904
				xmax = 1022.6704
				text = "D"
			intervals [2228]:
				xmin = 1022.6704
				xmax = 1022.8004
				text = "UW1"
			intervals [2229]:
				xmin = 1022.8004
				xmax = 1022.8804
				text = "sp"
			intervals [2230]:
				xmin = 1022.8804
				xmax = 1023.7735
				text = ""
			intervals [2231]:
				xmin = 1023.7735
				xmax = 1023.8435
				text = "DH"
			intervals [2232]:
				xmin = 1023.8435
				xmax = 1023.8835
				text = "AH0"
			intervals [2233]:
				xmin = 1023.8835
				xmax = 1023.9435
				text = "T"
			intervals [2234]:
				xmin = 1023.9435
				xmax = 1024.0235
				text = "Y"
			intervals [2235]:
				xmin = 1024.0235
				xmax = 1024.0535
				text = "UW1"
			intervals [2236]:
				xmin = 1024.0535
				xmax = 1024.0835
				text = "V"
			intervals [2237]:
				xmin = 1024.0835
				xmax = 1024.1135
				text = "sp"
			intervals [2238]:
				xmin = 1024.1135
				xmax = 1024.1735
				text = "L"
			intervals [2239]:
				xmin = 1024.1735
				xmax = 1024.2735
				text = "ER1"
			intervals [2240]:
				xmin = 1024.2735
				xmax = 1024.3035
				text = "N"
			intervals [2241]:
				xmin = 1024.3035
				xmax = 1024.3335
				text = "D"
			intervals [2242]:
				xmin = 1024.3335
				xmax = 1024.4135
				text = "F"
			intervals [2243]:
				xmin = 1024.4135
				xmax = 1024.4435
				text = "ER0"
			intervals [2244]:
				xmin = 1024.4435
				xmax = 1024.4735
				text = "M"
			intervals [2245]:
				xmin = 1024.4735
				xmax = 1024.5035
				text = "sp"
			intervals [2246]:
				xmin = 1024.5035
				xmax = 1024.5535
				text = "Y"
			intervals [2247]:
				xmin = 1024.5535
				xmax = 1024.5835
				text = "UH1"
			intervals [2248]:
				xmin = 1024.5835
				xmax = 1024.6335
				text = "R"
			intervals [2249]:
				xmin = 1024.6335
				xmax = 1024.7035
				text = "F"
			intervals [2250]:
				xmin = 1024.7035
				xmax = 1024.8835
				text = "AE1"
			intervals [2251]:
				xmin = 1024.8835
				xmax = 1024.9135
				text = "M"
			intervals [2252]:
				xmin = 1024.9135
				xmax = 1024.9435
				text = "L"
			intervals [2253]:
				xmin = 1024.9435
				xmax = 1024.9735
				text = "IY0"
			intervals [2254]:
				xmin = 1024.9735
				xmax = 1025.0035
				text = "sp"
			intervals [2255]:
				xmin = 1025.0035
				xmax = 1025.0335
				text = "W"
			intervals [2256]:
				xmin = 1025.0335
				xmax = 1025.0635
				text = "EH1"
			intervals [2257]:
				xmin = 1025.0635
				xmax = 1025.0935
				text = "L"
			intervals [2258]:
				xmin = 1025.0935
				xmax = 1025.1335
				text = "TH"
			intervals [2259]:
				xmin = 1025.1335
				xmax = 1025.2035
				text = "IH1"
			intervals [2260]:
				xmin = 1025.2035
				xmax = 1025.2335
				text = "NG"
			intervals [2261]:
				xmin = 1025.2335
				xmax = 1025.2635
				text = "K"
			intervals [2262]:
				xmin = 1025.2635
				xmax = 1025.2935
				text = "AH0"
			intervals [2263]:
				xmin = 1025.2935
				xmax = 1025.3235
				text = "V"
			intervals [2264]:
				xmin = 1025.3235
				xmax = 1025.4035
				text = "S"
			intervals [2265]:
				xmin = 1025.4035
				xmax = 1025.4335
				text = "AH1"
			intervals [2266]:
				xmin = 1025.4335
				xmax = 1025.4635
				text = "M"
			intervals [2267]:
				xmin = 1025.4635
				xmax = 1025.4935
				text = "TH"
			intervals [2268]:
				xmin = 1025.4935
				xmax = 1025.5235
				text = "IH0"
			intervals [2269]:
				xmin = 1025.5235
				xmax = 1025.5535
				text = "N"
			intervals [2270]:
				xmin = 1025.5535
				xmax = 1025.5835
				text = "DH"
			intervals [2271]:
				xmin = 1025.5835
				xmax = 1025.6135
				text = "AH0"
			intervals [2272]:
				xmin = 1025.6135
				xmax = 1025.6435
				text = "T"
			intervals [2273]:
				xmin = 1025.6435
				xmax = 1025.6935
				text = "Y"
			intervals [2274]:
				xmin = 1025.6935
				xmax = 1025.7535
				text = "AO2"
			intervals [2275]:
				xmin = 1025.7535
				xmax = 1025.8035
				text = "L"
			intervals [2276]:
				xmin = 1025.8035
				xmax = 1025.8335
				text = "Y"
			intervals [2277]:
				xmin = 1025.8335
				xmax = 1025.8835
				text = "UW1"
			intervals [2278]:
				xmin = 1025.8835
				xmax = 1025.9135
				text = "Z"
			intervals [2279]:
				xmin = 1025.9135
				xmax = 1025.9435
				text = "D"
			intervals [2280]:
				xmin = 1025.9435
				xmax = 1025.9735
				text = "T"
			intervals [2281]:
				xmin = 1025.9735
				xmax = 1026.0335
				text = "IH0"
			intervals [2282]:
				xmin = 1026.0335
				xmax = 1026.0935
				text = "D"
			intervals [2283]:
				xmin = 1026.0935
				xmax = 1026.1835
				text = "UW1"
			intervals [2284]:
				xmin = 1026.1835
				xmax = 1026.2235
				text = "T"
			intervals [2285]:
				xmin = 1026.2235
				xmax = 1026.2535
				text = "AH0"
			intervals [2286]:
				xmin = 1026.2535
				xmax = 1026.3035
				text = "G"
			intervals [2287]:
				xmin = 1026.3035
				xmax = 1026.4435
				text = "EH1"
			intervals [2288]:
				xmin = 1026.4435
				xmax = 1026.5035
				text = "DH"
			intervals [2289]:
				xmin = 1026.5035
				xmax = 1026.5535
				text = "ER0"
			intervals [2290]:
				xmin = 1026.5535
				xmax = 1026.6635
				text = "sp"
			intervals [2291]:
				xmin = 1026.6635
				xmax = 1026.7335
				text = "L"
			intervals [2292]:
				xmin = 1026.7335
				xmax = 1026.8135
				text = "AY1"
			intervals [2293]:
				xmin = 1026.8135
				xmax = 1026.8435
				text = "K"
			intervals [2294]:
				xmin = 1026.8435
				xmax = 1027.1983
				text = "sp"
			intervals [2295]:
				xmin = 1027.1983
				xmax = 1027.2783
				text = "EH1"
			intervals [2296]:
				xmin = 1027.2783
				xmax = 1027.3583
				text = "V"
			intervals [2297]:
				xmin = 1027.3583
				xmax = 1027.4083
				text = "R"
			intervals [2298]:
				xmin = 1027.4083
				xmax = 1027.4683
				text = "IY0"
			intervals [2299]:
				xmin = 1027.4683
				xmax = 1027.5783
				text = "S"
			intervals [2300]:
				xmin = 1027.5783
				xmax = 1027.6583
				text = "AH1"
			intervals [2301]:
				xmin = 1027.6583
				xmax = 1027.7683
				text = "N"
			intervals [2302]:
				xmin = 1027.7683
				xmax = 1027.8183
				text = "D"
			intervals [2303]:
				xmin = 1027.8183
				xmax = 1028.0283
				text = "EY2"
			intervals [2304]:
				xmin = 1028.0283
				xmax = 1028.3083
				text = "ER0"
			intervals [2305]:
				xmin = 1028.3083
				xmax = 1028.3783
				text = "sp"
			intervals [2306]:
				xmin = 1028.3783
				xmax = 1029.5654
				text = ""
			intervals [2307]:
				xmin = 1029.5654
				xmax = 1029.6354
				text = "D"
			intervals [2308]:
				xmin = 1029.6354
				xmax = 1029.8054
				text = "UW1"
			intervals [2309]:
				xmin = 1029.8054
				xmax = 1029.8654
				text = "DH"
			intervals [2310]:
				xmin = 1029.8654
				xmax = 1030.0554
				text = "IH0"
			intervals [2311]:
				xmin = 1030.0554
				xmax = 1030.1154
				text = "S"
			intervals [2312]:
				xmin = 1030.1154
				xmax = 1030.1954
				text = "Y"
			intervals [2313]:
				xmin = 1030.1954
				xmax = 1030.2354
				text = "UW1"
			intervals [2314]:
				xmin = 1030.2354
				xmax = 1030.3154
				text = "N"
			intervals [2315]:
				xmin = 1030.3154
				xmax = 1030.3454
				text = "OW1"
			intervals [2316]:
				xmin = 1030.3454
				xmax = 1030.3754
				text = "W"
			intervals [2317]:
				xmin = 1030.3754
				xmax = 1030.4054
				text = "AH1"
			intervals [2318]:
				xmin = 1030.4054
				xmax = 1030.4354
				text = "T"
			intervals [2319]:
				xmin = 1030.4354
				xmax = 1030.4654
				text = "AY1"
			intervals [2320]:
				xmin = 1030.4654
				xmax = 1030.4954
				text = "M"
			intervals [2321]:
				xmin = 1030.4954
				xmax = 1030.5554
				text = "IY1"
			intervals [2322]:
				xmin = 1030.5554
				xmax = 1030.7354
				text = "N"
			intervals [2323]:
				xmin = 1030.7354
				xmax = 1030.7654
				text = "W"
			intervals [2324]:
				xmin = 1030.7654
				xmax = 1030.7954
				text = "AH1"
			intervals [2325]:
				xmin = 1030.7954
				xmax = 1030.8754
				text = "T"
			intervals [2326]:
				xmin = 1030.8754
				xmax = 1030.9554
				text = "W"
			intervals [2327]:
				xmin = 1030.9554
				xmax = 1030.9954
				text = "AH1"
			intervals [2328]:
				xmin = 1030.9954
				xmax = 1031.0554
				text = "T"
			intervals [2329]:
				xmin = 1031.0554
				xmax = 1031.1054
				text = "IH0"
			intervals [2330]:
				xmin = 1031.1054
				xmax = 1031.1654
				text = "Z"
			intervals [2331]:
				xmin = 1031.1654
				xmax = 1031.2254
				text = "S"
			intervals [2332]:
				xmin = 1031.2254
				xmax = 1031.2754
				text = "AH1"
			intervals [2333]:
				xmin = 1031.2754
				xmax = 1031.3054
				text = "M"
			intervals [2334]:
				xmin = 1031.3054
				xmax = 1031.3354
				text = "TH"
			intervals [2335]:
				xmin = 1031.3354
				xmax = 1031.3654
				text = "IH0"
			intervals [2336]:
				xmin = 1031.3654
				xmax = 1031.3954
				text = "N"
			intervals [2337]:
				xmin = 1031.3954
				xmax = 1031.4454
				text = "Y"
			intervals [2338]:
				xmin = 1031.4454
				xmax = 1031.5754
				text = "AO2"
			intervals [2339]:
				xmin = 1031.5754
				xmax = 1031.6054
				text = "L"
			intervals [2340]:
				xmin = 1031.6054
				xmax = 1031.6954
				text = "AO1"
			intervals [2341]:
				xmin = 1031.6954
				xmax = 1031.8654
				text = "L"
			intervals [2342]:
				xmin = 1031.8654
				xmax = 1031.9154
				text = "W"
			intervals [2343]:
				xmin = 1031.9154
				xmax = 1031.9454
				text = "IY0"
			intervals [2344]:
				xmin = 1031.9454
				xmax = 1031.9754
				text = "Z"
			intervals [2345]:
				xmin = 1031.9754
				xmax = 1032.0054
				text = "DH"
			intervals [2346]:
				xmin = 1032.0054
				xmax = 1032.0354
				text = "AH0"
			intervals [2347]:
				xmin = 1032.0354
				xmax = 1032.1054
				text = "T"
			intervals [2348]:
				xmin = 1032.1054
				xmax = 1032.1654
				text = "Y"
			intervals [2349]:
				xmin = 1032.1654
				xmax = 1032.2254
				text = "UW1"
			intervals [2350]:
				xmin = 1032.2254
				xmax = 1032.2754
				text = "AO1"
			intervals [2351]:
				xmin = 1032.2754
				xmax = 1032.3454
				text = "L"
			intervals [2352]:
				xmin = 1032.3454
				xmax = 1032.4054
				text = "W"
			intervals [2353]:
				xmin = 1032.4054
				xmax = 1032.4454
				text = "IY0"
			intervals [2354]:
				xmin = 1032.4454
				xmax = 1032.4854
				text = "Z"
			intervals [2355]:
				xmin = 1032.4854
				xmax = 1032.5154
				text = "L"
			intervals [2356]:
				xmin = 1032.5154
				xmax = 1032.5654
				text = "UH1"
			intervals [2357]:
				xmin = 1032.5654
				xmax = 1032.6354
				text = "K"
			intervals [2358]:
				xmin = 1032.6354
				xmax = 1032.7254
				text = "F"
			intervals [2359]:
				xmin = 1032.7254
				xmax = 1032.8354
				text = "AO1"
			intervals [2360]:
				xmin = 1032.8354
				xmax = 1032.8654
				text = "R"
			intervals [2361]:
				xmin = 1032.8654
				xmax = 1032.8954
				text = "W"
			intervals [2362]:
				xmin = 1032.8954
				xmax = 1032.9254
				text = "ER0"
			intervals [2363]:
				xmin = 1032.9254
				xmax = 1032.9554
				text = "D"
			intervals [2364]:
				xmin = 1032.9554
				xmax = 1033.0154
				text = "T"
			intervals [2365]:
				xmin = 1033.0154
				xmax = 1033.0654
				text = "UW1"
			intervals [2366]:
				xmin = 1033.0654
				xmax = 1033.0954
				text = "DH"
			intervals [2367]:
				xmin = 1033.0954
				xmax = 1033.1254
				text = "AH0"
			intervals [2368]:
				xmin = 1033.1254
				xmax = 1033.1654
				text = "T"
			intervals [2369]:
				xmin = 1033.1654
				xmax = 1033.2154
				text = "sp"
			intervals [2370]:
				xmin = 1033.2154
				xmax = 1033.2854
				text = "Y"
			intervals [2371]:
				xmin = 1033.2854
				xmax = 1033.4454
				text = "AO2"
			intervals [2372]:
				xmin = 1033.4454
				xmax = 1033.4754
				text = "L"
			intervals [2373]:
				xmin = 1033.4754
				xmax = 1033.5754
				text = "AO1"
			intervals [2374]:
				xmin = 1033.5754
				xmax = 1033.7254
				text = "L"
			intervals [2375]:
				xmin = 1033.7254
				xmax = 1033.7754
				text = "W"
			intervals [2376]:
				xmin = 1033.7754
				xmax = 1033.8054
				text = "IY0"
			intervals [2377]:
				xmin = 1033.8054
				xmax = 1033.8354
				text = "Z"
			intervals [2378]:
				xmin = 1033.8354
				xmax = 1033.8654
				text = "G"
			intervals [2379]:
				xmin = 1033.8654
				xmax = 1033.8954
				text = "AH1"
			intervals [2380]:
				xmin = 1033.8954
				xmax = 1033.9254
				text = "N"
			intervals [2381]:
				xmin = 1033.9254
				xmax = 1033.9554
				text = "AH0"
			intervals [2382]:
				xmin = 1033.9554
				xmax = 1033.9854
				text = "sp"
			intervals [2383]:
				xmin = 1033.9854
				xmax = 1034.0254
				text = "D"
			intervals [2384]:
				xmin = 1034.0254
				xmax = 1034.1254
				text = "UW1"
			intervals [2385]:
				xmin = 1034.1254
				xmax = 1034.1554
				text = "sp"
			intervals [2386]:
				xmin = 1034.1554
				xmax = 1034.1854
				text = "T"
			intervals [2387]:
				xmin = 1034.1854
				xmax = 1034.2154
				text = "AH0"
			intervals [2388]:
				xmin = 1034.2154
				xmax = 1034.2554
				text = "G"
			intervals [2389]:
				xmin = 1034.2554
				xmax = 1034.3654
				text = "EH1"
			intervals [2390]:
				xmin = 1034.3654
				xmax = 1034.3954
				text = "DH"
			intervals [2391]:
				xmin = 1034.3954
				xmax = 1034.4254
				text = "ER0"
			intervals [2392]:
				xmin = 1034.4254
				xmax = 1035.4674
				text = "sp"
			intervals [2393]:
				xmin = 1035.4674
				xmax = 1035.4974
				text = "G"
			intervals [2394]:
				xmin = 1035.4974
				xmax = 1035.5674
				text = "R"
			intervals [2395]:
				xmin = 1035.5674
				xmax = 1035.6674
				text = "OW1"
			intervals [2396]:
				xmin = 1035.6674
				xmax = 1035.7274
				text = "IH0"
			intervals [2397]:
				xmin = 1035.7274
				xmax = 1035.7674
				text = "N"
			intervals [2398]:
				xmin = 1035.7674
				xmax = 1035.8574
				text = "AH1"
			intervals [2399]:
				xmin = 1035.8574
				xmax = 1035.9774
				text = "P"
			intervals [2400]:
				xmin = 1035.9774
				xmax = 1059.3734
				text = ""
			intervals [2401]:
				xmin = 1059.3734
				xmax = 1060.2134
				text = "spn"
			intervals [2402]:
				xmin = 1060.2134
				xmax = 1066.2257
				text = ""
			intervals [2403]:
				xmin = 1066.2257
				xmax = 1066.2857
				text = "M"
			intervals [2404]:
				xmin = 1066.2857
				xmax = 1066.3157
				text = "HH"
			intervals [2405]:
				xmin = 1066.3157
				xmax = 1066.9457
				text = "M"
			intervals [2406]:
				xmin = 1066.9457
				xmax = 1067.0357
				text = "sp"
			intervals [2407]:
				xmin = 1067.0357
				xmax = 1091.9638
				text = ""
			intervals [2408]:
				xmin = 1091.9638
				xmax = 1092.2738
				text = "M"
			intervals [2409]:
				xmin = 1092.2738
				xmax = 1092.4738
				text = "sp"
			intervals [2410]:
				xmin = 1092.4738
				xmax = 1093.8486
				text = ""
			intervals [2411]:
				xmin = 1093.8486
				xmax = 1093.9886
				text = "S"
			intervals [2412]:
				xmin = 1093.9886
				xmax = 1094.0486
				text = "OW1"
			intervals [2413]:
				xmin = 1094.0486
				xmax = 1094.1186
				text = "W"
			intervals [2414]:
				xmin = 1094.1186
				xmax = 1094.1486
				text = "AH1"
			intervals [2415]:
				xmin = 1094.1486
				xmax = 1094.1886
				text = "T"
			intervals [2416]:
				xmin = 1094.1886
				xmax = 1094.2586
				text = "AH0"
			intervals [2417]:
				xmin = 1094.2586
				xmax = 1094.3186
				text = "B"
			intervals [2418]:
				xmin = 1094.3186
				xmax = 1094.4786
				text = "AW1"
			intervals [2419]:
				xmin = 1094.4786
				xmax = 1094.6586
				text = "T"
			intervals [2420]:
				xmin = 1094.6586
				xmax = 1096.2057
				text = ""
			intervals [2421]:
				xmin = 1096.2057
				xmax = 1096.2457
				text = "sil"
			intervals [2422]:
				xmin = 1096.2457
				xmax = 1096.2757
				text = "Y"
			intervals [2423]:
				xmin = 1096.2757
				xmax = 1096.3557
				text = "UW1"
			intervals [2424]:
				xmin = 1096.3557
				xmax = 1096.3857
				text = "sp"
			intervals [2425]:
				xmin = 1096.3857
				xmax = 1096.4457
				text = "N"
			intervals [2426]:
				xmin = 1096.4457
				xmax = 1096.7057
				text = "OW1"
			intervals [2427]:
				xmin = 1096.7057
				xmax = 1099.1843
				text = "sp"
			intervals [2428]:
				xmin = 1099.1843
				xmax = 1099.2143
				text = "L"
			intervals [2429]:
				xmin = 1099.2143
				xmax = 1099.2443
				text = "EH1"
			intervals [2430]:
				xmin = 1099.2443
				xmax = 1099.2743
				text = "T"
			intervals [2431]:
				xmin = 1099.2743
				xmax = 1099.3043
				text = "sp"
			intervals [2432]:
				xmin = 1099.3043
				xmax = 1099.3443
				text = "M"
			intervals [2433]:
				xmin = 1099.3443
				xmax = 1099.4443
				text = "IY1"
			intervals [2434]:
				xmin = 1099.4443
				xmax = 1099.5943
				text = "S"
			intervals [2435]:
				xmin = 1099.5943
				xmax = 1099.7843
				text = "IY1"
			intervals [2436]:
				xmin = 1099.7843
				xmax = 1099.8143
				text = "sp"
			intervals [2437]:
				xmin = 1099.8143
				xmax = 1099.8843
				text = "W"
			intervals [2438]:
				xmin = 1099.8843
				xmax = 1099.9243
				text = "AH1"
			intervals [2439]:
				xmin = 1099.9243
				xmax = 1099.9643
				text = "T"
			intervals [2440]:
				xmin = 1099.9643
				xmax = 1100.0343
				text = "AH0"
			intervals [2441]:
				xmin = 1100.0343
				xmax = 1100.0743
				text = "B"
			intervals [2442]:
				xmin = 1100.0743
				xmax = 1100.1643
				text = "AW1"
			intervals [2443]:
				xmin = 1100.1643
				xmax = 1100.2743
				text = "T"
			intervals [2444]:
				xmin = 1100.2743
				xmax = 1100.3343
				text = "DH"
			intervals [2445]:
				xmin = 1100.3343
				xmax = 1100.3743
				text = "AH0"
			intervals [2446]:
				xmin = 1100.3743
				xmax = 1100.4043
				text = "sp"
			intervals [2447]:
				xmin = 1100.4043
				xmax = 1100.7543
				text = "AH1"
			intervals [2448]:
				xmin = 1100.7543
				xmax = 1101.0343
				text = "M"
			intervals [2449]:
				xmin = 1101.0343
				xmax = 1101.2493
				text = ""
			intervals [2450]:
				xmin = 1101.2493
				xmax = 1101.3093
				text = "W"
			intervals [2451]:
				xmin = 1101.3093
				xmax = 1101.3393
				text = "AH1"
			intervals [2452]:
				xmin = 1101.3393
				xmax = 1101.3693
				text = "T"
			intervals [2453]:
				xmin = 1101.3693
				xmax = 1101.4293
				text = "AH0"
			intervals [2454]:
				xmin = 1101.4293
				xmax = 1101.4693
				text = "B"
			intervals [2455]:
				xmin = 1101.4693
				xmax = 1101.5693
				text = "AW1"
			intervals [2456]:
				xmin = 1101.5693
				xmax = 1101.6393
				text = "T"
			intervals [2457]:
				xmin = 1101.6393
				xmax = 1101.7093
				text = "T"
			intervals [2458]:
				xmin = 1101.7093
				xmax = 1101.7393
				text = "EH1"
			intervals [2459]:
				xmin = 1101.7393
				xmax = 1101.7693
				text = "L"
			intervals [2460]:
				xmin = 1101.7693
				xmax = 1101.7993
				text = "M"
			intervals [2461]:
				xmin = 1101.7993
				xmax = 1101.8293
				text = "IY1"
			intervals [2462]:
				xmin = 1101.8293
				xmax = 1101.8793
				text = "AH0"
			intervals [2463]:
				xmin = 1101.8793
				xmax = 1101.9293
				text = "B"
			intervals [2464]:
				xmin = 1101.9293
				xmax = 1101.9893
				text = "AW1"
			intervals [2465]:
				xmin = 1101.9893
				xmax = 1102.0893
				text = "T"
			intervals [2466]:
				xmin = 1102.0893
				xmax = 1102.1993
				text = "M"
			intervals [2467]:
				xmin = 1102.1993
				xmax = 1102.2493
				text = "AH1"
			intervals [2468]:
				xmin = 1102.2493
				xmax = 1102.3593
				text = "M"
			intervals [2469]:
				xmin = 1102.3593
				xmax = 1102.3993
				text = "B"
			intervals [2470]:
				xmin = 1102.3993
				xmax = 1102.5193
				text = "OW0"
			intervals [2471]:
				xmin = 1102.5193
				xmax = 1102.6293
				text = "S"
			intervals [2472]:
				xmin = 1102.6293
				xmax = 1102.7393
				text = "AO1"
			intervals [2473]:
				xmin = 1102.7393
				xmax = 1103.1493
				text = "S"
			intervals [2474]:
				xmin = 1103.1493
				xmax = 1105.6325
				text = ""
			intervals [2475]:
				xmin = 1105.6325
				xmax = 1105.7025
				text = "sil"
			intervals [2476]:
				xmin = 1105.7025
				xmax = 1105.7325
				text = "L"
			intervals [2477]:
				xmin = 1105.7325
				xmax = 1105.7825
				text = "AY1"
			intervals [2478]:
				xmin = 1105.7825
				xmax = 1105.8325
				text = "K"
			intervals [2479]:
				xmin = 1105.8325
				xmax = 1105.9025
				text = "HH"
			intervals [2480]:
				xmin = 1105.9025
				xmax = 1105.9425
				text = "W"
			intervals [2481]:
				xmin = 1105.9425
				xmax = 1105.9825
				text = "AH1"
			intervals [2482]:
				xmin = 1105.9825
				xmax = 1106.0125
				text = "T"
			intervals [2483]:
				xmin = 1106.0125
				xmax = 1106.1525
				text = "IH1"
			intervals [2484]:
				xmin = 1106.1525
				xmax = 1106.2125
				text = "Z"
			intervals [2485]:
				xmin = 1106.2125
				xmax = 1106.2525
				text = "M"
			intervals [2486]:
				xmin = 1106.2525
				xmax = 1106.3125
				text = "AH1"
			intervals [2487]:
				xmin = 1106.3125
				xmax = 1106.3725
				text = "M"
			intervals [2488]:
				xmin = 1106.3725
				xmax = 1106.4525
				text = "B"
			intervals [2489]:
				xmin = 1106.4525
				xmax = 1106.5525
				text = "OW0"
			intervals [2490]:
				xmin = 1106.5525
				xmax = 1106.6525
				text = "S"
			intervals [2491]:
				xmin = 1106.6525
				xmax = 1106.6825
				text = "AO1"
			intervals [2492]:
				xmin = 1106.6825
				xmax = 1106.7425
				text = "S"
			intervals [2493]:
				xmin = 1106.7425
				xmax = 1106.8625
				text = "sp"
			intervals [2494]:
				xmin = 1106.8625
				xmax = 1112.1728
				text = ""
			intervals [2495]:
				xmin = 1112.1728
				xmax = 1114.0528
				text = "spn"
			intervals [2496]:
				xmin = 1114.0528
				xmax = 1114.3828
				text = "sp"
			intervals [2497]:
				xmin = 1114.3828
				xmax = 1127.7997
				text = ""
			intervals [2498]:
				xmin = 1127.7997
				xmax = 1128.8197
				text = "spn"
			intervals [2499]:
				xmin = 1128.8197
				xmax = 1129.5125
				text = ""
			intervals [2500]:
				xmin = 1129.5125
				xmax = 1129.9425
				text = "R"
			intervals [2501]:
				xmin = 1129.9425
				xmax = 1129.9725
				text = "AY1"
			intervals [2502]:
				xmin = 1129.9725
				xmax = 1130.0925
				text = "T"
			intervals [2503]:
				xmin = 1130.0925
				xmax = 1143.6575
				text = ""
			intervals [2504]:
				xmin = 1143.6575
				xmax = 1144.1075
				text = "S"
			intervals [2505]:
				xmin = 1144.1075
				xmax = 1144.1775
				text = "OW1"
			intervals [2506]:
				xmin = 1144.1775
				xmax = 1144.3075
				text = "Y"
			intervals [2507]:
				xmin = 1144.3075
				xmax = 1144.4575
				text = "UW1"
			intervals [2508]:
				xmin = 1144.4575
				xmax = 1144.5475
				text = "sp"
			intervals [2509]:
				xmin = 1144.5475
				xmax = 1144.6675
				text = "G"
			intervals [2510]:
				xmin = 1144.6675
				xmax = 1144.7975
				text = "AA1"
			intervals [2511]:
				xmin = 1144.7975
				xmax = 1144.8875
				text = "T"
			intervals [2512]:
				xmin = 1144.8875
				xmax = 1144.9275
				text = "T"
			intervals [2513]:
				xmin = 1144.9275
				xmax = 1144.9875
				text = "IH0"
			intervals [2514]:
				xmin = 1144.9875
				xmax = 1145.0775
				text = "HH"
			intervals [2515]:
				xmin = 1145.0775
				xmax = 1145.1775
				text = "AE1"
			intervals [2516]:
				xmin = 1145.1775
				xmax = 1145.2075
				text = "V"
			intervals [2517]:
				xmin = 1145.2075
				xmax = 1145.2475
				text = "DH"
			intervals [2518]:
				xmin = 1145.2475
				xmax = 1145.3275
				text = "AE1"
			intervals [2519]:
				xmin = 1145.3275
				xmax = 1145.3975
				text = "T"
			intervals [2520]:
				xmin = 1145.3975
				xmax = 1145.4375
				text = "M"
			intervals [2521]:
				xmin = 1145.4375
				xmax = 1145.4975
				text = "AH1"
			intervals [2522]:
				xmin = 1145.4975
				xmax = 1145.5775
				text = "M"
			intervals [2523]:
				xmin = 1145.5775
				xmax = 1145.6475
				text = "B"
			intervals [2524]:
				xmin = 1145.6475
				xmax = 1145.6775
				text = "OW0"
			intervals [2525]:
				xmin = 1145.6775
				xmax = 1145.7675
				text = "sp"
			intervals [2526]:
				xmin = 1145.7675
				xmax = 1145.8475
				text = "S"
			intervals [2527]:
				xmin = 1145.8475
				xmax = 1145.9875
				text = "AO1"
			intervals [2528]:
				xmin = 1145.9875
				xmax = 1146.2775
				text = "S"
			intervals [2529]:
				xmin = 1146.2775
				xmax = 1180.1619
				text = ""
			intervals [2530]:
				xmin = 1180.1619
				xmax = 1180.2919
				text = "sil"
			intervals [2531]:
				xmin = 1180.2919
				xmax = 1180.3419
				text = "W"
			intervals [2532]:
				xmin = 1180.3419
				xmax = 1180.3719
				text = "AH1"
			intervals [2533]:
				xmin = 1180.3719
				xmax = 1180.4019
				text = "T"
			intervals [2534]:
				xmin = 1180.4019
				xmax = 1180.4319
				text = "D"
			intervals [2535]:
				xmin = 1180.4319
				xmax = 1180.4819
				text = "UW1"
			intervals [2536]:
				xmin = 1180.4819
				xmax = 1180.5419
				text = "Y"
			intervals [2537]:
				xmin = 1180.5419
				xmax = 1180.6119
				text = "UW1"
			intervals [2538]:
				xmin = 1180.6119
				xmax = 1180.6419
				text = "sp"
			intervals [2539]:
				xmin = 1180.6419
				xmax = 1180.7119
				text = "Y"
			intervals [2540]:
				xmin = 1180.7119
				xmax = 1180.8119
				text = "UW1"
			intervals [2541]:
				xmin = 1180.8119
				xmax = 1180.8619
				text = "HH"
			intervals [2542]:
				xmin = 1180.8619
				xmax = 1180.9219
				text = "AW1"
			intervals [2543]:
				xmin = 1180.9219
				xmax = 1180.9719
				text = "D"
			intervals [2544]:
				xmin = 1180.9719
				xmax = 1181.0019
				text = "UW1"
			intervals [2545]:
				xmin = 1181.0019
				xmax = 1181.0419
				text = "Y"
			intervals [2546]:
				xmin = 1181.0419
				xmax = 1181.0919
				text = "UW1"
			intervals [2547]:
				xmin = 1181.0919
				xmax = 1181.1519
				text = "TH"
			intervals [2548]:
				xmin = 1181.1519
				xmax = 1181.2019
				text = "IH1"
			intervals [2549]:
				xmin = 1181.2019
				xmax = 1181.2619
				text = "NG"
			intervals [2550]:
				xmin = 1181.2619
				xmax = 1181.2919
				text = "K"
			intervals [2551]:
				xmin = 1181.2919
				xmax = 1181.3319
				text = "DH"
			intervals [2552]:
				xmin = 1181.3319
				xmax = 1181.4019
				text = "EY1"
			intervals [2553]:
				xmin = 1181.4019
				xmax = 1181.5219
				text = "M"
			intervals [2554]:
				xmin = 1181.5219
				xmax = 1181.6519
				text = "EY1"
			intervals [2555]:
				xmin = 1181.6519
				xmax = 1181.7119
				text = "K"
			intervals [2556]:
				xmin = 1181.7119
				xmax = 1181.7719
				text = "IH1"
			intervals [2557]:
				xmin = 1181.7719
				xmax = 1181.8019
				text = "T"
			intervals [2558]:
				xmin = 1181.8019
				xmax = 1181.8619
				text = "L"
			intervals [2559]:
				xmin = 1181.8619
				xmax = 1181.9319
				text = "AY1"
			intervals [2560]:
				xmin = 1181.9319
				xmax = 1181.9719
				text = "K"
			intervals [2561]:
				xmin = 1181.9719
				xmax = 1182.0119
				text = "IH0"
			intervals [2562]:
				xmin = 1182.0119
				xmax = 1182.0619
				text = "F"
			intervals [2563]:
				xmin = 1182.0619
				xmax = 1182.0919
				text = "Y"
			intervals [2564]:
				xmin = 1182.0919
				xmax = 1182.3019
				text = "UW1"
			intervals [2565]:
				xmin = 1182.3019
				xmax = 1182.3319
				text = "sp"
			intervals [2566]:
				xmin = 1182.3319
				xmax = 1182.3719
				text = "W"
			intervals [2567]:
				xmin = 1182.3719
				xmax = 1182.4019
				text = "AH1"
			intervals [2568]:
				xmin = 1182.4019
				xmax = 1182.4319
				text = "T"
			intervals [2569]:
				xmin = 1182.4319
				xmax = 1182.4619
				text = "D"
			intervals [2570]:
				xmin = 1182.4619
				xmax = 1182.4919
				text = "UW1"
			intervals [2571]:
				xmin = 1182.4919
				xmax = 1182.5419
				text = "Y"
			intervals [2572]:
				xmin = 1182.5419
				xmax = 1182.6319
				text = "UW1"
			intervals [2573]:
				xmin = 1182.6319
				xmax = 1182.6919
				text = "TH"
			intervals [2574]:
				xmin = 1182.6919
				xmax = 1182.7319
				text = "IH1"
			intervals [2575]:
				xmin = 1182.7319
				xmax = 1182.8119
				text = "NG"
			intervals [2576]:
				xmin = 1182.8119
				xmax = 1182.8419
				text = "K"
			intervals [2577]:
				xmin = 1182.8419
				xmax = 1182.8819
				text = "DH"
			intervals [2578]:
				xmin = 1182.8819
				xmax = 1182.9119
				text = "AH0"
			intervals [2579]:
				xmin = 1182.9119
				xmax = 1182.9619
				text = "T"
			intervals [2580]:
				xmin = 1182.9619
				xmax = 1183.0419
				text = "S"
			intervals [2581]:
				xmin = 1183.0419
				xmax = 1183.1219
				text = "IH1"
			intervals [2582]:
				xmin = 1183.1219
				xmax = 1183.1919
				text = "N"
			intervals [2583]:
				xmin = 1183.1919
				xmax = 1183.2319
				text = "IH0"
			intervals [2584]:
				xmin = 1183.2319
				xmax = 1183.2719
				text = "T"
			intervals [2585]:
				xmin = 1183.2719
				xmax = 1205.4124
				text = "sp"
			intervals [2586]:
				xmin = 1205.4124
				xmax = 1205.4924
				text = "M"
			intervals [2587]:
				xmin = 1205.4924
				xmax = 1205.5824
				text = "IH1"
			intervals [2588]:
				xmin = 1205.5824
				xmax = 1205.6424
				text = "K"
			intervals [2589]:
				xmin = 1205.6424
				xmax = 1205.6824
				text = "S"
			intervals [2590]:
				xmin = 1205.6824
				xmax = 1205.7124
				text = "T"
			intervals [2591]:
				xmin = 1205.7124
				xmax = 1205.7424
				text = "T"
			intervals [2592]:
				xmin = 1205.7424
				xmax = 1205.7824
				text = "AH0"
			intervals [2593]:
				xmin = 1205.7824
				xmax = 1205.8424
				text = "G"
			intervals [2594]:
				xmin = 1205.8424
				xmax = 1205.9624
				text = "EH1"
			intervals [2595]:
				xmin = 1205.9624
				xmax = 1205.9924
				text = "DH"
			intervals [2596]:
				xmin = 1205.9924
				xmax = 1206.0924
				text = "ER0"
			intervals [2597]:
				xmin = 1206.0924
				xmax = 1214.5571
				text = ""
			intervals [2598]:
				xmin = 1214.5571
				xmax = 1215.1171
				text = "spn"
			intervals [2599]:
				xmin = 1215.1171
				xmax = 1223.4705
				text = "sp"
			intervals [2600]:
				xmin = 1223.4705
				xmax = 1223.5005
				text = "Y"
			intervals [2601]:
				xmin = 1223.5005
				xmax = 1223.5505
				text = "UW1"
			intervals [2602]:
				xmin = 1223.5505
				xmax = 1223.6405
				text = "S"
			intervals [2603]:
				xmin = 1223.6405
				xmax = 1223.7005
				text = "EH1"
			intervals [2604]:
				xmin = 1223.7005
				xmax = 1223.7305
				text = "D"
			intervals [2605]:
				xmin = 1223.7305
				xmax = 1223.7605
				text = "IH0"
			intervals [2606]:
				xmin = 1223.7605
				xmax = 1223.8105
				text = "T"
			intervals [2607]:
				xmin = 1223.8105
				xmax = 1223.8905
				text = "W"
			intervals [2608]:
				xmin = 1223.8905
				xmax = 1223.9605
				text = "AH1"
			intervals [2609]:
				xmin = 1223.9605
				xmax = 1224.0405
				text = "Z"
			intervals [2610]:
				xmin = 1224.0405
				xmax = 1224.0705
				text = "AH0"
			intervals [2611]:
				xmin = 1224.0705
				xmax = 1224.1005
				text = "N"
			intervals [2612]:
				xmin = 1224.1005
				xmax = 1224.1305
				text = "T"
			intervals [2613]:
				xmin = 1224.1305
				xmax = 1224.1705
				text = "M"
			intervals [2614]:
				xmin = 1224.1705
				xmax = 1224.2405
				text = "AH1"
			intervals [2615]:
				xmin = 1224.2405
				xmax = 1224.3105
				text = "M"
			intervals [2616]:
				xmin = 1224.3105
				xmax = 1224.3705
				text = "B"
			intervals [2617]:
				xmin = 1224.3705
				xmax = 1224.4405
				text = "OW0"
			intervals [2618]:
				xmin = 1224.4405
				xmax = 1224.5305
				text = "S"
			intervals [2619]:
				xmin = 1224.5305
				xmax = 1224.7005
				text = "AO1"
			intervals [2620]:
				xmin = 1224.7005
				xmax = 1224.8305
				text = "S"
			intervals [2621]:
				xmin = 1224.8305
				xmax = 1229.0943
				text = ""
			intervals [2622]:
				xmin = 1229.0943
				xmax = 1229.1743
				text = "W"
			intervals [2623]:
				xmin = 1229.1743
				xmax = 1229.2243
				text = "AH1"
			intervals [2624]:
				xmin = 1229.2243
				xmax = 1229.2543
				text = "T"
			intervals [2625]:
				xmin = 1229.2543
				xmax = 1229.3543
				text = "AH0"
			intervals [2626]:
				xmin = 1229.3543
				xmax = 1229.4043
				text = "B"
			intervals [2627]:
				xmin = 1229.4043
				xmax = 1229.5643
				text = "AW1"
			intervals [2628]:
				xmin = 1229.5643
				xmax = 1229.7043
				text = "T"
			intervals [2629]:
				xmin = 1229.7043
				xmax = 1229.7343
				text = "sp"
			intervals [2630]:
				xmin = 1229.7343
				xmax = 1229.8627
				text = ""
			intervals [2631]:
				xmin = 1229.8627
				xmax = 1229.9527
				text = "G"
			intervals [2632]:
				xmin = 1229.9527
				xmax = 1230.1727
				text = "OW1"
			intervals [2633]:
				xmin = 1230.1727
				xmax = 1230.2527
				text = "G"
			intervals [2634]:
				xmin = 1230.2527
				xmax = 1230.4427
				text = "OW1"
			intervals [2635]:
				xmin = 1230.4427
				xmax = 1230.5227
				text = "sp"
			intervals [2636]:
				xmin = 1230.5227
				xmax = 1234.7101
				text = ""
			intervals [2637]:
				xmin = 1234.7101
				xmax = 1234.8801
				text = "Y"
			intervals [2638]:
				xmin = 1234.8801
				xmax = 1234.9601
				text = "EH1"
			intervals [2639]:
				xmin = 1234.9601
				xmax = 1234.9901
				text = "S"
			intervals [2640]:
				xmin = 1234.9901
				xmax = 1235.3001
				text = "sp"
			intervals [2641]:
				xmin = 1235.3001
				xmax = 1235.3301
				text = "HH"
			intervals [2642]:
				xmin = 1235.3301
				xmax = 1235.3701
				text = "W"
			intervals [2643]:
				xmin = 1235.3701
				xmax = 1235.4201
				text = "AH1"
			intervals [2644]:
				xmin = 1235.4201
				xmax = 1235.4601
				text = "T"
			intervals [2645]:
				xmin = 1235.4601
				xmax = 1235.5501
				text = "IH1"
			intervals [2646]:
				xmin = 1235.5501
				xmax = 1235.6401
				text = "Z"
			intervals [2647]:
				xmin = 1235.6401
				xmax = 1235.7101
				text = "G"
			intervals [2648]:
				xmin = 1235.7101
				xmax = 1235.8101
				text = "OW1"
			intervals [2649]:
				xmin = 1235.8101
				xmax = 1235.8801
				text = "G"
			intervals [2650]:
				xmin = 1235.8801
				xmax = 1235.9301
				text = "OW1"
			intervals [2651]:
				xmin = 1235.9301
				xmax = 1236.0401
				text = "sp"
			intervals [2652]:
				xmin = 1236.0401
				xmax = 1447.8097
				text = ""
			intervals [2653]:
				xmin = 1447.8097
				xmax = 1447.9297
				text = "T"
			intervals [2654]:
				xmin = 1447.9297
				xmax = 1448.0097
				text = "AH0"
			intervals [2655]:
				xmin = 1448.0097
				xmax = 1448.1397
				text = "W"
			intervals [2656]:
				xmin = 1448.1397
				xmax = 1448.1897
				text = "AH1"
			intervals [2657]:
				xmin = 1448.1897
				xmax = 1448.3397
				text = "T"
			intervals [2658]:
				xmin = 1448.3397
				xmax = 1448.7961
				text = "sp"
			intervals [2659]:
				xmin = 1448.7961
				xmax = 1448.8561
				text = "L"
			intervals [2660]:
				xmin = 1448.8561
				xmax = 1448.9261
				text = "AY1"
			intervals [2661]:
				xmin = 1448.9261
				xmax = 1448.9961
				text = "K"
			intervals [2662]:
				xmin = 1448.9961
				xmax = 1449.0761
				text = "W"
			intervals [2663]:
				xmin = 1449.0761
				xmax = 1449.1061
				text = "AH1"
			intervals [2664]:
				xmin = 1449.1061
				xmax = 1449.1561
				text = "T"
			intervals [2665]:
				xmin = 1449.1561
				xmax = 1449.1961
				text = "IH1"
			intervals [2666]:
				xmin = 1449.1961
				xmax = 1449.2661
				text = "Z"
			intervals [2667]:
				xmin = 1449.2661
				xmax = 1449.3061
				text = "DH"
			intervals [2668]:
				xmin = 1449.3061
				xmax = 1449.3661
				text = "AH0"
			intervals [2669]:
				xmin = 1449.3661
				xmax = 1449.4661
				text = "D"
			intervals [2670]:
				xmin = 1449.4661
				xmax = 1449.5461
				text = "IH1"
			intervals [2671]:
				xmin = 1449.5461
				xmax = 1449.6361
				text = "F"
			intervals [2672]:
				xmin = 1449.6361
				xmax = 1449.6661
				text = "ER0"
			intervals [2673]:
				xmin = 1449.6661
				xmax = 1449.6961
				text = "AH0"
			intervals [2674]:
				xmin = 1449.6961
				xmax = 1449.7261
				text = "N"
			intervals [2675]:
				xmin = 1449.7261
				xmax = 1449.8061
				text = "S"
			intervals [2676]:
				xmin = 1449.8061
				xmax = 1449.9461
				text = "IH0"
			intervals [2677]:
				xmin = 1449.9461
				xmax = 1449.9961
				text = "Z"
			intervals [2678]:
				xmin = 1449.9961
				xmax = 1450.0461
				text = "DH"
			intervals [2679]:
				xmin = 1450.0461
				xmax = 1450.0761
				text = "AH0"
			intervals [2680]:
				xmin = 1450.0761
				xmax = 1450.1061
				text = "T"
			intervals [2681]:
				xmin = 1450.1061
				xmax = 1450.1561
				text = "L"
			intervals [2682]:
				xmin = 1450.1561
				xmax = 1450.2261
				text = "AY1"
			intervals [2683]:
				xmin = 1450.2261
				xmax = 1450.2861
				text = "K"
			intervals [2684]:
				xmin = 1450.2861
				xmax = 1450.3361
				text = "Y"
			intervals [2685]:
				xmin = 1450.3361
				xmax = 1450.3961
				text = "UW1"
			intervals [2686]:
				xmin = 1450.3961
				xmax = 1450.5061
				text = "S"
			intervals [2687]:
				xmin = 1450.5061
				xmax = 1450.6361
				text = "EY1"
			intervals [2688]:
				xmin = 1450.6361
				xmax = 1450.6661
				text = "IH0"
			intervals [2689]:
				xmin = 1450.6661
				xmax = 1450.6961
				text = "N"
			intervals [2690]:
				xmin = 1450.6961
				xmax = 1450.7461
				text = "DH"
			intervals [2691]:
				xmin = 1450.7461
				xmax = 1450.8261
				text = "AH0"
			intervals [2692]:
				xmin = 1450.8261
				xmax = 1450.8761
				text = "B"
			intervals [2693]:
				xmin = 1450.8761
				xmax = 1451.1361
				text = "AE1"
			intervals [2694]:
				xmin = 1451.1361
				xmax = 1451.1761
				text = "N"
			intervals [2695]:
				xmin = 1451.1761
				xmax = 1451.2061
				text = "D"
			intervals [2696]:
				xmin = 1451.2061
				xmax = 1451.2461
				text = "Z"
			intervals [2697]:
				xmin = 1451.2461
				xmax = 1451.3061
				text = "L"
			intervals [2698]:
				xmin = 1451.3061
				xmax = 1451.4061
				text = "AY1"
			intervals [2699]:
				xmin = 1451.4061
				xmax = 1451.4661
				text = "K"
			intervals [2700]:
				xmin = 1451.4661
				xmax = 1452.415
				text = "sp"
			intervals [2701]:
				xmin = 1452.415
				xmax = 1452.505
				text = "AA1"
			intervals [2702]:
				xmin = 1452.505
				xmax = 1452.535
				text = "R"
			intervals [2703]:
				xmin = 1452.535
				xmax = 1452.565
				text = "DH"
			intervals [2704]:
				xmin = 1452.565
				xmax = 1452.595
				text = "EH1"
			intervals [2705]:
				xmin = 1452.595
				xmax = 1452.705
				text = "R"
			intervals [2706]:
				xmin = 1452.705
				xmax = 1452.755
				text = "D"
			intervals [2707]:
				xmin = 1452.755
				xmax = 1452.845
				text = "IH1"
			intervals [2708]:
				xmin = 1452.845
				xmax = 1452.935
				text = "F"
			intervals [2709]:
				xmin = 1452.935
				xmax = 1452.965
				text = "ER0"
			intervals [2710]:
				xmin = 1452.965
				xmax = 1452.995
				text = "AH0"
			intervals [2711]:
				xmin = 1452.995
				xmax = 1453.065
				text = "N"
			intervals [2712]:
				xmin = 1453.065
				xmax = 1453.125
				text = "S"
			intervals [2713]:
				xmin = 1453.125
				xmax = 1453.225
				text = "IH0"
			intervals [2714]:
				xmin = 1453.225
				xmax = 1453.255
				text = "Z"
			intervals [2715]:
				xmin = 1453.255
				xmax = 1453.555
				text = "sp"
			intervals [2716]:
				xmin = 1453.555
				xmax = 1453.585
				text = "L"
			intervals [2717]:
				xmin = 1453.585
				xmax = 1453.675
				text = "AY1"
			intervals [2718]:
				xmin = 1453.675
				xmax = 1453.775
				text = "K"
			intervals [2719]:
				xmin = 1453.775
				xmax = 1453.875
				text = "IH0"
			intervals [2720]:
				xmin = 1453.875
				xmax = 1454.145
				text = "N"
			intervals [2721]:
				xmin = 1454.145
				xmax = 1454.175
				text = "sp"
			intervals [2722]:
				xmin = 1454.175
				xmax = 1454.8022
				text = ""
			intervals [2723]:
				xmin = 1454.8022
				xmax = 1454.8922
				text = "Y"
			intervals [2724]:
				xmin = 1454.8922
				xmax = 1454.9622
				text = "UW1"
			intervals [2725]:
				xmin = 1454.9622
				xmax = 1454.9922
				text = "N"
			intervals [2726]:
				xmin = 1454.9922
				xmax = 1455.1922
				text = "OW1"
			intervals [2727]:
				xmin = 1455.1922
				xmax = 1455.2222
				text = "sp"
			intervals [2728]:
				xmin = 1455.2222
				xmax = 1455.2722
				text = "DH"
			intervals [2729]:
				xmin = 1455.2722
				xmax = 1455.3722
				text = "AH1"
			intervals [2730]:
				xmin = 1455.3722
				xmax = 1455.4422
				text = "M"
			intervals [2731]:
				xmin = 1455.4422
				xmax = 1455.5422
				text = "Y"
			intervals [2732]:
				xmin = 1455.5422
				xmax = 1455.6722
				text = "UW1"
			intervals [2733]:
				xmin = 1455.6722
				xmax = 1455.7422
				text = "Z"
			intervals [2734]:
				xmin = 1455.7422
				xmax = 1455.8422
				text = "IH0"
			intervals [2735]:
				xmin = 1455.8422
				xmax = 1455.8922
				text = "K"
			intervals [2736]:
				xmin = 1455.8922
				xmax = 1455.9622
				text = "AO1"
			intervals [2737]:
				xmin = 1455.9622
				xmax = 1455.9922
				text = "R"
			intervals [2738]:
				xmin = 1455.9922
				xmax = 1456.0422
				text = "HH"
			intervals [2739]:
				xmin = 1456.0422
				xmax = 1456.1522
				text = "AW1"
			intervals [2740]:
				xmin = 1456.1522
				xmax = 1456.2022
				text = "DH"
			intervals [2741]:
				xmin = 1456.2022
				xmax = 1456.2622
				text = "EH1"
			intervals [2742]:
				xmin = 1456.2622
				xmax = 1456.3222
				text = "R"
			intervals [2743]:
				xmin = 1456.3222
				xmax = 1456.4022
				text = "S"
			intervals [2744]:
				xmin = 1456.4022
				xmax = 1456.4622
				text = "T"
			intervals [2745]:
				xmin = 1456.4622
				xmax = 1456.7422
				text = "AY1"
			intervals [2746]:
				xmin = 1456.7422
				xmax = 1456.7822
				text = "L"
			intervals [2747]:
				xmin = 1456.7822
				xmax = 1456.8422
				text = "Z"
			intervals [2748]:
				xmin = 1456.8422
				xmax = 1456.8922
				text = "L"
			intervals [2749]:
				xmin = 1456.8922
				xmax = 1456.9722
				text = "AY1"
			intervals [2750]:
				xmin = 1456.9722
				xmax = 1457.0422
				text = "K"
			intervals [2751]:
				xmin = 1457.0422
				xmax = 1457.0822
				text = "sp"
			intervals [2752]:
				xmin = 1457.0822
				xmax = 1457.1322
				text = "HH"
			intervals [2753]:
				xmin = 1457.1322
				xmax = 1457.2222
				text = "AW1"
			intervals [2754]:
				xmin = 1457.2222
				xmax = 1457.3222
				text = "K"
			intervals [2755]:
				xmin = 1457.3222
				xmax = 1457.3722
				text = "AH0"
			intervals [2756]:
				xmin = 1457.3722
				xmax = 1457.4822
				text = "N"
			intervals [2757]:
				xmin = 1457.4822
				xmax = 1457.5222
				text = "Y"
			intervals [2758]:
				xmin = 1457.5222
				xmax = 1457.5522
				text = "UW1"
			intervals [2759]:
				xmin = 1457.5522
				xmax = 1457.7222
				text = "Y"
			intervals [2760]:
				xmin = 1457.7222
				xmax = 1457.7722
				text = "UW1"
			intervals [2761]:
				xmin = 1457.7722
				xmax = 1457.8022
				text = "N"
			intervals [2762]:
				xmin = 1457.8022
				xmax = 1457.8322
				text = "OW1"
			intervals [2763]:
				xmin = 1457.8322
				xmax = 1457.8622
				text = "W"
			intervals [2764]:
				xmin = 1457.8622
				xmax = 1457.8922
				text = "AH1"
			intervals [2765]:
				xmin = 1457.8922
				xmax = 1457.9222
				text = "T"
			intervals [2766]:
				xmin = 1457.9222
				xmax = 1457.9622
				text = "AY1"
			intervals [2767]:
				xmin = 1457.9622
				xmax = 1458.0122
				text = "M"
			intervals [2768]:
				xmin = 1458.0122
				xmax = 1458.1622
				text = "IY1"
			intervals [2769]:
				xmin = 1458.1622
				xmax = 1458.2022
				text = "N"
			intervals [2770]:
				xmin = 1458.2022
				xmax = 1497.4424
				text = "sp"
			intervals [2771]:
				xmin = 1497.4424
				xmax = 1497.5124
				text = "spn"
			intervals [2772]:
				xmin = 1497.5124
				xmax = 1499.0432
				text = "sp"
			intervals [2773]:
				xmin = 1499.0432
				xmax = 1499.1132
				text = "N"
			intervals [2774]:
				xmin = 1499.1132
				xmax = 1499.2432
				text = "OW1"
			intervals [2775]:
				xmin = 1499.2432
				xmax = 1499.2732
				text = "sp"
			intervals [2776]:
				xmin = 1499.2732
				xmax = 1499.3732
				text = "P"
			intervals [2777]:
				xmin = 1499.3732
				xmax = 1499.5132
				text = "ER1"
			intervals [2778]:
				xmin = 1499.5132
				xmax = 1499.5532
				text = "K"
			intervals [2779]:
				xmin = 1499.5532
				xmax = 1499.6332
				text = "AH0"
			intervals [2780]:
				xmin = 1499.6332
				xmax = 1499.6832
				text = "L"
			intervals [2781]:
				xmin = 1499.6832
				xmax = 1499.7432
				text = "EY2"
			intervals [2782]:
				xmin = 1499.7432
				xmax = 1499.7732
				text = "T"
			intervals [2783]:
				xmin = 1499.7732
				xmax = 1499.8032
				text = "IH0"
			intervals [2784]:
				xmin = 1499.8032
				xmax = 1499.8332
				text = "N"
			intervals [2785]:
				xmin = 1499.8332
				xmax = 1500.1032
				text = "sp"
			intervals [2786]:
				xmin = 1500.1032
				xmax = 1500.285
				text = ""
			intervals [2787]:
				xmin = 1500.285
				xmax = 1500.315
				text = "HH"
			intervals [2788]:
				xmin = 1500.315
				xmax = 1500.365
				text = "W"
			intervals [2789]:
				xmin = 1500.365
				xmax = 1500.395
				text = "AH1"
			intervals [2790]:
				xmin = 1500.395
				xmax = 1500.455
				text = "T"
			intervals [2791]:
				xmin = 1500.455
				xmax = 1500.535
				text = "Z"
			intervals [2792]:
				xmin = 1500.535
				xmax = 1500.585
				text = "DH"
			intervals [2793]:
				xmin = 1500.585
				xmax = 1500.715
				text = "AE1"
			intervals [2794]:
				xmin = 1500.715
				xmax = 1500.805
				text = "T"
			intervals [2795]:
				xmin = 1500.805
				xmax = 1512.6292
				text = ""
			intervals [2796]:
				xmin = 1512.6292
				xmax = 1512.7292
				text = "sil"
			intervals [2797]:
				xmin = 1512.7292
				xmax = 1512.7592
				text = "T"
			intervals [2798]:
				xmin = 1512.7592
				xmax = 1512.7892
				text = "AO1"
			intervals [2799]:
				xmin = 1512.7892
				xmax = 1512.8192
				text = "K"
			intervals [2800]:
				xmin = 1512.8192
				xmax = 1512.8592
				text = "IH0"
			intervals [2801]:
				xmin = 1512.8592
				xmax = 1512.8892
				text = "N"
			intervals [2802]:
				xmin = 1512.8892
				xmax = 1512.9192
				text = "AH0"
			intervals [2803]:
				xmin = 1512.9192
				xmax = 1512.9592
				text = "B"
			intervals [2804]:
				xmin = 1512.9592
				xmax = 1513.0092
				text = "AW1"
			intervals [2805]:
				xmin = 1513.0092
				xmax = 1513.0392
				text = "T"
			intervals [2806]:
				xmin = 1513.0392
				xmax = 1513.0692
				text = "sp"
			intervals [2807]:
				xmin = 1513.0692
				xmax = 1513.0992
				text = "DH"
			intervals [2808]:
				xmin = 1513.0992
				xmax = 1513.1292
				text = "AH0"
			intervals [2809]:
				xmin = 1513.1292
				xmax = 1513.1692
				text = "sp"
			intervals [2810]:
				xmin = 1513.1692
				xmax = 1513.2192
				text = "D"
			intervals [2811]:
				xmin = 1513.2192
				xmax = 1513.4692
				text = "AE1"
			intervals [2812]:
				xmin = 1513.4692
				xmax = 1513.5192
				text = "N"
			intervals [2813]:
				xmin = 1513.5192
				xmax = 1513.5992
				text = "S"
			intervals [2814]:
				xmin = 1513.5992
				xmax = 1513.6592
				text = "R"
			intervals [2815]:
				xmin = 1513.6592
				xmax = 1513.7892
				text = "AY1"
			intervals [2816]:
				xmin = 1513.7892
				xmax = 1513.8392
				text = "T"
			intervals [2817]:
				xmin = 1513.8392
				xmax = 1513.9292
				text = "sp"
			intervals [2818]:
				xmin = 1513.9292
				xmax = 1520.6461
				text = ""
			intervals [2819]:
				xmin = 1520.6461
				xmax = 1520.7161
				text = "D"
			intervals [2820]:
				xmin = 1520.7161
				xmax = 1520.8361
				text = "UW1"
			intervals [2821]:
				xmin = 1520.8361
				xmax = 1520.8661
				text = "DH"
			intervals [2822]:
				xmin = 1520.8661
				xmax = 1520.9061
				text = "AH0"
			intervals [2823]:
				xmin = 1520.9061
				xmax = 1521.0161
				text = "M"
			intervals [2824]:
				xmin = 1521.0161
				xmax = 1521.0661
				text = "AH0"
			intervals [2825]:
				xmin = 1521.0661
				xmax = 1521.1761
				text = "JH"
			intervals [2826]:
				xmin = 1521.1761
				xmax = 1521.2361
				text = "AO1"
			intervals [2827]:
				xmin = 1521.2361
				xmax = 1521.2661
				text = "R"
			intervals [2828]:
				xmin = 1521.2661
				xmax = 1521.2961
				text = "AH0"
			intervals [2829]:
				xmin = 1521.2961
				xmax = 1521.3461
				text = "T"
			intervals [2830]:
				xmin = 1521.3461
				xmax = 1521.3961
				text = "IY0"
			intervals [2831]:
				xmin = 1521.3961
				xmax = 1521.4361
				text = "AH0"
			intervals [2832]:
				xmin = 1521.4361
				xmax = 1521.4661
				text = "V"
			intervals [2833]:
				xmin = 1521.4661
				xmax = 1521.4961
				text = "P"
			intervals [2834]:
				xmin = 1521.4961
				xmax = 1521.5761
				text = "IY1"
			intervals [2835]:
				xmin = 1521.5761
				xmax = 1521.6161
				text = "P"
			intervals [2836]:
				xmin = 1521.6161
				xmax = 1521.6561
				text = "AH0"
			intervals [2837]:
				xmin = 1521.6561
				xmax = 1521.7261
				text = "L"
			intervals [2838]:
				xmin = 1521.7261
				xmax = 1521.7961
				text = "D"
			intervals [2839]:
				xmin = 1521.7961
				xmax = 1521.9661
				text = "AE1"
			intervals [2840]:
				xmin = 1521.9661
				xmax = 1522.0261
				text = "N"
			intervals [2841]:
				xmin = 1522.0261
				xmax = 1522.0861
				text = "S"
			intervals [2842]:
				xmin = 1522.0861
				xmax = 1522.1261
				text = "W"
			intervals [2843]:
				xmin = 1522.1261
				xmax = 1522.1561
				text = "IH1"
			intervals [2844]:
				xmin = 1522.1561
				xmax = 1522.1861
				text = "N"
			intervals [2845]:
				xmin = 1522.1861
				xmax = 1522.2161
				text = "DH"
			intervals [2846]:
				xmin = 1522.2161
				xmax = 1522.2761
				text = "EY1"
			intervals [2847]:
				xmin = 1522.2761
				xmax = 1522.3061
				text = "G"
			intervals [2848]:
				xmin = 1522.3061
				xmax = 1522.3661
				text = "OW1"
			intervals [2849]:
				xmin = 1522.3661
				xmax = 1522.4161
				text = "T"
			intervals [2850]:
				xmin = 1522.4161
				xmax = 1522.4761
				text = "AH0"
			intervals [2851]:
				xmin = 1522.4761
				xmax = 1522.5161
				text = "G"
			intervals [2852]:
				xmin = 1522.5161
				xmax = 1522.5961
				text = "OW1"
			intervals [2853]:
				xmin = 1522.5961
				xmax = 1522.6761
				text = "G"
			intervals [2854]:
				xmin = 1522.6761
				xmax = 1522.7761
				text = "OW1"
			intervals [2855]:
				xmin = 1522.7761
				xmax = 1522.9261
				text = "Z"
			intervals [2856]:
				xmin = 1522.9261
				xmax = 1559.4542
				text = "sp"
			intervals [2857]:
				xmin = 1559.4542
				xmax = 1559.5242
				text = "IH0"
			intervals [2858]:
				xmin = 1559.5242
				xmax = 1559.5842
				text = "Z"
			intervals [2859]:
				xmin = 1559.5842
				xmax = 1559.6242
				text = "IH0"
			intervals [2860]:
				xmin = 1559.6242
				xmax = 1559.6542
				text = "T"
			intervals [2861]:
				xmin = 1559.6542
				xmax = 1559.7342
				text = "M"
			intervals [2862]:
				xmin = 1559.7342
				xmax = 1559.7642
				text = "AO1"
			intervals [2863]:
				xmin = 1559.7642
				xmax = 1559.8042
				text = "R"
			intervals [2864]:
				xmin = 1559.8042
				xmax = 1559.8642
				text = "L"
			intervals [2865]:
				xmin = 1559.8642
				xmax = 1559.9042
				text = "AY1"
			intervals [2866]:
				xmin = 1559.9042
				xmax = 1560.0042
				text = "K"
			intervals [2867]:
				xmin = 1560.0042
				xmax = 1560.1142
				text = "AH0"
			intervals [2868]:
				xmin = 1560.1142
				xmax = 1560.9529
				text = "sp"
			intervals [2869]:
				xmin = 1560.9529
				xmax = 1561.0429
				text = "AY1"
			intervals [2870]:
				xmin = 1561.0429
				xmax = 1561.0729
				text = "AH2"
			intervals [2871]:
				xmin = 1561.0729
				xmax = 1561.1329
				text = "N"
			intervals [2872]:
				xmin = 1561.1329
				xmax = 1561.1629
				text = "D"
			intervals [2873]:
				xmin = 1561.1629
				xmax = 1561.1929
				text = "ER0"
			intervals [2874]:
				xmin = 1561.1929
				xmax = 1561.2529
				text = "S"
			intervals [2875]:
				xmin = 1561.2529
				xmax = 1561.3029
				text = "T"
			intervals [2876]:
				xmin = 1561.3029
				xmax = 1561.3529
				text = "AE1"
			intervals [2877]:
				xmin = 1561.3529
				xmax = 1561.3829
				text = "N"
			intervals [2878]:
				xmin = 1561.3829
				xmax = 1561.4129
				text = "D"
			intervals [2879]:
				xmin = 1561.4129
				xmax = 1561.4429
				text = "W"
			intervals [2880]:
				xmin = 1561.4429
				xmax = 1561.4729
				text = "AH1"
			intervals [2881]:
				xmin = 1561.4729
				xmax = 1561.5029
				text = "T"
			intervals [2882]:
				xmin = 1561.5029
				xmax = 1561.5329
				text = "sp"
			intervals [2883]:
				xmin = 1561.5329
				xmax = 1561.5629
				text = "Y"
			intervals [2884]:
				xmin = 1561.5629
				xmax = 1561.5929
				text = "UH1"
			intervals [2885]:
				xmin = 1561.5929
				xmax = 1561.6229
				text = "R"
			intervals [2886]:
				xmin = 1561.6229
				xmax = 1561.7529
				text = "S"
			intervals [2887]:
				xmin = 1561.7529
				xmax = 1561.7929
				text = "EY1"
			intervals [2888]:
				xmin = 1561.7929
				xmax = 1561.8229
				text = "IH0"
			intervals [2889]:
				xmin = 1561.8229
				xmax = 1561.8529
				text = "N"
			intervals [2890]:
				xmin = 1561.8529
				xmax = 1561.8829
				text = "AH0"
			intervals [2891]:
				xmin = 1561.8829
				xmax = 1561.9129
				text = "sp"
			intervals [2892]:
				xmin = 1561.9129
				xmax = 1561.9429
				text = "L"
			intervals [2893]:
				xmin = 1561.9429
				xmax = 1561.9729
				text = "IH1"
			intervals [2894]:
				xmin = 1561.9729
				xmax = 1562.0029
				text = "T"
			intervals [2895]:
				xmin = 1562.0029
				xmax = 1562.0329
				text = "AH0"
			intervals [2896]:
				xmin = 1562.0329
				xmax = 1562.0629
				text = "L"
			intervals [2897]:
				xmin = 1562.0629
				xmax = 1562.1129
				text = "M"
			intervals [2898]:
				xmin = 1562.1129
				xmax = 1562.1529
				text = "AO1"
			intervals [2899]:
				xmin = 1562.1529
				xmax = 1562.1829
				text = "R"
			intervals [2900]:
				xmin = 1562.1829
				xmax = 1562.2329
				text = "L"
			intervals [2901]:
				xmin = 1562.2329
				xmax = 1562.2729
				text = "AY1"
			intervals [2902]:
				xmin = 1562.2729
				xmax = 1562.3729
				text = "K"
			intervals [2903]:
				xmin = 1562.3729
				xmax = 1562.4629
				text = "AH0"
			intervals [2904]:
				xmin = 1562.4629
				xmax = 1562.5429
				text = "S"
			intervals [2905]:
				xmin = 1562.5429
				xmax = 1562.6929
				text = "AE1"
			intervals [2906]:
				xmin = 1562.6929
				xmax = 1562.7429
				text = "K"
			intervals [2907]:
				xmin = 1562.7429
				xmax = 1562.7729
				text = "R"
			intervals [2908]:
				xmin = 1562.7729
				xmax = 1562.8429
				text = "AH0"
			intervals [2909]:
				xmin = 1562.8429
				xmax = 1562.9229
				text = "F"
			intervals [2910]:
				xmin = 1562.9229
				xmax = 1563.0529
				text = "AY2"
			intervals [2911]:
				xmin = 1563.0529
				xmax = 1563.0829
				text = "S"
			intervals [2912]:
				xmin = 1563.0829
				xmax = 1589.4889
				text = "sp"
			intervals [2913]:
				xmin = 1589.4889
				xmax = 1590.1389
				text = "spn"
			intervals [2914]:
				xmin = 1590.1389
				xmax = 1593.6209
				text = ""
			intervals [2915]:
				xmin = 1593.6209
				xmax = 1593.6509
				text = "sil"
			intervals [2916]:
				xmin = 1593.6509
				xmax = 1593.7209
				text = "Y"
			intervals [2917]:
				xmin = 1593.7209
				xmax = 1593.9909
				text = "AE1"
			intervals [2918]:
				xmin = 1593.9909
				xmax = 1594.0209
				text = "sp"
			intervals [2919]:
				xmin = 1594.0209
				xmax = 1594.0609
				text = "DH"
			intervals [2920]:
				xmin = 1594.0609
				xmax = 1594.0909
				text = "AH0"
			intervals [2921]:
				xmin = 1594.0909
				xmax = 1594.1209
				text = "T"
			intervals [2922]:
				xmin = 1594.1209
				xmax = 1594.2009
				text = "sp"
			intervals [2923]:
				xmin = 1594.2009
				xmax = 1594.2309
				text = "W"
			intervals [2924]:
				xmin = 1594.2309
				xmax = 1594.2609
				text = "AH0"
			intervals [2925]:
				xmin = 1594.2609
				xmax = 1594.4809
				text = "Z"
			intervals [2926]:
				xmin = 1594.4809
				xmax = 1594.5665
				text = ""
			intervals [2927]:
				xmin = 1594.5665
				xmax = 1594.6665
				text = "sil"
			intervals [2928]:
				xmin = 1594.6665
				xmax = 1594.6965
				text = "DH"
			intervals [2929]:
				xmin = 1594.6965
				xmax = 1594.7265
				text = "AH0"
			intervals [2930]:
				xmin = 1594.7265
				xmax = 1594.7565
				text = "T"
			intervals [2931]:
				xmin = 1594.7565
				xmax = 1594.7865
				text = "sp"
			intervals [2932]:
				xmin = 1594.7865
				xmax = 1594.8165
				text = "W"
			intervals [2933]:
				xmin = 1594.8165
				xmax = 1594.8465
				text = "AH0"
			intervals [2934]:
				xmin = 1594.8465
				xmax = 1594.8765
				text = "Z"
			intervals [2935]:
				xmin = 1594.8765
				xmax = 1595.0465
				text = "sp"
			intervals [2936]:
				xmin = 1595.0465
				xmax = 1595.0765
				text = "AH0"
			intervals [2937]:
				xmin = 1595.0765
				xmax = 1595.1265
				text = "P"
			intervals [2938]:
				xmin = 1595.1265
				xmax = 1595.1665
				text = "R"
			intervals [2939]:
				xmin = 1595.1665
				xmax = 1595.1965
				text = "IH1"
			intervals [2940]:
				xmin = 1595.1965
				xmax = 1595.2465
				text = "T"
			intervals [2941]:
				xmin = 1595.2465
				xmax = 1595.2865
				text = "IY0"
			intervals [2942]:
				xmin = 1595.2865
				xmax = 1595.3465
				text = "sp"
			intervals [2943]:
				xmin = 1595.3465
				xmax = 1595.5065
				text = "AO1"
			intervals [2944]:
				xmin = 1595.5065
				xmax = 1595.6265
				text = "S"
			intervals [2945]:
				xmin = 1595.6265
				xmax = 1595.6765
				text = "AH0"
			intervals [2946]:
				xmin = 1595.6765
				xmax = 1595.7565
				text = "M"
			intervals [2947]:
				xmin = 1595.7565
				xmax = 1595.8665
				text = "S"
			intervals [2948]:
				xmin = 1595.8665
				xmax = 1596.0665
				text = "AO1"
			intervals [2949]:
				xmin = 1596.0665
				xmax = 1596.1065
				text = "NG"
			intervals [2950]:
				xmin = 1596.1065
				xmax = 1596.1965
				text = "sp"
			intervals [2951]:
				xmin = 1596.1965
				xmax = 1596.5
				text = ""
	item [3]:
		class = "IntervalTier"
		name = "DCB_se1_ag3_m_02 - words"
		xmin = 0.0
		xmax = 1596.5
		intervals: size = 4089
			intervals [1]:
				xmin = 0.0
				xmax = 7.0638
				text = ""
			intervals [2]:
				xmin = 7.0638
				xmax = 7.1538
				text = "been"
			intervals [3]:
				xmin = 7.1538
				xmax = 7.4238
				text = "living"
			intervals [4]:
				xmin = 7.4238
				xmax = 7.5438
				text = "in"
			intervals [5]:
				xmin = 7.5438
				xmax = 7.8938
				text = "dc"
			intervals [6]:
				xmin = 7.8938
				xmax = 8.1738
				text = "about"
			intervals [7]:
				xmin = 8.1738
				xmax = 8.8038
				text = "fifteen"
			intervals [8]:
				xmin = 8.8038
				xmax = 9.1338
				text = "years"
			intervals [9]:
				xmin = 9.1338
				xmax = 9.4038
				text = "now"
			intervals [10]:
				xmin = 9.4038
				xmax = 20.1683
				text = ""
			intervals [11]:
				xmin = 20.1683
				xmax = 20.3683
				text = "well"
			intervals [12]:
				xmin = 20.3683
				xmax = 20.7683
				text = "actually"
			intervals [13]:
				xmin = 20.7683
				xmax = 20.8983
				text = "i"
			intervals [14]:
				xmin = 20.8983
				xmax = 21.0583
				text = "was"
			intervals [15]:
				xmin = 21.0583
				xmax = 21.3083
				text = "born"
			intervals [16]:
				xmin = 21.3083
				xmax = 21.4183
				text = "and"
			intervals [17]:
				xmin = 21.4183
				xmax = 21.7383
				text = "raised"
			intervals [18]:
				xmin = 21.7383
				xmax = 21.8583
				text = "in"
			intervals [19]:
				xmin = 21.8583
				xmax = 22.4783
				text = "dc"
			intervals [20]:
				xmin = 22.4783
				xmax = 22.6647
				text = ""
			intervals [21]:
				xmin = 22.6647
				xmax = 22.8947
				text = "you"
			intervals [22]:
				xmin = 22.8947
				xmax = 23.2547
				text = "know"
			intervals [23]:
				xmin = 23.2547
				xmax = 23.4547
				text = ""
			intervals [24]:
				xmin = 23.4547
				xmax = 23.9247
				text = "um"
			intervals [25]:
				xmin = 23.9247
				xmax = 24.4375
				text = ""
			intervals [26]:
				xmin = 24.4375
				xmax = 24.6575
				text = "grew"
			intervals [27]:
				xmin = 24.6575
				xmax = 24.8675
				text = "up"
			intervals [28]:
				xmin = 24.8675
				xmax = 25.0975
				text = "over"
			intervals [29]:
				xmin = 25.0975
				xmax = 25.3375
				text = "there"
			intervals [30]:
				xmin = 25.3375
				xmax = 25.4675
				text = "on"
			intervals [31]:
				xmin = 25.4675
				xmax = 25.8475
				text = "fifty"
			intervals [32]:
				xmin = 25.8475
				xmax = 26.2275
				text = "fifth"
			intervals [33]:
				xmin = 26.2275
				xmax = 26.5875
				text = "ave"
			intervals [34]:
				xmin = 26.5875
				xmax = 26.8346
				text = ""
			intervals [35]:
				xmin = 26.8346
				xmax = 27.6246
				text = "southeast"
			intervals [36]:
				xmin = 27.6246
				xmax = 29.1369
				text = ""
			intervals [37]:
				xmin = 29.1369
				xmax = 29.6269
				text = "um"
			intervals [38]:
				xmin = 29.6269
				xmax = 30.8077
				text = ""
			intervals [39]:
				xmin = 30.8077
				xmax = 31.0177
				text = "and"
			intervals [40]:
				xmin = 31.0177
				xmax = 31.2377
				text = "pretty"
			intervals [41]:
				xmin = 31.2377
				xmax = 31.5977
				text = "much"
			intervals [42]:
				xmin = 31.5977
				xmax = 31.7581
				text = ""
			intervals [43]:
				xmin = 31.7581
				xmax = 32.0181
				text = "pretty"
			intervals [44]:
				xmin = 32.0181
				xmax = 32.2881
				text = "much"
			intervals [45]:
				xmin = 32.2881
				xmax = 32.4481
				text = "it"
			intervals [46]:
				xmin = 32.4481
				xmax = 32.6981
				text = "buddy"
			intervals [47]:
				xmin = 32.6981
				xmax = 37.0278
				text = ""
			intervals [48]:
				xmin = 37.0278
				xmax = 37.2478
				text = "i"
			intervals [49]:
				xmin = 37.2478
				xmax = 37.2778
				text = ""
			intervals [50]:
				xmin = 37.2778
				xmax = 37.5078
				text = "went"
			intervals [51]:
				xmin = 37.5078
				xmax = 37.7778
				text = "to"
			intervals [52]:
				xmin = 37.7778
				xmax = 38.0978
				text = "um"
			intervals [53]:
				xmin = 38.0978
				xmax = 39.1528
				text = ""
			intervals [54]:
				xmin = 39.1528
				xmax = 40.3028
				text = "rdx"
			intervals [55]:
				xmin = 40.3028
				xmax = 40.3846
				text = ""
			intervals [56]:
				xmin = 40.3846
				xmax = 40.8446
				text = "for"
			intervals [57]:
				xmin = 40.8446
				xmax = 41.0246
				text = "what"
			intervals [58]:
				xmin = 41.0246
				xmax = 41.0546
				text = ""
			intervals [59]:
				xmin = 41.0546
				xmax = 41.4046
				text = "high"
			intervals [60]:
				xmin = 41.4046
				xmax = 41.9046
				text = "school"
			intervals [61]:
				xmin = 41.9046
				xmax = 43.0978
				text = ""
			intervals [62]:
				xmin = 43.0978
				xmax = 43.4778
				text = "and"
			intervals [63]:
				xmin = 43.4778
				xmax = 43.8878
				text = "um"
			intervals [64]:
				xmin = 43.8878
				xmax = 48.4355
				text = ""
			intervals [65]:
				xmin = 48.4355
				xmax = 48.9855
				text = "yeah"
			intervals [66]:
				xmin = 48.9855
				xmax = 51.8223
				text = ""
			intervals [67]:
				xmin = 51.8223
				xmax = 51.9923
				text = "well"
			intervals [68]:
				xmin = 51.9923
				xmax = 52.1223
				text = "it"
			intervals [69]:
				xmin = 52.1223
				xmax = 52.2123
				text = "was"
			intervals [70]:
				xmin = 52.2123
				xmax = 52.5423
				text = "pretty"
			intervals [71]:
				xmin = 52.5423
				xmax = 52.7199
				text = ""
			intervals [72]:
				xmin = 52.7199
				xmax = 53.0599
				text = "rough"
			intervals [73]:
				xmin = 53.0599
				xmax = 53.2399
				text = "up"
			intervals [74]:
				xmin = 53.2399
				xmax = 53.3799
				text = "in"
			intervals [75]:
				xmin = 53.3799
				xmax = 53.6899
				text = "there"
			intervals [76]:
				xmin = 53.6899
				xmax = 53.7699
				text = "you"
			intervals [77]:
				xmin = 53.7699
				xmax = 54.0999
				text = "know"
			intervals [78]:
				xmin = 54.0999
				xmax = 54.2775
				text = ""
			intervals [79]:
				xmin = 54.2775
				xmax = 54.5075
				text = "we"
			intervals [80]:
				xmin = 54.5075
				xmax = 54.7575
				text = "made"
			intervals [81]:
				xmin = 54.7575
				xmax = 54.8775
				text = "it"
			intervals [82]:
				xmin = 54.8775
				xmax = 55.1075
				text = "through"
			intervals [83]:
				xmin = 55.1075
				xmax = 55.4075
				text = "though"
			intervals [84]:
				xmin = 55.4075
				xmax = 56.2875
				text = "graduated"
			intervals [85]:
				xmin = 56.2875
				xmax = 62.0543
				text = ""
			intervals [86]:
				xmin = 62.0543
				xmax = 62.1643
				text = "oh"
			intervals [87]:
				xmin = 62.1643
				xmax = 62.2243
				text = "i"
			intervals [88]:
				xmin = 62.2243
				xmax = 62.4643
				text = "have"
			intervals [89]:
				xmin = 62.4643
				xmax = 62.4943
				text = "a"
			intervals [90]:
				xmin = 62.4943
				xmax = 62.8643
				text = "very"
			intervals [91]:
				xmin = 62.8643
				xmax = 63.1043
				text = "big"
			intervals [92]:
				xmin = 63.1043
				xmax = 63.6843
				text = "family"
			intervals [93]:
				xmin = 63.6843
				xmax = 63.8443
				text = "you"
			intervals [94]:
				xmin = 63.8443
				xmax = 64.2043
				text = "know"
			intervals [95]:
				xmin = 64.2043
				xmax = 64.6207
				text = ""
			intervals [96]:
				xmin = 64.6207
				xmax = 65.1607
				text = "uh"
			intervals [97]:
				xmin = 65.1607
				xmax = 65.5251
				text = ""
			intervals [98]:
				xmin = 65.5251
				xmax = 65.7751
				text = "have"
			intervals [99]:
				xmin = 65.7751
				xmax = 65.8851
				text = "a"
			intervals [100]:
				xmin = 65.8851
				xmax = 66.6451
				text = "grandmother"
			intervals [101]:
				xmin = 66.6451
				xmax = 67.1598
				text = ""
			intervals [102]:
				xmin = 67.1598
				xmax = 67.2698
				text = "you"
			intervals [103]:
				xmin = 67.2698
				xmax = 67.5698
				text = "know"
			intervals [104]:
				xmin = 67.5698
				xmax = 67.7798
				text = ""
			intervals [105]:
				xmin = 67.7798
				xmax = 68.3298
				text = "uh"
			intervals [106]:
				xmin = 68.3298
				xmax = 71.2049
				text = ""
			intervals [107]:
				xmin = 71.2049
				xmax = 71.5749
				text = "total"
			intervals [108]:
				xmin = 71.5749
				xmax = 71.7049
				text = "of"
			intervals [109]:
				xmin = 71.7049
				xmax = 72.1494
				text = ""
			intervals [110]:
				xmin = 72.1494
				xmax = 73.3494
				text = "six"
			intervals [111]:
				xmin = 73.3494
				xmax = 74.0162
				text = ""
			intervals [112]:
				xmin = 74.0162
				xmax = 74.3162
				text = "aunts"
			intervals [113]:
				xmin = 74.3162
				xmax = 74.4362
				text = "and"
			intervals [114]:
				xmin = 74.4362
				xmax = 74.9862
				text = "uncles"
			intervals [115]:
				xmin = 74.9862
				xmax = 75.2262
				text = "all"
			intervals [116]:
				xmin = 75.2262
				xmax = 75.4662
				text = "grew"
			intervals [117]:
				xmin = 75.4662
				xmax = 75.6262
				text = "up"
			intervals [118]:
				xmin = 75.6262
				xmax = 75.7562
				text = "in"
			intervals [119]:
				xmin = 75.7562
				xmax = 76.2362
				text = "dc"
			intervals [120]:
				xmin = 76.2362
				xmax = 77.0148
				text = ""
			intervals [121]:
				xmin = 77.0148
				xmax = 77.2548
				text = "which"
			intervals [122]:
				xmin = 77.2548
				xmax = 77.6848
				text = "moved"
			intervals [123]:
				xmin = 77.6848
				xmax = 77.8693
				text = ""
			intervals [124]:
				xmin = 77.8693
				xmax = 78.1293
				text = "to"
			intervals [125]:
				xmin = 78.1293
				xmax = 78.3093
				text = "upper"
			intervals [126]:
				xmin = 78.3093
				xmax = 78.8293
				text = "marlboro"
			intervals [127]:
				xmin = 78.8293
				xmax = 79.3093
				text = "later"
			intervals [128]:
				xmin = 79.3093
				xmax = 79.4293
				text = "in"
			intervals [129]:
				xmin = 79.4293
				xmax = 79.4893
				text = "the"
			intervals [130]:
				xmin = 79.4893
				xmax = 80.0293
				text = "years"
			intervals [131]:
				xmin = 80.0293
				xmax = 82.0992
				text = ""
			intervals [132]:
				xmin = 82.0992
				xmax = 82.2592
				text = "but"
			intervals [133]:
				xmin = 82.2592
				xmax = 82.6292
				text = "yeah"
			intervals [134]:
				xmin = 82.6292
				xmax = 83.0168
				text = ""
			intervals [135]:
				xmin = 83.0168
				xmax = 83.1268
				text = "that"
			intervals [136]:
				xmin = 83.1268
				xmax = 83.1868
				text = "s"
			intervals [137]:
				xmin = 83.1868
				xmax = 83.4768
				text = "about"
			intervals [138]:
				xmin = 83.4768
				xmax = 83.6668
				text = "it"
			intervals [139]:
				xmin = 83.6668
				xmax = 85.1318
				text = ""
			intervals [140]:
				xmin = 85.1318
				xmax = 85.1618
				text = "i"
			intervals [141]:
				xmin = 85.1618
				xmax = 85.3818
				text = "got"
			intervals [142]:
				xmin = 85.3818
				xmax = 85.8618
				text = "two"
			intervals [143]:
				xmin = 85.8618
				xmax = 85.9079
				text = ""
			intervals [144]:
				xmin = 85.9079
				xmax = 86.7779
				text = "sisters"
			intervals [145]:
				xmin = 86.7779
				xmax = 93.2828
				text = ""
			intervals [146]:
				xmin = 93.2828
				xmax = 93.7728
				text = "uh"
			intervals [147]:
				xmin = 93.7728
				xmax = 94.1428
				text = "well"
			intervals [148]:
				xmin = 94.1428
				xmax = 94.3628
				text = "one"
			intervals [149]:
				xmin = 94.3628
				xmax = 94.7228
				text = "sister"
			intervals [150]:
				xmin = 94.7228
				xmax = 95.0028
				text = "grew"
			intervals [151]:
				xmin = 95.0028
				xmax = 95.0628
				text = "up"
			intervals [152]:
				xmin = 95.0628
				xmax = 95.1028
				text = ""
			intervals [153]:
				xmin = 95.1028
				xmax = 95.1928
				text = "in"
			intervals [154]:
				xmin = 95.1928
				xmax = 95.6928
				text = "maryland"
			intervals [155]:
				xmin = 95.6928
				xmax = 95.8112
				text = ""
			intervals [156]:
				xmin = 95.8112
				xmax = 96.0712
				text = "the"
			intervals [157]:
				xmin = 96.0712
				xmax = 96.2912
				text = "other"
			intervals [158]:
				xmin = 96.2912
				xmax = 96.5212
				text = "grew"
			intervals [159]:
				xmin = 96.5212
				xmax = 96.6612
				text = "up"
			intervals [160]:
				xmin = 96.6612
				xmax = 96.8012
				text = "in"
			intervals [161]:
				xmin = 96.8012
				xmax = 97.2412
				text = "dc"
			intervals [162]:
				xmin = 97.2412
				xmax = 97.4812
				text = "she"
			intervals [163]:
				xmin = 97.4812
				xmax = 97.7412
				text = "lives"
			intervals [164]:
				xmin = 97.7412
				xmax = 97.8412
				text = "in"
			intervals [165]:
				xmin = 97.8412
				xmax = 98.2812
				text = "dc"
			intervals [166]:
				xmin = 98.2812
				xmax = 98.5512
				text = "right"
			intervals [167]:
				xmin = 98.5512
				xmax = 98.8012
				text = "now"
			intervals [168]:
				xmin = 98.8012
				xmax = 99.3712
				text = "actually"
			intervals [169]:
				xmin = 99.3712
				xmax = 100.0192
				text = ""
			intervals [170]:
				xmin = 100.0192
				xmax = 100.1492
				text = "in"
			intervals [171]:
				xmin = 100.1492
				xmax = 100.8392
				text = "northwest"
			intervals [172]:
				xmin = 100.8392
				xmax = 101.1769
				text = ""
			intervals [173]:
				xmin = 101.1769
				xmax = 101.4669
				text = "fourth"
			intervals [174]:
				xmin = 101.4669
				xmax = 101.7169
				text = "street"
			intervals [175]:
				xmin = 101.7169
				xmax = 101.7569
				text = ""
			intervals [176]:
				xmin = 101.7569
				xmax = 102.1169
				text = "west"
			intervals [177]:
				xmin = 102.1169
				xmax = 110.0603
				text = ""
			intervals [178]:
				xmin = 110.0603
				xmax = 110.3403
				text = "yeah"
			intervals [179]:
				xmin = 110.3403
				xmax = 110.4103
				text = "it"
			intervals [180]:
				xmin = 110.4103
				xmax = 110.4803
				text = "s"
			intervals [181]:
				xmin = 110.4803
				xmax = 110.5703
				text = "a"
			intervals [182]:
				xmin = 110.5703
				xmax = 110.6103
				text = "d"
			intervals [183]:
				xmin = 110.6103
				xmax = 110.7403
				text = "it"
			intervals [184]:
				xmin = 110.7403
				xmax = 110.9203
				text = "s"
			intervals [185]:
				xmin = 110.9203
				xmax = 111.0703
				text = "a"
			intervals [186]:
				xmin = 111.0703
				xmax = 111.5203
				text = "total"
			intervals [187]:
				xmin = 111.5203
				xmax = 112.0703
				text = "difference"
			intervals [188]:
				xmin = 112.0703
				xmax = 112.2003
				text = "you"
			intervals [189]:
				xmin = 112.2003
				xmax = 112.4703
				text = "know"
			intervals [190]:
				xmin = 112.4703
				xmax = 112.6403
				text = "you"
			intervals [191]:
				xmin = 112.6403
				xmax = 112.9103
				text = "none"
			intervals [192]:
				xmin = 112.9103
				xmax = 113.273
				text = ""
			intervals [193]:
				xmin = 113.273
				xmax = 113.693
				text = "dc"
			intervals [194]:
				xmin = 113.693
				xmax = 114.303
				text = "people"
			intervals [195]:
				xmin = 114.303
				xmax = 114.503
				text = "are"
			intervals [196]:
				xmin = 114.503
				xmax = 114.533
				text = ""
			intervals [197]:
				xmin = 114.533
				xmax = 114.943
				text = "more"
			intervals [198]:
				xmin = 114.943
				xmax = 115.6461
				text = ""
			intervals [199]:
				xmin = 115.6461
				xmax = 115.7461
				text = "you"
			intervals [200]:
				xmin = 115.7461
				xmax = 115.9161
				text = "know"
			intervals [201]:
				xmin = 115.9161
				xmax = 116.3261
				text = "laid"
			intervals [202]:
				xmin = 116.3261
				xmax = 116.3661
				text = ""
			intervals [203]:
				xmin = 116.3661
				xmax = 116.6961
				text = "back"
			intervals [204]:
				xmin = 116.6961
				xmax = 116.7861
				text = ""
			intervals [205]:
				xmin = 116.7861
				xmax = 117.1061
				text = "but"
			intervals [206]:
				xmin = 117.1061
				xmax = 117.2748
				text = ""
			intervals [207]:
				xmin = 117.2748
				xmax = 117.4648
				text = "you"
			intervals [208]:
				xmin = 117.4648
				xmax = 117.7248
				text = "know"
			intervals [209]:
				xmin = 117.7248
				xmax = 118.2648
				text = "more"
			intervals [210]:
				xmin = 118.2648
				xmax = 118.5686
				text = ""
			intervals [211]:
				xmin = 118.5686
				xmax = 118.8086
				text = "quick"
			intervals [212]:
				xmin = 118.8086
				xmax = 118.8786
				text = "to"
			intervals [213]:
				xmin = 118.8786
				xmax = 119.1986
				text = "catch"
			intervals [214]:
				xmin = 119.1986
				xmax = 119.3186
				text = "an"
			intervals [215]:
				xmin = 119.3186
				xmax = 119.8786
				text = "attitude"
			intervals [216]:
				xmin = 119.8786
				xmax = 120.1886
				text = "about"
			intervals [217]:
				xmin = 120.1886
				xmax = 120.5686
				text = "something"
			intervals [218]:
				xmin = 120.5686
				xmax = 120.7386
				text = "or"
			intervals [219]:
				xmin = 120.7386
				xmax = 120.7886
				text = ""
			intervals [220]:
				xmin = 120.7886
				xmax = 120.9986
				text = "just"
			intervals [221]:
				xmin = 120.9986
				xmax = 121.2986
				text = "more"
			intervals [222]:
				xmin = 121.2986
				xmax = 121.7086
				text = "righteous"
			intervals [223]:
				xmin = 121.7086
				xmax = 122.1786
				text = "people"
			intervals [224]:
				xmin = 122.1786
				xmax = 122.4144
				text = ""
			intervals [225]:
				xmin = 122.4144
				xmax = 122.6144
				text = "like"
			intervals [226]:
				xmin = 122.6144
				xmax = 122.8944
				text = "prince"
			intervals [227]:
				xmin = 122.8944
				xmax = 123.1444
				text = "george"
			intervals [228]:
				xmin = 123.1444
				xmax = 123.2744
				text = "s"
			intervals [229]:
				xmin = 123.2744
				xmax = 123.7144
				text = "county"
			intervals [230]:
				xmin = 123.7144
				xmax = 124.0144
				text = "is"
			intervals [231]:
				xmin = 124.0144
				xmax = 124.3473
				text = ""
			intervals [232]:
				xmin = 124.3473
				xmax = 124.8673
				text = "more"
			intervals [233]:
				xmin = 124.8673
				xmax = 125.1249
				text = ""
			intervals [234]:
				xmin = 125.1249
				xmax = 125.4549
				text = "like"
			intervals [235]:
				xmin = 125.4549
				xmax = 125.5749
				text = "you"
			intervals [236]:
				xmin = 125.5749
				xmax = 125.8449
				text = "know"
			intervals [237]:
				xmin = 125.8449
				xmax = 125.9149
				text = ""
			intervals [238]:
				xmin = 125.9149
				xmax = 126.6449
				text = "spoiled"
			intervals [239]:
				xmin = 126.6449
				xmax = 126.8357
				text = ""
			intervals [240]:
				xmin = 126.8357
				xmax = 126.9557
				text = "i"
			intervals [241]:
				xmin = 126.9557
				xmax = 127.1657
				text = "would"
			intervals [242]:
				xmin = 127.1657
				xmax = 127.3957
				text = "say"
			intervals [243]:
				xmin = 127.3957
				xmax = 129.0107
				text = ""
			intervals [244]:
				xmin = 129.0107
				xmax = 129.6607
				text = "mm-hm"
			intervals [245]:
				xmin = 129.6607
				xmax = 139.1318
				text = ""
			intervals [246]:
				xmin = 139.1318
				xmax = 139.5018
				text = "yeah"
			intervals [247]:
				xmin = 139.5018
				xmax = 140.0301
				text = ""
			intervals [248]:
				xmin = 140.0301
				xmax = 140.2101
				text = "like"
			intervals [249]:
				xmin = 140.2101
				xmax = 145.3179
				text = ""
			intervals [250]:
				xmin = 145.3179
				xmax = 145.6179
				text = "like"
			intervals [251]:
				xmin = 145.6179
				xmax = 146.0879
				text = "yeah"
			intervals [252]:
				xmin = 146.0879
				xmax = 146.1579
				text = "if"
			intervals [253]:
				xmin = 146.1579
				xmax = 146.4279
				text = "you"
			intervals [254]:
				xmin = 146.4279
				xmax = 146.5779
				text = "was"
			intervals [255]:
				xmin = 146.5779
				xmax = 146.7879
				text = "from"
			intervals [256]:
				xmin = 146.7879
				xmax = 147.5279
				text = "baltimore"
			intervals [257]:
				xmin = 147.5279
				xmax = 147.5579
				text = ""
			intervals [258]:
				xmin = 147.5579
				xmax = 147.7679
				text = "you"
			intervals [259]:
				xmin = 147.7679
				xmax = 148.1679
				text = "now"
			intervals [260]:
				xmin = 148.1679
				xmax = 148.6307
				text = ""
			intervals [261]:
				xmin = 148.6307
				xmax = 148.7207
				text = "a"
			intervals [262]:
				xmin = 148.7207
				xmax = 149.1307
				text = "person"
			intervals [263]:
				xmin = 149.1307
				xmax = 149.2607
				text = "would"
			intervals [264]:
				xmin = 149.2607
				xmax = 149.8207
				text = "say"
			intervals [265]:
				xmin = 149.8207
				xmax = 150.7436
				text = ""
			intervals [266]:
				xmin = 150.7436
				xmax = 150.9736
				text = "like"
			intervals [267]:
				xmin = 150.9736
				xmax = 151.0036
				text = ""
			intervals [268]:
				xmin = 151.0036
				xmax = 151.5136
				text = "dog"
			intervals [269]:
				xmin = 151.5136
				xmax = 152.2243
				text = ""
			intervals [270]:
				xmin = 152.2243
				xmax = 152.4043
				text = "like"
			intervals [271]:
				xmin = 152.4043
				xmax = 152.5543
				text = "you"
			intervals [272]:
				xmin = 152.5543
				xmax = 152.8043
				text = "say"
			intervals [273]:
				xmin = 152.8043
				xmax = 152.9343
				text = "what"
			intervals [274]:
				xmin = 152.9343
				xmax = 153.0243
				text = "s"
			intervals [275]:
				xmin = 153.0243
				xmax = 153.1943
				text = "up"
			intervals [276]:
				xmin = 153.1943
				xmax = 153.2243
				text = ""
			intervals [277]:
				xmin = 153.2243
				xmax = 153.6743
				text = "dog"
			intervals [278]:
				xmin = 153.6743
				xmax = 154.6327
				text = ""
			intervals [279]:
				xmin = 154.6327
				xmax = 154.8427
				text = "yeah"
			intervals [280]:
				xmin = 154.8427
				xmax = 154.9327
				text = ""
			intervals [281]:
				xmin = 154.9327
				xmax = 155.1427
				text = "they"
			intervals [282]:
				xmin = 155.1427
				xmax = 155.1827
				text = "<unk>"
			intervals [283]:
				xmin = 155.1827
				xmax = 155.9427
				text = "supposebly"
			intervals [284]:
				xmin = 155.9427
				xmax = 156.8027
				text = ""
			intervals [285]:
				xmin = 156.8027
				xmax = 157.2127
				text = "saying"
			intervals [286]:
				xmin = 157.2127
				xmax = 157.7627
				text = "dog"
			intervals [287]:
				xmin = 157.7627
				xmax = 158.3344
				text = ""
			intervals [288]:
				xmin = 158.3344
				xmax = 158.5544
				text = "but"
			intervals [289]:
				xmin = 158.5544
				xmax = 158.7044
				text = "they"
			intervals [290]:
				xmin = 158.7044
				xmax = 158.9344
				text = "say"
			intervals [291]:
				xmin = 158.9344
				xmax = 159.4744
				text = "dog"
			intervals [292]:
				xmin = 159.4744
				xmax = 159.6144
				text = "and"
			intervals [293]:
				xmin = 159.6144
				xmax = 159.6844
				text = ""
			intervals [294]:
				xmin = 159.6844
				xmax = 159.8644
				text = "we"
			intervals [295]:
				xmin = 159.8644
				xmax = 160.0944
				text = "say"
			intervals [296]:
				xmin = 160.0944
				xmax = 160.1844
				text = "in"
			intervals [297]:
				xmin = 160.1844
				xmax = 160.6044
				text = "dc"
			intervals [298]:
				xmin = 160.6044
				xmax = 160.7744
				text = "we"
			intervals [299]:
				xmin = 160.7744
				xmax = 160.8644
				text = "be"
			intervals [300]:
				xmin = 160.8644
				xmax = 161.0644
				text = "like"
			intervals [301]:
				xmin = 161.0644
				xmax = 161.1744
				text = "what"
			intervals [302]:
				xmin = 161.1744
				xmax = 161.2444
				text = "s"
			intervals [303]:
				xmin = 161.2444
				xmax = 161.3844
				text = "up"
			intervals [304]:
				xmin = 161.3844
				xmax = 161.9144
				text = "cuz"
			intervals [305]:
				xmin = 161.9144
				xmax = 161.9944
				text = "or"
			intervals [306]:
				xmin = 161.9944
				xmax = 162.1044
				text = "what"
			intervals [307]:
				xmin = 162.1044
				xmax = 162.2044
				text = "s"
			intervals [308]:
				xmin = 162.2044
				xmax = 162.2944
				text = "up"
			intervals [309]:
				xmin = 162.2944
				xmax = 162.3644
				text = ""
			intervals [310]:
				xmin = 162.3644
				xmax = 162.8144
				text = "dog"
			intervals [311]:
				xmin = 162.8144
				xmax = 163.3015
				text = ""
			intervals [312]:
				xmin = 163.3015
				xmax = 163.7915
				text = "baltimore"
			intervals [313]:
				xmin = 163.7915
				xmax = 163.9815
				text = "they"
			intervals [314]:
				xmin = 163.9815
				xmax = 164.0915
				text = "be"
			intervals [315]:
				xmin = 164.0915
				xmax = 164.2315
				text = "like"
			intervals [316]:
				xmin = 164.2315
				xmax = 164.3415
				text = "what"
			intervals [317]:
				xmin = 164.3415
				xmax = 164.4315
				text = "s"
			intervals [318]:
				xmin = 164.4315
				xmax = 164.5215
				text = "up"
			intervals [319]:
				xmin = 164.5215
				xmax = 164.9815
				text = ""
			intervals [320]:
				xmin = 164.9815
				xmax = 165.1715
				text = "dog"
			intervals [321]:
				xmin = 165.1715
				xmax = 165.6458
				text = ""
			intervals [322]:
				xmin = 165.6458
				xmax = 165.7158
				text = "or"
			intervals [323]:
				xmin = 165.7158
				xmax = 165.9258
				text = "they"
			intervals [324]:
				xmin = 165.9258
				xmax = 165.9558
				text = "<unk>"
			intervals [325]:
				xmin = 165.9558
				xmax = 166.2458
				text = "say"
			intervals [326]:
				xmin = 166.2458
				xmax = 166.8258
				text = "uh"
			intervals [327]:
				xmin = 166.8258
				xmax = 167.6747
				text = ""
			intervals [328]:
				xmin = 167.6747
				xmax = 168.1047
				text = "two"
			intervals [329]:
				xmin = 168.1047
				xmax = 168.4331
				text = ""
			intervals [330]:
				xmin = 168.4331
				xmax = 168.6031
				text = "like"
			intervals [331]:
				xmin = 168.6031
				xmax = 168.7731
				text = "they"
			intervals [332]:
				xmin = 168.7731
				xmax = 168.8131
				text = "<unk>"
			intervals [333]:
				xmin = 168.8131
				xmax = 169.0631
				text = "say"
			intervals [334]:
				xmin = 169.0631
				xmax = 169.2031
				text = "it"
			intervals [335]:
				xmin = 169.2031
				xmax = 169.6631
				text = "<unk>"
			intervals [336]:
				xmin = 169.6631
				xmax = 169.7531
				text = "they"
			intervals [337]:
				xmin = 169.7531
				xmax = 169.9331
				text = "have"
			intervals [338]:
				xmin = 169.9331
				xmax = 170.0031
				text = "a"
			intervals [339]:
				xmin = 170.0031
				xmax = 170.3631
				text = "different"
			intervals [340]:
				xmin = 170.3631
				xmax = 170.7431
				text = "slang"
			intervals [341]:
				xmin = 170.7431
				xmax = 170.8331
				text = "what"
			intervals [342]:
				xmin = 170.8331
				xmax = 170.9331
				text = ""
			intervals [343]:
				xmin = 170.9331
				xmax = 171.0531
				text = "they"
			intervals [344]:
				xmin = 171.0531
				xmax = 171.2131
				text = "say"
			intervals [345]:
				xmin = 171.2131
				xmax = 171.7238
				text = ""
			intervals [346]:
				xmin = 171.7238
				xmax = 171.8738
				text = "like"
			intervals [347]:
				xmin = 171.8738
				xmax = 172.1938
				text = "whenever"
			intervals [348]:
				xmin = 172.1938
				xmax = 172.3638
				text = "we"
			intervals [349]:
				xmin = 172.3638
				xmax = 172.6638
				text = "count"
			intervals [350]:
				xmin = 172.6638
				xmax = 172.7238
				text = "to"
			intervals [351]:
				xmin = 172.7238
				xmax = 173.2338
				text = "two"
			intervals [352]:
				xmin = 173.2338
				xmax = 173.2938
				text = "it"
			intervals [353]:
				xmin = 173.2938
				xmax = 173.3538
				text = "be"
			intervals [354]:
				xmin = 173.3538
				xmax = 173.5138
				text = "one"
			intervals [355]:
				xmin = 173.5138
				xmax = 173.8938
				text = "two"
			intervals [356]:
				xmin = 173.8938
				xmax = 174.1749
				text = ""
			intervals [357]:
				xmin = 174.1749
				xmax = 174.3749
				text = "they"
			intervals [358]:
				xmin = 174.3749
				xmax = 174.4049
				text = "<unk>"
			intervals [359]:
				xmin = 174.4049
				xmax = 174.6349
				text = "say"
			intervals [360]:
				xmin = 174.6349
				xmax = 174.6949
				text = ""
			intervals [361]:
				xmin = 174.6949
				xmax = 174.9549
				text = "one"
			intervals [362]:
				xmin = 174.9549
				xmax = 175.3549
				text = "two"
			intervals [363]:
				xmin = 175.3549
				xmax = 175.9858
				text = ""
			intervals [364]:
				xmin = 175.9858
				xmax = 176.2058
				text = "like"
			intervals [365]:
				xmin = 176.2058
				xmax = 176.2858
				text = "you"
			intervals [366]:
				xmin = 176.2858
				xmax = 176.4858
				text = "don't"
			intervals [367]:
				xmin = 176.4858
				xmax = 176.6058
				text = "know"
			intervals [368]:
				xmin = 176.6058
				xmax = 176.7358
				text = "what"
			intervals [369]:
				xmin = 176.7358
				xmax = 176.8458
				text = "the"
			intervals [370]:
				xmin = 176.8458
				xmax = 177.0258
				text = "hell"
			intervals [371]:
				xmin = 177.0258
				xmax = 177.1358
				text = "they"
			intervals [372]:
				xmin = 177.1358
				xmax = 177.4958
				text = "talking"
			intervals [373]:
				xmin = 177.4958
				xmax = 177.5258
				text = ""
			intervals [374]:
				xmin = 177.5258
				xmax = 177.7858
				text = "about"
			intervals [375]:
				xmin = 177.7858
				xmax = 178.0558
				text = "but"
			intervals [376]:
				xmin = 178.0558
				xmax = 178.1116
				text = ""
			intervals [377]:
				xmin = 178.1116
				xmax = 178.2816
				text = "you"
			intervals [378]:
				xmin = 178.2816
				xmax = 178.4516
				text = "know"
			intervals [379]:
				xmin = 178.4516
				xmax = 178.6216
				text = "that"
			intervals [380]:
				xmin = 178.6216
				xmax = 178.6516
				text = "s"
			intervals [381]:
				xmin = 178.6516
				xmax = 178.8116
				text = "just"
			intervals [382]:
				xmin = 178.8116
				xmax = 178.9016
				text = "the"
			intervals [383]:
				xmin = 178.9016
				xmax = 179.4416
				text = "lingo"
			intervals [384]:
				xmin = 179.4416
				xmax = 179.5016
				text = "and"
			intervals [385]:
				xmin = 179.5016
				xmax = 179.6616
				text = "how"
			intervals [386]:
				xmin = 179.6616
				xmax = 179.7616
				text = "it"
			intervals [387]:
				xmin = 179.7616
				xmax = 180.1316
				text = "goes"
			intervals [388]:
				xmin = 180.1316
				xmax = 180.2716
				text = "in"
			intervals [389]:
				xmin = 180.2716
				xmax = 180.4671
				text = ""
			intervals [390]:
				xmin = 180.4671
				xmax = 180.9571
				text = "dc"
			intervals [391]:
				xmin = 180.9571
				xmax = 181.0271
				text = "and"
			intervals [392]:
				xmin = 181.0271
				xmax = 181.6371
				text = "baltimore"
			intervals [393]:
				xmin = 181.6371
				xmax = 190.6583
				text = ""
			intervals [394]:
				xmin = 190.6583
				xmax = 190.9083
				text = "um"
			intervals [395]:
				xmin = 190.9083
				xmax = 191.0083
				text = ""
			intervals [396]:
				xmin = 191.0083
				xmax = 191.1683
				text = "sh-"
			intervals [397]:
				xmin = 191.1683
				xmax = 195.4857
				text = ""
			intervals [398]:
				xmin = 195.4857
				xmax = 196.2157
				text = "<unk>"
			intervals [399]:
				xmin = 196.2157
				xmax = 198.253
				text = ""
			intervals [400]:
				xmin = 198.253
				xmax = 199.113
				text = "<unk>"
			intervals [401]:
				xmin = 199.113
				xmax = 199.3055
				text = ""
			intervals [402]:
				xmin = 199.3055
				xmax = 199.6955
				text = "<unk>"
			intervals [403]:
				xmin = 199.6955
				xmax = 199.7255
				text = ""
			intervals [404]:
				xmin = 199.7255
				xmax = 200.0055
				text = "well"
			intervals [405]:
				xmin = 200.0055
				xmax = 200.4355
				text = "<unk>"
			intervals [406]:
				xmin = 200.4355
				xmax = 200.9915
				text = ""
			intervals [407]:
				xmin = 200.9915
				xmax = 201.2615
				text = "<unk>"
			intervals [408]:
				xmin = 201.2615
				xmax = 201.8519
				text = ""
			intervals [409]:
				xmin = 201.8519
				xmax = 202.2619
				text = "bruh"
			intervals [410]:
				xmin = 202.2619
				xmax = 202.6419
				text = "is"
			intervals [411]:
				xmin = 202.6419
				xmax = 202.9619
				text = "one"
			intervals [412]:
				xmin = 202.9619
				xmax = 203.0719
				text = "of"
			intervals [413]:
				xmin = 203.0719
				xmax = 203.3219
				text = "'em"
			intervals [414]:
				xmin = 203.3219
				xmax = 203.3666
				text = ""
			intervals [415]:
				xmin = 203.3666
				xmax = 203.6266
				text = "which"
			intervals [416]:
				xmin = 203.6266
				xmax = 203.8066
				text = "is"
			intervals [417]:
				xmin = 203.8066
				xmax = 204.2666
				text = "brother"
			intervals [418]:
				xmin = 204.2666
				xmax = 204.5551
				text = ""
			intervals [419]:
				xmin = 204.5551
				xmax = 204.9051
				text = "or"
			intervals [420]:
				xmin = 204.9051
				xmax = 205.4175
				text = ""
			intervals [421]:
				xmin = 205.4175
				xmax = 205.6975
				text = "<unk>"
			intervals [422]:
				xmin = 205.6975
				xmax = 206.0679
				text = ""
			intervals [423]:
				xmin = 206.0679
				xmax = 206.2879
				text = "<unk>"
			intervals [424]:
				xmin = 206.2879
				xmax = 206.5479
				text = "or"
			intervals [425]:
				xmin = 206.5479
				xmax = 206.8579
				text = "another"
			intervals [426]:
				xmin = 206.8579
				xmax = 207.1679
				text = "<unk>"
			intervals [427]:
				xmin = 207.1679
				xmax = 207.4837
				text = ""
			intervals [428]:
				xmin = 207.4837
				xmax = 207.6237
				text = "or"
			intervals [429]:
				xmin = 207.6237
				xmax = 207.8237
				text = "you're"
			intervals [430]:
				xmin = 207.8237
				xmax = 207.9137
				text = "a"
			intervals [431]:
				xmin = 207.9137
				xmax = 207.9437
				text = ""
			intervals [432]:
				xmin = 207.9437
				xmax = 208.4137
				text = "relative"
			intervals [433]:
				xmin = 208.4137
				xmax = 208.4737
				text = "or"
			intervals [434]:
				xmin = 208.4737
				xmax = 208.9037
				text = "something"
			intervals [435]:
				xmin = 208.9037
				xmax = 209.1437
				text = "like"
			intervals [436]:
				xmin = 209.1437
				xmax = 209.4337
				text = "that"
			intervals [437]:
				xmin = 209.4337
				xmax = 210.265
				text = ""
			intervals [438]:
				xmin = 210.265
				xmax = 210.375
				text = "which"
			intervals [439]:
				xmin = 210.375
				xmax = 210.485
				text = "is"
			intervals [440]:
				xmin = 210.485
				xmax = 210.865
				text = "meant"
			intervals [441]:
				xmin = 210.865
				xmax = 211.285
				text = "by"
			intervals [442]:
				xmin = 211.285
				xmax = 211.315
				text = ""
			intervals [443]:
				xmin = 211.315
				xmax = 211.555
				text = "you"
			intervals [444]:
				xmin = 211.555
				xmax = 211.635
				text = "<unk>"
			intervals [445]:
				xmin = 211.635
				xmax = 212.065
				text = "say"
			intervals [446]:
				xmin = 212.065
				xmax = 212.325
				text = "like"
			intervals [447]:
				xmin = 212.325
				xmax = 212.505
				text = "what"
			intervals [448]:
				xmin = 212.505
				xmax = 212.625
				text = "s"
			intervals [449]:
				xmin = 212.625
				xmax = 212.815
				text = "up"
			intervals [450]:
				xmin = 212.815
				xmax = 213.295
				text = "bruh"
			intervals [451]:
				xmin = 213.295
				xmax = 213.6558
				text = ""
			intervals [452]:
				xmin = 213.6558
				xmax = 213.8058
				text = "or"
			intervals [453]:
				xmin = 213.8058
				xmax = 214.1658
				text = "something"
			intervals [454]:
				xmin = 214.1658
				xmax = 214.4558
				text = "like"
			intervals [455]:
				xmin = 214.4558
				xmax = 214.7358
				text = "that"
			intervals [456]:
				xmin = 214.7358
				xmax = 214.8858
				text = "but"
			intervals [457]:
				xmin = 214.8858
				xmax = 215.0658
				text = "we"
			intervals [458]:
				xmin = 215.0658
				xmax = 215.3558
				text = "say"
			intervals [459]:
				xmin = 215.3558
				xmax = 215.5758
				text = "what"
			intervals [460]:
				xmin = 215.5758
				xmax = 215.6758
				text = "s"
			intervals [461]:
				xmin = 215.6758
				xmax = 215.8458
				text = "up"
			intervals [462]:
				xmin = 215.8458
				xmax = 216.6358
				text = "cuz"
			intervals [463]:
				xmin = 216.6358
				xmax = 217.6897
				text = ""
			intervals [464]:
				xmin = 217.6897
				xmax = 217.8197
				text = "it"
			intervals [465]:
				xmin = 217.8197
				xmax = 217.8497
				text = "s"
			intervals [466]:
				xmin = 217.8497
				xmax = 218.0297
				text = "just"
			intervals [467]:
				xmin = 218.0297
				xmax = 218.4297
				text = "saying"
			intervals [468]:
				xmin = 218.4297
				xmax = 218.5973
				text = ""
			intervals [469]:
				xmin = 218.5973
				xmax = 218.8573
				text = "as"
			intervals [470]:
				xmin = 218.8573
				xmax = 219.1373
				text = "far"
			intervals [471]:
				xmin = 219.1373
				xmax = 219.2673
				text = "as"
			intervals [472]:
				xmin = 219.2673
				xmax = 219.4973
				text = "that"
			intervals [473]:
				xmin = 219.4973
				xmax = 219.7573
				text = "goes"
			intervals [474]:
				xmin = 219.7573
				xmax = 219.8473
				text = "it"
			intervals [475]:
				xmin = 219.8473
				xmax = 219.8873
				text = "s"
			intervals [476]:
				xmin = 219.8873
				xmax = 220.2473
				text = "saying"
			intervals [477]:
				xmin = 220.2473
				xmax = 220.4173
				text = "what"
			intervals [478]:
				xmin = 220.4173
				xmax = 220.5273
				text = "s"
			intervals [479]:
				xmin = 220.5273
				xmax = 220.8073
				text = "up"
			intervals [480]:
				xmin = 220.8073
				xmax = 221.1525
				text = ""
			intervals [481]:
				xmin = 221.1525
				xmax = 221.3125
				text = "how"
			intervals [482]:
				xmin = 221.3125
				xmax = 221.4625
				text = "you"
			intervals [483]:
				xmin = 221.4625
				xmax = 221.8525
				text = "doing"
			intervals [484]:
				xmin = 221.8525
				xmax = 222.5892
				text = ""
			intervals [485]:
				xmin = 222.5892
				xmax = 222.7492
				text = "how"
			intervals [486]:
				xmin = 222.7492
				xmax = 222.8792
				text = "you"
			intervals [487]:
				xmin = 222.8792
				xmax = 223.0692
				text = "been"
			intervals [488]:
				xmin = 223.0692
				xmax = 223.3892
				text = "doing"
			intervals [489]:
				xmin = 223.3892
				xmax = 223.9492
				text = "today"
			intervals [490]:
				xmin = 223.9492
				xmax = 224.5613
				text = ""
			intervals [491]:
				xmin = 224.5613
				xmax = 224.7313
				text = "or"
			intervals [492]:
				xmin = 224.7313
				xmax = 224.9013
				text = "we"
			intervals [493]:
				xmin = 224.9013
				xmax = 224.9313
				text = "<unk>"
			intervals [494]:
				xmin = 224.9313
				xmax = 225.1513
				text = "say"
			intervals [495]:
				xmin = 225.1513
				xmax = 225.3013
				text = "you're"
			intervals [496]:
				xmin = 225.3013
				xmax = 225.9013
				text = "lunching"
			intervals [497]:
				xmin = 225.9013
				xmax = 226.4542
				text = ""
			intervals [498]:
				xmin = 226.4542
				xmax = 227.0342
				text = "lunching"
			intervals [499]:
				xmin = 227.0342
				xmax = 227.5042
				text = "means"
			intervals [500]:
				xmin = 227.5042
				xmax = 228.0842
				text = "basically"
			intervals [501]:
				xmin = 228.0842
				xmax = 228.2542
				text = "you're"
			intervals [502]:
				xmin = 228.2542
				xmax = 228.7842
				text = "wiling"
			intervals [503]:
				xmin = 228.7842
				xmax = 229.1242
				text = "out"
			intervals [504]:
				xmin = 229.1242
				xmax = 229.2795
				text = ""
			intervals [505]:
				xmin = 229.2795
				xmax = 229.4195
				text = "and"
			intervals [506]:
				xmin = 229.4195
				xmax = 229.7895
				text = "lunchings-"
			intervals [507]:
				xmin = 229.7895
				xmax = 229.9995
				text = "ca-"
			intervals [508]:
				xmin = 229.9995
				xmax = 230.1595
				text = ""
			intervals [509]:
				xmin = 230.1595
				xmax = 230.3895
				text = "can"
			intervals [510]:
				xmin = 230.3895
				xmax = 230.6795
				text = "be"
			intervals [511]:
				xmin = 230.6795
				xmax = 231.0395
				text = "used"
			intervals [512]:
				xmin = 231.0395
				xmax = 231.2195
				text = "as"
			intervals [513]:
				xmin = 231.2195
				xmax = 231.2795
				text = "a"
			intervals [514]:
				xmin = 231.2795
				xmax = 231.7295
				text = "person"
			intervals [515]:
				xmin = 231.7295
				xmax = 232.5502
				text = ""
			intervals [516]:
				xmin = 232.5502
				xmax = 233.2202
				text = "place"
			intervals [517]:
				xmin = 233.2202
				xmax = 233.7948
				text = ""
			intervals [518]:
				xmin = 233.7948
				xmax = 234.0448
				text = "or"
			intervals [519]:
				xmin = 234.0448
				xmax = 234.3348
				text = "thing"
			intervals [520]:
				xmin = 234.3348
				xmax = 235.1674
				text = ""
			intervals [521]:
				xmin = 235.1674
				xmax = 235.6974
				text = "<unk>"
			intervals [522]:
				xmin = 235.6974
				xmax = 236.1099
				text = ""
			intervals [523]:
				xmin = 236.1099
				xmax = 236.2199
				text = "you"
			intervals [524]:
				xmin = 236.2199
				xmax = 236.3599
				text = "could"
			intervals [525]:
				xmin = 236.3599
				xmax = 236.5099
				text = "be"
			intervals [526]:
				xmin = 236.5099
				xmax = 236.8699
				text = "like"
			intervals [527]:
				xmin = 236.8699
				xmax = 237.1499
				text = "that"
			intervals [528]:
				xmin = 237.1499
				xmax = 237.2799
				text = "s"
			intervals [529]:
				xmin = 237.2799
				xmax = 237.9099
				text = "lunching"
			intervals [530]:
				xmin = 237.9099
				xmax = 238.2821
				text = ""
			intervals [531]:
				xmin = 238.2821
				xmax = 238.3921
				text = "or"
			intervals [532]:
				xmin = 238.3921
				xmax = 238.5621
				text = "you"
			intervals [533]:
				xmin = 238.5621
				xmax = 238.7021
				text = "could"
			intervals [534]:
				xmin = 238.7021
				xmax = 238.8721
				text = "be"
			intervals [535]:
				xmin = 238.8721
				xmax = 239.1921
				text = "like"
			intervals [536]:
				xmin = 239.1921
				xmax = 239.3121
				text = "you"
			intervals [537]:
				xmin = 239.3121
				xmax = 239.5621
				text = "know"
			intervals [538]:
				xmin = 239.5621
				xmax = 239.9021
				text = "he"
			intervals [539]:
				xmin = 239.9021
				xmax = 240.0221
				text = "s"
			intervals [540]:
				xmin = 240.0221
				xmax = 240.6021
				text = "lunching"
			intervals [541]:
				xmin = 240.6021
				xmax = 240.8553
				text = ""
			intervals [542]:
				xmin = 240.8553
				xmax = 241.2853
				text = "or"
			intervals [543]:
				xmin = 241.2853
				xmax = 241.7477
				text = ""
			intervals [544]:
				xmin = 241.7477
				xmax = 242.1577
				text = "something"
			intervals [545]:
				xmin = 242.1577
				xmax = 242.4377
				text = "like"
			intervals [546]:
				xmin = 242.4377
				xmax = 242.8177
				text = "that"
			intervals [547]:
				xmin = 242.8177
				xmax = 244.050
				text = ""
			intervals [548]:
				xmin = 244.050
				xmax = 244.200
				text = "or"
			intervals [549]:
				xmin = 244.200
				xmax = 244.360
				text = "you"
			intervals [550]:
				xmin = 244.360
				xmax = 244.510
				text = "could"
			intervals [551]:
				xmin = 244.510
				xmax = 244.840
				text = "say"
			intervals [552]:
				xmin = 244.840
				xmax = 245.030
				text = "you"
			intervals [553]:
				xmin = 245.030
				xmax = 245.470
				text = "joning"
			intervals [554]:
				xmin = 245.470
				xmax = 246.6512
				text = ""
			intervals [555]:
				xmin = 246.6512
				xmax = 246.8412
				text = "now"
			intervals [556]:
				xmin = 246.8412
				xmax = 246.8712
				text = "a"
			intervals [557]:
				xmin = 246.8712
				xmax = 247.0712
				text = "lot"
			intervals [558]:
				xmin = 247.0712
				xmax = 247.1312
				text = "of"
			intervals [559]:
				xmin = 247.1312
				xmax = 247.3612
				text = "people"
			intervals [560]:
				xmin = 247.3612
				xmax = 247.6012
				text = "don't"
			intervals [561]:
				xmin = 247.6012
				xmax = 247.9612
				text = "say"
			intervals [562]:
				xmin = 247.9612
				xmax = 248.2312
				text = "that"
			intervals [563]:
				xmin = 248.2312
				xmax = 248.3912
				text = "you"
			intervals [564]:
				xmin = 248.3912
				xmax = 248.8112
				text = "joning"
			intervals [565]:
				xmin = 248.8112
				xmax = 249.0012
				text = "like"
			intervals [566]:
				xmin = 249.0012
				xmax = 249.1412
				text = "in"
			intervals [567]:
				xmin = 249.1412
				xmax = 249.6512
				text = "baltimore"
			intervals [568]:
				xmin = 249.6512
				xmax = 249.8712
				text = "they"
			intervals [569]:
				xmin = 249.8712
				xmax = 249.9012
				text = "<unk>"
			intervals [570]:
				xmin = 249.9012
				xmax = 250.3912
				text = "say"
			intervals [571]:
				xmin = 250.3912
				xmax = 250.9912
				text = "uh"
			intervals [572]:
				xmin = 250.9912
				xmax = 252.5011
				text = ""
			intervals [573]:
				xmin = 252.5011
				xmax = 252.6311
				text = "<unk>"
			intervals [574]:
				xmin = 252.6311
				xmax = 252.9753
				text = ""
			intervals [575]:
				xmin = 252.9753
				xmax = 253.1353
				text = "what"
			intervals [576]:
				xmin = 253.1353
				xmax = 253.3253
				text = "they"
			intervals [577]:
				xmin = 253.3253
				xmax = 253.5753
				text = "say"
			intervals [578]:
				xmin = 253.5753
				xmax = 253.7353
				text = "in"
			intervals [579]:
				xmin = 253.7353
				xmax = 253.7653
				text = ""
			intervals [580]:
				xmin = 253.7653
				xmax = 254.2653
				text = "baltimore"
			intervals [581]:
				xmin = 254.2653
				xmax = 254.3053
				text = "i"
			intervals [582]:
				xmin = 254.3053
				xmax = 254.3753
				text = ""
			intervals [583]:
				xmin = 254.3753
				xmax = 254.6053
				text = "keep"
			intervals [584]:
				xmin = 254.6053
				xmax = 255.0653
				text = "forgetting"
			intervals [585]:
				xmin = 255.0653
				xmax = 257.2425
				text = ""
			intervals [586]:
				xmin = 257.2425
				xmax = 257.5425
				text = "or"
			intervals [587]:
				xmin = 257.5425
				xmax = 257.5725
				text = ""
			intervals [588]:
				xmin = 257.5725
				xmax = 257.8725
				text = "or"
			intervals [589]:
				xmin = 257.8725
				xmax = 257.9425
				text = "in"
			intervals [590]:
				xmin = 257.9425
				xmax = 258.1425
				text = "new"
			intervals [591]:
				xmin = 258.1425
				xmax = 258.4625
				text = "york"
			intervals [592]:
				xmin = 258.4625
				xmax = 258.6425
				text = "they"
			intervals [593]:
				xmin = 258.6425
				xmax = 258.6725
				text = "<unk>"
			intervals [594]:
				xmin = 258.6725
				xmax = 259.0325
				text = "say"
			intervals [595]:
				xmin = 259.0325
				xmax = 259.1625
				text = "hey"
			intervals [596]:
				xmin = 259.1625
				xmax = 259.5125
				text = "man"
			intervals [597]:
				xmin = 259.5125
				xmax = 259.6025
				text = "you"
			intervals [598]:
				xmin = 259.6025
				xmax = 260.0225
				text = "going"
			intervals [599]:
				xmin = 260.0225
				xmax = 260.2625
				text = "on"
			intervals [600]:
				xmin = 260.2625
				xmax = 260.4725
				text = "me"
			intervals [601]:
				xmin = 260.4725
				xmax = 260.5725
				text = "or"
			intervals [602]:
				xmin = 260.5725
				xmax = 260.9325
				text = "something"
			intervals [603]:
				xmin = 260.9325
				xmax = 261.2125
				text = "like"
			intervals [604]:
				xmin = 261.2125
				xmax = 261.6925
				text = "that"
			intervals [605]:
				xmin = 261.6925
				xmax = 261.8125
				text = ""
			intervals [606]:
				xmin = 261.8125
				xmax = 262.1725
				text = "or"
			intervals [607]:
				xmin = 262.1725
				xmax = 262.9825
				text = "<unk>"
			intervals [608]:
				xmin = 262.9825
				xmax = 263.4206
				text = ""
			intervals [609]:
				xmin = 263.4206
				xmax = 263.5306
				text = "it"
			intervals [610]:
				xmin = 263.5306
				xmax = 263.7206
				text = "just"
			intervals [611]:
				xmin = 263.7206
				xmax = 264.0706
				text = "funny"
			intervals [612]:
				xmin = 264.0706
				xmax = 264.1906
				text = "you"
			intervals [613]:
				xmin = 264.1906
				xmax = 264.3806
				text = "know"
			intervals [614]:
				xmin = 264.3806
				xmax = 264.8506
				text = "joning"
			intervals [615]:
				xmin = 264.8506
				xmax = 265.0906
				text = "is"
			intervals [616]:
				xmin = 265.0906
				xmax = 265.1906
				text = "a"
			intervals [617]:
				xmin = 265.1906
				xmax = 265.5016
				text = ""
			intervals [618]:
				xmin = 265.5016
				xmax = 265.7116
				text = "thing"
			intervals [619]:
				xmin = 265.7116
				xmax = 265.9216
				text = "in"
			intervals [620]:
				xmin = 265.9216
				xmax = 266.4416
				text = "dc"
			intervals [621]:
				xmin = 266.4416
				xmax = 266.5416
				text = "with"
			intervals [622]:
				xmin = 266.5416
				xmax = 266.7516
				text = "what"
			intervals [623]:
				xmin = 266.7516
				xmax = 266.9516
				text = "we"
			intervals [624]:
				xmin = 266.9516
				xmax = 267.2516
				text = "do"
			intervals [625]:
				xmin = 267.2516
				xmax = 267.3816
				text = "it"
			intervals [626]:
				xmin = 267.3816
				xmax = 267.4516
				text = "s"
			intervals [627]:
				xmin = 267.4516
				xmax = 267.8816
				text = "fun"
			intervals [628]:
				xmin = 267.8816
				xmax = 267.9634
				text = ""
			intervals [629]:
				xmin = 267.9634
				xmax = 268.1134
				text = "it"
			intervals [630]:
				xmin = 268.1134
				xmax = 268.1934
				text = "s"
			intervals [631]:
				xmin = 268.1934
				xmax = 268.6734
				text = "funny"
			intervals [632]:
				xmin = 268.6734
				xmax = 269.3866
				text = ""
			intervals [633]:
				xmin = 269.3866
				xmax = 269.5666
				text = "you"
			intervals [634]:
				xmin = 269.5666
				xmax = 269.7866
				text = "know"
			intervals [635]:
				xmin = 269.7866
				xmax = 269.9666
				text = "it"
			intervals [636]:
				xmin = 269.9666
				xmax = 270.2266
				text = "really"
			intervals [637]:
				xmin = 270.2266
				xmax = 270.4366
				text = "don't"
			intervals [638]:
				xmin = 270.4366
				xmax = 270.7066
				text = "take"
			intervals [639]:
				xmin = 270.7066
				xmax = 270.8666
				text = "no"
			intervals [640]:
				xmin = 270.8666
				xmax = 271.4166
				text = "personal"
			intervals [641]:
				xmin = 271.4166
				xmax = 271.8166
				text = "feeling"
			intervals [642]:
				xmin = 271.8166
				xmax = 271.9766
				text = "but"
			intervals [643]:
				xmin = 271.9766
				xmax = 272.5066
				text = "sometimes"
			intervals [644]:
				xmin = 272.5066
				xmax = 272.5366
				text = ""
			intervals [645]:
				xmin = 272.5366
				xmax = 272.8466
				text = "people"
			intervals [646]:
				xmin = 272.8466
				xmax = 273.1366
				text = "do"
			intervals [647]:
				xmin = 273.1366
				xmax = 273.1766
				text = ""
			intervals [648]:
				xmin = 273.1766
				xmax = 273.4366
				text = "get"
			intervals [649]:
				xmin = 273.4366
				xmax = 273.8866
				text = "personal"
			intervals [650]:
				xmin = 273.8866
				xmax = 276.5431
				text = ""
			intervals [651]:
				xmin = 276.5431
				xmax = 276.9231
				text = "but"
			intervals [652]:
				xmin = 276.9231
				xmax = 277.2431
				text = "uh"
			intervals [653]:
				xmin = 277.2431
				xmax = 277.3331
				text = "it"
			intervals [654]:
				xmin = 277.3331
				xmax = 277.4031
				text = "s"
			intervals [655]:
				xmin = 277.4031
				xmax = 277.8731
				text = "another"
			intervals [656]:
				xmin = 277.8731
				xmax = 278.3131
				text = "something"
			intervals [657]:
				xmin = 278.3131
				xmax = 278.5731
				text = "else"
			intervals [658]:
				xmin = 278.5731
				xmax = 278.7431
				text = "that"
			intervals [659]:
				xmin = 278.7431
				xmax = 278.7931
				text = "s"
			intervals [660]:
				xmin = 278.7931
				xmax = 279.2531
				text = "slang"
			intervals [661]:
				xmin = 279.2531
				xmax = 279.8379
				text = ""
			intervals [662]:
				xmin = 279.8379
				xmax = 280.1579
				text = "that"
			intervals [663]:
				xmin = 280.1579
				xmax = 280.1879
				text = "i"
			intervals [664]:
				xmin = 280.1879
				xmax = 280.2779
				text = "would"
			intervals [665]:
				xmin = 280.2779
				xmax = 280.3079
				text = ""
			intervals [666]:
				xmin = 280.3079
				xmax = 280.7679
				text = "say"
			intervals [667]:
				xmin = 280.7679
				xmax = 281.3379
				text = "uh"
			intervals [668]:
				xmin = 281.3379
				xmax = 285.0983
				text = ""
			intervals [669]:
				xmin = 285.0983
				xmax = 285.2083
				text = "oh"
			intervals [670]:
				xmin = 285.2083
				xmax = 285.3383
				text = ""
			intervals [671]:
				xmin = 285.3383
				xmax = 285.6883
				text = "fleek"
			intervals [672]:
				xmin = 285.6883
				xmax = 286.0783
				text = "fleek"
			intervals [673]:
				xmin = 286.0783
				xmax = 286.3083
				text = "that"
			intervals [674]:
				xmin = 286.3083
				xmax = 286.3783
				text = "s"
			intervals [675]:
				xmin = 286.3783
				xmax = 286.5983
				text = "for"
			intervals [676]:
				xmin = 286.5983
				xmax = 286.6983
				text = "the"
			intervals [677]:
				xmin = 286.6983
				xmax = 287.0183
				text = "new"
			intervals [678]:
				xmin = 287.0183
				xmax = 287.5983
				text = "youngins"
			intervals [679]:
				xmin = 287.5983
				xmax = 288.2883
				text = "man"
			intervals [680]:
				xmin = 288.2883
				xmax = 288.3983
				text = ""
			intervals [681]:
				xmin = 288.3983
				xmax = 288.6583
				text = "on"
			intervals [682]:
				xmin = 288.6583
				xmax = 289.1183
				text = "fleek"
			intervals [683]:
				xmin = 289.1183
				xmax = 289.5876
				text = ""
			intervals [684]:
				xmin = 289.5876
				xmax = 289.8376
				text = "i"
			intervals [685]:
				xmin = 289.8376
				xmax = 290.0576
				text = "would"
			intervals [686]:
				xmin = 290.0576
				xmax = 290.1476
				text = "s"
			intervals [687]:
				xmin = 290.1476
				xmax = 290.3576
				text = "for"
			intervals [688]:
				xmin = 290.3576
				xmax = 290.8076
				text = "me"
			intervals [689]:
				xmin = 290.8076
				xmax = 290.8576
				text = ""
			intervals [690]:
				xmin = 290.8576
				xmax = 290.9776
				text = "for"
			intervals [691]:
				xmin = 290.9776
				xmax = 291.3276
				text = "my"
			intervals [692]:
				xmin = 291.3276
				xmax = 291.6976
				text = "age"
			intervals [693]:
				xmin = 291.6976
				xmax = 291.8176
				text = "and"
			intervals [694]:
				xmin = 291.8176
				xmax = 292.0176
				text = "what"
			intervals [695]:
				xmin = 292.0176
				xmax = 292.1376
				text = "i"
			intervals [696]:
				xmin = 292.1376
				xmax = 292.2976
				text = "done"
			intervals [697]:
				xmin = 292.2976
				xmax = 292.6376
				text = "picked"
			intervals [698]:
				xmin = 292.6376
				xmax = 292.8176
				text = "up"
			intervals [699]:
				xmin = 292.8176
				xmax = 293.1876
				text = "off"
			intervals [700]:
				xmin = 293.1876
				xmax = 293.4176
				text = "it"
			intervals [701]:
				xmin = 293.4176
				xmax = 294.1109
				text = ""
			intervals [702]:
				xmin = 294.1109
				xmax = 294.3109
				text = "like"
			intervals [703]:
				xmin = 294.3109
				xmax = 294.6809
				text = "fleek"
			intervals [704]:
				xmin = 294.6809
				xmax = 294.8209
				text = "is"
			intervals [705]:
				xmin = 294.8209
				xmax = 295.1909
				text = "something"
			intervals [706]:
				xmin = 295.1909
				xmax = 295.4109
				text = "like"
			intervals [707]:
				xmin = 295.4109
				xmax = 295.5409
				text = "that"
			intervals [708]:
				xmin = 295.5409
				xmax = 295.9809
				text = "looks"
			intervals [709]:
				xmin = 295.9809
				xmax = 296.5009
				text = "good"
			intervals [710]:
				xmin = 296.5009
				xmax = 296.6881
				text = ""
			intervals [711]:
				xmin = 296.6881
				xmax = 296.9481
				text = "or"
			intervals [712]:
				xmin = 296.9481
				xmax = 297.1481
				text = "you're"
			intervals [713]:
				xmin = 297.1481
				xmax = 297.6481
				text = "looking"
			intervals [714]:
				xmin = 297.6481
				xmax = 298.0281
				text = "nice"
			intervals [715]:
				xmin = 298.0281
				xmax = 298.3881
				text = "today"
			intervals [716]:
				xmin = 298.3881
				xmax = 298.5381
				text = "or"
			intervals [717]:
				xmin = 298.5381
				xmax = 298.6481
				text = "you"
			intervals [718]:
				xmin = 298.6481
				xmax = 298.8481
				text = "have"
			intervals [719]:
				xmin = 298.8481
				xmax = 298.9881
				text = "on"
			intervals [720]:
				xmin = 298.9881
				xmax = 299.4281
				text = "something"
			intervals [721]:
				xmin = 299.4281
				xmax = 299.8481
				text = "new"
			intervals [722]:
				xmin = 299.8481
				xmax = 300.327
				text = ""
			intervals [723]:
				xmin = 300.327
				xmax = 300.587
				text = "which"
			intervals [724]:
				xmin = 300.587
				xmax = 300.837
				text = "is"
			intervals [725]:
				xmin = 300.837
				xmax = 300.867
				text = ""
			intervals [726]:
				xmin = 300.867
				xmax = 301.317
				text = "another"
			intervals [727]:
				xmin = 301.317
				xmax = 301.627
				text = "word"
			intervals [728]:
				xmin = 301.627
				xmax = 301.707
				text = "for"
			intervals [729]:
				xmin = 301.707
				xmax = 302.307
				text = "dc"
			intervals [730]:
				xmin = 302.307
				xmax = 302.517
				text = "we"
			intervals [731]:
				xmin = 302.517
				xmax = 302.547
				text = "<unk>"
			intervals [732]:
				xmin = 302.547
				xmax = 302.837
				text = "say"
			intervals [733]:
				xmin = 302.837
				xmax = 303.467
				text = "fresh"
			intervals [734]:
				xmin = 303.467
				xmax = 304.024
				text = ""
			intervals [735]:
				xmin = 304.024
				xmax = 304.124
				text = "you"
			intervals [736]:
				xmin = 304.124
				xmax = 304.284
				text = "know"
			intervals [737]:
				xmin = 304.284
				xmax = 304.414
				text = "what"
			intervals [738]:
				xmin = 304.414
				xmax = 304.484
				text = "i'm"
			intervals [739]:
				xmin = 304.484
				xmax = 304.644
				text = "saying"
			intervals [740]:
				xmin = 304.644
				xmax = 304.754
				text = "when"
			intervals [741]:
				xmin = 304.754
				xmax = 304.954
				text = "we"
			intervals [742]:
				xmin = 304.954
				xmax = 305.194
				text = "say"
			intervals [743]:
				xmin = 305.194
				xmax = 305.584
				text = "fresh"
			intervals [744]:
				xmin = 305.584
				xmax = 305.754
				text = "as"
			intervals [745]:
				xmin = 305.754
				xmax = 305.824
				text = "a"
			intervals [746]:
				xmin = 305.824
				xmax = 306.434
				text = "motherfucker"
			intervals [747]:
				xmin = 306.434
				xmax = 306.604
				text = "that"
			intervals [748]:
				xmin = 306.604
				xmax = 306.644
				text = ""
			intervals [749]:
				xmin = 306.644
				xmax = 306.834
				text = "means"
			intervals [750]:
				xmin = 306.834
				xmax = 306.954
				text = "we"
			intervals [751]:
				xmin = 306.954
				xmax = 307.134
				text = "got"
			intervals [752]:
				xmin = 307.134
				xmax = 307.244
				text = "on"
			intervals [753]:
				xmin = 307.244
				xmax = 307.554
				text = "something"
			intervals [754]:
				xmin = 307.554
				xmax = 307.994
				text = "new"
			intervals [755]:
				xmin = 307.994
				xmax = 308.5681
				text = ""
			intervals [756]:
				xmin = 308.5681
				xmax = 308.7481
				text = "i"
			intervals [757]:
				xmin = 308.7481
				xmax = 309.1881
				text = "shape"
			intervals [758]:
				xmin = 309.1881
				xmax = 309.3181
				text = "up"
			intervals [759]:
				xmin = 309.3181
				xmax = 309.5481
				text = "look"
			intervals [760]:
				xmin = 309.5481
				xmax = 310.2281
				text = "nice"
			intervals [761]:
				xmin = 310.2281
				xmax = 310.4781
				text = "or"
			intervals [762]:
				xmin = 310.4781
				xmax = 310.5981
				text = "you"
			intervals [763]:
				xmin = 310.5981
				xmax = 310.7881
				text = "know"
			intervals [764]:
				xmin = 310.7881
				xmax = 310.8881
				text = "what"
			intervals [765]:
				xmin = 310.8881
				xmax = 310.9581
				text = "i'm"
			intervals [766]:
				xmin = 310.9581
				xmax = 311.2681
				text = "saying"
			intervals [767]:
				xmin = 311.2681
				xmax = 311.3681
				text = "a"
			intervals [768]:
				xmin = 311.3681
				xmax = 311.7281
				text = "car"
			intervals [769]:
				xmin = 311.7281
				xmax = 311.9681
				text = "look"
			intervals [770]:
				xmin = 311.9681
				xmax = 312.0881
				text = "we"
			intervals [771]:
				xmin = 312.0881
				xmax = 312.2781
				text = "got"
			intervals [772]:
				xmin = 312.2781
				xmax = 312.3281
				text = "a"
			intervals [773]:
				xmin = 312.3281
				xmax = 312.6581
				text = "fresh"
			intervals [774]:
				xmin = 312.6581
				xmax = 312.9981
				text = "ass"
			intervals [775]:
				xmin = 312.9981
				xmax = 313.5281
				text = "car"
			intervals [776]:
				xmin = 313.5281
				xmax = 314.2959
				text = ""
			intervals [777]:
				xmin = 314.2959
				xmax = 314.4059
				text = "or"
			intervals [778]:
				xmin = 314.4059
				xmax = 314.5559
				text = "some"
			intervals [779]:
				xmin = 314.5559
				xmax = 314.9059
				text = "fresh"
			intervals [780]:
				xmin = 314.9059
				xmax = 315.1559
				text = "ass"
			intervals [781]:
				xmin = 315.1559
				xmax = 315.1959
				text = "d"
			intervals [782]:
				xmin = 315.1959
				xmax = 315.6438
				text = ""
			intervals [783]:
				xmin = 315.6438
				xmax = 316.3238
				text = "diamonds"
			intervals [784]:
				xmin = 316.3238
				xmax = 316.3538
				text = ""
			intervals [785]:
				xmin = 316.3538
				xmax = 316.6638
				text = "or"
			intervals [786]:
				xmin = 316.6638
				xmax = 316.9938
				text = "something"
			intervals [787]:
				xmin = 316.9938
				xmax = 317.1038
				text = "that"
			intervals [788]:
				xmin = 317.1038
				xmax = 317.4138
				text = "looks"
			intervals [789]:
				xmin = 317.4138
				xmax = 317.7838
				text = "good"
			intervals [790]:
				xmin = 317.7838
				xmax = 319.4996
				text = ""
			intervals [791]:
				xmin = 319.4996
				xmax = 319.6696
				text = "we"
			intervals [792]:
				xmin = 319.6696
				xmax = 319.7396
				text = "<unk>"
			intervals [793]:
				xmin = 319.7396
				xmax = 319.9596
				text = "just"
			intervals [794]:
				xmin = 319.9596
				xmax = 320.3496
				text = "say"
			intervals [795]:
				xmin = 320.3496
				xmax = 320.6201
				text = ""
			intervals [796]:
				xmin = 320.6201
				xmax = 320.8701
				text = "you"
			intervals [797]:
				xmin = 320.8701
				xmax = 321.1501
				text = "looking"
			intervals [798]:
				xmin = 321.1501
				xmax = 321.4901
				text = "fresh"
			intervals [799]:
				xmin = 321.4901
				xmax = 321.7101
				text = "than"
			intervals [800]:
				xmin = 321.7101
				xmax = 321.7501
				text = "a"
			intervals [801]:
				xmin = 321.7501
				xmax = 322.3301
				text = "motherfucker"
			intervals [802]:
				xmin = 322.3301
				xmax = 322.6901
				text = "today"
			intervals [803]:
				xmin = 322.6901
				xmax = 322.7901
				text = "or"
			intervals [804]:
				xmin = 322.7901
				xmax = 322.9801
				text = "that"
			intervals [805]:
				xmin = 322.9801
				xmax = 323.3001
				text = "car"
			intervals [806]:
				xmin = 323.3001
				xmax = 323.3901
				text = "is"
			intervals [807]:
				xmin = 323.3901
				xmax = 323.7001
				text = "fresh"
			intervals [808]:
				xmin = 323.7001
				xmax = 323.7801
				text = "as"
			intervals [809]:
				xmin = 323.7801
				xmax = 323.9801
				text = "shit"
			intervals [810]:
				xmin = 323.9801
				xmax = 324.1801
				text = ""
			intervals [811]:
				xmin = 324.1801
				xmax = 324.3301
				text = "today"
			intervals [812]:
				xmin = 324.3301
				xmax = 327.3016
				text = ""
			intervals [813]:
				xmin = 327.3016
				xmax = 327.6116
				text = "but"
			intervals [814]:
				xmin = 327.6116
				xmax = 327.9416
				text = "um"
			intervals [815]:
				xmin = 327.9416
				xmax = 329.7948
				text = ""
			intervals [816]:
				xmin = 329.7948
				xmax = 330.0548
				text = "we"
			intervals [817]:
				xmin = 330.0548
				xmax = 330.0848
				text = "<unk>"
			intervals [818]:
				xmin = 330.0848
				xmax = 330.3348
				text = "say"
			intervals [819]:
				xmin = 330.3348
				xmax = 330.6548
				text = "stuff"
			intervals [820]:
				xmin = 330.6548
				xmax = 330.9448
				text = "like"
			intervals [821]:
				xmin = 330.9448
				xmax = 331.3648
				text = "bama"
			intervals [822]:
				xmin = 331.3648
				xmax = 333.3536
				text = ""
			intervals [823]:
				xmin = 333.3536
				xmax = 333.5636
				text = "like"
			intervals [824]:
				xmin = 333.5636
				xmax = 333.7236
				text = "you"
			intervals [825]:
				xmin = 333.7236
				xmax = 333.7636
				text = "a"
			intervals [826]:
				xmin = 333.7636
				xmax = 334.1436
				text = "straight"
			intervals [827]:
				xmin = 334.1436
				xmax = 334.3436
				text = "up"
			intervals [828]:
				xmin = 334.3436
				xmax = 334.7036
				text = "bama"
			intervals [829]:
				xmin = 334.7036
				xmax = 335.3026
				text = ""
			intervals [830]:
				xmin = 335.3026
				xmax = 335.6926
				text = "and"
			intervals [831]:
				xmin = 335.6926
				xmax = 336.0626
				text = "bama-"
			intervals [832]:
				xmin = 336.0626
				xmax = 336.8426
				text = "definition"
			intervals [833]:
				xmin = 336.8426
				xmax = 337.0426
				text = "is"
			intervals [834]:
				xmin = 337.0426
				xmax = 337.1426
				text = "a"
			intervals [835]:
				xmin = 337.1426
				xmax = 337.5626
				text = "bama"
			intervals [836]:
				xmin = 337.5626
				xmax = 338.1126
				text = "is"
			intervals [837]:
				xmin = 338.1126
				xmax = 338.1426
				text = "a"
			intervals [838]:
				xmin = 338.1426
				xmax = 338.4026
				text = "you"
			intervals [839]:
				xmin = 338.4026
				xmax = 338.5226
				text = "know"
			intervals [840]:
				xmin = 338.5226
				xmax = 338.6726
				text = "what"
			intervals [841]:
				xmin = 338.6726
				xmax = 338.7526
				text = "i'm"
			intervals [842]:
				xmin = 338.7526
				xmax = 339.0526
				text = "saying"
			intervals [843]:
				xmin = 339.0526
				xmax = 339.1826
				text = "you"
			intervals [844]:
				xmin = 339.1826
				xmax = 339.3926
				text = "got"
			intervals [845]:
				xmin = 339.3926
				xmax = 339.5126
				text = "on"
			intervals [846]:
				xmin = 339.5126
				xmax = 339.6826
				text = "some"
			intervals [847]:
				xmin = 339.6826
				xmax = 339.7126
				text = ""
			intervals [848]:
				xmin = 339.7126
				xmax = 340.0026
				text = "off"
			intervals [849]:
				xmin = 340.0026
				xmax = 340.0326
				text = ""
			intervals [850]:
				xmin = 340.0326
				xmax = 340.4226
				text = "brand"
			intervals [851]:
				xmin = 340.4226
				xmax = 341.0026
				text = "shoes"
			intervals [852]:
				xmin = 341.0026
				xmax = 341.7588
				text = ""
			intervals [853]:
				xmin = 341.7588
				xmax = 342.0588
				text = "which"
			intervals [854]:
				xmin = 342.0588
				xmax = 342.2288
				text = "is"
			intervals [855]:
				xmin = 342.2288
				xmax = 342.7588
				text = "namely"
			intervals [856]:
				xmin = 342.7588
				xmax = 342.7988
				text = ""
			intervals [857]:
				xmin = 342.7988
				xmax = 343.0388
				text = "not"
			intervals [858]:
				xmin = 343.0388
				xmax = 343.4488
				text = "name"
			intervals [859]:
				xmin = 343.4488
				xmax = 343.8888
				text = "brand"
			intervals [860]:
				xmin = 343.8888
				xmax = 344.6321
				text = ""
			intervals [861]:
				xmin = 344.6321
				xmax = 344.6921
				text = "or"
			intervals [862]:
				xmin = 344.6921
				xmax = 344.8421
				text = "you"
			intervals [863]:
				xmin = 344.8421
				xmax = 344.9121
				text = "<unk>"
			intervals [864]:
				xmin = 344.9121
				xmax = 345.1721
				text = "have"
			intervals [865]:
				xmin = 345.1721
				xmax = 345.4021
				text = "some"
			intervals [866]:
				xmin = 345.4021
				xmax = 345.5321
				text = ""
			intervals [867]:
				xmin = 345.5321
				xmax = 345.8021
				text = "out"
			intervals [868]:
				xmin = 345.8021
				xmax = 345.8821
				text = "of"
			intervals [869]:
				xmin = 345.8821
				xmax = 346.3221
				text = "style"
			intervals [870]:
				xmin = 346.3221
				xmax = 346.9121
				text = "jeans"
			intervals [871]:
				xmin = 346.9121
				xmax = 347.0521
				text = "or"
			intervals [872]:
				xmin = 347.0521
				xmax = 347.2321
				text = "some"
			intervals [873]:
				xmin = 347.2321
				xmax = 347.4921
				text = "out"
			intervals [874]:
				xmin = 347.4921
				xmax = 347.5921
				text = "of"
			intervals [875]:
				xmin = 347.5921
				xmax = 347.9521
				text = "style"
			intervals [876]:
				xmin = 347.9521
				xmax = 348.3021
				text = "shirt"
			intervals [877]:
				xmin = 348.3021
				xmax = 348.3421
				text = "or"
			intervals [878]:
				xmin = 348.3421
				xmax = 348.7121
				text = "something"
			intervals [879]:
				xmin = 348.7121
				xmax = 349.1734
				text = ""
			intervals [880]:
				xmin = 349.1734
				xmax = 349.2534
				text = "you"
			intervals [881]:
				xmin = 349.2534
				xmax = 349.4234
				text = "know"
			intervals [882]:
				xmin = 349.4234
				xmax = 349.6634
				text = "it"
			intervals [883]:
				xmin = 349.6634
				xmax = 349.7934
				text = "s"
			intervals [884]:
				xmin = 349.7934
				xmax = 349.9634
				text = "it"
			intervals [885]:
				xmin = 349.9634
				xmax = 350.3834
				text = "basically"
			intervals [886]:
				xmin = 350.3834
				xmax = 350.6934
				text = "making"
			intervals [887]:
				xmin = 350.6934
				xmax = 350.9634
				text = "fun"
			intervals [888]:
				xmin = 350.9634
				xmax = 351.0434
				text = "of"
			intervals [889]:
				xmin = 351.0434
				xmax = 351.5234
				text = "people"
			intervals [890]:
				xmin = 351.5234
				xmax = 351.6434
				text = "or"
			intervals [891]:
				xmin = 351.6434
				xmax = 351.8834
				text = "just"
			intervals [892]:
				xmin = 351.8834
				xmax = 352.4034
				text = "basically"
			intervals [893]:
				xmin = 352.4034
				xmax = 352.8234
				text = "joning"
			intervals [894]:
				xmin = 352.8234
				xmax = 352.9834
				text = "but"
			intervals [895]:
				xmin = 352.9834
				xmax = 353.1234
				text = "you"
			intervals [896]:
				xmin = 353.1234
				xmax = 353.2034
				text = "a"
			intervals [897]:
				xmin = 353.2034
				xmax = 353.6534
				text = "bama"
			intervals [898]:
				xmin = 353.6534
				xmax = 353.9634
				text = "but"
			intervals [899]:
				xmin = 353.9634
				xmax = 354.2434
				text = "some"
			intervals [900]:
				xmin = 354.2434
				xmax = 354.7234
				text = "people"
			intervals [901]:
				xmin = 354.7234
				xmax = 355.5656
				text = ""
			intervals [902]:
				xmin = 355.5656
				xmax = 355.9656
				text = "do"
			intervals [903]:
				xmin = 355.9656
				xmax = 356.2156
				text = "it"
			intervals [904]:
				xmin = 356.2156
				xmax = 357.9239
				text = ""
			intervals [905]:
				xmin = 357.9239
				xmax = 358.1939
				text = "like"
			intervals [906]:
				xmin = 358.1939
				xmax = 358.6139
				text = "dress"
			intervals [907]:
				xmin = 358.6139
				xmax = 358.6743
				text = ""
			intervals [908]:
				xmin = 358.6743
				xmax = 358.9943
				text = "as"
			intervals [909]:
				xmin = 358.9943
				xmax = 359.0543
				text = "a"
			intervals [910]:
				xmin = 359.0543
				xmax = 359.5143
				text = "bama"
			intervals [911]:
				xmin = 359.5143
				xmax = 359.8988
				text = ""
			intervals [912]:
				xmin = 359.8988
				xmax = 360.1488
				text = "and"
			intervals [913]:
				xmin = 360.1488
				xmax = 360.4488
				text = "know"
			intervals [914]:
				xmin = 360.4488
				xmax = 360.6888
				text = "they"
			intervals [915]:
				xmin = 360.6888
				xmax = 360.7988
				text = "a"
			intervals [916]:
				xmin = 360.7988
				xmax = 361.2588
				text = "bama"
			intervals [917]:
				xmin = 361.2588
				xmax = 361.3088
				text = ""
			intervals [918]:
				xmin = 361.3088
				xmax = 361.4688
				text = "but"
			intervals [919]:
				xmin = 361.4688
				xmax = 361.6288
				text = "they"
			intervals [920]:
				xmin = 361.6288
				xmax = 361.6588
				text = "<unk>"
			intervals [921]:
				xmin = 361.6588
				xmax = 361.9988
				text = "stick"
			intervals [922]:
				xmin = 361.9988
				xmax = 362.2188
				text = "with"
			intervals [923]:
				xmin = 362.2188
				xmax = 362.3388
				text = "it"
			intervals [924]:
				xmin = 362.3388
				xmax = 362.3688
				text = ""
			intervals [925]:
				xmin = 362.3688
				xmax = 362.4988
				text = "but"
			intervals [926]:
				xmin = 362.4988
				xmax = 362.8862
				text = ""
			intervals [927]:
				xmin = 362.8862
				xmax = 363.0262
				text = "you"
			intervals [928]:
				xmin = 363.0262
				xmax = 363.2362
				text = "know"
			intervals [929]:
				xmin = 363.2362
				xmax = 363.5277
				text = ""
			intervals [930]:
				xmin = 363.5277
				xmax = 363.6677
				text = "we"
			intervals [931]:
				xmin = 363.6677
				xmax = 364.0477
				text = "jone"
			intervals [932]:
				xmin = 364.0477
				xmax = 364.1277
				text = "on"
			intervals [933]:
				xmin = 364.1277
				xmax = 364.2977
				text = "'em"
			intervals [934]:
				xmin = 364.2977
				xmax = 364.7843
				text = ""
			intervals [935]:
				xmin = 364.7843
				xmax = 364.9543
				text = "that"
			intervals [936]:
				xmin = 364.9543
				xmax = 365.0543
				text = "s"
			intervals [937]:
				xmin = 365.0543
				xmax = 365.1743
				text = "a"
			intervals [938]:
				xmin = 365.1743
				xmax = 365.3943
				text = "that"
			intervals [939]:
				xmin = 365.3943
				xmax = 365.4343
				text = "s"
			intervals [940]:
				xmin = 365.4343
				xmax = 365.7843
				text = "another"
			intervals [941]:
				xmin = 365.7843
				xmax = 365.9843
				text = "way"
			intervals [942]:
				xmin = 365.9843
				xmax = 366.0543
				text = "of"
			intervals [943]:
				xmin = 366.0543
				xmax = 366.3743
				text = "joning"
			intervals [944]:
				xmin = 366.3743
				xmax = 366.4843
				text = ""
			intervals [945]:
				xmin = 366.4843
				xmax = 366.8043
				text = "another"
			intervals [946]:
				xmin = 366.8043
				xmax = 367.1343
				text = "form"
			intervals [947]:
				xmin = 367.1343
				xmax = 367.2243
				text = "of"
			intervals [948]:
				xmin = 367.2243
				xmax = 367.6143
				text = "joning"
			intervals [949]:
				xmin = 367.6143
				xmax = 382.070
				text = ""
			intervals [950]:
				xmin = 382.070
				xmax = 383.250
				text = "<unk>"
			intervals [951]:
				xmin = 383.250
				xmax = 387.6798
				text = ""
			intervals [952]:
				xmin = 387.6798
				xmax = 388.3998
				text = "<unk>"
			intervals [953]:
				xmin = 388.3998
				xmax = 389.1165
				text = ""
			intervals [954]:
				xmin = 389.1165
				xmax = 389.2565
				text = "back"
			intervals [955]:
				xmin = 389.2565
				xmax = 389.5065
				text = ""
			intervals [956]:
				xmin = 389.5065
				xmax = 389.5765
				text = "in"
			intervals [957]:
				xmin = 389.5765
				xmax = 389.6665
				text = "the"
			intervals [958]:
				xmin = 389.6665
				xmax = 390.1065
				text = "day"
			intervals [959]:
				xmin = 390.1065
				xmax = 391.1434
				text = ""
			intervals [960]:
				xmin = 391.1434
				xmax = 391.3034
				text = "back"
			intervals [961]:
				xmin = 391.3034
				xmax = 391.5434
				text = ""
			intervals [962]:
				xmin = 391.5434
				xmax = 391.6034
				text = "in"
			intervals [963]:
				xmin = 391.6034
				xmax = 391.6834
				text = "the"
			intervals [964]:
				xmin = 391.6834
				xmax = 392.0934
				text = "day"
			intervals [965]:
				xmin = 392.0934
				xmax = 392.1534
				text = ""
			intervals [966]:
				xmin = 392.1534
				xmax = 392.3834
				text = "we"
			intervals [967]:
				xmin = 392.3834
				xmax = 392.4134
				text = "<unk>"
			intervals [968]:
				xmin = 392.4134
				xmax = 392.6334
				text = "say"
			intervals [969]:
				xmin = 392.6334
				xmax = 393.0034
				text = ""
			intervals [970]:
				xmin = 393.0034
				xmax = 393.1534
				text = "um"
			intervals [971]:
				xmin = 393.1534
				xmax = 394.3781
				text = ""
			intervals [972]:
				xmin = 394.3781
				xmax = 396.2281
				text = "<unk>"
			intervals [973]:
				xmin = 396.2281
				xmax = 397.8197
				text = ""
			intervals [974]:
				xmin = 397.8197
				xmax = 398.0997
				text = "nah"
			intervals [975]:
				xmin = 398.0997
				xmax = 398.1297
				text = "i"
			intervals [976]:
				xmin = 398.1297
				xmax = 398.2797
				text = "got"
			intervals [977]:
				xmin = 398.2797
				xmax = 398.5397
				text = "this"
			intervals [978]:
				xmin = 398.5397
				xmax = 398.7197
				text = "little"
			intervals [979]:
				xmin = 398.7197
				xmax = 398.7597
				text = ""
			intervals [980]:
				xmin = 398.7597
				xmax = 399.2997
				text = "cough"
			intervals [981]:
				xmin = 399.2997
				xmax = 400.7423
				text = ""
			intervals [982]:
				xmin = 400.7423
				xmax = 401.0523
				text = "no"
			intervals [983]:
				xmin = 401.0523
				xmax = 401.9048
				text = ""
			intervals [984]:
				xmin = 401.9048
				xmax = 402.0848
				text = "little"
			intervals [985]:
				xmin = 402.0848
				xmax = 402.4648
				text = "cold"
			intervals [986]:
				xmin = 402.4648
				xmax = 402.5348
				text = "or"
			intervals [987]:
				xmin = 402.5348
				xmax = 402.9048
				text = "something"
			intervals [988]:
				xmin = 402.9048
				xmax = 403.0848
				text = "like"
			intervals [989]:
				xmin = 403.0848
				xmax = 403.1448
				text = ""
			intervals [990]:
				xmin = 403.1448
				xmax = 403.4848
				text = "that"
			intervals [991]:
				xmin = 403.4848
				xmax = 403.5448
				text = ""
			intervals [992]:
				xmin = 403.5448
				xmax = 403.7248
				text = "man"
			intervals [993]:
				xmin = 403.7248
				xmax = 403.7548
				text = ""
			intervals [994]:
				xmin = 403.7548
				xmax = 403.9448
				text = "it"
			intervals [995]:
				xmin = 403.9448
				xmax = 404.0248
				text = "s"
			intervals [996]:
				xmin = 404.0248
				xmax = 404.2848
				text = "been"
			intervals [997]:
				xmin = 404.2848
				xmax = 405.1696
				text = ""
			intervals [998]:
				xmin = 405.1696
				xmax = 405.7396
				text = "congestion"
			intervals [999]:
				xmin = 405.7396
				xmax = 405.7796
				text = ""
			intervals [1000]:
				xmin = 405.7796
				xmax = 405.8696
				text = "in"
			intervals [1001]:
				xmin = 405.8696
				xmax = 405.8996
				text = ""
			intervals [1002]:
				xmin = 405.8996
				xmax = 405.9596
				text = "my"
			intervals [1003]:
				xmin = 405.9596
				xmax = 406.0096
				text = ""
			intervals [1004]:
				xmin = 406.0096
				xmax = 406.3696
				text = "chest"
			intervals [1005]:
				xmin = 406.3696
				xmax = 414.7993
				text = ""
			intervals [1006]:
				xmin = 414.7993
				xmax = 415.1693
				text = "some"
			intervals [1007]:
				xmin = 415.1693
				xmax = 415.7693
				text = "slang"
			intervals [1008]:
				xmin = 415.7693
				xmax = 417.3877
				text = ""
			intervals [1009]:
				xmin = 417.3877
				xmax = 417.5977
				text = "from"
			intervals [1010]:
				xmin = 417.5977
				xmax = 417.9177
				text = "back"
			intervals [1011]:
				xmin = 417.9177
				xmax = 417.9977
				text = "in"
			intervals [1012]:
				xmin = 417.9977
				xmax = 418.1077
				text = "the"
			intervals [1013]:
				xmin = 418.1077
				xmax = 418.5377
				text = "day"
			intervals [1014]:
				xmin = 418.5377
				xmax = 419.0677
				text = "man"
			intervals [1015]:
				xmin = 419.0677
				xmax = 419.1577
				text = "let"
			intervals [1016]:
				xmin = 419.1577
				xmax = 419.1877
				text = "s"
			intervals [1017]:
				xmin = 419.1877
				xmax = 419.4077
				text = "see"
			intervals [1018]:
				xmin = 419.4077
				xmax = 419.4677
				text = ""
			intervals [1019]:
				xmin = 419.4677
				xmax = 419.7777
				text = "much"
			intervals [1020]:
				xmin = 419.7777
				xmax = 420.0677
				text = "ain't"
			intervals [1021]:
				xmin = 420.0677
				xmax = 420.5677
				text = "changed"
			intervals [1022]:
				xmin = 420.5677
				xmax = 420.7577
				text = "from"
			intervals [1023]:
				xmin = 420.7577
				xmax = 421.0277
				text = "back"
			intervals [1024]:
				xmin = 421.0277
				xmax = 421.1477
				text = "in"
			intervals [1025]:
				xmin = 421.1477
				xmax = 421.1777
				text = ""
			intervals [1026]:
				xmin = 421.1777
				xmax = 421.2377
				text = "the"
			intervals [1027]:
				xmin = 421.2377
				xmax = 421.5277
				text = "day"
			intervals [1028]:
				xmin = 421.5277
				xmax = 421.6477
				text = "or"
			intervals [1029]:
				xmin = 421.6477
				xmax = 421.8677
				text = "like"
			intervals [1030]:
				xmin = 421.8677
				xmax = 422.0377
				text = "we"
			intervals [1031]:
				xmin = 422.0377
				xmax = 422.0677
				text = "<unk>"
			intervals [1032]:
				xmin = 422.0677
				xmax = 422.3577
				text = "still"
			intervals [1033]:
				xmin = 422.3577
				xmax = 422.6177
				text = "use"
			intervals [1034]:
				xmin = 422.6177
				xmax = 422.7977
				text = "that"
			intervals [1035]:
				xmin = 422.7977
				xmax = 423.1677
				text = "slang"
			intervals [1036]:
				xmin = 423.1677
				xmax = 423.1977
				text = ""
			intervals [1037]:
				xmin = 423.1977
				xmax = 423.7277
				text = "today"
			intervals [1038]:
				xmin = 423.7277
				xmax = 427.5676
				text = ""
			intervals [1039]:
				xmin = 427.5676
				xmax = 427.9176
				text = "like"
			intervals [1040]:
				xmin = 427.9176
				xmax = 427.9476
				text = ""
			intervals [1041]:
				xmin = 427.9476
				xmax = 428.1976
				text = "we"
			intervals [1042]:
				xmin = 428.1976
				xmax = 428.2276
				text = "<unk>"
			intervals [1043]:
				xmin = 428.2276
				xmax = 428.4776
				text = "say"
			intervals [1044]:
				xmin = 428.4776
				xmax = 428.6876
				text = "that"
			intervals [1045]:
				xmin = 428.6876
				xmax = 428.7676
				text = "s"
			intervals [1046]:
				xmin = 428.7676
				xmax = 429.2076
				text = "tight"
			intervals [1047]:
				xmin = 429.2076
				xmax = 430.6222
				text = ""
			intervals [1048]:
				xmin = 430.6222
				xmax = 430.8022
				text = "like"
			intervals [1049]:
				xmin = 430.8022
				xmax = 430.8322
				text = ""
			intervals [1050]:
				xmin = 430.8322
				xmax = 430.9722
				text = "when"
			intervals [1051]:
				xmin = 430.9722
				xmax = 431.1222
				text = "you"
			intervals [1052]:
				xmin = 431.1222
				xmax = 431.3422
				text = "say"
			intervals [1053]:
				xmin = 431.3422
				xmax = 431.5522
				text = "that"
			intervals [1054]:
				xmin = 431.5522
				xmax = 431.6322
				text = "s"
			intervals [1055]:
				xmin = 431.6322
				xmax = 432.0222
				text = "tight"
			intervals [1056]:
				xmin = 432.0222
				xmax = 432.8432
				text = ""
			intervals [1057]:
				xmin = 432.8432
				xmax = 432.9532
				text = "the"
			intervals [1058]:
				xmin = 432.9532
				xmax = 433.6632
				text = "definition"
			intervals [1059]:
				xmin = 433.6632
				xmax = 433.7332
				text = ""
			intervals [1060]:
				xmin = 433.7332
				xmax = 433.7932
				text = "of"
			intervals [1061]:
				xmin = 433.7932
				xmax = 434.1532
				text = "tight"
			intervals [1062]:
				xmin = 434.1532
				xmax = 434.6732
				text = "is"
			intervals [1063]:
				xmin = 434.6732
				xmax = 435.5497
				text = ""
			intervals [1064]:
				xmin = 435.5497
				xmax = 435.9397
				text = "same"
			intervals [1065]:
				xmin = 435.9397
				xmax = 436.1697
				text = "thing"
			intervals [1066]:
				xmin = 436.1697
				xmax = 436.3297
				text = "as"
			intervals [1067]:
				xmin = 436.3297
				xmax = 436.7597
				text = "almost"
			intervals [1068]:
				xmin = 436.7597
				xmax = 437.1597
				text = "fresh"
			intervals [1069]:
				xmin = 437.1597
				xmax = 439.5156
				text = ""
			intervals [1070]:
				xmin = 439.5156
				xmax = 440.7256
				text = "<unk>"
			intervals [1071]:
				xmin = 440.7256
				xmax = 440.9056
				text = "you"
			intervals [1072]:
				xmin = 440.9056
				xmax = 441.1556
				text = "got"
			intervals [1073]:
				xmin = 441.1556
				xmax = 441.3056
				text = "on"
			intervals [1074]:
				xmin = 441.3056
				xmax = 441.6956
				text = "something"
			intervals [1075]:
				xmin = 441.6956
				xmax = 442.3756
				text = "clean"
			intervals [1076]:
				xmin = 442.3756
				xmax = 442.4556
				text = "or"
			intervals [1077]:
				xmin = 442.4556
				xmax = 442.8956
				text = "something"
			intervals [1078]:
				xmin = 442.8956
				xmax = 443.0156
				text = "f"
			intervals [1079]:
				xmin = 443.0156
				xmax = 443.2685
				text = ""
			intervals [1080]:
				xmin = 443.2685
				xmax = 443.9185
				text = "new"
			intervals [1081]:
				xmin = 443.9185
				xmax = 445.9258
				text = ""
			intervals [1082]:
				xmin = 445.9258
				xmax = 446.2958
				text = "or"
			intervals [1083]:
				xmin = 446.2958
				xmax = 446.4558
				text = "you"
			intervals [1084]:
				xmin = 446.4558
				xmax = 446.6858
				text = "know"
			intervals [1085]:
				xmin = 446.6858
				xmax = 446.7758
				text = "what"
			intervals [1086]:
				xmin = 446.7758
				xmax = 446.8558
				text = "i'm"
			intervals [1087]:
				xmin = 446.8558
				xmax = 447.3358
				text = "saying"
			intervals [1088]:
				xmin = 447.3358
				xmax = 447.9219
				text = ""
			intervals [1089]:
				xmin = 447.9219
				xmax = 448.0219
				text = "or"
			intervals [1090]:
				xmin = 448.0219
				xmax = 448.3919
				text = "something"
			intervals [1091]:
				xmin = 448.3919
				xmax = 448.5719
				text = "that"
			intervals [1092]:
				xmin = 448.5719
				xmax = 448.7019
				text = "you"
			intervals [1093]:
				xmin = 448.7019
				xmax = 448.9219
				text = "do"
			intervals [1094]:
				xmin = 448.9219
				xmax = 449.2719
				text = "very"
			intervals [1095]:
				xmin = 449.2719
				xmax = 449.6719
				text = "well"
			intervals [1096]:
				xmin = 449.6719
				xmax = 449.8819
				text = "we"
			intervals [1097]:
				xmin = 449.8819
				xmax = 449.9119
				text = "<unk>"
			intervals [1098]:
				xmin = 449.9119
				xmax = 450.0819
				text = "be"
			intervals [1099]:
				xmin = 450.0819
				xmax = 450.3719
				text = "like"
			intervals [1100]:
				xmin = 450.3719
				xmax = 450.7819
				text = "nigga"
			intervals [1101]:
				xmin = 450.7819
				xmax = 451.0219
				text = ""
			intervals [1102]:
				xmin = 451.0219
				xmax = 451.2819
				text = "i'm"
			intervals [1103]:
				xmin = 451.2819
				xmax = 451.6719
				text = "tight"
			intervals [1104]:
				xmin = 451.6719
				xmax = 451.8897
				text = ""
			intervals [1105]:
				xmin = 451.8897
				xmax = 452.0597
				text = "i'm"
			intervals [1106]:
				xmin = 452.0597
				xmax = 452.4197
				text = "tight"
			intervals [1107]:
				xmin = 452.4197
				xmax = 452.5497
				text = "at"
			intervals [1108]:
				xmin = 452.5497
				xmax = 452.7397
				text = "that"
			intervals [1109]:
				xmin = 452.7397
				xmax = 453.6197
				text = ""
[truncated: 1,045,927 more chars]
