# Supplementary material for: Considering Performance in the Automated and Manual Coding of Sociolinguistic Variables: Lessons From Variable (ING)
Source: Front Artif Intell. 2021 Apr 29;4:648543. doi: 10.3389/frai.2021.648543 (PMC8117961; doi:10.3389/frai.2021.648543)
Supplement: Supplementary file 6 [file Data_Sheet_6.ZIP › CORAAL_VARAligned_as_TextGrids_p2/DCB_se2_ag2_f_01_1.TextGrid]

File type = "ooTextFile"
Object class = "TextGrid"

xmin = 0.0
xmax = 3356.6999092970523
tiers? <exists>
size = 4
item []:
	item [1]:
		class = "IntervalTier"
		name = "DCB_se2_ag2_f_01 - words"
		xmin = 0.0
		xmax = 3356.6999092970523
		intervals: size = 10025
			intervals [1]:
				xmin = 0.0
				xmax = 2.6966
				text = ""
			intervals [2]:
				xmin = 2.6966
				xmax = 3.1166
				text = "yes"
			intervals [3]:
				xmin = 3.1166
				xmax = 3.7703
				text = ""
			intervals [4]:
				xmin = 3.7703
				xmax = 4.2903
				text = "yes"
			intervals [5]:
				xmin = 4.2903
				xmax = 6.547
				text = ""
			intervals [6]:
				xmin = 6.547
				xmax = 7.577
				text = "southeast"
			intervals [7]:
				xmin = 7.577
				xmax = 9.7758
				text = ""
			intervals [8]:
				xmin = 9.7758
				xmax = 10.2158
				text = "no"
			intervals [9]:
				xmin = 10.2158
				xmax = 10.3058
				text = ""
			intervals [10]:
				xmin = 10.3058
				xmax = 10.9658
				text = "um"
			intervals [11]:
				xmin = 10.9658
				xmax = 11.6758
				text = ""
			intervals [12]:
				xmin = 11.6758
				xmax = 11.8558
				text = "they"
			intervals [13]:
				xmin = 11.8558
				xmax = 12.1158
				text = "kind"
			intervals [14]:
				xmin = 12.1158
				xmax = 12.1758
				text = "of"
			intervals [15]:
				xmin = 12.1758
				xmax = 12.4458
				text = "refer"
			intervals [16]:
				xmin = 12.4458
				xmax = 12.6158
				text = "to"
			intervals [17]:
				xmin = 12.6158
				xmax = 12.6958
				text = "it"
			intervals [18]:
				xmin = 12.6958
				xmax = 12.8658
				text = "as"
			intervals [19]:
				xmin = 12.8658
				xmax = 13.5158
				text = "hillcrest"
			intervals [20]:
				xmin = 13.5158
				xmax = 13.5858
				text = "it"
			intervals [21]:
				xmin = 13.5858
				xmax = 13.6358
				text = "s"
			intervals [22]:
				xmin = 13.6358
				xmax = 13.8258
				text = "not"
			intervals [23]:
				xmin = 13.8258
				xmax = 14.0358
				text = "like"
			intervals [24]:
				xmin = 14.0358
				xmax = 14.0858
				text = "a"
			intervals [25]:
				xmin = 14.0858
				xmax = 14.1158
				text = ""
			intervals [26]:
				xmin = 14.1158
				xmax = 14.7658
				text = "neighborhood"
			intervals [27]:
				xmin = 14.7658
				xmax = 14.9158
				text = "it"
			intervals [28]:
				xmin = 14.9158
				xmax = 14.9858
				text = "s"
			intervals [29]:
				xmin = 14.9858
				xmax = 15.2258
				text = "more"
			intervals [30]:
				xmin = 15.2258
				xmax = 15.5058
				text = "for"
			intervals [31]:
				xmin = 15.5058
				xmax = 15.5358
				text = ""
			intervals [32]:
				xmin = 15.5358
				xmax = 15.8058
				text = "like"
			intervals [33]:
				xmin = 15.8058
				xmax = 16.1758
				text = "older"
			intervals [34]:
				xmin = 16.1758
				xmax = 16.7674
				text = ""
			intervals [35]:
				xmin = 16.7674
				xmax = 17.4374
				text = "retired"
			intervals [36]:
				xmin = 17.4374
				xmax = 18.1815
				text = ""
			intervals [37]:
				xmin = 18.1815
				xmax = 18.5415
				text = "people"
			intervals [38]:
				xmin = 18.5415
				xmax = 19.4498
				text = ""
			intervals [39]:
				xmin = 19.4498
				xmax = 19.5898
				text = "it"
			intervals [40]:
				xmin = 19.5898
				xmax = 19.7298
				text = "s"
			intervals [41]:
				xmin = 19.7298
				xmax = 19.9598
				text = "off"
			intervals [42]:
				xmin = 19.9598
				xmax = 20.0298
				text = "of"
			intervals [43]:
				xmin = 20.0298
				xmax = 20.5698
				text = "alabama"
			intervals [44]:
				xmin = 20.5698
				xmax = 21.2098
				text = "avenue"
			intervals [45]:
				xmin = 21.2098
				xmax = 22.9782
				text = ""
			intervals [46]:
				xmin = 22.9782
				xmax = 23.0582
				text = "and"
			intervals [47]:
				xmin = 23.0582
				xmax = 23.1382
				text = "it"
			intervals [48]:
				xmin = 23.1382
				xmax = 23.1982
				text = "s"
			intervals [49]:
				xmin = 23.1982
				xmax = 23.4282
				text = "all"
			intervals [50]:
				xmin = 23.4282
				xmax = 23.8682
				text = "houses"
			intervals [51]:
				xmin = 23.8682
				xmax = 23.9482
				text = "it"
			intervals [52]:
				xmin = 23.9482
				xmax = 24.0082
				text = "s"
			intervals [53]:
				xmin = 24.0082
				xmax = 24.1882
				text = "right"
			intervals [54]:
				xmin = 24.1882
				xmax = 24.7382
				text = "before"
			intervals [55]:
				xmin = 24.7382
				xmax = 24.9082
				text = "the"
			intervals [56]:
				xmin = 24.9082
				xmax = 25.4882
				text = "borderline"
			intervals [57]:
				xmin = 25.4882
				xmax = 25.5782
				text = "of"
			intervals [58]:
				xmin = 25.5782
				xmax = 25.6182
				text = ""
			intervals [59]:
				xmin = 25.6182
				xmax = 26.3182
				text = "maryland"
			intervals [60]:
				xmin = 26.3182
				xmax = 27.8891
				text = ""
			intervals [61]:
				xmin = 27.8891
				xmax = 28.4891
				text = "mm-hm"
			intervals [62]:
				xmin = 28.4891
				xmax = 31.0817
				text = ""
			intervals [63]:
				xmin = 31.0817
				xmax = 31.3617
				text = "now"
			intervals [64]:
				xmin = 31.3617
				xmax = 31.4317
				text = "i"
			intervals [65]:
				xmin = 31.4317
				xmax = 31.6117
				text = "do"
			intervals [66]:
				xmin = 31.6117
				xmax = 31.7717
				text = ""
			intervals [67]:
				xmin = 31.7717
				xmax = 31.9017
				text = "i"
			intervals [68]:
				xmin = 31.9017
				xmax = 32.0417
				text = "live"
			intervals [69]:
				xmin = 32.0417
				xmax = 32.1517
				text = "in"
			intervals [70]:
				xmin = 32.1517
				xmax = 32.6117
				text = "northeast"
			intervals [71]:
				xmin = 32.6117
				xmax = 32.8717
				text = "now"
			intervals [72]:
				xmin = 32.8717
				xmax = 36.8757
				text = ""
			intervals [73]:
				xmin = 36.8757
				xmax = 37.5157
				text = "rdx"
			intervals [74]:
				xmin = 37.5157
				xmax = 37.6477
				text = ""
			intervals [75]:
				xmin = 37.6477
				xmax = 38.4177
				text = "rdx"
			intervals [76]:
				xmin = 38.4177
				xmax = 38.937
				text = ""
			intervals [77]:
				xmin = 38.937
				xmax = 39.267
				text = "mm-hm"
			intervals [78]:
				xmin = 39.267
				xmax = 44.5553
				text = ""
			intervals [79]:
				xmin = 44.5553
				xmax = 44.9553
				text = "<unk>"
			intervals [80]:
				xmin = 44.9553
				xmax = 45.2229
				text = ""
			intervals [81]:
				xmin = 45.2229
				xmax = 45.2729
				text = "a"
			intervals [82]:
				xmin = 45.2729
				xmax = 46.0029
				text = "membership"
			intervals [83]:
				xmin = 46.0029
				xmax = 46.0729
				text = ""
			intervals [84]:
				xmin = 46.0729
				xmax = 46.7229
				text = "coordinator"
			intervals [85]:
				xmin = 46.7229
				xmax = 49.8062
				text = ""
			intervals [86]:
				xmin = 49.8062
				xmax = 49.9562
				text = "for"
			intervals [87]:
				xmin = 49.9562
				xmax = 51.0562
				text = "rdx"
			intervals [88]:
				xmin = 51.0562
				xmax = 54.5096
				text = ""
			intervals [89]:
				xmin = 54.5096
				xmax = 55.0996
				text = "premier"
			intervals [90]:
				xmin = 55.0996
				xmax = 55.8801
				text = ""
			intervals [91]:
				xmin = 55.8801
				xmax = 56.4601
				text = "mm-hm"
			intervals [92]:
				xmin = 56.4601
				xmax = 56.5201
				text = ""
			intervals [93]:
				xmin = 56.5201
				xmax = 56.6501
				text = "we're"
			intervals [94]:
				xmin = 56.6501
				xmax = 57.1701
				text = "premier"
			intervals [95]:
				xmin = 57.1701
				xmax = 57.2276
				text = ""
			intervals [96]:
				xmin = 57.2276
				xmax = 60.2076
				text = "<unk>"
			intervals [97]:
				xmin = 60.2076
				xmax = 67.2123
				text = ""
			intervals [98]:
				xmin = 67.2123
				xmax = 67.2423
				text = "i"
			intervals [99]:
				xmin = 67.2423
				xmax = 67.6323
				text = "it"
			intervals [100]:
				xmin = 67.6323
				xmax = 67.8123
				text = "has"
			intervals [101]:
				xmin = 67.8123
				xmax = 71.4847
				text = ""
			intervals [102]:
				xmin = 71.4847
				xmax = 71.6547
				text = "i"
			intervals [103]:
				xmin = 71.6547
				xmax = 71.7947
				text = "know"
			intervals [104]:
				xmin = 71.7947
				xmax = 71.9047
				text = "that"
			intervals [105]:
				xmin = 71.9047
				xmax = 71.9547
				text = "s"
			intervals [106]:
				xmin = 71.9547
				xmax = 72.0447
				text = "what"
			intervals [107]:
				xmin = 72.0447
				xmax = 72.5347
				text = "everybody"
			intervals [108]:
				xmin = 72.5347
				xmax = 72.9947
				text = "says"
			intervals [109]:
				xmin = 72.9947
				xmax = 73.1447
				text = ""
			intervals [110]:
				xmin = 73.1447
				xmax = 73.2547
				text = "but"
			intervals [111]:
				xmin = 73.2547
				xmax = 73.2847
				text = "i"
			intervals [112]:
				xmin = 73.2847
				xmax = 73.3747
				text = "don't"
			intervals [113]:
				xmin = 73.3747
				xmax = 73.4347
				text = "know"
			intervals [114]:
				xmin = 73.4347
				xmax = 75.3977
				text = ""
			intervals [115]:
				xmin = 75.3977
				xmax = 77.2077
				text = "<unk>"
			intervals [116]:
				xmin = 77.2077
				xmax = 80.3353
				text = ""
			intervals [117]:
				xmin = 80.3353
				xmax = 80.7953
				text = "dc"
			intervals [118]:
				xmin = 80.7953
				xmax = 82.8876
				text = ""
			intervals [119]:
				xmin = 82.8876
				xmax = 83.3476
				text = "dc"
			intervals [120]:
				xmin = 83.3476
				xmax = 86.5016
				text = ""
			intervals [121]:
				xmin = 86.5016
				xmax = 86.6616
				text = "i"
			intervals [122]:
				xmin = 86.6616
				xmax = 86.9916
				text = "have"
			intervals [123]:
				xmin = 86.9916
				xmax = 87.0316
				text = ""
			intervals [124]:
				xmin = 87.0316
				xmax = 87.2116
				text = "no"
			intervals [125]:
				xmin = 87.2116
				xmax = 87.7016
				text = "idea"
			intervals [126]:
				xmin = 87.7016
				xmax = 88.0338
				text = ""
			intervals [127]:
				xmin = 88.0338
				xmax = 88.3838
				text = "so"
			intervals [128]:
				xmin = 88.3838
				xmax = 88.4238
				text = ""
			intervals [129]:
				xmin = 88.4238
				xmax = 88.7238
				text = "uh"
			intervals [130]:
				xmin = 88.7238
				xmax = 89.217
				text = ""
			intervals [131]:
				xmin = 89.217
				xmax = 89.347
				text = "but"
			intervals [132]:
				xmin = 89.347
				xmax = 89.447
				text = "no"
			intervals [133]:
				xmin = 89.447
				xmax = 89.637
				text = "my"
			intervals [134]:
				xmin = 89.637
				xmax = 90.127
				text = "father"
			intervals [135]:
				xmin = 90.127
				xmax = 90.157
				text = ""
			intervals [136]:
				xmin = 90.157
				xmax = 90.377
				text = "was"
			intervals [137]:
				xmin = 90.377
				xmax = 90.667
				text = "killed"
			intervals [138]:
				xmin = 90.667
				xmax = 90.697
				text = ""
			intervals [139]:
				xmin = 90.697
				xmax = 90.797
				text = "a"
			intervals [140]:
				xmin = 90.797
				xmax = 90.997
				text = "month"
			intervals [141]:
				xmin = 90.997
				xmax = 91.227
				text = "before"
			intervals [142]:
				xmin = 91.227
				xmax = 91.267
				text = "i"
			intervals [143]:
				xmin = 91.267
				xmax = 91.437
				text = "was"
			intervals [144]:
				xmin = 91.437
				xmax = 91.667
				text = "born"
			intervals [145]:
				xmin = 91.667
				xmax = 91.777
				text = "so"
			intervals [146]:
				xmin = 91.777
				xmax = 91.827
				text = "i"
			intervals [147]:
				xmin = 91.827
				xmax = 92.107
				text = "never"
			intervals [148]:
				xmin = 92.107
				xmax = 92.457
				text = "met"
			intervals [149]:
				xmin = 92.457
				xmax = 92.597
				text = "him"
			intervals [150]:
				xmin = 92.597
				xmax = 92.827
				text = "never"
			intervals [151]:
				xmin = 92.827
				xmax = 92.987
				text = "met"
			intervals [152]:
				xmin = 92.987
				xmax = 93.137
				text = "that"
			intervals [153]:
				xmin = 93.137
				xmax = 93.297
				text = "side"
			intervals [154]:
				xmin = 93.297
				xmax = 93.357
				text = "of"
			intervals [155]:
				xmin = 93.357
				xmax = 93.477
				text = "the"
			intervals [156]:
				xmin = 93.477
				xmax = 94.027
				text = "family"
			intervals [157]:
				xmin = 94.027
				xmax = 94.2582
				text = ""
			intervals [158]:
				xmin = 94.2582
				xmax = 94.6082
				text = "nothing"
			intervals [159]:
				xmin = 94.6082
				xmax = 94.8382
				text = "at"
			intervals [160]:
				xmin = 94.8382
				xmax = 95.1182
				text = "all"
			intervals [161]:
				xmin = 95.1182
				xmax = 95.4482
				text = "about"
			intervals [162]:
				xmin = 95.4482
				xmax = 95.6882
				text = "him"
			intervals [163]:
				xmin = 95.6882
				xmax = 96.5718
				text = ""
			intervals [164]:
				xmin = 96.5718
				xmax = 96.6718
				text = "not"
			intervals [165]:
				xmin = 96.6718
				xmax = 96.7918
				text = ""
			intervals [166]:
				xmin = 96.7918
				xmax = 97.0018
				text = "nothing"
			intervals [167]:
				xmin = 97.0018
				xmax = 99.5213
				text = ""
			intervals [168]:
				xmin = 99.5213
				xmax = 99.6913
				text = "my"
			intervals [169]:
				xmin = 99.6913
				xmax = 100.4213
				text = "mom"
			intervals [170]:
				xmin = 100.4213
				xmax = 100.4513
				text = ""
			intervals [171]:
				xmin = 100.4513
				xmax = 100.7513
				text = "um"
			intervals [172]:
				xmin = 100.7513
				xmax = 100.9313
				text = "she"
			intervals [173]:
				xmin = 100.9313
				xmax = 101.0013
				text = "s"
			intervals [174]:
				xmin = 101.0013
				xmax = 101.0613
				text = "a"
			intervals [175]:
				xmin = 101.0613
				xmax = 101.6913
				text = "patient"
			intervals [176]:
				xmin = 101.6913
				xmax = 101.8243
				text = ""
			intervals [177]:
				xmin = 101.8243
				xmax = 101.9443
				text = "and"
			intervals [178]:
				xmin = 101.9443
				xmax = 102.5943
				text = "registration"
			intervals [179]:
				xmin = 102.5943
				xmax = 102.9743
				text = "clerk"
			intervals [180]:
				xmin = 102.9743
				xmax = 103.0843
				text = "at"
			intervals [181]:
				xmin = 103.0843
				xmax = 103.7843
				text = "rdx"
			intervals [182]:
				xmin = 103.7843
				xmax = 104.9791
				text = ""
			intervals [183]:
				xmin = 104.9791
				xmax = 105.2291
				text = "but"
			intervals [184]:
				xmin = 105.2291
				xmax = 105.3791
				text = "i"
			intervals [185]:
				xmin = 105.3791
				xmax = 105.5791
				text = "was"
			intervals [186]:
				xmin = 105.5791
				xmax = 106.2391
				text = "raised"
			intervals [187]:
				xmin = 106.2391
				xmax = 106.4923
				text = ""
			intervals [188]:
				xmin = 106.4923
				xmax = 106.6123
				text = "by"
			intervals [189]:
				xmin = 106.6123
				xmax = 106.7823
				text = "my"
			intervals [190]:
				xmin = 106.7823
				xmax = 106.8123
				text = ""
			intervals [191]:
				xmin = 106.8123
				xmax = 108.0723
				text = "grandparents"
			intervals [192]:
				xmin = 108.0723
				xmax = 108.6034
				text = ""
			intervals [193]:
				xmin = 108.6034
				xmax = 108.7734
				text = "my"
			intervals [194]:
				xmin = 108.7734
				xmax = 109.0734
				text = "mom"
			intervals [195]:
				xmin = 109.0734
				xmax = 109.1334
				text = "in"
			intervals [196]:
				xmin = 109.1334
				xmax = 109.2334
				text = "the"
			intervals [197]:
				xmin = 109.2334
				xmax = 109.9734
				text = "household"
			intervals [198]:
				xmin = 109.9734
				xmax = 110.2274
				text = ""
			intervals [199]:
				xmin = 110.2274
				xmax = 110.4174
				text = "but"
			intervals [200]:
				xmin = 110.4174
				xmax = 110.4674
				text = ""
			intervals [201]:
				xmin = 110.4674
				xmax = 110.8174
				text = "she"
			intervals [202]:
				xmin = 110.8174
				xmax = 110.9574
				text = "was"
			intervals [203]:
				xmin = 110.9574
				xmax = 111.1574
				text = "young"
			intervals [204]:
				xmin = 111.1574
				xmax = 111.2474
				text = "when"
			intervals [205]:
				xmin = 111.2474
				xmax = 111.3574
				text = "she"
			intervals [206]:
				xmin = 111.3574
				xmax = 111.4874
				text = "had"
			intervals [207]:
				xmin = 111.4874
				xmax = 111.5774
				text = "me"
			intervals [208]:
				xmin = 111.5774
				xmax = 111.6874
				text = "she"
			intervals [209]:
				xmin = 111.6874
				xmax = 111.7774
				text = "had"
			intervals [210]:
				xmin = 111.7774
				xmax = 111.8574
				text = "me"
			intervals [211]:
				xmin = 111.8574
				xmax = 111.9374
				text = "at"
			intervals [212]:
				xmin = 111.9374
				xmax = 112.4274
				text = "fourteen"
			intervals [213]:
				xmin = 112.4274
				xmax = 112.4974
				text = ""
			intervals [214]:
				xmin = 112.4974
				xmax = 112.5974
				text = "so"
			intervals [215]:
				xmin = 112.5974
				xmax = 112.7174
				text = "my"
			intervals [216]:
				xmin = 112.7174
				xmax = 112.7574
				text = ""
			intervals [217]:
				xmin = 112.7574
				xmax = 113.2874
				text = "grandparents"
			intervals [218]:
				xmin = 113.2874
				xmax = 113.5874
				text = "raised"
			intervals [219]:
				xmin = 113.5874
				xmax = 113.7174
				text = "me"
			intervals [220]:
				xmin = 113.7174
				xmax = 114.3025
				text = ""
			intervals [221]:
				xmin = 114.3025
				xmax = 114.3925
				text = "so"
			intervals [222]:
				xmin = 114.3925
				xmax = 114.5025
				text = "my"
			intervals [223]:
				xmin = 114.5025
				xmax = 115.0625
				text = "grandfather"
			intervals [224]:
				xmin = 115.0625
				xmax = 115.1725
				text = "would"
			intervals [225]:
				xmin = 115.1725
				xmax = 115.2625
				text = "have"
			intervals [226]:
				xmin = 115.2625
				xmax = 115.4325
				text = "been"
			intervals [227]:
				xmin = 115.4325
				xmax = 115.5925
				text = "my"
			intervals [228]:
				xmin = 115.5925
				xmax = 115.8025
				text = ""
			intervals [229]:
				xmin = 115.8025
				xmax = 116.1625
				text = "father"
			intervals [230]:
				xmin = 116.1625
				xmax = 116.2225
				text = ""
			intervals [231]:
				xmin = 116.2225
				xmax = 116.5425
				text = "figure"
			intervals [232]:
				xmin = 116.5425
				xmax = 117.4757
				text = ""
			intervals [233]:
				xmin = 117.4757
				xmax = 117.5057
				text = "i"
			intervals [234]:
				xmin = 117.5057
				xmax = 117.6357
				text = "don't"
			intervals [235]:
				xmin = 117.6357
				xmax = 117.7057
				text = "know"
			intervals [236]:
				xmin = 117.7057
				xmax = 117.7657
				text = "if"
			intervals [237]:
				xmin = 117.7657
				xmax = 117.8057
				text = ""
			intervals [238]:
				xmin = 117.8057
				xmax = 117.9057
				text = "you"
			intervals [239]:
				xmin = 117.9057
				xmax = 118.0257
				text = "want"
			intervals [240]:
				xmin = 118.0257
				xmax = 118.0857
				text = "to"
			intervals [241]:
				xmin = 118.0857
				xmax = 118.1157
				text = ""
			intervals [242]:
				xmin = 118.1157
				xmax = 118.3957
				text = "use"
			intervals [243]:
				xmin = 118.3957
				xmax = 118.4257
				text = ""
			intervals [244]:
				xmin = 118.4257
				xmax = 118.7057
				text = "him"
			intervals [245]:
				xmin = 118.7057
				xmax = 122.5525
				text = ""
			intervals [246]:
				xmin = 122.5525
				xmax = 122.7825
				text = "mkay"
			intervals [247]:
				xmin = 122.7825
				xmax = 126.6674
				text = ""
			intervals [248]:
				xmin = 126.6674
				xmax = 127.3974
				text = "<unk>"
			intervals [249]:
				xmin = 127.3974
				xmax = 138.492
				text = ""
			intervals [250]:
				xmin = 138.492
				xmax = 139.062
				text = "okay"
			intervals [251]:
				xmin = 139.062
				xmax = 139.2211
				text = ""
			intervals [252]:
				xmin = 139.2211
				xmax = 139.4911
				text = "so"
			intervals [253]:
				xmin = 139.4911
				xmax = 139.6111
				text = "my"
			intervals [254]:
				xmin = 139.6111
				xmax = 139.9211
				text = "mom"
			intervals [255]:
				xmin = 139.9211
				xmax = 140.1311
				text = "had"
			intervals [256]:
				xmin = 140.1311
				xmax = 140.3611
				text = "me"
			intervals [257]:
				xmin = 140.3611
				xmax = 140.3911
				text = ""
			intervals [258]:
				xmin = 140.3911
				xmax = 140.5811
				text = "at"
			intervals [259]:
				xmin = 140.5811
				xmax = 141.2211
				text = "fourteen"
			intervals [260]:
				xmin = 141.2211
				xmax = 141.7011
				text = ""
			intervals [261]:
				xmin = 141.7011
				xmax = 141.8611
				text = "and"
			intervals [262]:
				xmin = 141.8611
				xmax = 142.1411
				text = "so"
			intervals [263]:
				xmin = 142.1411
				xmax = 142.2411
				text = ""
			intervals [264]:
				xmin = 142.2411
				xmax = 142.8111
				text = "for"
			intervals [265]:
				xmin = 142.8111
				xmax = 142.8511
				text = ""
			intervals [266]:
				xmin = 142.8511
				xmax = 143.3711
				text = "insurance"
			intervals [267]:
				xmin = 143.3711
				xmax = 144.1111
				text = "purposes"
			intervals [268]:
				xmin = 144.1111
				xmax = 144.2111
				text = "and"
			intervals [269]:
				xmin = 144.2111
				xmax = 144.4411
				text = "legal"
			intervals [270]:
				xmin = 144.4411
				xmax = 144.8711
				text = "purposes"
			intervals [271]:
				xmin = 144.8711
				xmax = 145.0111
				text = "my"
			intervals [272]:
				xmin = 145.0111
				xmax = 145.4711
				text = "grandparents"
			intervals [273]:
				xmin = 145.4711
				xmax = 145.7411
				text = "had"
			intervals [274]:
				xmin = 145.7411
				xmax = 145.9311
				text = "to"
			intervals [275]:
				xmin = 145.9311
				xmax = 146.1911
				text = "adopt"
			intervals [276]:
				xmin = 146.1911
				xmax = 146.2211
				text = ""
			intervals [277]:
				xmin = 146.2211
				xmax = 146.4411
				text = "me"
			intervals [278]:
				xmin = 146.4411
				xmax = 146.8802
				text = ""
			intervals [279]:
				xmin = 146.8802
				xmax = 147.0702
				text = "because"
			intervals [280]:
				xmin = 147.0702
				xmax = 147.1502
				text = "if"
			intervals [281]:
				xmin = 147.1502
				xmax = 147.2802
				text = "they"
			intervals [282]:
				xmin = 147.2802
				xmax = 147.5402
				text = "didn't"
			intervals [283]:
				xmin = 147.5402
				xmax = 147.6302
				text = "i"
			intervals [284]:
				xmin = 147.6302
				xmax = 147.8902
				text = "wouldn't"
			intervals [285]:
				xmin = 147.8902
				xmax = 147.9802
				text = "have"
			intervals [286]:
				xmin = 147.9802
				xmax = 148.0702
				text = "been"
			intervals [287]:
				xmin = 148.0702
				xmax = 148.1902
				text = "able"
			intervals [288]:
				xmin = 148.1902
				xmax = 148.2502
				text = "to"
			intervals [289]:
				xmin = 148.2502
				xmax = 148.3702
				text = "get"
			intervals [290]:
				xmin = 148.3702
				xmax = 148.8402
				text = "insurance"
			intervals [291]:
				xmin = 148.8402
				xmax = 148.9202
				text = "and"
			intervals [292]:
				xmin = 148.9202
				xmax = 149.1602
				text = "stuff"
			intervals [293]:
				xmin = 149.1602
				xmax = 149.2902
				text = "like"
			intervals [294]:
				xmin = 149.2902
				xmax = 149.3402
				text = ""
			intervals [295]:
				xmin = 149.3402
				xmax = 149.6202
				text = "that"
			intervals [296]:
				xmin = 149.6202
				xmax = 150.0324
				text = ""
			intervals [297]:
				xmin = 150.0324
				xmax = 150.1324
				text = "and"
			intervals [298]:
				xmin = 150.1324
				xmax = 150.3924
				text = "so"
			intervals [299]:
				xmin = 150.3924
				xmax = 151.0324
				text = "although"
			intervals [300]:
				xmin = 151.0324
				xmax = 151.0624
				text = ""
			intervals [301]:
				xmin = 151.0624
				xmax = 151.2124
				text = "my"
			intervals [302]:
				xmin = 151.2124
				xmax = 151.4824
				text = "mom"
			intervals [303]:
				xmin = 151.4824
				xmax = 151.5924
				text = "was"
			intervals [304]:
				xmin = 151.5924
				xmax = 151.6724
				text = "in"
			intervals [305]:
				xmin = 151.6724
				xmax = 151.7724
				text = "the"
			intervals [306]:
				xmin = 151.7724
				xmax = 152.4224
				text = "household"
			intervals [307]:
				xmin = 152.4224
				xmax = 152.4824
				text = "it"
			intervals [308]:
				xmin = 152.4824
				xmax = 152.6424
				text = "was"
			intervals [309]:
				xmin = 152.6424
				xmax = 152.8624
				text = "more"
			intervals [310]:
				xmin = 152.8624
				xmax = 153.0224
				text = "like"
			intervals [311]:
				xmin = 153.0224
				xmax = 153.1124
				text = "we"
			intervals [312]:
				xmin = 153.1124
				xmax = 153.3424
				text = "was"
			intervals [313]:
				xmin = 153.3424
				xmax = 153.7024
				text = "raised"
			intervals [314]:
				xmin = 153.7024
				xmax = 153.8824
				text = "a"
			intervals [315]:
				xmin = 153.8824
				xmax = 154.4711
				text = ""
			intervals [316]:
				xmin = 154.4711
				xmax = 154.7111
				text = "as"
			intervals [317]:
				xmin = 154.7111
				xmax = 154.7411
				text = ""
			intervals [318]:
				xmin = 154.7411
				xmax = 155.8011
				text = "sisters"
			intervals [319]:
				xmin = 155.8011
				xmax = 156.2022
				text = ""
			intervals [320]:
				xmin = 156.2022
				xmax = 156.5922
				text = "opposed"
			intervals [321]:
				xmin = 156.5922
				xmax = 156.7122
				text = "to"
			intervals [322]:
				xmin = 156.7122
				xmax = 157.0122
				text = "mother"
			intervals [323]:
				xmin = 157.0122
				xmax = 157.1422
				text = "and"
			intervals [324]:
				xmin = 157.1422
				xmax = 157.5522
				text = "daughter"
			intervals [325]:
				xmin = 157.5522
				xmax = 157.9401
				text = ""
			intervals [326]:
				xmin = 157.9401
				xmax = 158.0101
				text = "and"
			intervals [327]:
				xmin = 158.0101
				xmax = 158.1201
				text = "then"
			intervals [328]:
				xmin = 158.1201
				xmax = 158.5301
				text = "eventually"
			intervals [329]:
				xmin = 158.5301
				xmax = 158.7001
				text = "once"
			intervals [330]:
				xmin = 158.7001
				xmax = 158.8201
				text = "she"
			intervals [331]:
				xmin = 158.8201
				xmax = 159.0001
				text = "got"
			intervals [332]:
				xmin = 159.0001
				xmax = 159.2501
				text = "older"
			intervals [333]:
				xmin = 159.2501
				xmax = 159.3701
				text = "to"
			intervals [334]:
				xmin = 159.3701
				xmax = 159.5101
				text = "move"
			intervals [335]:
				xmin = 159.5101
				xmax = 159.6301
				text = "out"
			intervals [336]:
				xmin = 159.6301
				xmax = 159.6901
				text = "on"
			intervals [337]:
				xmin = 159.6901
				xmax = 159.8601
				text = "her"
			intervals [338]:
				xmin = 159.8601
				xmax = 160.2501
				text = "own"
			intervals [339]:
				xmin = 160.2501
				xmax = 160.7475
				text = ""
			intervals [340]:
				xmin = 160.7475
				xmax = 160.8475
				text = "i"
			intervals [341]:
				xmin = 160.8475
				xmax = 161.0775
				text = "just"
			intervals [342]:
				xmin = 161.0775
				xmax = 161.5175
				text = "naturally"
			intervals [343]:
				xmin = 161.5175
				xmax = 161.5775
				text = ""
			intervals [344]:
				xmin = 161.5775
				xmax = 161.9275
				text = "stayed"
			intervals [345]:
				xmin = 161.9275
				xmax = 161.9575
				text = ""
			intervals [346]:
				xmin = 161.9575
				xmax = 162.2275
				text = "with"
			intervals [347]:
				xmin = 162.2275
				xmax = 162.5394
				text = ""
			intervals [348]:
				xmin = 162.5394
				xmax = 162.7594
				text = "my"
			intervals [349]:
				xmin = 162.7594
				xmax = 163.7594
				text = "grandparents"
			intervals [350]:
				xmin = 163.7594
				xmax = 167.2406
				text = ""
			intervals [351]:
				xmin = 167.2406
				xmax = 167.4306
				text = "when"
			intervals [352]:
				xmin = 167.4306
				xmax = 167.5606
				text = "my"
			intervals [353]:
				xmin = 167.5606
				xmax = 168.0906
				text = "mom"
			intervals [354]:
				xmin = 168.0906
				xmax = 168.8406
				text = "left"
			intervals [355]:
				xmin = 168.8406
				xmax = 168.8906
				text = ""
			intervals [356]:
				xmin = 168.8906
				xmax = 169.2306
				text = "she"
			intervals [357]:
				xmin = 169.2306
				xmax = 169.3906
				text = "was"
			intervals [358]:
				xmin = 169.3906
				xmax = 169.6606
				text = "maybe"
			intervals [359]:
				xmin = 169.6606
				xmax = 169.7306
				text = "in"
			intervals [360]:
				xmin = 169.7306
				xmax = 169.9806
				text = "her"
			intervals [361]:
				xmin = 169.9806
				xmax = 170.3106
				text = "early"
			intervals [362]:
				xmin = 170.3106
				xmax = 170.3706
				text = ""
			intervals [363]:
				xmin = 170.3706
				xmax = 170.9406
				text = "twenties"
			intervals [364]:
				xmin = 170.9406
				xmax = 171.1906
				text = ""
			intervals [365]:
				xmin = 171.1906
				xmax = 171.3306
				text = "like"
			intervals [366]:
				xmin = 171.3306
				xmax = 171.4306
				text = ""
			intervals [367]:
				xmin = 171.4306
				xmax = 171.8406
				text = "twenty"
			intervals [368]:
				xmin = 171.8406
				xmax = 172.5706
				text = "two"
			intervals [369]:
				xmin = 172.5706
				xmax = 173.6161
				text = ""
			intervals [370]:
				xmin = 173.6161
				xmax = 174.5261
				text = "mm-hm"
			intervals [371]:
				xmin = 174.5261
				xmax = 174.9022
				text = ""
			intervals [372]:
				xmin = 174.9022
				xmax = 175.2122
				text = "yeah"
			intervals [373]:
				xmin = 175.2122
				xmax = 177.2992
				text = ""
			intervals [374]:
				xmin = 177.2992
				xmax = 178.2292
				text = "grandparents"
			intervals [375]:
				xmin = 178.2292
				xmax = 182.262
				text = ""
			intervals [376]:
				xmin = 182.262
				xmax = 182.472
				text = "i"
			intervals [377]:
				xmin = 182.472
				xmax = 182.922
				text = "think"
			intervals [378]:
				xmin = 182.922
				xmax = 183.062
				text = "it"
			intervals [379]:
				xmin = 183.062
				xmax = 183.162
				text = ""
			intervals [380]:
				xmin = 183.162
				xmax = 183.282
				text = "it"
			intervals [381]:
				xmin = 183.282
				xmax = 183.442
				text = "may"
			intervals [382]:
				xmin = 183.442
				xmax = 183.612
				text = "have"
			intervals [383]:
				xmin = 183.612
				xmax = 183.812
				text = "been"
			intervals [384]:
				xmin = 183.812
				xmax = 184.262
				text = "both"
			intervals [385]:
				xmin = 184.262
				xmax = 184.5927
				text = ""
			intervals [386]:
				xmin = 184.5927
				xmax = 185.2227
				text = "because"
			intervals [387]:
				xmin = 185.2227
				xmax = 185.2827
				text = "i'm"
			intervals [388]:
				xmin = 185.2827
				xmax = 185.3127
				text = ""
			intervals [389]:
				xmin = 185.3127
				xmax = 185.4627
				text = "not"
			intervals [390]:
				xmin = 185.4627
				xmax = 185.6527
				text = "gonna"
			intervals [391]:
				xmin = 185.6527
				xmax = 185.6827
				text = ""
			intervals [392]:
				xmin = 185.6827
				xmax = 185.7427
				text = "say"
			intervals [393]:
				xmin = 185.7427
				xmax = 185.7927
				text = ""
			intervals [394]:
				xmin = 185.7927
				xmax = 185.8827
				text = "that"
			intervals [395]:
				xmin = 185.8827
				xmax = 185.9227
				text = "i"
			intervals [396]:
				xmin = 185.9227
				xmax = 186.0227
				text = "was"
			intervals [397]:
				xmin = 186.0227
				xmax = 186.3627
				text = "spoiled"
			intervals [398]:
				xmin = 186.3627
				xmax = 186.4627
				text = "but"
			intervals [399]:
				xmin = 186.4627
				xmax = 186.5327
				text = "i"
			intervals [400]:
				xmin = 186.5327
				xmax = 186.7827
				text = "was"
			intervals [401]:
				xmin = 186.7827
				xmax = 187.2027
				text = "spoiled"
			intervals [402]:
				xmin = 187.2027
				xmax = 187.4838
				text = ""
			intervals [403]:
				xmin = 187.4838
				xmax = 187.6238
				text = "so"
			intervals [404]:
				xmin = 187.6238
				xmax = 187.8238
				text = "even"
			intervals [405]:
				xmin = 187.8238
				xmax = 187.9138
				text = "when"
			intervals [406]:
				xmin = 187.9138
				xmax = 188.0438
				text = "my"
			intervals [407]:
				xmin = 188.0438
				xmax = 188.3738
				text = "mom"
			intervals [408]:
				xmin = 188.3738
				xmax = 188.6438
				text = "tried"
			intervals [409]:
				xmin = 188.6438
				xmax = 188.7338
				text = "to"
			intervals [410]:
				xmin = 188.7338
				xmax = 189.0138
				text = "do"
			intervals [411]:
				xmin = 189.0138
				xmax = 189.1551
				text = ""
			intervals [412]:
				xmin = 189.1551
				xmax = 189.3251
				text = "that"
			intervals [413]:
				xmin = 189.3251
				xmax = 189.7851
				text = "discipline"
			intervals [414]:
				xmin = 189.7851
				xmax = 190.0751
				text = "thing"
			intervals [415]:
				xmin = 190.0751
				xmax = 190.1951
				text = "my"
			intervals [416]:
				xmin = 190.1951
				xmax = 190.7151
				text = "grandparents"
			intervals [417]:
				xmin = 190.7151
				xmax = 190.8951
				text = "kind"
			intervals [418]:
				xmin = 190.8951
				xmax = 190.9551
				text = "of"
			intervals [419]:
				xmin = 190.9551
				xmax = 191.2451
				text = "step"
			intervals [420]:
				xmin = 191.2451
				xmax = 191.3351
				text = "in"
			intervals [421]:
				xmin = 191.3351
				xmax = 191.3951
				text = "and"
			intervals [422]:
				xmin = 191.3951
				xmax = 191.5151
				text = "was"
			intervals [423]:
				xmin = 191.5151
				xmax = 191.5451
				text = ""
			intervals [424]:
				xmin = 191.5451
				xmax = 191.7051
				text = "like"
			intervals [425]:
				xmin = 191.7051
				xmax = 191.7351
				text = ""
			intervals [426]:
				xmin = 191.7351
				xmax = 191.9351
				text = "no"
			intervals [427]:
				xmin = 191.9351
				xmax = 192.7511
				text = ""
			intervals [428]:
				xmin = 192.7511
				xmax = 192.8411
				text = "and"
			intervals [429]:
				xmin = 192.8411
				xmax = 192.9911
				text = "she"
			intervals [430]:
				xmin = 192.9911
				xmax = 193.2311
				text = "didn't"
			intervals [431]:
				xmin = 193.2311
				xmax = 193.3711
				text = "like"
			intervals [432]:
				xmin = 193.3711
				xmax = 193.4711
				text = ""
			intervals [433]:
				xmin = 193.4711
				xmax = 193.7311
				text = "that"
			intervals [434]:
				xmin = 193.7311
				xmax = 193.7811
				text = ""
			intervals [435]:
				xmin = 193.7811
				xmax = 193.9511
				text = "like"
			intervals [436]:
				xmin = 193.9511
				xmax = 194.0111
				text = "at"
			intervals [437]:
				xmin = 194.0111
				xmax = 194.1911
				text = ""
			intervals [438]:
				xmin = 194.1911
				xmax = 194.2611
				text = "the"
			intervals [439]:
				xmin = 194.2611
				xmax = 194.3711
				text = "end"
			intervals [440]:
				xmin = 194.3711
				xmax = 194.4411
				text = "of"
			intervals [441]:
				xmin = 194.4411
				xmax = 194.5011
				text = "the"
			intervals [442]:
				xmin = 194.5011
				xmax = 194.6211
				text = "day"
			intervals [443]:
				xmin = 194.6211
				xmax = 194.7311
				text = "she"
			intervals [444]:
				xmin = 194.7311
				xmax = 194.7711
				text = "s"
			intervals [445]:
				xmin = 194.7711
				xmax = 194.9311
				text = "still"
			intervals [446]:
				xmin = 194.9311
				xmax = 195.0911
				text = "my"
			intervals [447]:
				xmin = 195.0911
				xmax = 195.1211
				text = ""
			intervals [448]:
				xmin = 195.1211
				xmax = 195.6511
				text = "child"
			intervals [449]:
				xmin = 195.6511
				xmax = 196.2637
				text = ""
			intervals [450]:
				xmin = 196.2637
				xmax = 196.3437
				text = "and"
			intervals [451]:
				xmin = 196.3437
				xmax = 196.4437
				text = "so"
			intervals [452]:
				xmin = 196.4437
				xmax = 196.5337
				text = "when"
			intervals [453]:
				xmin = 196.5337
				xmax = 196.6037
				text = "she"
			intervals [454]:
				xmin = 196.6037
				xmax = 196.7937
				text = "tried"
			intervals [455]:
				xmin = 196.7937
				xmax = 196.8937
				text = "to"
			intervals [456]:
				xmin = 196.8937
				xmax = 197.1637
				text = "discipline"
			intervals [457]:
				xmin = 197.1637
				xmax = 197.2637
				text = "me"
			intervals [458]:
				xmin = 197.2637
				xmax = 197.3637
				text = "they"
			intervals [459]:
				xmin = 197.3637
				xmax = 197.5437
				text = "kind"
			intervals [460]:
				xmin = 197.5437
				xmax = 197.6037
				text = "of"
			intervals [461]:
				xmin = 197.6037
				xmax = 198.0737
				text = "disciplined"
			intervals [462]:
				xmin = 198.0737
				xmax = 198.2437
				text = "her"
			intervals [463]:
				xmin = 198.2437
				xmax = 199.8554
				text = ""
			intervals [464]:
				xmin = 199.8554
				xmax = 202.0554
				text = "<unk>"
			intervals [465]:
				xmin = 202.0554
				xmax = 202.2986
				text = ""
			intervals [466]:
				xmin = 202.2986
				xmax = 203.1486
				text = "uh-huh"
			intervals [467]:
				xmin = 203.1486
				xmax = 204.3477
				text = ""
			intervals [468]:
				xmin = 204.3477
				xmax = 204.8877
				text = "mm-hm"
			intervals [469]:
				xmin = 204.8877
				xmax = 205.257
				text = ""
			intervals [470]:
				xmin = 205.257
				xmax = 205.877
				text = "so"
			intervals [471]:
				xmin = 205.877
				xmax = 206.2231
				text = ""
			intervals [472]:
				xmin = 206.2231
				xmax = 206.3531
				text = "and"
			intervals [473]:
				xmin = 206.3531
				xmax = 206.4531
				text = "then"
			intervals [474]:
				xmin = 206.4531
				xmax = 206.6731
				text = "after"
			intervals [475]:
				xmin = 206.6731
				xmax = 206.9331
				text = "because"
			intervals [476]:
				xmin = 206.9331
				xmax = 207.0131
				text = "she"
			intervals [477]:
				xmin = 207.0131
				xmax = 207.1031
				text = "was"
			intervals [478]:
				xmin = 207.1031
				xmax = 207.3431
				text = "still"
			intervals [479]:
				xmin = 207.3431
				xmax = 207.5631
				text = "young"
			intervals [480]:
				xmin = 207.5631
				xmax = 207.6231
				text = "i"
			intervals [481]:
				xmin = 207.6231
				xmax = 207.7931
				text = "think"
			intervals [482]:
				xmin = 207.7931
				xmax = 207.8531
				text = "it"
			intervals [483]:
				xmin = 207.8531
				xmax = 207.9831
				text = "may"
			intervals [484]:
				xmin = 207.9831
				xmax = 208.1031
				text = "have"
			intervals [485]:
				xmin = 208.1031
				xmax = 208.2431
				text = "been"
			intervals [486]:
				xmin = 208.2431
				xmax = 208.4331
				text = "like"
			intervals [487]:
				xmin = 208.4331
				xmax = 208.5631
				text = "a"
			intervals [488]:
				xmin = 208.5631
				xmax = 208.9131
				text = "type"
			intervals [489]:
				xmin = 208.9131
				xmax = 209.1331
				text = "of"
			intervals [490]:
				xmin = 209.1331
				xmax = 209.7026
				text = ""
			intervals [491]:
				xmin = 209.7026
				xmax = 210.3126
				text = "envy"
			intervals [492]:
				xmin = 210.3126
				xmax = 211.2234
				text = ""
			intervals [493]:
				xmin = 211.2234
				xmax = 211.5034
				text = "type"
			intervals [494]:
				xmin = 211.5034
				xmax = 211.5634
				text = "of"
			intervals [495]:
				xmin = 211.5634
				xmax = 212.023
				text = ""
			intervals [496]:
				xmin = 212.023
				xmax = 212.533
				text = "thing"
			intervals [497]:
				xmin = 212.533
				xmax = 215.2074
				text = ""
			intervals [498]:
				xmin = 215.2074
				xmax = 215.4074
				text = "i"
			intervals [499]:
				xmin = 215.4074
				xmax = 215.7674
				text = "believe"
			intervals [500]:
				xmin = 215.7674
				xmax = 216.0974
				text = "so"
			intervals [501]:
				xmin = 216.0974
				xmax = 216.1574
				text = ""
			intervals [502]:
				xmin = 216.1574
				xmax = 216.2874
				text = "cause"
			intervals [503]:
				xmin = 216.2874
				xmax = 216.4974
				text = "we"
			intervals [504]:
				xmin = 216.4974
				xmax = 216.6274
				text = "had"
			intervals [505]:
				xmin = 216.6274
				xmax = 216.7574
				text = "like"
			intervals [506]:
				xmin = 216.7574
				xmax = 216.8874
				text = "uh"
			intervals [507]:
				xmin = 216.8874
				xmax = 216.9874
				text = ""
			intervals [508]:
				xmin = 216.9874
				xmax = 217.2874
				text = "a"
			intervals [509]:
				xmin = 217.2874
				xmax = 217.7174
				text = "rocky"
			intervals [510]:
				xmin = 217.7174
				xmax = 218.1774
				text = "patch"
			intervals [511]:
				xmin = 218.1774
				xmax = 218.2874
				text = "in"
			intervals [512]:
				xmin = 218.2874
				xmax = 218.3874
				text = "our"
			intervals [513]:
				xmin = 218.3874
				xmax = 218.9074
				text = "relationship"
			intervals [514]:
				xmin = 218.9074
				xmax = 219.2339
				text = ""
			intervals [515]:
				xmin = 219.2339
				xmax = 219.3339
				text = "and"
			intervals [516]:
				xmin = 219.3339
				xmax = 219.4039
				text = "it"
			intervals [517]:
				xmin = 219.4039
				xmax = 219.7139
				text = "wasn't"
			intervals [518]:
				xmin = 219.7139
				xmax = 219.9139
				text = "until"
			intervals [519]:
				xmin = 219.9139
				xmax = 220.0439
				text = "i"
			intervals [520]:
				xmin = 220.0439
				xmax = 220.2839
				text = "really"
			intervals [521]:
				xmin = 220.2839
				xmax = 220.5839
				text = "got"
			intervals [522]:
				xmin = 220.5839
				xmax = 221.1439
				text = "older"
			intervals [523]:
				xmin = 221.1439
				xmax = 221.3939
				text = "probably"
			intervals [524]:
				xmin = 221.3939
				xmax = 221.5639
				text = "like"
			intervals [525]:
				xmin = 221.5639
				xmax = 221.5939
				text = ""
			intervals [526]:
				xmin = 221.5939
				xmax = 221.9839
				text = "high"
			intervals [527]:
				xmin = 221.9839
				xmax = 222.6039
				text = "school"
			intervals [528]:
				xmin = 222.6039
				xmax = 223.1075
				text = ""
			intervals [529]:
				xmin = 223.1075
				xmax = 223.6675
				text = "college"
			intervals [530]:
				xmin = 223.6675
				xmax = 223.7875
				text = "that"
			intervals [531]:
				xmin = 223.7875
				xmax = 223.8775
				text = "we"
			intervals [532]:
				xmin = 223.8775
				xmax = 224.0475
				text = "got"
			intervals [533]:
				xmin = 224.0475
				xmax = 224.2275
				text = "like"
			intervals [534]:
				xmin = 224.2275
				xmax = 224.2975
				text = ""
			intervals [535]:
				xmin = 224.2975
				xmax = 224.4975
				text = "real"
			intervals [536]:
				xmin = 224.4975
				xmax = 224.7975
				text = "close"
			intervals [537]:
				xmin = 224.7975
				xmax = 236.2202
				text = ""
			intervals [538]:
				xmin = 236.2202
				xmax = 236.7202
				text = "okay"
			intervals [539]:
				xmin = 236.7202
				xmax = 236.7902
				text = ""
			intervals [540]:
				xmin = 236.7902
				xmax = 237.2502
				text = "so"
			intervals [541]:
				xmin = 237.2502
				xmax = 237.8899
				text = ""
			intervals [542]:
				xmin = 237.8899
				xmax = 238.4399
				text = "again"
			intervals [543]:
				xmin = 238.4399
				xmax = 238.6099
				text = "my"
			intervals [544]:
				xmin = 238.6099
				xmax = 239.6199
				text = "grandparents"
			intervals [545]:
				xmin = 239.6199
				xmax = 240.1751
				text = ""
			intervals [546]:
				xmin = 240.1751
				xmax = 240.2051
				text = "i"
			intervals [547]:
				xmin = 240.2051
				xmax = 240.2951
				text = "don't"
			intervals [548]:
				xmin = 240.2951
				xmax = 240.4151
				text = "want"
			intervals [549]:
				xmin = 240.4151
				xmax = 240.4751
				text = "to"
			intervals [550]:
				xmin = 240.4751
				xmax = 240.5351
				text = "say"
			intervals [551]:
				xmin = 240.5351
				xmax = 240.5951
				text = "they"
			intervals [552]:
				xmin = 240.5951
				xmax = 240.8251
				text = "kept"
			intervals [553]:
				xmin = 240.8251
				xmax = 241.0051
				text = "me"
			intervals [554]:
				xmin = 241.0051
				xmax = 241.4151
				text = "sheltered"
			intervals [555]:
				xmin = 241.4151
				xmax = 241.8251
				text = "in"
			intervals [556]:
				xmin = 241.8251
				xmax = 241.9351
				text = "but"
			intervals [557]:
				xmin = 241.9351
				xmax = 242.1051
				text = "i"
			intervals [558]:
				xmin = 242.1051
				xmax = 242.3851
				text = "didn't"
			intervals [559]:
				xmin = 242.3851
				xmax = 242.6851
				text = "live"
			intervals [560]:
				xmin = 242.6851
				xmax = 242.7851
				text = "in"
			intervals [561]:
				xmin = 242.7851
				xmax = 242.8251
				text = "a"
			intervals [562]:
				xmin = 242.8251
				xmax = 243.3951
				text = "neighborhood"
			intervals [563]:
				xmin = 243.3951
				xmax = 243.4251
				text = ""
			intervals [564]:
				xmin = 243.4251
				xmax = 243.9151
				text = "so"
			intervals [565]:
				xmin = 243.9151
				xmax = 244.3488
				text = ""
			intervals [566]:
				xmin = 244.3488
				xmax = 244.5388
				text = "i"
			intervals [567]:
				xmin = 244.5388
				xmax = 244.6988
				text = "lived"
			intervals [568]:
				xmin = 244.6988
				xmax = 244.7988
				text = "in"
			intervals [569]:
				xmin = 244.7988
				xmax = 244.8688
				text = "a"
			intervals [570]:
				xmin = 244.8688
				xmax = 245.1488
				text = "five"
			intervals [571]:
				xmin = 245.1488
				xmax = 245.5788
				text = "bedroom"
			intervals [572]:
				xmin = 245.5788
				xmax = 245.6488
				text = ""
			intervals [573]:
				xmin = 245.6488
				xmax = 245.8388
				text = "four"
			intervals [574]:
				xmin = 245.8388
				xmax = 246.2888
				text = "bathroom"
			intervals [575]:
				xmin = 246.2888
				xmax = 246.8088
				text = "house"
			intervals [576]:
				xmin = 246.8088
				xmax = 246.8388
				text = ""
			intervals [577]:
				xmin = 246.8388
				xmax = 246.9888
				text = "i'm"
			intervals [578]:
				xmin = 246.9888
				xmax = 247.1988
				text = "talking"
			intervals [579]:
				xmin = 247.1988
				xmax = 247.3388
				text = "about"
			intervals [580]:
				xmin = 247.3388
				xmax = 247.4388
				text = "you"
			intervals [581]:
				xmin = 247.4388
				xmax = 247.5288
				text = "go"
			intervals [582]:
				xmin = 247.5288
				xmax = 248.1688
				text = "outside"
			intervals [583]:
				xmin = 248.1688
				xmax = 248.1988
				text = ""
			intervals [584]:
				xmin = 248.1988
				xmax = 248.3388
				text = "you"
			intervals [585]:
				xmin = 248.3388
				xmax = 248.5188
				text = "could"
			intervals [586]:
				xmin = 248.5188
				xmax = 248.8288
				text = "hear"
			intervals [587]:
				xmin = 248.8288
				xmax = 248.9954
				text = ""
			intervals [588]:
				xmin = 248.9954
				xmax = 249.1054
				text = "a"
			intervals [589]:
				xmin = 249.1054
				xmax = 249.3554
				text = "pin"
			intervals [590]:
				xmin = 249.3554
				xmax = 249.6954
				text = "drop"
			intervals [591]:
				xmin = 249.6954
				xmax = 249.8218
				text = ""
			intervals [592]:
				xmin = 249.8218
				xmax = 249.9518
				text = "the"
			intervals [593]:
				xmin = 249.9518
				xmax = 250.2218
				text = "birds"
			intervals [594]:
				xmin = 250.2218
				xmax = 250.6518
				text = "chirping"
			intervals [595]:
				xmin = 250.6518
				xmax = 250.7318
				text = ""
			intervals [596]:
				xmin = 250.7318
				xmax = 250.9718
				text = "all"
			intervals [597]:
				xmin = 250.9718
				xmax = 251.2218
				text = "older"
			intervals [598]:
				xmin = 251.2218
				xmax = 251.6118
				text = "people"
			intervals [599]:
				xmin = 251.6118
				xmax = 251.8218
				text = "really"
			intervals [600]:
				xmin = 251.8218
				xmax = 251.9718
				text = "no"
			intervals [601]:
				xmin = 251.9718
				xmax = 252.0118
				text = ""
			intervals [602]:
				xmin = 252.0118
				xmax = 252.4118
				text = "kids"
			intervals [603]:
				xmin = 252.4118
				xmax = 252.4918
				text = ""
			intervals [604]:
				xmin = 252.4918
				xmax = 252.6418
				text = "on"
			intervals [605]:
				xmin = 252.6418
				xmax = 252.7918
				text = "my"
			intervals [606]:
				xmin = 252.7918
				xmax = 253.1618
				text = "block"
			intervals [607]:
				xmin = 253.1618
				xmax = 253.5988
				text = ""
			intervals [608]:
				xmin = 253.5988
				xmax = 253.7188
				text = "and"
			intervals [609]:
				xmin = 253.7188
				xmax = 253.8488
				text = "as"
			intervals [610]:
				xmin = 253.8488
				xmax = 253.9088
				text = "i"
			intervals [611]:
				xmin = 253.9088
				xmax = 254.1588
				text = "got"
			intervals [612]:
				xmin = 254.1588
				xmax = 254.4488
				text = "older"
			intervals [613]:
				xmin = 254.4488
				xmax = 254.5788
				text = "and"
			intervals [614]:
				xmin = 254.5788
				xmax = 254.7988
				text = "wanted"
			intervals [615]:
				xmin = 254.7988
				xmax = 254.9288
				text = "to"
			intervals [616]:
				xmin = 254.9288
				xmax = 255.1688
				text = "play"
			intervals [617]:
				xmin = 255.1688
				xmax = 255.3188
				text = "with"
			intervals [618]:
				xmin = 255.3188
				xmax = 256.2688
				text = "kids"
			intervals [619]:
				xmin = 256.2688
				xmax = 256.2988
				text = ""
			intervals [620]:
				xmin = 256.2988
				xmax = 256.4788
				text = "and"
			intervals [621]:
				xmin = 256.4788
				xmax = 256.5488
				text = "i"
			intervals [622]:
				xmin = 256.5488
				xmax = 256.7188
				text = "went"
			intervals [623]:
				xmin = 256.7188
				xmax = 256.8388
				text = "to"
			intervals [624]:
				xmin = 256.8388
				xmax = 257.3388
				text = "school"
			intervals [625]:
				xmin = 257.3388
				xmax = 257.6881
				text = ""
			intervals [626]:
				xmin = 257.6881
				xmax = 257.8381
				text = "i'm"
			intervals [627]:
				xmin = 257.8381
				xmax = 258.0281
				text = "like"
			intervals [628]:
				xmin = 258.0281
				xmax = 258.0581
				text = ""
			intervals [629]:
				xmin = 258.0581
				xmax = 258.1781
				text = "well"
			intervals [630]:
				xmin = 258.1781
				xmax = 258.2281
				text = ""
			intervals [631]:
				xmin = 258.2281
				xmax = 258.7481
				text = "dad"
			intervals [632]:
				xmin = 258.7481
				xmax = 259.1202
				text = ""
			intervals [633]:
				xmin = 259.1202
				xmax = 259.2802
				text = "talking"
			intervals [634]:
				xmin = 259.2802
				xmax = 259.3402
				text = "to"
			intervals [635]:
				xmin = 259.3402
				xmax = 259.4402
				text = "my"
			intervals [636]:
				xmin = 259.4402
				xmax = 260.0602
				text = "grandfather"
			intervals [637]:
				xmin = 260.0602
				xmax = 260.3144
				text = ""
			intervals [638]:
				xmin = 260.3144
				xmax = 260.4544
				text = "i"
			intervals [639]:
				xmin = 260.4544
				xmax = 260.6044
				text = "want"
			intervals [640]:
				xmin = 260.6044
				xmax = 260.6644
				text = "to"
			intervals [641]:
				xmin = 260.6644
				xmax = 260.9244
				text = "hang"
			intervals [642]:
				xmin = 260.9244
				xmax = 261.1644
				text = "out"
			intervals [643]:
				xmin = 261.1644
				xmax = 261.2544
				text = "where"
			intervals [644]:
				xmin = 261.2544
				xmax = 261.3344
				text = "the"
			intervals [645]:
				xmin = 261.3344
				xmax = 261.5944
				text = "ice"
			intervals [646]:
				xmin = 261.5944
				xmax = 261.7544
				text = "cream"
			intervals [647]:
				xmin = 261.7544
				xmax = 262.1244
				text = "trucks"
			intervals [648]:
				xmin = 262.1244
				xmax = 262.6644
				text = "come"
			intervals [649]:
				xmin = 262.6644
				xmax = 262.7044
				text = ""
			intervals [650]:
				xmin = 262.7044
				xmax = 262.8844
				text = "and"
			intervals [651]:
				xmin = 262.8844
				xmax = 263.1101
				text = ""
			intervals [652]:
				xmin = 263.1101
				xmax = 263.4801
				text = "everybody"
			intervals [653]:
				xmin = 263.4801
				xmax = 263.5201
				text = "s"
			intervals [654]:
				xmin = 263.5201
				xmax = 263.9101
				text = "outside"
			intervals [655]:
				xmin = 263.9101
				xmax = 264.5201
				text = "playing"
			intervals [656]:
				xmin = 264.5201
				xmax = 264.6301
				text = "and"
			intervals [657]:
				xmin = 264.6301
				xmax = 264.7201
				text = "i"
			intervals [658]:
				xmin = 264.7201
				xmax = 264.8901
				text = "want"
			intervals [659]:
				xmin = 264.8901
				xmax = 264.9501
				text = "to"
			intervals [660]:
				xmin = 264.9501
				xmax = 265.1401
				text = "hang"
			intervals [661]:
				xmin = 265.1401
				xmax = 265.2001
				text = "in"
			intervals [662]:
				xmin = 265.2001
				xmax = 265.2601
				text = "the"
			intervals [663]:
				xmin = 265.2601
				xmax = 265.9901
				text = "neighborhood"
			intervals [664]:
				xmin = 265.9901
				xmax = 266.522
				text = ""
			intervals [665]:
				xmin = 266.522
				xmax = 266.632
				text = "and"
			intervals [666]:
				xmin = 266.632
				xmax = 266.702
				text = "he"
			intervals [667]:
				xmin = 266.702
				xmax = 266.802
				text = "was"
			intervals [668]:
				xmin = 266.802
				xmax = 266.892
				text = "just"
			intervals [669]:
				xmin = 266.892
				xmax = 267.072
				text = "over"
			intervals [670]:
				xmin = 267.072
				xmax = 267.552
				text = "protective"
			intervals [671]:
				xmin = 267.552
				xmax = 267.652
				text = ""
			intervals [672]:
				xmin = 267.652
				xmax = 267.772
				text = "but"
			intervals [673]:
				xmin = 267.772
				xmax = 267.882
				text = "then"
			intervals [674]:
				xmin = 267.882
				xmax = 267.992
				text = "my"
			intervals [675]:
				xmin = 267.992
				xmax = 268.312
				text = "best"
			intervals [676]:
				xmin = 268.312
				xmax = 268.342
				text = ""
			intervals [677]:
				xmin = 268.342
				xmax = 268.802
				text = "friend"
			intervals [678]:
				xmin = 268.802
				xmax = 269.205
				text = ""
			intervals [679]:
				xmin = 269.205
				xmax = 269.375
				text = "who"
			intervals [680]:
				xmin = 269.375
				xmax = 269.465
				text = "i"
			intervals [681]:
				xmin = 269.465
				xmax = 269.495
				text = ""
			intervals [682]:
				xmin = 269.495
				xmax = 269.865
				text = "met"
			intervals [683]:
				xmin = 269.865
				xmax = 270.1375
				text = ""
			intervals [684]:
				xmin = 270.1375
				xmax = 270.4575
				text = "lived"
			intervals [685]:
				xmin = 270.4575
				xmax = 270.5475
				text = "in"
			intervals [686]:
				xmin = 270.5475
				xmax = 270.5975
				text = "a"
			intervals [687]:
				xmin = 270.5975
				xmax = 271.2675
				text = "neighborhood"
			intervals [688]:
				xmin = 271.2675
				xmax = 272.0975
				text = "woodland"
			intervals [689]:
				xmin = 272.0975
				xmax = 272.2133
				text = ""
			intervals [690]:
				xmin = 272.2133
				xmax = 272.3033
				text = "and"
			intervals [691]:
				xmin = 272.3033
				xmax = 272.3633
				text = "i"
			intervals [692]:
				xmin = 272.3633
				xmax = 272.5033
				text = "used"
			intervals [693]:
				xmin = 272.5033
				xmax = 272.5733
				text = "to"
			intervals [694]:
				xmin = 272.5733
				xmax = 272.7033
				text = "have"
			intervals [695]:
				xmin = 272.7033
				xmax = 272.8433
				text = "to"
			intervals [696]:
				xmin = 272.8433
				xmax = 272.9033
				text = ""
			intervals [697]:
				xmin = 272.9033
				xmax = 273.3233
				text = "beg"
			intervals [698]:
				xmin = 273.3233
				xmax = 273.4642
				text = ""
			intervals [699]:
				xmin = 273.4642
				xmax = 273.6042
				text = "to"
			intervals [700]:
				xmin = 273.6042
				xmax = 273.7042
				text = "go"
			intervals [701]:
				xmin = 273.7042
				xmax = 273.8842
				text = "over"
			intervals [702]:
				xmin = 273.8842
				xmax = 274.0742
				text = "there"
			intervals [703]:
				xmin = 274.0742
				xmax = 274.1742
				text = "but"
			intervals [704]:
				xmin = 274.1742
				xmax = 274.2842
				text = "he"
			intervals [705]:
				xmin = 274.2842
				xmax = 274.4242
				text = "made"
			intervals [706]:
				xmin = 274.4242
				xmax = 274.5742
				text = "sure"
			intervals [707]:
				xmin = 274.5742
				xmax = 274.6342
				text = "he"
			intervals [708]:
				xmin = 274.6342
				xmax = 274.8742
				text = "dropped"
			intervals [709]:
				xmin = 274.8742
				xmax = 275.0242
				text = "me"
			intervals [710]:
				xmin = 275.0242
				xmax = 275.1642
				text = "off"
			intervals [711]:
				xmin = 275.1642
				xmax = 275.4158
				text = ""
			intervals [712]:
				xmin = 275.4158
				xmax = 275.5758
				text = "and"
			intervals [713]:
				xmin = 275.5758
				xmax = 275.8358
				text = "picked"
			intervals [714]:
				xmin = 275.8358
				xmax = 276.0158
				text = "me"
			intervals [715]:
				xmin = 276.0158
				xmax = 276.1058
				text = "up"
			intervals [716]:
				xmin = 276.1058
				xmax = 276.683
				text = ""
			intervals [717]:
				xmin = 276.683
				xmax = 276.813
				text = "so"
			intervals [718]:
				xmin = 276.813
				xmax = 277.023
				text = "i"
			intervals [719]:
				xmin = 277.023
				xmax = 277.283
				text = "didn't"
			intervals [720]:
				xmin = 277.283
				xmax = 277.453
				text = "live"
			intervals [721]:
				xmin = 277.453
				xmax = 277.513
				text = "in"
			intervals [722]:
				xmin = 277.513
				xmax = 277.553
				text = "a"
			intervals [723]:
				xmin = 277.553
				xmax = 278.003
				text = "neighborhood"
			intervals [724]:
				xmin = 278.003
				xmax = 278.643
				text = "essentially"
			intervals [725]:
				xmin = 278.643
				xmax = 278.9204
				text = ""
			intervals [726]:
				xmin = 278.9204
				xmax = 279.0404
				text = "but"
			intervals [727]:
				xmin = 279.0404
				xmax = 279.1404
				text = "as"
			intervals [728]:
				xmin = 279.1404
				xmax = 279.2304
				text = "i"
			intervals [729]:
				xmin = 279.2304
				xmax = 279.2604
				text = ""
			intervals [730]:
				xmin = 279.2604
				xmax = 279.4704
				text = "got"
			intervals [731]:
				xmin = 279.4704
				xmax = 279.5004
				text = ""
			intervals [732]:
				xmin = 279.5004
				xmax = 280.0704
				text = "older"
			intervals [733]:
				xmin = 280.0704
				xmax = 280.1956
				text = ""
			intervals [734]:
				xmin = 280.1956
				xmax = 280.3856
				text = "i"
			intervals [735]:
				xmin = 280.3856
				xmax = 280.6956
				text = "started"
			intervals [736]:
				xmin = 280.6956
				xmax = 280.7256
				text = ""
			intervals [737]:
				xmin = 280.7256
				xmax = 280.8656
				text = "to"
			intervals [738]:
				xmin = 280.8656
				xmax = 281.3256
				text = "hang"
			intervals [739]:
				xmin = 281.3256
				xmax = 281.8895
				text = ""
			intervals [740]:
				xmin = 281.8895
				xmax = 282.0095
				text = "with"
			intervals [741]:
				xmin = 282.0095
				xmax = 282.1395
				text = "my"
			intervals [742]:
				xmin = 282.1395
				xmax = 282.3895
				text = "best"
			intervals [743]:
				xmin = 282.3895
				xmax = 282.5395
				text = "friend"
			intervals [744]:
				xmin = 282.5395
				xmax = 282.6095
				text = "in"
			intervals [745]:
				xmin = 282.6095
				xmax = 282.7595
				text = "her"
			intervals [746]:
				xmin = 282.7595
				xmax = 282.7995
				text = ""
			intervals [747]:
				xmin = 282.7995
				xmax = 283.1495
				text = "neighborhood"
			intervals [748]:
				xmin = 283.1495
				xmax = 285.2162
				text = ""
			intervals [749]:
				xmin = 285.2162
				xmax = 285.5062
				text = "very"
			intervals [750]:
				xmin = 285.5062
				xmax = 286.1162
				text = "quiet"
			intervals [751]:
				xmin = 286.1162
				xmax = 288.3548
				text = ""
			intervals [752]:
				xmin = 288.3548
				xmax = 288.7848
				text = "very"
			intervals [753]:
				xmin = 288.7848
				xmax = 289.3248
				text = "safe"
			intervals [754]:
				xmin = 289.3248
				xmax = 289.728
				text = ""
			intervals [755]:
				xmin = 289.728
				xmax = 289.758
				text = "uh"
			intervals [756]:
				xmin = 289.758
				xmax = 291.4186
				text = ""
			intervals [757]:
				xmin = 291.4186
				xmax = 291.9986
				text = "yes"
			intervals [758]:
				xmin = 291.9986
				xmax = 292.2756
				text = ""
			intervals [759]:
				xmin = 292.2756
				xmax = 292.3956
				text = "<unk>"
			intervals [760]:
				xmin = 292.3956
				xmax = 296.2629
				text = ""
			intervals [761]:
				xmin = 296.2629
				xmax = 296.3029
				text = "<unk>"
			intervals [762]:
				xmin = 296.3029
				xmax = 301.3442
				text = ""
			intervals [763]:
				xmin = 301.3442
				xmax = 301.8342
				text = "<unk>"
			intervals [764]:
				xmin = 301.8342
				xmax = 304.5817
				text = ""
			intervals [765]:
				xmin = 304.5817
				xmax = 304.6417
				text = "mm"
			intervals [766]:
				xmin = 304.6417
				xmax = 305.3517
				text = "yes"
			intervals [767]:
				xmin = 305.3517
				xmax = 307.4052
				text = ""
			intervals [768]:
				xmin = 307.4052
				xmax = 307.6352
				text = "so"
			intervals [769]:
				xmin = 307.6352
				xmax = 307.7452
				text = "it"
			intervals [770]:
				xmin = 307.7452
				xmax = 307.9052
				text = "was"
			intervals [771]:
				xmin = 307.9052
				xmax = 308.6752
				text = "interesting"
			intervals [772]:
				xmin = 308.6752
				xmax = 308.7352
				text = ""
			intervals [773]:
				xmin = 308.7352
				xmax = 309.2552
				text = "um"
			intervals [774]:
				xmin = 309.2552
				xmax = 309.3052
				text = ""
			intervals [775]:
				xmin = 309.3052
				xmax = 309.4352
				text = "i'm"
			intervals [776]:
				xmin = 309.4352
				xmax = 309.5552
				text = "not"
			intervals [777]:
				xmin = 309.5552
				xmax = 309.6952
				text = "gonna"
			intervals [778]:
				xmin = 309.6952
				xmax = 309.7752
				text = "say"
			intervals [779]:
				xmin = 309.7752
				xmax = 309.8452
				text = "i"
			intervals [780]:
				xmin = 309.8452
				xmax = 309.9852
				text = "was"
			intervals [781]:
				xmin = 309.9852
				xmax = 310.4852
				text = "scared"
			intervals [782]:
				xmin = 310.4852
				xmax = 310.9052
				text = "almost"
			intervals [783]:
				xmin = 310.9052
				xmax = 311.1152
				text = "because"
			intervals [784]:
				xmin = 311.1152
				xmax = 311.2152
				text = "i"
			intervals [785]:
				xmin = 311.2152
				xmax = 311.4652
				text = "knew"
			intervals [786]:
				xmin = 311.4652
				xmax = 311.6652
				text = "my"
			intervals [787]:
				xmin = 311.6652
				xmax = 311.9552
				text = "best"
			intervals [788]:
				xmin = 311.9552
				xmax = 312.1452
				text = "friend"
			intervals [789]:
				xmin = 312.1452
				xmax = 312.3552
				text = "kind"
			intervals [790]:
				xmin = 312.3552
				xmax = 312.4152
				text = "of"
			intervals [791]:
				xmin = 312.4152
				xmax = 312.6752
				text = "knew"
			intervals [792]:
				xmin = 312.6752
				xmax = 313.1252
				text = "everybody"
			intervals [793]:
				xmin = 313.1252
				xmax = 313.2352
				text = "in"
			intervals [794]:
				xmin = 313.2352
				xmax = 313.2952
				text = "the"
			intervals [795]:
				xmin = 313.2952
				xmax = 313.7552
				text = "neighborhood"
			intervals [796]:
				xmin = 313.7552
				xmax = 314.1752
				text = "and"
			intervals [797]:
				xmin = 314.1752
				xmax = 314.2752
				text = "i"
			intervals [798]:
				xmin = 314.2752
				xmax = 314.4052
				text = "had"
			intervals [799]:
				xmin = 314.4052
				xmax = 314.5452
				text = "went"
			intervals [800]:
				xmin = 314.5452
				xmax = 314.6552
				text = "to"
			intervals [801]:
				xmin = 314.6552
				xmax = 315.2052
				text = "school"
			intervals [802]:
				xmin = 315.2052
				xmax = 315.6788
				text = ""
			intervals [803]:
				xmin = 315.6788
				xmax = 315.7888
				text = "with"
			intervals [804]:
				xmin = 315.7888
				xmax = 315.8288
				text = "a"
			intervals [805]:
				xmin = 315.8288
				xmax = 316.0788
				text = "few"
			intervals [806]:
				xmin = 316.0788
				xmax = 316.1488
				text = "of"
			intervals [807]:
				xmin = 316.1488
				xmax = 316.2988
				text = "them"
			intervals [808]:
				xmin = 316.2988
				xmax = 316.4088
				text = "so"
			intervals [809]:
				xmin = 316.4088
				xmax = 316.4888
				text = "i"
			intervals [810]:
				xmin = 316.4888
				xmax = 316.6588
				text = "had"
			intervals [811]:
				xmin = 316.6588
				xmax = 316.9388
				text = "knew"
			intervals [812]:
				xmin = 316.9388
				xmax = 316.9788
				text = "a"
			intervals [813]:
				xmin = 316.9788
				xmax = 317.0688
				text = "lot"
			intervals [814]:
				xmin = 317.0688
				xmax = 317.1288
				text = "of"
			intervals [815]:
				xmin = 317.1288
				xmax = 317.2788
				text = "people"
			intervals [816]:
				xmin = 317.2788
				xmax = 317.3988
				text = "but"
			intervals [817]:
				xmin = 317.3988
				xmax = 317.4688
				text = "it"
			intervals [818]:
				xmin = 317.4688
				xmax = 317.6188
				text = "was"
			intervals [819]:
				xmin = 317.6188
				xmax = 317.8588
				text = "very"
			intervals [820]:
				xmin = 317.8588
				xmax = 318.4288
				text = "different"
			intervals [821]:
				xmin = 318.4288
				xmax = 318.9221
				text = ""
			intervals [822]:
				xmin = 318.9221
				xmax = 319.0521
				text = "but"
			intervals [823]:
				xmin = 319.0521
				xmax = 319.1721
				text = "it"
			intervals [824]:
				xmin = 319.1721
				xmax = 319.2021
				text = ""
			intervals [825]:
				xmin = 319.2021
				xmax = 319.5121
				text = "also"
			intervals [826]:
				xmin = 319.5121
				xmax = 319.6621
				text = "made"
			intervals [827]:
				xmin = 319.6621
				xmax = 319.7921
				text = "me"
			intervals [828]:
				xmin = 319.7921
				xmax = 320.5821
				text = "appreciate"
			intervals [829]:
				xmin = 320.5821
				xmax = 321.0924
				text = ""
			intervals [830]:
				xmin = 321.0924
				xmax = 321.3324
				text = "how"
			intervals [831]:
				xmin = 321.3324
				xmax = 321.4124
				text = "i"
			intervals [832]:
				xmin = 321.4124
				xmax = 321.5924
				text = "was"
			intervals [833]:
				xmin = 321.5924
				xmax = 321.7824
				text = "brought"
			intervals [834]:
				xmin = 321.7824
				xmax = 322.0624
				text = "up"
			intervals [835]:
				xmin = 322.0624
				xmax = 322.1624
				text = "and"
			intervals [836]:
				xmin = 322.1624
				xmax = 322.2924
				text = "where"
			intervals [837]:
				xmin = 322.2924
				xmax = 322.3824
				text = "i"
			intervals [838]:
				xmin = 322.3824
				xmax = 322.4124
				text = ""
			intervals [839]:
				xmin = 322.4124
				xmax = 322.6424
				text = "came"
			intervals [840]:
				xmin = 322.6424
				xmax = 322.7024
				text = ""
			intervals [841]:
				xmin = 322.7024
				xmax = 322.9424
				text = "from"
			intervals [842]:
				xmin = 322.9424
				xmax = 323.0324
				text = "and"
			intervals [843]:
				xmin = 323.0324
				xmax = 323.1524
				text = "where"
			intervals [844]:
				xmin = 323.1524
				xmax = 323.2824
				text = "i"
			intervals [845]:
				xmin = 323.2824
				xmax = 323.6324
				text = "lived"
			intervals [846]:
				xmin = 323.6324
				xmax = 324.034
				text = ""
			intervals [847]:
				xmin = 324.034
				xmax = 324.134
				text = "but"
			intervals [848]:
				xmin = 324.134
				xmax = 324.194
				text = "it"
			intervals [849]:
				xmin = 324.194
				xmax = 324.354
				text = "was"
			intervals [850]:
				xmin = 324.354
				xmax = 324.654
				text = "fun"
			intervals [851]:
				xmin = 324.654
				xmax = 324.864
				text = "going"
			intervals [852]:
				xmin = 324.864
				xmax = 324.994
				text = "over"
			intervals [853]:
				xmin = 324.994
				xmax = 325.094
				text = "there"
			intervals [854]:
				xmin = 325.094
				xmax = 325.194
				text = "and"
			intervals [855]:
				xmin = 325.194
				xmax = 325.354
				text = "being"
			intervals [856]:
				xmin = 325.354
				xmax = 325.424
				text = ""
			intervals [857]:
				xmin = 325.424
				xmax = 325.534
				text = "like"
			intervals [858]:
				xmin = 325.534
				xmax = 325.614
				text = "the"
			intervals [859]:
				xmin = 325.614
				xmax = 325.744
				text = "ice"
			intervals [860]:
				xmin = 325.744
				xmax = 325.864
				text = "cream"
			intervals [861]:
				xmin = 325.864
				xmax = 325.994
				text = "truck"
			intervals [862]:
				xmin = 325.994
				xmax = 326.064
				text = "i"
			intervals [863]:
				xmin = 326.064
				xmax = 326.194
				text = "could"
			intervals [864]:
				xmin = 326.194
				xmax = 326.274
				text = "go"
			intervals [865]:
				xmin = 326.274
				xmax = 326.334
				text = "to"
			intervals [866]:
				xmin = 326.334
				xmax = 326.434
				text = "the"
			intervals [867]:
				xmin = 326.434
				xmax = 326.594
				text = "ice"
			intervals [868]:
				xmin = 326.594
				xmax = 326.714
				text = "cream"
			intervals [869]:
				xmin = 326.714
				xmax = 326.894
				text = "truck"
			intervals [870]:
				xmin = 326.894
				xmax = 326.924
				text = ""
			intervals [871]:
				xmin = 326.924
				xmax = 326.994
				text = "and"
			intervals [872]:
				xmin = 326.994
				xmax = 327.084
				text = "get"
			intervals [873]:
				xmin = 327.084
				xmax = 327.354
				text = "whatever"
			intervals [874]:
				xmin = 327.354
				xmax = 327.444
				text = "i"
			intervals [875]:
				xmin = 327.444
				xmax = 327.734
				text = "wanted"
			intervals [876]:
				xmin = 327.734
				xmax = 328.084
				text = "to"
			intervals [877]:
				xmin = 328.084
				xmax = 328.114
				text = ""
			intervals [878]:
				xmin = 328.114
				xmax = 328.624
				text = "or"
			intervals [879]:
				xmin = 328.624
				xmax = 329.1177
				text = ""
			intervals [880]:
				xmin = 329.1177
				xmax = 329.4477
				text = "the"
			intervals [881]:
				xmin = 329.4477
				xmax = 329.5077
				text = ""
			intervals [882]:
				xmin = 329.5077
				xmax = 329.6777
				text = "go"
			intervals [883]:
				xmin = 329.6777
				xmax = 329.8077
				text = "go"
			intervals [884]:
				xmin = 329.8077
				xmax = 330.1077
				text = "bands"
			intervals [885]:
				xmin = 330.1077
				xmax = 330.1977
				text = "would"
			intervals [886]:
				xmin = 330.1977
				xmax = 330.3777
				text = "come"
			intervals [887]:
				xmin = 330.3777
				xmax = 330.5977
				text = "around"
			intervals [888]:
				xmin = 330.5977
				xmax = 330.7377
				text = "their"
			intervals [889]:
				xmin = 330.7377
				xmax = 331.4977
				text = "neighborhood"
			intervals [890]:
				xmin = 331.4977
				xmax = 331.6077
				text = "and"
			intervals [891]:
				xmin = 331.6077
				xmax = 332.1377
				text = "play"
			intervals [892]:
				xmin = 332.1377
				xmax = 332.1677
				text = ""
			intervals [893]:
				xmin = 332.1677
				xmax = 332.2577
				text = "and"
			intervals [894]:
				xmin = 332.2577
				xmax = 332.3977
				text = "that"
			intervals [895]:
				xmin = 332.3977
				xmax = 332.5577
				text = "was"
			intervals [896]:
				xmin = 332.5577
				xmax = 332.7877
				text = "fun"
			intervals [897]:
				xmin = 332.7877
				xmax = 332.9277
				text = "for"
			intervals [898]:
				xmin = 332.9277
				xmax = 333.1677
				text = "me"
			intervals [899]:
				xmin = 333.1677
				xmax = 333.9238
				text = ""
			intervals [900]:
				xmin = 333.9238
				xmax = 334.0738
				text = "but"
			intervals [901]:
				xmin = 334.0738
				xmax = 334.2338
				text = "my"
			intervals [902]:
				xmin = 334.2338
				xmax = 334.7138
				text = "grandfather"
			intervals [903]:
				xmin = 334.7138
				xmax = 334.9238
				text = "didn't"
			intervals [904]:
				xmin = 334.9238
				xmax = 335.0438
				text = "see"
			intervals [905]:
				xmin = 335.0438
				xmax = 335.1438
				text = "the"
			intervals [906]:
				xmin = 335.1438
				xmax = 335.4038
				text = "fun"
			intervals [907]:
				xmin = 335.4038
				xmax = 335.5538
				text = "in"
			intervals [908]:
				xmin = 335.5538
				xmax = 335.6638
				text = "it"
			intervals [909]:
				xmin = 335.6638
				xmax = 335.7238
				text = ""
			intervals [910]:
				xmin = 335.7238
				xmax = 335.9138
				text = "and"
			intervals [911]:
				xmin = 335.9138
				xmax = 336.1838
				text = "so"
			intervals [912]:
				xmin = 336.1838
				xmax = 336.2438
				text = "it"
			intervals [913]:
				xmin = 336.2438
				xmax = 336.4938
				text = "wasn't"
			intervals [914]:
				xmin = 336.4938
				xmax = 336.5938
				text = "like"
			intervals [915]:
				xmin = 336.5938
				xmax = 336.6838
				text = "i"
			intervals [916]:
				xmin = 336.6838
				xmax = 336.7738
				text = "could"
			intervals [917]:
				xmin = 336.7738
				xmax = 336.8738
				text = "go"
			intervals [918]:
				xmin = 336.8738
				xmax = 336.9938
				text = "over"
			intervals [919]:
				xmin = 336.9938
				xmax = 337.1038
				text = "there"
			intervals [920]:
				xmin = 337.1038
				xmax = 337.2938
				text = "all"
			intervals [921]:
				xmin = 337.2938
				xmax = 337.4038
				text = "the"
			intervals [922]:
				xmin = 337.4038
				xmax = 337.6238
				text = "time"
			intervals [923]:
				xmin = 337.6238
				xmax = 337.6838
				text = "it"
			intervals [924]:
				xmin = 337.6838
				xmax = 337.7738
				text = "was"
			intervals [925]:
				xmin = 337.7738
				xmax = 337.8938
				text = "one"
			intervals [926]:
				xmin = 337.8938
				xmax = 337.9538
				text = "of"
			intervals [927]:
				xmin = 337.9538
				xmax = 338.0938
				text = "those"
			intervals [928]:
				xmin = 338.0938
				xmax = 338.3038
				text = "things"
			intervals [929]:
				xmin = 338.3038
				xmax = 338.4838
				text = "where"
			intervals [930]:
				xmin = 338.4838
				xmax = 338.5538
				text = "it"
			intervals [931]:
				xmin = 338.5538
				xmax = 338.5838
				text = ""
			intervals [932]:
				xmin = 338.5838
				xmax = 338.6438
				text = "s"
			intervals [933]:
				xmin = 338.6438
				xmax = 338.6738
				text = ""
			intervals [934]:
				xmin = 338.6738
				xmax = 338.8638
				text = "you"
			intervals [935]:
				xmin = 338.8638
				xmax = 339.0538
				text = "can"
			intervals [936]:
				xmin = 339.0538
				xmax = 339.4238
				text = "go"
			intervals [937]:
				xmin = 339.4238
				xmax = 339.4838
				text = ""
			intervals [938]:
				xmin = 339.4838
				xmax = 339.6038
				text = "but"
			intervals [939]:
				xmin = 339.6038
				xmax = 339.6938
				text = "it"
			intervals [940]:
				xmin = 339.6938
				xmax = 339.8838
				text = "won't"
			intervals [941]:
				xmin = 339.8838
				xmax = 339.9238
				text = ""
			intervals [942]:
				xmin = 339.9238
				xmax = 340.1638
				text = "be"
			intervals [943]:
				xmin = 340.1638
				xmax = 340.6903
				text = ""
			intervals [944]:
				xmin = 340.6903
				xmax = 340.9203
				text = "all"
			intervals [945]:
				xmin = 340.9203
				xmax = 340.9503
				text = ""
			intervals [946]:
				xmin = 340.9503
				xmax = 341.0103
				text = "the"
			intervals [947]:
				xmin = 341.0103
				xmax = 341.4203
				text = "time"
			intervals [948]:
				xmin = 341.4203
				xmax = 346.2253
				text = ""
			intervals [949]:
				xmin = 346.2253
				xmax = 346.5053
				text = "so"
			intervals [950]:
				xmin = 346.5053
				xmax = 346.6753
				text = "i"
			intervals [951]:
				xmin = 346.6753
				xmax = 346.9353
				text = "went"
			intervals [952]:
				xmin = 346.9353
				xmax = 346.9753
				text = ""
			intervals [953]:
				xmin = 346.9753
				xmax = 347.3553
				text = "to"
			intervals [954]:
				xmin = 347.3553
				xmax = 348.9453
				text = "rdx"
			intervals [955]:
				xmin = 348.9453
				xmax = 349.1002
				text = ""
			intervals [956]:
				xmin = 349.1002
				xmax = 349.4702
				text = "everything"
			intervals [957]:
				xmin = 349.4702
				xmax = 349.5702
				text = "was"
			intervals [958]:
				xmin = 349.5702
				xmax = 349.7102
				text = "on"
			intervals [959]:
				xmin = 349.7102
				xmax = 350.0602
				text = "capitol"
			intervals [960]:
				xmin = 350.0602
				xmax = 350.3902
				text = "hill"
			intervals [961]:
				xmin = 350.3902
				xmax = 351.0114
				text = ""
			intervals [962]:
				xmin = 351.0114
				xmax = 351.1714
				text = "so"
			intervals [963]:
				xmin = 351.1714
				xmax = 351.2514
				text = "i"
			intervals [964]:
				xmin = 351.2514
				xmax = 351.7314
				text = "did"
			intervals [965]:
				xmin = 351.7314
				xmax = 352.5214
				text = "rdx"
			intervals [966]:
				xmin = 352.5214
				xmax = 352.7093
				text = ""
			intervals [967]:
				xmin = 352.7093
				xmax = 352.7793
				text = "i"
			intervals [968]:
				xmin = 352.7793
				xmax = 353.0093
				text = "did"
			intervals [969]:
				xmin = 353.0093
				xmax = 353.6893
				text = "rdx"
			intervals [970]:
				xmin = 353.6893
				xmax = 355.282
				text = ""
			intervals [971]:
				xmin = 355.282
				xmax = 355.482
				text = "but"
			intervals [972]:
				xmin = 355.482
				xmax = 355.882
				text = "then"
			intervals [973]:
				xmin = 355.882
				xmax = 356.2213
				text = ""
			intervals [974]:
				xmin = 356.2213
				xmax = 356.3813
				text = "i"
			intervals [975]:
				xmin = 356.3813
				xmax = 356.5713
				text = "got"
			intervals [976]:
				xmin = 356.5713
				xmax = 356.7713
				text = "put"
			intervals [977]:
				xmin = 356.7713
				xmax = 356.9513
				text = "out"
			intervals [978]:
				xmin = 356.9513
				xmax = 357.0913
				text = "of"
			intervals [979]:
				xmin = 357.0913
				xmax = 357.9113
				text = "rdx"
			intervals [980]:
				xmin = 357.9113
				xmax = 357.9913
				text = "and"
			intervals [981]:
				xmin = 357.9913
				xmax = 358.1513
				text = "that"
			intervals [982]:
				xmin = 358.1513
				xmax = 358.1813
				text = "s"
			intervals [983]:
				xmin = 358.1813
				xmax = 358.3313
				text = "when"
			intervals [984]:
				xmin = 358.3313
				xmax = 358.3813
				text = "i"
			intervals [985]:
				xmin = 358.3813
				xmax = 358.5413
				text = "had"
			intervals [986]:
				xmin = 358.5413
				xmax = 358.6313
				text = "to"
			intervals [987]:
				xmin = 358.6313
				xmax = 358.6613
				text = ""
			intervals [988]:
				xmin = 358.6613
				xmax = 358.7713
				text = "go"
			intervals [989]:
				xmin = 358.7713
				xmax = 358.8313
				text = ""
			intervals [990]:
				xmin = 358.8313
				xmax = 358.9513
				text = "to"
			intervals [991]:
				xmin = 358.9513
				xmax = 359.0913
				text = "my"
			intervals [992]:
				xmin = 359.0913
				xmax = 359.7313
				text = "neighborhood"
			intervals [993]:
				xmin = 359.7313
				xmax = 359.7913
				text = ""
			intervals [994]:
				xmin = 359.7913
				xmax = 360.5213
				text = "school"
			intervals [995]:
				xmin = 360.5213
				xmax = 361.1167
				text = ""
			intervals [996]:
				xmin = 361.1167
				xmax = 361.2967
				text = "which"
			intervals [997]:
				xmin = 361.2967
				xmax = 361.4167
				text = "was"
			intervals [998]:
				xmin = 361.4167
				xmax = 362.1667
				text = "rdx"
			intervals [999]:
				xmin = 362.1667
				xmax = 362.1967
				text = ""
			intervals [1000]:
				xmin = 362.1967
				xmax = 362.2867
				text = "and"
			intervals [1001]:
				xmin = 362.2867
				xmax = 362.4067
				text = "that"
			intervals [1002]:
				xmin = 362.4067
				xmax = 362.4367
				text = ""
			intervals [1003]:
				xmin = 362.4367
				xmax = 362.4667
				text = "s"
			intervals [1004]:
				xmin = 362.4667
				xmax = 362.5467
				text = "how"
			intervals [1005]:
				xmin = 362.5467
				xmax = 362.5967
				text = "i"
			intervals [1006]:
				xmin = 362.5967
				xmax = 362.7567
				text = "met"
			intervals [1007]:
				xmin = 362.7567
				xmax = 362.8767
				text = "my"
			intervals [1008]:
				xmin = 362.8767
				xmax = 362.9167
				text = ""
			intervals [1009]:
				xmin = 362.9167
				xmax = 363.1467
				text = "best"
			intervals [1010]:
				xmin = 363.1467
				xmax = 363.1767
				text = ""
			intervals [1011]:
				xmin = 363.1767
				xmax = 363.5167
				text = "friend"
			intervals [1012]:
				xmin = 363.5167
				xmax = 366.2812
				text = ""
			intervals [1013]:
				xmin = 366.2812
				xmax = 369.8812
				text = "<unk>"
			intervals [1014]:
				xmin = 369.8812
				xmax = 378.2434
				text = ""
			intervals [1015]:
				xmin = 378.2434
				xmax = 379.3234
				text = "so"
			intervals [1016]:
				xmin = 379.3234
				xmax = 381.8326
				text = ""
			intervals [1017]:
				xmin = 381.8326
				xmax = 382.4426
				text = "so"
			intervals [1018]:
				xmin = 382.4426
				xmax = 384.5136
				text = ""
			intervals [1019]:
				xmin = 384.5136
				xmax = 384.9036
				text = "um"
			intervals [1020]:
				xmin = 384.9036
				xmax = 385.0636
				text = "one"
			intervals [1021]:
				xmin = 385.0636
				xmax = 385.1236
				text = "of"
			intervals [1022]:
				xmin = 385.1236
				xmax = 385.2836
				text = "the"
			intervals [1023]:
				xmin = 385.2836
				xmax = 386.4336
				text = "teachers"
			intervals [1024]:
				xmin = 386.4336
				xmax = 387.1545
				text = ""
			intervals [1025]:
				xmin = 387.1545
				xmax = 387.4045
				text = "she"
			intervals [1026]:
				xmin = 387.4045
				xmax = 387.5445
				text = "was"
			intervals [1027]:
				xmin = 387.5445
				xmax = 387.6445
				text = "a"
			intervals [1028]:
				xmin = 387.6445
				xmax = 388.1745
				text = "little"
			intervals [1029]:
				xmin = 388.1745
				xmax = 388.9423
				text = ""
			intervals [1030]:
				xmin = 388.9423
				xmax = 389.2723
				text = "off"
			intervals [1031]:
				xmin = 389.2723
				xmax = 389.3223
				text = ""
			intervals [1032]:
				xmin = 389.3223
				xmax = 389.4923
				text = "the"
			intervals [1033]:
				xmin = 389.4923
				xmax = 389.6723
				text = ""
			intervals [1034]:
				xmin = 389.6723
				xmax = 390.2423
				text = "chain"
			intervals [1035]:
				xmin = 390.2423
				xmax = 390.3723
				text = "and"
			intervals [1036]:
				xmin = 390.3723
				xmax = 390.6723
				text = "so"
			intervals [1037]:
				xmin = 390.6723
				xmax = 390.8823
				text = "we"
			intervals [1038]:
				xmin = 390.8823
				xmax = 391.0323
				text = "had"
			intervals [1039]:
				xmin = 391.0323
				xmax = 391.2723
				text = "got"
			intervals [1040]:
				xmin = 391.2723
				xmax = 391.6923
				text = "into"
			intervals [1041]:
				xmin = 391.6923
				xmax = 391.7823
				text = "it"
			intervals [1042]:
				xmin = 391.7823
				xmax = 391.9523
				text = "at"
			intervals [1043]:
				xmin = 391.9523
				xmax = 392.1923
				text = "one"
			intervals [1044]:
				xmin = 392.1923
				xmax = 392.9223
				text = "point"
			intervals [1045]:
				xmin = 392.9223
				xmax = 393.0323
				text = "and"
			intervals [1046]:
				xmin = 393.0323
				xmax = 393.1823
				text = "she"
			intervals [1047]:
				xmin = 393.1823
				xmax = 393.4123
				text = "told"
			intervals [1048]:
				xmin = 393.4123
				xmax = 393.5223
				text = "me"
			intervals [1049]:
				xmin = 393.5223
				xmax = 393.8623
				text = "like"
			intervals [1050]:
				xmin = 393.8623
				xmax = 394.2762
				text = ""
			intervals [1051]:
				xmin = 394.2762
				xmax = 394.4062
				text = "i"
			intervals [1052]:
				xmin = 394.4062
				xmax = 394.9762
				text = "couldn't"
			intervals [1053]:
				xmin = 394.9762
				xmax = 395.0562
				text = ""
			intervals [1054]:
				xmin = 395.0562
				xmax = 395.2762
				text = "get"
			intervals [1055]:
				xmin = 395.2762
				xmax = 395.3762
				text = "on"
			intervals [1056]:
				xmin = 395.3762
				xmax = 395.4362
				text = "the"
			intervals [1057]:
				xmin = 395.4362
				xmax = 395.7962
				text = "computer"
			intervals [1058]:
				xmin = 395.7962
				xmax = 395.9462
				text = "or"
			intervals [1059]:
				xmin = 395.9462
				xmax = 396.3362
				text = "something"
			intervals [1060]:
				xmin = 396.3362
				xmax = 396.6362
				text = "and"
			intervals [1061]:
				xmin = 396.6362
				xmax = 396.7362
				text = "i"
			intervals [1062]:
				xmin = 396.7362
				xmax = 396.8562
				text = "was"
			intervals [1063]:
				xmin = 396.8562
				xmax = 397.0162
				text = "just"
			intervals [1064]:
				xmin = 397.0162
				xmax = 397.1362
				text = "like"
			intervals [1065]:
				xmin = 397.1362
				xmax = 397.2762
				text = "well"
			intervals [1066]:
				xmin = 397.2762
				xmax = 397.3462
				text = "i"
			intervals [1067]:
				xmin = 397.3462
				xmax = 397.5162
				text = "don't"
			intervals [1068]:
				xmin = 397.5162
				xmax = 397.7362
				text = "care"
			intervals [1069]:
				xmin = 397.7362
				xmax = 397.8062
				text = ""
			intervals [1070]:
				xmin = 397.8062
				xmax = 397.8962
				text = "i"
			intervals [1071]:
				xmin = 397.8962
				xmax = 398.0762
				text = "got"
			intervals [1072]:
				xmin = 398.0762
				xmax = 398.2762
				text = "five"
			intervals [1073]:
				xmin = 398.2762
				xmax = 398.6762
				text = "computers"
			intervals [1074]:
				xmin = 398.6762
				xmax = 398.7562
				text = "at"
			intervals [1075]:
				xmin = 398.7562
				xmax = 398.8662
				text = "home"
			intervals [1076]:
				xmin = 398.8662
				xmax = 398.9862
				text = "i'm"
			intervals [1077]:
				xmin = 398.9862
				xmax = 399.1562
				text = "not"
			intervals [1078]:
				xmin = 399.1562
				xmax = 399.5462
				text = "pressed"
			intervals [1079]:
				xmin = 399.5462
				xmax = 399.6362
				text = "to"
			intervals [1080]:
				xmin = 399.6362
				xmax = 399.7362
				text = "get"
			intervals [1081]:
				xmin = 399.7362
				xmax = 399.7962
				text = "on"
			intervals [1082]:
				xmin = 399.7962
				xmax = 399.8862
				text = "your"
			intervals [1083]:
				xmin = 399.8862
				xmax = 400.2262
				text = "computer"
			intervals [1084]:
				xmin = 400.2262
				xmax = 400.3362
				text = "and"
			intervals [1085]:
				xmin = 400.3362
				xmax = 400.4662
				text = "it"
			intervals [1086]:
				xmin = 400.4662
				xmax = 400.6862
				text = "ended"
			intervals [1087]:
				xmin = 400.6862
				xmax = 400.7962
				text = "up"
			intervals [1088]:
				xmin = 400.7962
				xmax = 401.0962
				text = "to"
			intervals [1089]:
				xmin = 401.0962
				xmax = 401.5229
				text = ""
			intervals [1090]:
				xmin = 401.5229
				xmax = 401.6229
				text = "a"
			intervals [1091]:
				xmin = 401.6229
				xmax = 401.7929
				text = "back"
			intervals [1092]:
				xmin = 401.7929
				xmax = 401.8629
				text = ""
			intervals [1093]:
				xmin = 401.8629
				xmax = 401.9929
				text = "and"
			intervals [1094]:
				xmin = 401.9929
				xmax = 402.3529
				text = "forth"
			intervals [1095]:
				xmin = 402.3529
				xmax = 402.4329
				text = ""
			intervals [1096]:
				xmin = 402.4329
				xmax = 402.7529
				text = "thing"
			intervals [1097]:
				xmin = 402.7529
				xmax = 403.1643
				text = ""
			intervals [1098]:
				xmin = 403.1643
				xmax = 403.2643
				text = "and"
			intervals [1099]:
				xmin = 403.2643
				xmax = 403.3143
				text = ""
			intervals [1100]:
				xmin = 403.3143
				xmax = 403.4243
				text = "i"
			intervals [1101]:
				xmin = 403.4243
				xmax = 403.4543
				text = ""
			intervals [1102]:
				xmin = 403.4543
				xmax = 403.5643
				text = "got"
			intervals [1103]:
				xmin = 403.5643
				xmax = 403.6043
				text = ""
			intervals [1104]:
				xmin = 403.6043
				xmax = 404.3343
				text = "suspended"
			intervals [1105]:
				xmin = 404.3343
				xmax = 404.8947
				text = ""
			intervals [1106]:
				xmin = 404.8947
				xmax = 405.0347
				text = "from"
			intervals [1107]:
				xmin = 405.0347
				xmax = 405.4247
				text = "school"
			intervals [1108]:
				xmin = 405.4247
				xmax = 405.663
				text = ""
			intervals [1109]:
				xmin = 405.663
				xmax = 405.803
				text = "well"
			intervals [1110]:
				xmin = 405.803
				xmax = 405.913
				text = "they"
			intervals [1111]:
				xmin = 405.913
				xmax = 406.193
				text = "actually"
			intervals [1112]:
				xmin = 406.193
				xmax = 406.363
				text = "put"
			intervals [1113]:
				xmin = 406.363
				xmax = 406.473
				text = "me"
			intervals [1114]:
				xmin = 406.473
				xmax = 406.703
				text = "out"
			intervals [1115]:
				xmin = 406.703
				xmax = 407.2791
				text = ""
			intervals [1116]:
				xmin = 407.2791
				xmax = 407.9091
				text = "rdx"
			intervals [1117]:
				xmin = 407.9091
				xmax = 408.2491
				text = "so"
			intervals [1118]:
				xmin = 408.2491
				xmax = 408.7926
				text = ""
			intervals [1119]:
				xmin = 408.7926
				xmax = 408.8826
				text = "i"
			intervals [1120]:
				xmin = 408.8826
				xmax = 409.0326
				text = ""
			intervals [1121]:
				xmin = 409.0326
				xmax = 409.3426
				text = "went"
			intervals [1122]:
				xmin = 409.3426
				xmax = 409.4226
				text = "to"
			intervals [1123]:
				xmin = 409.4226
				xmax = 409.5726
				text = ""
			intervals [1124]:
				xmin = 409.5726
				xmax = 409.6026
				text = "rdx"
			intervals [1125]:
				xmin = 409.6026
				xmax = 413.344
				text = ""
			intervals [1126]:
				xmin = 413.344
				xmax = 413.614
				text = "i"
			intervals [1127]:
				xmin = 413.614
				xmax = 413.644
				text = "l-"
			intervals [1128]:
				xmin = 413.644
				xmax = 413.810
				text = ""
			intervals [1129]:
				xmin = 413.810
				xmax = 413.980
				text = "when"
			intervals [1130]:
				xmin = 413.980
				xmax = 414.140
				text = "i"
			intervals [1131]:
				xmin = 414.140
				xmax = 414.410
				text = "left"
			intervals [1132]:
				xmin = 414.410
				xmax = 414.940
				text = "rdx"
			intervals [1133]:
				xmin = 414.940
				xmax = 415.180
				text = "because"
			intervals [1134]:
				xmin = 415.180
				xmax = 415.330
				text = "i"
			intervals [1135]:
				xmin = 415.330
				xmax = 415.520
				text = "was"
			intervals [1136]:
				xmin = 415.520
				xmax = 415.810
				text = "so"
			intervals [1137]:
				xmin = 415.810
				xmax = 416.850
				text = "academically"
			intervals [1138]:
				xmin = 416.850
				xmax = 417.1595
				text = ""
			intervals [1139]:
				xmin = 417.1595
				xmax = 417.6395
				text = "excel"
			intervals [1140]:
				xmin = 417.6395
				xmax = 417.8095
				text = "in"
			intervals [1141]:
				xmin = 417.8095
				xmax = 418.3195
				text = "rdx"
			intervals [1142]:
				xmin = 418.3195
				xmax = 418.7582
				text = ""
			intervals [1143]:
				xmin = 418.7582
				xmax = 419.1182
				text = "um"
			intervals [1144]:
				xmin = 419.1182
				xmax = 419.6782
				text = "rdx"
			intervals [1145]:
				xmin = 419.6782
				xmax = 419.8682
				text = "had"
			intervals [1146]:
				xmin = 419.8682
				xmax = 420.5382
				text = "reopened"
			intervals [1147]:
				xmin = 420.5382
				xmax = 420.9003
				text = ""
			intervals [1148]:
				xmin = 420.9003
				xmax = 420.9903
				text = "and"
			intervals [1149]:
				xmin = 420.9903
				xmax = 421.0903
				text = "so"
			intervals [1150]:
				xmin = 421.0903
				xmax = 421.1803
				text = "i"
			intervals [1151]:
				xmin = 421.1803
				xmax = 421.3503
				text = "had"
			intervals [1152]:
				xmin = 421.3503
				xmax = 421.4803
				text = "to"
			intervals [1153]:
				xmin = 421.4803
				xmax = 421.8103
				text = "apply"
			intervals [1154]:
				xmin = 421.8103
				xmax = 421.9003
				text = "and"
			intervals [1155]:
				xmin = 421.9003
				xmax = 422.0003
				text = "all"
			intervals [1156]:
				xmin = 422.0003
				xmax = 422.1503
				text = "that"
			intervals [1157]:
				xmin = 422.1503
				xmax = 422.5203
				text = "stuff"
			intervals [1158]:
				xmin = 422.5203
				xmax = 422.8423
				text = ""
			intervals [1159]:
				xmin = 422.8423
				xmax = 423.0523
				text = "even"
			intervals [1160]:
				xmin = 423.0523
				xmax = 423.1323
				text = "though"
			intervals [1161]:
				xmin = 423.1323
				xmax = 423.2223
				text = "i"
			intervals [1162]:
				xmin = 423.2223
				xmax = 423.3523
				text = "was"
			intervals [1163]:
				xmin = 423.3523
				xmax = 423.4423
				text = "in"
			intervals [1164]:
				xmin = 423.4423
				xmax = 423.4723
				text = ""
			intervals [1165]:
				xmin = 423.4723
				xmax = 423.8223
				text = "rdx"
			intervals [1166]:
				xmin = 423.8223
				xmax = 423.8823
				text = "i"
			intervals [1167]:
				xmin = 423.8823
				xmax = 424.1923
				text = "wasn't"
			intervals [1168]:
				xmin = 424.1923
				xmax = 424.2623
				text = "a"
			intervals [1169]:
				xmin = 424.2623
				xmax = 424.6923
				text = "product"
			intervals [1170]:
				xmin = 424.6923
				xmax = 424.7923
				text = "of"
			intervals [1171]:
				xmin = 424.7923
				xmax = 425.0023
				text = "that"
			intervals [1172]:
				xmin = 425.0023
				xmax = 425.3623
				text = "school"
			intervals [1173]:
				xmin = 425.3623
				xmax = 425.4723
				text = "so"
			intervals [1174]:
				xmin = 425.4723
				xmax = 425.5423
				text = "i"
			intervals [1175]:
				xmin = 425.5423
				xmax = 425.6723
				text = "was"
			intervals [1176]:
				xmin = 425.6723
				xmax = 425.9323
				text = "always"
			intervals [1177]:
				xmin = 425.9323
				xmax = 426.0023
				text = "the"
			intervals [1178]:
				xmin = 426.0023
				xmax = 426.2023
				text = "one"
			intervals [1179]:
				xmin = 426.2023
				xmax = 426.3823
				text = "doing"
			intervals [1180]:
				xmin = 426.3823
				xmax = 426.4923
				text = "all"
			intervals [1181]:
				xmin = 426.4923
				xmax = 426.6323
				text = "my"
			intervals [1182]:
				xmin = 426.6323
				xmax = 427.0123
				text = "homework"
			intervals [1183]:
				xmin = 427.0123
				xmax = 427.2423
				text = "getting"
			intervals [1184]:
				xmin = 427.2423
				xmax = 427.3523
				text = "good"
			intervals [1185]:
				xmin = 427.3523
				xmax = 427.6723
				text = "grades"
			intervals [1186]:
				xmin = 427.6723
				xmax = 427.7923
				text = "as"
			intervals [1187]:
				xmin = 427.7923
				xmax = 428.0823
				text = "opposed"
			intervals [1188]:
				xmin = 428.0823
				xmax = 428.1523
				text = "to"
			intervals [1189]:
				xmin = 428.1523
				xmax = 428.4123
				text = "everybody"
			intervals [1190]:
				xmin = 428.4123
				xmax = 428.5523
				text = "else"
			intervals [1191]:
				xmin = 428.5523
				xmax = 428.8823
				text = "around"
			intervals [1192]:
				xmin = 428.8823
				xmax = 428.9723
				text = "me"
			intervals [1193]:
				xmin = 428.9723
				xmax = 429.2123
				text = "like"
			intervals [1194]:
				xmin = 429.2123
				xmax = 429.6209
				text = ""
			intervals [1195]:
				xmin = 429.6209
				xmax = 429.7709
				text = "not"
			intervals [1196]:
				xmin = 429.7709
				xmax = 429.9909
				text = "doing"
			intervals [1197]:
				xmin = 429.9909
				xmax = 430.6409
				text = "anything"
			intervals [1198]:
				xmin = 430.6409
				xmax = 432.4943
				text = ""
			intervals [1199]:
				xmin = 432.4943
				xmax = 432.6243
				text = "so"
			intervals [1200]:
				xmin = 432.6243
				xmax = 433.3443
				text = "rdx"
			intervals [1201]:
				xmin = 433.3443
				xmax = 433.3743
				text = ""
			intervals [1202]:
				xmin = 433.3743
				xmax = 433.5643
				text = "is"
			intervals [1203]:
				xmin = 433.5643
				xmax = 433.7343
				text = "in"
			intervals [1204]:
				xmin = 433.7343
				xmax = 434.6043
				text = "southeast"
			intervals [1205]:
				xmin = 434.6043
				xmax = 434.9679
				text = ""
			intervals [1206]:
				xmin = 434.9679
				xmax = 435.4479
				text = "and"
			intervals [1207]:
				xmin = 435.4479
				xmax = 435.5041
				text = ""
			intervals [1208]:
				xmin = 435.5041
				xmax = 435.6841
				text = "there"
			intervals [1209]:
				xmin = 435.6841
				xmax = 435.7341
				text = "s"
			intervals [1210]:
				xmin = 435.7341
				xmax = 435.8141
				text = "the"
			intervals [1211]:
				xmin = 435.8141
				xmax = 436.2241
				text = "woodland"
			intervals [1212]:
				xmin = 436.2241
				xmax = 436.8441
				text = "kids"
			intervals [1213]:
				xmin = 436.8441
				xmax = 436.8741
				text = ""
			intervals [1214]:
				xmin = 436.8741
				xmax = 436.9941
				text = "there"
			intervals [1215]:
				xmin = 436.9941
				xmax = 437.2841
				text = "s"
			intervals [1216]:
				xmin = 437.2841
				xmax = 437.8776
				text = ""
			intervals [1217]:
				xmin = 437.8776
				xmax = 438.0476
				text = "juna"
			intervals [1218]:
				xmin = 438.0476
				xmax = 438.2876
				text = "vista"
			intervals [1219]:
				xmin = 438.2876
				xmax = 438.7776
				text = "terrace"
			intervals [1220]:
				xmin = 438.7776
				xmax = 439.4676
				text = "kids"
			intervals [1221]:
				xmin = 439.4676
				xmax = 439.5676
				text = "it"
			intervals [1222]:
				xmin = 439.5676
				xmax = 439.6976
				text = "s"
			intervals [1223]:
				xmin = 439.6976
				xmax = 440.0276
				text = "the"
			intervals [1224]:
				xmin = 440.0276
				xmax = 440.2304
				text = ""
			intervals [1225]:
				xmin = 440.2304
				xmax = 440.6604
				text = "thirtieth"
			intervals [1226]:
				xmin = 440.6604
				xmax = 441.0004
				text = "street"
			intervals [1227]:
				xmin = 441.0004
				xmax = 441.5704
				text = "kids"
			intervals [1228]:
				xmin = 441.5704
				xmax = 441.6604
				text = "it"
			intervals [1229]:
				xmin = 441.6604
				xmax = 441.7404
				text = "s"
			intervals [1230]:
				xmin = 441.7404
				xmax = 442.0504
				text = "just"
			intervals [1231]:
				xmin = 442.0504
				xmax = 442.4404
				text = "that"
			intervals [1232]:
				xmin = 442.4404
				xmax = 442.8469
				text = ""
			intervals [1233]:
				xmin = 442.8469
				xmax = 443.0969
				text = "naylor"
			intervals [1234]:
				xmin = 443.0969
				xmax = 443.5069
				text = "gardens"
			intervals [1235]:
				xmin = 443.5069
				xmax = 443.5369
				text = ""
			intervals [1236]:
				xmin = 443.5369
				xmax = 443.7469
				text = "that"
			intervals [1237]:
				xmin = 443.7469
				xmax = 443.7969
				text = ""
			intervals [1238]:
				xmin = 443.7969
				xmax = 444.1969
				text = "whole"
			intervals [1239]:
				xmin = 444.1969
				xmax = 444.507
				text = ""
			intervals [1240]:
				xmin = 444.507
				xmax = 445.027
				text = "area"
			intervals [1241]:
				xmin = 445.027
				xmax = 445.6992
				text = ""
			intervals [1242]:
				xmin = 445.6992
				xmax = 445.8192
				text = "so"
			intervals [1243]:
				xmin = 445.8192
				xmax = 445.8792
				text = "it"
			intervals [1244]:
				xmin = 445.8792
				xmax = 445.9092
				text = "s"
			intervals [1245]:
				xmin = 445.9092
				xmax = 446.0192
				text = "like"
			intervals [1246]:
				xmin = 446.0192
				xmax = 446.0792
				text = "a"
			intervals [1247]:
				xmin = 446.0792
				xmax = 446.4892
				text = "neighborhood"
			intervals [1248]:
				xmin = 446.4892
				xmax = 446.6592
				text = "school"
			intervals [1249]:
				xmin = 446.6592
				xmax = 446.7192
				text = "it"
			intervals [1250]:
				xmin = 446.7192
				xmax = 446.7492
				text = "s"
			intervals [1251]:
				xmin = 446.7492
				xmax = 446.8692
				text = "not"
			intervals [1252]:
				xmin = 446.8692
				xmax = 447.0092
				text = "like"
			intervals [1253]:
				xmin = 447.0092
				xmax = 447.0392
				text = "a"
			intervals [1254]:
				xmin = 447.0392
				xmax = 447.0692
				text = ""
			intervals [1255]:
				xmin = 447.0692
				xmax = 447.3192
				text = "school"
			intervals [1256]:
				xmin = 447.3192
				xmax = 447.4792
				text = "like"
			intervals [1257]:
				xmin = 447.4792
				xmax = 447.6092
				text = "oh"
			intervals [1258]:
				xmin = 447.6092
				xmax = 447.7292
				text = "i'm"
			intervals [1259]:
				xmin = 447.7292
				xmax = 448.0192
				text = "sending"
			intervals [1260]:
				xmin = 448.0192
				xmax = 448.1592
				text = "my"
			intervals [1261]:
				xmin = 448.1592
				xmax = 448.4792
				text = "child"
			intervals [1262]:
				xmin = 448.4792
				xmax = 448.6692
				text = "there"
			intervals [1263]:
				xmin = 448.6692
				xmax = 448.8292
				text = ""
			intervals [1264]:
				xmin = 448.8292
				xmax = 449.2692
				text = "no"
			intervals [1265]:
				xmin = 449.2692
				xmax = 450.2025
				text = ""
			intervals [1266]:
				xmin = 450.2025
				xmax = 450.2825
				text = "it"
			intervals [1267]:
				xmin = 450.2825
				xmax = 450.4825
				text = "s"
			intervals [1268]:
				xmin = 450.4825
				xmax = 450.5125
				text = "a"
			intervals [1269]:
				xmin = 450.5125
				xmax = 450.7225
				text = "school"
			intervals [1270]:
				xmin = 450.7225
				xmax = 450.8625
				text = "that"
			intervals [1271]:
				xmin = 450.8625
				xmax = 450.9925
				text = "you"
			intervals [1272]:
				xmin = 450.9925
				xmax = 451.1825
				text = "don't"
			intervals [1273]:
				xmin = 451.1825
				xmax = 451.3025
				text = "want"
			intervals [1274]:
				xmin = 451.3025
				xmax = 451.3625
				text = "to"
			intervals [1275]:
				xmin = 451.3625
				xmax = 451.4925
				text = "go"
			intervals [1276]:
				xmin = 451.4925
				xmax = 451.6325
				text = "to"
			intervals [1277]:
				xmin = 451.6325
				xmax = 451.8125
				text = "i'm"
			intervals [1278]:
				xmin = 451.8125
				xmax = 451.9925
				text = "talking"
			intervals [1279]:
				xmin = 451.9925
				xmax = 452.1125
				text = "my"
			intervals [1280]:
				xmin = 452.1125
				xmax = 452.7825
				text = "grandfather"
			intervals [1281]:
				xmin = 452.7825
				xmax = 452.9025
				text = "and"
			intervals [1282]:
				xmin = 452.9025
				xmax = 453.2925
				text = "grandmother"
			intervals [1283]:
				xmin = 453.2925
				xmax = 453.4325
				text = "was"
			intervals [1284]:
				xmin = 453.4325
				xmax = 453.5825
				text = "in"
			intervals [1285]:
				xmin = 453.5825
				xmax = 454.0725
				text = "tears"
			intervals [1286]:
				xmin = 454.0725
				xmax = 459.8136
				text = ""
			intervals [1287]:
				xmin = 459.8136
				xmax = 460.1836
				text = "yeah"
			intervals [1288]:
				xmin = 460.1836
				xmax = 460.7929
				text = ""
			intervals [1289]:
				xmin = 460.7929
				xmax = 461.0029
				text = "bad"
			intervals [1290]:
				xmin = 461.0029
				xmax = 461.2929
				text = ""
			intervals [1291]:
				xmin = 461.2929
				xmax = 461.6129
				text = "yeah"
			intervals [1292]:
				xmin = 461.6129
				xmax = 461.6429
				text = ""
			intervals [1293]:
				xmin = 461.6429
				xmax = 461.7629
				text = "it"
			intervals [1294]:
				xmin = 461.7629
				xmax = 461.8829
				text = "was"
			intervals [1295]:
				xmin = 461.8829
				xmax = 462.2429
				text = "bad"
			intervals [1296]:
				xmin = 462.2429
				xmax = 462.2729
				text = ""
			intervals [1297]:
				xmin = 462.2729
				xmax = 462.6729
				text = "mm-hm"
			intervals [1298]:
				xmin = 462.6729
				xmax = 463.4356
				text = ""
			intervals [1299]:
				xmin = 463.4356
				xmax = 464.0556
				text = "gangs"
			intervals [1300]:
				xmin = 464.0556
				xmax = 464.0856
				text = ""
			intervals [1301]:
				xmin = 464.0856
				xmax = 464.5756
				text = "mm-hm"
			intervals [1302]:
				xmin = 464.5756
				xmax = 465.190
				text = ""
			intervals [1303]:
				xmin = 465.190
				xmax = 465.540
				text = "<unk>"
			intervals [1304]:
				xmin = 465.540
				xmax = 467.8311
				text = ""
			intervals [1305]:
				xmin = 467.8311
				xmax = 468.5111
				text = "um"
			intervals [1306]:
				xmin = 468.5111
				xmax = 469.8234
				text = ""
			intervals [1307]:
				xmin = 469.8234
				xmax = 470.1734
				text = "not"
			intervals [1308]:
				xmin = 470.1734
				xmax = 470.6334
				text = "necessarily"
			intervals [1309]:
				xmin = 470.6334
				xmax = 470.6634
				text = ""
			intervals [1310]:
				xmin = 470.6634
				xmax = 470.9834
				text = "gang"
			intervals [1311]:
				xmin = 470.9834
				xmax = 471.6534
				text = "activities"
			intervals [1312]:
				xmin = 471.6534
				xmax = 471.7934
				text = "but"
			intervals [1313]:
				xmin = 471.7934
				xmax = 472.3434
				text = "neighborhood"
			intervals [1314]:
				xmin = 472.3434
				xmax = 472.3834
				text = ""
			intervals [1315]:
				xmin = 472.3834
				xmax = 472.9534
				text = "beefs"
			intervals [1316]:
				xmin = 472.9534
				xmax = 473.9783
				text = ""
			intervals [1317]:
				xmin = 473.9783
				xmax = 474.0083
				text = "oh"
			intervals [1318]:
				xmin = 474.0083
				xmax = 475.5357
				text = ""
			intervals [1319]:
				xmin = 475.5357
				xmax = 476.1757
				text = "like"
			intervals [1320]:
				xmin = 476.1757
				xmax = 477.1515
				text = ""
			intervals [1321]:
				xmin = 477.1515
				xmax = 477.2415
				text = "if"
			intervals [1322]:
				xmin = 477.2415
				xmax = 477.7115
				text = "woodland"
			intervals [1323]:
				xmin = 477.7115
				xmax = 477.9215
				text = "was"
			intervals [1324]:
				xmin = 477.9215
				xmax = 478.3615
				text = "beefing"
			intervals [1325]:
				xmin = 478.3615
				xmax = 478.6515
				text = "with"
			intervals [1326]:
				xmin = 478.6515
				xmax = 479.2515
				text = "another"
			intervals [1327]:
				xmin = 479.2515
				xmax = 479.6838
				text = ""
			intervals [1328]:
				xmin = 479.6838
				xmax = 480.2738
				text = "area"
			intervals [1329]:
				xmin = 480.2738
				xmax = 480.9037
				text = ""
			intervals [1330]:
				xmin = 480.9037
				xmax = 481.0637
				text = "they"
			intervals [1331]:
				xmin = 481.0637
				xmax = 481.1837
				text = "would"
			intervals [1332]:
				xmin = 481.1837
				xmax = 481.4937
				text = "fight"
			intervals [1333]:
				xmin = 481.4937
				xmax = 481.5237
				text = ""
			intervals [1334]:
				xmin = 481.5237
				xmax = 481.7337
				text = "like"
			intervals [1335]:
				xmin = 481.7337
				xmax = 481.7937
				text = ""
			intervals [1336]:
				xmin = 481.7937
				xmax = 482.0837
				text = "after"
			intervals [1337]:
				xmin = 482.0837
				xmax = 482.7737
				text = "school"
			intervals [1338]:
				xmin = 482.7737
				xmax = 482.8737
				text = "and"
			intervals [1339]:
				xmin = 482.8737
				xmax = 483.1337
				text = "stuff"
			intervals [1340]:
				xmin = 483.1337
				xmax = 483.3537
				text = "like"
			intervals [1341]:
				xmin = 483.3537
				xmax = 483.6837
				text = "that"
			intervals [1342]:
				xmin = 483.6837
				xmax = 486.1464
				text = ""
			intervals [1343]:
				xmin = 486.1464
				xmax = 486.4464
				text = "no"
			intervals [1344]:
				xmin = 486.4464
				xmax = 486.6364
				text = "no"
			intervals [1345]:
				xmin = 486.6364
				xmax = 486.9564
				text = "guns"
			intervals [1346]:
				xmin = 486.9564
				xmax = 487.0864
				text = "and"
			intervals [1347]:
				xmin = 487.0864
				xmax = 487.4564
				text = "stuff"
			intervals [1348]:
				xmin = 487.4564
				xmax = 487.7164
				text = "no"
			intervals [1349]:
				xmin = 487.7164
				xmax = 490.2604
				text = ""
			intervals [1350]:
				xmin = 490.2604
				xmax = 490.9204
				text = "girls"
			intervals [1351]:
				xmin = 490.9204
				xmax = 491.1204
				text = "and"
			intervals [1352]:
				xmin = 491.1204
				xmax = 491.8504
				text = "boys"
			intervals [1353]:
				xmin = 491.8504
				xmax = 493.1559
				text = ""
			intervals [1354]:
				xmin = 493.1559
				xmax = 493.4659
				text = "different"
			intervals [1355]:
				xmin = 493.4659
				xmax = 493.7859
				text = "groups"
			intervals [1356]:
				xmin = 493.7859
				xmax = 493.8159
				text = ""
			intervals [1357]:
				xmin = 493.8159
				xmax = 494.3659
				text = "mm-hm"
			intervals [1358]:
				xmin = 494.3659
				xmax = 500.9839
				text = ""
			intervals [1359]:
				xmin = 500.9839
				xmax = 501.1839
				text = "no"
			intervals [1360]:
				xmin = 501.1839
				xmax = 501.3439
				text = "if"
			intervals [1361]:
				xmin = 501.3439
				xmax = 501.4339
				text = "they"
			intervals [1362]:
				xmin = 501.4339
				xmax = 501.4939
				text = "if"
			intervals [1363]:
				xmin = 501.4939
				xmax = 501.5639
				text = "it"
			intervals [1364]:
				xmin = 501.5639
				xmax = 501.6739
				text = "was"
			intervals [1365]:
				xmin = 501.6739
				xmax = 501.7339
				text = "a"
			intervals [1366]:
				xmin = 501.7339
				xmax = 502.3139
				text = "neighborhood"
			intervals [1367]:
				xmin = 502.3139
				xmax = 502.4339
				text = "it"
			intervals [1368]:
				xmin = 502.4339
				xmax = 502.5339
				text = "would"
			intervals [1369]:
				xmin = 502.5339
				xmax = 502.6739
				text = "be"
			intervals [1370]:
				xmin = 502.6739
				xmax = 502.8239
				text = "like"
			intervals [1371]:
				xmin = 502.8239
				xmax = 502.9739
				text = "if"
			intervals [1372]:
				xmin = 502.9739
				xmax = 503.0739
				text = "the"
			intervals [1373]:
				xmin = 503.0739
				xmax = 503.3539
				text = "girls"
			intervals [1374]:
				xmin = 503.3539
				xmax = 503.4439
				text = "and"
			intervals [1375]:
				xmin = 503.4439
				xmax = 503.6739
				text = "boys"
			intervals [1376]:
				xmin = 503.6739
				xmax = 503.7739
				text = "from"
			intervals [1377]:
				xmin = 503.7739
				xmax = 503.8739
				text = "your"
			intervals [1378]:
				xmin = 503.8739
				xmax = 504.3739
				text = "neighborhood"
			intervals [1379]:
				xmin = 504.3739
				xmax = 504.6639
				text = "they"
			intervals [1380]:
				xmin = 504.6639
				xmax = 504.7519
				text = ""
			intervals [1381]:
				xmin = 504.7519
				xmax = 505.4019
				text = "together"
			intervals [1382]:
				xmin = 505.4019
				xmax = 505.4319
				text = ""
			intervals [1383]:
				xmin = 505.4319
				xmax = 505.5619
				text = "like"
			intervals [1384]:
				xmin = 505.5619
				xmax = 505.5919
				text = ""
			intervals [1385]:
				xmin = 505.5919
				xmax = 505.8219
				text = "they"
			intervals [1386]:
				xmin = 505.8219
				xmax = 506.2119
				text = "walking"
			intervals [1387]:
				xmin = 506.2119
				xmax = 506.6519
				text = "together"
			intervals [1388]:
				xmin = 506.6519
				xmax = 506.8419
				text = "like"
			intervals [1389]:
				xmin = 506.8419
				xmax = 507.3158
				text = ""
			intervals [1390]:
				xmin = 507.3158
				xmax = 507.6258
				text = "girls"
			intervals [1391]:
				xmin = 507.6258
				xmax = 507.8958
				text = "boys"
			intervals [1392]:
				xmin = 507.8958
				xmax = 508.0958
				text = "it"
			intervals [1393]:
				xmin = 508.0958
				xmax = 508.1258
				text = "s"
			intervals [1394]:
				xmin = 508.1258
				xmax = 508.2458
				text = "the"
			intervals [1395]:
				xmin = 508.2458
				xmax = 508.5258
				text = "whole"
			intervals [1396]:
				xmin = 508.5258
				xmax = 508.9158
				text = "neighborhood"
			intervals [1397]:
				xmin = 508.9158
				xmax = 509.1158
				text = ""
			intervals [1398]:
				xmin = 509.1158
				xmax = 509.2358
				text = "not"
			intervals [1399]:
				xmin = 509.2358
				xmax = 509.5858
				text = "not"
			intervals [1400]:
				xmin = 509.5858
				xmax = 510.0058
				text = ""
			intervals [1401]:
				xmin = 510.0058
				xmax = 510.1458
				text = "by"
			intervals [1402]:
				xmin = 510.1458
				xmax = 510.2758
				text = ""
			intervals [1403]:
				xmin = 510.2758
				xmax = 510.5558
				text = "sex"
			intervals [1404]:
				xmin = 510.5558
				xmax = 510.8588
				text = ""
			intervals [1405]:
				xmin = 510.8588
				xmax = 510.9988
				text = "but"
			intervals [1406]:
				xmin = 510.9988
				xmax = 511.1488
				text = "no"
			intervals [1407]:
				xmin = 511.1488
				xmax = 511.3288
				text = "but"
			intervals [1408]:
				xmin = 511.3288
				xmax = 511.4588
				text = "when"
			intervals [1409]:
				xmin = 511.4588
				xmax = 511.6888
				text = "i"
			intervals [1410]:
				xmin = 511.6888
				xmax = 511.9588
				text = "was"
			intervals [1411]:
				xmin = 511.9588
				xmax = 512.569
				text = ""
			intervals [1412]:
				xmin = 512.569
				xmax = 512.819
				text = "growing"
			intervals [1413]:
				xmin = 512.819
				xmax = 513.209
				text = "up"
			intervals [1414]:
				xmin = 513.209
				xmax = 513.349
				text = "the"
			intervals [1415]:
				xmin = 513.349
				xmax = 513.669
				text = "girl"
			intervals [1416]:
				xmin = 513.669
				xmax = 513.999
				text = "gangs"
			intervals [1417]:
				xmin = 513.999
				xmax = 514.139
				text = "were"
			intervals [1418]:
				xmin = 514.139
				xmax = 514.369
				text = "more"
			intervals [1419]:
				xmin = 514.369
				xmax = 515.039
				text = "popular"
			intervals [1420]:
				xmin = 515.039
				xmax = 515.5219
				text = ""
			intervals [1421]:
				xmin = 515.5219
				xmax = 515.7119
				text = "so"
			intervals [1422]:
				xmin = 515.7119
				xmax = 515.8619
				text = "then"
			intervals [1423]:
				xmin = 515.8619
				xmax = 515.9319
				text = "we"
			intervals [1424]:
				xmin = 515.9319
				xmax = 516.2019
				text = "stopped"
			intervals [1425]:
				xmin = 516.2019
				xmax = 516.4919
				text = "talking"
			intervals [1426]:
				xmin = 516.4919
				xmax = 516.6719
				text = "about"
			intervals [1427]:
				xmin = 516.6719
				xmax = 517.0519
				text = "neighborhoods"
			intervals [1428]:
				xmin = 517.0519
				xmax = 517.1519
				text = "and"
			intervals [1429]:
				xmin = 517.1519
				xmax = 517.2119
				text = "it"
			intervals [1430]:
				xmin = 517.2119
				xmax = 517.7719
				text = "become"
			intervals [1431]:
				xmin = 517.7719
				xmax = 517.9487
				text = ""
			intervals [1432]:
				xmin = 517.9487
				xmax = 518.3287
				text = "girl"
			intervals [1433]:
				xmin = 518.3287
				xmax = 518.7287
				text = "gangs"
			intervals [1434]:
				xmin = 518.7287
				xmax = 518.8787
				text = "like"
			intervals [1435]:
				xmin = 518.8787
				xmax = 518.9187
				text = ""
			intervals [1436]:
				xmin = 518.9187
				xmax = 519.2887
				text = "most"
			intervals [1437]:
				xmin = 519.2887
				xmax = 519.7687
				text = "wanted"
			intervals [1438]:
				xmin = 519.7687
				xmax = 519.7987
				text = ""
			intervals [1439]:
				xmin = 519.7987
				xmax = 520.1187
				text = "shut"
			intervals [1440]:
				xmin = 520.1187
				xmax = 520.2287
				text = "'em"
			intervals [1441]:
				xmin = 520.2287
				xmax = 520.7687
				text = "down"
			intervals [1442]:
				xmin = 520.7687
				xmax = 521.5359
				text = ""
			intervals [1443]:
				xmin = 521.5359
				xmax = 521.7259
				text = "that"
			intervals [1444]:
				xmin = 521.7259
				xmax = 521.9859
				text = "type"
			intervals [1445]:
				xmin = 521.9859
				xmax = 522.0459
				text = "of"
			intervals [1446]:
				xmin = 522.0459
				xmax = 522.2759
				text = "stuff"
			intervals [1447]:
				xmin = 522.2759
				xmax = 526.5634
				text = ""
			intervals [1448]:
				xmin = 526.5634
				xmax = 526.8134
				text = "no"
			intervals [1449]:
				xmin = 526.8134
				xmax = 527.0034
				text = "that"
			intervals [1450]:
				xmin = 527.0034
				xmax = 527.1534
				text = "was"
			intervals [1451]:
				xmin = 527.1534
				xmax = 527.8734
				text = "just"
			intervals [1452]:
				xmin = 527.8734
				xmax = 527.9696
				text = ""
			intervals [1453]:
				xmin = 527.9696
				xmax = 528.2396
				text = "all"
			intervals [1454]:
				xmin = 528.2396
				xmax = 528.4796
				text = "over"
			intervals [1455]:
				xmin = 528.4796
				xmax = 528.6996
				text = "like"
			intervals [1456]:
				xmin = 528.6996
				xmax = 528.8096
				text = "you"
			intervals [1457]:
				xmin = 528.8096
				xmax = 528.9996
				text = "could"
			intervals [1458]:
				xmin = 528.9996
				xmax = 529.1396
				text = "be"
			intervals [1459]:
				xmin = 529.1396
				xmax = 529.4796
				text = "from"
			intervals [1460]:
				xmin = 529.4796
				xmax = 529.5096
				text = ""
			intervals [1461]:
				xmin = 529.5096
				xmax = 529.8296
				text = "different"
			intervals [1462]:
				xmin = 529.8296
				xmax = 530.6196
				text = "places"
			intervals [1463]:
				xmin = 530.6196
				xmax = 537.9199
				text = ""
			intervals [1464]:
				xmin = 537.9199
				xmax = 538.4099
				text = "different"
			intervals [1465]:
				xmin = 538.4099
				xmax = 538.580
				text = ""
			intervals [1466]:
				xmin = 538.580
				xmax = 538.900
				text = "yep"
			intervals [1467]:
				xmin = 538.900
				xmax = 539.000
				text = "and"
			intervals [1468]:
				xmin = 539.000
				xmax = 539.060
				text = "it"
			intervals [1469]:
				xmin = 539.060
				xmax = 539.090
				text = "s"
			intervals [1470]:
				xmin = 539.090
				xmax = 539.430
				text = "probably"
			intervals [1471]:
				xmin = 539.430
				xmax = 540.310
				text = "ages"
			intervals [1472]:
				xmin = 540.310
				xmax = 543.6661
				text = ""
			intervals [1473]:
				xmin = 543.6661
				xmax = 544.9561
				text = "mm-hm"
			intervals [1474]:
				xmin = 544.9561
				xmax = 545.3214
				text = ""
			intervals [1475]:
				xmin = 545.3214
				xmax = 545.4214
				text = "but"
			intervals [1476]:
				xmin = 545.4214
				xmax = 545.5814
				text = "like"
			intervals [1477]:
				xmin = 545.5814
				xmax = 545.8614
				text = "most"
			intervals [1478]:
				xmin = 545.8614
				xmax = 546.1014
				text = "when"
			intervals [1479]:
				xmin = 546.1014
				xmax = 546.1914
				text = "i"
			intervals [1480]:
				xmin = 546.1914
				xmax = 546.3214
				text = "was"
			intervals [1481]:
				xmin = 546.3214
				xmax = 546.4814
				text = "coming"
			intervals [1482]:
				xmin = 546.4814
				xmax = 546.5614
				text = "up"
			intervals [1483]:
				xmin = 546.5614
				xmax = 546.6214
				text = "it"
			intervals [1484]:
				xmin = 546.6214
				xmax = 546.7314
				text = "was"
			intervals [1485]:
				xmin = 546.7314
				xmax = 546.8214
				text = "like"
			intervals [1486]:
				xmin = 546.8214
				xmax = 547.0814
				text = "most"
			intervals [1487]:
				xmin = 547.0814
				xmax = 547.5814
				text = "wanted"
			intervals [1488]:
				xmin = 547.5814
				xmax = 547.8314
				text = "shut"
			intervals [1489]:
				xmin = 547.8314
				xmax = 547.8614
				text = ""
			intervals [1490]:
				xmin = 547.8614
				xmax = 548.0114
				text = "'em"
			intervals [1491]:
				xmin = 548.0114
				xmax = 548.4914
				text = "down"
			intervals [1492]:
				xmin = 548.4914
				xmax = 549.6987
				text = ""
			intervals [1493]:
				xmin = 549.6987
				xmax = 549.9687
				text = "those"
			intervals [1494]:
				xmin = 549.9687
				xmax = 550.0587
				text = "type"
			intervals [1495]:
				xmin = 550.0587
				xmax = 550.1887
				text = "of"
			intervals [1496]:
				xmin = 550.1887
				xmax = 550.3987
				text = ""
			intervals [1497]:
				xmin = 550.3987
				xmax = 550.6887
				text = "things"
			intervals [1498]:
				xmin = 550.6887
				xmax = 554.0667
				text = ""
			intervals [1499]:
				xmin = 554.0667
				xmax = 555.2367
				text = "<unk>"
			intervals [1500]:
				xmin = 555.2367
				xmax = 556.7639
				text = ""
			intervals [1501]:
				xmin = 556.7639
				xmax = 557.0139
				text = "not"
			intervals [1502]:
				xmin = 557.0139
				xmax = 557.9839
				text = "necessarily"
			intervals [1503]:
				xmin = 557.9839
				xmax = 558.1794
				text = ""
			intervals [1504]:
				xmin = 558.1794
				xmax = 558.4594
				text = "in"
			intervals [1505]:
				xmin = 558.4594
				xmax = 558.6294
				text = "the"
			intervals [1506]:
				xmin = 558.6294
				xmax = 559.1794
				text = "gang"
			intervals [1507]:
				xmin = 559.1794
				xmax = 559.5558
				text = ""
			intervals [1508]:
				xmin = 559.5558
				xmax = 560.2058
				text = "but"
			intervals [1509]:
				xmin = 560.2058
				xmax = 560.2358
				text = ""
			intervals [1510]:
				xmin = 560.2358
				xmax = 561.1058
				text = "um"
			intervals [1511]:
				xmin = 561.1058
				xmax = 561.8373
				text = ""
			intervals [1512]:
				xmin = 561.8373
				xmax = 561.9973
				text = "<unk>"
			intervals [1513]:
				xmin = 561.9973
				xmax = 562.1773
				text = "i"
			intervals [1514]:
				xmin = 562.1773
				xmax = 562.6073
				text = "knew"
			intervals [1515]:
				xmin = 562.6073
				xmax = 567.5915
				text = ""
			intervals [1516]:
				xmin = 567.5915
				xmax = 567.7715
				text = "i"
			intervals [1517]:
				xmin = 567.7715
				xmax = 568.2915
				text = "necessarily"
			intervals [1518]:
				xmin = 568.2915
				xmax = 568.5715
				text = "wasn't"
			intervals [1519]:
				xmin = 568.5715
				xmax = 568.7915
				text = "in"
			intervals [1520]:
				xmin = 568.7915
				xmax = 568.9115
				text = "it"
			intervals [1521]:
				xmin = 568.9115
				xmax = 568.9415
				text = ""
			intervals [1522]:
				xmin = 568.9415
				xmax = 569.4015
				text = "but"
			intervals [1523]:
				xmin = 569.4015
				xmax = 570.2342
				text = ""
			intervals [1524]:
				xmin = 570.2342
				xmax = 570.4342
				text = "my"
			intervals [1525]:
				xmin = 570.4342
				xmax = 571.2042
				text = "grandfather"
			intervals [1526]:
				xmin = 571.2042
				xmax = 571.3242
				text = "and"
			intervals [1527]:
				xmin = 571.3242
				xmax = 571.4142
				text = "the"
			intervals [1528]:
				xmin = 571.4142
				xmax = 571.9742
				text = "principal"
			intervals [1529]:
				xmin = 571.9742
				xmax = 572.0942
				text = "at"
			intervals [1530]:
				xmin = 572.0942
				xmax = 572.3042
				text = "my"
			intervals [1531]:
				xmin = 572.3042
				xmax = 572.6642
				text = "school"
			intervals [1532]:
				xmin = 572.6642
				xmax = 572.9142
				text = "thought"
			intervals [1533]:
				xmin = 572.9142
				xmax = 573.0742
				text = "that"
			intervals [1534]:
				xmin = 573.0742
				xmax = 573.1542
				text = "i"
			intervals [1535]:
				xmin = 573.1542
				xmax = 573.2742
				text = "was"
			intervals [1536]:
				xmin = 573.2742
				xmax = 573.4042
				text = "in"
			intervals [1537]:
				xmin = 573.4042
				xmax = 573.4842
				text = "a"
			intervals [1538]:
				xmin = 573.4842
				xmax = 573.8442
				text = "gang"
			intervals [1539]:
				xmin = 573.8442
				xmax = 573.8742
				text = ""
			intervals [1540]:
				xmin = 573.8742
				xmax = 574.0142
				text = "it"
			intervals [1541]:
				xmin = 574.0142
				xmax = 574.1542
				text = "was"
			intervals [1542]:
				xmin = 574.1542
				xmax = 574.1842
				text = "a"
			intervals [1543]:
				xmin = 574.1842
				xmax = 574.4642
				text = "hard"
			intervals [1544]:
				xmin = 574.4642
				xmax = 574.6842
				text = "time"
			intervals [1545]:
				xmin = 574.6842
				xmax = 574.7542
				text = "for"
			intervals [1546]:
				xmin = 574.7542
				xmax = 574.8842
				text = "my"
			intervals [1547]:
				xmin = 574.8842
				xmax = 575.2342
				text = "grandpa"
			intervals [1548]:
				xmin = 575.2342
				xmax = 575.3342
				text = "they're"
			intervals [1549]:
				xmin = 575.3342
				xmax = 575.4442
				text = "like"
			intervals [1550]:
				xmin = 575.4442
				xmax = 575.5142
				text = "oh"
			intervals [1551]:
				xmin = 575.5142
				xmax = 575.6442
				text = "my"
			intervals [1552]:
				xmin = 575.6442
				xmax = 575.8442
				text = "gosh"
			intervals [1553]:
				xmin = 575.8442
				xmax = 575.8942
				text = "i"
			intervals [1554]:
				xmin = 575.8942
				xmax = 576.0842
				text = "shouldn't"
			intervals [1555]:
				xmin = 576.0842
				xmax = 576.1742
				text = "have"
			intervals [1556]:
				xmin = 576.1742
				xmax = 576.3442
				text = "sent"
			intervals [1557]:
				xmin = 576.3442
				xmax = 576.4442
				text = "you"
			intervals [1558]:
				xmin = 576.4442
				xmax = 576.5542
				text = "here"
			intervals [1559]:
				xmin = 576.5542
				xmax = 576.7842
				text = "because"
			intervals [1560]:
				xmin = 576.7842
				xmax = 576.8842
				text = "i"
			intervals [1561]:
				xmin = 576.8842
				xmax = 577.5742
				text = "became"
			intervals [1562]:
				xmin = 577.5742
				xmax = 578.0454
				text = ""
			intervals [1563]:
				xmin = 578.0454
				xmax = 578.3654
				text = "into"
			intervals [1564]:
				xmin = 578.3654
				xmax = 578.5254
				text = "all"
			intervals [1565]:
				xmin = 578.5254
				xmax = 578.6054
				text = "the"
			intervals [1566]:
				xmin = 578.6054
				xmax = 578.8554
				text = "stuff"
			intervals [1567]:
				xmin = 578.8554
				xmax = 578.9754
				text = "that"
			intervals [1568]:
				xmin = 578.9754
				xmax = 579.0954
				text = "they"
			intervals [1569]:
				xmin = 579.0954
				xmax = 579.2454
				text = "was"
			intervals [1570]:
				xmin = 579.2454
				xmax = 579.6154
				text = "doing"
			intervals [1571]:
				xmin = 579.6154
				xmax = 579.7954
				text = "not"
			intervals [1572]:
				xmin = 579.7954
				xmax = 580.2554
				text = "necessarily"
			intervals [1573]:
				xmin = 580.2554
				xmax = 580.3454
				text = "like"
			intervals [1574]:
				xmin = 580.3454
				xmax = 580.4154
				text = "the"
			intervals [1575]:
				xmin = 580.4154
				xmax = 580.6454
				text = "fighting"
			intervals [1576]:
				xmin = 580.6454
				xmax = 580.7054
				text = "and"
			intervals [1577]:
				xmin = 580.7054
				xmax = 580.8754
				text = "stuff"
			intervals [1578]:
				xmin = 580.8754
				xmax = 580.9854
				text = "but"
			intervals [1579]:
				xmin = 580.9854
				xmax = 581.0554
				text = "the"
			intervals [1580]:
				xmin = 581.0554
				xmax = 581.5454
				text = "fashion"
			intervals [1581]:
				xmin = 581.5454
				xmax = 581.6354
				text = "and"
			intervals [1582]:
				xmin = 581.6354
				xmax = 581.9154
				text = "stuff"
			intervals [1583]:
				xmin = 581.9154
				xmax = 582.4054
				text = "behind"
			intervals [1584]:
				xmin = 582.4054
				xmax = 582.5554
				text = "it"
			intervals [1585]:
				xmin = 582.5554
				xmax = 583.1102
				text = ""
			intervals [1586]:
				xmin = 583.1102
				xmax = 583.2102
				text = "so"
			intervals [1587]:
				xmin = 583.2102
				xmax = 583.4602
				text = "they"
			intervals [1588]:
				xmin = 583.4602
				xmax = 583.7002
				text = "thought"
			intervals [1589]:
				xmin = 583.7002
				xmax = 583.8102
				text = "it"
			intervals [1590]:
				xmin = 583.8102
				xmax = 584.0302
				text = "was"
			intervals [1591]:
				xmin = 584.0302
				xmax = 584.3802
				text = "gang"
			intervals [1592]:
				xmin = 584.3802
				xmax = 584.8702
				text = "affiliated"
			intervals [1593]:
				xmin = 584.8702
				xmax = 585.0002
				text = "but"
			intervals [1594]:
				xmin = 585.0002
				xmax = 585.0902
				text = "it"
			intervals [1595]:
				xmin = 585.0902
				xmax = 585.2702
				text = "really"
			intervals [1596]:
				xmin = 585.2702
				xmax = 585.5602
				text = "wasn't"
			intervals [1597]:
				xmin = 585.5602
				xmax = 585.6702
				text = "so"
			intervals [1598]:
				xmin = 585.6702
				xmax = 585.8402
				text = "this"
			intervals [1599]:
				xmin = 585.8402
				xmax = 586.0202
				text = "was"
			intervals [1600]:
				xmin = 586.0202
				xmax = 586.0502
				text = "a"
			intervals [1601]:
				xmin = 586.0502
				xmax = 586.4202
				text = "time"
			intervals [1602]:
				xmin = 586.4202
				xmax = 586.6802
				text = "when"
			intervals [1603]:
				xmin = 586.6802
				xmax = 586.995
				text = ""
			intervals [1604]:
				xmin = 586.995
				xmax = 587.135
				text = "the"
			intervals [1605]:
				xmin = 587.135
				xmax = 587.395
				text = "girls"
			intervals [1606]:
				xmin = 587.395
				xmax = 587.525
				text = "was"
			intervals [1607]:
				xmin = 587.525
				xmax = 587.735
				text = "wearing"
			intervals [1608]:
				xmin = 587.735
				xmax = 588.095
				text = "rubber"
			intervals [1609]:
				xmin = 588.095
				xmax = 588.795
				text = "bands"
			intervals [1610]:
				xmin = 588.795
				xmax = 588.825
				text = ""
			intervals [1611]:
				xmin = 588.825
				xmax = 589.235
				text = "around"
			intervals [1612]:
				xmin = 589.235
				xmax = 589.495
				text = "their"
			intervals [1613]:
				xmin = 589.495
				xmax = 589.9875
				text = ""
			intervals [1614]:
				xmin = 589.9875
				xmax = 590.4375
				text = "um"
			intervals [1615]:
				xmin = 590.4375
				xmax = 590.5175
				text = ""
			intervals [1616]:
				xmin = 590.5175
				xmax = 591.4775
				text = "jeans"
			intervals [1617]:
				xmin = 591.4775
				xmax = 592.1297
				text = ""
			intervals [1618]:
				xmin = 592.1297
				xmax = 592.2497
				text = "and"
			intervals [1619]:
				xmin = 592.2497
				xmax = 592.4697
				text = "like"
			intervals [1620]:
				xmin = 592.4697
				xmax = 593.4997
				text = "bandanas"
			intervals [1621]:
				xmin = 593.4997
				xmax = 593.6097
				text = "and"
			intervals [1622]:
				xmin = 593.6097
				xmax = 593.8797
				text = "stuff"
			intervals [1623]:
				xmin = 593.8797
				xmax = 594.1097
				text = "like"
			intervals [1624]:
				xmin = 594.1097
				xmax = 594.5597
				text = "that"
			intervals [1625]:
				xmin = 594.5597
				xmax = 595.0362
				text = ""
			intervals [1626]:
				xmin = 595.0362
				xmax = 595.2762
				text = "and"
			intervals [1627]:
				xmin = 595.2762
				xmax = 595.3762
				text = "so"
			intervals [1628]:
				xmin = 595.3762
				xmax = 595.4662
				text = "the"
			intervals [1629]:
				xmin = 595.4662
				xmax = 596.1962
				text = "principal"
			intervals [1630]:
				xmin = 596.1962
				xmax = 596.3462
				text = ""
			intervals [1631]:
				xmin = 596.3462
				xmax = 596.4762
				text = "of"
			intervals [1632]:
				xmin = 596.4762
				xmax = 596.7862
				text = "course"
			intervals [1633]:
				xmin = 596.7862
				xmax = 596.9562
				text = "cause"
			intervals [1634]:
				xmin = 596.9562
				xmax = 597.0362
				text = "it"
			intervals [1635]:
				xmin = 597.0362
				xmax = 597.4162
				text = "was"
			intervals [1636]:
				xmin = 597.4162
				xmax = 597.7034
				text = ""
			intervals [1637]:
				xmin = 597.7034
				xmax = 598.0734
				text = "me"
			intervals [1638]:
				xmin = 598.0734
				xmax = 598.1734
				text = "and"
			intervals [1639]:
				xmin = 598.1734
				xmax = 598.2534
				text = "i"
			intervals [1640]:
				xmin = 598.2534
				xmax = 598.5734
				text = "guess"
			intervals [1641]:
				xmin = 598.5734
				xmax = 598.7934
				text = "she"
			intervals [1642]:
				xmin = 598.7934
				xmax = 598.8434
				text = ""
			intervals [1643]:
				xmin = 598.8434
				xmax = 599.1934
				text = "felt"
			intervals [1644]:
				xmin = 599.1934
				xmax = 599.4534
				text = "like"
			intervals [1645]:
				xmin = 599.4534
				xmax = 599.5434
				text = "i"
			intervals [1646]:
				xmin = 599.5434
				xmax = 599.6734
				text = "was"
			intervals [1647]:
				xmin = 599.6734
				xmax = 600.2734
				text = "different"
			intervals [1648]:
				xmin = 600.2734
				xmax = 600.6912
				text = ""
			intervals [1649]:
				xmin = 600.6912
				xmax = 600.8712
				text = "from"
			intervals [1650]:
				xmin = 600.8712
				xmax = 601.0712
				text = "that"
			intervals [1651]:
				xmin = 601.0712
				xmax = 601.1612
				text = "i"
			intervals [1652]:
				xmin = 601.1612
				xmax = 601.2912
				text = "mean"
			intervals [1653]:
				xmin = 601.2912
				xmax = 601.4912
				text = "once"
			intervals [1654]:
				xmin = 601.4912
				xmax = 601.6512
				text = "that"
			intervals [1655]:
				xmin = 601.6512
				xmax = 601.6812
				text = ""
			intervals [1656]:
				xmin = 601.6812
				xmax = 602.0812
				text = "happened"
			intervals [1657]:
				xmin = 602.0812
				xmax = 602.2412
				text = "for"
			intervals [1658]:
				xmin = 602.2412
				xmax = 602.5912
				text = "me"
			intervals [1659]:
				xmin = 602.5912
				xmax = 602.7312
				text = ""
			intervals [1660]:
				xmin = 602.7312
				xmax = 603.0812
				text = "she"
			intervals [1661]:
				xmin = 603.0812
				xmax = 603.3712
				text = "made"
			intervals [1662]:
				xmin = 603.3712
				xmax = 603.4612
				text = "it"
			intervals [1663]:
				xmin = 603.4612
				xmax = 603.5712
				text = "a"
			intervals [1664]:
				xmin = 603.5712
				xmax = 603.6412
				text = ""
			intervals [1665]:
				xmin = 603.6412
				xmax = 603.8412
				text = "point"
			intervals [1666]:
				xmin = 603.8412
				xmax = 603.9812
				text = "to"
			intervals [1667]:
				xmin = 603.9812
				xmax = 604.6212
				text = "contact"
			intervals [1668]:
				xmin = 604.6212
				xmax = 604.6912
				text = ""
			intervals [1669]:
				xmin = 604.6912
				xmax = 604.8412
				text = "my"
			intervals [1670]:
				xmin = 604.8412
				xmax = 605.4512
				text = "grandfather"
			intervals [1671]:
				xmin = 605.4512
				xmax = 605.8212
				text = "like"
			intervals [1672]:
				xmin = 605.8212
				xmax = 606.3312
				text = "rdx"
			intervals [1673]:
				xmin = 606.3312
				xmax = 606.5612
				text = "starting"
			intervals [1674]:
				xmin = 606.5612
				xmax = 606.6212
				text = "to"
			intervals [1675]:
				xmin = 606.6212
				xmax = 606.6812
				text = "go"
			intervals [1676]:
				xmin = 606.6812
				xmax = 606.8612
				text = "down"
			intervals [1677]:
				xmin = 606.8612
				xmax = 606.9712
				text = "the"
			intervals [1678]:
				xmin = 606.9712
				xmax = 607.2412
				text = "wrong"
			intervals [1679]:
				xmin = 607.2412
				xmax = 607.7612
				text = "path"
			intervals [1680]:
				xmin = 607.7612
				xmax = 607.9312
				text = ""
			intervals [1681]:
				xmin = 607.9312
				xmax = 608.1612
				text = "and"
			intervals [1682]:
				xmin = 608.1612
				xmax = 608.7449
				text = ""
			intervals [1683]:
				xmin = 608.7449
				xmax = 608.8249
				text = "you"
			intervals [1684]:
				xmin = 608.8249
				xmax = 608.9449
				text = "might"
			intervals [1685]:
				xmin = 608.9449
				xmax = 609.0749
				text = "wanna"
			intervals [1686]:
				xmin = 609.0749
				xmax = 609.1449
				text = "ch-"
			intervals [1687]:
				xmin = 609.1449
				xmax = 609.1849
				text = ""
			intervals [1688]:
				xmin = 609.1849
				xmax = 609.3249
				text = "but"
			intervals [1689]:
				xmin = 609.3249
				xmax = 609.4749
				text = "i"
			intervals [1690]:
				xmin = 609.4749
				xmax = 609.7949
				text = "really"
			intervals [1691]:
				xmin = 609.7949
				xmax = 610.1049
				text = "wasn't"
			intervals [1692]:
				xmin = 610.1049
				xmax = 610.2149
				text = "in"
			intervals [1693]:
				xmin = 610.2149
				xmax = 610.2749
				text = "a"
			intervals [1694]:
				xmin = 610.2749
				xmax = 610.4949
				text = "gang"
			intervals [1695]:
				xmin = 610.4949
				xmax = 610.5749
				text = "it"
			intervals [1696]:
				xmin = 610.5749
				xmax = 610.7449
				text = "was"
			intervals [1697]:
				xmin = 610.7449
				xmax = 611.0549
				text = "just"
			intervals [1698]:
				xmin = 611.0549
				xmax = 611.0849
				text = ""
			intervals [1699]:
				xmin = 611.0849
				xmax = 611.1649
				text = "it"
			intervals [1700]:
				xmin = 611.1649
				xmax = 611.3349
				text = "was"
			intervals [1701]:
				xmin = 611.3349
				xmax = 611.6949
				text = "cute"
			intervals [1702]:
				xmin = 611.6949
				xmax = 612.3077
				text = ""
			intervals [1703]:
				xmin = 612.3077
				xmax = 613.0477
				text = "fashionable"
			intervals [1704]:
				xmin = 613.0477
				xmax = 613.0877
				text = ""
			intervals [1705]:
				xmin = 613.0877
				xmax = 613.1477
				text = "at"
			intervals [1706]:
				xmin = 613.1477
				xmax = 613.2377
				text = "the"
			intervals [1707]:
				xmin = 613.2377
				xmax = 613.3777
				text = ""
			intervals [1708]:
				xmin = 613.3777
				xmax = 613.7177
				text = "time"
			intervals [1709]:
				xmin = 613.7177
				xmax = 613.8677
				text = "but"
			intervals [1710]:
				xmin = 613.8677
				xmax = 613.9377
				text = "i"
			intervals [1711]:
				xmin = 613.9377
				xmax = 614.3677
				text = "wasn't"
			intervals [1712]:
				xmin = 614.3677
				xmax = 614.5677
				text = "in"
			intervals [1713]:
				xmin = 614.5677
				xmax = 614.8577
				text = "no"
			intervals [1714]:
				xmin = 614.8577
				xmax = 615.090
				text = ""
			intervals [1715]:
				xmin = 615.090
				xmax = 615.400
				text = "gang"
			intervals [1716]:
				xmin = 615.400
				xmax = 615.470
				text = ""
			intervals [1717]:
				xmin = 615.470
				xmax = 615.700
				text = "no"
			intervals [1718]:
				xmin = 615.700
				xmax = 616.190
				text = ""
			intervals [1719]:
				xmin = 616.190
				xmax = 616.710
				text = "<unk>"
			intervals [1720]:
				xmin = 616.710
				xmax = 619.9102
				text = ""
			intervals [1721]:
				xmin = 619.9102
				xmax = 620.0202
				text = "i"
			intervals [1722]:
				xmin = 620.0202
				xmax = 620.1302
				text = "was"
			intervals [1723]:
				xmin = 620.1302
				xmax = 620.2502
				text = "there"
			intervals [1724]:
				xmin = 620.2502
				xmax = 620.6502
				text = "seventh"
			intervals [1725]:
				xmin = 620.6502
				xmax = 620.7302
				text = "and"
			intervals [1726]:
				xmin = 620.7302
				xmax = 620.9302
				text = "eighth"
			intervals [1727]:
				xmin = 620.9302
				xmax = 620.9802
				text = ""
			intervals [1728]:
				xmin = 620.9802
				xmax = 621.3602
				text = "grade"
			intervals [1729]:
				xmin = 621.3602
				xmax = 622.7173
				text = ""
			intervals [1730]:
				xmin = 622.7173
				xmax = 623.3173
				text = "mm-hm"
			intervals [1731]:
				xmin = 623.3173
				xmax = 624.4347
				text = ""
			intervals [1732]:
				xmin = 624.4347
				xmax = 624.8847
				text = "yes"
			intervals [1733]:
				xmin = 624.8847
				xmax = 626.8335
				text = ""
			intervals [1734]:
				xmin = 626.8335
				xmax = 627.3435
				text = "completely"
			intervals [1735]:
				xmin = 627.3435
				xmax = 627.8635
				text = "different"
			intervals [1736]:
				xmin = 627.8635
				xmax = 628.2443
				text = ""
			intervals [1737]:
				xmin = 628.2443
				xmax = 628.9143
				text = "because"
			intervals [1738]:
				xmin = 628.9143
				xmax = 629.1243
				text = "being"
			intervals [1739]:
				xmin = 629.1243
				xmax = 629.2943
				text = "at"
			intervals [1740]:
				xmin = 629.2943
				xmax = 629.9343
				text = "rdx"
			intervals [1741]:
				xmin = 629.9343
				xmax = 630.0143
				text = ""
			intervals [1742]:
				xmin = 630.0143
				xmax = 630.2643
				text = "i"
			intervals [1743]:
				xmin = 630.2643
				xmax = 630.5843
				text = "was"
			intervals [1744]:
				xmin = 630.5843
				xmax = 630.6143
				text = ""
			intervals [1745]:
				xmin = 630.6143
				xmax = 630.9943
				text = "one"
			intervals [1746]:
				xmin = 630.9943
				xmax = 631.2143
				text = "who"
			intervals [1747]:
				xmin = 631.2143
				xmax = 631.5543
				text = "wanted"
			intervals [1748]:
				xmin = 631.5543
				xmax = 631.5843
				text = ""
			intervals [1749]:
				xmin = 631.5843
				xmax = 631.9143
				text = "to"
			intervals [1750]:
				xmin = 631.9143
				xmax = 632.0561
				text = ""
			intervals [1751]:
				xmin = 632.0561
				xmax = 632.2661
				text = "do"
			intervals [1752]:
				xmin = 632.2661
				xmax = 632.4961
				text = "work"
			intervals [1753]:
				xmin = 632.4961
				xmax = 632.6461
				text = "as"
			intervals [1754]:
				xmin = 632.6461
				xmax = 632.9661
				text = "opposed"
			intervals [1755]:
				xmin = 632.9661
				xmax = 633.0561
				text = "to"
			intervals [1756]:
				xmin = 633.0561
				xmax = 633.4961
				text = "everybody"
			intervals [1757]:
				xmin = 633.4961
				xmax = 633.7361
				text = "else"
			intervals [1758]:
				xmin = 633.7361
				xmax = 633.9661
				text = "not"
			intervals [1759]:
				xmin = 633.9661
				xmax = 634.2661
				text = "wanting"
			intervals [1760]:
				xmin = 634.2661
				xmax = 634.5261
				text = "to"
			intervals [1761]:
				xmin = 634.5261
				xmax = 634.995
				text = ""
			intervals [1762]:
				xmin = 634.995
				xmax = 635.165
				text = "but"
			intervals [1763]:
				xmin = 635.165
				xmax = 635.285
				text = "then"
			intervals [1764]:
				xmin = 635.285
				xmax = 635.395
				text = "when"
			intervals [1765]:
				xmin = 635.395
				xmax = 635.455
				text = "i"
			intervals [1766]:
				xmin = 635.455
				xmax = 635.585
				text = "went"
			intervals [1767]:
				xmin = 635.585
				xmax = 635.645
				text = "to"
			intervals [1768]:
				xmin = 635.645
				xmax = 636.115
				text = "rdx"
			intervals [1769]:
				xmin = 636.115
				xmax = 636.215
				text = "this"
			intervals [1770]:
				xmin = 636.215
				xmax = 636.375
				text = "coming"
			intervals [1771]:
				xmin = 636.375
				xmax = 636.555
				text = "from"
			intervals [1772]:
				xmin = 636.555
				xmax = 637.095
				text = "everybody"
			intervals [1773]:
				xmin = 637.095
				xmax = 637.375
				text = "that"
			intervals [1774]:
				xmin = 637.375
				xmax = 637.6212
				text = ""
			intervals [1775]:
				xmin = 637.6212
				xmax = 637.9012
				text = "wanted"
			intervals [1776]:
				xmin = 637.9012
				xmax = 638.0812
				text = "good"
			intervals [1777]:
				xmin = 638.0812
				xmax = 638.1912
				text = "for"
			intervals [1778]:
				xmin = 638.1912
				xmax = 638.7312
				text = "theirself"
			intervals [1779]:
				xmin = 638.7312
				xmax = 638.9712
				text = "wanted"
			intervals [1780]:
				xmin = 638.9712
				xmax = 639.0212
				text = ""
			intervals [1781]:
				xmin = 639.0212
				xmax = 639.3612
				text = "different"
			intervals [1782]:
				xmin = 639.3612
				xmax = 639.5512
				text = "wanted"
			intervals [1783]:
				xmin = 639.5512
				xmax = 639.7312
				text = "better"
			intervals [1784]:
				xmin = 639.7312
				xmax = 640.0065
				text = ""
			intervals [1785]:
				xmin = 640.0065
				xmax = 640.1765
				text = "so"
			intervals [1786]:
				xmin = 640.1765
				xmax = 640.2365
				text = "it"
			intervals [1787]:
				xmin = 640.2365
				xmax = 640.3565
				text = "was"
			intervals [1788]:
				xmin = 640.3565
				xmax = 640.5665
				text = "w"
			intervals [1789]:
				xmin = 640.5665
				xmax = 640.7712
				text = ""
			intervals [1790]:
				xmin = 640.7712
				xmax = 640.8412
				text = "it"
			intervals [1791]:
				xmin = 640.8412
				xmax = 640.9712
				text = "was"
			intervals [1792]:
				xmin = 640.9712
				xmax = 641.0412
				text = "a"
			intervals [1793]:
				xmin = 641.0412
				xmax = 641.6812
				text = "academic"
			intervals [1794]:
				xmin = 641.6812
				xmax = 641.825
				text = ""
			intervals [1795]:
				xmin = 641.825
				xmax = 642.585
				text = "competition"
			intervals [1796]:
				xmin = 642.585
				xmax = 642.645
				text = ""
			intervals [1797]:
				xmin = 642.645
				xmax = 642.785
				text = "so"
			intervals [1798]:
				xmin = 642.785
				xmax = 642.905
				text = "it"
			intervals [1799]:
				xmin = 642.905
				xmax = 642.985
				text = "s"
			intervals [1800]:
				xmin = 642.985
				xmax = 643.065
				text = "a"
			intervals [1801]:
				xmin = 643.065
				xmax = 643.635
				text = "competition"
			intervals [1802]:
				xmin = 643.635
				xmax = 643.755
				text = "so"
			intervals [1803]:
				xmin = 643.755
				xmax = 643.835
				text = "to"
			intervals [1804]:
				xmin = 643.835
				xmax = 644.175
				text = "speak"
			intervals [1805]:
				xmin = 644.175
				xmax = 644.5983
				text = ""
			intervals [1806]:
				xmin = 644.5983
				xmax = 644.7783
				text = "so"
			intervals [1807]:
				xmin = 644.7783
				xmax = 644.9383
				text = "i'm"
			intervals [1808]:
				xmin = 644.9383
				xmax = 644.9683
				text = ""
			intervals [1809]:
				xmin = 644.9683
				xmax = 645.1883
				text = "with"
			intervals [1810]:
				xmin = 645.1883
				xmax = 645.5283
				text = "everybody"
			intervals [1811]:
				xmin = 645.5283
				xmax = 645.6583
				text = "that"
			intervals [1812]:
				xmin = 645.6583
				xmax = 645.8483
				text = "wants"
			intervals [1813]:
				xmin = 645.8483
				xmax = 645.9183
				text = "to"
			intervals [1814]:
				xmin = 645.9183
				xmax = 646.0783
				text = "do"
			intervals [1815]:
				xmin = 646.0783
				xmax = 646.2683
				text = "work"
			intervals [1816]:
				xmin = 646.2683
				xmax = 646.3683
				text = "that"
			intervals [1817]:
				xmin = 646.3683
				xmax = 646.5383
				text = "wants"
			intervals [1818]:
				xmin = 646.5383
				xmax = 646.6183
				text = "to"
			intervals [1819]:
				xmin = 646.6183
				xmax = 646.7983
				text = "do"
			intervals [1820]:
				xmin = 646.7983
				xmax = 647.1883
				text = "well"
			intervals [1821]:
				xmin = 647.1883
				xmax = 647.2983
				text = "as"
			intervals [1822]:
				xmin = 647.2983
				xmax = 647.7183
				text = "opposed"
			intervals [1823]:
				xmin = 647.7183
				xmax = 647.9083
				text = "to"
			intervals [1824]:
				xmin = 647.9083
				xmax = 647.9483
				text = ""
			intervals [1825]:
				xmin = 647.9483
				xmax = 648.0983
				text = "me"
			intervals [1826]:
				xmin = 648.0983
				xmax = 648.2983
				text = "doing"
			intervals [1827]:
				xmin = 648.2983
				xmax = 648.4483
				text = "work"
			intervals [1828]:
				xmin = 648.4483
				xmax = 648.4783
				text = ""
			intervals [1829]:
				xmin = 648.4783
				xmax = 648.6283
				text = "and"
			intervals [1830]:
				xmin = 648.6283
				xmax = 648.9583
				text = "walking"
			intervals [1831]:
				xmin = 648.9583
				xmax = 649.1683
				text = "around"
			intervals [1832]:
				xmin = 649.1683
				xmax = 649.3283
				text = "like"
			intervals [1833]:
				xmin = 649.3283
				xmax = 649.5383
				text = "play"
			intervals [1834]:
				xmin = 649.5383
				xmax = 650.2683
				text = "fighting"
			intervals [1835]:
				xmin = 650.2683
				xmax = 650.3183
				text = ""
			intervals [1836]:
				xmin = 650.3183
				xmax = 650.5083
				text = "and"
			intervals [1837]:
				xmin = 650.5083
				xmax = 650.8081
				text = ""
			intervals [1838]:
				xmin = 650.8081
				xmax = 651.0781
				text = "throwing"
			intervals [1839]:
				xmin = 651.0781
				xmax = 651.6681
				text = "paper"
			intervals [1840]:
				xmin = 651.6681
				xmax = 651.9381
				text = "and"
			intervals [1841]:
				xmin = 651.9381
				xmax = 652.1281
				text = "just"
			intervals [1842]:
				xmin = 652.1281
				xmax = 652.3381
				text = "threatening"
			intervals [1843]:
				xmin = 652.3381
				xmax = 652.3681
				text = ""
			intervals [1844]:
				xmin = 652.3681
				xmax = 652.4381
				text = "the"
			intervals [1845]:
				xmin = 652.4381
				xmax = 652.5781
				text = "teacher"
			intervals [1846]:
				xmin = 652.5781
				xmax = 652.6681
				text = "as"
			intervals [1847]:
				xmin = 652.6681
				xmax = 652.8481
				text = "opposed"
			intervals [1848]:
				xmin = 652.8481
				xmax = 652.9181
				text = "to"
			intervals [1849]:
				xmin = 652.9181
				xmax = 653.3581
				text = "rdx"
			intervals [1850]:
				xmin = 653.3581
				xmax = 653.4481
				text = "they"
			intervals [1851]:
				xmin = 653.4481
				xmax = 653.7081
				text = "wasn't"
			intervals [1852]:
				xmin = 653.7081
				xmax = 653.9881
				text = "having"
			intervals [1853]:
				xmin = 653.9881
				xmax = 654.1281
				text = "that"
			intervals [1854]:
				xmin = 654.1281
				xmax = 654.2381
				text = "you"
			intervals [1855]:
				xmin = 654.2381
				xmax = 654.3281
				text = "had"
			intervals [1856]:
				xmin = 654.3281
				xmax = 654.3881
				text = "to"
			intervals [1857]:
				xmin = 654.3881
				xmax = 654.4681
				text = "go"
			intervals [1858]:
				xmin = 654.4681
				xmax = 654.5981
				text = "through"
			intervals [1859]:
				xmin = 654.5981
				xmax = 654.6781
				text = "an"
			intervals [1860]:
				xmin = 654.6781
				xmax = 655.0581
				text = "interview"
			intervals [1861]:
				xmin = 655.0581
				xmax = 655.1781
				text = "you"
			intervals [1862]:
				xmin = 655.1781
				xmax = 655.2681
				text = "had"
			intervals [1863]:
				xmin = 655.2681
				xmax = 655.3281
				text = "to"
			intervals [1864]:
				xmin = 655.3281
				xmax = 655.4481
				text = "go"
			intervals [1865]:
				xmin = 655.4481
				xmax = 655.5781
				text = "through"
			intervals [1866]:
				xmin = 655.5781
				xmax = 655.6181
				text = "a"
			intervals [1867]:
				xmin = 655.6181
				xmax = 656.1881
				text = "essay"
			intervals [1868]:
				xmin = 656.1881
				xmax = 656.6076
				text = ""
			intervals [1869]:
				xmin = 656.6076
				xmax = 656.6976
				text = "you"
			intervals [1870]:
				xmin = 656.6976
				xmax = 656.7876
				text = "had"
			intervals [1871]:
				xmin = 656.7876
				xmax = 656.8476
				text = "to"
			intervals [1872]:
				xmin = 656.8476
				xmax = 656.9476
				text = "go"
			intervals [1873]:
				xmin = 656.9476
				xmax = 657.0876
				text = "through"
			intervals [1874]:
				xmin = 657.0876
				xmax = 657.1376
				text = "a"
			intervals [1875]:
				xmin = 657.1376
				xmax = 657.2776
				text = "lot"
			intervals [1876]:
				xmin = 657.2776
				xmax = 657.3576
				text = "of"
			intervals [1877]:
				xmin = 657.3576
				xmax = 657.6076
				text = "stuff"
			intervals [1878]:
				xmin = 657.6076
				xmax = 663.8526
				text = ""
			intervals [1879]:
				xmin = 663.8526
				xmax = 664.3926
				text = "no"
			intervals [1880]:
				xmin = 664.3926
				xmax = 664.8926
				text = "so"
			intervals [1881]:
				xmin = 664.8926
				xmax = 665.2375
				text = ""
			intervals [1882]:
				xmin = 665.2375
				xmax = 665.3675
				text = "the"
			intervals [1883]:
				xmin = 665.3675
				xmax = 665.7275
				text = "stem"
			intervals [1884]:
				xmin = 665.7275
				xmax = 665.8475
				text = "part"
			intervals [1885]:
				xmin = 665.8475
				xmax = 665.9275
				text = "of"
			intervals [1886]:
				xmin = 665.9275
				xmax = 666.3675
				text = "rdx"
			intervals [1887]:
				xmin = 666.3675
				xmax = 666.3975
				text = ""
			intervals [1888]:
				xmin = 666.3975
				xmax = 666.6075
				text = "just"
			intervals [1889]:
				xmin = 666.6075
				xmax = 666.8775
				text = "came"
			intervals [1890]:
				xmin = 666.8775
				xmax = 667.3275
				text = "about"
			intervals [1891]:
				xmin = 667.3275
				xmax = 667.4726
				text = ""
			intervals [1892]:
				xmin = 667.4726
				xmax = 667.7126
				text = "um"
			intervals [1893]:
				xmin = 667.7126
				xmax = 667.9726
				text = "after"
			intervals [1894]:
				xmin = 667.9726
				xmax = 668.0926
				text = "i"
			intervals [1895]:
				xmin = 668.0926
				xmax = 668.5726
				text = "graduated"
			intervals [1896]:
				xmin = 668.5726
				xmax = 668.7226
				text = "when"
			intervals [1897]:
				xmin = 668.7226
				xmax = 668.8426
				text = "i"
			intervals [1898]:
				xmin = 668.8426
				xmax = 669.0526
				text = "went"
			intervals [1899]:
				xmin = 669.0526
				xmax = 669.1226
				text = "to"
			intervals [1900]:
				xmin = 669.1226
				xmax = 669.5526
				text = "rdx"
			intervals [1901]:
				xmin = 669.5526
				xmax = 669.6326
				text = "you"
			intervals [1902]:
				xmin = 669.6326
				xmax = 669.8026
				text = "got"
			intervals [1903]:
				xmin = 669.8026
				xmax = 669.8726
				text = "to"
			intervals [1904]:
				xmin = 669.8726
				xmax = 670.1026
				text = "pick"
			intervals [1905]:
				xmin = 670.1026
				xmax = 670.6926
				text = "between"
			intervals [1906]:
				xmin = 670.6926
				xmax = 670.9826
				text = "three"
			intervals [1907]:
				xmin = 670.9826
				xmax = 671.8226
				text = "concentrations"
			intervals [1908]:
				xmin = 671.8226
				xmax = 671.9026
				text = "you"
			intervals [1909]:
				xmin = 671.9026
				xmax = 672.0426
				text = "was"
			intervals [1910]:
				xmin = 672.0426
				xmax = 672.2426
				text = "either"
			intervals [1911]:
				xmin = 672.2426
				xmax = 672.4426
				text = "in"
			intervals [1912]:
				xmin = 672.4426
				xmax = 673.6126
				text = "broadcast"
			intervals [1913]:
				xmin = 673.6126
				xmax = 674.450
				text = ""
			intervals [1914]:
				xmin = 674.450
				xmax = 674.570
				text = "it"
			intervals [1915]:
				xmin = 674.570
				xmax = 677.6139
				text = ""
			intervals [1916]:
				xmin = 677.6139
				xmax = 677.8139
				text = "and"
			intervals [1917]:
				xmin = 677.8139
				xmax = 677.8839
				text = "it"
			intervals [1918]:
				xmin = 677.8839
				xmax = 678.0339
				text = "was"
			intervals [1919]:
				xmin = 678.0339
				xmax = 678.5239
				text = "another"
			intervals [1920]:
				xmin = 678.5239
				xmax = 678.7039
				text = "one"
			intervals [1921]:
				xmin = 678.7039
				xmax = 679.8522
				text = ""
			intervals [1922]:
				xmin = 679.8522
				xmax = 679.9722
				text = "i"
			intervals [1923]:
				xmin = 679.9722
				xmax = 680.1722
				text = "did"
			intervals [1924]:
				xmin = 680.1722
				xmax = 681.3622
				text = "broadcast"
			intervals [1925]:
				xmin = 681.3622
				xmax = 686.8361
				text = ""
			intervals [1926]:
				xmin = 686.8361
				xmax = 687.1661
				text = "because"
			intervals [1927]:
				xmin = 687.1661
				xmax = 687.6961
				text = "broadcast"
			intervals [1928]:
				xmin = 687.6961
				xmax = 687.8261
				text = "was"
			intervals [1929]:
				xmin = 687.8261
				xmax = 688.0261
				text = "more"
			intervals [1930]:
				xmin = 688.0261
				xmax = 688.3761
				text = "fun"
			intervals [1931]:
				xmin = 688.3761
				xmax = 688.5961
				text = "i"
			intervals [1932]:
				xmin = 688.5961
				xmax = 688.8361
				text = "think"
			intervals [1933]:
				xmin = 688.8361
				xmax = 688.9361
				text = "that"
			intervals [1934]:
				xmin = 688.9361
				xmax = 689.1461
				text = "because"
			intervals [1935]:
				xmin = 689.1461
				xmax = 689.2061
				text = "i"
			intervals [1936]:
				xmin = 689.2061
				xmax = 689.3361
				text = "was"
			intervals [1937]:
				xmin = 689.3361
				xmax = 689.5161
				text = "very"
			intervals [1938]:
				xmin = 689.5161
				xmax = 689.8561
				text = "detail"
			intervals [1939]:
				xmin = 689.8561
				xmax = 690.5561
				text = "oriented"
			intervals [1940]:
				xmin = 690.5561
				xmax = 690.7361
				text = "i"
			intervals [1941]:
				xmin = 690.7361
				xmax = 691.0661
				text = "liked"
			intervals [1942]:
				xmin = 691.0661
				xmax = 691.3961
				text = "um"
			intervals [1943]:
				xmin = 691.3961
				xmax = 691.9861
				text = "writing"
			intervals [1944]:
				xmin = 691.9861
				xmax = 692.0761
				text = ""
			intervals [1945]:
				xmin = 692.0761
				xmax = 692.4661
				text = "so"
			intervals [1946]:
				xmin = 692.4661
				xmax = 692.4961
				text = ""
			intervals [1947]:
				xmin = 692.4961
				xmax = 692.5261
				text = "i"
			intervals [1948]:
				xmin = 692.5261
				xmax = 692.5861
				text = "it"
			intervals [1949]:
				xmin = 692.5861
				xmax = 692.9361
				text = "became"
			intervals [1950]:
				xmin = 692.9361
				xmax = 693.1661
				text = "part"
			intervals [1951]:
				xmin = 693.1661
				xmax = 693.3561
				text = "of"
			intervals [1952]:
				xmin = 693.3561
				xmax = 693.6061
				text = "like"
			intervals [1953]:
				xmin = 693.6061
				xmax = 693.9261
				text = "script"
			intervals [1954]:
				xmin = 693.9261
				xmax = 694.4161
				text = "writing"
			intervals [1955]:
				xmin = 694.4161
				xmax = 694.5061
				text = ""
			intervals [1956]:
				xmin = 694.5061
				xmax = 695.0861
				text = "filming"
			intervals [1957]:
				xmin = 695.0861
				xmax = 695.1261
				text = ""
			intervals [1958]:
				xmin = 695.1261
				xmax = 695.4061
				text = "behind"
			intervals [1959]:
				xmin = 695.4061
				xmax = 695.5061
				text = "the"
			intervals [1960]:
				xmin = 695.5061
				xmax = 696.2061
				text = "camera"
			intervals [1961]:
				xmin = 696.2061
				xmax = 696.6166
				text = ""
			intervals [1962]:
				xmin = 696.6166
				xmax = 696.8166
				text = "all"
			intervals [1963]:
				xmin = 696.8166
				xmax = 696.9466
				text = "that"
			intervals [1964]:
				xmin = 696.9466
				xmax = 697.1366
				text = "type"
			intervals [1965]:
				xmin = 697.1366
				xmax = 697.1966
				text = "of"
			intervals [1966]:
				xmin = 697.1966
				xmax = 697.6466
				text = "stuff"
			intervals [1967]:
				xmin = 697.6466
				xmax = 700.4062
				text = ""
			intervals [1968]:
				xmin = 700.4062
				xmax = 700.8062
				text = "green"
			intervals [1969]:
				xmin = 700.8062
				xmax = 702.568
				text = ""
			intervals [1970]:
				xmin = 702.568
				xmax = 702.878
				text = "yellow"
			intervals [1971]:
				xmin = 702.878
				xmax = 705.6362
				text = ""
			intervals [1972]:
				xmin = 705.6362
				xmax = 705.9462
				text = "blue"
			intervals [1973]:
				xmin = 705.9462
				xmax = 708.7844
				text = ""
			intervals [1974]:
				xmin = 708.7844
				xmax = 709.4444
				text = "<unk>"
			intervals [1975]:
				xmin = 709.4444
				xmax = 710.4984
				text = ""
			intervals [1976]:
				xmin = 710.4984
				xmax = 711.2284
				text = "<unk>"
			intervals [1977]:
				xmin = 711.2284
				xmax = 711.3684
				text = "think"
			intervals [1978]:
				xmin = 711.3684
				xmax = 711.6084
				text = "blue"
			intervals [1979]:
				xmin = 711.6084
				xmax = 712.3584
				text = ""
			intervals [1980]:
				xmin = 712.3584
				xmax = 713.0084
				text = "mm-hm"
			intervals [1981]:
				xmin = 713.0084
				xmax = 713.0484
				text = ""
			intervals [1982]:
				xmin = 713.0484
				xmax = 713.3184
				text = "mm-mm"
			intervals [1983]:
				xmin = 713.3184
				xmax = 713.4684
				text = "green"
			intervals [1984]:
				xmin = 713.4684
				xmax = 713.4984
				text = ""
			intervals [1985]:
				xmin = 713.4984
				xmax = 713.7884
				text = "yellow"
			intervals [1986]:
				xmin = 713.7884
				xmax = 713.9084
				text = "and"
			intervals [1987]:
				xmin = 713.9084
				xmax = 714.1684
				text = "blue"
			intervals [1988]:
				xmin = 714.1684
				xmax = 721.2301
				text = ""
			intervals [1989]:
				xmin = 721.2301
				xmax = 722.3601
				text = "mm-hm"
			intervals [1990]:
				xmin = 722.3601
				xmax = 724.1091
				text = ""
			intervals [1991]:
				xmin = 724.1091
				xmax = 725.4991
				text = "<unk>"
			intervals [1992]:
				xmin = 725.4991
				xmax = 726.9849
				text = ""
			intervals [1993]:
				xmin = 726.9849
				xmax = 729.0349
				text = "<unk>"
			intervals [1994]:
				xmin = 729.0349
				xmax = 729.6195
				text = ""
			intervals [1995]:
				xmin = 729.6195
				xmax = 730.0695
				text = "<unk>"
			intervals [1996]:
				xmin = 730.0695
				xmax = 731.5826
				text = ""
			intervals [1997]:
				xmin = 731.5826
				xmax = 732.3926
				text = "english"
			intervals [1998]:
				xmin = 732.3926
				xmax = 733.2321
				text = ""
			intervals [1999]:
				xmin = 733.2321
				xmax = 733.4121
				text = "i"
			intervals [2000]:
				xmin = 733.4121
				xmax = 733.6421
				text = "like"
			intervals [2001]:
				xmin = 733.6421
				xmax = 733.8021
				text = "to"
			intervals [2002]:
				xmin = 733.8021
				xmax = 734.0821
				text = "write"
			intervals [2003]:
				xmin = 734.0821
				xmax = 734.1321
				text = "i"
			intervals [2004]:
				xmin = 734.1321
				xmax = 734.3521
				text = "like"
			intervals [2005]:
				xmin = 734.3521
				xmax = 734.5121
				text = "to"
			intervals [2006]:
				xmin = 734.5121
				xmax = 735.2021
				text = "read"
			intervals [2007]:
				xmin = 735.2021
				xmax = 735.766
				text = ""
			intervals [2008]:
				xmin = 735.766
				xmax = 735.896
				text = "and"
			intervals [2009]:
				xmin = 735.896
				xmax = 735.946
				text = ""
			intervals [2010]:
				xmin = 735.946
				xmax = 736.106
				text = "so"
			intervals [2011]:
				xmin = 736.106
				xmax = 736.156
				text = ""
			intervals [2012]:
				xmin = 736.156
				xmax = 736.236
				text = "it"
			intervals [2013]:
				xmin = 736.236
				xmax = 736.366
				text = "was"
			intervals [2014]:
				xmin = 736.366
				xmax = 736.766
				text = "english"
			intervals [2015]:
				xmin = 736.766
				xmax = 739.3067
				text = ""
			intervals [2016]:
				xmin = 739.3067
				xmax = 739.8467
				text = "see"
			intervals [2017]:
				xmin = 739.8467
				xmax = 740.0567
				text = ""
			intervals [2018]:
				xmin = 740.0567
				xmax = 740.1867
				text = "i"
			intervals [2019]:
				xmin = 740.1867
				xmax = 740.2567
				text = ""
			intervals [2020]:
				xmin = 740.2567
				xmax = 740.4567
				text = "can't"
			intervals [2021]:
				xmin = 740.4567
				xmax = 740.6967
				text = "say"
			intervals [2022]:
				xmin = 740.6967
				xmax = 740.7667
				text = "a"
			intervals [2023]:
				xmin = 740.7667
				xmax = 741.0867
				text = "favorite"
			intervals [2024]:
				xmin = 741.0867
				xmax = 741.1867
				text = ""
			intervals [2025]:
				xmin = 741.1867
				xmax = 741.4667
				text = "book"
			intervals [2026]:
				xmin = 741.4667
				xmax = 741.6567
				text = "cause"
			intervals [2027]:
				xmin = 741.6567
				xmax = 741.7667
				text = "i'm"
			intervals [2028]:
				xmin = 741.7667
				xmax = 742.0167
				text = "more"
			intervals [2029]:
				xmin = 742.0167
				xmax = 742.1067
				text = "of"
			intervals [2030]:
				xmin = 742.1067
				xmax = 742.1567
				text = ""
			intervals [2031]:
				xmin = 742.1567
				xmax = 742.5167
				text = "the"
			intervals [2032]:
				xmin = 742.5167
				xmax = 743.049
				text = ""
			intervals [2033]:
				xmin = 743.049
				xmax = 743.399
				text = "black"
			intervals [2034]:
				xmin = 743.399
				xmax = 744.119
				text = ""
			intervals [2035]:
				xmin = 744.119
				xmax = 744.309
				text = "book"
			intervals [2036]:
				xmin = 744.309
				xmax = 744.339
				text = ""
			intervals [2037]:
				xmin = 744.339
				xmax = 744.629
				text = "type"
			intervals [2038]:
				xmin = 744.629
				xmax = 744.679
				text = ""
			intervals [2039]:
				xmin = 744.679
				xmax = 745.069
				text = "person"
			intervals [2040]:
				xmin = 745.069
				xmax = 745.219
				text = "know"
			intervals [2041]:
				xmin = 745.219
				xmax = 745.449
				text = "like"
			intervals [2042]:
				xmin = 745.449
				xmax = 745.679
				text = "the"
			intervals [2043]:
				xmin = 745.679
				xmax = 746.146
				text = ""
			intervals [2044]:
				xmin = 746.146
				xmax = 746.316
				text = "the"
			intervals [2045]:
				xmin = 746.316
				xmax = 746.356
				text = ""
			intervals [2046]:
				xmin = 746.356
				xmax = 746.686
				text = "hood"
			intervals [2047]:
				xmin = 746.686
				xmax = 747.426
				text = "books"
			intervals [2048]:
				xmin = 747.426
				xmax = 749.8769
				text = ""
			intervals [2049]:
				xmin = 749.8769
				xmax = 750.5969
				text = "<unk>"
			intervals [2050]:
				xmin = 750.5969
				xmax = 751.1069
				text = "like"
			intervals [2051]:
				xmin = 751.1069
				xmax = 751.8669
				text = "um"
			intervals [2052]:
				xmin = 751.8669
				xmax = 752.2113
				text = ""
			intervals [2053]:
				xmin = 752.2113
				xmax = 752.5013
				text = "so"
			intervals [2054]:
				xmin = 752.5013
				xmax = 752.7662
				text = ""
			intervals [2055]:
				xmin = 752.7662
				xmax = 753.1162
				text = "coldest"
			intervals [2056]:
				xmin = 753.1162
				xmax = 753.2862
				text = "winter"
			intervals [2057]:
				xmin = 753.2862
				xmax = 753.4362
				text = "ever"
			intervals [2058]:
				xmin = 753.4362
				xmax = 753.5862
				text = "is"
			intervals [2059]:
				xmin = 753.5862
				xmax = 753.6862
				text = "a"
			intervals [2060]:
				xmin = 753.6862
				xmax = 753.7162
				text = ""
			intervals [2061]:
				xmin = 753.7162
				xmax = 753.9962
				text = "hood"
			intervals [2062]:
				xmin = 753.9962
				xmax = 754.0862
				text = "bo-"
			intervals [2063]:
				xmin = 754.0862
				xmax = 754.1962
				text = "but"
			intervals [2064]:
				xmin = 754.1962
				xmax = 754.4262
				text = "that"
			intervals [2065]:
				xmin = 754.4262
				xmax = 754.5862
				text = "was"
			intervals [2066]:
				xmin = 754.5862
				xmax = 754.6762
				text = "the"
			intervals [2067]:
				xmin = 754.6762
				xmax = 754.8162
				text = "type"
			intervals [2068]:
				xmin = 754.8162
				xmax = 754.8762
				text = "of"
			intervals [2069]:
				xmin = 754.8762
				xmax = 755.0662
				text = "books"
			intervals [2070]:
				xmin = 755.0662
				xmax = 755.1062
				text = "i"
			intervals [2071]:
				xmin = 755.1062
				xmax = 755.3062
				text = "read"
			intervals [2072]:
				xmin = 755.3062
				xmax = 755.4362
				text = "so"
			intervals [2073]:
				xmin = 755.4362
				xmax = 755.5762
				text = ""
			intervals [2074]:
				xmin = 755.5762
				xmax = 755.6962
				text = "so"
			intervals [2075]:
				xmin = 755.6962
				xmax = 755.7962
				text = "so"
			intervals [2076]:
				xmin = 755.7962
				xmax = 755.8962
				text = "it"
			intervals [2077]:
				xmin = 755.8962
				xmax = 756.0162
				text = ""
			intervals [2078]:
				xmin = 756.0162
				xmax = 756.3862
				text = "was"
			intervals [2079]:
				xmin = 756.3862
				xmax = 756.7362
				text = "like"
			intervals [2080]:
				xmin = 756.7362
				xmax = 756.8362
				text = "thug"
			intervals [2081]:
				xmin = 756.8362
				xmax = 756.9462
				text = "life"
			intervals [2082]:
				xmin = 756.9462
				xmax = 757.6262
				text = "maybe"
			intervals [2083]:
				xmin = 757.6262
				xmax = 758.2762
				text = "um"
			intervals [2084]:
				xmin = 758.2762
				xmax = 759.7407
				text = ""
			intervals [2085]:
				xmin = 759.7407
				xmax = 759.8107
				text = "it"
			intervals [2086]:
				xmin = 759.8107
				xmax = 759.9007
				text = "was"
			intervals [2087]:
				xmin = 759.9007
				xmax = 760.0407
				text = "just"
			intervals [2088]:
				xmin = 760.0407
				xmax = 760.1407
				text = "a"
			intervals [2089]:
				xmin = 760.1407
				xmax = 760.3307
				text = "few"
			intervals [2090]:
				xmin = 760.3307
				xmax = 760.4307
				text = "of"
			intervals [2091]:
				xmin = 760.4307
				xmax = 760.7307
				text = "those"
			intervals [2092]:
				xmin = 760.7307
				xmax = 760.9707
				text = "books"
			intervals [2093]:
				xmin = 760.9707
				xmax = 761.1007
				text = "that"
			intervals [2094]:
				xmin = 761.1007
				xmax = 761.2407
				text = "i"
			intervals [2095]:
				xmin = 761.2407
				xmax = 761.4807
				text = "liked"
			intervals [2096]:
				xmin = 761.4807
				xmax = 761.6007
				text = "so"
			intervals [2097]:
				xmin = 761.6007
				xmax = 761.8007
				text = "like"
			intervals [2098]:
				xmin = 761.8007
				xmax = 762.2407
				text = "zane"
			intervals [2099]:
				xmin = 762.2407
				xmax = 762.8807
				text = "books"
			intervals [2100]:
				xmin = 762.8807
				xmax = 765.5076
				text = ""
			intervals [2101]:
				xmin = 765.5076
				xmax = 765.6176
				text = "it"
			intervals [2102]:
				xmin = 765.6176
				xmax = 765.7976
				text = "had"
			intervals [2103]:
				xmin = 765.7976
				xmax = 765.8876
				text = "to"
			intervals [2104]:
				xmin = 765.8876
				xmax = 766.0476
				text = "be"
			intervals [2105]:
				xmin = 766.0476
				xmax = 766.5676
				text = "addicted"
			intervals [2106]:
				xmin = 766.5676
				xmax = 768.085
				text = ""
			intervals [2107]:
				xmin = 768.085
				xmax = 768.395
				text = "cause"
			intervals [2108]:
				xmin = 768.395
				xmax = 768.455
				text = "it"
			intervals [2109]:
				xmin = 768.455
				xmax = 768.555
				text = "was"
			intervals [2110]:
				xmin = 768.555
				xmax = 768.725
				text = "just"
			intervals [2111]:
				xmin = 768.725
				xmax = 769.275
				text = "nice"
			intervals [2112]:
				xmin = 769.275
				xmax = 777.9399
				text = ""
			intervals [2113]:
				xmin = 777.9399
				xmax = 778.2699
				text = "coldest"
			intervals [2114]:
				xmin = 778.2699
				xmax = 778.4699
				text = "winter"
			intervals [2115]:
				xmin = 778.4699
				xmax = 778.6899
				text = "ever"
			intervals [2116]:
				xmin = 778.6899
				xmax = 778.7699
				text = "it"
			intervals [2117]:
				xmin = 778.7699
				xmax = 778.8499
				text = "s"
			intervals [2118]:
				xmin = 778.8499
				xmax = 779.1999
				text = "great"
			intervals [2119]:
				xmin = 779.1999
				xmax = 779.2299
				text = ""
			intervals [2120]:
				xmin = 779.2299
				xmax = 779.4099
				text = "but"
			intervals [2121]:
				xmin = 779.4099
				xmax = 779.5699
				text = "it"
			intervals [2122]:
				xmin = 779.5699
				xmax = 779.6199
				text = "s"
			intervals [2123]:
				xmin = 779.6199
				xmax = 779.8899
				text = "funny"
			intervals [2124]:
				xmin = 779.8899
				xmax = 780.1699
				text = "because"
			intervals [2125]:
				xmin = 780.1699
				xmax = 780.3499
				text = "even"
			intervals [2126]:
				xmin = 780.3499
				xmax = 780.4199
				text = "though"
			intervals [2127]:
				xmin = 780.4199
				xmax = 780.5299
				text = "i"
			intervals [2128]:
				xmin = 780.5299
				xmax = 780.7399
				text = "liked"
			intervals [2129]:
				xmin = 780.7399
				xmax = 780.8999
				text = "those"
			intervals [2130]:
				xmin = 780.8999
				xmax = 781.0499
				text = "books"
			intervals [2131]:
				xmin = 781.0499
				xmax = 781.1299
				text = "it"
			intervals [2132]:
				xmin = 781.1299
				xmax = 781.2799
				text = "was"
			intervals [2133]:
				xmin = 781.2799
				xmax = 781.6199
				text = "nothing"
			intervals [2134]:
				xmin = 781.6199
				xmax = 781.7799
				text = "that"
			intervals [2135]:
				xmin = 781.7799
				xmax = 781.8699
				text = "i"
			intervals [2136]:
				xmin = 781.8699
				xmax = 782.1999
				text = "related"
			intervals [2137]:
				xmin = 782.1999
				xmax = 782.2999
				text = "to"
			intervals [2138]:
				xmin = 782.2999
				xmax = 782.4299
				text = "cause"
			intervals [2139]:
				xmin = 782.4299
				xmax = 782.5799
				text = "even"
			intervals [2140]:
				xmin = 782.5799
				xmax = 782.6499
				text = "though"
			intervals [2141]:
				xmin = 782.6499
				xmax = 782.7199
				text = "i"
			intervals [2142]:
				xmin = 782.7199
				xmax = 782.8399
				text = "was"
			intervals [2143]:
				xmin = 782.8399
				xmax = 782.8699
				text = ""
			intervals [2144]:
				xmin = 782.8699
				xmax = 783.1299
				text = "reading"
			intervals [2145]:
				xmin = 783.1299
				xmax = 783.3899
				text = "these"
			intervals [2146]:
				xmin = 783.3899
				xmax = 783.8599
				text = "books"
			intervals [2147]:
				xmin = 783.8599
				xmax = 784.1997
				text = ""
			intervals [2148]:
				xmin = 784.1997
				xmax = 784.2797
				text = "as"
			intervals [2149]:
				xmin = 784.2797
				xmax = 784.3497
				text = "i"
			intervals [2150]:
				xmin = 784.3497
				xmax = 784.5297
				text = "was"
			intervals [2151]:
				xmin = 784.5297
				xmax = 784.9197
				text = "younger"
			intervals [2152]:
				xmin = 784.9197
				xmax = 785.0197
				text = "i"
			intervals [2153]:
				xmin = 785.0197
				xmax = 785.3297
				text = "wasn't"
			intervals [2154]:
				xmin = 785.3297
				xmax = 785.5497
				text = "really"
			intervals [2155]:
				xmin = 785.5497
				xmax = 785.7197
				text = "into"
			intervals [2156]:
				xmin = 785.7197
				xmax = 785.8097
				text = "the"
			intervals [2157]:
				xmin = 785.8097
				xmax = 786.4997
				text = "streets"
			intervals [2158]:
				xmin = 786.4997
				xmax = 786.8823
				text = ""
			intervals [2159]:
				xmin = 786.8823
				xmax = 787.1823
				text = "wasn't"
			intervals [2160]:
				xmin = 787.1823
				xmax = 787.4423
				text = "having"
			intervals [2161]:
				xmin = 787.4423
				xmax = 787.7423
				text = "sex"
			intervals [2162]:
				xmin = 787.7423
				xmax = 787.8223
				text = "so"
			intervals [2163]:
				xmin = 787.8223
				xmax = 787.8823
				text = "i"
			intervals [2164]:
				xmin = 787.8823
				xmax = 787.9823
				text = "don't"
			intervals [2165]:
				xmin = 787.9823
				xmax = 788.1723
				text = "even"
			intervals [2166]:
				xmin = 788.1723
				xmax = 788.6023
				text = "know"
			intervals [2167]:
				xmin = 788.6023
				xmax = 789.0993
				text = ""
			intervals [2168]:
				xmin = 789.0993
				xmax = 789.5093
				text = "why"
			intervals [2169]:
				xmin = 789.5093
				xmax = 789.5593
				text = "i"
			intervals [2170]:
				xmin = 789.5593
				xmax = 789.9393
				text = "liked"
			intervals [2171]:
				xmin = 789.9393
				xmax = 790.0893
				text = "it"
			intervals [2172]:
				xmin = 790.0893
				xmax = 790.3093
				text = "like"
			intervals [2173]:
				xmin = 790.3093
				xmax = 791.2409
				text = ""
			intervals [2174]:
				xmin = 791.2409
				xmax = 791.2909
				text = "i"
			intervals [2175]:
				xmin = 791.2909
				xmax = 791.5209
				text = "didn't"
			intervals [2176]:
				xmin = 791.5209
				xmax = 793.0631
				text = ""
			intervals [2177]:
				xmin = 793.0631
				xmax = 793.8531
				text = "<unk>"
			intervals [2178]:
				xmin = 793.8531
				xmax = 795.9436
				text = ""
			intervals [2179]:
				xmin = 795.9436
				xmax = 796.1036
				text = "but"
			intervals [2180]:
				xmin = 796.1036
				xmax = 796.2036
				text = "you"
			intervals [2181]:
				xmin = 796.2036
				xmax = 796.3836
				text = "would"
			intervals [2182]:
				xmin = 796.3836
				xmax = 796.6336
				text = "think"
			intervals [2183]:
				xmin = 796.6336
				xmax = 796.6636
				text = ""
			intervals [2184]:
				xmin = 796.6636
				xmax = 796.7636
				text = "that"
			intervals [2185]:
				xmin = 796.7636
				xmax = 796.8736
				text = "but"
			intervals [2186]:
				xmin = 796.8736
				xmax = 796.9836
				text = "it"
			intervals [2187]:
				xmin = 796.9836
				xmax = 797.1336
				text = "would"
			intervals [2188]:
				xmin = 797.1336
				xmax = 797.1736
				text = "th-"
			intervals [2189]:
				xmin = 797.1736
				xmax = 797.2636
				text = "but"
			intervals [2190]:
				xmin = 797.2636
				xmax = 797.3236
				text = "it"
			intervals [2191]:
				xmin = 797.3236
				xmax = 797.4136
				text = "would"
			intervals [2192]:
				xmin = 797.4136
				xmax = 797.5436
				text = "think"
			intervals [2193]:
				xmin = 797.5436
				xmax = 797.6336
				text = "that"
			intervals [2194]:
				xmin = 797.6336
				xmax = 797.7236
				text = "you"
			intervals [2195]:
				xmin = 797.7236
				xmax = 797.7836
				text = "it"
			intervals [2196]:
				xmin = 797.7836
				xmax = 798.0036
				text = "would"
			intervals [2197]:
				xmin = 798.0036
				xmax = 798.1836
				text = ""
			intervals [2198]:
				xmin = 798.1836
				xmax = 798.4736
				text = "make"
			intervals [2199]:
				xmin = 798.4736
				xmax = 798.5936
				text = "you"
			intervals [2200]:
				xmin = 798.5936
				xmax = 798.8036
				text = "want"
			intervals [2201]:
				xmin = 798.8036
				xmax = 798.8836
				text = "to"
			intervals [2202]:
				xmin = 798.8836
				xmax = 799.0336
				text = "go"
			intervals [2203]:
				xmin = 799.0336
				xmax = 799.1536
				text = "out"
			intervals [2204]:
				xmin = 799.1536
				xmax = 799.2536
				text = "and"
			intervals [2205]:
				xmin = 799.2536
				xmax = 799.3536
				text = "do"
			intervals [2206]:
				xmin = 799.3536
				xmax = 799.5136
				text = "those"
			intervals [2207]:
				xmin = 799.5136
				xmax = 799.7036
				text = "things"
			intervals [2208]:
				xmin = 799.7036
				xmax = 799.7936
				text = "and"
			intervals [2209]:
				xmin = 799.7936
				xmax = 799.9336
				text = "it"
			intervals [2210]:
				xmin = 799.9336
				xmax = 800.1936
				text = "didn't"
			intervals [2211]:
				xmin = 800.1936
				xmax = 800.3536
				text = "for"
			intervals [2212]:
				xmin = 800.3536
				xmax = 800.5536
				text = "me"
			intervals [2213]:
				xmin = 800.5536
				xmax = 800.5836
				text = ""
			intervals [2214]:
				xmin = 800.5836
				xmax = 800.7636
				text = "i"
			intervals [2215]:
				xmin = 800.7636
				xmax = 800.9036
				text = "think"
			intervals [2216]:
				xmin = 800.9036
				xmax = 800.9536
				text = "i"
			intervals [2217]:
				xmin = 800.9536
				xmax = 801.1436
				text = "waited"
			intervals [2218]:
				xmin = 801.1436
				xmax = 801.2536
				text = "til"
			intervals [2219]:
				xmin = 801.2536
				xmax = 801.7236
				text = "college"
			intervals [2220]:
				xmin = 801.7236
				xmax = 801.9936
				text = "until"
			intervals [2221]:
				xmin = 801.9936
				xmax = 802.0836
				text = "i"
			intervals [2222]:
				xmin = 802.0836
				xmax = 802.1236
				text = ""
			intervals [2223]:
				xmin = 802.1236
				xmax = 802.4336
				text = "started"
			intervals [2224]:
				xmin = 802.4336
				xmax = 802.6836
				text = "doing"
			intervals [2225]:
				xmin = 802.6836
				xmax = 802.8236
				text = "all"
			intervals [2226]:
				xmin = 802.8236
				xmax = 802.9736
				text = "that"
			intervals [2227]:
				xmin = 802.9736
				xmax = 803.670
				text = ""
			intervals [2228]:
				xmin = 803.670
				xmax = 804.110
				text = "uh"
			intervals [2229]:
				xmin = 804.110
				xmax = 804.340
				text = "huh"
			intervals [2230]:
				xmin = 804.340
				xmax = 804.370
				text = ""
			intervals [2231]:
				xmin = 804.370
				xmax = 804.450
				text = "huh"
			intervals [2232]:
				xmin = 804.450
				xmax = 804.8217
				text = ""
			intervals [2233]:
				xmin = 804.8217
				xmax = 805.6517
				text = "<unk>"
			intervals [2234]:
				xmin = 805.6517
				xmax = 806.202
				text = ""
			intervals [2235]:
				xmin = 806.202
				xmax = 809.362
				text = "<unk>"
			intervals [2236]:
				xmin = 809.362
				xmax = 811.1808
				text = ""
			intervals [2237]:
				xmin = 811.1808
				xmax = 812.4208
				text = "rdx"
			intervals [2238]:
				xmin = 812.4208
				xmax = 812.4608
				text = ""
			intervals [2239]:
				xmin = 812.4608
				xmax = 812.6308
				text = "in"
			intervals [2240]:
				xmin = 812.6308
				xmax = 813.0008
				text = "ohio"
			intervals [2241]:
				xmin = 813.0008
				xmax = 816.3062
				text = ""
			intervals [2242]:
				xmin = 816.3062
				xmax = 817.0062
				text = "<unk>"
			intervals [2243]:
				xmin = 817.0062
				xmax = 821.4876
				text = ""
			intervals [2244]:
				xmin = 821.4876
				xmax = 821.5376
				text = "oh"
			intervals [2245]:
				xmin = 821.5376
				xmax = 821.5776
				text = ""
			intervals [2246]:
				xmin = 821.5776
				xmax = 821.6176
				text = "i"
			intervals [2247]:
				xmin = 821.6176
				xmax = 821.6676
				text = ""
			intervals [2248]:
				xmin = 821.6676
				xmax = 821.7876
				text = "didn't"
			intervals [2249]:
				xmin = 821.7876
				xmax = 821.8476
				text = "know"
			intervals [2250]:
				xmin = 821.8476
				xmax = 822.0676
				text = "<unk>"
			intervals [2251]:
				xmin = 822.0676
				xmax = 824.6636
				text = ""
			intervals [2252]:
				xmin = 824.6636
				xmax = 824.8436
				text = "well"
			intervals [2253]:
				xmin = 824.8436
				xmax = 824.9736
				text = "it"
			intervals [2254]:
				xmin = 824.9736
				xmax = 825.2236
				text = "is"
			intervals [2255]:
				xmin = 825.2236
				xmax = 825.3136
				text = "i"
			intervals [2256]:
				xmin = 825.3136
				xmax = 825.4036
				text = "was"
			intervals [2257]:
				xmin = 825.4036
				xmax = 825.5336
				text = "there"
			intervals [2258]:
				xmin = 825.5336
				xmax = 825.6936
				text = "for"
			intervals [2259]:
				xmin = 825.6936
				xmax = 825.8736
				text = "four"
			intervals [2260]:
				xmin = 825.8736
				xmax = 826.5536
				text = "years"
			intervals [2261]:
				xmin = 826.5536
				xmax = 832.9698
				text = ""
			intervals [2262]:
				xmin = 832.9698
				xmax = 833.2398
				text = "very"
			intervals [2263]:
				xmin = 833.2398
				xmax = 835.3798
				text = ""
			intervals [2264]:
				xmin = 835.3798
				xmax = 835.6398
				text = "different"
			intervals [2265]:
				xmin = 835.6398
				xmax = 838.4398
				text = "<unk>"
			intervals [2266]:
				xmin = 838.4398
				xmax = 840.1849
				text = ""
			intervals [2267]:
				xmin = 840.1849
				xmax = 840.2249
				text = "uh"
			intervals [2268]:
				xmin = 840.2249
				xmax = 841.0362
				text = ""
			intervals [2269]:
				xmin = 841.0362
				xmax = 841.4662
				text = "<unk>"
			intervals [2270]:
				xmin = 841.4662
				xmax = 845.2002
				text = ""
			intervals [2271]:
				xmin = 845.2002
				xmax = 845.9402
				text = "<unk>"
			intervals [2272]:
				xmin = 845.9402
				xmax = 846.3842
				text = ""
			intervals [2273]:
				xmin = 846.3842
				xmax = 846.4842
				text = "uh"
			intervals [2274]:
				xmin = 846.4842
				xmax = 846.7145
				text = ""
			intervals [2275]:
				xmin = 846.7145
				xmax = 847.5745
				text = "rdx"
			intervals [2276]:
				xmin = 847.5745
				xmax = 849.7545
				text = ""
			intervals [2277]:
				xmin = 849.7545
				xmax = 849.7845
				text = "<unk>"
			intervals [2278]:
				xmin = 849.7845
				xmax = 851.2222
				text = ""
			intervals [2279]:
				xmin = 851.2222
				xmax = 852.0322
				text = "so"
			intervals [2280]:
				xmin = 852.0322
				xmax = 852.1522
				text = ""
			intervals [2281]:
				xmin = 852.1522
				xmax = 852.3622
				text = "i"
			intervals [2282]:
				xmin = 852.3622
				xmax = 852.8622
				text = "knew"
			intervals [2283]:
				xmin = 852.8622
				xmax = 852.9222
				text = ""
			intervals [2284]:
				xmin = 852.9222
				xmax = 853.1022
				text = "i"
			intervals [2285]:
				xmin = 853.1022
				xmax = 853.3222
				text = "didn't"
			intervals [2286]:
				xmin = 853.3222
				xmax = 853.4822
				text = "want"
			intervals [2287]:
				xmin = 853.4822
				xmax = 853.5422
				text = "to"
			intervals [2288]:
				xmin = 853.5422
				xmax = 853.9622
				text = "stay"
			intervals [2289]:
				xmin = 853.9622
				xmax = 854.3252
				text = ""
			intervals [2290]:
				xmin = 854.3252
				xmax = 854.5552
				text = "in"
			intervals [2291]:
				xmin = 854.5552
				xmax = 855.0452
				text = "dc"
			intervals [2292]:
				xmin = 855.0452
				xmax = 855.9552
				text = ""
			intervals [2293]:
				xmin = 855.9552
				xmax = 856.1452
				text = "even"
			intervals [2294]:
				xmin = 856.1452
				xmax = 856.2352
				text = "though"
			intervals [2295]:
				xmin = 856.2352
				xmax = 856.3752
				text = "my"
			intervals [2296]:
				xmin = 856.3752
				xmax = 857.1252
				text = "grandparents"
			intervals [2297]:
				xmin = 857.1252
				xmax = 857.7793
				text = ""
			intervals [2298]:
				xmin = 857.7793
				xmax = 858.1993
				text = "begged"
			intervals [2299]:
				xmin = 858.1993
				xmax = 858.2393
				text = ""
			intervals [2300]:
				xmin = 858.2393
				xmax = 858.3093
				text = "me"
			intervals [2301]:
				xmin = 858.3093
				xmax = 858.5093
				text = ""
			intervals [2302]:
				xmin = 858.5093
				xmax = 858.7293
				text = "to"
			intervals [2303]:
				xmin = 858.7293
				xmax = 858.9893
				text = "stay"
			intervals [2304]:
				xmin = 858.9893
				xmax = 859.1093
				text = "in"
			intervals [2305]:
				xmin = 859.1093
				xmax = 859.6093
				text = "dc"
			intervals [2306]:
				xmin = 859.6093
				xmax = 860.0294
				text = ""
			intervals [2307]:
				xmin = 860.0294
				xmax = 860.2894
				text = "and"
			intervals [2308]:
				xmin = 860.2894
				xmax = 860.7594
				text = "so"
			intervals [2309]:
				xmin = 860.7594
				xmax = 860.9494
				text = ""
			intervals [2310]:
				xmin = 860.9494
				xmax = 861.6094
				text = "um"
			intervals [2311]:
				xmin = 861.6094
				xmax = 862.4515
				text = ""
			intervals [2312]:
				xmin = 862.4515
				xmax = 862.6415
				text = "in"
			intervals [2313]:
				xmin = 862.6415
				xmax = 863.5315
				text = "broadcast"
			intervals [2314]:
				xmin = 863.5315
				xmax = 863.6015
				text = "i"
			intervals [2315]:
				xmin = 863.6015
				xmax = 863.6315
				text = ""
			intervals [2316]:
				xmin = 863.6315
				xmax = 863.9415
				text = "became"
			intervals [2317]:
				xmin = 863.9415
				xmax = 864.5815
				text = "friends"
			intervals [2318]:
				xmin = 864.5815
				xmax = 864.8415
				text = "with"
			intervals [2319]:
				xmin = 864.8415
				xmax = 864.9715
				text = "one"
			intervals [2320]:
				xmin = 864.9715
				xmax = 865.0315
				text = "of"
			intervals [2321]:
				xmin = 865.0315
				xmax = 865.1715
				text = "my"
			intervals [2322]:
				xmin = 865.1715
				xmax = 865.6515
				text = "friends"
			intervals [2323]:
				xmin = 865.6515
				xmax = 866.2515
				text = "charity"
			intervals [2324]:
				xmin = 866.2515
				xmax = 866.5515
				text = ""
			intervals [2325]:
				xmin = 866.5515
				xmax = 866.6515
				text = "who"
			intervals [2326]:
				xmin = 866.6515
				xmax = 866.7715
				text = "is"
			intervals [2327]:
				xmin = 866.7715
				xmax = 866.9315
				text = "now"
			intervals [2328]:
				xmin = 866.9315
				xmax = 867.0815
				text = "my"
			intervals [2329]:
				xmin = 867.0815
				xmax = 867.5115
				text = "sorority"
			intervals [2330]:
				xmin = 867.5115
				xmax = 868.0815
				text = "sister"
			intervals [2331]:
				xmin = 868.0815
				xmax = 868.4495
				text = ""
			intervals [2332]:
				xmin = 868.4495
				xmax = 869.0495
				text = "um"
			intervals [2333]:
				xmin = 869.0495
				xmax = 869.0795
				text = ""
			intervals [2334]:
				xmin = 869.0795
				xmax = 869.3995
				text = "her"
			intervals [2335]:
				xmin = 869.3995
				xmax = 870.5295
				text = "mom"
			intervals [2336]:
				xmin = 870.5295
				xmax = 871.3467
				text = ""
			intervals [2337]:
				xmin = 871.3467
				xmax = 871.4767
				text = "went"
			intervals [2338]:
				xmin = 871.4767
				xmax = 871.5567
				text = "to"
			intervals [2339]:
				xmin = 871.5567
				xmax = 872.1467
				text = "rdx"
			intervals [2340]:
				xmin = 872.1467
				xmax = 872.5467
				text = ""
			intervals [2341]:
				xmin = 872.5467
				xmax = 872.6667
				text = "i'm"
			intervals [2342]:
				xmin = 872.6667
				xmax = 872.9267
				text = "like"
			intervals [2343]:
				xmin = 872.9267
				xmax = 873.3367
				text = "okay"
			intervals [2344]:
				xmin = 873.3367
				xmax = 873.3667
				text = ""
			intervals [2345]:
				xmin = 873.3667
				xmax = 873.5067
				text = "i'm"
			intervals [2346]:
				xmin = 873.5067
				xmax = 873.5867
				text = "so"
			intervals [2347]:
				xmin = 873.5867
				xmax = 873.9367
				text = "excited"
			intervals [2348]:
				xmin = 873.9367
				xmax = 874.0467
				text = "and"
			intervals [2349]:
				xmin = 874.0467
				xmax = 874.2767
				text = "by"
			intervals [2350]:
				xmin = 874.2767
				xmax = 874.3867
				text = "the"
			intervals [2351]:
				xmin = 874.3867
				xmax = 874.4867
				text = "time"
			intervals [2352]:
				xmin = 874.4867
				xmax = 874.6867
				text = "this"
			intervals [2353]:
				xmin = 874.6867
				xmax = 874.7567
				text = ""
			intervals [2354]:
				xmin = 874.7567
				xmax = 874.9167
				text = "is"
			intervals [2355]:
				xmin = 874.9167
				xmax = 874.9667
				text = ""
			intervals [2356]:
				xmin = 874.9667
				xmax = 875.1767
				text = "like"
			intervals [2357]:
				xmin = 875.1767
				xmax = 876.6067
				text = ""
			intervals [2358]:
				xmin = 876.6067
				xmax = 876.7767
				text = "our"
			intervals [2359]:
				xmin = 876.7767
				xmax = 876.9167
				text = ""
			intervals [2360]:
				xmin = 876.9167
				xmax = 877.9267
				text = "eleventh"
			intervals [2361]:
				xmin = 877.9267
				xmax = 881.3667
				text = ""
			intervals [2362]:
				xmin = 881.3667
				xmax = 881.5767
				text = "grade"
			intervals [2363]:
				xmin = 881.5767
				xmax = 881.8567
				text = "year"
			intervals [2364]:
				xmin = 881.8567
				xmax = 882.1596
				text = ""
			intervals [2365]:
				xmin = 882.1596
				xmax = 882.2896
				text = "and"
			intervals [2366]:
				xmin = 882.2896
				xmax = 882.4296
				text = "so"
			intervals [2367]:
				xmin = 882.4296
				xmax = 882.7896
				text = "when"
			intervals [2368]:
				xmin = 882.7896
				xmax = 882.8896
				text = "we"
			intervals [2369]:
				xmin = 882.8896
				xmax = 882.9196
				text = ""
			intervals [2370]:
				xmin = 882.9196
				xmax = 883.1096
				text = "went"
			intervals [2371]:
				xmin = 883.1096
				xmax = 883.1896
				text = "to"
			intervals [2372]:
				xmin = 883.1896
				xmax = 883.3196
				text = "dawn"
			intervals [2373]:
				xmin = 883.3196
				xmax = 883.6296
				text = "dance"
			intervals [2374]:
				xmin = 883.6296
				xmax = 883.7696
				text = "we"
			intervals [2375]:
				xmin = 883.7696
				xmax = 884.0496
				text = "didn't"
			intervals [2376]:
				xmin = 884.0496
				xmax = 884.2896
				text = "know"
			intervals [2377]:
				xmin = 884.2896
				xmax = 884.3196
				text = ""
			intervals [2378]:
				xmin = 884.3196
				xmax = 884.4196
				text = "but"
			intervals [2379]:
				xmin = 884.4196
				xmax = 884.6196
				text = "once"
			intervals [2380]:
				xmin = 884.6196
				xmax = 884.7196
				text = "we"
			intervals [2381]:
				xmin = 884.7196
				xmax = 884.9296
				text = "got"
			intervals [2382]:
				xmin = 884.9296
				xmax = 885.0296
				text = "to"
			intervals [2383]:
				xmin = 885.0296
				xmax = 885.3596
				text = "ohio"
			intervals [2384]:
				xmin = 885.3596
				xmax = 885.4896
				text = "they"
			intervals [2385]:
				xmin = 885.4896
				xmax = 885.6196
				text = "was"
			intervals [2386]:
				xmin = 885.6196
				xmax = 885.7996
				text = "all"
			intervals [2387]:
				xmin = 885.7996
				xmax = 885.9596
				text = "y'all"
			intervals [2388]:
				xmin = 885.9596
				xmax = 886.0496
				text = "can"
			intervals [2389]:
				xmin = 886.0496
				xmax = 886.1596
				text = "stay"
			intervals [2390]:
				xmin = 886.1596
				xmax = 886.2596
				text = "on"
			intervals [2391]:
				xmin = 886.2596
				xmax = 886.6196
				text = "campus"
			intervals [2392]:
				xmin = 886.6196
				xmax = 886.6496
				text = ""
			intervals [2393]:
				xmin = 886.6496
				xmax = 886.8996
				text = "really"
			intervals [2394]:
				xmin = 886.8996
				xmax = 887.0496
				text = "get"
			intervals [2395]:
				xmin = 887.0496
				xmax = 887.1196
				text = "the"
			intervals [2396]:
				xmin = 887.1196
				xmax = 887.1696
				text = ""
			intervals [2397]:
				xmin = 887.1696
				xmax = 887.5996
				text = "feel"
			intervals [2398]:
				xmin = 887.5996
				xmax = 888.0317
				text = ""
			intervals [2399]:
				xmin = 888.0317
				xmax = 888.1417
				text = "of"
			intervals [2400]:
				xmin = 888.1417
				xmax = 888.2917
				text = "what"
			intervals [2401]:
				xmin = 888.2917
				xmax = 888.3617
				text = "it"
			intervals [2402]:
				xmin = 888.3617
				xmax = 888.5317
				text = "is"
			intervals [2403]:
				xmin = 888.5317
				xmax = 888.6417
				text = "so"
			intervals [2404]:
				xmin = 888.6417
				xmax = 888.7317
				text = "we"
			intervals [2405]:
				xmin = 888.7317
				xmax = 888.9817
				text = "stayed"
			intervals [2406]:
				xmin = 888.9817
				xmax = 889.1017
				text = "on"
			intervals [2407]:
				xmin = 889.1017
				xmax = 889.4617
				text = "campus"
			intervals [2408]:
				xmin = 889.4617
				xmax = 889.5917
				text = "like"
			intervals [2409]:
				xmin = 889.5917
				xmax = 889.7917
				text = "that"
			intervals [2410]:
				xmin = 889.7917
				xmax = 890.0317
				text = "whole"
			intervals [2411]:
				xmin = 890.0317
				xmax = 890.3117
				text = "weekend"
			intervals [2412]:
				xmin = 890.3117
				xmax = 890.3817
				text = "we"
			intervals [2413]:
				xmin = 890.3817
				xmax = 890.5017
				text = "got"
			intervals [2414]:
				xmin = 890.5017
				xmax = 890.5617
				text = "to"
			intervals [2415]:
				xmin = 890.5617
				xmax = 890.6517
				text = "go"
			intervals [2416]:
				xmin = 890.6517
				xmax = 890.7317
				text = "to"
			intervals [2417]:
				xmin = 890.7317
				xmax = 890.9717
				text = "all"
			intervals [2418]:
				xmin = 890.9717
				xmax = 891.0417
				text = "the"
			intervals [2419]:
				xmin = 891.0417
				xmax = 891.8517
				text = "parties"
			intervals [2420]:
				xmin = 891.8517
				xmax = 892.0117
				text = "all"
			intervals [2421]:
				xmin = 892.0117
				xmax = 892.0917
				text = "the"
			intervals [2422]:
				xmin = 892.0917
				xmax = 892.3917
				text = "step"
			intervals [2423]:
				xmin = 892.3917
				xmax = 893.0117
				text = "shows"
			intervals [2424]:
				xmin = 893.0117
				xmax = 893.3541
				text = ""
			intervals [2425]:
				xmin = 893.3541
				xmax = 893.5841
				text = "and"
			intervals [2426]:
				xmin = 893.5841
				xmax = 893.7341
				text = "all"
			intervals [2427]:
				xmin = 893.7341
				xmax = 893.9341
				text = "that"
			intervals [2428]:
				xmin = 893.9341
				xmax = 894.3541
				text = "stuff"
			intervals [2429]:
				xmin = 894.3541
				xmax = 894.542
				text = ""
			intervals [2430]:
				xmin = 894.542
				xmax = 894.652
				text = "and"
			intervals [2431]:
				xmin = 894.652
				xmax = 894.752
				text = "so"
			intervals [2432]:
				xmin = 894.752
				xmax = 894.862
				text = "when"
			intervals [2433]:
				xmin = 894.862
				xmax = 894.982
				text = "i"
			intervals [2434]:
				xmin = 894.982
				xmax = 895.372
				text = "got"
			intervals [2435]:
				xmin = 895.372
				xmax = 895.602
				text = "there"
			intervals [2436]:
				xmin = 895.602
				xmax = 895.742
				text = "it"
			intervals [2437]:
				xmin = 895.742
				xmax = 895.892
				text = "was"
			intervals [2438]:
				xmin = 895.892
				xmax = 895.972
				text = "a"
			intervals [2439]:
				xmin = 895.972
				xmax = 896.332
				text = "shock"
			intervals [2440]:
				xmin = 896.332
				xmax = 896.602
				text = "because"
			intervals [2441]:
				xmin = 896.602
				xmax = 896.952
				text = "dc"
			intervals [2442]:
				xmin = 896.952
				xmax = 896.992
				text = "a"
			intervals [2443]:
				xmin = 896.992
				xmax = 897.442
				text = "city"
			intervals [2444]:
				xmin = 897.442
				xmax = 897.772
				text = ""
			intervals [2445]:
				xmin = 897.772
				xmax = 898.042
				text = "out"
			intervals [2446]:
				xmin = 898.042
				xmax = 898.242
				text = "there"
			intervals [2447]:
				xmin = 898.242
				xmax = 898.402
				text = "it"
			intervals [2448]:
				xmin = 898.402
				xmax = 898.442
				text = "s"
			intervals [2449]:
				xmin = 898.442
				xmax = 898.612
				text = "no"
			intervals [2450]:
				xmin = 898.612
				xmax = 899.282
				text = "busses"
			intervals [2451]:
				xmin = 899.282
				xmax = 899.402
				text = "it"
			intervals [2452]:
				xmin = 899.402
				xmax = 899.452
				text = "s"
			intervals [2453]:
				xmin = 899.452
				xmax = 899.622
				text = "no"
			intervals [2454]:
				xmin = 899.622
				xmax = 900.212
				text = "trains"
			intervals [2455]:
				xmin = 900.212
				xmax = 900.332
				text = "i'm"
			intervals [2456]:
				xmin = 900.332
				xmax = 900.632
				text = "talking"
			intervals [2457]:
				xmin = 900.632
				xmax = 900.892
				text = "about"
			intervals [2458]:
				xmin = 900.892
				xmax = 900.962
				text = "in"
			intervals [2459]:
				xmin = 900.962
				xmax = 901.072
				text = "the"
			intervals [2460]:
				xmin = 901.072
				xmax = 901.102
				text = ""
			intervals [2461]:
				xmin = 901.102
				xmax = 901.412
				text = "middle"
			intervals [2462]:
				xmin = 901.412
				xmax = 901.492
				text = "of"
			intervals [2463]:
				xmin = 901.492
				xmax = 901.522
				text = ""
			intervals [2464]:
				xmin = 901.522
				xmax = 901.742
				text = "nowhere"
			intervals [2465]:
				xmin = 901.742
				xmax = 901.882
				text = "corn"
			intervals [2466]:
				xmin = 901.882
				xmax = 902.572
				text = "fields"
			intervals [2467]:
				xmin = 902.572
				xmax = 903.0773
				text = ""
			intervals [2468]:
				xmin = 903.0773
				xmax = 904.0873
				text = "kkk"
			intervals [2469]:
				xmin = 904.0873
				xmax = 904.4973
				text = "like"
			intervals [2470]:
				xmin = 904.4973
				xmax = 905.3308
				text = ""
			intervals [2471]:
				xmin = 905.3308
				xmax = 905.5908
				text = "it"
			intervals [2472]:
				xmin = 905.5908
				xmax = 905.8908
				text = "was"
			intervals [2473]:
				xmin = 905.8908
				xmax = 906.1028
				text = ""
			intervals [2474]:
				xmin = 906.1028
				xmax = 906.1828
				text = "it"
			intervals [2475]:
				xmin = 906.1828
				xmax = 906.3028
				text = "was"
			intervals [2476]:
				xmin = 906.3028
				xmax = 906.4728
				text = "off"
			intervals [2477]:
				xmin = 906.4728
				xmax = 906.5728
				text = "the"
			intervals [2478]:
				xmin = 906.5728
				xmax = 907.0428
				text = "chain"
			intervals [2479]:
				xmin = 907.0428
				xmax = 907.5025
				text = ""
			intervals [2480]:
				xmin = 907.5025
				xmax = 907.6125
				text = "but"
			intervals [2481]:
				xmin = 907.6125
				xmax = 907.9925
				text = "i"
			intervals [2482]:
				xmin = 907.9925
				xmax = 908.3825
				text = "loved"
			intervals [2483]:
				xmin = 908.3825
				xmax = 908.4625
				text = "it"
			intervals [2484]:
				xmin = 908.4625
				xmax = 908.5325
				text = "and"
			intervals [2485]:
				xmin = 908.5325
				xmax = 908.6825
				text = "then"
			intervals [2486]:
				xmin = 908.6825
				xmax = 908.8325
				text = "since"
			intervals [2487]:
				xmin = 908.8325
				xmax = 908.9225
				text = "that"
			intervals [2488]:
				xmin = 908.9225
				xmax = 909.5525
				text = "rdx"
			intervals [2489]:
				xmin = 909.5525
				xmax = 909.5825
				text = ""
			intervals [2490]:
				xmin = 909.5825
				xmax = 909.7125
				text = "is"
			intervals [2491]:
				xmin = 909.7125
				xmax = 910.0125
				text = "very"
			intervals [2492]:
				xmin = 910.0125
				xmax = 910.2925
				text = "small"
			intervals [2493]:
				xmin = 910.2925
				xmax = 910.3525
				text = "and"
			intervals [2494]:
				xmin = 910.3525
				xmax = 910.4125
				text = "it"
			intervals [2495]:
				xmin = 910.4125
				xmax = 910.5425
				text = "was"
			intervals [2496]:
				xmin = 910.5425
				xmax = 910.7325
				text = "very"
			intervals [2497]:
				xmin = 910.7325
				xmax = 911.1025
				text = "family"
			intervals [2498]:
				xmin = 911.1025
				xmax = 911.5125
				text = "oriented"
			intervals [2499]:
				xmin = 911.5125
				xmax = 911.5525
				text = ""
			intervals [2500]:
				xmin = 911.5525
				xmax = 911.8325
				text = "and"
			intervals [2501]:
				xmin = 911.8325
				xmax = 911.8925
				text = "it"
			intervals [2502]:
				xmin = 911.8925
				xmax = 911.9425
				text = "s"
			intervals [2503]:
				xmin = 911.9425
				xmax = 912.2725
				text = "also"
			intervals [2504]:
				xmin = 912.2725
				xmax = 912.3025
				text = "a"
			intervals [2505]:
				xmin = 912.3025
				xmax = 912.7725
				text = "religious"
			intervals [2506]:
				xmin = 912.7725
				xmax = 913.1925
				text = "based"
			intervals [2507]:
				xmin = 913.1925
				xmax = 913.6611
				text = ""
			intervals [2508]:
				xmin = 913.6611
				xmax = 914.1511
				text = "school"
			intervals [2509]:
				xmin = 914.1511
				xmax = 914.2511
				text = "so"
			intervals [2510]:
				xmin = 914.2511
				xmax = 914.2911
				text = "i"
			intervals [2511]:
				xmin = 914.2911
				xmax = 914.4211
				text = "had"
			intervals [2512]:
				xmin = 914.4211
				xmax = 914.5811
				text = "got"
			intervals [2513]:
				xmin = 914.5811
				xmax = 914.9011
				text = "like"
			intervals [2514]:
				xmin = 914.9011
				xmax = 915.0911
				text = "a"
			intervals [2515]:
				xmin = 915.0911
				xmax = 915.4311
				text = "um"
			intervals [2516]:
				xmin = 915.4311
				xmax = 915.6868
				text = ""
			intervals [2517]:
				xmin = 915.6868
				xmax = 915.7668
				text = "a"
			intervals [2518]:
				xmin = 915.7668
				xmax = 916.1168
				text = "small"
			intervals [2519]:
				xmin = 916.1168
				xmax = 916.3768
				text = "faith"
			intervals [2520]:
				xmin = 916.3768
				xmax = 916.6068
				text = "based"
			intervals [2521]:
				xmin = 916.6068
				xmax = 917.2468
				text = "scholarship"
			intervals [2522]:
				xmin = 917.2468
				xmax = 917.698
				text = ""
			intervals [2523]:
				xmin = 917.698
				xmax = 917.878
				text = "and"
			intervals [2524]:
				xmin = 917.878
				xmax = 918.478
				text = "so"
			intervals [2525]:
				xmin = 918.478
				xmax = 918.608
				text = ""
			intervals [2526]:
				xmin = 918.608
				xmax = 918.778
				text = "i"
			intervals [2527]:
				xmin = 918.778
				xmax = 919.008
				text = "liked"
			intervals [2528]:
				xmin = 919.008
				xmax = 919.168
				text = "that"
			intervals [2529]:
				xmin = 919.168
				xmax = 919.468
				text = "religious"
			intervals [2530]:
				xmin = 919.468
				xmax = 919.758
				text = "aspect"
			intervals [2531]:
				xmin = 919.758
				xmax = 919.868
				text = "cause"
			intervals [2532]:
				xmin = 919.868
				xmax = 919.928
				text = "i"
			intervals [2533]:
				xmin = 919.928
				xmax = 920.058
				text = "was"
			intervals [2534]:
				xmin = 920.058
				xmax = 920.448
				text = "very"
			intervals [2535]:
				xmin = 920.448
				xmax = 920.7195
				text = ""
			intervals [2536]:
				xmin = 920.7195
				xmax = 921.2495
				text = "um"
			intervals [2537]:
				xmin = 921.2495
				xmax = 922.265
				text = ""
			intervals [2538]:
				xmin = 922.265
				xmax = 922.575
				text = "into"
			intervals [2539]:
				xmin = 922.575
				xmax = 923.275
				text = "church"
			intervals [2540]:
				xmin = 923.275
				xmax = 923.305
				text = ""
			intervals [2541]:
				xmin = 923.305
				xmax = 923.575
				text = "well"
			intervals [2542]:
				xmin = 923.575
				xmax = 923.685
				text = ""
			intervals [2543]:
				xmin = 923.685
				xmax = 924.015
				text = "church"
			intervals [2544]:
				xmin = 924.015
				xmax = 924.045
				text = ""
			intervals [2545]:
				xmin = 924.045
				xmax = 924.405
				text = "going"
			intervals [2546]:
				xmin = 924.405
				xmax = 924.859
				text = ""
			intervals [2547]:
				xmin = 924.859
				xmax = 925.189
				text = "um"
			intervals [2548]:
				xmin = 925.189
				xmax = 925.289
				text = "at"
			intervals [2549]:
				xmin = 925.289
				xmax = 925.439
				text = "that"
			intervals [2550]:
				xmin = 925.439
				xmax = 925.549
				text = ""
			intervals [2551]:
				xmin = 925.549
				xmax = 925.699
				text = "point"
			intervals [2552]:
				xmin = 925.699
				xmax = 925.759
				text = "in"
			intervals [2553]:
				xmin = 925.759
				xmax = 925.909
				text = "my"
			intervals [2554]:
				xmin = 925.909
				xmax = 926.249
				text = "life"
			intervals [2555]:
				xmin = 926.249
				xmax = 926.279
				text = ""
			intervals [2556]:
				xmin = 926.279
				xmax = 926.459
				text = "and"
			intervals [2557]:
				xmin = 926.459
				xmax = 926.879
				text = "so"
			intervals [2558]:
				xmin = 926.879
				xmax = 927.0786
				text = ""
			intervals [2559]:
				xmin = 927.0786
				xmax = 927.2386
				text = "that"
			intervals [2560]:
				xmin = 927.2386
				xmax = 927.2786
				text = "s"
			intervals [2561]:
				xmin = 927.2786
				xmax = 927.3686
				text = "where"
			intervals [2562]:
				xmin = 927.3686
				xmax = 927.4086
				text = "i"
			intervals [2563]:
				xmin = 927.4086
				xmax = 927.6186
				text = "wanted"
			intervals [2564]:
				xmin = 927.6186
				xmax = 927.7286
				text = "to"
			intervals [2565]:
				xmin = 927.7286
				xmax = 927.9186
				text = "be"
			intervals [2566]:
				xmin = 927.9186
				xmax = 928.1986
				text = "somewhere"
			intervals [2567]:
				xmin = 928.1986
				xmax = 928.3086
				text = "that"
			intervals [2568]:
				xmin = 928.3086
				xmax = 928.4386
				text = "was"
			intervals [2569]:
				xmin = 928.4386
				xmax = 928.6786
				text = "church"
			intervals [2570]:
				xmin = 928.6786
				xmax = 929.4586
				text = "affiliated"
			intervals [2571]:
				xmin = 929.4586
				xmax = 929.6586
				text = "somewhere"
			intervals [2572]:
				xmin = 929.6586
				xmax = 929.7486
				text = "that"
			intervals [2573]:
				xmin = 929.7486
				xmax = 929.8386
				text = "was"
			intervals [2574]:
				xmin = 929.8386
				xmax = 930.0586
				text = "family"
			intervals [2575]:
				xmin = 930.0586
				xmax = 930.6286
				text = "orienated"
			intervals [2576]:
				xmin = 930.6286
				xmax = 930.915
				text = ""
			intervals [2577]:
				xmin = 930.915
				xmax = 931.105
				text = "and"
			intervals [2578]:
				xmin = 931.105
				xmax = 931.455
				text = "small"
			intervals [2579]:
				xmin = 931.455
				xmax = 931.515
				text = "i"
			intervals [2580]:
				xmin = 931.515
				xmax = 931.645
				text = "didn't"
			intervals [2581]:
				xmin = 931.645
				xmax = 931.765
				text = "want"
			intervals [2582]:
				xmin = 931.765
				xmax = 931.825
				text = "to"
			intervals [2583]:
				xmin = 931.825
				xmax = 931.895
				text = "go"
			intervals [2584]:
				xmin = 931.895
				xmax = 932.035
				text = "to"
			intervals [2585]:
				xmin = 932.035
				xmax = 932.105
				text = "a"
			intervals [2586]:
				xmin = 932.105
				xmax = 932.215
				text = "big"
			intervals [2587]:
				xmin = 932.215
				xmax = 932.445
				text = "school"
			intervals [2588]:
				xmin = 932.445
				xmax = 932.485
				text = "i"
			intervals [2589]:
				xmin = 932.485
				xmax = 932.625
				text = "didn't"
			intervals [2590]:
				xmin = 932.625
				xmax = 932.765
				text = "want"
			intervals [2591]:
				xmin = 932.765
				xmax = 932.825
				text = "to"
			intervals [2592]:
				xmin = 932.825
				xmax = 932.955
				text = "be"
			intervals [2593]:
				xmin = 932.955
				xmax = 933.005
				text = "a"
			intervals [2594]:
				xmin = 933.005
				xmax = 933.415
				text = "number"
			intervals [2595]:
				xmin = 933.415
				xmax = 933.6475
				text = ""
			intervals [2596]:
				xmin = 933.6475
				xmax = 933.8075
				text = "and"
			intervals [2597]:
				xmin = 933.8075
				xmax = 934.1475
				text = "so"
			intervals [2598]:
				xmin = 934.1475
				xmax = 934.5754
				text = ""
			intervals [2599]:
				xmin = 934.5754
				xmax = 934.6354
				text = "i'm"
			intervals [2600]:
				xmin = 934.6354
				xmax = 934.7854
				text = "talking"
			intervals [2601]:
				xmin = 934.7854
				xmax = 934.9154
				text = "about"
			intervals [2602]:
				xmin = 934.9154
				xmax = 935.0654
				text = "all"
			intervals [2603]:
				xmin = 935.0654
				xmax = 935.1354
				text = "the"
			intervals [2604]:
				xmin = 935.1354
				xmax = 935.5754
				text = "classes"
			intervals [2605]:
				xmin = 935.5754
				xmax = 935.7054
				text = "in"
			intervals [2606]:
				xmin = 935.7054
				xmax = 935.9054
				text = "one"
			intervals [2607]:
				xmin = 935.9054
				xmax = 936.3054
				text = "building"
			intervals [2608]:
				xmin = 936.3054
				xmax = 936.3954
				text = ""
			intervals [2609]:
				xmin = 936.3954
				xmax = 936.6854
				text = "type"
			intervals [2610]:
				xmin = 936.6854
				xmax = 937.1054
				text = "small"
			intervals [2611]:
				xmin = 937.1054
				xmax = 939.0972
				text = ""
			intervals [2612]:
				xmin = 939.0972
				xmax = 942.9372
				text = "<unk>"
			intervals [2613]:
				xmin = 942.9372
				xmax = 943.5072
				text = "no"
			intervals [2614]:
				xmin = 943.5072
				xmax = 944.6423
				text = ""
			intervals [2615]:
				xmin = 944.6423
				xmax = 945.3123
				text = "little"
			intervals [2616]:
				xmin = 945.3123
				xmax = 945.4723
				text = ""
			intervals [2617]:
				xmin = 945.4723
				xmax = 945.7323
				text = "maybe"
			intervals [2618]:
				xmin = 945.7323
				xmax = 945.8423
				text = "no"
			intervals [2619]:
				xmin = 945.8423
				xmax = 945.9323
				text = ""
			intervals [2620]:
				xmin = 945.9323
				xmax = 946.0223
				text = "more"
			intervals [2621]:
				xmin = 946.0223
				xmax = 946.1923
				text = "than"
			intervals [2622]:
				xmin = 946.1923
				xmax = 946.5023
				text = "fifteen"
			intervals [2623]:
				xmin = 946.5023
				xmax = 946.7526
				text = ""
			intervals [2624]:
				xmin = 946.7526
				xmax = 946.9826
				text = "maybe"
			intervals [2625]:
				xmin = 946.9826
				xmax = 947.1426
				text = "no"
			intervals [2626]:
				xmin = 947.1426
				xmax = 947.4526
				text = "more"
			intervals [2627]:
				xmin = 947.4526
				xmax = 947.6626
				text = "than"
			intervals [2628]:
				xmin = 947.6626
				xmax = 947.7426
				text = "a"
			intervals [2629]:
				xmin = 947.7426
				xmax = 948.1826
				text = "thousand"
			intervals [2630]:
				xmin = 948.1826
				xmax = 948.5726
				text = "fifteen"
			intervals [2631]:
				xmin = 948.5726
				xmax = 948.7226
				text = "hundred"
			intervals [2632]:
				xmin = 948.7226
				xmax = 950.3279
				text = ""
			intervals [2633]:
				xmin = 950.3279
				xmax = 950.6579
				text = "but"
			intervals [2634]:
				xmin = 950.6579
				xmax = 950.8579
				text = "what"
			intervals [2635]:
				xmin = 950.8579
				xmax = 951.1179
				text = "was"
			intervals [2636]:
				xmin = 951.1179
				xmax = 951.4679
				text = "good"
			intervals [2637]:
				xmin = 951.4679
				xmax = 951.5179
				text = ""
			intervals [2638]:
				xmin = 951.5179
				xmax = 951.6679
				text = "for"
			intervals [2639]:
				xmin = 951.6679
				xmax = 951.9879
				text = "me"
			intervals [2640]:
				xmin = 951.9879
				xmax = 952.0179
				text = ""
			intervals [2641]:
				xmin = 952.0179
				xmax = 952.2979
				text = "is"
			intervals [2642]:
				xmin = 952.2979
				xmax = 952.6179
				text = "that"
			intervals [2643]:
				xmin = 952.6179
				xmax = 952.6479
				text = ""
			intervals [2644]:
				xmin = 952.6479
				xmax = 953.0479
				text = "central"
			intervals [2645]:
				xmin = 953.0479
				xmax = 953.3079
				text = "state"
			intervals [2646]:
				xmin = 953.3079
				xmax = 953.4279
				text = "was"
			intervals [2647]:
				xmin = 953.4279
				xmax = 953.5479
				text = "right"
			intervals [2648]:
				xmin = 953.5479
				xmax = 953.7679
				text = "across"
			intervals [2649]:
				xmin = 953.7679
				xmax = 953.8379
				text = "the"
			intervals [2650]:
				xmin = 953.8379
				xmax = 954.1579
				text = "street"
			intervals [2651]:
				xmin = 954.1579
				xmax = 954.2879
				text = "so"
			intervals [2652]:
				xmin = 954.2879
				xmax = 954.3679
				text = "if"
			intervals [2653]:
				xmin = 954.3679
				xmax = 954.4779
				text = "i"
			intervals [2654]:
				xmin = 954.4779
				xmax = 954.8079
				text = "wanted"
			intervals [2655]:
				xmin = 954.8079
				xmax = 955.0679
				text = "extra"
			intervals [2656]:
				xmin = 955.0679
				xmax = 955.2879
				text = "people"
			intervals [2657]:
				xmin = 955.2879
				xmax = 955.3479
				text = "to"
			intervals [2658]:
				xmin = 955.3479
				xmax = 955.4679
				text = "go"
			intervals [2659]:
				xmin = 955.4679
				xmax = 955.7379
				text = "see"
			intervals [2660]:
				xmin = 955.7379
				xmax = 955.8179
				text = "and"
			intervals [2661]:
				xmin = 955.8179
				xmax = 956.1279
				text = "meet"
			intervals [2662]:
				xmin = 956.1279
				xmax = 956.3079
				text = "and"
			intervals [2663]:
				xmin = 956.3079
				xmax = 956.6489
				text = ""
			intervals [2664]:
				xmin = 956.6489
				xmax = 956.7089
				text = "if"
			intervals [2665]:
				xmin = 956.7089
				xmax = 956.7889
				text = "i"
			intervals [2666]:
				xmin = 956.7889
				xmax = 957.0589
				text = "wanted"
			intervals [2667]:
				xmin = 957.0589
				xmax = 957.3589
				text = "to"
			intervals [2668]:
				xmin = 957.3589
				xmax = 957.5117
				text = ""
			intervals [2669]:
				xmin = 957.5117
				xmax = 957.8217
				text = "get"
			intervals [2670]:
				xmin = 957.8217
				xmax = 957.8517
				text = ""
			intervals [2671]:
				xmin = 957.8517
				xmax = 958.1317
				text = "other"
			intervals [2672]:
				xmin = 958.1317
				xmax = 958.4617
				text = "campus"
			intervals [2673]:
				xmin = 958.4617
				xmax = 958.7417
				text = "feel"
			intervals [2674]:
				xmin = 958.7417
				xmax = 958.9244
				text = ""
			intervals [2675]:
				xmin = 958.9244
				xmax = 959.0544
				text = "i"
			intervals [2676]:
				xmin = 959.0544
				xmax = 959.1544
				text = "could"
			intervals [2677]:
				xmin = 959.1544
				xmax = 959.3444
				text = "go"
			intervals [2678]:
				xmin = 959.3444
				xmax = 959.3744
				text = ""
			intervals [2679]:
				xmin = 959.3744
				xmax = 959.5344
				text = "right"
			intervals [2680]:
				xmin = 959.5344
				xmax = 959.7344
				text = "across"
			intervals [2681]:
				xmin = 959.7344
				xmax = 959.8044
				text = "the"
			intervals [2682]:
				xmin = 959.8044
				xmax = 960.0144
				text = "street"
			intervals [2683]:
				xmin = 960.0144
				xmax = 960.0744
				text = "to"
			intervals [2684]:
				xmin = 960.0744
				xmax = 960.4944
				text = "central"
			intervals [2685]:
				xmin = 960.4944
				xmax = 960.6444
				text = "where"
			intervals [2686]:
				xmin = 960.6444
				xmax = 960.6744
				text = "a"
			intervals [2687]:
				xmin = 960.6744
				xmax = 960.8444
				text = "lot"
			intervals [2688]:
				xmin = 960.8444
				xmax = 960.9544
				text = "of"
			intervals [2689]:
				xmin = 960.9544
				xmax = 961.1844
				text = "people"
			intervals [2690]:
				xmin = 961.1844
				xmax = 961.3644
				text = "from"
			intervals [2691]:
				xmin = 961.3644
				xmax = 961.8144
				text = "dc"
			intervals [2692]:
				xmin = 961.8144
				xmax = 962.1453
				text = ""
			intervals [2693]:
				xmin = 962.1453
				xmax = 962.3853
				text = "um"
			intervals [2694]:
				xmin = 962.3853
				xmax = 962.5453
				text = "ended"
			intervals [2695]:
				xmin = 962.5453
				xmax = 962.6853
				text = "up"
			intervals [2696]:
				xmin = 962.6853
				xmax = 962.9853
				text = "going"
			intervals [2697]:
				xmin = 962.9853
				xmax = 963.0153
				text = ""
			intervals [2698]:
				xmin = 963.0153
				xmax = 963.1753
				text = "then"
			intervals [2699]:
				xmin = 963.1753
				xmax = 963.3953
				text = "wright"
			intervals [2700]:
				xmin = 963.3953
				xmax = 963.4253
				text = ""
			intervals [2701]:
				xmin = 963.4253
				xmax = 963.8553
				text = "state"
			intervals [2702]:
				xmin = 963.8553
				xmax = 964.756
				text = ""
			intervals [2703]:
				xmin = 964.756
				xmax = 964.846
				text = "up"
			intervals [2704]:
				xmin = 964.846
				xmax = 964.906
				text = "the"
			intervals [2705]:
				xmin = 964.906
				xmax = 965.336
				text = "street"
			intervals [2706]:
				xmin = 965.336
				xmax = 965.436
				text = "if"
			intervals [2707]:
				xmin = 965.436
				xmax = 965.496
				text = "i"
			intervals [2708]:
				xmin = 965.496
				xmax = 965.726
				text = "wanted"
			intervals [2709]:
				xmin = 965.726
				xmax = 965.876
				text = "to"
			intervals [2710]:
				xmin = 965.876
				xmax = 966.106
				text = "get"
			intervals [2711]:
				xmin = 966.106
				xmax = 966.496
				text = "fancy"
			intervals [2712]:
				xmin = 966.496
				xmax = 966.566
				text = "i"
			intervals [2713]:
				xmin = 966.566
				xmax = 966.706
				text = "could"
			intervals [2714]:
				xmin = 966.706
				xmax = 966.796
				text = "go"
			intervals [2715]:
				xmin = 966.796
				xmax = 966.886
				text = "to"
			intervals [2716]:
				xmin = 966.886
				xmax = 967.036
				text = "o"
			intervals [2717]:
				xmin = 967.036
				xmax = 967.486
				text = "state"
			intervals [2718]:
				xmin = 967.486
				xmax = 967.6279
				text = ""
			intervals [2719]:
				xmin = 967.6279
				xmax = 967.7379
				text = "and"
			intervals [2720]:
				xmin = 967.7379
				xmax = 968.0779
				text = "come"
			intervals [2721]:
				xmin = 968.0779
				xmax = 968.4379
				text = ""
			intervals [2722]:
				xmin = 968.4379
				xmax = 968.6379
				text = "out"
			intervals [2723]:
				xmin = 968.6379
				xmax = 969.9172
				text = ""
			intervals [2724]:
				xmin = 969.9172
				xmax = 970.1272
				text = "i"
			intervals [2725]:
				xmin = 970.1272
				xmax = 970.3172
				text = "liked"
			intervals [2726]:
				xmin = 970.3172
				xmax = 970.7972
				text = ""
			intervals [2727]:
				xmin = 970.7972
				xmax = 970.8572
				text = "my"
			intervals [2728]:
				xmin = 970.8572
				xmax = 970.9772
				text = "school"
			intervals [2729]:
				xmin = 970.9772
				xmax = 971.2015
				text = ""
			intervals [2730]:
				xmin = 971.2015
				xmax = 971.3715
				text = "no"
			intervals [2731]:
				xmin = 971.3715
				xmax = 971.4615
				text = "i"
			intervals [2732]:
				xmin = 971.4615
				xmax = 971.7015
				text = "didn't"
			intervals [2733]:
				xmin = 971.7015
				xmax = 972.0715
				text = "drive"
			intervals [2734]:
				xmin = 972.0715
				xmax = 972.1115
				text = ""
			intervals [2735]:
				xmin = 972.1115
				xmax = 972.3115
				text = "but"
			intervals [2736]:
				xmin = 972.3115
				xmax = 972.3415
				text = ""
			intervals [2737]:
				xmin = 972.3415
				xmax = 972.5015
				text = "all"
			intervals [2738]:
				xmin = 972.5015
				xmax = 972.6215
				text = "my"
			intervals [2739]:
				xmin = 972.6215
				xmax = 973.0015
				text = "friends"
			intervals [2740]:
				xmin = 973.0015
				xmax = 973.1015
				text = "my"
			intervals [2741]:
				xmin = 973.1015
				xmax = 973.4715
				text = "sorority"
			intervals [2742]:
				xmin = 973.4715
				xmax = 974.1215
				text = "sisters"
			intervals [2743]:
				xmin = 974.1215
				xmax = 974.1515
				text = ""
			intervals [2744]:
				xmin = 974.1515
				xmax = 974.9015
				text = "boyfriend"
			intervals [2745]:
				xmin = 974.9015
				xmax = 976.5887
				text = ""
			intervals [2746]:
				xmin = 976.5887
				xmax = 976.9387
				text = "gamma"
			intervals [2747]:
				xmin = 976.9387
				xmax = 977.0887
				text = "phi"
			intervals [2748]:
				xmin = 977.0887
				xmax = 977.5387
				text = "delta"
			intervals [2749]:
				xmin = 977.5387
				xmax = 977.5787
				text = ""
			intervals [2750]:
				xmin = 977.5787
				xmax = 978.1287
				text = "sorority"
			intervals [2751]:
				xmin = 978.1287
				xmax = 979.1848
				text = ""
			intervals [2752]:
				xmin = 979.1848
				xmax = 979.3648
				text = "it"
			intervals [2753]:
				xmin = 979.3648
				xmax = 979.4048
				text = "s"
			intervals [2754]:
				xmin = 979.4048
				xmax = 979.5948
				text = "a"
			intervals [2755]:
				xmin = 979.5948
				xmax = 979.6248
				text = ""
			intervals [2756]:
				xmin = 979.6248
				xmax = 980.0648
				text = "business"
			intervals [2757]:
				xmin = 980.0648
				xmax = 980.1248
				text = ""
			intervals [2758]:
				xmin = 980.1248
				xmax = 980.2648
				text = "and"
			intervals [2759]:
				xmin = 980.2648
				xmax = 980.8548
				text = "professional"
			intervals [2760]:
				xmin = 980.8548
				xmax = 981.1548
				text = "women"
			intervals [2761]:
				xmin = 981.1548
				xmax = 981.2448
				text = ""
			intervals [2762]:
				xmin = 981.2448
				xmax = 982.0848
				text = "sorority"
			intervals [2763]:
				xmin = 982.0848
				xmax = 982.4834
				text = ""
			intervals [2764]:
				xmin = 982.4834
				xmax = 982.8834
				text = "and"
			intervals [2765]:
				xmin = 982.8834
				xmax = 983.2334
				text = "so"
			intervals [2766]:
				xmin = 983.2334
				xmax = 983.5865
				text = ""
			intervals [2767]:
				xmin = 983.5865
				xmax = 983.7165
				text = "i"
			intervals [2768]:
				xmin = 983.7165
				xmax = 983.8465
				text = "know"
			intervals [2769]:
				xmin = 983.8465
				xmax = 983.8965
				text = "a"
			intervals [2770]:
				xmin = 983.8965
				xmax = 984.0265
				text = "lot"
			intervals [2771]:
				xmin = 984.0265
				xmax = 984.0965
				text = "of"
			intervals [2772]:
				xmin = 984.0965
				xmax = 984.2965
				text = "people"
			intervals [2773]:
				xmin = 984.2965
				xmax = 984.4365
				text = "that"
			intervals [2774]:
				xmin = 984.4365
				xmax = 984.5565
				text = "like"
			intervals [2775]:
				xmin = 984.5565
				xmax = 984.8865
				text = "divine"
			intervals [2776]:
				xmin = 984.8865
				xmax = 985.2265
				text = "nine"
			intervals [2777]:
				xmin = 985.2265
				xmax = 985.3565
				text = "but"
			intervals [2778]:
				xmin = 985.3565
				xmax = 985.5065
				text = "for"
			intervals [2779]:
				xmin = 985.5065
				xmax = 986.0365
				text = "me"
			intervals [2780]:
				xmin = 986.0365
				xmax = 986.3085
				text = ""
			intervals [2781]:
				xmin = 986.3085
				xmax = 986.4485
				text = "when"
			intervals [2782]:
				xmin = 986.4485
				xmax = 986.5385
				text = "it"
			intervals [2783]:
				xmin = 986.5385
				xmax = 986.7385
				text = "came"
			intervals [2784]:
				xmin = 986.7385
				xmax = 987.0085
				text = "time"
			intervals [2785]:
				xmin = 987.0085
				xmax = 987.1685
				text = "for"
			intervals [2786]:
				xmin = 987.1685
				xmax = 987.3785
				text = "me"
			intervals [2787]:
				xmin = 987.3785
				xmax = 987.4985
				text = "to"
			intervals [2788]:
				xmin = 987.4985
				xmax = 987.9485
				text = "choose"
			intervals [2789]:
				xmin = 987.9485
				xmax = 988.0385
				text = "what"
			intervals [2790]:
				xmin = 988.0385
				xmax = 988.4585
				text = "sorority"
			intervals [2791]:
				xmin = 988.4585
				xmax = 988.5185
				text = "i"
			intervals [2792]:
				xmin = 988.5185
				xmax = 988.7785
				text = "wanted"
			intervals [2793]:
				xmin = 988.7785
				xmax = 988.8585
				text = ""
			intervals [2794]:
				xmin = 988.8585
				xmax = 989.1485
				text = "to"
			intervals [2795]:
				xmin = 989.1485
				xmax = 989.6099
				text = ""
			intervals [2796]:
				xmin = 989.6099
				xmax = 990.1399
				text = "um"
			intervals [2797]:
				xmin = 990.1399
				xmax = 990.2099
				text = ""
			intervals [2798]:
				xmin = 990.2099
				xmax = 990.7299
				text = "partake"
			intervals [2799]:
				xmin = 990.7299
				xmax = 990.8299
				text = ""
			intervals [2800]:
				xmin = 990.8299
				xmax = 991.3099
				text = "in"
			intervals [2801]:
				xmin = 991.3099
				xmax = 991.6864
				text = ""
			intervals [2802]:
				xmin = 991.6864
				xmax = 991.8864
				text = "gamma"
			intervals [2803]:
				xmin = 991.8864
				xmax = 992.0064
				text = "phi"
			intervals [2804]:
				xmin = 992.0064
				xmax = 992.4664
				text = "delta"
			intervals [2805]:
				xmin = 992.4664
				xmax = 992.6764
				text = "was"
			intervals [2806]:
				xmin = 992.6764
				xmax = 992.8264
				text = "who"
			intervals [2807]:
				xmin = 992.8264
				xmax = 992.9864
				text = "was"
			intervals [2808]:
				xmin = 992.9864
				xmax = 993.2364
				text = "running"
			intervals [2809]:
				xmin = 993.2364
				xmax = 993.3464
				text = "the"
			intervals [2810]:
				xmin = 993.3464
				xmax = 993.8264
				text = "yard"
			intervals [2811]:
				xmin = 993.8264
				xmax = 995.1902
				text = ""
			intervals [2812]:
				xmin = 995.1902
				xmax = 995.3402
				text = "they"
			intervals [2813]:
				xmin = 995.3402
				xmax = 995.4202
				text = "were"
			intervals [2814]:
				xmin = 995.4202
				xmax = 995.5002
				text = "the"
			intervals [2815]:
				xmin = 995.5002
				xmax = 995.7202
				text = "ones"
			intervals [2816]:
				xmin = 995.7202
				xmax = 995.7502
				text = ""
			intervals [2817]:
				xmin = 995.7502
				xmax = 995.9402
				text = "really"
			intervals [2818]:
				xmin = 995.9402
				xmax = 996.1602
				text = "doing"
			intervals [2819]:
				xmin = 996.1602
				xmax = 996.4002
				text = "stuff"
			intervals [2820]:
				xmin = 996.4002
				xmax = 996.4902
				text = "for"
			intervals [2821]:
				xmin = 996.4902
				xmax = 996.6102
				text = "the"
			intervals [2822]:
				xmin = 996.6102
				xmax = 996.9402
				text = "youth"
			intervals [2823]:
				xmin = 996.9402
				xmax = 997.0102
				text = ""
			intervals [2824]:
				xmin = 997.0102
				xmax = 997.1602
				text = "so"
			intervals [2825]:
				xmin = 997.1602
				xmax = 997.2902
				text = "i"
			intervals [2826]:
				xmin = 997.2902
				xmax = 997.3302
				text = ""
			intervals [2827]:
				xmin = 997.3302
				xmax = 997.6002
				text = "said"
			intervals [2828]:
				xmin = 997.6002
				xmax = 997.7102
				text = "it"
			intervals [2829]:
				xmin = 997.7102
				xmax = 997.7402
				text = "s"
			intervals [2830]:
				xmin = 997.7402
				xmax = 997.8102
				text = ""
			intervals [2831]:
				xmin = 997.8102
				xmax = 997.8402
				text = "n-"
			intervals [2832]:
				xmin = 997.8402
				xmax = 997.9402
				text = ""
			intervals [2833]:
				xmin = 997.9402
				xmax = 998.1802
				text = "not"
			intervals [2834]:
				xmin = 998.1802
				xmax = 998.4602
				text = "about"
			intervals [2835]:
				xmin = 998.4602
				xmax = 998.5802
				text = ""
			intervals [2836]:
				xmin = 998.5802
				xmax = 998.7302
				text = "the"
			intervals [2837]:
				xmin = 998.7302
				xmax = 998.7602
				text = ""
			intervals [2838]:
				xmin = 998.7602
				xmax = 999.2002
				text = "name"
			intervals [2839]:
				xmin = 999.2002
				xmax = 999.2802
				text = "it"
			intervals [2840]:
				xmin = 999.2802
				xmax = 999.3102
				text = "s"
			intervals [2841]:
				xmin = 999.3102
				xmax = 999.5302
				text = "about"
			intervals [2842]:
				xmin = 999.5302
				xmax = 999.6502
				text = "what"
			intervals [2843]:
				xmin = 999.6502
				xmax = 999.7902
				text = "they're"
			intervals [2844]:
				xmin = 999.7902
				xmax = 1000.0002
				text = "really"
			intervals [2845]:
				xmin = 1000.0002
				xmax = 1000.3702
				text = "doing"
			intervals [2846]:
				xmin = 1000.3702
				xmax = 1000.4702
				text = ""
			intervals [2847]:
				xmin = 1000.4702
				xmax = 1000.7002
				text = "on"
			intervals [2848]:
				xmin = 1000.7002
				xmax = 1001.4302
				text = "campus"
			intervals [2849]:
				xmin = 1001.4302
				xmax = 1001.5602
				text = "and"
			intervals [2850]:
				xmin = 1001.5602
				xmax = 1001.6502
				text = "in"
			intervals [2851]:
				xmin = 1001.6502
				xmax = 1001.7502
				text = "the"
			intervals [2852]:
				xmin = 1001.7502
				xmax = 1002.3102
				text = "community"
			intervals [2853]:
				xmin = 1002.3102
				xmax = 1002.7958
				text = ""
			intervals [2854]:
				xmin = 1002.7958
				xmax = 1002.9958
				text = "and"
			intervals [2855]:
				xmin = 1002.9958
				xmax = 1003.3858
				text = "so"
			intervals [2856]:
				xmin = 1003.3858
				xmax = 1003.7311
				text = ""
			intervals [2857]:
				xmin = 1003.7311
				xmax = 1003.8711
				text = "when"
			intervals [2858]:
				xmin = 1003.8711
				xmax = 1003.9911
				text = "i"
			intervals [2859]:
				xmin = 1003.9911
				xmax = 1004.2711
				text = "became"
			intervals [2860]:
				xmin = 1004.2711
				xmax = 1004.3211
				text = "a"
			intervals [2861]:
				xmin = 1004.3211
				xmax = 1004.5011
				text = "part"
			intervals [2862]:
				xmin = 1004.5011
				xmax = 1004.5611
				text = "of"
			intervals [2863]:
				xmin = 1004.5611
				xmax = 1004.8011
				text = "gamma"
			intervals [2864]:
				xmin = 1004.8011
				xmax = 1004.9211
				text = "phi"
			intervals [2865]:
				xmin = 1004.9211
				xmax = 1005.4511
				text = "delta"
			intervals [2866]:
				xmin = 1005.4511
				xmax = 1006.2669
				text = ""
			intervals [2867]:
				xmin = 1006.2669
				xmax = 1006.7669
				text = "our"
			intervals [2868]:
				xmin = 1006.7669
				xmax = 1007.2369
				text = "line"
			intervals [2869]:
				xmin = 1007.2369
				xmax = 1007.4269
				text = "was"
			intervals [2870]:
				xmin = 1007.4269
				xmax = 1007.4569
				text = ""
			intervals [2871]:
				xmin = 1007.4569
				xmax = 1008.0169
				text = "twelve"
			intervals [2872]:
				xmin = 1008.0169
				xmax = 1008.0469
				text = ""
			intervals [2873]:
				xmin = 1008.0469
				xmax = 1008.1969
				text = "that"
			intervals [2874]:
				xmin = 1008.1969
				xmax = 1008.3369
				text = "was"
			intervals [2875]:
				xmin = 1008.3369
				xmax = 1008.4869
				text = "the"
			intervals [2876]:
				xmin = 1008.4869
				xmax = 1008.7969
				text = "biggest"
			intervals [2877]:
				xmin = 1008.7969
				xmax = 1009.3169
				text = "rdx"
			intervals [2878]:
				xmin = 1009.3169
				xmax = 1009.4369
				text = "had"
			intervals [2879]:
				xmin = 1009.4369
				xmax = 1009.9169
				text = "seen"
			intervals [2880]:
				xmin = 1009.9169
				xmax = 1010.4877
				text = ""
			intervals [2881]:
				xmin = 1010.4877
				xmax = 1010.6077
				text = "in"
			intervals [2882]:
				xmin = 1010.6077
				xmax = 1011.0277
				text = "awhile"
			intervals [2883]:
				xmin = 1011.0277
				xmax = 1011.8177
				text = "because"
			intervals [2884]:
				xmin = 1011.8177
				xmax = 1012.0804
				text = ""
			intervals [2885]:
				xmin = 1012.0804
				xmax = 1012.3204
				text = "people"
			intervals [2886]:
				xmin = 1012.3204
				xmax = 1012.6004
				text = "wasn't"
			intervals [2887]:
				xmin = 1012.6004
				xmax = 1012.9804
				text = "really"
			intervals [2888]:
				xmin = 1012.9804
				xmax = 1013.372
				text = ""
			intervals [2889]:
				xmin = 1013.372
				xmax = 1013.572
				text = "doing"
			intervals [2890]:
				xmin = 1013.572
				xmax = 1013.822
				text = "other"
			intervals [2891]:
				xmin = 1013.822
				xmax = 1014.122
				text = "things"
			intervals [2892]:
				xmin = 1014.122
				xmax = 1014.202
				text = "and"
			intervals [2893]:
				xmin = 1014.202
				xmax = 1014.342
				text = "so"
			intervals [2894]:
				xmin = 1014.342
				xmax = 1014.522
				text = "once"
			intervals [2895]:
				xmin = 1014.522
				xmax = 1014.632
				text = "i"
			intervals [2896]:
				xmin = 1014.632
				xmax = 1014.902
				text = "became"
			intervals [2897]:
				xmin = 1014.902
				xmax = 1014.962
				text = "it"
			intervals [2898]:
				xmin = 1014.962
				xmax = 1015.072
				text = "was"
			intervals [2899]:
				xmin = 1015.072
				xmax = 1015.242
				text = "like"
			intervals [2900]:
				xmin = 1015.242
				xmax = 1015.402
				text = "oh"
			intervals [2901]:
				xmin = 1015.402
				xmax = 1015.442
				text = ""
			intervals [2902]:
				xmin = 1015.442
				xmax = 1015.722
				text = "everybody"
			intervals [2903]:
				xmin = 1015.722
				xmax = 1015.932
				text = "wanted"
			intervals [2904]:
				xmin = 1015.932
				xmax = 1015.992
				text = "to"
			intervals [2905]:
				xmin = 1015.992
				xmax = 1016.122
				text = "be"
			intervals [2906]:
				xmin = 1016.122
				xmax = 1016.232
				text = "in"
			intervals [2907]:
				xmin = 1016.232
				xmax = 1016.532
				text = "gamma"
			intervals [2908]:
				xmin = 1016.532
				xmax = 1016.702
				text = "then"
			intervals [2909]:
				xmin = 1016.702
				xmax = 1016.792
				text = "i"
			intervals [2910]:
				xmin = 1016.792
				xmax = 1017.052
				text = "became"
			intervals [2911]:
				xmin = 1017.052
				xmax = 1017.722
				text = "president"
			intervals [2912]:
				xmin = 1017.722
				xmax = 1017.9959
				text = ""
			intervals [2913]:
				xmin = 1017.9959
				xmax = 1018.0759
				text = "at"
			intervals [2914]:
				xmin = 1018.0759
				xmax = 1018.1459
				text = "the"
			intervals [2915]:
				xmin = 1018.1459
				xmax = 1018.8559
				text = "sorority"
			intervals [2916]:
				xmin = 1018.8559
				xmax = 1019.5659
				text = ""
			intervals [2917]:
				xmin = 1019.5659
				xmax = 1019.6759
				text = "and"
			intervals [2918]:
				xmin = 1019.6759
				xmax = 1019.9559
				text = "things"
			intervals [2919]:
				xmin = 1019.9559
				xmax = 1020.1059
				text = "like"
			intervals [2920]:
				xmin = 1020.1059
				xmax = 1020.3159
				text = "that"
			intervals [2921]:
				xmin = 1020.3159
				xmax = 1020.4259
				text = "so"
			intervals [2922]:
				xmin = 1020.4259
				xmax = 1020.5259
				text = "i"
			intervals [2923]:
				xmin = 1020.5259
				xmax = 1020.7759
				text = "kind"
			intervals [2924]:
				xmin = 1020.7759
				xmax = 1020.8359
				text = "of"
			intervals [2925]:
				xmin = 1020.8359
				xmax = 1020.8759
				text = ""
			intervals [2926]:
				xmin = 1020.8759
				xmax = 1021.1959
				text = "took"
			intervals [2927]:
				xmin = 1021.1959
				xmax = 1021.3959
				text = "it"
			intervals [2928]:
				xmin = 1021.3959
				xmax = 1022.537
				text = ""
			intervals [2929]:
				xmin = 1022.537
				xmax = 1022.667
				text = "uh"
			intervals [2930]:
				xmin = 1022.667
				xmax = 1022.797
				text = ""
			intervals [2931]:
				xmin = 1022.797
				xmax = 1022.987
				text = "so"
			intervals [2932]:
				xmin = 1022.987
				xmax = 1023.197
				text = "that"
			intervals [2933]:
				xmin = 1023.197
				xmax = 1023.237
				text = "s"
			intervals [2934]:
				xmin = 1023.237
				xmax = 1023.347
				text = "who"
			intervals [2935]:
				xmin = 1023.347
				xmax = 1023.567
				text = "ran"
			intervals [2936]:
				xmin = 1023.567
				xmax = 1023.657
				text = "the"
			intervals [2937]:
				xmin = 1023.657
				xmax = 1024.017
				text = "yard"
			intervals [2938]:
				xmin = 1024.017
				xmax = 1024.177
				text = "up"
			intervals [2939]:
				xmin = 1024.177
				xmax = 1024.567
				text = "until"
			intervals [2940]:
				xmin = 1024.567
				xmax = 1024.597
				text = ""
			intervals [2941]:
				xmin = 1024.597
				xmax = 1024.787
				text = "i"
			intervals [2942]:
				xmin = 1024.787
				xmax = 1024.817
				text = ""
			intervals [2943]:
				xmin = 1024.817
				xmax = 1025.557
				text = "graduated"
			intervals [2944]:
				xmin = 1025.557
				xmax = 1025.737
				text = ""
			intervals [2945]:
				xmin = 1025.737
				xmax = 1025.817
				text = "so"
			intervals [2946]:
				xmin = 1025.817
				xmax = 1027.9801
				text = ""
			intervals [2947]:
				xmin = 1027.9801
				xmax = 1028.5801
				text = "<unk>"
			intervals [2948]:
				xmin = 1028.5801
				xmax = 1034.3725
				text = ""
			intervals [2949]:
				xmin = 1034.3725
				xmax = 1034.5325
				text = "we"
			intervals [2950]:
				xmin = 1034.5325
				xmax = 1034.8125
				text = "did"
			intervals [2951]:
				xmin = 1034.8125
				xmax = 1034.9225
				text = "do"
			intervals [2952]:
				xmin = 1034.9225
				xmax = 1035.2125
				text = "step"
			intervals [2953]:
				xmin = 1035.2125
				xmax = 1035.8525
				text = "shows"
			intervals [2954]:
				xmin = 1035.8525
				xmax = 1035.9025
				text = ""
			intervals [2955]:
				xmin = 1035.9025
				xmax = 1036.1925
				text = "but"
			intervals [2956]:
				xmin = 1036.1925
				xmax = 1036.2225
				text = ""
			intervals [2957]:
				xmin = 1036.2225
				xmax = 1036.9825
				text = "um"
			intervals [2958]:
				xmin = 1036.9825
				xmax = 1037.6465
				text = ""
			intervals [2959]:
				xmin = 1037.6465
				xmax = 1037.7665
				text = "we"
			intervals [2960]:
				xmin = 1037.7665
				xmax = 1037.9265
				text = "were"
			intervals [2961]:
				xmin = 1037.9265
				xmax = 1038.4265
				text = "cool"
			intervals [2962]:
				xmin = 1038.4265
				xmax = 1038.5565
				text = "with"
			intervals [2963]:
				xmin = 1038.5565
				xmax = 1038.7765
				text = "like"
			intervals [2964]:
				xmin = 1038.7765
				xmax = 1038.8465
				text = ""
			intervals [2965]:
				xmin = 1038.8465
				xmax = 1038.9265
				text = "the"
			intervals [2966]:
				xmin = 1038.9265
				xmax = 1039.3165
				text = "divine"
			intervals [2967]:
				xmin = 1039.3165
				xmax = 1039.6965
				text = "nine"
			intervals [2968]:
				xmin = 1039.6965
				xmax = 1039.9168
				text = ""
			intervals [2969]:
				xmin = 1039.9168
				xmax = 1040.2068
				text = "not"
			intervals [2970]:
				xmin = 1040.2068
				xmax = 1040.3168
				text = "so"
			intervals [2971]:
				xmin = 1040.3168
				xmax = 1040.4868
				text = "much"
			intervals [2972]:
				xmin = 1040.4868
				xmax = 1040.6068
				text = "the"
			intervals [2973]:
				xmin = 1040.6068
				xmax = 1041.2068
				text = "girls"
			intervals [2974]:
				xmin = 1041.2068
				xmax = 1041.2868
				text = ""
			intervals [2975]:
				xmin = 1041.2868
				xmax = 1041.8568
				text = "um"
			intervals [2976]:
				xmin = 1041.8568
				xmax = 1042.2669
				text = ""
			intervals [2977]:
				xmin = 1042.2669
				xmax = 1042.3869
				text = "but"
			intervals [2978]:
				xmin = 1042.3869
				xmax = 1042.4669
				text = "the"
			intervals [2979]:
				xmin = 1042.4669
				xmax = 1043.2169
				text = "guys"
			intervals [2980]:
				xmin = 1043.2169
				xmax = 1043.5819
				text = ""
			intervals [2981]:
				xmin = 1043.5819
				xmax = 1043.7619
				text = "and"
			intervals [2982]:
				xmin = 1043.7619
				xmax = 1044.0019
				text = "some"
			intervals [2983]:
				xmin = 1044.0019
				xmax = 1044.0619
				text = "of"
			intervals [2984]:
				xmin = 1044.0619
				xmax = 1044.2319
				text = "the"
			intervals [2985]:
				xmin = 1044.2319
				xmax = 1044.8024
				text = ""
			intervals [2986]:
				xmin = 1044.8024
				xmax = 1045.3224
				text = "female"
			intervals [2987]:
				xmin = 1045.3224
				xmax = 1045.5971
				text = ""
			intervals [2988]:
				xmin = 1045.5971
				xmax = 1046.3071
				text = "<unk>"
			intervals [2989]:
				xmin = 1046.3071
				xmax = 1047.0639
				text = ""
			intervals [2990]:
				xmin = 1047.0639
				xmax = 1047.1639
				text = "we"
			intervals [2991]:
				xmin = 1047.1639
				xmax = 1047.4639
				text = "did"
			intervals [2992]:
				xmin = 1047.4639
				xmax = 1048.0639
				text = "parties"
			intervals [2993]:
				xmin = 1048.0639
				xmax = 1048.3039
				text = "yep"
			intervals [2994]:
				xmin = 1048.3039
				xmax = 1048.3539
				text = ""
			intervals [2995]:
				xmin = 1048.3539
				xmax = 1048.8939
				text = "mm-hm"
			intervals [2996]:
				xmin = 1048.8939
				xmax = 1049.3639
				text = "mixes"
			intervals [2997]:
				xmin = 1049.3639
				xmax = 1049.4539
				text = "with"
			intervals [2998]:
				xmin = 1049.4539
				xmax = 1049.5239
				text = "the"
			intervals [2999]:
				xmin = 1049.5239
				xmax = 1050.4939
				text = "qs"
			intervals [3000]:
				xmin = 1050.4939
				xmax = 1050.7158
				text = ""
			intervals [3001]:
				xmin = 1050.7158
				xmax = 1050.8058
				text = "with"
			intervals [3002]:
				xmin = 1050.8058
				xmax = 1050.8758
				text = "the"
			intervals [3003]:
				xmin = 1050.8758
				xmax = 1051.7558
				text = "sigmas"
			intervals [3004]:
				xmin = 1051.7558
				xmax = 1055.1602
				text = ""
			intervals [3005]:
				xmin = 1055.1602
				xmax = 1055.3402
				text = "i"
			intervals [3006]:
				xmin = 1055.3402
				xmax = 1055.4802
				text = "like"
			intervals [3007]:
				xmin = 1055.4802
				xmax = 1055.5402
				text = ""
			intervals [3008]:
				xmin = 1055.5402
				xmax = 1056.2102
				text = "alphas"
			intervals [3009]:
				xmin = 1056.2102
				xmax = 1057.3646
				text = ""
			intervals [3010]:
				xmin = 1057.3646
				xmax = 1057.4546
				text = "yes"
			intervals [3011]:
				xmin = 1057.4546
				xmax = 1058.2846
				text = "<unk>"
			intervals [3012]:
				xmin = 1058.2846
				xmax = 1058.6955
				text = ""
			intervals [3013]:
				xmin = 1058.6955
				xmax = 1061.4455
				text = "<unk>"
			intervals [3014]:
				xmin = 1061.4455
				xmax = 1062.202
				text = ""
			intervals [3015]:
				xmin = 1062.202
				xmax = 1062.342
				text = "they"
			intervals [3016]:
				xmin = 1062.342
				xmax = 1062.552
				text = "just"
			intervals [3017]:
				xmin = 1062.552
				xmax = 1062.832
				text = "like"
			intervals [3018]:
				xmin = 1062.832
				xmax = 1063.4086
				text = ""
			intervals [3019]:
				xmin = 1063.4086
				xmax = 1063.6286
				text = "it"
			intervals [3020]:
				xmin = 1063.6286
				xmax = 1063.6586
				text = "s"
			intervals [3021]:
				xmin = 1063.6586
				xmax = 1064.0986
				text = "weird"
			intervals [3022]:
				xmin = 1064.0986
				xmax = 1064.1386
				text = "i"
			intervals [3023]:
				xmin = 1064.1386
				xmax = 1064.2686
				text = "feel"
			intervals [3024]:
				xmin = 1064.2686
				xmax = 1064.3786
				text = "like"
			intervals [3025]:
				xmin = 1064.3786
				xmax = 1064.5086
				text = "they"
			intervals [3026]:
				xmin = 1064.5086
				xmax = 1064.6486
				text = "like"
			intervals [3027]:
				xmin = 1064.6486
				xmax = 1064.7286
				text = ""
			intervals [3028]:
				xmin = 1064.7286
				xmax = 1064.8486
				text = "the"
			intervals [3029]:
				xmin = 1064.8486
				xmax = 1065.3744
				text = ""
			intervals [3030]:
				xmin = 1065.3744
				xmax = 1065.9244
				text = "businessmen"
			intervals [3031]:
				xmin = 1065.9244
				xmax = 1066.0444
				text = "in"
			intervals [3032]:
				xmin = 1066.0444
				xmax = 1066.1144
				text = "a"
			intervals [3033]:
				xmin = 1066.1144
				xmax = 1066.4044
				text = "suit"
			intervals [3034]:
				xmin = 1066.4044
				xmax = 1066.5144
				text = "but"
			intervals [3035]:
				xmin = 1066.5144
				xmax = 1066.6744
				text = "they"
			intervals [3036]:
				xmin = 1066.6744
				xmax = 1067.0144
				text = "also"
			intervals [3037]:
				xmin = 1067.0144
				xmax = 1067.1644
				text = "like"
			intervals [3038]:
				xmin = 1067.1644
				xmax = 1067.2644
				text = ""
			intervals [3039]:
				xmin = 1067.2644
				xmax = 1067.4544
				text = "the"
			intervals [3040]:
				xmin = 1067.4544
				xmax = 1067.7797
				text = ""
			intervals [3041]:
				xmin = 1067.7797
				xmax = 1068.0997
				text = "manly"
			intervals [3042]:
				xmin = 1068.0997
				xmax = 1068.1297
				text = ""
			intervals [3043]:
				xmin = 1068.1297
				xmax = 1068.3697
				text = "man"
			intervals [3044]:
				xmin = 1068.3697
				xmax = 1068.3997
				text = ""
			intervals [3045]:
				xmin = 1068.3997
				xmax = 1068.5597
				text = "like"
			intervals [3046]:
				xmin = 1068.5597
				xmax = 1068.6697
				text = ""
			intervals [3047]:
				xmin = 1068.6697
				xmax = 1068.8497
				text = "not"
			intervals [3048]:
				xmin = 1068.8497
				xmax = 1068.9697
				text = ""
			intervals [3049]:
				xmin = 1068.9697
				xmax = 1069.3097
				text = "the"
			intervals [3050]:
				xmin = 1069.3097
				xmax = 1069.4197
				text = ""
			intervals [3051]:
				xmin = 1069.4197
				xmax = 1069.6397
				text = "the"
			intervals [3052]:
				xmin = 1069.6397
				xmax = 1069.7697
				text = ""
			intervals [3053]:
				xmin = 1069.7697
				xmax = 1069.8597
				text = "you"
			intervals [3054]:
				xmin = 1069.8597
				xmax = 1069.9497
				text = "know"
			intervals [3055]:
				xmin = 1069.9497
				xmax = 1070.0797
				text = "they"
			intervals [3056]:
				xmin = 1070.0797
				xmax = 1070.2597
				text = "got"
			intervals [3057]:
				xmin = 1070.2597
				xmax = 1070.4097
				text = "that"
			intervals [3058]:
				xmin = 1070.4097
				xmax = 1070.9997
				text = "street"
			intervals [3059]:
				xmin = 1070.9997
				xmax = 1071.0297
				text = ""
			intervals [3060]:
				xmin = 1071.0297
				xmax = 1071.1797
				text = "edge"
			intervals [3061]:
				xmin = 1071.1797
				xmax = 1071.3497
				text = "but"
			intervals [3062]:
				xmin = 1071.3497
				xmax = 1071.4097
				text = ""
			intervals [3063]:
				xmin = 1071.4097
				xmax = 1072.0097
				text = "business"
			intervals [3064]:
				xmin = 1072.0097
				xmax = 1072.5097
				text = "mentality"
			intervals [3065]:
				xmin = 1072.5097
				xmax = 1073.2974
				text = ""
			intervals [3066]:
				xmin = 1073.2974
				xmax = 1073.6574
				text = "qs"
			intervals [3067]:
				xmin = 1073.6574
				xmax = 1073.8074
				text = "just"
			intervals [3068]:
				xmin = 1073.8074
				xmax = 1073.9874
				text = "too"
			intervals [3069]:
				xmin = 1073.9874
				xmax = 1074.6074
				text = "nasty"
			intervals [3070]:
				xmin = 1074.6074
				xmax = 1074.6774
				text = ""
			intervals [3071]:
				xmin = 1074.6774
				xmax = 1075.2374
				text = "sigma"
			intervals [3072]:
				xmin = 1075.2374
				xmax = 1075.8422
				text = ""
			intervals [3073]:
				xmin = 1075.8422
				xmax = 1080.8122
				text = "<unk>"
			intervals [3074]:
				xmin = 1080.8122
				xmax = 1085.7331
				text = ""
			intervals [3075]:
				xmin = 1085.7331
				xmax = 1086.1431
				text = "<unk>"
			intervals [3076]:
				xmin = 1086.1431
				xmax = 1090.4422
				text = ""
			intervals [3077]:
				xmin = 1090.4422
				xmax = 1090.5222
				text = "aw"
			intervals [3078]:
				xmin = 1090.5222
				xmax = 1090.5722
				text = ""
			intervals [3079]:
				xmin = 1090.5722
				xmax = 1091.0622
				text = "i"
			intervals [3080]:
				xmin = 1091.0622
				xmax = 1091.0922
				text = ""
			intervals [3081]:
				xmin = 1091.0922
				xmax = 1091.2722
				text = "run"
			intervals [3082]:
				xmin = 1091.2722
				xmax = 1091.4822
				text = "away"
			intervals [3083]:
				xmin = 1091.4822
				xmax = 1091.6222
				text = "from"
			intervals [3084]:
				xmin = 1091.6222
				xmax = 1091.7022
				text = "the"
			intervals [3085]:
				xmin = 1091.7022
				xmax = 1092.3222
				text = "ques"
			intervals [3086]:
				xmin = 1092.3222
				xmax = 1092.4294
				text = ""
			intervals [3087]:
				xmin = 1092.4294
				xmax = 1092.6494
				text = "yeah"
			intervals [3088]:
				xmin = 1092.6494
				xmax = 1092.7994
				text = "they"
			intervals [3089]:
				xmin = 1092.7994
				xmax = 1093.0794
				text = "scare"
			intervals [3090]:
				xmin = 1093.0794
				xmax = 1093.1394
				text = "me"
			intervals [3091]:
				xmin = 1093.1394
				xmax = 1094.2013
				text = ""
			intervals [3092]:
				xmin = 1094.2013
				xmax = 1094.7813
				text = "yeah"
			intervals [3093]:
				xmin = 1094.7813
				xmax = 1095.0433
				text = ""
			intervals [3094]:
				xmin = 1095.0433
				xmax = 1095.2133
				text = "i"
			intervals [3095]:
				xmin = 1095.2133
				xmax = 1095.3933
				text = "love"
			intervals [3096]:
				xmin = 1095.3933
				xmax = 1095.7933
				text = "the"
			intervals [3097]:
				xmin = 1095.7933
				xmax = 1095.8333
				text = ""
			intervals [3098]:
				xmin = 1095.8333
				xmax = 1096.1933
				text = "iotas"
			intervals [3099]:
				xmin = 1096.1933
				xmax = 1096.2633
				text = ""
			intervals [3100]:
				xmin = 1096.2633
				xmax = 1096.3233
				text = "too"
			intervals [3101]:
				xmin = 1096.3233
				xmax = 1096.4733
				text = "they"
			intervals [3102]:
				xmin = 1096.4733
				xmax = 1096.8133
				text = "don't"
			intervals [3103]:
				xmin = 1096.8133
				xmax = 1096.9897
				text = ""
			intervals [3104]:
				xmin = 1096.9897
				xmax = 1097.0497
				text = "and"
			intervals [3105]:
				xmin = 1097.0497
				xmax = 1097.1297
				text = "it"
			intervals [3106]:
				xmin = 1097.1297
				xmax = 1097.4297
				text = "s"
			intervals [3107]:
				xmin = 1097.4297
				xmax = 1097.9897
				text = "crazy"
			intervals [3108]:
				xmin = 1097.9897
				xmax = 1098.5997
				text = "because"
			intervals [3109]:
				xmin = 1098.5997
				xmax = 1098.6297
				text = ""
			intervals [3110]:
				xmin = 1098.6297
				xmax = 1098.9497
				text = "um"
			intervals [3111]:
				xmin = 1098.9497
				xmax = 1099.9375
				text = ""
			intervals [3112]:
				xmin = 1099.9375
				xmax = 1100.1175
				text = "what"
			intervals [3113]:
				xmin = 1100.1175
				xmax = 1100.4175
				text = "people"
			intervals [3114]:
				xmin = 1100.4175
				xmax = 1100.6575
				text = "fail"
			intervals [3115]:
				xmin = 1100.6575
				xmax = 1100.7775
				text = "to"
			intervals [3116]:
				xmin = 1100.7775
				xmax = 1101.3975
				text = "realize"
			intervals [3117]:
				xmin = 1101.3975
				xmax = 1101.5875
				text = "is"
			intervals [3118]:
				xmin = 1101.5875
				xmax = 1102.0475
				text = "that"
			intervals [3119]:
				xmin = 1102.0475
				xmax = 1102.225
				text = ""
			intervals [3120]:
				xmin = 1102.225
				xmax = 1102.395
				text = "and"
			intervals [3121]:
				xmin = 1102.395
				xmax = 1102.595
				text = "that"
			intervals [3122]:
				xmin = 1102.595
				xmax = 1102.635
				text = "s"
			intervals [3123]:
				xmin = 1102.635
				xmax = 1102.725
				text = "what"
			intervals [3124]:
				xmin = 1102.725
				xmax = 1102.835
				text = "we"
			intervals [3125]:
				xmin = 1102.835
				xmax = 1102.995
				text = "s"
			intervals [3126]:
				xmin = 1102.995
				xmax = 1103.265
				text = "w"
			intervals [3127]:
				xmin = 1103.265
				xmax = 1103.6192
				text = ""
			intervals [3128]:
				xmin = 1103.6192
				xmax = 1103.7492
				text = "we"
			intervals [3129]:
				xmin = 1103.7492
				xmax = 1103.9792
				text = "was"
			intervals [3130]:
				xmin = 1103.9792
				xmax = 1104.2892
				text = "aksed"
			intervals [3131]:
				xmin = 1104.2892
				xmax = 1104.3792
				text = "to"
			intervals [3132]:
				xmin = 1104.3792
				xmax = 1104.4892
				text = "be"
			intervals [3133]:
				xmin = 1104.4892
				xmax = 1104.5392
				text = "a"
			intervals [3134]:
				xmin = 1104.5392
				xmax = 1104.7492
				text = "part"
			intervals [3135]:
				xmin = 1104.7492
				xmax = 1104.8492
				text = "of"
			intervals [3136]:
				xmin = 1104.8492
				xmax = 1104.9392
				text = "the"
			intervals [3137]:
				xmin = 1104.9392
				xmax = 1105.2992
				text = "divine"
			intervals [3138]:
				xmin = 1105.2992
				xmax = 1105.6992
				text = "nine"
			intervals [3139]:
				xmin = 1105.6992
				xmax = 1106.3991
				text = ""
			intervals [3140]:
				xmin = 1106.3991
				xmax = 1106.5391
				text = "we"
			intervals [3141]:
				xmin = 1106.5391
				xmax = 1106.9691
				text = "deny"
			intervals [3142]:
				xmin = 1106.9691
				xmax = 1107.0391
				text = "it"
			intervals [3143]:
				xmin = 1107.0391
				xmax = 1107.0691
				text = ""
			intervals [3144]:
				xmin = 1107.0691
				xmax = 1107.2391
				text = "cause"
			intervals [3145]:
				xmin = 1107.2391
				xmax = 1107.5291
				text = "we"
			intervals [3146]:
				xmin = 1107.5291
				xmax = 1107.8891
				text = "twenty"
			intervals [3147]:
				xmin = 1107.8891
				xmax = 1108.1191
				text = "years"
			intervals [3148]:
				xmin = 1108.1191
				xmax = 1108.4891
				text = "younger"
			intervals [3149]:
				xmin = 1108.4891
				xmax = 1108.5991
				text = ""
			intervals [3150]:
				xmin = 1108.5991
				xmax = 1108.7791
				text = "than"
			intervals [3151]:
				xmin = 1108.7791
				xmax = 1109.5691
				text = "iotas"
			intervals [3152]:
				xmin = 1109.5691
				xmax = 1111.3899
				text = ""
			intervals [3153]:
				xmin = 1111.3899
				xmax = 1111.5599
				text = "we"
			intervals [3154]:
				xmin = 1111.5599
				xmax = 1111.9899
				text = "was"
			intervals [3155]:
				xmin = 1111.9899
				xmax = 1112.0199
				text = ""
			intervals [3156]:
				xmin = 1112.0199
				xmax = 1112.2099
				text = "foun-"
			intervals [3157]:
				xmin = 1112.2099
				xmax = 1112.6709
				text = ""
			intervals [3158]:
				xmin = 1112.6709
				xmax = 1112.7509
				text = "we"
			intervals [3159]:
				xmin = 1112.7509
				xmax = 1113.0909
				text = "was"
			intervals [3160]:
				xmin = 1113.0909
				xmax = 1113.1209
				text = ""
			intervals [3161]:
				xmin = 1113.1209
				xmax = 1113.3809
				text = "founded"
			intervals [3162]:
				xmin = 1113.3809
				xmax = 1113.4409
				text = "in"
			intervals [3163]:
				xmin = 1113.4409
				xmax = 1113.4709
				text = ""
			intervals [3164]:
				xmin = 1113.4709
				xmax = 1113.8409
				text = "nineteen"
			intervals [3165]:
				xmin = 1113.8409
				xmax = 1114.0709
				text = "forty"
			intervals [3166]:
				xmin = 1114.0709
				xmax = 1114.4909
				text = "three"
			intervals [3167]:
				xmin = 1114.4909
				xmax = 1114.598
				text = ""
			intervals [3168]:
				xmin = 1114.598
				xmax = 1114.988
				text = "iotas"
			intervals [3169]:
				xmin = 1114.988
				xmax = 1115.038
				text = "i"
			intervals [3170]:
				xmin = 1115.038
				xmax = 1115.208
				text = "want"
			intervals [3171]:
				xmin = 1115.208
				xmax = 1115.268
				text = "to"
			intervals [3172]:
				xmin = 1115.268
				xmax = 1115.378
				text = "say"
			intervals [3173]:
				xmin = 1115.378
				xmax = 1115.768
				text = "nineteen"
			intervals [3174]:
				xmin = 1115.768
				xmax = 1116.148
				text = "sixty"
			intervals [3175]:
				xmin = 1116.148
				xmax = 1116.378
				text = "three"
			intervals [3176]:
				xmin = 1116.378
				xmax = 1119.0872
				text = ""
			intervals [3177]:
				xmin = 1119.0872
				xmax = 1119.2972
				text = "no"
			intervals [3178]:
				xmin = 1119.2972
				xmax = 1120.7192
				text = ""
			intervals [3179]:
				xmin = 1120.7192
				xmax = 1121.0492
				text = "yeah"
			intervals [3180]:
				xmin = 1121.0492
				xmax = 1121.1292
				text = ""
			intervals [3181]:
				xmin = 1121.1292
				xmax = 1121.4792
				text = "we"
			intervals [3182]:
				xmin = 1121.4792
				xmax = 1121.5092
				text = ""
			intervals [3183]:
				xmin = 1121.5092
				xmax = 1122.0592
				text = "down"
			intervals [3184]:
				xmin = 1122.0592
				xmax = 1122.9982
				text = ""
			intervals [3185]:
				xmin = 1122.9982
				xmax = 1123.4982
				text = "right"
			intervals [3186]:
				xmin = 1123.4982
				xmax = 1123.6182
				text = "and"
			intervals [3187]:
				xmin = 1123.6182
				xmax = 1123.7882
				text = "so"
			intervals [3188]:
				xmin = 1123.7882
				xmax = 1124.0582
				text = "my"
			intervals [3189]:
				xmin = 1124.0582
				xmax = 1124.9882
				text = "founders"
			intervals [3190]:
				xmin = 1124.9882
				xmax = 1125.1582
				text = "were"
			intervals [3191]:
				xmin = 1125.1582
				xmax = 1125.2182
				text = "a"
			intervals [3192]:
				xmin = 1125.2182
				xmax = 1125.4282
				text = "part"
			intervals [3193]:
				xmin = 1125.4282
				xmax = 1125.5182
				text = "of"
			intervals [3194]:
				xmin = 1125.5182
				xmax = 1125.5982
				text = "the"
			intervals [3195]:
				xmin = 1125.5982
				xmax = 1125.9282
				text = "divine"
			intervals [3196]:
				xmin = 1125.9282
				xmax = 1126.1482
				text = "nine"
			intervals [3197]:
				xmin = 1126.1482
				xmax = 1126.2482
				text = "so"
			intervals [3198]:
				xmin = 1126.2482
				xmax = 1126.4582
				text = "that"
			intervals [3199]:
				xmin = 1126.4582
				xmax = 1126.4982
				text = "s"
			intervals [3200]:
				xmin = 1126.4982
				xmax = 1126.5982
				text = "why"
			intervals [3201]:
				xmin = 1126.5982
				xmax = 1126.7882
				text = "we"
			intervals [3202]:
				xmin = 1126.7882
				xmax = 1126.9782
				text = "didn't"
			intervals [3203]:
				xmin = 1126.9782
				xmax = 1127.2482
				text = "accept"
			intervals [3204]:
				xmin = 1127.2482
				xmax = 1127.3182
				text = "the"
			intervals [3205]:
				xmin = 1127.3182
				xmax = 1127.7982
				text = "invitation"
			intervals [3206]:
				xmin = 1127.7982
				xmax = 1127.9182
				text = "cause"
			intervals [3207]:
				xmin = 1127.9182
				xmax = 1128.0582
				text = "our"
			intervals [3208]:
				xmin = 1128.0582
				xmax = 1128.0882
				text = ""
			intervals [3209]:
				xmin = 1128.0882
				xmax = 1128.4982
				text = "founders"
			intervals [3210]:
				xmin = 1128.4982
				xmax = 1128.5682
				text = "were"
			intervals [3211]:
				xmin = 1128.5682
				xmax = 1128.9982
				text = "already"
			intervals [3212]:
				xmin = 1128.9982
				xmax = 1129.0582
				text = "a"
			intervals [3213]:
				xmin = 1129.0582
				xmax = 1129.4282
				text = "part"
			intervals [3214]:
				xmin = 1129.4282
				xmax = 1129.8269
				text = ""
			intervals [3215]:
				xmin = 1129.8269
				xmax = 1129.9269
				text = "of"
			intervals [3216]:
				xmin = 1129.9269
				xmax = 1130.1269
				text = "d"
			intervals [3217]:
				xmin = 1130.1269
				xmax = 1130.3669
				text = "nine"
			intervals [3218]:
				xmin = 1130.3669
				xmax = 1131.6469
				text = "organizations"
			intervals [3219]:
				xmin = 1131.6469
				xmax = 1132.9065
				text = ""
			intervals [3220]:
				xmin = 1132.9065
				xmax = 1133.1665
				text = "and"
			intervals [3221]:
				xmin = 1133.1665
				xmax = 1133.7065
				text = "so"
			intervals [3222]:
				xmin = 1133.7065
				xmax = 1134.7417
				text = ""
			intervals [3223]:
				xmin = 1134.7417
				xmax = 1134.8217
				text = "we"
			intervals [3224]:
				xmin = 1134.8217
				xmax = 1134.9717
				text = "did"
			intervals [3225]:
				xmin = 1134.9717
				xmax = 1135.0617
				text = "not"
			intervals [3226]:
				xmin = 1135.0617
				xmax = 1136.0446
				text = ""
			intervals [3227]:
				xmin = 1136.0446
				xmax = 1136.3546
				text = "yep"
			intervals [3228]:
				xmin = 1136.3546
				xmax = 1136.7507
				text = ""
			intervals [3229]:
				xmin = 1136.7507
				xmax = 1137.3207
				text = "mm-hm"
			intervals [3230]:
				xmin = 1137.3207
				xmax = 1140.1515
				text = ""
			intervals [3231]:
				xmin = 1140.1515
				xmax = 1140.4415
				text = "yeah"
			intervals [3232]:
				xmin = 1140.4415
				xmax = 1140.6737
				text = ""
			intervals [3233]:
				xmin = 1140.6737
				xmax = 1141.2137
				text = "mm-hm"
			intervals [3234]:
				xmin = 1141.2137
				xmax = 1148.6041
				text = ""
			intervals [3235]:
				xmin = 1148.6041
				xmax = 1148.7741
				text = "i"
			intervals [3236]:
				xmin = 1148.7741
				xmax = 1149.3241
				text = "did"
			intervals [3237]:
				xmin = 1149.3241
				xmax = 1149.5741
				text = "g-"
			intervals [3238]:
				xmin = 1149.5741
				xmax = 1151.2022
				text = ""
			intervals [3239]:
				xmin = 1151.2022
				xmax = 1151.5822
				text = "yes"
			intervals [3240]:
				xmin = 1151.5822
				xmax = 1151.7122
				text = "of"
			intervals [3241]:
				xmin = 1151.7122
				xmax = 1151.7422
				text = ""
			intervals [3242]:
				xmin = 1151.7422
				xmax = 1152.1922
				text = "course"
			intervals [3243]:
				xmin = 1152.1922
				xmax = 1152.3799
				text = ""
			intervals [3244]:
				xmin = 1152.3799
				xmax = 1152.6399
				text = "if"
			intervals [3245]:
				xmin = 1152.6399
				xmax = 1152.9099
				text = "not"
			intervals [3246]:
				xmin = 1152.9099
				xmax = 1153.3099
				text = "more"
			intervals [3247]:
				xmin = 1153.3099
				xmax = 1154.1699
				text = "um"
			intervals [3248]:
				xmin = 1154.1699
				xmax = 1156.1911
				text = ""
			intervals [3249]:
				xmin = 1156.1911
				xmax = 1156.2311
				text = "i"
			intervals [3250]:
				xmin = 1156.2311
				xmax = 1156.3611
				text = "want"
			intervals [3251]:
				xmin = 1156.3611
				xmax = 1156.4411
				text = ""
			intervals [3252]:
				xmin = 1156.4411
				xmax = 1156.5511
				text = "to"
			intervals [3253]:
				xmin = 1156.5511
				xmax = 1156.8111
				text = ""
			intervals [3254]:
				xmin = 1156.8111
				xmax = 1157.0111
				text = "see"
			intervals [3255]:
				xmin = 1157.0111
				xmax = 1157.1011
				text = ""
			intervals [3256]:
				xmin = 1157.1011
				xmax = 1157.2511
				text = "if"
			intervals [3257]:
				xmin = 1157.2511
				xmax = 1157.2811
				text = ""
			intervals [3258]:
				xmin = 1157.2811
				xmax = 1157.5911
				text = "i"
			intervals [3259]:
				xmin = 1157.5911
				xmax = 1157.7811
				text = "can"
			intervals [3260]:
				xmin = 1157.7811
				xmax = 1158.1411
				text = "say"
			intervals [3261]:
				xmin = 1158.1411
				xmax = 1158.1711
				text = ""
			intervals [3262]:
				xmin = 1158.1711
				xmax = 1158.3711
				text = "this"
			intervals [3263]:
				xmin = 1158.3711
				xmax = 1158.4011
				text = ""
			intervals [3264]:
				xmin = 1158.4011
				xmax = 1158.4311
				text = "i"
			intervals [3265]:
				xmin = 1158.4311
				xmax = 1158.4611
				text = ""
			intervals [3266]:
				xmin = 1158.4611
				xmax = 1158.6111
				text = "pledged"
			intervals [3267]:
				xmin = 1158.6111
				xmax = 1159.4618
				text = ""
			intervals [3268]:
				xmin = 1159.4618
				xmax = 1159.5518
				text = "ya"
			intervals [3269]:
				xmin = 1159.5518
				xmax = 1161.9959
				text = ""
			intervals [3270]:
				xmin = 1161.9959
				xmax = 1162.3259
				text = "yeah"
			intervals [3271]:
				xmin = 1162.3259
				xmax = 1162.6907
				text = ""
			intervals [3272]:
				xmin = 1162.6907
				xmax = 1163.1407
				text = "membership"
			intervals [3273]:
				xmin = 1163.1407
				xmax = 1163.4707
				text = "intake"
			intervals [3274]:
				xmin = 1163.4707
				xmax = 1163.5607
				text = ""
			intervals [3275]:
				xmin = 1163.5607
				xmax = 1164.4507
				text = "process"
			intervals [3276]:
				xmin = 1164.4507
				xmax = 1164.9721
				text = ""
			intervals [3277]:
				xmin = 1164.9721
				xmax = 1165.1621
				text = "and"
			intervals [3278]:
				xmin = 1165.1621
				xmax = 1165.5321
				text = "so"
			intervals [3279]:
				xmin = 1165.5321
				xmax = 1165.7121
				text = "i"
			intervals [3280]:
				xmin = 1165.7121
				xmax = 1166.0521
				text = "got"
			intervals [3281]:
				xmin = 1166.0521
				xmax = 1166.1221
				text = ""
			intervals [3282]:
				xmin = 1166.1221
				xmax = 1166.3121
				text = "the"
			intervals [3283]:
				xmin = 1166.3121
				xmax = 1167.3021
				text = "experience"
			intervals [3284]:
				xmin = 1167.3021
				xmax = 1167.5421
				text = "just"
			intervals [3285]:
				xmin = 1167.5421
				xmax = 1167.7221
				text = "as"
			intervals [3286]:
				xmin = 1167.7221
				xmax = 1167.9321
				text = "if"
			intervals [3287]:
				xmin = 1167.9321
				xmax = 1168.2421
				text = "anyone"
			intervals [3288]:
				xmin = 1168.2421
				xmax = 1168.4221
				text = "else"
			intervals [3289]:
				xmin = 1168.4221
				xmax = 1168.5921
				text = "did"
			intervals [3290]:
				xmin = 1168.5921
				xmax = 1168.6821
				text = "and"
			intervals [3291]:
				xmin = 1168.6821
				xmax = 1168.8521
				text = "we"
			intervals [3292]:
				xmin = 1168.8521
				xmax = 1169.0521
				text = "got"
			intervals [3293]:
				xmin = 1169.0521
				xmax = 1169.6021
				text = "respect"
			intervals [3294]:
				xmin = 1169.6021
				xmax = 1170.3833
				text = ""
			intervals [3295]:
				xmin = 1170.3833
				xmax = 1170.6633
				text = "from"
			intervals [3296]:
				xmin = 1170.6633
				xmax = 1170.8633
				text = "other"
			intervals [3297]:
				xmin = 1170.8633
				xmax = 1171.0333
				text = "greek"
			intervals [3298]:
				xmin = 1171.0333
				xmax = 1171.4033
				text = "organizations"
			intervals [3299]:
				xmin = 1171.4033
				xmax = 1171.5433
				text = "that"
			intervals [3300]:
				xmin = 1171.5433
				xmax = 1171.6133
				text = "s"
			intervals [3301]:
				xmin = 1171.6133
				xmax = 1171.7333
				text = "what"
			intervals [3302]:
				xmin = 1171.7333
				xmax = 1171.9333
				text = "most"
			intervals [3303]:
				xmin = 1171.9333
				xmax = 1172.1633
				text = "sorority"
			intervals [3304]:
				xmin = 1172.1633
				xmax = 1172.2233
				text = "of"
			intervals [3305]:
				xmin = 1172.2233
				xmax = 1172.5033
				text = "girls"
			intervals [3306]:
				xmin = 1172.5033
				xmax = 1172.6333
				text = "cause"
			intervals [3307]:
				xmin = 1172.6333
				xmax = 1172.7533
				text = "i"
			intervals [3308]:
				xmin = 1172.7533
				xmax = 1172.7933
				text = ""
			intervals [3309]:
				xmin = 1172.7933
				xmax = 1172.8933
				text = "feel"
			intervals [3310]:
				xmin = 1172.8933
				xmax = 1172.9833
				text = "like"
			intervals [3311]:
				xmin = 1172.9833
				xmax = 1173.0433
				text = "it"
			intervals [3312]:
				xmin = 1173.0433
				xmax = 1173.1533
				text = "was"
			intervals [3313]:
				xmin = 1173.1533
				xmax = 1173.2033
				text = "a"
			intervals [3314]:
				xmin = 1173.2033
				xmax = 1173.4833
				text = "jealousy"
			intervals [3315]:
				xmin = 1173.4833
				xmax = 1173.6133
				text = "thing"
			intervals [3316]:
				xmin = 1173.6133
				xmax = 1173.7233
				text = "like"
			intervals [3317]:
				xmin = 1173.7233
				xmax = 1173.7933
				text = ""
			intervals [3318]:
				xmin = 1173.7933
				xmax = 1174.0033
				text = "who"
			intervals [3319]:
				xmin = 1174.0033
				xmax = 1174.1233
				text = "are"
			intervals [3320]:
				xmin = 1174.1233
				xmax = 1174.3233
				text = "they"
			intervals [3321]:
				xmin = 1174.3233
				xmax = 1174.4833
				text = "think"
			intervals [3322]:
				xmin = 1174.4833
				xmax = 1174.5833
				text = "they"
			intervals [3323]:
				xmin = 1174.5833
				xmax = 1174.7633
				text = "come"
			intervals [3324]:
				xmin = 1174.7633
				xmax = 1174.8233
				text = "in"
			intervals [3325]:
				xmin = 1174.8233
				xmax = 1174.9033
				text = "and"
			intervals [3326]:
				xmin = 1174.9033
				xmax = 1175.1533
				text = "take"
			intervals [3327]:
				xmin = 1175.1533
				xmax = 1175.4433
				text = "over"
			intervals [3328]:
				xmin = 1175.4433
				xmax = 1175.4933
				text = ""
			intervals [3329]:
				xmin = 1175.4933
				xmax = 1175.6433
				text = "though"
			intervals [3330]:
				xmin = 1175.6433
				xmax = 1175.8133
				text = "we"
			intervals [3331]:
				xmin = 1175.8133
				xmax = 1176.2333
				text = "did"
			intervals [3332]:
				xmin = 1176.2333
				xmax = 1176.2633
				text = ""
			intervals [3333]:
				xmin = 1176.2633
				xmax = 1176.5733
				text = "take"
			intervals [3334]:
				xmin = 1176.5733
				xmax = 1176.8833
				text = "over"
			intervals [3335]:
				xmin = 1176.8833
				xmax = 1176.9133
				text = ""
			intervals [3336]:
				xmin = 1176.9133
				xmax = 1177.1933
				text = "like"
			intervals [3337]:
				xmin = 1177.1933
				xmax = 1177.7042
				text = ""
			intervals [3338]:
				xmin = 1177.7042
				xmax = 1177.9242
				text = "pro"
			intervals [3339]:
				xmin = 1177.9242
				xmax = 1178.3742
				text = "show"
			intervals [3340]:
				xmin = 1178.3742
				xmax = 1178.6342
				text = "best"
			intervals [3341]:
				xmin = 1178.6342
				xmax = 1178.7942
				text = "pro"
			intervals [3342]:
				xmin = 1178.7942
				xmax = 1179.1742
				text = "sho"
			intervals [3343]:
				xmin = 1179.1742
				xmax = 1179.2042
				text = ""
			intervals [3344]:
				xmin = 1179.2042
				xmax = 1179.6642
				text = "any"
			intervals [3345]:
				xmin = 1179.6642
				xmax = 1179.9572
				text = ""
			intervals [3346]:
				xmin = 1179.9572
				xmax = 1180.2172
				text = "body"
			intervals [3347]:
				xmin = 1180.2172
				xmax = 1180.5172
				text = "have"
			intervals [3348]:
				xmin = 1180.5172
				xmax = 1180.8472
				text = "seen"
			intervals [3349]:
				xmin = 1180.8472
				xmax = 1180.9172
				text = "on"
			intervals [3350]:
				xmin = 1180.9172
				xmax = 1180.9972
				text = "the"
			intervals [3351]:
				xmin = 1180.9972
				xmax = 1181.3072
				text = "campus"
			intervals [3352]:
				xmin = 1181.3072
				xmax = 1181.3872
				text = "and"
			intervals [3353]:
				xmin = 1181.3872
				xmax = 1181.4872
				text = "they"
			intervals [3354]:
				xmin = 1181.4872
				xmax = 1181.7272
				text = "came"
			intervals [3355]:
				xmin = 1181.7272
				xmax = 1181.8372
				text = "to"
			intervals [3356]:
				xmin = 1181.8372
				xmax = 1182.0272
				text = "us"
			intervals [3357]:
				xmin = 1182.0272
				xmax = 1182.3072
				text = "like"
			intervals [3358]:
				xmin = 1182.3072
				xmax = 1187.6618
				text = ""
			intervals [3359]:
				xmin = 1187.6618
				xmax = 1187.7918
				text = "where"
			intervals [3360]:
				xmin = 1187.7918
				xmax = 1187.9118
				text = "the"
			intervals [3361]:
				xmin = 1187.9118
				xmax = 1188.2418
				text = "campus"
			intervals [3362]:
				xmin = 1188.2418
				xmax = 1188.3718
				text = "got"
			intervals [3363]:
				xmin = 1188.3718
				xmax = 1188.4318
				text = "to"
			intervals [3364]:
				xmin = 1188.4318
				xmax = 1188.6118
				text = "vote"
			intervals [3365]:
				xmin = 1188.6118
				xmax = 1188.7318
				text = "like"
			intervals [3366]:
				xmin = 1188.7318
				xmax = 1188.8918
				text = "which"
			intervals [3367]:
				xmin = 1188.8918
				xmax = 1189.1518
				text = "sorority"
			intervals [3368]:
				xmin = 1189.1518
				xmax = 1189.2118
				text = "do"
			intervals [3369]:
				xmin = 1189.2118
				xmax = 1189.2718
				text = "you"
			intervals [3370]:
				xmin = 1189.2718
				xmax = 1189.4318
				text = "like"
			intervals [3371]:
				xmin = 1189.4318
				xmax = 1189.5118
				text = "the"
			intervals [3372]:
				xmin = 1189.5118
				xmax = 1189.8518
				text = "most"
			intervals [3373]:
				xmin = 1189.8518
				xmax = 1189.9518
				text = "who"
			intervals [3374]:
				xmin = 1189.9518
				xmax = 1189.9818
				text = "s"
			intervals [3375]:
				xmin = 1189.9818
				xmax = 1190.1818
				text = "doing"
			intervals [3376]:
				xmin = 1190.1818
				xmax = 1190.2418
				text = "the"
			intervals [3377]:
				xmin = 1190.2418
				xmax = 1190.4418
				text = "most"
			intervals [3378]:
				xmin = 1190.4418
				xmax = 1190.5018
				text = "i'm"
			intervals [3379]:
				xmin = 1190.5018
				xmax = 1190.6518
				text = "talking"
			intervals [3380]:
				xmin = 1190.6518
				xmax = 1190.7718
				text = "about"
			intervals [3381]:
				xmin = 1190.7718
				xmax = 1190.9018
				text = "we"
			intervals [3382]:
				xmin = 1190.9018
				xmax = 1191.2918
				text = "adopted"
			intervals [3383]:
				xmin = 1191.2918
				xmax = 1191.3218
				text = ""
			intervals [3384]:
				xmin = 1191.3218
				xmax = 1192.3418
				text = "floors"
			intervals [3385]:
				xmin = 1192.3418
				xmax = 1192.7266
				text = ""
			intervals [3386]:
				xmin = 1192.7266
				xmax = 1192.7866
				text = "we"
			intervals [3387]:
				xmin = 1192.7866
				xmax = 1192.9166
				text = "did"
			intervals [3388]:
				xmin = 1192.9166
				xmax = 1193.0966
				text = "stuff"
			intervals [3389]:
				xmin = 1193.0966
				xmax = 1193.1566
				text = "in"
			intervals [3390]:
				xmin = 1193.1566
				xmax = 1193.2766
				text = "the"
			intervals [3391]:
				xmin = 1193.2766
				xmax = 1193.5266
				text = "you"
			intervals [3392]:
				xmin = 1193.5266
				xmax = 1193.5966
				text = ""
			intervals [3393]:
				xmin = 1193.5966
				xmax = 1193.7866
				text = "with"
			intervals [3394]:
				xmin = 1193.7866
				xmax = 1193.8966
				text = "the"
			intervals [3395]:
				xmin = 1193.8966
				xmax = 1194.0866
				text = "youth"
			intervals [3396]:
				xmin = 1194.0866
				xmax = 1194.2666
				text = "cause"
			intervals [3397]:
				xmin = 1194.2666
				xmax = 1194.4566
				text = "we"
			intervals [3398]:
				xmin = 1194.4566
				xmax = 1194.7466
				text = "work"
			intervals [3399]:
				xmin = 1194.7466
				xmax = 1194.8766
				text = "with"
			intervals [3400]:
				xmin = 1194.8766
				xmax = 1195.2966
				text = "underprivileged"
			intervals [3401]:
				xmin = 1195.2966
				xmax = 1195.3266
				text = ""
			intervals [3402]:
				xmin = 1195.3266
				xmax = 1195.5166
				text = "youth"
			intervals [3403]:
				xmin = 1195.5166
				xmax = 1195.5466
				text = ""
			intervals [3404]:
				xmin = 1195.5466
				xmax = 1195.8366
				text = "like"
			intervals [3405]:
				xmin = 1195.8366
				xmax = 1195.9166
				text = ""
			intervals [3406]:
				xmin = 1195.9166
				xmax = 1196.3166
				text = "although"
			intervals [3407]:
				xmin = 1196.3166
				xmax = 1196.4366
				text = "we"
			intervals [3408]:
				xmin = 1196.4366
				xmax = 1196.7166
				text = "business"
			intervals [3409]:
				xmin = 1196.7166
				xmax = 1197.1666
				text = "professional"
			intervals [3410]:
				xmin = 1197.1666
				xmax = 1197.3766
				text = "our"
			intervals [3411]:
				xmin = 1197.3766
				xmax = 1197.4066
				text = ""
			intervals [3412]:
				xmin = 1197.4066
				xmax = 1197.6366
				text = "goal"
			intervals [3413]:
				xmin = 1197.6366
				xmax = 1197.7466
				text = "is"
			intervals [3414]:
				xmin = 1197.7466
				xmax = 1197.9166
				text = "like"
			intervals [3415]:
				xmin = 1197.9166
				xmax = 1198.0466
				text = "to"
			intervals [3416]:
				xmin = 1198.0466
				xmax = 1198.2566
				text = "work"
			intervals [3417]:
				xmin = 1198.2566
				xmax = 1198.3066
				text = ""
			intervals [3418]:
				xmin = 1198.3066
				xmax = 1198.5466
				text = "with"
			intervals [3419]:
				xmin = 1198.5466
				xmax = 1198.9005
				text = ""
			intervals [3420]:
				xmin = 1198.9005
				xmax = 1199.4805
				text = "underprivileged"
			intervals [3421]:
				xmin = 1199.4805
				xmax = 1199.7105
				text = "youth"
			intervals [3422]:
				xmin = 1199.7105
				xmax = 1200.3986
				text = ""
			intervals [3423]:
				xmin = 1200.3986
				xmax = 1200.5386
				text = "and"
			intervals [3424]:
				xmin = 1200.5386
				xmax = 1200.6986
				text = "so"
			intervals [3425]:
				xmin = 1200.6986
				xmax = 1200.8386
				text = "we"
			intervals [3426]:
				xmin = 1200.8386
				xmax = 1201.1886
				text = "did"
			intervals [3427]:
				xmin = 1201.1886
				xmax = 1201.2186
				text = ""
			intervals [3428]:
				xmin = 1201.2186
				xmax = 1201.4586
				text = "other"
			intervals [3429]:
				xmin = 1201.4586
				xmax = 1201.8286
				text = "stuff"
			intervals [3430]:
				xmin = 1201.8286
				xmax = 1202.0486
				text = "than"
			intervals [3431]:
				xmin = 1202.0486
				xmax = 1202.4086
				text = "just"
			intervals [3432]:
				xmin = 1202.4086
				xmax = 1202.4386
				text = ""
			intervals [3433]:
				xmin = 1202.4386
				xmax = 1203.2086
				text = "parties"
			intervals [3434]:
				xmin = 1203.2086
				xmax = 1203.2386
				text = ""
			intervals [3435]:
				xmin = 1203.2386
				xmax = 1203.4186
				text = "as"
			intervals [3436]:
				xmin = 1203.4186
				xmax = 1203.7486
				text = "opposed"
			intervals [3437]:
				xmin = 1203.7486
				xmax = 1203.8586
				text = "to"
			intervals [3438]:
				xmin = 1203.8586
				xmax = 1203.9986
				text = "what"
			intervals [3439]:
				xmin = 1203.9986
				xmax = 1204.0886
				text = "i"
			intervals [3440]:
				xmin = 1204.0886
				xmax = 1204.3886
				text = "think"
			intervals [3441]:
				xmin = 1204.3886
				xmax = 1204.4886
				text = ""
			intervals [3442]:
				xmin = 1204.4886
				xmax = 1204.7986
				text = "uh"
			intervals [3443]:
				xmin = 1204.7986
				xmax = 1204.8386
				text = ""
			intervals [3444]:
				xmin = 1204.8386
				xmax = 1205.1386
				text = "divine"
			intervals [3445]:
				xmin = 1205.1386
				xmax = 1205.3286
				text = "nine"
			intervals [3446]:
				xmin = 1205.3286
				xmax = 1205.3586
				text = "s"
			intervals [3447]:
				xmin = 1205.3586
				xmax = 1205.4686
				text = "like"
			intervals [3448]:
				xmin = 1205.4686
				xmax = 1205.5286
				text = ""
			intervals [3449]:
				xmin = 1205.5286
				xmax = 1205.5586
				text = "uh"
			intervals [3450]:
				xmin = 1205.5586
				xmax = 1206.1186
				text = "social"
			intervals [3451]:
				xmin = 1206.1186
				xmax = 1206.352
				text = ""
			intervals [3452]:
				xmin = 1206.352
				xmax = 1206.492
				text = "even"
			intervals [3453]:
				xmin = 1206.492
				xmax = 1206.562
				text = "though"
			intervals [3454]:
				xmin = 1206.562
				xmax = 1206.672
				text = "they"
			intervals [3455]:
				xmin = 1206.672
				xmax = 1206.872
				text = "do"
			intervals [3456]:
				xmin = 1206.872
				xmax = 1207.152
				text = "community"
			intervals [3457]:
				xmin = 1207.152
				xmax = 1207.272
				text = "stuff"
			intervals [3458]:
				xmin = 1207.272
				xmax = 1207.532
				text = "most"
			intervals [3459]:
				xmin = 1207.532
				xmax = 1207.662
				text = "of"
			intervals [3460]:
				xmin = 1207.662
				xmax = 1207.732
				text = "it"
			intervals [3461]:
				xmin = 1207.732
				xmax = 1207.772
				text = ""
			intervals [3462]:
				xmin = 1207.772
				xmax = 1207.952
				text = "is"
			intervals [3463]:
				xmin = 1207.952
				xmax = 1208.422
				text = "social"
			intervals [3464]:
				xmin = 1208.422
				xmax = 1208.8353
				text = ""
			intervals [3465]:
				xmin = 1208.8353
				xmax = 1208.9153
				text = "and"
			intervals [3466]:
				xmin = 1208.9153
				xmax = 1209.0153
				text = "we"
			intervals [3467]:
				xmin = 1209.0153
				xmax = 1209.2753
				text = "did"
			intervals [3468]:
				xmin = 1209.2753
				xmax = 1209.9753
				text = "social"
			intervals [3469]:
				xmin = 1209.9753
				xmax = 1210.1511
				text = ""
			intervals [3470]:
				xmin = 1210.1511
				xmax = 1211.0311
				text = "business"
			intervals [3471]:
				xmin = 1211.0311
				xmax = 1211.1511
				text = "and"
			intervals [3472]:
				xmin = 1211.1511
				xmax = 1211.6611
				text = "community"
			intervals [3473]:
				xmin = 1211.6611
				xmax = 1212.2814
				text = ""
			intervals [3474]:
				xmin = 1212.2814
				xmax = 1213.0214
				text = "mm-hm"
			intervals [3475]:
				xmin = 1213.0214
				xmax = 1216.1184
				text = ""
			intervals [3476]:
				xmin = 1216.1184
				xmax = 1216.5384
				text = "on"
			intervals [3477]:
				xmin = 1216.5384
				xmax = 1217.7184
				text = "campus"
			intervals [3478]:
				xmin = 1217.7184
				xmax = 1217.7484
				text = ""
			intervals [3479]:
				xmin = 1217.7484
				xmax = 1217.8184
				text = "it"
			intervals [3480]:
				xmin = 1217.8184
				xmax = 1217.9284
				text = "would"
			intervals [3481]:
				xmin = 1217.9284
				xmax = 1218.0184
				text = "have"
			intervals [3482]:
				xmin = 1218.0184
				xmax = 1218.2384
				text = "had"
			intervals [3483]:
				xmin = 1218.2384
				xmax = 1218.2684
				text = ""
			intervals [3484]:
				xmin = 1218.2684
				xmax = 1218.4984
				text = "to"
			intervals [3485]:
				xmin = 1218.4984
				xmax = 1218.5484
				text = ""
			intervals [3486]:
				xmin = 1218.5484
				xmax = 1218.9584
				text = "be"
			intervals [3487]:
				xmin = 1218.9584
				xmax = 1219.4924
				text = ""
			intervals [3488]:
				xmin = 1219.4924
				xmax = 1219.6824
				text = "the"
			intervals [3489]:
				xmin = 1219.6824
				xmax = 1219.7124
				text = ""
			intervals [3490]:
				xmin = 1219.7124
				xmax = 1220.9124
				text = "sigmas"
			intervals [3491]:
				xmin = 1220.9124
				xmax = 1223.0857
				text = ""
			intervals [3492]:
				xmin = 1223.0857
				xmax = 1223.2757
				text = "and"
			intervals [3493]:
				xmin = 1223.2757
				xmax = 1223.3457
				text = "it"
			intervals [3494]:
				xmin = 1223.3457
				xmax = 1223.3957
				text = "s"
			intervals [3495]:
				xmin = 1223.3957
				xmax = 1223.6057
				text = "this"
			intervals [3496]:
				xmin = 1223.6057
				xmax = 1223.6357
				text = ""
			intervals [3497]:
				xmin = 1223.6357
				xmax = 1224.1757
				text = "other"
			intervals [3498]:
				xmin = 1224.1757
				xmax = 1224.2157
				text = ""
			intervals [3499]:
				xmin = 1224.2157
				xmax = 1224.7157
				text = "um"
			intervals [3500]:
				xmin = 1224.7157
				xmax = 1224.7757
				text = ""
			intervals [3501]:
				xmin = 1224.7757
				xmax = 1225.0157
				text = "greek"
			intervals [3502]:
				xmin = 1225.0157
				xmax = 1225.1657
				text = ""
			intervals [3503]:
				xmin = 1225.1657
				xmax = 1225.7657
				text = "organization"
			intervals [3504]:
				xmin = 1225.7657
				xmax = 1225.8557
				text = "that"
			intervals [3505]:
				xmin = 1225.8557
				xmax = 1225.8857
				text = "s"
			intervals [3506]:
				xmin = 1225.8857
				xmax = 1226.0357
				text = "not"
			intervals [3507]:
				xmin = 1226.0357
				xmax = 1226.2857
				text = "divine"
			intervals [3508]:
				xmin = 1226.2857
				xmax = 1226.5057
				text = "nine"
			intervals [3509]:
				xmin = 1226.5057
				xmax = 1226.6557
				text = "but"
			intervals [3510]:
				xmin = 1226.6557
				xmax = 1226.8557
				text = "new"
			intervals [3511]:
				xmin = 1226.8557
				xmax = 1227.1057
				text = "zeta"
			intervals [3512]:
				xmin = 1227.1057
				xmax = 1227.7057
				text = "epsilon"
			intervals [3513]:
				xmin = 1227.7057
				xmax = 1227.7857
				text = ""
			intervals [3514]:
				xmin = 1227.7857
				xmax = 1227.9857
				text = "they're"
			intervals [3515]:
				xmin = 1227.9857
				xmax = 1228.4057
				text = "christian"
			intervals [3516]:
				xmin = 1228.4057
				xmax = 1228.4357
				text = ""
			intervals [3517]:
				xmin = 1228.4357
				xmax = 1228.9857
				text = "based"
			intervals [3518]:
				xmin = 1228.9857
				xmax = 1232.7487
				text = ""
			intervals [3519]:
				xmin = 1232.7487
				xmax = 1233.0487
				text = "oh"
			intervals [3520]:
				xmin = 1233.0487
				xmax = 1233.1087
				text = "it"
			intervals [3521]:
				xmin = 1233.1087
				xmax = 1233.2087
				text = "it"
			intervals [3522]:
				xmin = 1233.2087
				xmax = 1233.4687
				text = "wasn't"
			intervals [3523]:
				xmin = 1233.4687
				xmax = 1233.9087
				text = "necessarily"
			intervals [3524]:
				xmin = 1233.9087
				xmax = 1234.0787
				text = "youth"
			intervals [3525]:
				xmin = 1234.0787
				xmax = 1234.2287
				text = "group"
			intervals [3526]:
				xmin = 1234.2287
				xmax = 1234.3087
				text = "we"
			intervals [3527]:
				xmin = 1234.3087
				xmax = 1234.3987
				text = "would"
			intervals [3528]:
				xmin = 1234.3987
				xmax = 1234.5587
				text = "just"
			intervals [3529]:
				xmin = 1234.5587
				xmax = 1234.6787
				text = "go"
			intervals [3530]:
				xmin = 1234.6787
				xmax = 1234.8687
				text = "out"
			intervals [3531]:
				xmin = 1234.8687
				xmax = 1234.9287
				text = "in"
			intervals [3532]:
				xmin = 1234.9287
				xmax = 1235.0287
				text = "the"
			intervals [3533]:
				xmin = 1235.0287
				xmax = 1235.4387
				text = "community"
			intervals [3534]:
				xmin = 1235.4387
				xmax = 1235.5487
				text = "and"
			intervals [3535]:
				xmin = 1235.5487
				xmax = 1235.8587
				text = "get"
			intervals [3536]:
				xmin = 1235.8587
				xmax = 1236.1087
				text = "youth"
			intervals [3537]:
				xmin = 1236.1087
				xmax = 1236.1987
				text = "in"
			intervals [3538]:
				xmin = 1236.1987
				xmax = 1236.2587
				text = "the"
			intervals [3539]:
				xmin = 1236.2587
				xmax = 1236.8487
				text = "community"
			intervals [3540]:
				xmin = 1236.8487
				xmax = 1238.0586
				text = ""
			intervals [3541]:
				xmin = 1238.0586
				xmax = 1238.4586
				text = "yeah"
			intervals [3542]:
				xmin = 1238.4586
				xmax = 1238.9818
				text = ""
			intervals [3543]:
				xmin = 1238.9818
				xmax = 1239.3518
				text = "right"
			intervals [3544]:
				xmin = 1239.3518
				xmax = 1239.4618
				text = "so"
			intervals [3545]:
				xmin = 1239.4618
				xmax = 1239.6518
				text = "we"
			intervals [3546]:
				xmin = 1239.6518
				xmax = 1239.7918
				text = "would"
			intervals [3547]:
				xmin = 1239.7918
				xmax = 1240.1518
				text = "host"
			intervals [3548]:
				xmin = 1240.1518
				xmax = 1240.3218
				text = "so"
			intervals [3549]:
				xmin = 1240.3218
				xmax = 1240.5318
				text = "we"
			intervals [3550]:
				xmin = 1240.5318
				xmax = 1240.6818
				text = "we"
			intervals [3551]:
				xmin = 1240.6818
				xmax = 1240.9318
				text = "might"
			intervals [3552]:
				xmin = 1240.9318
				xmax = 1241.3618
				text = "host"
			intervals [3553]:
				xmin = 1241.3618
				xmax = 1241.5018
				text = "let"
			intervals [3554]:
				xmin = 1241.5018
				xmax = 1241.5318
				text = "s"
			intervals [3555]:
				xmin = 1241.5318
				xmax = 1241.7518
				text = "say"
			intervals [3556]:
				xmin = 1241.7518
				xmax = 1241.9518
				text = "for"
			intervals [3557]:
				xmin = 1241.9518
				xmax = 1242.3218
				text = "halloween"
			intervals [3558]:
				xmin = 1242.3218
				xmax = 1242.5018
				text = "every"
			intervals [3559]:
				xmin = 1242.5018
				xmax = 1242.6618
				text = "year"
			intervals [3560]:
				xmin = 1242.6618
				xmax = 1242.7618
				text = "we"
			intervals [3561]:
				xmin = 1242.7618
				xmax = 1242.8718
				text = "would"
			intervals [3562]:
				xmin = 1242.8718
				xmax = 1242.9718
				text = "do"
			intervals [3563]:
				xmin = 1242.9718
				xmax = 1243.1918
				text = "like"
			intervals [3564]:
				xmin = 1243.1918
				xmax = 1243.3818
				text = "this"
			intervals [3565]:
				xmin = 1243.3818
				xmax = 1243.4118
				text = ""
			intervals [3566]:
				xmin = 1243.4118
				xmax = 1243.9818
				text = "um"
			intervals [3567]:
				xmin = 1243.9818
				xmax = 1244.5948
				text = ""
			intervals [3568]:
				xmin = 1244.5948
				xmax = 1244.8448
				text = "this"
			intervals [3569]:
				xmin = 1244.8448
				xmax = 1245.1048
				text = "f"
			intervals [3570]:
				xmin = 1245.1048
				xmax = 1245.1348
				text = ""
			intervals [3571]:
				xmin = 1245.1348
				xmax = 1245.6348
				text = "uh"
			intervals [3572]:
				xmin = 1245.6348
				xmax = 1245.8348
				text = ""
			intervals [3573]:
				xmin = 1245.8348
				xmax = 1246.3448
				text = "halloween"
			intervals [3574]:
				xmin = 1246.3448
				xmax = 1246.8148
				text = "feast"
			intervals [3575]:
				xmin = 1246.8148
				xmax = 1246.8948
				text = "and"
			intervals [3576]:
				xmin = 1246.8948
				xmax = 1247.0548
				text = "we"
			intervals [3577]:
				xmin = 1247.0548
				xmax = 1247.0848
				text = "<unk>"
			intervals [3578]:
				xmin = 1247.0848
				xmax = 1247.2148
				text = "go"
			intervals [3579]:
				xmin = 1247.2148
				xmax = 1247.2748
				text = "in"
			intervals [3580]:
				xmin = 1247.2748
				xmax = 1247.3348
				text = "the"
			intervals [3581]:
				xmin = 1247.3348
				xmax = 1247.6148
				text = "community"
			intervals [3582]:
				xmin = 1247.6148
				xmax = 1247.7248
				text = "like"
			intervals [3583]:
				xmin = 1247.7248
				xmax = 1248.1948
				text = "walmart"
			intervals [3584]:
				xmin = 1248.1948
				xmax = 1248.3748
				text = "pass"
			intervals [3585]:
				xmin = 1248.3748
				xmax = 1248.4348
				text = "out"
			intervals [3586]:
				xmin = 1248.4348
				xmax = 1248.6148
				text = "papers"
			intervals [3587]:
				xmin = 1248.6148
				xmax = 1248.7248
				text = "like"
			intervals [3588]:
				xmin = 1248.7248
				xmax = 1248.8148
				text = "the"
			intervals [3589]:
				xmin = 1248.8148
				xmax = 1249.1548
				text = "gammas"
			intervals [3590]:
				xmin = 1249.1548
				xmax = 1249.2648
				text = "are"
			intervals [3591]:
				xmin = 1249.2648
				xmax = 1249.6848
				text = "having"
			intervals [3592]:
				xmin = 1249.6848
				xmax = 1250.0912
				text = ""
			intervals [3593]:
				xmin = 1250.0912
				xmax = 1250.2112
				text = "the"
			intervals [3594]:
				xmin = 1250.2112
				xmax = 1250.4612
				text = "autumn"
			intervals [3595]:
				xmin = 1250.4612
				xmax = 1251.1112
				text = "festivities"
			intervals [3596]:
				xmin = 1251.1112
				xmax = 1251.6612
				text = "festival"
			intervals [3597]:
				xmin = 1251.6612
				xmax = 1251.6912
				text = ""
			intervals [3598]:
				xmin = 1251.6912
				xmax = 1251.9612
				text = "come"
			intervals [3599]:
				xmin = 1251.9612
				xmax = 1252.4612
				text = "here"
			intervals [3600]:
				xmin = 1252.4612
				xmax = 1252.6512
				text = "and"
			intervals [3601]:
				xmin = 1252.6512
				xmax = 1252.8812
				text = "then"
			intervals [3602]:
				xmin = 1252.8812
				xmax = 1253.0212
				text = "all"
			intervals [3603]:
				xmin = 1253.0212
				xmax = 1253.1012
				text = "the"
			intervals [3604]:
				xmin = 1253.1012
				xmax = 1253.3012
				text = "youth"
			intervals [3605]:
				xmin = 1253.3012
				xmax = 1253.3312
				text = ""
			intervals [3606]:
				xmin = 1253.3312
				xmax = 1253.4212
				text = "would"
			intervals [3607]:
				xmin = 1253.4212
				xmax = 1253.7212
				text = "start"
			intervals [3608]:
				xmin = 1253.7212
				xmax = 1253.8912
				text = "to"
			intervals [3609]:
				xmin = 1253.8912
				xmax = 1253.9212
				text = ""
			intervals [3610]:
				xmin = 1253.9212
				xmax = 1254.2412
				text = "build"
			intervals [3611]:
				xmin = 1254.2412
				xmax = 1254.3912
				text = "up"
			intervals [3612]:
				xmin = 1254.3912
				xmax = 1254.5912
				text = "that"
			intervals [3613]:
				xmin = 1254.5912
				xmax = 1254.8712
				text = "way"
			intervals [3614]:
				xmin = 1254.8712
				xmax = 1255.2219
				text = ""
			intervals [3615]:
				xmin = 1255.2219
				xmax = 1255.3419
				text = "like"
			intervals [3616]:
				xmin = 1255.3419
				xmax = 1255.4319
				text = ""
			intervals [3617]:
				xmin = 1255.4319
				xmax = 1255.6719
				text = "that"
			intervals [3618]:
				xmin = 1255.6719
				xmax = 1256.3084
				text = ""
			intervals [3619]:
				xmin = 1256.3084
				xmax = 1256.9784
				text = "mm-hm"
			intervals [3620]:
				xmin = 1256.9784
				xmax = 1259.3448
				text = ""
			intervals [3621]:
				xmin = 1259.3448
				xmax = 1259.4848
				text = "so"
			intervals [3622]:
				xmin = 1259.4848
				xmax = 1259.6448
				text = "we"
			intervals [3623]:
				xmin = 1259.6448
				xmax = 1259.7848
				text = "would"
			intervals [3624]:
				xmin = 1259.7848
				xmax = 1260.0948
				text = "host"
			intervals [3625]:
				xmin = 1260.0948
				xmax = 1260.1748
				text = "it"
			intervals [3626]:
				xmin = 1260.1748
				xmax = 1260.3648
				text = "on"
			intervals [3627]:
				xmin = 1260.3648
				xmax = 1261.0848
				text = "campus"
			intervals [3628]:
				xmin = 1261.0848
				xmax = 1261.3685
				text = ""
			intervals [3629]:
				xmin = 1261.3685
				xmax = 1261.4785
				text = "and"
			intervals [3630]:
				xmin = 1261.4785
				xmax = 1261.6585
				text = "we"
			intervals [3631]:
				xmin = 1261.6585
				xmax = 1261.6885
				text = "<unk>"
			intervals [3632]:
				xmin = 1261.6885
				xmax = 1261.9085
				text = "go"
			intervals [3633]:
				xmin = 1261.9085
				xmax = 1261.9785
				text = "in"
			intervals [3634]:
				xmin = 1261.9785
				xmax = 1262.0485
				text = "the"
			intervals [3635]:
				xmin = 1262.0485
				xmax = 1262.4385
				text = "community"
			intervals [3636]:
				xmin = 1262.4385
				xmax = 1262.4985
				text = "to"
			intervals [3637]:
				xmin = 1262.4985
				xmax = 1262.6185
				text = "get"
			intervals [3638]:
				xmin = 1262.6185
				xmax = 1262.7385
				text = "all"
			intervals [3639]:
				xmin = 1262.7385
				xmax = 1262.8185
				text = "the"
			intervals [3640]:
				xmin = 1262.8185
				xmax = 1263.0985
				text = "kids"
			intervals [3641]:
				xmin = 1263.0985
				xmax = 1263.1885
				text = "to"
			intervals [3642]:
				xmin = 1263.1885
				xmax = 1263.5485
				text = "come"
			intervals [3643]:
				xmin = 1263.5485
				xmax = 1263.5804
				text = ""
			intervals [3644]:
				xmin = 1263.5804
				xmax = 1263.7204
				text = "on"
			intervals [3645]:
				xmin = 1263.7204
				xmax = 1263.7804
				text = "the"
			intervals [3646]:
				xmin = 1263.7804
				xmax = 1264.1204
				text = "college"
			intervals [3647]:
				xmin = 1264.1204
				xmax = 1264.4704
				text = "campus"
			intervals [3648]:
				xmin = 1264.4704
				xmax = 1264.6004
				text = "to"
			intervals [3649]:
				xmin = 1264.6004
				xmax = 1264.7204
				text = "our"
			intervals [3650]:
				xmin = 1264.7204
				xmax = 1264.7504
				text = ""
			intervals [3651]:
				xmin = 1264.7504
				xmax = 1265.0904
				text = "event"
			intervals [3652]:
				xmin = 1265.0904
				xmax = 1266.8683
				text = ""
			intervals [3653]:
				xmin = 1266.8683
				xmax = 1267.1383
				text = "no"
			intervals [3654]:
				xmin = 1267.1383
				xmax = 1267.1683
				text = ""
			intervals [3655]:
				xmin = 1267.1683
				xmax = 1267.3483
				text = "not"
			intervals [3656]:
				xmin = 1267.3483
				xmax = 1267.4783
				text = "at"
			intervals [3657]:
				xmin = 1267.4783
				xmax = 1267.8883
				text = "all"
			intervals [3658]:
				xmin = 1267.8883
				xmax = 1268.407
				text = ""
			intervals [3659]:
				xmin = 1268.407
				xmax = 1268.827
				text = "mm-mm"
			intervals [3660]:
				xmin = 1268.827
				xmax = 1269.391
				text = ""
			intervals [3661]:
				xmin = 1269.391
				xmax = 1270.001
				text = "yeah"
			intervals [3662]:
				xmin = 1270.001
				xmax = 1270.3962
				text = ""
			intervals [3663]:
				xmin = 1270.3962
				xmax = 1271.3262
				text = "mm-hm"
			intervals [3664]:
				xmin = 1271.3262
				xmax = 1275.6002
				text = ""
			intervals [3665]:
				xmin = 1275.6002
				xmax = 1275.8602
				text = "yes"
			intervals [3666]:
				xmin = 1275.8602
				xmax = 1276.2802
				text = ""
			intervals [3667]:
				xmin = 1276.2802
				xmax = 1276.6002
				text = "one"
			intervals [3668]:
				xmin = 1276.6002
				xmax = 1280.0986
				text = ""
			intervals [3669]:
				xmin = 1280.0986
				xmax = 1280.4586
				text = "mass"
			intervals [3670]:
				xmin = 1280.4586
				xmax = 1280.7886
				text = "media"
			intervals [3671]:
				xmin = 1280.7886
				xmax = 1280.8786
				text = ""
			intervals [3672]:
				xmin = 1280.8786
				xmax = 1280.9986
				text = "and"
			intervals [3673]:
				xmin = 1280.9986
				xmax = 1281.8486
				text = "communications"
			intervals [3674]:
				xmin = 1281.8486
				xmax = 1283.3675
				text = ""
			intervals [3675]:
				xmin = 1283.3675
				xmax = 1283.7875
				text = "<unk>"
			intervals [3676]:
				xmin = 1283.7875
				xmax = 1284.6437
				text = ""
			intervals [3677]:
				xmin = 1284.6437
				xmax = 1284.8337
				text = "but"
			intervals [3678]:
				xmin = 1284.8337
				xmax = 1284.9637
				text = "i"
			intervals [3679]:
				xmin = 1284.9637
				xmax = 1285.0937
				text = "feel"
			intervals [3680]:
				xmin = 1285.0937
				xmax = 1285.2137
				text = "like"
			intervals [3681]:
				xmin = 1285.2137
				xmax = 1285.2837
				text = "i"
			intervals [3682]:
				xmin = 1285.2837
				xmax = 1285.4937
				text = "should"
			intervals [3683]:
				xmin = 1285.4937
				xmax = 1285.5837
				text = "have"
			intervals [3684]:
				xmin = 1285.5837
				xmax = 1285.7037
				text = "went"
			intervals [3685]:
				xmin = 1285.7037
				xmax = 1285.7337
				text = ""
			intervals [3686]:
				xmin = 1285.7337
				xmax = 1285.8237
				text = "with"
			intervals [3687]:
				xmin = 1285.8237
				xmax = 1286.0037
				text = "social"
			intervals [3688]:
				xmin = 1286.0037
				xmax = 1286.4637
				text = "work"
			intervals [3689]:
				xmin = 1286.4637
				xmax = 1288.0179
				text = ""
			intervals [3690]:
				xmin = 1288.0179
				xmax = 1288.3979
				text = "mm-hm"
			intervals [3691]:
				xmin = 1288.3979
				xmax = 1288.7293
				text = ""
			intervals [3692]:
				xmin = 1288.7293
				xmax = 1289.0393
				text = "yeah"
			intervals [3693]:
				xmin = 1289.0393
				xmax = 1289.0693
				text = ""
			intervals [3694]:
				xmin = 1289.0693
				xmax = 1289.2993
				text = "my"
			intervals [3695]:
				xmin = 1289.2993
				xmax = 1289.4793
				text = "own"
			intervals [3696]:
				xmin = 1289.4793
				xmax = 1289.8493
				text = "mentoring"
			intervals [3697]:
				xmin = 1289.8493
				xmax = 1290.3393
				text = "program"
			intervals [3698]:
				xmin = 1290.3393
				xmax = 1290.5493
				text = "work"
			intervals [3699]:
				xmin = 1290.5493
				xmax = 1290.6393
				text = "with"
			intervals [3700]:
				xmin = 1290.6393
				xmax = 1290.7193
				text = "the"
			intervals [3701]:
				xmin = 1290.7193
				xmax = 1291.6893
				text = "kids"
			intervals [3702]:
				xmin = 1291.6893
				xmax = 1298.314
				text = ""
			intervals [3703]:
				xmin = 1298.314
				xmax = 1298.344
				text = "i"
			intervals [3704]:
				xmin = 1298.344
				xmax = 1298.434
				text = "feel"
			intervals [3705]:
				xmin = 1298.434
				xmax = 1298.534
				text = "like"
			intervals [3706]:
				xmin = 1298.534
				xmax = 1298.594
				text = "it"
			intervals [3707]:
				xmin = 1298.594
				xmax = 1298.624
				text = "s"
			intervals [3708]:
				xmin = 1298.624
				xmax = 1299.004
				text = "connected"
			intervals [3709]:
				xmin = 1299.004
				xmax = 1299.204
				text = "too"
			intervals [3710]:
				xmin = 1299.204
				xmax = 1299.384
				text = "cause"
			intervals [3711]:
				xmin = 1299.384
				xmax = 1299.484
				text = "i"
			intervals [3712]:
				xmin = 1299.484
				xmax = 1299.594
				text = "feel"
			intervals [3713]:
				xmin = 1299.594
				xmax = 1299.704
				text = "like"
			intervals [3714]:
				xmin = 1299.704
				xmax = 1299.884
				text = "with"
			intervals [3715]:
				xmin = 1299.884
				xmax = 1300.094
				text = "dealing"
			intervals [3716]:
				xmin = 1300.094
				xmax = 1300.184
				text = "with"
			intervals [3717]:
				xmin = 1300.184
				xmax = 1300.324
				text = "that"
			intervals [3718]:
				xmin = 1300.324
				xmax = 1300.404
				text = "you"
			intervals [3719]:
				xmin = 1300.404
				xmax = 1300.554
				text = "have"
			intervals [3720]:
				xmin = 1300.554
				xmax = 1300.614
				text = "to"
			intervals [3721]:
				xmin = 1300.614
				xmax = 1300.794
				text = "learn"
			intervals [3722]:
				xmin = 1300.794
				xmax = 1300.854
				text = "how"
			intervals [3723]:
				xmin = 1300.854
				xmax = 1300.964
				text = "to"
			intervals [3724]:
				xmin = 1300.964
				xmax = 1301.544
				text = "communicate"
			intervals [3725]:
				xmin = 1301.544
				xmax = 1301.604
				text = "if"
			intervals [3726]:
				xmin = 1301.604
				xmax = 1301.744
				text = "you"
			intervals [3727]:
				xmin = 1301.744
				xmax = 1301.874
				text = "know"
			intervals [3728]:
				xmin = 1301.874
				xmax = 1301.924
				text = ""
			intervals [3729]:
				xmin = 1301.924
				xmax = 1302.084
				text = "you"
			intervals [3730]:
				xmin = 1302.084
				xmax = 1302.264
				text = "have"
			intervals [3731]:
				xmin = 1302.264
				xmax = 1302.394
				text = "to"
			intervals [3732]:
				xmin = 1302.394
				xmax = 1302.654
				text = "learn"
			intervals [3733]:
				xmin = 1302.654
				xmax = 1302.874
				text = "how"
			intervals [3734]:
				xmin = 1302.874
				xmax = 1302.994
				text = ""
			intervals [3735]:
				xmin = 1302.994
				xmax = 1303.144
				text = "to"
			intervals [3736]:
				xmin = 1303.144
				xmax = 1303.4571
				text = ""
			intervals [3737]:
				xmin = 1303.4571
				xmax = 1303.6371
				text = "be"
			intervals [3738]:
				xmin = 1303.6371
				xmax = 1303.8271
				text = "able"
			intervals [3739]:
				xmin = 1303.8271
				xmax = 1303.9271
				text = "to"
			intervals [3740]:
				xmin = 1303.9271
				xmax = 1304.2371
				text = "talk"
			intervals [3741]:
				xmin = 1304.2371
				xmax = 1304.3471
				text = "to"
			intervals [3742]:
				xmin = 1304.3471
				xmax = 1305.0771
				text = "people"
			intervals [3743]:
				xmin = 1305.0771
				xmax = 1305.1671
				text = "and"
			intervals [3744]:
				xmin = 1305.1671
				xmax = 1305.3871
				text = "stuff"
			intervals [3745]:
				xmin = 1305.3871
				xmax = 1305.5271
				text = "like"
			intervals [3746]:
				xmin = 1305.5271
				xmax = 1305.6871
				text = "that"
			intervals [3747]:
				xmin = 1305.6871
				xmax = 1305.7571
				text = "so"
			intervals [3748]:
				xmin = 1305.7571
				xmax = 1305.8571
				text = "i"
			intervals [3749]:
				xmin = 1305.8571
				xmax = 1305.9871
				text = "feel"
			intervals [3750]:
				xmin = 1305.9871
				xmax = 1306.1871
				text = "like"
			intervals [3751]:
				xmin = 1306.1871
				xmax = 1306.3371
				text = "it"
			intervals [3752]:
				xmin = 1306.3371
				xmax = 1306.7071
				text = "worked"
			intervals [3753]:
				xmin = 1306.7071
				xmax = 1306.8671
				text = "in"
			intervals [3754]:
				xmin = 1306.8671
				xmax = 1306.9171
				text = "a"
			intervals [3755]:
				xmin = 1306.9171
				xmax = 1306.9471
				text = ""
			intervals [3756]:
				xmin = 1306.9471
				xmax = 1307.5871
				text = "sense"
			intervals [3757]:
				xmin = 1307.5871
				xmax = 1308.4079
				text = ""
			intervals [3758]:
				xmin = 1308.4079
				xmax = 1308.5379
				text = "but"
			intervals [3759]:
				xmin = 1308.5379
				xmax = 1308.5979
				text = "i"
			intervals [3760]:
				xmin = 1308.5979
				xmax = 1308.9579
				text = "definitely"
			intervals [3761]:
				xmin = 1308.9579
				xmax = 1309.0779
				text = "thought"
			intervals [3762]:
				xmin = 1309.0779
				xmax = 1309.2279
				text = "i"
			intervals [3763]:
				xmin = 1309.2279
				xmax = 1309.2679
				text = ""
			intervals [3764]:
				xmin = 1309.2679
				xmax = 1309.3579
				text = "should"
			intervals [3765]:
				xmin = 1309.3579
				xmax = 1309.4479
				text = "have"
			intervals [3766]:
				xmin = 1309.4479
				xmax = 1309.5679
				text = "went"
			intervals [3767]:
				xmin = 1309.5679
				xmax = 1309.7079
				text = "into"
			intervals [3768]:
				xmin = 1309.7079
				xmax = 1309.9879
				text = "social"
			intervals [3769]:
				xmin = 1309.9879
				xmax = 1310.0779
				text = "work"
			intervals [3770]:
				xmin = 1310.0779
				xmax = 1310.1679
				text = "but"
			intervals [3771]:
				xmin = 1310.1679
				xmax = 1310.1979
				text = "i"
			intervals [3772]:
				xmin = 1310.1979
				xmax = 1310.3779
				text = "don't"
			intervals [3773]:
				xmin = 1310.3779
				xmax = 1310.4679
				text = "feel"
			intervals [3774]:
				xmin = 1310.4679
				xmax = 1310.5679
				text = "like"
			intervals [3775]:
				xmin = 1310.5679
				xmax = 1310.6779
				text = "i"
			intervals [3776]:
				xmin = 1310.6779
				xmax = 1310.8479
				text = "had"
			intervals [3777]:
				xmin = 1310.8479
				xmax = 1310.9279
				text = "to"
			intervals [3778]:
				xmin = 1310.9279
				xmax = 1311.0679
				text = "go"
			intervals [3779]:
				xmin = 1311.0679
				xmax = 1311.2179
				text = "into"
			intervals [3780]:
				xmin = 1311.2179
				xmax = 1311.2779
				text = ""
			intervals [3781]:
				xmin = 1311.2779
				xmax = 1311.5779
				text = "social"
			intervals [3782]:
				xmin = 1311.5779
				xmax = 1311.6779
				text = "work"
			intervals [3783]:
				xmin = 1311.6779
				xmax = 1311.7079
				text = ""
			intervals [3784]:
				xmin = 1311.7079
				xmax = 1311.8479
				text = "to"
			intervals [3785]:
				xmin = 1311.8479
				xmax = 1312.1079
				text = "be"
			intervals [3786]:
				xmin = 1312.1079
				xmax = 1312.2779
				text = "in"
			intervals [3787]:
				xmin = 1312.2779
				xmax = 1312.5679
				text = "social"
			intervals [3788]:
				xmin = 1312.5679
				xmax = 1312.5979
				text = ""
			intervals [3789]:
				xmin = 1312.5979
				xmax = 1312.7779
				text = "work"
			intervals [3790]:
				xmin = 1312.7779
				xmax = 1314.6664
				text = ""
			intervals [3791]:
				xmin = 1314.6664
				xmax = 1314.8764
				text = "yeah"
			intervals [3792]:
				xmin = 1314.8764
				xmax = 1318.0425
				text = ""
			intervals [3793]:
				xmin = 1318.0425
				xmax = 1318.4425
				text = "mm-hm"
			intervals [3794]:
				xmin = 1318.4425
				xmax = 1320.9395
				text = ""
			intervals [3795]:
				xmin = 1320.9395
				xmax = 1321.2695
				text = "gap"
			intervals [3796]:
				xmin = 1321.2695
				xmax = 1321.5011
				text = ""
			intervals [3797]:
				xmin = 1321.5011
				xmax = 1321.7111
				text = "yep"
			intervals [3798]:
				xmin = 1321.7111
				xmax = 1322.1711
				text = "eleven"
			intervals [3799]:
				xmin = 1322.1711
				xmax = 1322.5311
				text = "years"
			intervals [3800]:
				xmin = 1322.5311
				xmax = 1324.6354
				text = ""
			intervals [3801]:
				xmin = 1324.6354
				xmax = 1325.4254
				text = "<unk>"
			intervals [3802]:
				xmin = 1325.4254
				xmax = 1326.6018
				text = ""
			intervals [3803]:
				xmin = 1326.6018
				xmax = 1327.2118
				text = "um"
			intervals [3804]:
				xmin = 1327.2118
				xmax = 1327.4318
				text = "i"
			intervals [3805]:
				xmin = 1327.4318
				xmax = 1327.6818
				text = "love"
			intervals [3806]:
				xmin = 1327.6818
				xmax = 1327.8218
				text = "my"
			intervals [3807]:
				xmin = 1327.8218
				xmax = 1328.1818
				text = "brother"
			intervals [3808]:
				xmin = 1328.1818
				xmax = 1328.3318
				text = "to"
			intervals [3809]:
				xmin = 1328.3318
				xmax = 1328.6218
				text = "death"
			intervals [3810]:
				xmin = 1328.6218
				xmax = 1328.7618
				text = "we"
			intervals [3811]:
				xmin = 1328.7618
				xmax = 1329.1218
				text = "very"
			intervals [3812]:
				xmin = 1329.1218
				xmax = 1329.7318
				text = "close"
			intervals [3813]:
				xmin = 1329.7318
				xmax = 1329.7618
				text = ""
			intervals [3814]:
				xmin = 1329.7618
				xmax = 1329.9018
				text = "and"
			intervals [3815]:
				xmin = 1329.9018
				xmax = 1330.1118
				text = "so"
			intervals [3816]:
				xmin = 1330.1118
				xmax = 1330.3418
				text = "even"
			intervals [3817]:
				xmin = 1330.3418
				xmax = 1330.5018
				text = "though"
			intervals [3818]:
				xmin = 1330.5018
				xmax = 1330.6818
				text = "that"
			intervals [3819]:
				xmin = 1330.6818
				xmax = 1331.2118
				text = "age"
			intervals [3820]:
				xmin = 1331.2118
				xmax = 1331.5118
				text = "gap"
			intervals [3821]:
				xmin = 1331.5118
				xmax = 1331.7418
				text = "is"
			intervals [3822]:
				xmin = 1331.7418
				xmax = 1331.8618
				text = ""
			intervals [3823]:
				xmin = 1331.8618
				xmax = 1332.4518
				text = "there"
			intervals [3824]:
				xmin = 1332.4518
				xmax = 1333.0501
				text = ""
			intervals [3825]:
				xmin = 1333.0501
				xmax = 1333.2801
				text = "we're"
			intervals [3826]:
				xmin = 1333.2801
				xmax = 1333.5501
				text = "still"
			intervals [3827]:
				xmin = 1333.5501
				xmax = 1333.7301
				text = "very"
			intervals [3828]:
				xmin = 1333.7301
				xmax = 1334.0901
				text = "close"
			intervals [3829]:
				xmin = 1334.0901
				xmax = 1334.2201
				text = "so"
			intervals [3830]:
				xmin = 1334.2201
				xmax = 1334.3901
				text = "i'm"
			intervals [3831]:
				xmin = 1334.3901
				xmax = 1334.6001
				text = "talking"
			intervals [3832]:
				xmin = 1334.6001
				xmax = 1334.7901
				text = "about"
			intervals [3833]:
				xmin = 1334.7901
				xmax = 1335.0801
				text = "even"
			intervals [3834]:
				xmin = 1335.0801
				xmax = 1335.1101
				text = ""
			intervals [3835]:
				xmin = 1335.1101
				xmax = 1335.2701
				text = "though"
			intervals [3836]:
				xmin = 1335.2701
				xmax = 1335.3801
				text = "he"
			intervals [3837]:
				xmin = 1335.3801
				xmax = 1335.4801
				text = "s"
			intervals [3838]:
				xmin = 1335.4801
				xmax = 1336.1201
				text = "thirteen"
			intervals [3839]:
				xmin = 1336.1201
				xmax = 1336.1501
				text = ""
			intervals [3840]:
				xmin = 1336.1501
				xmax = 1336.3101
				text = "if"
			intervals [3841]:
				xmin = 1336.3101
				xmax = 1336.4401
				text = "i'm"
			intervals [3842]:
				xmin = 1336.4401
				xmax = 1336.5501
				text = "at"
			intervals [3843]:
				xmin = 1336.5501
				xmax = 1336.8101
				text = "home"
			intervals [3844]:
				xmin = 1336.8101
				xmax = 1336.9001
				text = ""
			intervals [3845]:
				xmin = 1336.9001
				xmax = 1336.9701
				text = "he"
			intervals [3846]:
				xmin = 1336.9701
				xmax = 1337.0601
				text = "will"
			intervals [3847]:
				xmin = 1337.0601
				xmax = 1337.0901
				text = ""
			intervals [3848]:
				xmin = 1337.0901
				xmax = 1337.4001
				text = "come"
			intervals [3849]:
				xmin = 1337.4001
				xmax = 1337.5101
				text = "and"
			intervals [3850]:
				xmin = 1337.5101
				xmax = 1337.6401
				text = "lay"
			intervals [3851]:
				xmin = 1337.6401
				xmax = 1337.7801
				text = "up"
			intervals [3852]:
				xmin = 1337.7801
				xmax = 1337.9601
				text = "under"
			intervals [3853]:
				xmin = 1337.9601
				xmax = 1338.1001
				text = "me"
			intervals [3854]:
				xmin = 1338.1001
				xmax = 1338.2001
				text = ""
			intervals [3855]:
				xmin = 1338.2001
				xmax = 1338.4201
				text = "lay"
			intervals [3856]:
				xmin = 1338.4201
				xmax = 1338.4801
				text = "in"
			intervals [3857]:
				xmin = 1338.4801
				xmax = 1338.5901
				text = "my"
			intervals [3858]:
				xmin = 1338.5901
				xmax = 1338.8901
				text = "bed"
			intervals [3859]:
				xmin = 1338.8901
				xmax = 1339.1586
				text = ""
			intervals [3860]:
				xmin = 1339.1586
				xmax = 1339.2386
				text = "he"
			intervals [3861]:
				xmin = 1339.2386
				xmax = 1339.3486
				text = "got"
			intervals [3862]:
				xmin = 1339.3486
				xmax = 1339.4286
				text = "to"
			intervals [3863]:
				xmin = 1339.4286
				xmax = 1339.6586
				text = "kiss"
			intervals [3864]:
				xmin = 1339.6586
				xmax = 1339.6986
				text = ""
			intervals [3865]:
				xmin = 1339.6986
				xmax = 1339.7886
				text = "on"
			intervals [3866]:
				xmin = 1339.7886
				xmax = 1339.9086
				text = "me"
			intervals [3867]:
				xmin = 1339.9086
				xmax = 1339.9686
				text = ""
			intervals [3868]:
				xmin = 1339.9686
				xmax = 1340.0786
				text = "he"
			intervals [3869]:
				xmin = 1340.0786
				xmax = 1340.2886
				text = "got"
			intervals [3870]:
				xmin = 1340.2886
				xmax = 1340.3586
				text = "to"
			intervals [3871]:
				xmin = 1340.3586
				xmax = 1340.5086
				text = "hug"
			intervals [3872]:
				xmin = 1340.5086
				xmax = 1340.5886
				text = "on"
			intervals [3873]:
				xmin = 1340.5886
				xmax = 1340.6986
				text = "me"
			intervals [3874]:
				xmin = 1340.6986
				xmax = 1340.8586
				text = "he"
			intervals [3875]:
				xmin = 1340.8586
				xmax = 1340.9886
				text = "got"
			intervals [3876]:
				xmin = 1340.9886
				xmax = 1341.0586
				text = "to"
			intervals [3877]:
				xmin = 1341.0586
				xmax = 1341.2586
				text = "talk"
			intervals [3878]:
				xmin = 1341.2586
				xmax = 1341.3486
				text = "to"
			intervals [3879]:
				xmin = 1341.3486
				xmax = 1341.4586
				text = "me"
			intervals [3880]:
				xmin = 1341.4586
				xmax = 1341.6686
				text = "about"
			intervals [3881]:
				xmin = 1341.6686
				xmax = 1341.7686
				text = ""
			intervals [3882]:
				xmin = 1341.7686
				xmax = 1342.5786
				text = "everything"
			intervals [3883]:
				xmin = 1342.5786
				xmax = 1342.6786
				text = "that"
			intervals [3884]:
				xmin = 1342.6786
				xmax = 1342.9486
				text = "goes"
			intervals [3885]:
				xmin = 1342.9486
				xmax = 1343.1186
				text = "on"
			intervals [3886]:
				xmin = 1343.1186
				xmax = 1343.1786
				text = "in"
			intervals [3887]:
				xmin = 1343.1786
				xmax = 1343.2086
				text = ""
			intervals [3888]:
				xmin = 1343.2086
				xmax = 1343.3786
				text = "his"
			intervals [3889]:
				xmin = 1343.3786
				xmax = 1343.6586
				text = "life"
			intervals [3890]:
				xmin = 1343.6586
				xmax = 1344.1281
				text = ""
			intervals [3891]:
				xmin = 1344.1281
				xmax = 1344.3081
				text = "and"
			intervals [3892]:
				xmin = 1344.3081
				xmax = 1344.4281
				text = "then"
			intervals [3893]:
				xmin = 1344.4281
				xmax = 1344.4581
				text = ""
			intervals [3894]:
				xmin = 1344.4581
				xmax = 1344.6981
				text = "i"
			intervals [3895]:
				xmin = 1344.6981
				xmax = 1344.7581
				text = ""
			intervals [3896]:
				xmin = 1344.7581
				xmax = 1345.2081
				text = "kind"
			intervals [3897]:
				xmin = 1345.2081
				xmax = 1345.4081
				text = "of"
			intervals [3898]:
				xmin = 1345.4081
				xmax = 1345.6716
				text = ""
			intervals [3899]:
				xmin = 1345.6716
				xmax = 1345.8216
				text = "my"
			intervals [3900]:
				xmin = 1345.8216
				xmax = 1346.1016
				text = "mom"
			intervals [3901]:
				xmin = 1346.1016
				xmax = 1346.2416
				text = "said"
			intervals [3902]:
				xmin = 1346.2416
				xmax = 1346.3616
				text = "i"
			intervals [3903]:
				xmin = 1346.3616
				xmax = 1346.5916
				text = "think"
			intervals [3904]:
				xmin = 1346.5916
				xmax = 1346.7416
				text = "i'm"
			intervals [3905]:
				xmin = 1346.7416
				xmax = 1346.9016
				text = "his"
			intervals [3906]:
				xmin = 1346.9016
				xmax = 1347.2416
				text = "mama"
			intervals [3907]:
				xmin = 1347.2416
				xmax = 1347.3016
				text = "and"
			intervals [3908]:
				xmin = 1347.3016
				xmax = 1347.4316
				text = "i'm"
			intervals [3909]:
				xmin = 1347.4316
				xmax = 1347.5116
				text = "the"
			intervals [3910]:
				xmin = 1347.5116
				xmax = 1347.6716
				text = "one"
			intervals [3911]:
				xmin = 1347.6716
				xmax = 1347.8216
				text = "that"
			intervals [3912]:
				xmin = 1347.8216
				xmax = 1348.1116
				text = "like"
			intervals [3913]:
				xmin = 1348.1116
				xmax = 1348.5075
				text = ""
			intervals [3914]:
				xmin = 1348.5075
				xmax = 1348.6275
				text = "got"
			intervals [3915]:
				xmin = 1348.6275
				xmax = 1348.6875
				text = "to"
			intervals [3916]:
				xmin = 1348.6875
				xmax = 1348.8375
				text = "know"
			intervals [3917]:
				xmin = 1348.8375
				xmax = 1348.9475
				text = "what"
			intervals [3918]:
				xmin = 1348.9475
				xmax = 1349.1775
				text = "school"
			intervals [3919]:
				xmin = 1349.1775
				xmax = 1349.2475
				text = "he"
			intervals [3920]:
				xmin = 1349.2475
				xmax = 1349.2975
				text = ""
			intervals [3921]:
				xmin = 1349.2975
				xmax = 1349.5475
				text = "going"
			intervals [3922]:
				xmin = 1349.5475
				xmax = 1349.7875
				text = "to"
			intervals [3923]:
				xmin = 1349.7875
				xmax = 1349.8175
				text = ""
			intervals [3924]:
				xmin = 1349.8175
				xmax = 1349.9975
				text = "help"
			intervals [3925]:
				xmin = 1349.9975
				xmax = 1350.3375
				text = "register"
			intervals [3926]:
				xmin = 1350.3375
				xmax = 1350.4575
				text = "for"
			intervals [3927]:
				xmin = 1350.4575
				xmax = 1350.9975
				text = "school"
			intervals [3928]:
				xmin = 1350.9975
				xmax = 1351.5251
				text = ""
			intervals [3929]:
				xmin = 1351.5251
				xmax = 1351.6151
				text = "i"
			intervals [3930]:
				xmin = 1351.6151
				xmax = 1351.8151
				text = "got"
			intervals [3931]:
				xmin = 1351.8151
				xmax = 1351.8751
				text = "to"
			intervals [3932]:
				xmin = 1351.8751
				xmax = 1351.9851
				text = "know"
			intervals [3933]:
				xmin = 1351.9851
				xmax = 1352.1451
				text = "about"
			intervals [3934]:
				xmin = 1352.1451
				xmax = 1352.3451
				text = "all"
			intervals [3935]:
				xmin = 1352.3451
				xmax = 1352.5751
				text = "doctor"
			intervals [3936]:
				xmin = 1352.5751
				xmax = 1352.6151
				text = ""
			intervals [3937]:
				xmin = 1352.6151
				xmax = 1352.6451
				text = "s"
			intervals [3938]:
				xmin = 1352.6451
				xmax = 1353.4251
				text = "appointments"
			intervals [3939]:
				xmin = 1353.4251
				xmax = 1353.4551
				text = ""
			intervals [3940]:
				xmin = 1353.4551
				xmax = 1353.6151
				text = "got"
			intervals [3941]:
				xmin = 1353.6151
				xmax = 1353.7051
				text = "to"
			intervals [3942]:
				xmin = 1353.7051
				xmax = 1353.8751
				text = "give"
			intervals [3943]:
				xmin = 1353.8751
				xmax = 1354.0151
				text = "my"
			intervals [3944]:
				xmin = 1354.0151
				xmax = 1354.3551
				text = "decision"
			intervals [3945]:
				xmin = 1354.3551
				xmax = 1354.5751
				text = "no"
			intervals [3946]:
				xmin = 1354.5751
				xmax = 1354.6351
				text = ""
			intervals [3947]:
				xmin = 1354.6351
				xmax = 1354.7351
				text = "i"
			intervals [3948]:
				xmin = 1354.7351
				xmax = 1354.8451
				text = "don't"
			intervals [3949]:
				xmin = 1354.8451
				xmax = 1354.8751
				text = ""
			intervals [3950]:
				xmin = 1354.8751
				xmax = 1354.9951
				text = "think"
			intervals [3951]:
				xmin = 1354.9951
				xmax = 1355.0651
				text = "he"
			intervals [3952]:
				xmin = 1355.0651
				xmax = 1355.2251
				text = "should"
			intervals [3953]:
				xmin = 1355.2251
				xmax = 1355.3451
				text = "go"
			intervals [3954]:
				xmin = 1355.3451
				xmax = 1355.3851
				text = ""
			intervals [3955]:
				xmin = 1355.3851
				xmax = 1355.5551
				text = "there"
			intervals [3956]:
				xmin = 1355.5551
				xmax = 1356.1468
				text = ""
			intervals [3957]:
				xmin = 1356.1468
				xmax = 1356.2368
				text = "he"
			intervals [3958]:
				xmin = 1356.2368
				xmax = 1356.4168
				text = "needs"
			intervals [3959]:
				xmin = 1356.4168
				xmax = 1356.4968
				text = "to"
			intervals [3960]:
				xmin = 1356.4968
				xmax = 1356.6768
				text = "go"
			intervals [3961]:
				xmin = 1356.6768
				xmax = 1356.7068
				text = ""
			intervals [3962]:
				xmin = 1356.7068
				xmax = 1356.9768
				text = "here"
			intervals [3963]:
				xmin = 1356.9768
				xmax = 1357.4058
				text = ""
			intervals [3964]:
				xmin = 1357.4058
				xmax = 1357.5858
				text = "and"
			intervals [3965]:
				xmin = 1357.5858
				xmax = 1358.0658
				text = "so"
			intervals [3966]:
				xmin = 1358.0658
				xmax = 1358.2844
				text = ""
			intervals [3967]:
				xmin = 1358.2844
				xmax = 1358.4144
				text = "it"
			intervals [3968]:
				xmin = 1358.4144
				xmax = 1358.4444
				text = "s"
			intervals [3969]:
				xmin = 1358.4444
				xmax = 1358.4744
				text = ""
			intervals [3970]:
				xmin = 1358.4744
				xmax = 1358.9544
				text = "amazing"
			intervals [3971]:
				xmin = 1358.9544
				xmax = 1359.1944
				text = "i"
			intervals [3972]:
				xmin = 1359.1944
				xmax = 1359.2244
				text = ""
			intervals [3973]:
				xmin = 1359.2244
				xmax = 1359.3844
				text = "love"
			intervals [3974]:
				xmin = 1359.3844
				xmax = 1359.5144
				text = "my"
			intervals [3975]:
				xmin = 1359.5144
				xmax = 1359.8544
				text = "younger"
			intervals [3976]:
				xmin = 1359.8544
				xmax = 1360.0344
				text = "brother"
			intervals [3977]:
				xmin = 1360.0344
				xmax = 1370.6814
				text = ""
			intervals [3978]:
				xmin = 1370.6814
				xmax = 1371.2814
				text = "mm-hm"
			intervals [3979]:
				xmin = 1371.2814
				xmax = 1371.3419
				text = ""
			intervals [3980]:
				xmin = 1371.3419
				xmax = 1371.9519
				text = "mm-hm"
			intervals [3981]:
				xmin = 1371.9519
				xmax = 1372.5381
				text = ""
			intervals [3982]:
				xmin = 1372.5381
				xmax = 1372.5981
				text = "it"
			intervals [3983]:
				xmin = 1372.5981
				xmax = 1373.2881
				text = "f"
			intervals [3984]:
				xmin = 1373.2881
				xmax = 1373.4181
				text = "it"
			intervals [3985]:
				xmin = 1373.4181
				xmax = 1373.5381
				text = "feel"
			intervals [3986]:
				xmin = 1373.5381
				xmax = 1373.6781
				text = "like"
			intervals [3987]:
				xmin = 1373.6781
				xmax = 1373.8681
				text = "more"
			intervals [3988]:
				xmin = 1373.8681
				xmax = 1374.1381
				text = "like"
			intervals [3989]:
				xmin = 1374.1381
				xmax = 1374.1781
				text = ""
			intervals [3990]:
				xmin = 1374.1781
				xmax = 1374.7581
				text = "sisters"
			intervals [3991]:
				xmin = 1374.7581
				xmax = 1374.8981
				text = ""
			intervals [3992]:
				xmin = 1374.8981
				xmax = 1375.3281
				text = "mm-hm"
			intervals [3993]:
				xmin = 1375.3281
				xmax = 1382.0819
				text = ""
			intervals [3994]:
				xmin = 1382.0819
				xmax = 1382.3719
				text = "she"
			intervals [3995]:
				xmin = 1382.3719
				xmax = 1382.4219
				text = "<unk>"
			intervals [3996]:
				xmin = 1382.4219
				xmax = 1382.6819
				text = "say"
			intervals [3997]:
				xmin = 1382.6819
				xmax = 1383.0819
				text = "that"
			intervals [3998]:
				xmin = 1383.0819
				xmax = 1383.2651
				text = ""
			intervals [3999]:
				xmin = 1383.2651
				xmax = 1383.3651
				text = "but"
			intervals [4000]:
				xmin = 1383.3651
				xmax = 1383.5651
				text = "i"
			intervals [4001]:
				xmin = 1383.5651
				xmax = 1383.6951
				text = "would"
			intervals [4002]:
				xmin = 1383.6951
				xmax = 1383.9751
				text = "think"
			intervals [4003]:
				xmin = 1383.9751
				xmax = 1384.0951
				text = "she"
			intervals [4004]:
				xmin = 1384.0951
				xmax = 1384.2551
				text = "would"
			intervals [4005]:
				xmin = 1384.2551
				xmax = 1384.3551
				text = "feel"
			intervals [4006]:
				xmin = 1384.3551
				xmax = 1384.5451
				text = "like"
			intervals [4007]:
				xmin = 1384.5451
				xmax = 1384.9351
				text = "sisters"
			intervals [4008]:
				xmin = 1384.9351
				xmax = 1385.2651
				text = "too"
			intervals [4009]:
				xmin = 1385.2651
				xmax = 1385.6152
				text = ""
			intervals [4010]:
				xmin = 1385.6152
				xmax = 1385.7252
				text = "but"
			intervals [4011]:
				xmin = 1385.7252
				xmax = 1385.8152
				text = "it"
			intervals [4012]:
				xmin = 1385.8152
				xmax = 1385.8552
				text = "s"
			intervals [4013]:
				xmin = 1385.8552
				xmax = 1386.0252
				text = "just"
			intervals [4014]:
				xmin = 1386.0252
				xmax = 1386.3752
				text = "weird"
			intervals [4015]:
				xmin = 1386.3752
				xmax = 1387.0552
				text = "because"
			intervals [4016]:
				xmin = 1387.0552
				xmax = 1387.2652
				text = "when"
			intervals [4017]:
				xmin = 1387.2652
				xmax = 1387.3852
				text = "we"
			intervals [4018]:
				xmin = 1387.3852
				xmax = 1387.4852
				text = "in"
			intervals [4019]:
				xmin = 1387.4852
				xmax = 1387.9852
				text = "public"
			intervals [4020]:
				xmin = 1387.9852
				xmax = 1388.4336
				text = ""
			intervals [4021]:
				xmin = 1388.4336
				xmax = 1388.5536
				text = "and"
			intervals [4022]:
				xmin = 1388.5536
				xmax = 1388.6236
				text = "i"
			intervals [4023]:
				xmin = 1388.6236
				xmax = 1388.8736
				text = "call"
			intervals [4024]:
				xmin = 1388.8736
				xmax = 1388.9736
				text = "her"
			intervals [4025]:
				xmin = 1388.9736
				xmax = 1389.2836
				text = "ma"
			intervals [4026]:
				xmin = 1389.2836
				xmax = 1389.3136
				text = ""
			intervals [4027]:
				xmin = 1389.3136
				xmax = 1389.4736
				text = "she"
			intervals [4028]:
				xmin = 1389.4736
				xmax = 1389.5436
				text = "be"
			intervals [4029]:
				xmin = 1389.5436
				xmax = 1389.6736
				text = "like"
			intervals [4030]:
				xmin = 1389.6736
				xmax = 1389.7336
				text = "oh"
			intervals [4031]:
				xmin = 1389.7336
				xmax = 1390.0136
				text = "don't"
			intervals [4032]:
				xmin = 1390.0136
				xmax = 1390.1636
				text = "call"
			intervals [4033]:
				xmin = 1390.1636
				xmax = 1390.2236
				text = "me"
			intervals [4034]:
				xmin = 1390.2236
				xmax = 1390.3436
				text = "ma"
			intervals [4035]:
				xmin = 1390.3436
				xmax = 1390.4236
				text = "in"
			intervals [4036]:
				xmin = 1390.4236
				xmax = 1390.7636
				text = "public"
			intervals [4037]:
				xmin = 1390.7636
				xmax = 1390.8836
				text = "we"
			intervals [4038]:
				xmin = 1390.8836
				xmax = 1391.0436
				text = "try"
			intervals [4039]:
				xmin = 1391.0436
				xmax = 1391.1336
				text = "and"
			intervals [4040]:
				xmin = 1391.1336
				xmax = 1391.3436
				text = "guess"
			intervals [4041]:
				xmin = 1391.3436
				xmax = 1391.5536
				text = "my"
			intervals [4042]:
				xmin = 1391.5536
				xmax = 1391.9036
				text = "age"
			intervals [4043]:
				xmin = 1391.9036
				xmax = 1391.9736
				text = "and"
			intervals [4044]:
				xmin = 1391.9736
				xmax = 1392.0936
				text = "we"
			intervals [4045]:
				xmin = 1392.0936
				xmax = 1392.3936
				text = "always"
			intervals [4046]:
				xmin = 1392.3936
				xmax = 1392.6336
				text = "laugh"
			intervals [4047]:
				xmin = 1392.6336
				xmax = 1392.8636
				text = "about"
			intervals [4048]:
				xmin = 1392.8636
				xmax = 1392.9336
				text = "it"
			intervals [4049]:
				xmin = 1392.9336
				xmax = 1393.0336
				text = "cause"
			intervals [4050]:
				xmin = 1393.0336
				xmax = 1393.0936
				text = "we"
			intervals [4051]:
				xmin = 1393.0936
				xmax = 1393.1536
				text = "be"
			intervals [4052]:
				xmin = 1393.1536
				xmax = 1393.3336
				text = "like"
			intervals [4053]:
				xmin = 1393.3336
				xmax = 1393.6622
				text = ""
			intervals [4054]:
				xmin = 1393.6622
				xmax = 1393.7822
				text = "that"
			intervals [4055]:
				xmin = 1393.7822
				xmax = 1393.8122
				text = "s"
			intervals [4056]:
				xmin = 1393.8122
				xmax = 1393.9522
				text = "not"
			intervals [4057]:
				xmin = 1393.9522
				xmax = 1394.0522
				text = "your"
			intervals [4058]:
				xmin = 1394.0522
				xmax = 1394.4222
				text = "daughter"
			intervals [4059]:
				xmin = 1394.4222
				xmax = 1394.5762
				text = ""
			intervals [4060]:
				xmin = 1394.5762
				xmax = 1394.6862
				text = "she"
			intervals [4061]:
				xmin = 1394.6862
				xmax = 1394.7462
				text = "be"
			intervals [4062]:
				xmin = 1394.7462
				xmax = 1394.8862
				text = "like"
			intervals [4063]:
				xmin = 1394.8862
				xmax = 1394.9462
				text = ""
			intervals [4064]:
				xmin = 1394.9462
				xmax = 1395.1462
				text = "yes"
			intervals [4065]:
				xmin = 1395.1462
				xmax = 1395.1762
				text = ""
			intervals [4066]:
				xmin = 1395.1762
				xmax = 1395.3462
				text = "that"
			intervals [4067]:
				xmin = 1395.3462
				xmax = 1395.3862
				text = "s"
			intervals [4068]:
				xmin = 1395.3862
				xmax = 1395.4962
				text = "my"
			intervals [4069]:
				xmin = 1395.4962
				xmax = 1395.7562
				text = "daughter"
			intervals [4070]:
				xmin = 1395.7562
				xmax = 1396.9531
				text = ""
			intervals [4071]:
				xmin = 1396.9531
				xmax = 1397.1031
				text = "but"
			intervals [4072]:
				xmin = 1397.1031
				xmax = 1397.1931
				text = "it"
			intervals [4073]:
				xmin = 1397.1931
				xmax = 1397.2631
				text = "s"
			intervals [4074]:
				xmin = 1397.2631
				xmax = 1397.4731
				text = "more"
			intervals [4075]:
				xmin = 1397.4731
				xmax = 1397.8331
				text = "like"
			intervals [4076]:
				xmin = 1397.8331
				xmax = 1398.1531
				text = "sisters"
			intervals [4077]:
				xmin = 1398.1531
				xmax = 1398.2231
				text = "and"
			intervals [4078]:
				xmin = 1398.2231
				xmax = 1398.3631
				text = "my"
			intervals [4079]:
				xmin = 1398.3631
				xmax = 1398.6631
				text = "grandma"
			intervals [4080]:
				xmin = 1398.6631
				xmax = 1398.8831
				text = "just"
			intervals [4081]:
				xmin = 1398.8831
				xmax = 1399.0931
				text = "like"
			intervals [4082]:
				xmin = 1399.0931
				xmax = 1399.1631
				text = ""
			intervals [4083]:
				xmin = 1399.1631
				xmax = 1399.3531
				text = "my"
			intervals [4084]:
				xmin = 1399.3531
				xmax = 1399.8631
				text = "mother"
			intervals [4085]:
				xmin = 1399.8631
				xmax = 1400.0979
				text = ""
			intervals [4086]:
				xmin = 1400.0979
				xmax = 1400.7679
				text = "<unk>"
			intervals [4087]:
				xmin = 1400.7679
				xmax = 1400.9479
				text = "but"
			intervals [4088]:
				xmin = 1400.9479
				xmax = 1401.0479
				text = "it"
			intervals [4089]:
				xmin = 1401.0479
				xmax = 1401.0779
				text = "s"
			intervals [4090]:
				xmin = 1401.0779
				xmax = 1401.4079
				text = "weird"
			intervals [4091]:
				xmin = 1401.4079
				xmax = 1401.6379
				text = "but"
			intervals [4092]:
				xmin = 1401.6379
				xmax = 1401.820
				text = ""
			intervals [4093]:
				xmin = 1401.820
				xmax = 1401.980
				text = "i"
			intervals [4094]:
				xmin = 1401.980
				xmax = 1402.130
				text = "still"
			intervals [4095]:
				xmin = 1402.130
				xmax = 1402.220
				text = "have"
			intervals [4096]:
				xmin = 1402.220
				xmax = 1402.310
				text = "that"
			intervals [4097]:
				xmin = 1402.310
				xmax = 1402.550
				text = "respect"
			intervals [4098]:
				xmin = 1402.550
				xmax = 1402.610
				text = "for"
			intervals [4099]:
				xmin = 1402.610
				xmax = 1402.690
				text = "my"
			intervals [4100]:
				xmin = 1402.690
				xmax = 1402.930
				text = "mother"
			intervals [4101]:
				xmin = 1402.930
				xmax = 1403.110
				text = "like"
			intervals [4102]:
				xmin = 1403.110
				xmax = 1403.3165
				text = ""
			intervals [4103]:
				xmin = 1403.3165
				xmax = 1403.7865
				text = "still"
			intervals [4104]:
				xmin = 1403.7865
				xmax = 1403.8565
				text = ""
			intervals [4105]:
				xmin = 1403.8565
				xmax = 1404.0065
				text = "gonna"
			intervals [4106]:
				xmin = 1404.0065
				xmax = 1404.1965
				text = "call"
			intervals [4107]:
				xmin = 1404.1965
				xmax = 1404.2965
				text = "her"
			intervals [4108]:
				xmin = 1404.2965
				xmax = 1404.7265
				text = "ma"
			intervals [4109]:
				xmin = 1404.7265
				xmax = 1405.3638
				text = ""
			intervals [4110]:
				xmin = 1405.3638
				xmax = 1405.5738
				text = "she"
			intervals [4111]:
				xmin = 1405.5738
				xmax = 1405.8738
				text = "named"
			intervals [4112]:
				xmin = 1405.8738
				xmax = 1405.9438
				text = "me"
			intervals [4113]:
				xmin = 1405.9438
				xmax = 1406.1938
				text = "after"
			intervals [4114]:
				xmin = 1406.1938
				xmax = 1406.3638
				text = "her"
			intervals [4115]:
				xmin = 1406.3638
				xmax = 1406.4438
				text = "it"
			intervals [4116]:
				xmin = 1406.4438
				xmax = 1406.4738
				text = "s"
			intervals [4117]:
				xmin = 1406.4738
				xmax = 1406.6438
				text = "so"
			intervals [4118]:
				xmin = 1406.6438
				xmax = 1406.9538
				text = "weird"
			intervals [4119]:
				xmin = 1406.9538
				xmax = 1407.0438
				text = ""
			intervals [4120]:
				xmin = 1407.0438
				xmax = 1407.4038
				text = "but"
			intervals [4121]:
				xmin = 1407.4038
				xmax = 1407.5842
				text = ""
			intervals [4122]:
				xmin = 1407.5842
				xmax = 1408.0942
				text = "um"
			intervals [4123]:
				xmin = 1408.0942
				xmax = 1408.152
				text = ""
			intervals [4124]:
				xmin = 1408.152
				xmax = 1408.302
				text = "so"
			intervals [4125]:
				xmin = 1408.302
				xmax = 1408.392
				text = "my"
			intervals [4126]:
				xmin = 1408.392
				xmax = 1408.632
				text = "mom"
			intervals [4127]:
				xmin = 1408.632
				xmax = 1409.7924
				text = ""
			intervals [4128]:
				xmin = 1409.7924
				xmax = 1410.3824
				text = "rdx"
			intervals [4129]:
				xmin = 1410.3824
				xmax = 1412.0013
				text = ""
			intervals [4130]:
				xmin = 1412.0013
				xmax = 1412.1813
				text = "and"
			intervals [4131]:
				xmin = 1412.1813
				xmax = 1412.3613
				text = "then"
			intervals [4132]:
				xmin = 1412.3613
				xmax = 1412.5113
				text = "i'm"
			intervals [4133]:
				xmin = 1412.5113
				xmax = 1412.788
				text = ""
			intervals [4134]:
				xmin = 1412.788
				xmax = 1413.398
				text = "rdx"
			intervals [4135]:
				xmin = 1413.398
				xmax = 1415.6152
				text = ""
			intervals [4136]:
				xmin = 1415.6152
				xmax = 1416.9552
				text = "<unk>"
			intervals [4137]:
				xmin = 1416.9552
				xmax = 1417.0452
				text = ""
			intervals [4138]:
				xmin = 1417.0452
				xmax = 1417.2652
				text = "but"
			intervals [4139]:
				xmin = 1417.2652
				xmax = 1417.6652
				text = "yeah"
			intervals [4140]:
				xmin = 1417.6652
				xmax = 1417.7252
				text = ""
			intervals [4141]:
				xmin = 1417.7252
				xmax = 1417.8752
				text = "we"
			intervals [4142]:
				xmin = 1417.8752
				xmax = 1418.1552
				text = "have"
			intervals [4143]:
				xmin = 1418.1552
				xmax = 1418.3452
				text = "that"
			intervals [4144]:
				xmin = 1418.3452
				xmax = 1418.5952
				text = "mother"
			intervals [4145]:
				xmin = 1418.5952
				xmax = 1418.7952
				text = "daughter"
			intervals [4146]:
				xmin = 1418.7952
				xmax = 1419.2052
				text = "relationship"
			intervals [4147]:
				xmin = 1419.2052
				xmax = 1419.3252
				text = "but"
			intervals [4148]:
				xmin = 1419.3252
				xmax = 1419.3952
				text = "it"
			intervals [4149]:
				xmin = 1419.3952
				xmax = 1419.4652
				text = "s"
			intervals [4150]:
				xmin = 1419.4652
				xmax = 1419.6552
				text = "more"
			intervals [4151]:
				xmin = 1419.6552
				xmax = 1419.9152
				text = "like"
			intervals [4152]:
				xmin = 1419.9152
				xmax = 1419.9652
				text = ""
			intervals [4153]:
				xmin = 1419.9652
				xmax = 1420.3352
				text = "sisters"
			intervals [4154]:
				xmin = 1420.3352
				xmax = 1420.4752
				text = "cause"
			intervals [4155]:
				xmin = 1420.4752
				xmax = 1420.5652
				text = "she"
			intervals [4156]:
				xmin = 1420.5652
				xmax = 1420.6352
				text = "s"
			intervals [4157]:
				xmin = 1420.6352
				xmax = 1420.8052
				text = "so"
			intervals [4158]:
				xmin = 1420.8052
				xmax = 1421.1452
				text = "young"
			intervals [4159]:
				xmin = 1421.1452
				xmax = 1421.2952
				text = "so"
			intervals [4160]:
				xmin = 1421.2952
				xmax = 1421.4952
				text = "like"
			intervals [4161]:
				xmin = 1421.4952
				xmax = 1421.5652
				text = "a"
			intervals [4162]:
				xmin = 1421.5652
				xmax = 1421.7452
				text = "lot"
			intervals [4163]:
				xmin = 1421.7452
				xmax = 1421.8152
				text = "of"
			intervals [4164]:
				xmin = 1421.8152
				xmax = 1422.3152
				text = "stuff"
			intervals [4165]:
				xmin = 1422.3152
				xmax = 1422.5452
				text = "like"
			intervals [4166]:
				xmin = 1422.5452
				xmax = 1422.5752
				text = ""
			intervals [4167]:
				xmin = 1422.5752
				xmax = 1422.6952
				text = "you"
			intervals [4168]:
				xmin = 1422.6952
				xmax = 1422.9152
				text = "can't"
			intervals [4169]:
				xmin = 1422.9152
				xmax = 1423.0952
				text = "really"
			intervals [4170]:
				xmin = 1423.0952
				xmax = 1423.2052
				text = "get"
			intervals [4171]:
				xmin = 1423.2052
				xmax = 1423.4152
				text = "away"
			intervals [4172]:
				xmin = 1423.4152
				xmax = 1423.6152
				text = "on"
			intervals [4173]:
				xmin = 1423.6152
				xmax = 1423.7252
				text = "her"
			intervals [4174]:
				xmin = 1423.7252
				xmax = 1423.9452
				text = "cause"
			intervals [4175]:
				xmin = 1423.9452
				xmax = 1423.9752
				text = ""
			intervals [4176]:
				xmin = 1423.9752
				xmax = 1424.0052
				text = "l-"
			intervals [4177]:
				xmin = 1424.0052
				xmax = 1424.3896
				text = ""
			intervals [4178]:
				xmin = 1424.3896
				xmax = 1424.6596
				text = "she"
			intervals [4179]:
				xmin = 1424.6596
				xmax = 1425.2898
				text = ""
			intervals [4180]:
				xmin = 1425.2898
				xmax = 1425.3598
				text = "i"
			intervals [4181]:
				xmin = 1425.3598
				xmax = 1425.4898
				text = "think"
			intervals [4182]:
				xmin = 1425.4898
				xmax = 1425.7198
				text = ""
			intervals [4183]:
				xmin = 1425.7198
				xmax = 1425.7498
				text = "i"
			intervals [4184]:
				xmin = 1425.7498
				xmax = 1425.8398
				text = "have"
			intervals [4185]:
				xmin = 1425.8398
				xmax = 1425.8698
				text = "a"
			intervals [4186]:
				xmin = 1425.8698
				xmax = 1425.9598
				text = "good"
			intervals [4187]:
				xmin = 1425.9598
				xmax = 1428.2881
				text = ""
			intervals [4188]:
				xmin = 1428.2881
				xmax = 1428.7481
				text = "mm"
			intervals [4189]:
				xmin = 1428.7481
				xmax = 1429.1268
				text = ""
			intervals [4190]:
				xmin = 1429.1268
				xmax = 1429.1668
				text = "a"
			intervals [4191]:
				xmin = 1429.1668
				xmax = 1429.3868
				text = "little"
			intervals [4192]:
				xmin = 1429.3868
				xmax = 1429.5668
				text = "bit"
			intervals [4193]:
				xmin = 1429.5668
				xmax = 1429.9668
				text = ""
			intervals [4194]:
				xmin = 1429.9668
				xmax = 1430.3868
				text = "youn-"
			intervals [4195]:
				xmin = 1430.3868
				xmax = 1430.6268
				text = "youn-"
			intervals [4196]:
				xmin = 1430.6268
				xmax = 1430.6768
				text = ""
			intervals [4197]:
				xmin = 1430.6768
				xmax = 1431.0168
				text = "yep"
			intervals [4198]:
				xmin = 1431.0168
				xmax = 1431.1268
				text = "cause"
			intervals [4199]:
				xmin = 1431.1268
				xmax = 1431.2368
				text = "my"
			intervals [4200]:
				xmin = 1431.2368
				xmax = 1431.4668
				text = "mom"
			intervals [4201]:
				xmin = 1431.4668
				xmax = 1431.6668
				text = "about"
			intervals [4202]:
				xmin = 1431.6668
				xmax = 1431.7668
				text = "to"
			intervals [4203]:
				xmin = 1431.7668
				xmax = 1432.0368
				text = "be"
			intervals [4204]:
				xmin = 1432.0368
				xmax = 1432.5368
				text = "forty"
			intervals [4205]:
				xmin = 1432.5368
				xmax = 1432.8168
				text = "next"
			intervals [4206]:
				xmin = 1432.8168
				xmax = 1433.0668
				text = "year"
			intervals [4207]:
				xmin = 1433.0668
				xmax = 1433.3868
				text = ""
			intervals [4208]:
				xmin = 1433.3868
				xmax = 1433.5768
				text = "so"
			intervals [4209]:
				xmin = 1433.5768
				xmax = 1433.6868
				text = "dom-"
			intervals [4210]:
				xmin = 1433.6868
				xmax = 1434.0568
				text = "older"
			intervals [4211]:
				xmin = 1434.0568
				xmax = 1434.2268
				text = "yep"
			intervals [4212]:
				xmin = 1434.2268
				xmax = 1434.5468
				text = "by"
			intervals [4213]:
				xmin = 1434.5468
				xmax = 1434.7368
				text = "two"
			intervals [4214]:
				xmin = 1434.7368
				xmax = 1434.9668
				text = "years"
			intervals [4215]:
				xmin = 1434.9668
				xmax = 1435.2368
				text = "yep"
			intervals [4216]:
				xmin = 1435.2368
				xmax = 1435.2868
				text = ""
			intervals [4217]:
				xmin = 1435.2868
				xmax = 1435.7168
				text = "mm-hm"
			intervals [4218]:
				xmin = 1435.7168
				xmax = 1436.7813
				text = ""
			intervals [4219]:
				xmin = 1436.7813
				xmax = 1437.1513
				text = "but"
			intervals [4220]:
				xmin = 1437.1513
				xmax = 1437.3113
				text = "that"
			intervals [4221]:
				xmin = 1437.3113
				xmax = 1437.5913
				text = "probably"
			intervals [4222]:
				xmin = 1437.5913
				xmax = 1437.8613
				text = "is"
			intervals [4223]:
				xmin = 1437.8613
				xmax = 1438.0913
				text = "why"
			intervals [4224]:
				xmin = 1438.0913
				xmax = 1438.2113
				text = "then"
			intervals [4225]:
				xmin = 1438.2113
				xmax = 1438.6113
				text = "<unk>"
			intervals [4226]:
				xmin = 1438.6113
				xmax = 1439.5499
				text = ""
			intervals [4227]:
				xmin = 1439.5499
				xmax = 1439.7999
				text = "grown"
			intervals [4228]:
				xmin = 1439.7999
				xmax = 1440.1299
				text = "up"
			intervals [4229]:
				xmin = 1440.1299
				xmax = 1440.4399
				text = "with"
			intervals [4230]:
				xmin = 1440.4399
				xmax = 1440.4699
				text = ""
			intervals [4231]:
				xmin = 1440.4699
				xmax = 1441.0799
				text = "mm-hm"
			intervals [4232]:
				xmin = 1441.0799
				xmax = 1445.3608
				text = ""
			intervals [4233]:
				xmin = 1445.3608
				xmax = 1445.7408
				text = "yep"
			intervals [4234]:
				xmin = 1445.7408
				xmax = 1448.2226
				text = ""
			intervals [4235]:
				xmin = 1448.2226
				xmax = 1448.2926
				text = "huh"
			intervals [4236]:
				xmin = 1448.2926
				xmax = 1448.6668
				text = ""
			intervals [4237]:
				xmin = 1448.6668
				xmax = 1448.7968
				text = "uh-huh"
			intervals [4238]:
				xmin = 1448.7968
				xmax = 1452.0675
				text = ""
			intervals [4239]:
				xmin = 1452.0675
				xmax = 1452.1275
				text = "the"
			intervals [4240]:
				xmin = 1452.1275
				xmax = 1452.3775
				text = "real"
			intervals [4241]:
				xmin = 1452.3775
				xmax = 1452.5475
				text = "big"
			intervals [4242]:
				xmin = 1452.5475
				xmax = 1452.9775
				text = "sister"
			intervals [4243]:
				xmin = 1452.9775
				xmax = 1453.0775
				text = "but"
			intervals [4244]:
				xmin = 1453.0775
				xmax = 1453.1075
				text = ""
			intervals [4245]:
				xmin = 1453.1075
				xmax = 1453.5175
				text = "rdx"
			intervals [4246]:
				xmin = 1453.5175
				xmax = 1453.5575
				text = ""
			intervals [4247]:
				xmin = 1453.5575
				xmax = 1453.6875
				text = "like"
			intervals [4248]:
				xmin = 1453.6875
				xmax = 1453.8875
				text = "a"
			intervals [4249]:
				xmin = 1453.8875
				xmax = 1454.1975
				text = "little"
			intervals [4250]:
				xmin = 1454.1975
				xmax = 1454.2275
				text = ""
			intervals [4251]:
				xmin = 1454.2275
				xmax = 1454.9575
				text = "yep"
			intervals [4252]:
				xmin = 1454.9575
				xmax = 1454.9875
				text = ""
			intervals [4253]:
				xmin = 1454.9875
				xmax = 1455.4275
				text = "mm-hm"
			intervals [4254]:
				xmin = 1455.4275
				xmax = 1455.4575
				text = ""
			intervals [4255]:
				xmin = 1455.4575
				xmax = 1455.6175
				text = "i"
			intervals [4256]:
				xmin = 1455.6175
				xmax = 1455.7975
				text = "think"
			intervals [4257]:
				xmin = 1455.7975
				xmax = 1455.8275
				text = ""
			intervals [4258]:
				xmin = 1455.8275
				xmax = 1455.9875
				text = "so"
			intervals [4259]:
				xmin = 1455.9875
				xmax = 1456.0975
				text = ""
			intervals [4260]:
				xmin = 1456.0975
				xmax = 1456.3675
				text = "too"
			intervals [4261]:
				xmin = 1456.3675
				xmax = 1457.8877
				text = ""
			intervals [4262]:
				xmin = 1457.8877
				xmax = 1458.5277
				text = "mm-hm"
			intervals [4263]:
				xmin = 1458.5277
				xmax = 1464.6151
				text = ""
			intervals [4264]:
				xmin = 1464.6151
				xmax = 1465.1951
				text = "mm-hm"
			intervals [4265]:
				xmin = 1465.1951
				xmax = 1465.3951
				text = "she"
			intervals [4266]:
				xmin = 1465.3951
				xmax = 1465.5151
				text = "s"
			intervals [4267]:
				xmin = 1465.5151
				xmax = 1465.6651
				text = "like"
			intervals [4268]:
				xmin = 1465.6651
				xmax = 1466.0351
				text = "the"
			intervals [4269]:
				xmin = 1466.0351
				xmax = 1466.2151
				text = "mama"
			intervals [4270]:
				xmin = 1466.2151
				xmax = 1466.2451
				text = ""
			intervals [4271]:
				xmin = 1466.2451
				xmax = 1466.5251
				text = "yep"
			intervals [4272]:
				xmin = 1466.5251
				xmax = 1466.5951
				text = ""
			intervals [4273]:
				xmin = 1466.5951
				xmax = 1467.5351
				text = "mm-hm"
			intervals [4274]:
				xmin = 1467.5351
				xmax = 1470.2208
				text = ""
			intervals [4275]:
				xmin = 1470.2208
				xmax = 1470.4708
				text = "one"
			intervals [4276]:
				xmin = 1470.4708
				xmax = 1470.7008
				text = "younger"
			intervals [4277]:
				xmin = 1470.7008
				xmax = 1471.0508
				text = "brother"
			intervals [4278]:
				xmin = 1471.0508
				xmax = 1471.4944
				text = ""
			intervals [4279]:
				xmin = 1471.4944
				xmax = 1471.8844
				text = "yeah"
			intervals [4280]:
				xmin = 1471.8844
				xmax = 1472.5382
				text = ""
			intervals [4281]:
				xmin = 1472.5382
				xmax = 1473.0382
				text = "mm-hm"
			intervals [4282]:
				xmin = 1473.0382
				xmax = 1476.0162
				text = ""
			intervals [4283]:
				xmin = 1476.0162
				xmax = 1476.6562
				text = "um"
			intervals [4284]:
				xmin = 1476.6562
				xmax = 1476.7562
				text = ""
			intervals [4285]:
				xmin = 1476.7562
				xmax = 1476.9262
				text = "like"
			intervals [4286]:
				xmin = 1476.9262
				xmax = 1477.1562
				text = "my"
			intervals [4287]:
				xmin = 1477.1562
				xmax = 1478.2462
				text = "uncles"
			intervals [4288]:
				xmin = 1478.2462
				xmax = 1478.4856
				text = ""
			intervals [4289]:
				xmin = 1478.4856
				xmax = 1478.5456
				text = "i"
			intervals [4290]:
				xmin = 1478.5456
				xmax = 1478.6356
				text = "don't"
			intervals [4291]:
				xmin = 1478.6356
				xmax = 1478.7556
				text = "have"
			intervals [4292]:
				xmin = 1478.7556
				xmax = 1478.8956
				text = "no"
			intervals [4293]:
				xmin = 1478.8956
				xmax = 1479.5356
				text = "aunts"
			intervals [4294]:
				xmin = 1479.5356
				xmax = 1479.5656
				text = ""
			intervals [4295]:
				xmin = 1479.5656
				xmax = 1479.6256
				text = "at"
			intervals [4296]:
				xmin = 1479.6256
				xmax = 1479.6556
				text = ""
			intervals [4297]:
				xmin = 1479.6556
				xmax = 1480.0556
				text = "all"
			intervals [4298]:
				xmin = 1480.0556
				xmax = 1480.594
				text = ""
			intervals [4299]:
				xmin = 1480.594
				xmax = 1480.774
				text = "two"
			intervals [4300]:
				xmin = 1480.774
				xmax = 1481.374
				text = "uncles"
			intervals [4301]:
				xmin = 1481.374
				xmax = 1483.7449
				text = ""
			intervals [4302]:
				xmin = 1483.7449
				xmax = 1484.0749
				text = "yep"
			intervals [4303]:
				xmin = 1484.0749
				xmax = 1485.7288
				text = ""
			intervals [4304]:
				xmin = 1485.7288
				xmax = 1486.1788
				text = "mm-hm"
			intervals [4305]:
				xmin = 1486.1788
				xmax = 1488.3453
				text = ""
			intervals [4306]:
				xmin = 1488.3453
				xmax = 1488.4253
				text = "<unk>"
			intervals [4307]:
				xmin = 1488.4253
				xmax = 1488.4553
				text = ""
			intervals [4308]:
				xmin = 1488.4553
				xmax = 1488.5453
				text = "my"
			intervals [4309]:
				xmin = 1488.5453
				xmax = 1488.7853
				text = "mom"
			intervals [4310]:
				xmin = 1488.7853
				xmax = 1488.8953
				text = "is"
			intervals [4311]:
				xmin = 1488.8953
				xmax = 1489.0053
				text = "the"
			intervals [4312]:
				xmin = 1489.0053
				xmax = 1489.4653
				text = "baby"
			intervals [4313]:
				xmin = 1489.4653
				xmax = 1490.4243
				text = ""
			intervals [4314]:
				xmin = 1490.4243
				xmax = 1490.6643
				text = "so"
			intervals [4315]:
				xmin = 1490.6643
				xmax = 1490.8643
				text = "when"
			intervals [4316]:
				xmin = 1490.8643
				xmax = 1490.9943
				text = "i"
			intervals [4317]:
				xmin = 1490.9943
				xmax = 1491.4743
				text = "came"
			intervals [4318]:
				xmin = 1491.4743
				xmax = 1491.7407
				text = ""
			intervals [4319]:
				xmin = 1491.7407
				xmax = 1491.9107
				text = "i"
			intervals [4320]:
				xmin = 1491.9107
				xmax = 1492.2407
				text = "became"
			intervals [4321]:
				xmin = 1492.2407
				xmax = 1492.3607
				text = "the"
			intervals [4322]:
				xmin = 1492.3607
				xmax = 1492.7607
				text = "baby"
			intervals [4323]:
				xmin = 1492.7607
				xmax = 1493.0111
				text = ""
			intervals [4324]:
				xmin = 1493.0111
				xmax = 1493.0811
				text = "so"
			intervals [4325]:
				xmin = 1493.0811
				xmax = 1493.3111
				text = "that"
			intervals [4326]:
				xmin = 1493.3111
				xmax = 1493.3411
				text = "s"
			intervals [4327]:
				xmin = 1493.3411
				xmax = 1493.4411
				text = "what"
			intervals [4328]:
				xmin = 1493.4411
				xmax = 1493.4711
				text = "i"
			intervals [4329]:
				xmin = 1493.4711
				xmax = 1493.7511
				text = "was"
			intervals [4330]:
				xmin = 1493.7511
				xmax = 1494.1811
				text = "telling"
			intervals [4331]:
				xmin = 1494.1811
				xmax = 1494.2811
				text = "you"
			intervals [4332]:
				xmin = 1494.2811
				xmax = 1494.5152
				text = ""
			intervals [4333]:
				xmin = 1494.5152
				xmax = 1495.9752
				text = "<unk>"
			intervals [4334]:
				xmin = 1495.9752
				xmax = 1496.0052
				text = ""
			intervals [4335]:
				xmin = 1496.0052
				xmax = 1496.2052
				text = "so"
			intervals [4336]:
				xmin = 1496.2052
				xmax = 1496.3352
				text = "it"
			intervals [4337]:
				xmin = 1496.3352
				xmax = 1496.8352
				text = "became"
			intervals [4338]:
				xmin = 1496.8352
				xmax = 1497.0152
				text = "not"
			intervals [4339]:
				xmin = 1497.0152
				xmax = 1497.3052
				text = "about"
			intervals [4340]:
				xmin = 1497.3052
				xmax = 1497.5852
				text = "her"
			intervals [4341]:
				xmin = 1497.5852
				xmax = 1497.6452
				text = "and"
			intervals [4342]:
				xmin = 1497.6452
				xmax = 1497.8452
				text = "more"
			intervals [4343]:
				xmin = 1497.8452
				xmax = 1498.2852
				text = "so"
			intervals [4344]:
				xmin = 1498.2852
				xmax = 1498.3452
				text = ""
			intervals [4345]:
				xmin = 1498.3452
				xmax = 1498.7652
				text = "about"
			intervals [4346]:
				xmin = 1498.7652
				xmax = 1498.9752
				text = "me"
			intervals [4347]:
				xmin = 1498.9752
				xmax = 1499.6432
				text = ""
			intervals [4348]:
				xmin = 1499.6432
				xmax = 1500.3232
				text = "yeah"
			intervals [4349]:
				xmin = 1500.3232
				xmax = 1504.5195
				text = ""
			intervals [4350]:
				xmin = 1504.5195
				xmax = 1504.5795
				text = "u"
			intervals [4351]:
				xmin = 1504.5795
				xmax = 1504.6095
				text = ""
			intervals [4352]:
				xmin = 1504.6095
				xmax = 1504.6695
				text = "u"
			intervals [4353]:
				xmin = 1504.6695
				xmax = 1504.9495
				text = "so"
			intervals [4354]:
				xmin = 1504.9495
				xmax = 1505.2216
				text = ""
			intervals [4355]:
				xmin = 1505.2216
				xmax = 1505.5616
				text = "um"
			intervals [4356]:
				xmin = 1505.5616
				xmax = 1505.5916
				text = "i"
			intervals [4357]:
				xmin = 1505.5916
				xmax = 1505.7916
				text = "think"
			intervals [4358]:
				xmin = 1505.7916
				xmax = 1505.8916
				text = "it"
			intervals [4359]:
				xmin = 1505.8916
				xmax = 1505.9916
				text = "s"
			intervals [4360]:
				xmin = 1505.9916
				xmax = 1506.3916
				text = "three"
			intervals [4361]:
				xmin = 1506.3916
				xmax = 1506.4916
				text = ""
			intervals [4362]:
				xmin = 1506.4916
				xmax = 1506.7316
				text = "and"
			intervals [4363]:
				xmin = 1506.7316
				xmax = 1507.3016
				text = "five"
			intervals [4364]:
				xmin = 1507.3016
				xmax = 1507.7602
				text = ""
			intervals [4365]:
				xmin = 1507.7602
				xmax = 1507.9702
				text = "three"
			intervals [4366]:
				xmin = 1507.9702
				xmax = 1508.2402
				text = ""
			intervals [4367]:
				xmin = 1508.2402
				xmax = 1508.4002
				text = "years"
			intervals [4368]:
				xmin = 1508.4002
				xmax = 1508.5002
				text = "and"
			intervals [4369]:
				xmin = 1508.5002
				xmax = 1508.6602
				text = "then"
			intervals [4370]:
				xmin = 1508.6602
				xmax = 1509.0002
				text = "five"
			intervals [4371]:
				xmin = 1509.0002
				xmax = 1509.5402
				text = "years"
			intervals [4372]:
				xmin = 1509.5402
				xmax = 1513.4198
				text = ""
			intervals [4373]:
				xmin = 1513.4198
				xmax = 1514.0098
				text = "uh-huh"
			intervals [4374]:
				xmin = 1514.0098
				xmax = 1514.2264
				text = ""
			intervals [4375]:
				xmin = 1514.2264
				xmax = 1514.3964
				text = "but"
			intervals [4376]:
				xmin = 1514.3964
				xmax = 1514.5764
				text = "my"
			intervals [4377]:
				xmin = 1514.5764
				xmax = 1515.2264
				text = "grandma"
			intervals [4378]:
				xmin = 1515.2264
				xmax = 1515.5164
				text = "say"
			intervals [4379]:
				xmin = 1515.5164
				xmax = 1515.7064
				text = "all"
			intervals [4380]:
				xmin = 1515.7064
				xmax = 1515.7864
				text = "the"
			intervals [4381]:
				xmin = 1515.7864
				xmax = 1516.0764
				text = "time"
			intervals [4382]:
				xmin = 1516.0764
				xmax = 1516.1864
				text = "like"
			intervals [4383]:
				xmin = 1516.1864
				xmax = 1516.3164
				text = "i"
			intervals [4384]:
				xmin = 1516.3164
				xmax = 1516.4164
				text = "was"
			intervals [4385]:
				xmin = 1516.4164
				xmax = 1516.5664
				text = "like"
			intervals [4386]:
				xmin = 1516.5664
				xmax = 1516.7064
				text = "the"
			intervals [4387]:
				xmin = 1516.7064
				xmax = 1517.2764
				text = "godsend"
			intervals [4388]:
				xmin = 1517.2764
				xmax = 1517.3864
				text = "like"
			intervals [4389]:
				xmin = 1517.3864
				xmax = 1517.5464
				text = "i'm"
			intervals [4390]:
				xmin = 1517.5464
				xmax = 1517.6364
				text = "the"
			intervals [4391]:
				xmin = 1517.6364
				xmax = 1517.7864
				text = "one"
			intervals [4392]:
				xmin = 1517.7864
				xmax = 1517.8964
				text = "that"
			intervals [4393]:
				xmin = 1517.8964
				xmax = 1518.0864
				text = "kind"
			intervals [4394]:
				xmin = 1518.0864
				xmax = 1518.1464
				text = "of"
			intervals [4395]:
				xmin = 1518.1464
				xmax = 1518.2664
				text = "got"
			intervals [4396]:
				xmin = 1518.2664
				xmax = 1518.4564
				text = "my"
			intervals [4397]:
				xmin = 1518.4564
				xmax = 1518.7364
				text = "uncles"
			intervals [4398]:
				xmin = 1518.7364
				xmax = 1518.8764
				text = "off"
			intervals [4399]:
				xmin = 1518.8764
				xmax = 1518.9664
				text = "the"
			intervals [4400]:
				xmin = 1518.9664
				xmax = 1519.3964
				text = "streets"
			intervals [4401]:
				xmin = 1519.3964
				xmax = 1519.5364
				text = "and"
			intervals [4402]:
				xmin = 1519.5364
				xmax = 1520.1764
				text = "stuff"
			intervals [4403]:
				xmin = 1520.1764
				xmax = 1520.2964
				text = ""
			intervals [4404]:
				xmin = 1520.2964
				xmax = 1520.5864
				text = "and"
			intervals [4405]:
				xmin = 1520.5864
				xmax = 1520.7414
				text = ""
			intervals [4406]:
				xmin = 1520.7414
				xmax = 1521.0314
				text = "stuff"
			intervals [4407]:
				xmin = 1521.0314
				xmax = 1521.0814
				text = ""
			intervals [4408]:
				xmin = 1521.0814
				xmax = 1521.2214
				text = "like"
			intervals [4409]:
				xmin = 1521.2214
				xmax = 1521.3914
				text = ""
			intervals [4410]:
				xmin = 1521.3914
				xmax = 1521.6814
				text = "that"
			intervals [4411]:
				xmin = 1521.6814
				xmax = 1522.0177
				text = ""
			intervals [4412]:
				xmin = 1522.0177
				xmax = 1522.3077
				text = "yep"
			intervals [4413]:
				xmin = 1522.3077
				xmax = 1528.0311
				text = ""
			intervals [4414]:
				xmin = 1528.0311
				xmax = 1528.1211
				text = "we"
			intervals [4415]:
				xmin = 1528.1211
				xmax = 1528.3811
				text = "don't"
			intervals [4416]:
				xmin = 1528.3811
				xmax = 1528.5411
				text = "do"
			intervals [4417]:
				xmin = 1528.5411
				xmax = 1528.9511
				text = "sunday"
			intervals [4418]:
				xmin = 1528.9511
				xmax = 1529.5511
				text = "dinner"
			intervals [4419]:
				xmin = 1529.5511
				xmax = 1529.8116
				text = ""
			intervals [4420]:
				xmin = 1529.8116
				xmax = 1530.0916
				text = "but"
			intervals [4421]:
				xmin = 1530.0916
				xmax = 1530.2716
				text = "we're"
			intervals [4422]:
				xmin = 1530.2716
				xmax = 1530.6016
				text = "very"
			intervals [4423]:
				xmin = 1530.6016
				xmax = 1531.3516
				text = "close"
			intervals [4424]:
				xmin = 1531.3516
				xmax = 1531.4516
				text = ""
			intervals [4425]:
				xmin = 1531.4516
				xmax = 1532.0616
				text = "um"
			intervals [4426]:
				xmin = 1532.0616
				xmax = 1532.7787
				text = ""
			intervals [4427]:
				xmin = 1532.7787
				xmax = 1532.9487
				text = "the"
			intervals [4428]:
				xmin = 1532.9487
				xmax = 1533.3287
				text = "boys"
			intervals [4429]:
				xmin = 1533.3287
				xmax = 1533.4087
				text = "are"
			intervals [4430]:
				xmin = 1533.4087
				xmax = 1533.5987
				text = "like"
			intervals [4431]:
				xmin = 1533.5987
				xmax = 1533.9387
				text = "mama"
			intervals [4432]:
				xmin = 1533.9387
				xmax = 1534.0487
				text = "s"
			intervals [4433]:
				xmin = 1534.0487
				xmax = 1534.6387
				text = "boys"
			intervals [4434]:
				xmin = 1534.6387
				xmax = 1534.9889
				text = ""
			intervals [4435]:
				xmin = 1534.9889
				xmax = 1535.0989
				text = "and"
			intervals [4436]:
				xmin = 1535.0989
				xmax = 1535.2089
				text = "so"
			intervals [4437]:
				xmin = 1535.2089
				xmax = 1535.4289
				text = "our"
			intervals [4438]:
				xmin = 1535.4289
				xmax = 1535.7489
				text = "family"
			intervals [4439]:
				xmin = 1535.7489
				xmax = 1535.8789
				text = "is"
			intervals [4440]:
				xmin = 1535.8789
				xmax = 1536.1389
				text = "small"
			intervals [4441]:
				xmin = 1536.1389
				xmax = 1536.2489
				text = "so"
			intervals [4442]:
				xmin = 1536.2489
				xmax = 1536.3589
				text = "it"
			intervals [4443]:
				xmin = 1536.3589
				xmax = 1536.3989
				text = "s"
			intervals [4444]:
				xmin = 1536.3989
				xmax = 1536.4289
				text = ""
			intervals [4445]:
				xmin = 1536.4289
				xmax = 1536.6889
				text = "just"
			intervals [4446]:
				xmin = 1536.6889
				xmax = 1536.8989
				text = "my"
			intervals [4447]:
				xmin = 1536.8989
				xmax = 1537.5589
				text = "uncles"
			intervals [4448]:
				xmin = 1537.5589
				xmax = 1537.8741
				text = ""
			intervals [4449]:
				xmin = 1537.8741
				xmax = 1537.9941
				text = "my"
			intervals [4450]:
				xmin = 1537.9941
				xmax = 1538.3141
				text = "mom"
			intervals [4451]:
				xmin = 1538.3141
				xmax = 1538.3741
				text = "and"
			intervals [4452]:
				xmin = 1538.3741
				xmax = 1538.4841
				text = "that"
			intervals [4453]:
				xmin = 1538.4841
				xmax = 1538.5841
				text = "s"
			intervals [4454]:
				xmin = 1538.5841
				xmax = 1538.8341
				text = "kind"
			intervals [4455]:
				xmin = 1538.8341
				xmax = 1538.8941
				text = "of"
			intervals [4456]:
				xmin = 1538.8941
				xmax = 1539.0941
				text = "it"
			intervals [4457]:
				xmin = 1539.0941
				xmax = 1539.1241
				text = ""
			intervals [4458]:
				xmin = 1539.1241
				xmax = 1539.1941
				text = "it"
			intervals [4459]:
				xmin = 1539.1941
				xmax = 1539.2841
				text = "was"
			intervals [4460]:
				xmin = 1539.2841
				xmax = 1539.4241
				text = "my"
			intervals [4461]:
				xmin = 1539.4241
				xmax = 1540.0441
				text = "grandparents"
			intervals [4462]:
				xmin = 1540.0441
				xmax = 1540.1141
				text = "we"
			intervals [4463]:
				xmin = 1540.1141
				xmax = 1540.3141
				text = "got"
			intervals [4464]:
				xmin = 1540.3141
				xmax = 1540.3441
				text = ""
			intervals [4465]:
				xmin = 1540.3441
				xmax = 1540.4541
				text = "with"
			intervals [4466]:
				xmin = 1540.4541
				xmax = 1540.5241
				text = "the"
			intervals [4467]:
				xmin = 1540.5241
				xmax = 1540.7141
				text = "family"
			intervals [4468]:
				xmin = 1540.7141
				xmax = 1540.8741
				text = "but"
			intervals [4469]:
				xmin = 1540.8741
				xmax = 1540.9841
				text = "we"
			intervals [4470]:
				xmin = 1540.9841
				xmax = 1541.4341
				text = "also"
			intervals [4471]:
				xmin = 1541.4341
				xmax = 1541.4641
				text = ""
			intervals [4472]:
				xmin = 1541.4641
				xmax = 1541.6741
				text = "did"
			intervals [4473]:
				xmin = 1541.6741
				xmax = 1541.8341
				text = "stuff"
			intervals [4474]:
				xmin = 1541.8341
				xmax = 1541.9841
				text = "just"
			intervals [4475]:
				xmin = 1541.9841
				xmax = 1542.0741
				text = "in"
			intervals [4476]:
				xmin = 1542.0741
				xmax = 1542.1741
				text = "our"
			intervals [4477]:
				xmin = 1542.1741
				xmax = 1542.5441
				text = "immediate"
			intervals [4478]:
				xmin = 1542.5441
				xmax = 1542.8541
				text = "family"
			intervals [4479]:
				xmin = 1542.8541
				xmax = 1543.226
				text = ""
			intervals [4480]:
				xmin = 1543.226
				xmax = 1543.356
				text = "but"
			intervals [4481]:
				xmin = 1543.356
				xmax = 1543.456
				text = "we"
			intervals [4482]:
				xmin = 1543.456
				xmax = 1543.616
				text = "get"
			intervals [4483]:
				xmin = 1543.616
				xmax = 1544.086
				text = "together"
			intervals [4484]:
				xmin = 1544.086
				xmax = 1544.206
				text = "like"
			intervals [4485]:
				xmin = 1544.206
				xmax = 1544.296
				text = "we"
			intervals [4486]:
				xmin = 1544.296
				xmax = 1544.436
				text = "have"
			intervals [4487]:
				xmin = 1544.436
				xmax = 1544.526
				text = "to"
			intervals [4488]:
				xmin = 1544.526
				xmax = 1544.716
				text = "see"
			intervals [4489]:
				xmin = 1544.716
				xmax = 1544.916
				text = "each"
			intervals [4490]:
				xmin = 1544.916
				xmax = 1545.206
				text = "other"
			intervals [4491]:
				xmin = 1545.206
				xmax = 1545.386
				text = ""
			intervals [4492]:
				xmin = 1545.386
				xmax = 1545.656
				text = "like"
			intervals [4493]:
				xmin = 1545.656
				xmax = 1545.746
				text = ""
			intervals [4494]:
				xmin = 1545.746
				xmax = 1545.836
				text = "at"
			intervals [4495]:
				xmin = 1545.836
				xmax = 1546.246
				text = "least"
			intervals [4496]:
				xmin = 1546.246
				xmax = 1546.706
				text = "once"
			intervals [4497]:
				xmin = 1546.706
				xmax = 1546.736
				text = ""
			intervals [4498]:
				xmin = 1546.736
				xmax = 1546.966
				text = "out"
			intervals [4499]:
				xmin = 1546.966
				xmax = 1547.096
				text = "the"
			intervals [4500]:
				xmin = 1547.096
				xmax = 1547.286
				text = "week"
			intervals [4501]:
				xmin = 1547.286
				xmax = 1547.4645
				text = ""
			intervals [4502]:
				xmin = 1547.4645
				xmax = 1547.6245
				text = "so"
			intervals [4503]:
				xmin = 1547.6245
				xmax = 1547.7345
				text = "we"
			intervals [4504]:
				xmin = 1547.7345
				xmax = 1547.9245
				text = "don't"
			intervals [4505]:
				xmin = 1547.9245
				xmax = 1548.0345
				text = "go"
			intervals [4506]:
				xmin = 1548.0345
				xmax = 1548.2245
				text = "like"
			intervals [4507]:
				xmin = 1548.2245
				xmax = 1548.3145
				text = ""
			intervals [4508]:
				xmin = 1548.3145
				xmax = 1548.6745
				text = "weeks"
			intervals [4509]:
				xmin = 1548.6745
				xmax = 1548.9045
				text = "without"
			intervals [4510]:
				xmin = 1548.9045
				xmax = 1549.1345
				text = "seeing"
			intervals [4511]:
				xmin = 1549.1345
				xmax = 1549.3345
				text = "each"
			intervals [4512]:
				xmin = 1549.3345
				xmax = 1549.5545
				text = "other"
			intervals [4513]:
				xmin = 1549.5545
				xmax = 1549.9327
				text = ""
			intervals [4514]:
				xmin = 1549.9327
				xmax = 1550.0927
				text = "not"
			intervals [4515]:
				xmin = 1550.0927
				xmax = 1550.3127
				text = "sunday"
			intervals [4516]:
				xmin = 1550.3127
				xmax = 1550.5227
				text = "dinner"
			intervals [4517]:
				xmin = 1550.5227
				xmax = 1550.9527
				text = "almost"
			intervals [4518]:
				xmin = 1550.9527
				xmax = 1551.0927
				text = "but"
			intervals [4519]:
				xmin = 1551.0927
				xmax = 1551.2627
				text = "if"
			intervals [4520]:
				xmin = 1551.2627
				xmax = 1551.3427
				text = "it"
			intervals [4521]:
				xmin = 1551.3427
				xmax = 1551.3927
				text = "s"
			intervals [4522]:
				xmin = 1551.3927
				xmax = 1551.5427
				text = "like"
			intervals [4523]:
				xmin = 1551.5427
				xmax = 1551.6327
				text = "a"
			intervals [4524]:
				xmin = 1551.6327
				xmax = 1552.0227
				text = "gathering"
			intervals [4525]:
				xmin = 1552.0227
				xmax = 1552.1227
				text = "at"
			intervals [4526]:
				xmin = 1552.1227
				xmax = 1552.2127
				text = "the"
			intervals [4527]:
				xmin = 1552.2127
				xmax = 1552.5727
				text = "house"
			intervals [4528]:
				xmin = 1552.5727
				xmax = 1552.8227
				text = "fight"
			intervals [4529]:
				xmin = 1552.8227
				xmax = 1553.4427
				text = "parties"
			intervals [4530]:
				xmin = 1553.4427
				xmax = 1554.0927
				text = "football"
			intervals [4531]:
				xmin = 1554.0927
				xmax = 1554.1527
				text = ""
			intervals [4532]:
				xmin = 1554.1527
				xmax = 1554.8527
				text = "season"
			intervals [4533]:
				xmin = 1554.8527
				xmax = 1555.7597
				text = ""
			intervals [4534]:
				xmin = 1555.7597
				xmax = 1555.8597
				text = "we"
			intervals [4535]:
				xmin = 1555.8597
				xmax = 1555.8997
				text = ""
			intervals [4536]:
				xmin = 1555.8997
				xmax = 1556.2197
				text = "like"
			intervals [4537]:
				xmin = 1556.2197
				xmax = 1558.9783
				text = ""
			intervals [4538]:
				xmin = 1558.9783
				xmax = 1559.4083
				text = "dallas"
			intervals [4539]:
				xmin = 1559.4083
				xmax = 1559.4383
				text = ""
			intervals [4540]:
				xmin = 1559.4383
				xmax = 1559.6283
				text = "and"
			intervals [4541]:
				xmin = 1559.6283
				xmax = 1560.0783
				text = "redskins"
			intervals [4542]:
				xmin = 1560.0783
				xmax = 1562.1331
				text = ""
			intervals [4543]:
				xmin = 1562.1331
				xmax = 1562.3931
				text = "oh"
			intervals [4544]:
				xmin = 1562.3931
				xmax = 1562.5931
				text = "no"
			intervals [4545]:
				xmin = 1562.5931
				xmax = 1564.9529
				text = ""
			intervals [4546]:
				xmin = 1564.9529
				xmax = 1565.3729
				text = "mm-hm"
			intervals [4547]:
				xmin = 1565.3729
				xmax = 1565.9334
				text = ""
			intervals [4548]:
				xmin = 1565.9334
				xmax = 1566.3734
				text = "yep"
			intervals [4549]:
				xmin = 1566.3734
				xmax = 1568.0073
				text = ""
			intervals [4550]:
				xmin = 1568.0073
				xmax = 1568.4273
				text = "everybody"
			intervals [4551]:
				xmin = 1568.4273
				xmax = 1569.0373
				text = "redskin"
			intervals [4552]:
				xmin = 1569.0373
				xmax = 1571.2473
				text = ""
			intervals [4553]:
				xmin = 1571.2473
				xmax = 1573.0673
				text = "<unk>"
			intervals [4554]:
				xmin = 1573.0673
				xmax = 1579.2306
				text = ""
			intervals [4555]:
				xmin = 1579.2306
				xmax = 1579.4506
				text = "well"
			intervals [4556]:
				xmin = 1579.4506
				xmax = 1579.7706
				text = "they"
			intervals [4557]:
				xmin = 1579.7706
				xmax = 1580.2806
				text = "did"
			intervals [4558]:
				xmin = 1580.2806
				xmax = 1580.4689
				text = ""
			intervals [4559]:
				xmin = 1580.4689
				xmax = 1580.6189
				text = "but"
			intervals [4560]:
				xmin = 1580.6189
				xmax = 1580.7589
				text = "you"
			intervals [4561]:
				xmin = 1580.7589
				xmax = 1580.9589
				text = "know"
			intervals [4562]:
				xmin = 1580.9589
				xmax = 1581.1089
				text = "i"
			intervals [4563]:
				xmin = 1581.1089
				xmax = 1581.5289
				text = "was"
			intervals [4564]:
				xmin = 1581.5289
				xmax = 1581.5589
				text = ""
			intervals [4565]:
				xmin = 1581.5589
				xmax = 1581.6889
				text = "out"
			intervals [4566]:
				xmin = 1581.6889
				xmax = 1581.7489
				text = "of"
			intervals [4567]:
				xmin = 1581.7489
				xmax = 1581.8389
				text = "the"
			intervals [4568]:
				xmin = 1581.8389
				xmax = 1582.2989
				text = "country"
			intervals [4569]:
				xmin = 1582.2989
				xmax = 1582.9822
				text = ""
			intervals [4570]:
				xmin = 1582.9822
				xmax = 1583.1722
				text = "during"
			intervals [4571]:
				xmin = 1583.1722
				xmax = 1583.6422
				text = "pacquiao"
			intervals [4572]:
				xmin = 1583.6422
				xmax = 1583.7422
				text = ""
			intervals [4573]:
				xmin = 1583.7422
				xmax = 1584.0122
				text = "mayweather"
			intervals [4574]:
				xmin = 1584.0122
				xmax = 1584.2022
				text = ""
			intervals [4575]:
				xmin = 1584.2022
				xmax = 1584.3022
				text = "fight"
			intervals [4576]:
				xmin = 1584.3022
				xmax = 1584.5122
				text = ""
			intervals [4577]:
				xmin = 1584.5122
				xmax = 1584.6122
				text = "night"
			intervals [4578]:
				xmin = 1584.6122
				xmax = 1586.3616
				text = ""
			intervals [4579]:
				xmin = 1586.3616
				xmax = 1586.5716
				text = "i"
			intervals [4580]:
				xmin = 1586.5716
				xmax = 1586.9216
				text = "was"
			intervals [4581]:
				xmin = 1586.9216
				xmax = 1587.0516
				text = "on"
			intervals [4582]:
				xmin = 1587.0516
				xmax = 1587.0916
				text = "a"
			intervals [4583]:
				xmin = 1587.0916
				xmax = 1587.5916
				text = "cruise"
			intervals [4584]:
				xmin = 1587.5916
				xmax = 1589.0362
				text = ""
			intervals [4585]:
				xmin = 1589.0362
				xmax = 1589.1662
				text = "that"
			intervals [4586]:
				xmin = 1589.1662
				xmax = 1589.2162
				text = "s"
			intervals [4587]:
				xmin = 1589.2162
				xmax = 1589.3362
				text = "my"
			intervals [4588]:
				xmin = 1589.3362
				xmax = 1589.6262
				text = "twenty"
			intervals [4589]:
				xmin = 1589.6262
				xmax = 1589.8162
				text = "fifth"
			intervals [4590]:
				xmin = 1589.8162
				xmax = 1590.2262
				text = "birthday"
			intervals [4591]:
				xmin = 1590.2262
				xmax = 1590.3062
				text = ""
			intervals [4592]:
				xmin = 1590.3062
				xmax = 1590.7662
				text = "mm-hm"
			intervals [4593]:
				xmin = 1590.7662
				xmax = 1591.5063
				text = ""
			intervals [4594]:
				xmin = 1591.5063
				xmax = 1591.6063
				text = "and"
			intervals [4595]:
				xmin = 1591.6063
				xmax = 1591.7363
				text = "so"
			intervals [4596]:
				xmin = 1591.7363
				xmax = 1591.9063
				text = "they"
			intervals [4597]:
				xmin = 1591.9063
				xmax = 1592.1463
				text = "did"
			intervals [4598]:
				xmin = 1592.1463
				xmax = 1592.2563
				text = "it"
			intervals [4599]:
				xmin = 1592.2563
				xmax = 1592.3563
				text = "was"
			intervals [4600]:
				xmin = 1592.3563
				xmax = 1592.9263
				text = "amazing"
			intervals [4601]:
				xmin = 1592.9263
				xmax = 1595.4158
				text = ""
			intervals [4602]:
				xmin = 1595.4158
				xmax = 1596.0958
				text = "<unk>"
			intervals [4603]:
				xmin = 1596.0958
				xmax = 1597.2366
				text = ""
			intervals [4604]:
				xmin = 1597.2366
				xmax = 1597.6766
				text = "<unk>"
			intervals [4605]:
				xmin = 1597.6766
				xmax = 1600.2874
				text = ""
			intervals [4606]:
				xmin = 1600.2874
				xmax = 1600.3474
				text = "it"
			intervals [4607]:
				xmin = 1600.3474
				xmax = 1600.5974
				text = "was"
			intervals [4608]:
				xmin = 1600.5974
				xmax = 1600.6674
				text = "a"
			intervals [4609]:
				xmin = 1600.6674
				xmax = 1600.7374
				text = "it"
			intervals [4610]:
				xmin = 1600.7374
				xmax = 1600.9274
				text = "was"
			intervals [4611]:
				xmin = 1600.9274
				xmax = 1601.0074
				text = "a"
			intervals [4612]:
				xmin = 1601.0074
				xmax = 1601.2474
				text = "week"
			intervals [4613]:
				xmin = 1601.2474
				xmax = 1601.5274
				text = "long"
			intervals [4614]:
				xmin = 1601.5274
				xmax = 1601.6574
				text = "but"
			intervals [4615]:
				xmin = 1601.6574
				xmax = 1601.8574
				text = "i"
			intervals [4616]:
				xmin = 1601.8574
				xmax = 1601.8874
				text = ""
			intervals [4617]:
				xmin = 1601.8874
				xmax = 1602.3774
				text = "stayed"
			intervals [4618]:
				xmin = 1602.3774
				xmax = 1602.4974
				text = "in"
			intervals [4619]:
				xmin = 1602.4974
				xmax = 1603.0774
				text = "miami"
			intervals [4620]:
				xmin = 1603.0774
				xmax = 1603.1074
				text = ""
			intervals [4621]:
				xmin = 1603.1074
				xmax = 1603.1374
				text = "a"
			intervals [4622]:
				xmin = 1603.1374
				xmax = 1603.4474
				text = "extra"
			intervals [4623]:
				xmin = 1603.4474
				xmax = 1603.5974
				text = "two"
			intervals [4624]:
				xmin = 1603.5974
				xmax = 1603.8374
				text = "days"
			intervals [4625]:
				xmin = 1603.8374
				xmax = 1603.9274
				text = "so"
			intervals [4626]:
				xmin = 1603.9274
				xmax = 1603.9874
				text = "i"
			intervals [4627]:
				xmin = 1603.9874
				xmax = 1604.1174
				text = "was"
			intervals [4628]:
				xmin = 1604.1174
				xmax = 1604.3074
				text = "gone"
			intervals [4629]:
				xmin = 1604.3074
				xmax = 1604.4374
				text = "like"
			intervals [4630]:
				xmin = 1604.4374
				xmax = 1604.4874
				text = "a"
			intervals [4631]:
				xmin = 1604.4874
				xmax = 1604.7574
				text = "total"
			intervals [4632]:
				xmin = 1604.7574
				xmax = 1604.8174
				text = "of"
			intervals [4633]:
				xmin = 1604.8174
				xmax = 1605.0574
				text = "nine"
			intervals [4634]:
				xmin = 1605.0574
				xmax = 1605.5374
				text = "days"
			intervals [4635]:
				xmin = 1605.5374
				xmax = 1605.7745
				text = ""
			intervals [4636]:
				xmin = 1605.7745
				xmax = 1605.8945
				text = "and"
			intervals [4637]:
				xmin = 1605.8945
				xmax = 1606.0045
				text = "so"
			intervals [4638]:
				xmin = 1606.0045
				xmax = 1606.1845
				text = "even"
			intervals [4639]:
				xmin = 1606.1845
				xmax = 1606.3045
				text = "though"
			intervals [4640]:
				xmin = 1606.3045
				xmax = 1606.4945
				text = "i've"
			intervals [4641]:
				xmin = 1606.4945
				xmax = 1607.0445
				text = "traveled"
			intervals [4642]:
				xmin = 1607.0445
				xmax = 1607.1445
				text = "like"
			intervals [4643]:
				xmin = 1607.1445
				xmax = 1607.2845
				text = "my"
			intervals [4644]:
				xmin = 1607.2845
				xmax = 1607.8645
				text = "grandparents"
			intervals [4645]:
				xmin = 1607.8645
				xmax = 1608.0145
				text = "made"
			intervals [4646]:
				xmin = 1608.0145
				xmax = 1608.1545
				text = "sure"
			intervals [4647]:
				xmin = 1608.1545
				xmax = 1608.2245
				text = "i"
			intervals [4648]:
				xmin = 1608.2245
				xmax = 1608.5745
				text = "traveled"
			intervals [4649]:
				xmin = 1608.5745
				xmax = 1608.7245
				text = "since"
			intervals [4650]:
				xmin = 1608.7245
				xmax = 1608.8145
				text = "the"
			intervals [4651]:
				xmin = 1608.8145
				xmax = 1609.0145
				text = "age"
			intervals [4652]:
				xmin = 1609.0145
				xmax = 1609.0745
				text = "of"
			intervals [4653]:
				xmin = 1609.0745
				xmax = 1609.1445
				text = ""
			intervals [4654]:
				xmin = 1609.1445
				xmax = 1609.6345
				text = "three"
			intervals [4655]:
				xmin = 1609.6345
				xmax = 1610.1238
				text = ""
			intervals [4656]:
				xmin = 1610.1238
				xmax = 1610.6338
				text = "um"
			intervals [4657]:
				xmin = 1610.6338
				xmax = 1610.6738
				text = ""
			intervals [4658]:
				xmin = 1610.6738
				xmax = 1610.8638
				text = "this"
			intervals [4659]:
				xmin = 1610.8638
				xmax = 1610.9738
				text = "was"
			intervals [4660]:
				xmin = 1610.9738
				xmax = 1611.1638
				text = "my"
			intervals [4661]:
				xmin = 1611.1638
				xmax = 1611.7938
				text = "first"
			intervals [4662]:
				xmin = 1611.7938
				xmax = 1611.8538
				text = ""
			intervals [4663]:
				xmin = 1611.8538
				xmax = 1612.3338
				text = "trip"
			intervals [4664]:
				xmin = 1612.3338
				xmax = 1612.3638
				text = ""
			intervals [4665]:
				xmin = 1612.3638
				xmax = 1613.2538
				text = "without"
			intervals [4666]:
				xmin = 1613.2538
				xmax = 1613.9194
				text = ""
			intervals [4667]:
				xmin = 1613.9194
				xmax = 1614.4794
				text = "any"
			intervals [4668]:
				xmin = 1614.4794
				xmax = 1614.7468
				text = ""
			intervals [4669]:
				xmin = 1614.7468
				xmax = 1614.9868
				text = "older"
			intervals [4670]:
				xmin = 1614.9868
				xmax = 1615.1868
				text = "people"
			intervals [4671]:
				xmin = 1615.1868
				xmax = 1615.5968
				text = "essentially"
			intervals [4672]:
				xmin = 1615.5968
				xmax = 1615.6568
				text = "it"
			intervals [4673]:
				xmin = 1615.6568
				xmax = 1615.7468
				text = "was"
			intervals [4674]:
				xmin = 1615.7468
				xmax = 1615.9068
				text = "just"
			intervals [4675]:
				xmin = 1615.9068
				xmax = 1616.0568
				text = "like"
			intervals [4676]:
				xmin = 1616.0568
				xmax = 1616.0868
				text = ""
			intervals [4677]:
				xmin = 1616.0868
				xmax = 1616.2268
				text = "me"
			intervals [4678]:
				xmin = 1616.2268
				xmax = 1616.2968
				text = "and"
			intervals [4679]:
				xmin = 1616.2968
				xmax = 1616.4068
				text = "my"
			intervals [4680]:
				xmin = 1616.4068
				xmax = 1616.9768
				text = "boyfriend"
			intervals [4681]:
				xmin = 1616.9768
				xmax = 1617.949
				text = ""
			intervals [4682]:
				xmin = 1617.949
				xmax = 1618.049
				text = "and"
			intervals [4683]:
				xmin = 1618.049
				xmax = 1618.239
				text = "so"
			intervals [4684]:
				xmin = 1618.239
				xmax = 1618.409
				text = "that"
			intervals [4685]:
				xmin = 1618.409
				xmax = 1618.829
				text = "was"
			intervals [4686]:
				xmin = 1618.829
				xmax = 1618.879
				text = ""
			intervals [4687]:
				xmin = 1618.879
				xmax = 1618.979
				text = "it"
			intervals [4688]:
				xmin = 1618.979
				xmax = 1619.089
				text = "was"
			intervals [4689]:
				xmin = 1619.089
				xmax = 1619.149
				text = "a"
			intervals [4690]:
				xmin = 1619.149
				xmax = 1619.419
				text = "different"
			intervals [4691]:
				xmin = 1619.419
				xmax = 1619.839
				text = "experience"
			intervals [4692]:
				xmin = 1619.839
				xmax = 1619.899
				text = "it"
			intervals [4693]:
				xmin = 1619.899
				xmax = 1619.989
				text = "was"
			intervals [4694]:
				xmin = 1619.989
				xmax = 1620.329
				text = "great"
			intervals [4695]:
				xmin = 1620.329
				xmax = 1622.0734
				text = ""
			intervals [4696]:
				xmin = 1622.0734
				xmax = 1622.1334
				text = "no"
			intervals [4697]:
				xmin = 1622.1334
				xmax = 1622.4634
				text = "wasn't"
			intervals [4698]:
				xmin = 1622.4634
				xmax = 1622.6234
				text = "ratchet"
			intervals [4699]:
				xmin = 1622.6234
				xmax = 1624.2548
				text = ""
			intervals [4700]:
				xmin = 1624.2548
				xmax = 1624.3748
				text = "what"
			intervals [4701]:
				xmin = 1624.3748
				xmax = 1624.5348
				text = "about"
			intervals [4702]:
				xmin = 1624.5348
				xmax = 1625.0048
				text = "borderline"
			intervals [4703]:
				xmin = 1625.0048
				xmax = 1625.7148
				text = "ratchet"
			intervals [4704]:
				xmin = 1625.7148
				xmax = 1626.0348
				text = ""
			intervals [4705]:
				xmin = 1626.0348
				xmax = 1626.2248
				text = "maybe"
			intervals [4706]:
				xmin = 1626.2248
				xmax = 1626.3948
				text = "this"
			intervals [4707]:
				xmin = 1626.3948
				xmax = 1626.4748
				text = "is"
			intervals [4708]:
				xmin = 1626.4748
				xmax = 1627.3387
				text = ""
			intervals [4709]:
				xmin = 1627.3387
				xmax = 1627.4587
				text = "maybe"
			intervals [4710]:
				xmin = 1627.4587
				xmax = 1627.6387
				text = "just"
			intervals [4711]:
				xmin = 1627.6387
				xmax = 1627.6987
				text = "a"
			intervals [4712]:
				xmin = 1627.6987
				xmax = 1627.9387
				text = "little"
			intervals [4713]:
				xmin = 1627.9387
				xmax = 1628.0987
				text = "bit"
			intervals [4714]:
				xmin = 1628.0987
				xmax = 1628.2287
				text = "but"
			intervals [4715]:
				xmin = 1628.2287
				xmax = 1628.4487
				text = "no"
			intervals [4716]:
				xmin = 1628.4487
				xmax = 1628.6487
				text = "not"
			intervals [4717]:
				xmin = 1628.6487
				xmax = 1628.9687
				text = "really"
			intervals [4718]:
				xmin = 1628.9687
				xmax = 1629.0387
				text = ""
			intervals [4719]:
				xmin = 1629.0387
				xmax = 1629.1787
				text = "i"
			intervals [4720]:
				xmin = 1629.1787
				xmax = 1629.2787
				text = "had"
			intervals [4721]:
				xmin = 1629.2787
				xmax = 1629.3287
				text = "a"
			intervals [4722]:
				xmin = 1629.3287
				xmax = 1629.4887
				text = "good"
			intervals [4723]:
				xmin = 1629.4887
				xmax = 1629.9787
				text = "time"
			intervals [4724]:
				xmin = 1629.9787
				xmax = 1630.0387
				text = "it"
			intervals [4725]:
				xmin = 1630.0387
				xmax = 1630.1487
				text = "was"
			intervals [4726]:
				xmin = 1630.1487
				xmax = 1630.9187
				text = "amazing"
			intervals [4727]:
				xmin = 1630.9187
				xmax = 1635.233
				text = ""
			intervals [4728]:
				xmin = 1635.233
				xmax = 1638.483
				text = "<unk>"
			intervals [4729]:
				xmin = 1638.483
				xmax = 1639.5503
				text = ""
			intervals [4730]:
				xmin = 1639.5503
				xmax = 1640.7003
				text = "<unk>"
			intervals [4731]:
				xmin = 1640.7003
				xmax = 1640.8203
				text = "so"
			intervals [4732]:
				xmin = 1640.8203
				xmax = 1640.9403
				text = "you"
			intervals [4733]:
				xmin = 1640.9403
				xmax = 1641.1503
				text = "know"
			intervals [4734]:
				xmin = 1641.1503
				xmax = 1641.6603
				text = "cruises"
			intervals [4735]:
				xmin = 1641.6603
				xmax = 1641.8303
				text = "all"
			intervals [4736]:
				xmin = 1641.8303
				xmax = 1641.9603
				text = "you"
			intervals [4737]:
				xmin = 1641.9603
				xmax = 1642.0903
				text = "can"
			intervals [4738]:
				xmin = 1642.0903
				xmax = 1642.4303
				text = "eat"
			intervals [4739]:
				xmin = 1642.4303
				xmax = 1642.5103
				text = "so"
			intervals [4740]:
				xmin = 1642.5103
				xmax = 1642.5803
				text = "i"
			intervals [4741]:
				xmin = 1642.5803
				xmax = 1642.7003
				text = "thought"
			intervals [4742]:
				xmin = 1642.7003
				xmax = 1642.8403
				text = "i"
			intervals [4743]:
				xmin = 1642.8403
				xmax = 1642.9703
				text = "put"
			intervals [4744]:
				xmin = 1642.9703
				xmax = 1643.1103
				text = "on"
			intervals [4745]:
				xmin = 1643.1103
				xmax = 1643.1603
				text = "a"
			intervals [4746]:
				xmin = 1643.1603
				xmax = 1643.4303
				text = "extra"
			intervals [4747]:
				xmin = 1643.4303
				xmax = 1643.8803
				text = "pound"
			intervals [4748]:
				xmin = 1643.8803
				xmax = 1643.9103
				text = ""
			intervals [4749]:
				xmin = 1643.9103
				xmax = 1644.2703
				text = "so"
			intervals [4750]:
				xmin = 1644.2703
				xmax = 1644.3003
				text = ""
			intervals [4751]:
				xmin = 1644.3003
				xmax = 1644.8203
				text = "um"
			intervals [4752]:
				xmin = 1644.8203
				xmax = 1646.1592
				text = ""
			intervals [4753]:
				xmin = 1646.1592
				xmax = 1646.2592
				text = "we"
			intervals [4754]:
				xmin = 1646.2592
				xmax = 1646.5392
				text = "did"
			intervals [4755]:
				xmin = 1646.5392
				xmax = 1646.7992
				text = "that"
			intervals [4756]:
				xmin = 1646.7992
				xmax = 1646.9492
				text = "but"
			intervals [4757]:
				xmin = 1646.9492
				xmax = 1647.3292
				text = "then"
			intervals [4758]:
				xmin = 1647.3292
				xmax = 1647.4592
				text = "we"
			intervals [4759]:
				xmin = 1647.4592
				xmax = 1648.0092
				text = "also"
			intervals [4760]:
				xmin = 1648.0092
				xmax = 1648.1392
				text = "when"
			intervals [4761]:
				xmin = 1648.1392
				xmax = 1648.2592
				text = "we"
			intervals [4762]:
				xmin = 1648.2592
				xmax = 1648.4892
				text = "went"
			intervals [4763]:
				xmin = 1648.4892
				xmax = 1648.5192
				text = ""
			intervals [4764]:
				xmin = 1648.5192
				xmax = 1649.0192
				text = "to"
			intervals [4765]:
				xmin = 1649.0192
				xmax = 1649.3031
				text = ""
			intervals [4766]:
				xmin = 1649.3031
				xmax = 1650.6031
				text = "antigua"
			intervals [4767]:
				xmin = 1650.6031
				xmax = 1652.1565
				text = ""
			intervals [4768]:
				xmin = 1652.1565
				xmax = 1652.3165
				text = "we"
			intervals [4769]:
				xmin = 1652.3165
				xmax = 1652.4165
				text = "were"
			intervals [4770]:
				xmin = 1652.4165
				xmax = 1652.7665
				text = "kind"
			intervals [4771]:
				xmin = 1652.7665
				xmax = 1652.8265
				text = "of"
			intervals [4772]:
				xmin = 1652.8265
				xmax = 1653.4765
				text = "adventurous"
			intervals [4773]:
				xmin = 1653.4765
				xmax = 1653.6065
				text = "we"
			intervals [4774]:
				xmin = 1653.6065
				xmax = 1653.9065
				text = "kind"
			intervals [4775]:
				xmin = 1653.9065
				xmax = 1654.0265
				text = "of"
			intervals [4776]:
				xmin = 1654.0265
				xmax = 1654.3265
				text = "like"
			intervals [4777]:
				xmin = 1654.3265
				xmax = 1654.5165
				text = ""
			intervals [4778]:
				xmin = 1654.5165
				xmax = 1654.9765
				text = "um"
			intervals [4779]:
				xmin = 1654.9765
				xmax = 1655.0565
				text = ""
			intervals [4780]:
				xmin = 1655.0565
				xmax = 1655.3565
				text = "met"
			intervals [4781]:
				xmin = 1655.3565
				xmax = 1655.4765
				text = "up"
			intervals [4782]:
				xmin = 1655.4765
				xmax = 1655.5965
				text = "with"
			intervals [4783]:
				xmin = 1655.5965
				xmax = 1655.6465
				text = "a"
			intervals [4784]:
				xmin = 1655.6465
				xmax = 1656.0865
				text = "local"
			intervals [4785]:
				xmin = 1656.0865
				xmax = 1656.2924
				text = ""
			intervals [4786]:
				xmin = 1656.2924
				xmax = 1656.4024
				text = "he"
			intervals [4787]:
				xmin = 1656.4024
				xmax = 1656.5424
				text = "was"
			intervals [4788]:
				xmin = 1656.5424
				xmax = 1656.7024
				text = "our"
			intervals [4789]:
				xmin = 1656.7024
				xmax = 1657.1824
				text = "taxi"
			intervals [4790]:
				xmin = 1657.1824
				xmax = 1657.5924
				text = "driver"
			intervals [4791]:
				xmin = 1657.5924
				xmax = 1658.0819
				text = ""
			intervals [4792]:
				xmin = 1658.0819
				xmax = 1658.2219
				text = "but"
			intervals [4793]:
				xmin = 1658.2219
				xmax = 1658.3019
				text = "he"
			intervals [4794]:
				xmin = 1658.3019
				xmax = 1658.5119
				text = "took"
			intervals [4795]:
				xmin = 1658.5119
				xmax = 1658.6919
				text = "us"
			intervals [4796]:
				xmin = 1658.6919
				xmax = 1658.8419
				text = "to"
			intervals [4797]:
				xmin = 1658.8419
				xmax = 1659.0219
				text = "his"
			intervals [4798]:
				xmin = 1659.0219
				xmax = 1659.7119
				text = "neighborhood"
			intervals [4799]:
				xmin = 1659.7119
				xmax = 1660.0076
				text = ""
			intervals [4800]:
				xmin = 1660.0076
				xmax = 1660.1876
				text = "to"
			intervals [4801]:
				xmin = 1660.1876
				xmax = 1660.3676
				text = "really"
			intervals [4802]:
				xmin = 1660.3676
				xmax = 1660.6876
				text = "show"
			intervals [4803]:
				xmin = 1660.6876
				xmax = 1661.2476
				text = "us"
			intervals [4804]:
				xmin = 1661.2476
				xmax = 1662.2805
				text = ""
			intervals [4805]:
				xmin = 1662.2805
				xmax = 1662.6905
				text = "no"
			intervals [4806]:
				xmin = 1662.6905
				xmax = 1663.6715
				text = ""
			intervals [4807]:
				xmin = 1663.6715
				xmax = 1663.9915
				text = "yeah"
			intervals [4808]:
				xmin = 1663.9915
				xmax = 1664.8715
				text = "<unk>"
			intervals [4809]:
				xmin = 1664.8715
				xmax = 1664.9615
				text = "and"
			intervals [4810]:
				xmin = 1664.9615
				xmax = 1665.0315
				text = "we"
			intervals [4811]:
				xmin = 1665.0315
				xmax = 1665.1815
				text = "had"
			intervals [4812]:
				xmin = 1665.1815
				xmax = 1665.2115
				text = "a"
			intervals [4813]:
				xmin = 1665.2115
				xmax = 1665.3715
				text = "great"
			intervals [4814]:
				xmin = 1665.3715
				xmax = 1665.7115
				text = "time"
			intervals [4815]:
				xmin = 1665.7115
				xmax = 1665.8015
				text = "he"
			intervals [4816]:
				xmin = 1665.8015
				xmax = 1666.0615
				text = "cooked"
			intervals [4817]:
				xmin = 1666.0615
				xmax = 1666.2115
				text = "for"
			intervals [4818]:
				xmin = 1666.2115
				xmax = 1666.3415
				text = "they"
			intervals [4819]:
				xmin = 1666.3415
				xmax = 1666.6115
				text = "cooked"
			intervals [4820]:
				xmin = 1666.6115
				xmax = 1666.7115
				text = "for"
			intervals [4821]:
				xmin = 1666.7115
				xmax = 1667.1915
				text = "us"
			intervals [4822]:
				xmin = 1667.1915
				xmax = 1667.4205
				text = ""
			intervals [4823]:
				xmin = 1667.4205
				xmax = 1667.5905
				text = "and"
			intervals [4824]:
				xmin = 1667.5905
				xmax = 1667.6705
				text = "it"
			intervals [4825]:
				xmin = 1667.6705
				xmax = 1667.9605
				text = "was"
			intervals [4826]:
				xmin = 1667.9605
				xmax = 1668.1005
				text = "t"
			intervals [4827]:
				xmin = 1668.1005
				xmax = 1668.683
				text = ""
			intervals [4828]:
				xmin = 1668.683
				xmax = 1668.853
				text = "it"
			intervals [4829]:
				xmin = 1668.853
				xmax = 1669.023
				text = "was"
			intervals [4830]:
				xmin = 1669.023
				xmax = 1669.193
				text = "the"
			intervals [4831]:
				xmin = 1669.193
				xmax = 1669.603
				text = "weirdest"
			intervals [4832]:
				xmin = 1669.603
				xmax = 1669.833
				text = "most"
			intervals [4833]:
				xmin = 1669.833
				xmax = 1670.183
				text = "funnest"
			intervals [4834]:
				xmin = 1670.183
				xmax = 1670.353
				text = "thing"
			intervals [4835]:
				xmin = 1670.353
				xmax = 1670.723
				text = "ever"
			intervals [4836]:
				xmin = 1670.723
				xmax = 1673.4158
				text = ""
			intervals [4837]:
				xmin = 1673.4158
				xmax = 1673.8558
				text = "<unk>"
			intervals [4838]:
				xmin = 1673.8558
				xmax = 1687.6995
				text = ""
			intervals [4839]:
				xmin = 1687.6995
				xmax = 1687.9595
				text = "i"
			intervals [4840]:
				xmin = 1687.9595
				xmax = 1688.2895
				text = "felt"
			intervals [4841]:
				xmin = 1688.2895
				xmax = 1688.5095
				text = "like"
			intervals [4842]:
				xmin = 1688.5095
				xmax = 1688.5895
				text = ""
			intervals [4843]:
				xmin = 1688.5895
				xmax = 1688.9795
				text = "once"
			intervals [4844]:
				xmin = 1688.9795
				xmax = 1689.2795
				text = "going"
			intervals [4845]:
				xmin = 1689.2795
				xmax = 1689.8995
				text = "into"
			intervals [4846]:
				xmin = 1689.8995
				xmax = 1690.2827
				text = ""
			intervals [4847]:
				xmin = 1690.2827
				xmax = 1690.6127
				text = "his"
			intervals [4848]:
				xmin = 1690.6127
				xmax = 1691.2527
				text = "um"
			intervals [4849]:
				xmin = 1691.2527
				xmax = 1691.7689
				text = ""
			intervals [4850]:
				xmin = 1691.7689
				xmax = 1692.4789
				text = "neighborhood"
			intervals [4851]:
				xmin = 1692.4789
				xmax = 1692.6289
				text = "it"
			intervals [4852]:
				xmin = 1692.6289
				xmax = 1692.6589
				text = ""
			intervals [4853]:
				xmin = 1692.6589
				xmax = 1692.9489
				text = "felt"
			intervals [4854]:
				xmin = 1692.9489
				xmax = 1693.1689
				text = "like"
			intervals [4855]:
				xmin = 1693.1689
				xmax = 1693.2089
				text = ""
			intervals [4856]:
				xmin = 1693.2089
				xmax = 1693.6789
				text = "home"
			intervals [4857]:
				xmin = 1693.6789
				xmax = 1694.2589
				text = "essentially"
			intervals [4858]:
				xmin = 1694.2589
				xmax = 1694.8389
				text = "because"
			intervals [4859]:
				xmin = 1694.8389
				xmax = 1695.1217
				text = ""
			intervals [4860]:
				xmin = 1695.1217
				xmax = 1695.4217
				text = "even"
			intervals [4861]:
				xmin = 1695.4217
				xmax = 1695.4917
				text = "in"
			intervals [4862]:
				xmin = 1695.4917
				xmax = 1695.6917
				text = "like"
			intervals [4863]:
				xmin = 1695.6917
				xmax = 1695.7217
				text = ""
			intervals [4864]:
				xmin = 1695.7217
				xmax = 1696.0017
				text = "here"
			intervals [4865]:
				xmin = 1696.0017
				xmax = 1696.2717
				text = "dc"
			intervals [4866]:
				xmin = 1696.2717
				xmax = 1696.4717
				text = "people"
			intervals [4867]:
				xmin = 1696.4717
				xmax = 1696.6517
				text = "always"
			intervals [4868]:
				xmin = 1696.6517
				xmax = 1696.7517
				text = "take"
			intervals [4869]:
				xmin = 1696.7517
				xmax = 1696.8117
				text = "you"
			intervals [4870]:
				xmin = 1696.8117
				xmax = 1696.9017
				text = "to"
			intervals [4871]:
				xmin = 1696.9017
				xmax = 1696.9617
				text = "the"
			intervals [4872]:
				xmin = 1696.9617
				xmax = 1697.4317
				text = "monument"
			intervals [4873]:
				xmin = 1697.4317
				xmax = 1697.5017
				text = "they"
			intervals [4874]:
				xmin = 1697.5017
				xmax = 1697.6617
				text = "take"
			intervals [4875]:
				xmin = 1697.6617
				xmax = 1697.7217
				text = "you"
			intervals [4876]:
				xmin = 1697.7217
				xmax = 1697.7917
				text = "to"
			intervals [4877]:
				xmin = 1697.7917
				xmax = 1697.8617
				text = "the"
			intervals [4878]:
				xmin = 1697.8617
				xmax = 1698.2317
				text = "capitol"
			intervals [4879]:
				xmin = 1698.2317
				xmax = 1698.3517
				text = "but"
			intervals [4880]:
				xmin = 1698.3517
				xmax = 1698.4617
				text = "you"
			intervals [4881]:
				xmin = 1698.4617
				xmax = 1698.6317
				text = "don't"
			intervals [4882]:
				xmin = 1698.6317
				xmax = 1698.7617
				text = "get"
			intervals [4883]:
				xmin = 1698.7617
				xmax = 1698.8717
				text = "to"
			intervals [4884]:
				xmin = 1698.8717
				xmax = 1699.1917
				text = "see"
			intervals [4885]:
				xmin = 1699.1917
				xmax = 1699.5517
				text = "like"
			intervals [4886]:
				xmin = 1699.5517
				xmax = 1699.9699
				text = ""
			intervals [4887]:
				xmin = 1699.9699
				xmax = 1700.0999
				text = "the"
			intervals [4888]:
				xmin = 1700.0999
				xmax = 1700.6099
				text = "neighborhood"
			intervals [4889]:
				xmin = 1700.6099
				xmax = 1700.9899
				text = "stuff"
			intervals [4890]:
				xmin = 1700.9899
				xmax = 1701.2009
				text = ""
			intervals [4891]:
				xmin = 1701.2009
				xmax = 1701.3209
				text = "but"
			intervals [4892]:
				xmin = 1701.3209
				xmax = 1701.4209
				text = "in"
			intervals [4893]:
				xmin = 1701.4209
				xmax = 1701.9009
				text = "antigua"
			intervals [4894]:
				xmin = 1701.9009
				xmax = 1701.9909
				text = "it"
			intervals [4895]:
				xmin = 1701.9909
				xmax = 1702.0409
				text = "s"
			intervals [4896]:
				xmin = 1702.0409
				xmax = 1702.2009
				text = "all"
			intervals [4897]:
				xmin = 1702.2009
				xmax = 1702.4409
				text = "oh"
			intervals [4898]:
				xmin = 1702.4409
				xmax = 1702.6009
				text = "this"
			intervals [4899]:
				xmin = 1702.6009
				xmax = 1702.8409
				text = "stuff"
			intervals [4900]:
				xmin = 1702.8409
				xmax = 1702.9609
				text = "is"
			intervals [4901]:
				xmin = 1702.9609
				xmax = 1703.2109
				text = "nice"
			intervals [4902]:
				xmin = 1703.2109
				xmax = 1703.2809
				text = "and"
			intervals [4903]:
				xmin = 1703.2809
				xmax = 1703.3709
				text = "you"
			intervals [4904]:
				xmin = 1703.3709
				xmax = 1703.4709
				text = "just"
			intervals [4905]:
				xmin = 1703.4709
				xmax = 1703.6209
				text = "think"
			intervals [4906]:
				xmin = 1703.6209
				xmax = 1703.7309
				text = ""
			intervals [4907]:
				xmin = 1703.7309
				xmax = 1703.8409
				text = "the"
			intervals [4908]:
				xmin = 1703.8409
				xmax = 1704.2309
				text = "whole"
			intervals [4909]:
				xmin = 1704.2309
				xmax = 1704.4809
				text = "place"
			intervals [4910]:
				xmin = 1704.4809
				xmax = 1704.5809
				text = "is"
			intervals [4911]:
				xmin = 1704.5809
				xmax = 1704.7609
				text = "just"
			intervals [4912]:
				xmin = 1704.7609
				xmax = 1705.0909
				text = "beautiful"
			intervals [4913]:
				xmin = 1705.0909
				xmax = 1705.1909
				text = "but"
			intervals [4914]:
				xmin = 1705.1909
				xmax = 1705.3209
				text = "then"
			intervals [4915]:
				xmin = 1705.3209
				xmax = 1705.4709
				text = "once"
			intervals [4916]:
				xmin = 1705.4709
				xmax = 1705.5609
				text = "he"
			intervals [4917]:
				xmin = 1705.5609
				xmax = 1705.7409
				text = "took"
			intervals [4918]:
				xmin = 1705.7409
				xmax = 1705.8709
				text = "us"
			intervals [4919]:
				xmin = 1705.8709
				xmax = 1706.0009
				text = "there"
			intervals [4920]:
				xmin = 1706.0009
				xmax = 1706.1109
				text = "i'm"
			intervals [4921]:
				xmin = 1706.1109
				xmax = 1706.2809
				text = "just"
			intervals [4922]:
				xmin = 1706.2809
				xmax = 1706.4809
				text = "like"
			intervals [4923]:
				xmin = 1706.4809
				xmax = 1706.5809
				text = ""
			intervals [4924]:
				xmin = 1706.5809
				xmax = 1707.1909
				text = "oh"
			intervals [4925]:
				xmin = 1707.1909
				xmax = 1707.3509
				text = "so"
			intervals [4926]:
				xmin = 1707.3509
				xmax = 1707.4709
				text = "it"
			intervals [4927]:
				xmin = 1707.4709
				xmax = 1707.7009
				text = "is"
			intervals [4928]:
				xmin = 1707.7009
				xmax = 1707.8709
				text = "this"
			intervals [4929]:
				xmin = 1707.8709
				xmax = 1708.0709
				text = "type"
			intervals [4930]:
				xmin = 1708.0709
				xmax = 1708.1409
				text = "of"
			intervals [4931]:
				xmin = 1708.1409
				xmax = 1708.7509
				text = "parts"
			intervals [4932]:
				xmin = 1708.7509
				xmax = 1709.1314
				text = ""
			intervals [4933]:
				xmin = 1709.1314
				xmax = 1709.2914
				text = "in"
			intervals [4934]:
				xmin = 1709.2914
				xmax = 1709.9914
				text = "antigua"
			intervals [4935]:
				xmin = 1709.9914
				xmax = 1710.2738
				text = ""
			intervals [4936]:
				xmin = 1710.2738
				xmax = 1710.5138
				text = "but"
			intervals [4937]:
				xmin = 1710.5138
				xmax = 1710.6738
				text = "it"
			intervals [4938]:
				xmin = 1710.6738
				xmax = 1710.9038
				text = "was"
			intervals [4939]:
				xmin = 1710.9038
				xmax = 1711.2738
				text = "fun"
			intervals [4940]:
				xmin = 1711.2738
				xmax = 1711.3638
				text = "the"
			intervals [4941]:
				xmin = 1711.3638
				xmax = 1711.5738
				text = "fact"
			intervals [4942]:
				xmin = 1711.5738
				xmax = 1711.6938
				text = "that"
			intervals [4943]:
				xmin = 1711.6938
				xmax = 1711.8338
				text = "he"
			intervals [4944]:
				xmin = 1711.8338
				xmax = 1712.0638
				text = "like"
			intervals [4945]:
				xmin = 1712.0638
				xmax = 1712.3438
				text = "opened"
			intervals [4946]:
				xmin = 1712.3438
				xmax = 1712.4738
				text = "his"
			intervals [4947]:
				xmin = 1712.4738
				xmax = 1712.8538
				text = "home"
			intervals [4948]:
				xmin = 1712.8538
				xmax = 1713.3011
				text = ""
			intervals [4949]:
				xmin = 1713.3011
				xmax = 1713.4811
				text = "to"
			intervals [4950]:
				xmin = 1713.4811
				xmax = 1713.7211
				text = "us"
			intervals [4951]:
				xmin = 1713.7211
				xmax = 1713.7811
				text = "it"
			intervals [4952]:
				xmin = 1713.7811
				xmax = 1713.9211
				text = "was"
			intervals [4953]:
				xmin = 1713.9211
				xmax = 1713.9511
				text = ""
			intervals [4954]:
				xmin = 1713.9511
				xmax = 1714.3511
				text = "aw"
			intervals [4955]:
				xmin = 1714.3511
				xmax = 1714.5011
				text = "that"
			intervals [4956]:
				xmin = 1714.5011
				xmax = 1714.5411
				text = ""
			intervals [4957]:
				xmin = 1714.5411
				xmax = 1714.5911
				text = "s"
			intervals [4958]:
				xmin = 1714.5911
				xmax = 1715.2111
				text = "nice"
			intervals [4959]:
				xmin = 1715.2111
				xmax = 1715.7503
				text = ""
			intervals [4960]:
				xmin = 1715.7503
				xmax = 1715.9603
				text = "food"
			intervals [4961]:
				xmin = 1715.9603
				xmax = 1716.1403
				text = "was"
			intervals [4962]:
				xmin = 1716.1403
				xmax = 1716.6303
				text = "great"
			intervals [4963]:
				xmin = 1716.6303
				xmax = 1717.3096
				text = ""
			intervals [4964]:
				xmin = 1717.3096
				xmax = 1717.3796
				text = "my"
			intervals [4965]:
				xmin = 1717.3796
				xmax = 1717.7096
				text = "boyfriend"
			intervals [4966]:
				xmin = 1717.7096
				xmax = 1717.8296
				text = "didn't"
			intervals [4967]:
				xmin = 1717.8296
				xmax = 1717.9696
				text = "want"
			intervals [4968]:
				xmin = 1717.9696
				xmax = 1718.0296
				text = "to"
			intervals [4969]:
				xmin = 1718.0296
				xmax = 1718.2896
				text = "share"
			intervals [4970]:
				xmin = 1718.2896
				xmax = 1718.4296
				text = "cause"
			intervals [4971]:
				xmin = 1718.4296
				xmax = 1718.4896
				text = "they"
			intervals [4972]:
				xmin = 1718.4896
				xmax = 1718.6896
				text = "kind"
			intervals [4973]:
				xmin = 1718.6896
				xmax = 1718.7596
				text = "of"
			intervals [4974]:
				xmin = 1718.7596
				xmax = 1718.9796
				text = "made"
			intervals [4975]:
				xmin = 1718.9796
				xmax = 1719.0996
				text = "us"
			intervals [4976]:
				xmin = 1719.0996
				xmax = 1719.2596
				text = "like"
			intervals [4977]:
				xmin = 1719.2596
				xmax = 1719.2996
				text = ""
			intervals [4978]:
				xmin = 1719.2996
				xmax = 1719.5896
				text = "one"
			intervals [4979]:
				xmin = 1719.5896
				xmax = 1719.9596
				text = "whole"
			intervals [4980]:
				xmin = 1719.9596
				xmax = 1720.4896
				text = "bowl"
			intervals [4981]:
				xmin = 1720.4896
				xmax = 1720.6092
				text = ""
			intervals [4982]:
				xmin = 1720.6092
				xmax = 1720.7292
				text = "and"
			intervals [4983]:
				xmin = 1720.7292
				xmax = 1720.8192
				text = "he"
			intervals [4984]:
				xmin = 1720.8192
				xmax = 1720.9992
				text = "kind"
			intervals [4985]:
				xmin = 1720.9992
				xmax = 1721.0592
				text = "of"
			intervals [4986]:
				xmin = 1721.0592
				xmax = 1721.2692
				text = "like"
			intervals [4987]:
				xmin = 1721.2692
				xmax = 1721.4992
				text = "took"
			intervals [4988]:
				xmin = 1721.4992
				xmax = 1721.8692
				text = "over"
			intervals [4989]:
				xmin = 1721.8692
				xmax = 1722.2261
				text = ""
			intervals [4990]:
				xmin = 1722.2261
				xmax = 1722.3161
				text = "but"
			intervals [4991]:
				xmin = 1722.3161
				xmax = 1722.3761
				text = "it"
			intervals [4992]:
				xmin = 1722.3761
				xmax = 1722.5061
				text = "was"
			intervals [4993]:
				xmin = 1722.5061
				xmax = 1722.6061
				text = "good"
			intervals [4994]:
				xmin = 1722.6061
				xmax = 1722.6661
				text = "it"
			intervals [4995]:
				xmin = 1722.6661
				xmax = 1722.7561
				text = "was"
			intervals [4996]:
				xmin = 1722.7561
				xmax = 1722.9361
				text = "like"
			intervals [4997]:
				xmin = 1722.9361
				xmax = 1723.4161
				text = "rice"
			intervals [4998]:
				xmin = 1723.4161
				xmax = 1723.6061
				text = ""
			intervals [4999]:
				xmin = 1723.6061
				xmax = 1723.9861
				text = "and"
			intervals [5000]:
				xmin = 1723.9861
				xmax = 1724.2961
				text = "fish"
			intervals [5001]:
				xmin = 1724.2961
				xmax = 1724.3261
				text = ""
			intervals [5002]:
				xmin = 1724.3261
				xmax = 1724.4061
				text = "and"
			intervals [5003]:
				xmin = 1724.4061
				xmax = 1724.6261
				text = "like"
			intervals [5004]:
				xmin = 1724.6261
				xmax = 1724.6961
				text = "you"
			intervals [5005]:
				xmin = 1724.6961
				xmax = 1724.7961
				text = "know"
			intervals [5006]:
				xmin = 1724.7961
				xmax = 1724.9161
				text = "they"
			intervals [5007]:
				xmin = 1724.9161
				xmax = 1725.2361
				text = "make"
			intervals [5008]:
				xmin = 1725.2361
				xmax = 1725.4661
				text = "their"
			intervals [5009]:
				xmin = 1725.4661
				xmax = 1725.5661
				text = ""
			intervals [5010]:
				xmin = 1725.5661
				xmax = 1725.9361
				text = "juice"
			intervals [5011]:
				xmin = 1725.9361
				xmax = 1726.4361
				text = "theirself"
			intervals [5012]:
				xmin = 1726.4361
				xmax = 1726.680
				text = ""
			intervals [5013]:
				xmin = 1726.680
				xmax = 1726.820
				text = "like"
			intervals [5014]:
				xmin = 1726.820
				xmax = 1726.900
				text = ""
			intervals [5015]:
				xmin = 1726.900
				xmax = 1727.150
				text = "from"
			intervals [5016]:
				xmin = 1727.150
				xmax = 1727.210
				text = "the"
			intervals [5017]:
				xmin = 1727.210
				xmax = 1727.530
				text = "fruit"
			intervals [5018]:
				xmin = 1727.530
				xmax = 1730.0142
				text = ""
			intervals [5019]:
				xmin = 1730.0142
				xmax = 1730.4742
				text = "yes"
			intervals [5020]:
				xmin = 1730.4742
				xmax = 1730.5942
				text = "and"
			intervals [5021]:
				xmin = 1730.5942
				xmax = 1730.6642
				text = "it"
			intervals [5022]:
				xmin = 1730.6642
				xmax = 1730.8442
				text = "was"
			intervals [5023]:
				xmin = 1730.8442
				xmax = 1731.6142
				text = "delicious"
			intervals [5024]:
				xmin = 1731.6142
				xmax = 1732.6051
				text = ""
			intervals [5025]:
				xmin = 1732.6051
				xmax = 1733.2451
				text = "yes"
			intervals [5026]:
				xmin = 1733.2451
				xmax = 1733.2751
				text = ""
			intervals [5027]:
				xmin = 1733.2751
				xmax = 1733.4251
				text = "right"
			intervals [5028]:
				xmin = 1733.4251
				xmax = 1733.8151
				text = ""
			intervals [5029]:
				xmin = 1733.8151
				xmax = 1733.9451
				text = "there"
			intervals [5030]:
				xmin = 1733.9451
				xmax = 1734.1251
				text = "right"
			intervals [5031]:
				xmin = 1734.1251
				xmax = 1734.3151
				text = "they"
			intervals [5032]:
				xmin = 1734.3151
				xmax = 1734.6851
				text = "did"
			intervals [5033]:
				xmin = 1734.6851
				xmax = 1734.9151
				text = "it"
			intervals [5034]:
				xmin = 1734.9151
				xmax = 1735.1251
				text = "right"
			intervals [5035]:
				xmin = 1735.1251
				xmax = 1735.3851
				text = "there"
			intervals [5036]:
				xmin = 1735.3851
				xmax = 1735.8151
				text = "yep"
			intervals [5037]:
				xmin = 1735.8151
				xmax = 1737.2258
				text = ""
			intervals [5038]:
				xmin = 1737.2258
				xmax = 1737.3858
				text = "but"
			intervals [5039]:
				xmin = 1737.3858
				xmax = 1737.4658
				text = "we"
			intervals [5040]:
				xmin = 1737.4658
				xmax = 1737.8458
				text = "shouldn't"
			intervals [5041]:
				xmin = 1737.8458
				xmax = 1738.0761
				text = ""
			intervals [5042]:
				xmin = 1738.0761
				xmax = 1738.2761
				text = "it"
			intervals [5043]:
				xmin = 1738.2761
				xmax = 1738.6261
				text = "was"
			intervals [5044]:
				xmin = 1738.6261
				xmax = 1739.2561
				text = "dangerous"
			intervals [5045]:
				xmin = 1739.2561
				xmax = 1739.3961
				text = "i"
			intervals [5046]:
				xmin = 1739.3961
				xmax = 1739.6761
				text = "will"
			intervals [5047]:
				xmin = 1739.6761
				xmax = 1740.1961
				text = "admit"
			intervals [5048]:
				xmin = 1740.1961
				xmax = 1740.5565
				text = ""
			intervals [5049]:
				xmin = 1740.5565
				xmax = 1740.7365
				text = "in"
			intervals [5050]:
				xmin = 1740.7365
				xmax = 1740.8065
				text = "a"
			intervals [5051]:
				xmin = 1740.8065
				xmax = 1741.0665
				text = "sense"
			intervals [5052]:
				xmin = 1741.0665
				xmax = 1741.2865
				text = "that"
			intervals [5053]:
				xmin = 1741.2865
				xmax = 1741.3865
				text = "you"
			intervals [5054]:
				xmin = 1741.3865
				xmax = 1741.4765
				text = "did"
			intervals [5055]:
				xmin = 1741.4765
				xmax = 1741.6165
				text = "i"
			intervals [5056]:
				xmin = 1741.6165
				xmax = 1741.8365
				text = "didn't"
			intervals [5057]:
				xmin = 1741.8365
				xmax = 1741.9565
				text = "we"
			intervals [5058]:
				xmin = 1741.9565
				xmax = 1742.2065
				text = "didn't"
			intervals [5059]:
				xmin = 1742.2065
				xmax = 1742.4065
				text = "know"
			intervals [5060]:
				xmin = 1742.4065
				xmax = 1742.5765
				text = "who"
			intervals [5061]:
				xmin = 1742.5765
				xmax = 1742.6865
				text = "he"
			intervals [5062]:
				xmin = 1742.6865
				xmax = 1743.0965
				text = "was"
			intervals [5063]:
				xmin = 1743.0965
				xmax = 1743.1965
				text = "we"
			intervals [5064]:
				xmin = 1743.1965
				xmax = 1743.3365
				text = "just"
			intervals [5065]:
				xmin = 1743.3365
				xmax = 1743.4465
				text = "kind"
			intervals [5066]:
				xmin = 1743.4465
				xmax = 1743.5065
				text = "of"
			intervals [5067]:
				xmin = 1743.5065
				xmax = 1743.6465
				text = "like"
			intervals [5068]:
				xmin = 1743.6465
				xmax = 1743.8265
				text = "went"
			intervals [5069]:
				xmin = 1743.8265
				xmax = 1743.9065
				text = "to"
			intervals [5070]:
				xmin = 1743.9065
				xmax = 1744.0165
				text = "his"
			intervals [5071]:
				xmin = 1744.0165
				xmax = 1745.1865
				text = "neighborhood"
			intervals [5072]:
				xmin = 1745.1865
				xmax = 1745.582
				text = ""
			intervals [5073]:
				xmin = 1745.582
				xmax = 1745.722
				text = "but"
			intervals [5074]:
				xmin = 1745.722
				xmax = 1745.952
				text = ""
			intervals [5075]:
				xmin = 1745.952
				xmax = 1746.112
				text = "it"
			intervals [5076]:
				xmin = 1746.112
				xmax = 1746.322
				text = "didn't"
			intervals [5077]:
				xmin = 1746.322
				xmax = 1746.922
				text = "happen"
			intervals [5078]:
				xmin = 1746.922
				xmax = 1747.3446
				text = ""
			intervals [5079]:
				xmin = 1747.3446
				xmax = 1747.5646
				text = "thank"
			intervals [5080]:
				xmin = 1747.5646
				xmax = 1748.0746
				text = "god"
			intervals [5081]:
				xmin = 1748.0746
				xmax = 1748.1046
				text = ""
			intervals [5082]:
				xmin = 1748.1046
				xmax = 1748.5546
				text = "but"
			intervals [5083]:
				xmin = 1748.5546
				xmax = 1748.7046
				text = "we"
			intervals [5084]:
				xmin = 1748.7046
				xmax = 1748.8646
				text = "had"
			intervals [5085]:
				xmin = 1748.8646
				xmax = 1748.9246
				text = "a"
			intervals [5086]:
				xmin = 1748.9246
				xmax = 1749.1346
				text = "great"
			intervals [5087]:
				xmin = 1749.1346
				xmax = 1749.6046
				text = "time"
			intervals [5088]:
				xmin = 1749.6046
				xmax = 1749.7446
				text = "and"
			intervals [5089]:
				xmin = 1749.7446
				xmax = 1749.8946
				text = "i"
			intervals [5090]:
				xmin = 1749.8946
				xmax = 1750.0346
				text = "felt"
			intervals [5091]:
				xmin = 1750.0346
				xmax = 1750.1446
				text = "like"
			intervals [5092]:
				xmin = 1750.1446
				xmax = 1750.3046
				text = "that"
			intervals [5093]:
				xmin = 1750.3046
				xmax = 1750.4246
				text = "was"
			intervals [5094]:
				xmin = 1750.4246
				xmax = 1750.6046
				text = "our"
			intervals [5095]:
				xmin = 1750.6046
				xmax = 1750.8546
				text = "best"
[truncated: 3,986,843 more chars]
