# Supplementary material for: Considering Performance in the Automated and Manual Coding of Sociolinguistic Variables: Lessons From Variable (ING)
Source: Front Artif Intell. 2021 Apr 29;4:648543. doi: 10.3389/frai.2021.648543 (PMC8117961; doi:10.3389/frai.2021.648543)
Supplement: Supplementary file 6 [file Data_Sheet_6.ZIP › CORAAL_VARAligned_as_TextGrids_p2/DCB_se1_ag1_f_03_1.TextGrid]

File type = "ooTextFile"
Object class = "TextGrid"

xmin = 0.0
xmax = 2926.100090702948
tiers? <exists>
size = 6
item []:
	item [1]:
		class = "IntervalTier"
		name = "DCB_se1_ag1_f_03 - words"
		xmin = 0.0
		xmax = 2926.100090702948
		intervals: size = 6762
			intervals [1]:
				xmin = 0.0
				xmax = 2.3888
				text = ""
			intervals [2]:
				xmin = 2.3888
				xmax = 2.7888
				text = "june"
			intervals [3]:
				xmin = 2.7888
				xmax = 2.8188
				text = ""
			intervals [4]:
				xmin = 2.8188
				xmax = 2.9188
				text = "the"
			intervals [5]:
				xmin = 2.9188
				xmax = 2.9488
				text = ""
			intervals [6]:
				xmin = 2.9488
				xmax = 3.4488
				text = "eighteenth"
			intervals [7]:
				xmin = 3.4488
				xmax = 3.6988
				text = ""
			intervals [8]:
				xmin = 3.6988
				xmax = 3.9288
				text = "two"
			intervals [9]:
				xmin = 3.9288
				xmax = 3.9988
				text = ""
			intervals [10]:
				xmin = 3.9988
				xmax = 4.3988
				text = "thousand"
			intervals [11]:
				xmin = 4.3988
				xmax = 4.4788
				text = "and"
			intervals [12]:
				xmin = 4.4788
				xmax = 4.5388
				text = ""
			intervals [13]:
				xmin = 4.5388
				xmax = 4.6888
				text = "two"
			intervals [14]:
				xmin = 4.6888
				xmax = 9.7001
				text = ""
			intervals [15]:
				xmin = 9.7001
				xmax = 10.2001
				text = "washington"
			intervals [16]:
				xmin = 10.2001
				xmax = 10.7201
				text = "dc"
			intervals [17]:
				xmin = 10.7201
				xmax = 14.9661
				text = ""
			intervals [18]:
				xmin = 14.9661
				xmax = 15.8661
				text = "northeast"
			intervals [19]:
				xmin = 15.8661
				xmax = 20.1953
				text = ""
			intervals [20]:
				xmin = 20.1953
				xmax = 20.6153
				text = "yes"
			intervals [21]:
				xmin = 20.6153
				xmax = 25.7882
				text = ""
			intervals [22]:
				xmin = 25.7882
				xmax = 25.9082
				text = "no"
			intervals [23]:
				xmin = 25.9082
				xmax = 28.5143
				text = ""
			intervals [24]:
				xmin = 28.5143
				xmax = 30.5143
				text = "rdx"
			intervals [25]:
				xmin = 30.5143
				xmax = 34.5561
				text = ""
			intervals [26]:
				xmin = 34.5561
				xmax = 34.7661
				text = "tenth"
			intervals [27]:
				xmin = 34.7661
				xmax = 37.5914
				text = ""
			intervals [28]:
				xmin = 37.5914
				xmax = 38.5514
				text = "rdx"
			intervals [29]:
				xmin = 38.5514
				xmax = 43.1376
				text = ""
			intervals [30]:
				xmin = 43.1376
				xmax = 44.3576
				text = "rdx"
			intervals [31]:
				xmin = 44.3576
				xmax = 45.7335
				text = ""
			intervals [32]:
				xmin = 45.7335
				xmax = 46.5835
				text = "rdx"
			intervals [33]:
				xmin = 46.5835
				xmax = 59.803
				text = ""
			intervals [34]:
				xmin = 59.803
				xmax = 60.283
				text = "my"
			intervals [35]:
				xmin = 60.283
				xmax = 60.313
				text = ""
			intervals [36]:
				xmin = 60.313
				xmax = 61.053
				text = "mom"
			intervals [37]:
				xmin = 61.053
				xmax = 61.363
				text = "was"
			intervals [38]:
				xmin = 61.363
				xmax = 61.633
				text = ""
			intervals [39]:
				xmin = 61.633
				xmax = 62.173
				text = "born"
			intervals [40]:
				xmin = 62.173
				xmax = 62.363
				text = ""
			intervals [41]:
				xmin = 62.363
				xmax = 62.803
				text = "in"
			intervals [42]:
				xmin = 62.803
				xmax = 63.3198
				text = ""
			intervals [43]:
				xmin = 63.3198
				xmax = 64.0198
				text = "fairfax"
			intervals [44]:
				xmin = 64.0198
				xmax = 64.0498
				text = ""
			intervals [45]:
				xmin = 64.0498
				xmax = 64.6298
				text = "virginia"
			intervals [46]:
				xmin = 64.6298
				xmax = 64.6598
				text = ""
			intervals [47]:
				xmin = 64.6598
				xmax = 64.8598
				text = "my"
			intervals [48]:
				xmin = 64.8598
				xmax = 64.8998
				text = ""
			intervals [49]:
				xmin = 64.8998
				xmax = 65.1898
				text = "dad"
			intervals [50]:
				xmin = 65.1898
				xmax = 65.2298
				text = ""
			intervals [51]:
				xmin = 65.2298
				xmax = 65.3998
				text = "was"
			intervals [52]:
				xmin = 65.3998
				xmax = 65.4898
				text = ""
			intervals [53]:
				xmin = 65.4898
				xmax = 65.7198
				text = "borned"
			intervals [54]:
				xmin = 65.7198
				xmax = 65.7898
				text = "in"
			intervals [55]:
				xmin = 65.7898
				xmax = 65.8198
				text = ""
			intervals [56]:
				xmin = 65.8198
				xmax = 65.9398
				text = "l-"
			intervals [57]:
				xmin = 65.9398
				xmax = 66.3302
				text = ""
			intervals [58]:
				xmin = 66.3302
				xmax = 66.9402
				text = "landover"
			intervals [59]:
				xmin = 66.9402
				xmax = 66.9702
				text = ""
			intervals [60]:
				xmin = 66.9702
				xmax = 67.3002
				text = "maryland"
			intervals [61]:
				xmin = 67.3002
				xmax = 75.5066
				text = ""
			intervals [62]:
				xmin = 75.5066
				xmax = 75.6266
				text = "my"
			intervals [63]:
				xmin = 75.6266
				xmax = 76.0066
				text = "mom"
			intervals [64]:
				xmin = 76.0066
				xmax = 76.0466
				text = ""
			intervals [65]:
				xmin = 76.0466
				xmax = 76.4166
				text = "works"
			intervals [66]:
				xmin = 76.4166
				xmax = 76.5066
				text = "at"
			intervals [67]:
				xmin = 76.5066
				xmax = 76.5366
				text = ""
			intervals [68]:
				xmin = 76.5366
				xmax = 76.7666
				text = "a"
			intervals [69]:
				xmin = 76.7666
				xmax = 76.8966
				text = ""
			intervals [70]:
				xmin = 76.8966
				xmax = 77.1966
				text = "hotel"
			intervals [71]:
				xmin = 77.1966
				xmax = 77.9298
				text = ""
			intervals [72]:
				xmin = 77.9298
				xmax = 78.0698
				text = "and"
			intervals [73]:
				xmin = 78.0698
				xmax = 78.3298
				text = "my"
			intervals [74]:
				xmin = 78.3298
				xmax = 78.4998
				text = ""
			intervals [75]:
				xmin = 78.4998
				xmax = 78.7298
				text = "dad"
			intervals [76]:
				xmin = 78.7298
				xmax = 78.7598
				text = ""
			intervals [77]:
				xmin = 78.7598
				xmax = 78.9498
				text = "is"
			intervals [78]:
				xmin = 78.9498
				xmax = 78.9898
				text = "a"
			intervals [79]:
				xmin = 78.9898
				xmax = 79.7198
				text = "mechanic"
			intervals [80]:
				xmin = 79.7198
				xmax = 93.887
				text = ""
			intervals [81]:
				xmin = 93.887
				xmax = 93.987
				text = "i"
			intervals [82]:
				xmin = 93.987
				xmax = 94.187
				text = ""
			intervals [83]:
				xmin = 94.187
				xmax = 94.387
				text = "grew"
			intervals [84]:
				xmin = 94.387
				xmax = 94.717
				text = "up"
			intervals [85]:
				xmin = 94.717
				xmax = 94.747
				text = ""
			intervals [86]:
				xmin = 94.747
				xmax = 94.887
				text = "in"
			intervals [87]:
				xmin = 94.887
				xmax = 94.937
				text = ""
			intervals [88]:
				xmin = 94.937
				xmax = 95.157
				text = "clay"
			intervals [89]:
				xmin = 95.157
				xmax = 95.187
				text = ""
			intervals [90]:
				xmin = 95.187
				xmax = 95.777
				text = "terrace"
			intervals [91]:
				xmin = 95.777
				xmax = 101.9198
				text = ""
			intervals [92]:
				xmin = 101.9198
				xmax = 102.2298
				text = "no"
			intervals [93]:
				xmin = 102.2298
				xmax = 102.2898
				text = ""
			intervals [94]:
				xmin = 102.2898
				xmax = 102.4798
				text = "i"
			intervals [95]:
				xmin = 102.4798
				xmax = 103.0198
				text = "have"
			intervals [96]:
				xmin = 103.0198
				xmax = 104.2154
				text = ""
			intervals [97]:
				xmin = 104.2154
				xmax = 104.3454
				text = "i"
			intervals [98]:
				xmin = 104.3454
				xmax = 104.7854
				text = "have"
			intervals [99]:
				xmin = 104.7854
				xmax = 104.8354
				text = ""
			intervals [100]:
				xmin = 104.8354
				xmax = 105.1854
				text = "four"
			intervals [101]:
				xmin = 105.1854
				xmax = 105.2554
				text = ""
			intervals [102]:
				xmin = 105.2554
				xmax = 105.5954
				text = "brothers"
			intervals [103]:
				xmin = 105.5954
				xmax = 105.6254
				text = ""
			intervals [104]:
				xmin = 105.6254
				xmax = 105.8354
				text = "and"
			intervals [105]:
				xmin = 105.8354
				xmax = 105.8654
				text = ""
			intervals [106]:
				xmin = 105.8654
				xmax = 106.1654
				text = "one"
			intervals [107]:
				xmin = 106.1654
				xmax = 106.3754
				text = ""
			intervals [108]:
				xmin = 106.3754
				xmax = 107.0254
				text = "sister"
			intervals [109]:
				xmin = 107.0254
				xmax = 108.6038
				text = ""
			intervals [110]:
				xmin = 108.6038
				xmax = 109.2038
				text = "um"
			intervals [111]:
				xmin = 109.2038
				xmax = 109.915
				text = ""
			intervals [112]:
				xmin = 109.915
				xmax = 110.085
				text = "i"
			intervals [113]:
				xmin = 110.085
				xmax = 110.595
				text = "lived"
			intervals [114]:
				xmin = 110.595
				xmax = 110.8727
				text = ""
			intervals [115]:
				xmin = 110.8727
				xmax = 110.9927
				text = "i"
			intervals [116]:
				xmin = 110.9927
				xmax = 111.2127
				text = "used"
			intervals [117]:
				xmin = 111.2127
				xmax = 111.3527
				text = "to"
			intervals [118]:
				xmin = 111.3527
				xmax = 111.5027
				text = "live"
			intervals [119]:
				xmin = 111.5027
				xmax = 111.5927
				text = "with"
			intervals [120]:
				xmin = 111.5927
				xmax = 111.7427
				text = "my"
			intervals [121]:
				xmin = 111.7427
				xmax = 111.7827
				text = ""
			intervals [122]:
				xmin = 111.7827
				xmax = 112.1527
				text = "grandma"
			intervals [123]:
				xmin = 112.1527
				xmax = 112.2127
				text = "and"
			intervals [124]:
				xmin = 112.2127
				xmax = 112.3427
				text = "my"
			intervals [125]:
				xmin = 112.3427
				xmax = 112.7527
				text = "mom"
			intervals [126]:
				xmin = 112.7527
				xmax = 112.9922
				text = ""
			intervals [127]:
				xmin = 112.9922
				xmax = 113.0522
				text = "and"
			intervals [128]:
				xmin = 113.0522
				xmax = 113.1822
				text = "then"
			intervals [129]:
				xmin = 113.1822
				xmax = 113.2822
				text = "my"
			intervals [130]:
				xmin = 113.2822
				xmax = 113.3622
				text = ""
			intervals [131]:
				xmin = 113.3622
				xmax = 113.6322
				text = "grandma"
			intervals [132]:
				xmin = 113.6322
				xmax = 113.9622
				text = "passed"
			intervals [133]:
				xmin = 113.9622
				xmax = 114.3022
				text = "away"
			intervals [134]:
				xmin = 114.3022
				xmax = 115.2444
				text = ""
			intervals [135]:
				xmin = 115.2444
				xmax = 115.5944
				text = "and"
			intervals [136]:
				xmin = 115.5944
				xmax = 115.8016
				text = ""
			intervals [137]:
				xmin = 115.8016
				xmax = 116.1116
				text = "after"
			intervals [138]:
				xmin = 116.1116
				xmax = 116.2816
				text = "my"
			intervals [139]:
				xmin = 116.2816
				xmax = 116.3116
				text = ""
			intervals [140]:
				xmin = 116.3116
				xmax = 116.5716
				text = "grandma"
			intervals [141]:
				xmin = 116.5716
				xmax = 116.9216
				text = "passed"
			intervals [142]:
				xmin = 116.9216
				xmax = 117.2516
				text = "away"
			intervals [143]:
				xmin = 117.2516
				xmax = 117.4016
				text = "i"
			intervals [144]:
				xmin = 117.4016
				xmax = 117.5916
				text = "went"
			intervals [145]:
				xmin = 117.5916
				xmax = 117.7116
				text = "to"
			intervals [146]:
				xmin = 117.7116
				xmax = 117.7816
				text = ""
			intervals [147]:
				xmin = 117.7816
				xmax = 118.1716
				text = "foster"
			intervals [148]:
				xmin = 118.1716
				xmax = 118.4716
				text = "care"
			intervals [149]:
				xmin = 118.4716
				xmax = 119.2258
				text = ""
			intervals [150]:
				xmin = 119.2258
				xmax = 119.2958
				text = "<unk>"
			intervals [151]:
				xmin = 119.2958
				xmax = 119.3658
				text = ""
			intervals [152]:
				xmin = 119.3658
				xmax = 119.6258
				text = "and"
			intervals [153]:
				xmin = 119.6258
				xmax = 120.1658
				text = "then"
			intervals [154]:
				xmin = 120.1658
				xmax = 121.0955
				text = ""
			intervals [155]:
				xmin = 121.0955
				xmax = 121.2455
				text = "when"
			intervals [156]:
				xmin = 121.2455
				xmax = 121.3255
				text = "i"
			intervals [157]:
				xmin = 121.3255
				xmax = 121.4855
				text = "went"
			intervals [158]:
				xmin = 121.4855
				xmax = 121.6555
				text = "into"
			intervals [159]:
				xmin = 121.6555
				xmax = 122.0955
				text = "foster"
			intervals [160]:
				xmin = 122.0955
				xmax = 122.5955
				text = "care"
			intervals [161]:
				xmin = 122.5955
				xmax = 123.6704
				text = ""
			intervals [162]:
				xmin = 123.6704
				xmax = 123.7604
				text = "a"
			intervals [163]:
				xmin = 123.7604
				xmax = 123.9204
				text = "whole"
			intervals [164]:
				xmin = 123.9204
				xmax = 124.1004
				text = "lot"
			intervals [165]:
				xmin = 124.1004
				xmax = 124.1804
				text = "of"
			intervals [166]:
				xmin = 124.1804
				xmax = 124.8204
				text = "tragedies"
			intervals [167]:
				xmin = 124.8204
				xmax = 125.2604
				text = "happened"
			intervals [168]:
				xmin = 125.2604
				xmax = 126.2059
				text = ""
			intervals [169]:
				xmin = 126.2059
				xmax = 126.4159
				text = "like"
			intervals [170]:
				xmin = 126.4159
				xmax = 126.6559
				text = "my"
			intervals [171]:
				xmin = 126.6559
				xmax = 126.9259
				text = "uncle"
			intervals [172]:
				xmin = 126.9259
				xmax = 127.1659
				text = "got"
			intervals [173]:
				xmin = 127.1659
				xmax = 127.7159
				text = "shot"
			intervals [174]:
				xmin = 127.7159
				xmax = 128.6181
				text = ""
			intervals [175]:
				xmin = 128.6181
				xmax = 129.0781
				text = "um"
			intervals [176]:
				xmin = 129.0781
				xmax = 130.1962
				text = ""
			intervals [177]:
				xmin = 130.1962
				xmax = 130.3662
				text = "then"
			intervals [178]:
				xmin = 130.3662
				xmax = 130.4562
				text = "i"
			intervals [179]:
				xmin = 130.4562
				xmax = 130.6862
				text = "lost"
			intervals [180]:
				xmin = 130.6862
				xmax = 130.7962
				text = "my"
			intervals [181]:
				xmin = 130.7962
				xmax = 130.8362
				text = ""
			intervals [182]:
				xmin = 130.8362
				xmax = 131.4362
				text = "cousin"
			intervals [183]:
				xmin = 131.4362
				xmax = 132.8196
				text = ""
			intervals [184]:
				xmin = 132.8196
				xmax = 133.4396
				text = "um"
			intervals [185]:
				xmin = 133.4396
				xmax = 135.8144
				text = ""
			intervals [186]:
				xmin = 135.8144
				xmax = 135.9444
				text = "when"
			intervals [187]:
				xmin = 135.9444
				xmax = 136.0244
				text = "i"
			intervals [188]:
				xmin = 136.0244
				xmax = 136.1944
				text = "was"
			intervals [189]:
				xmin = 136.1944
				xmax = 136.6644
				text = "younger"
			intervals [190]:
				xmin = 136.6644
				xmax = 136.8044
				text = "my"
			intervals [191]:
				xmin = 136.8044
				xmax = 137.0944
				text = "mom"
			intervals [192]:
				xmin = 137.0944
				xmax = 137.3344
				text = "told"
			intervals [193]:
				xmin = 137.3344
				xmax = 137.4344
				text = "me"
			intervals [194]:
				xmin = 137.4344
				xmax = 137.6844
				text = "that"
			intervals [195]:
				xmin = 137.6844
				xmax = 137.9932
				text = ""
			intervals [196]:
				xmin = 137.9932
				xmax = 138.1432
				text = "my"
			intervals [197]:
				xmin = 138.1432
				xmax = 138.4632
				text = "favorite"
			intervals [198]:
				xmin = 138.4632
				xmax = 138.7532
				text = "word"
			intervals [199]:
				xmin = 138.7532
				xmax = 138.9432
				text = "was"
			intervals [200]:
				xmin = 138.9432
				xmax = 139.3132
				text = "whatever"
			intervals [201]:
				xmin = 139.3132
				xmax = 139.7032
				text = "then"
			intervals [202]:
				xmin = 139.7032
				xmax = 140.8544
				text = ""
			intervals [203]:
				xmin = 140.8544
				xmax = 141.5544
				text = "um"
			intervals [204]:
				xmin = 141.5544
				xmax = 142.4189
				text = ""
			intervals [205]:
				xmin = 142.4189
				xmax = 142.5589
				text = "we"
			intervals [206]:
				xmin = 142.5589
				xmax = 142.7589
				text = "used"
			intervals [207]:
				xmin = 142.7589
				xmax = 142.8189
				text = "to"
			intervals [208]:
				xmin = 142.8189
				xmax = 142.9889
				text = "take"
			intervals [209]:
				xmin = 142.9889
				xmax = 143.4489
				text = "trips"
			intervals [210]:
				xmin = 143.4489
				xmax = 143.4789
				text = ""
			intervals [211]:
				xmin = 143.4789
				xmax = 143.7889
				text = "to"
			intervals [212]:
				xmin = 143.7889
				xmax = 144.1275
				text = ""
			intervals [213]:
				xmin = 144.1275
				xmax = 144.3975
				text = "south"
			intervals [214]:
				xmin = 144.3975
				xmax = 144.7975
				text = "carolina"
			intervals [215]:
				xmin = 144.7975
				xmax = 145.1475
				text = "every"
			intervals [216]:
				xmin = 145.1475
				xmax = 145.3675
				text = "year"
			intervals [217]:
				xmin = 145.3675
				xmax = 145.4075
				text = ""
			intervals [218]:
				xmin = 145.4075
				xmax = 145.9175
				text = "for"
			intervals [219]:
				xmin = 145.9175
				xmax = 146.3906
				text = ""
			intervals [220]:
				xmin = 146.3906
				xmax = 146.9806
				text = "our"
			intervals [221]:
				xmin = 146.9806
				xmax = 148.5289
				text = ""
			intervals [222]:
				xmin = 148.5289
				xmax = 148.9589
				text = "family"
			intervals [223]:
				xmin = 148.9589
				xmax = 149.4089
				text = "reunion"
			intervals [224]:
				xmin = 149.4089
				xmax = 149.5089
				text = "and"
			intervals [225]:
				xmin = 149.5089
				xmax = 149.6389
				text = "we"
			intervals [226]:
				xmin = 149.6389
				xmax = 149.8889
				text = "still"
			intervals [227]:
				xmin = 149.8889
				xmax = 149.9189
				text = ""
			intervals [228]:
				xmin = 149.9189
				xmax = 150.0789
				text = "do"
			intervals [229]:
				xmin = 150.0789
				xmax = 150.2289
				text = "that"
			intervals [230]:
				xmin = 150.2289
				xmax = 150.3789
				text = "now"
			intervals [231]:
				xmin = 150.3789
				xmax = 150.4089
				text = ""
			intervals [232]:
				xmin = 150.4089
				xmax = 150.5289
				text = "to"
			intervals [233]:
				xmin = 150.5289
				xmax = 150.7389
				text = "this"
			intervals [234]:
				xmin = 150.7389
				xmax = 150.9889
				text = "day"
			intervals [235]:
				xmin = 150.9889
				xmax = 151.776
				text = ""
			intervals [236]:
				xmin = 151.776
				xmax = 152.476
				text = "um"
			intervals [237]:
				xmin = 152.476
				xmax = 154.3809
				text = ""
			intervals [238]:
				xmin = 154.3809
				xmax = 154.4609
				text = "we"
			intervals [239]:
				xmin = 154.4609
				xmax = 154.6209
				text = "go"
			intervals [240]:
				xmin = 154.6209
				xmax = 154.7809
				text = "out"
			intervals [241]:
				xmin = 154.7809
				xmax = 154.8609
				text = "of"
			intervals [242]:
				xmin = 154.8609
				xmax = 155.3209
				text = "town"
			intervals [243]:
				xmin = 155.3209
				xmax = 155.3509
				text = ""
			intervals [244]:
				xmin = 155.3509
				xmax = 155.5409
				text = "just"
			intervals [245]:
				xmin = 155.5409
				xmax = 155.5809
				text = ""
			intervals [246]:
				xmin = 155.5809
				xmax = 155.7009
				text = "to"
			intervals [247]:
				xmin = 155.7009
				xmax = 155.8809
				text = "go"
			intervals [248]:
				xmin = 155.8809
				xmax = 156.0109
				text = "out"
			intervals [249]:
				xmin = 156.0109
				xmax = 156.0809
				text = "of"
			intervals [250]:
				xmin = 156.0809
				xmax = 156.3509
				text = "town"
			intervals [251]:
				xmin = 156.3509
				xmax = 157.0409
				text = "sometimes"
			intervals [252]:
				xmin = 157.0409
				xmax = 157.8432
				text = ""
			intervals [253]:
				xmin = 157.8432
				xmax = 158.3032
				text = "um"
			intervals [254]:
				xmin = 158.3032
				xmax = 159.1022
				text = ""
			intervals [255]:
				xmin = 159.1022
				xmax = 159.2822
				text = "my"
			intervals [256]:
				xmin = 159.2822
				xmax = 159.6622
				text = "mom"
			intervals [257]:
				xmin = 159.6622
				xmax = 159.7422
				text = ""
			intervals [258]:
				xmin = 159.7422
				xmax = 159.9222
				text = "i"
			intervals [259]:
				xmin = 159.9222
				xmax = 159.9522
				text = "<unk>"
			intervals [260]:
				xmin = 159.9522
				xmax = 160.0622
				text = "be"
			intervals [261]:
				xmin = 160.0622
				xmax = 160.1522
				text = "her"
			intervals [262]:
				xmin = 160.1522
				xmax = 160.4422
				text = "first"
			intervals [263]:
				xmin = 160.4422
				xmax = 160.6122
				text = "hou-"
			intervals [264]:
				xmin = 160.6122
				xmax = 160.6622
				text = ""
			intervals [265]:
				xmin = 160.6622
				xmax = 160.8722
				text = "her"
			intervals [266]:
				xmin = 160.8722
				xmax = 161.1522
				text = "first"
			intervals [267]:
				xmin = 161.1522
				xmax = 161.3822
				text = "child"
			intervals [268]:
				xmin = 161.3822
				xmax = 161.5122
				text = "to"
			intervals [269]:
				xmin = 161.5122
				xmax = 162.1122
				text = "graduate"
			intervals [270]:
				xmin = 162.1122
				xmax = 162.8868
				text = ""
			intervals [271]:
				xmin = 162.8868
				xmax = 163.0768
				text = "from"
			intervals [272]:
				xmin = 163.0768
				xmax = 163.2668
				text = "high"
			intervals [273]:
				xmin = 163.2668
				xmax = 163.5568
				text = "school"
			intervals [274]:
				xmin = 163.5568
				xmax = 163.6468
				text = "and"
			intervals [275]:
				xmin = 163.6468
				xmax = 163.7968
				text = "go"
			intervals [276]:
				xmin = 163.7968
				xmax = 163.8768
				text = "to"
			intervals [277]:
				xmin = 163.8768
				xmax = 164.6968
				text = "college"
			intervals [278]:
				xmin = 164.6968
				xmax = 165.131
				text = ""
			intervals [279]:
				xmin = 165.131
				xmax = 165.771
				text = "um"
			intervals [280]:
				xmin = 165.771
				xmax = 168.347
				text = ""
			intervals [281]:
				xmin = 168.347
				xmax = 168.687
				text = "now"
			intervals [282]:
				xmin = 168.687
				xmax = 168.907
				text = "that"
			intervals [283]:
				xmin = 168.907
				xmax = 169.137
				text = "i'm"
			intervals [284]:
				xmin = 169.137
				xmax = 169.447
				text = "older"
			intervals [285]:
				xmin = 169.447
				xmax = 170.1491
				text = ""
			intervals [286]:
				xmin = 170.1491
				xmax = 170.7091
				text = "um"
			intervals [287]:
				xmin = 170.7091
				xmax = 170.7691
				text = ""
			intervals [288]:
				xmin = 170.7691
				xmax = 170.8691
				text = "i"
			intervals [289]:
				xmin = 170.8691
				xmax = 171.0791
				text = "talked"
			intervals [290]:
				xmin = 171.0791
				xmax = 171.1391
				text = "to"
			intervals [291]:
				xmin = 171.1391
				xmax = 171.2191
				text = "my"
			intervals [292]:
				xmin = 171.2191
				xmax = 171.4891
				text = "mom"
			intervals [293]:
				xmin = 171.4891
				xmax = 171.7191
				text = "about"
			intervals [294]:
				xmin = 171.7191
				xmax = 171.8491
				text = "my"
			intervals [295]:
				xmin = 171.8491
				xmax = 172.4091
				text = "career"
			intervals [296]:
				xmin = 172.4091
				xmax = 172.5391
				text = "what"
			intervals [297]:
				xmin = 172.5391
				xmax = 172.6091
				text = "i"
			intervals [298]:
				xmin = 172.6091
				xmax = 172.7991
				text = "wanna"
			intervals [299]:
				xmin = 172.7991
				xmax = 172.8391
				text = ""
			intervals [300]:
				xmin = 172.8391
				xmax = 172.9591
				text = "do"
			intervals [301]:
				xmin = 172.9591
				xmax = 173.0991
				text = "when"
			intervals [302]:
				xmin = 173.0991
				xmax = 173.1791
				text = "i"
			intervals [303]:
				xmin = 173.1791
				xmax = 173.2091
				text = ""
			intervals [304]:
				xmin = 173.2091
				xmax = 173.4191
				text = "get"
			intervals [305]:
				xmin = 173.4191
				xmax = 173.9591
				text = "older"
			intervals [306]:
				xmin = 173.9591
				xmax = 175.9124
				text = ""
			intervals [307]:
				xmin = 175.9124
				xmax = 176.6024
				text = "um"
			intervals [308]:
				xmin = 176.6024
				xmax = 178.9607
				text = ""
			intervals [309]:
				xmin = 178.9607
				xmax = 179.1207
				text = "i"
			intervals [310]:
				xmin = 179.1207
				xmax = 179.4007
				text = "cheer"
			intervals [311]:
				xmin = 179.4007
				xmax = 179.5007
				text = "for"
			intervals [312]:
				xmin = 179.5007
				xmax = 179.5307
				text = ""
			intervals [313]:
				xmin = 179.5307
				xmax = 180.3107
				text = "rdx"
			intervals [314]:
				xmin = 180.3107
				xmax = 182.0963
				text = ""
			intervals [315]:
				xmin = 182.0963
				xmax = 182.3063
				text = "um"
			intervals [316]:
				xmin = 182.3063
				xmax = 185.5118
				text = ""
			intervals [317]:
				xmin = 185.5118
				xmax = 185.6218
				text = "i"
			intervals [318]:
				xmin = 185.6218
				xmax = 185.8218
				text = "just"
			intervals [319]:
				xmin = 185.8218
				xmax = 186.2418
				text = "started"
			intervals [320]:
				xmin = 186.2418
				xmax = 186.9118
				text = "yesterday"
			intervals [321]:
				xmin = 186.9118
				xmax = 189.2405
				text = ""
			intervals [322]:
				xmin = 189.2405
				xmax = 189.3705
				text = "mm-hm"
			intervals [323]:
				xmin = 189.3705
				xmax = 190.0663
				text = ""
			intervals [324]:
				xmin = 190.0663
				xmax = 190.1263
				text = "i"
			intervals [325]:
				xmin = 190.1263
				xmax = 190.2163
				text = "mean"
			intervals [326]:
				xmin = 190.2163
				xmax = 190.2863
				text = "i"
			intervals [327]:
				xmin = 190.2863
				xmax = 190.3963
				text = "know"
			intervals [328]:
				xmin = 190.3963
				xmax = 190.5563
				text = "how"
			intervals [329]:
				xmin = 190.5563
				xmax = 190.6763
				text = "to"
			intervals [330]:
				xmin = 190.6763
				xmax = 190.9663
				text = "cheer"
			intervals [331]:
				xmin = 190.9663
				xmax = 191.1063
				text = "i"
			intervals [332]:
				xmin = 191.1063
				xmax = 191.4463
				text = "just"
			intervals [333]:
				xmin = 191.4463
				xmax = 191.4763
				text = ""
			intervals [334]:
				xmin = 191.4763
				xmax = 191.7063
				text = "just"
			intervals [335]:
				xmin = 191.7063
				xmax = 192.1563
				text = "started"
			intervals [336]:
				xmin = 192.1563
				xmax = 192.2791
				text = ""
			intervals [337]:
				xmin = 192.2791
				xmax = 192.5791
				text = "back"
			intervals [338]:
				xmin = 192.5791
				xmax = 192.6591
				text = ""
			intervals [339]:
				xmin = 192.6591
				xmax = 192.9391
				text = "doing"
			intervals [340]:
				xmin = 192.9391
				xmax = 193.1591
				text = "what"
			intervals [341]:
				xmin = 193.1591
				xmax = 193.2591
				text = "i"
			intervals [342]:
				xmin = 193.2591
				xmax = 193.4591
				text = "was"
			intervals [343]:
				xmin = 193.4591
				xmax = 193.8591
				text = "cheering"
			intervals [344]:
				xmin = 193.8591
				xmax = 194.7504
				text = ""
			intervals [345]:
				xmin = 194.7504
				xmax = 195.3104
				text = "um"
			intervals [346]:
				xmin = 195.3104
				xmax = 197.7565
				text = ""
			intervals [347]:
				xmin = 197.7565
				xmax = 197.9165
				text = "i"
			intervals [348]:
				xmin = 197.9165
				xmax = 198.3165
				text = "dance"
			intervals [349]:
				xmin = 198.3165
				xmax = 198.8865
				text = "for"
			intervals [350]:
				xmin = 198.8865
				xmax = 198.9665
				text = ""
			intervals [351]:
				xmin = 198.9665
				xmax = 199.3065
				text = "a"
			intervals [352]:
				xmin = 199.3065
				xmax = 200.0883
				text = ""
			intervals [353]:
				xmin = 200.0883
				xmax = 200.4083
				text = "dance"
			intervals [354]:
				xmin = 200.4083
				xmax = 200.6383
				text = "team"
			intervals [355]:
				xmin = 200.6383
				xmax = 200.7483
				text = "in"
			intervals [356]:
				xmin = 200.7483
				xmax = 201.3983
				text = "dc"
			intervals [357]:
				xmin = 201.3983
				xmax = 203.5694
				text = ""
			intervals [358]:
				xmin = 203.5694
				xmax = 203.6594
				text = "i"
			intervals [359]:
				xmin = 203.6594
				xmax = 203.9894
				text = "forgot"
			intervals [360]:
				xmin = 203.9894
				xmax = 204.0794
				text = "the"
			intervals [361]:
				xmin = 204.0794
				xmax = 204.3294
				text = "name"
			intervals [362]:
				xmin = 204.3294
				xmax = 204.4294
				text = "of"
			intervals [363]:
				xmin = 204.4294
				xmax = 204.4894
				text = "it"
			intervals [364]:
				xmin = 204.4894
				xmax = 204.6094
				text = "but"
			intervals [365]:
				xmin = 204.6094
				xmax = 204.7094
				text = "i"
			intervals [366]:
				xmin = 204.7094
				xmax = 204.9594
				text = "know"
			intervals [367]:
				xmin = 204.9594
				xmax = 204.9894
				text = ""
			intervals [368]:
				xmin = 204.9894
				xmax = 205.1194
				text = "we"
			intervals [369]:
				xmin = 205.1194
				xmax = 205.4694
				text = "dance"
			intervals [370]:
				xmin = 205.4694
				xmax = 205.5894
				text = "in"
			intervals [371]:
				xmin = 205.5894
				xmax = 205.6194
				text = ""
			intervals [372]:
				xmin = 205.6194
				xmax = 206.1594
				text = "mayfair"
			intervals [373]:
				xmin = 206.1594
				xmax = 207.8747
				text = ""
			intervals [374]:
				xmin = 207.8747
				xmax = 208.5347
				text = "um"
			intervals [375]:
				xmin = 208.5347
				xmax = 214.2466
				text = ""
			intervals [376]:
				xmin = 214.2466
				xmax = 214.6166
				text = "no"
			intervals [377]:
				xmin = 214.6166
				xmax = 214.6966
				text = ""
			intervals [378]:
				xmin = 214.6966
				xmax = 214.8466
				text = "i"
			intervals [379]:
				xmin = 214.8466
				xmax = 215.1166
				text = "have"
			intervals [380]:
				xmin = 215.1166
				xmax = 215.1466
				text = ""
			intervals [381]:
				xmin = 215.1466
				xmax = 215.2066
				text = "a"
			intervals [382]:
				xmin = 215.2066
				xmax = 215.5466
				text = "older"
			intervals [383]:
				xmin = 215.5466
				xmax = 215.9466
				text = "brother"
			intervals [384]:
				xmin = 215.9466
				xmax = 215.9766
				text = ""
			intervals [385]:
				xmin = 215.9766
				xmax = 216.0866
				text = "who"
			intervals [386]:
				xmin = 216.0866
				xmax = 216.2766
				text = "just"
			intervals [387]:
				xmin = 216.2766
				xmax = 216.5466
				text = "didn't"
			intervals [388]:
				xmin = 216.5466
				xmax = 216.8366
				text = "finish"
			intervals [389]:
				xmin = 216.8366
				xmax = 217.3766
				text = "school"
			intervals [390]:
				xmin = 217.3766
				xmax = 218.3346
				text = ""
			intervals [391]:
				xmin = 218.3346
				xmax = 218.9346
				text = "um"
			intervals [392]:
				xmin = 218.9346
				xmax = 220.6664
				text = ""
			intervals [393]:
				xmin = 220.6664
				xmax = 220.8064
				text = "my"
			intervals [394]:
				xmin = 220.8064
				xmax = 221.0764
				text = "mom"
			intervals [395]:
				xmin = 221.0764
				xmax = 221.4964
				text = "graduated"
			intervals [396]:
				xmin = 221.4964
				xmax = 221.6664
				text = "from"
			intervals [397]:
				xmin = 221.6664
				xmax = 222.3264
				text = "roosevelt"
			intervals [398]:
				xmin = 222.3264
				xmax = 222.3564
				text = ""
			intervals [399]:
				xmin = 222.3564
				xmax = 222.5564
				text = "my"
			intervals [400]:
				xmin = 222.5564
				xmax = 222.5864
				text = ""
			intervals [401]:
				xmin = 222.5864
				xmax = 222.8764
				text = "dad"
			intervals [402]:
				xmin = 222.8764
				xmax = 223.6264
				text = "graduated"
			intervals [403]:
				xmin = 223.6264
				xmax = 224.3666
				text = ""
			intervals [404]:
				xmin = 224.3666
				xmax = 224.4966
				text = "he"
			intervals [405]:
				xmin = 224.4966
				xmax = 224.6466
				text = "didn't"
			intervals [406]:
				xmin = 224.6466
				xmax = 224.9766
				text = "graduate"
			intervals [407]:
				xmin = 224.9766
				xmax = 225.0966
				text = "from"
			intervals [408]:
				xmin = 225.0966
				xmax = 225.2666
				text = "high"
			intervals [409]:
				xmin = 225.2666
				xmax = 225.5066
				text = "school"
			intervals [410]:
				xmin = 225.5066
				xmax = 225.5466
				text = ""
			intervals [411]:
				xmin = 225.5466
				xmax = 225.6166
				text = "he"
			intervals [412]:
				xmin = 225.6166
				xmax = 225.9966
				text = "graduated"
			intervals [413]:
				xmin = 225.9966
				xmax = 226.1166
				text = "from"
			intervals [414]:
				xmin = 226.1166
				xmax = 226.1466
				text = ""
			intervals [415]:
				xmin = 226.1466
				xmax = 226.3166
				text = "middle"
			intervals [416]:
				xmin = 226.3166
				xmax = 226.3466
				text = ""
			intervals [417]:
				xmin = 226.3466
				xmax = 226.5766
				text = "school"
			intervals [418]:
				xmin = 226.5766
				xmax = 226.6066
				text = ""
			intervals [419]:
				xmin = 226.6066
				xmax = 226.6666
				text = "he"
			intervals [420]:
				xmin = 226.6666
				xmax = 226.7866
				text = "didn't"
			intervals [421]:
				xmin = 226.7866
				xmax = 226.8566
				text = "go"
			intervals [422]:
				xmin = 226.8566
				xmax = 226.9266
				text = "to"
			intervals [423]:
				xmin = 226.9266
				xmax = 227.0666
				text = "high"
			intervals [424]:
				xmin = 227.0666
				xmax = 227.0966
				text = ""
			intervals [425]:
				xmin = 227.0966
				xmax = 227.3566
				text = "school"
			intervals [426]:
				xmin = 227.3566
				xmax = 228.1427
				text = ""
			intervals [427]:
				xmin = 228.1427
				xmax = 228.5427
				text = "um"
			intervals [428]:
				xmin = 228.5427
				xmax = 231.5149
				text = ""
			intervals [429]:
				xmin = 231.5149
				xmax = 231.6649
				text = "my"
			intervals [430]:
				xmin = 231.6649
				xmax = 231.9949
				text = "mom"
			intervals [431]:
				xmin = 231.9949
				xmax = 232.3049
				text = "has"
			intervals [432]:
				xmin = 232.3049
				xmax = 232.7949
				text = "her"
			intervals [433]:
				xmin = 232.7949
				xmax = 233.6253
				text = ""
			intervals [434]:
				xmin = 233.6253
				xmax = 233.8453
				text = "her"
			intervals [435]:
				xmin = 233.8453
				xmax = 234.1853
				text = "license"
			intervals [436]:
				xmin = 234.1853
				xmax = 234.3553
				text = "in"
			intervals [437]:
				xmin = 234.3553
				xmax = 234.4053
				text = ""
			intervals [438]:
				xmin = 234.4053
				xmax = 234.9253
				text = "cooking"
			intervals [439]:
				xmin = 234.9253
				xmax = 237.3426
				text = ""
			intervals [440]:
				xmin = 237.3426
				xmax = 237.7426
				text = "um"
			intervals [441]:
				xmin = 237.7426
				xmax = 241.1815
				text = ""
			intervals [442]:
				xmin = 241.1815
				xmax = 241.5015
				text = "yes"
			intervals [443]:
				xmin = 241.5015
				xmax = 242.3722
				text = ""
			intervals [444]:
				xmin = 242.3722
				xmax = 242.7722
				text = "yes"
			intervals [445]:
				xmin = 242.7722
				xmax = 243.8328
				text = ""
			intervals [446]:
				xmin = 243.8328
				xmax = 244.4128
				text = "um"
			intervals [447]:
				xmin = 244.4128
				xmax = 246.6961
				text = ""
			intervals [448]:
				xmin = 246.6961
				xmax = 246.8661
				text = "she"
			intervals [449]:
				xmin = 246.8661
				xmax = 247.0861
				text = "likes"
			intervals [450]:
				xmin = 247.0861
				xmax = 247.1961
				text = "to"
			intervals [451]:
				xmin = 247.1961
				xmax = 247.3461
				text = "go"
			intervals [452]:
				xmin = 247.3461
				xmax = 247.5461
				text = "out"
			intervals [453]:
				xmin = 247.5461
				xmax = 247.6261
				text = "to"
			intervals [454]:
				xmin = 247.6261
				xmax = 247.8761
				text = "eat"
			intervals [455]:
				xmin = 247.8761
				xmax = 248.7061
				text = "sometimes"
			intervals [456]:
				xmin = 248.7061
				xmax = 255.1295
				text = ""
			intervals [457]:
				xmin = 255.1295
				xmax = 255.2295
				text = "we"
			intervals [458]:
				xmin = 255.2295
				xmax = 255.2895
				text = ""
			intervals [459]:
				xmin = 255.2895
				xmax = 255.3795
				text = "go"
			intervals [460]:
				xmin = 255.3795
				xmax = 255.4795
				text = "to"
			intervals [461]:
				xmin = 255.4795
				xmax = 255.5095
				text = ""
			intervals [462]:
				xmin = 255.5095
				xmax = 255.7195
				text = "dave"
			intervals [463]:
				xmin = 255.7195
				xmax = 255.8095
				text = "and"
			intervals [464]:
				xmin = 255.8095
				xmax = 256.2095
				text = "buster"
			intervals [465]:
				xmin = 256.2095
				xmax = 256.3195
				text = "s"
			intervals [466]:
				xmin = 256.3195
				xmax = 256.3895
				text = "a"
			intervals [467]:
				xmin = 256.3895
				xmax = 256.7195
				text = "lot"
			intervals [468]:
				xmin = 256.7195
				xmax = 258.8314
				text = ""
			intervals [469]:
				xmin = 258.8314
				xmax = 258.9314
				text = "um"
			intervals [470]:
				xmin = 258.9314
				xmax = 264.5426
				text = ""
			intervals [471]:
				xmin = 264.5426
				xmax = 265.0126
				text = "and"
			intervals [472]:
				xmin = 265.0126
				xmax = 267.6832
				text = ""
			intervals [473]:
				xmin = 267.6832
				xmax = 267.9432
				text = "oh"
			intervals [474]:
				xmin = 267.9432
				xmax = 268.0093
				text = ""
			intervals [475]:
				xmin = 268.0093
				xmax = 268.1793
				text = "i"
			intervals [476]:
				xmin = 268.1793
				xmax = 268.2093
				text = ""
			intervals [477]:
				xmin = 268.2093
				xmax = 268.2493
				text = "<unk>"
			intervals [478]:
				xmin = 268.2493
				xmax = 268.2993
				text = ""
			intervals [479]:
				xmin = 268.2993
				xmax = 268.5693
				text = "met"
			intervals [480]:
				xmin = 268.5693
				xmax = 268.5993
				text = ""
			intervals [481]:
				xmin = 268.5993
				xmax = 268.8093
				text = "my"
			intervals [482]:
				xmin = 268.8093
				xmax = 269.0368
				text = ""
			intervals [483]:
				xmin = 269.0368
				xmax = 269.4668
				text = "my"
			intervals [484]:
				xmin = 269.4668
				xmax = 269.9576
				text = ""
			intervals [485]:
				xmin = 269.9576
				xmax = 270.2876
				text = "uncle"
			intervals [486]:
				xmin = 270.2876
				xmax = 270.4876
				text = "the"
			intervals [487]:
				xmin = 270.4876
				xmax = 270.6376
				text = "other"
			intervals [488]:
				xmin = 270.6376
				xmax = 270.7576
				text = "day"
			intervals [489]:
				xmin = 270.7576
				xmax = 270.9276
				text = "that"
			intervals [490]:
				xmin = 270.9276
				xmax = 270.9876
				text = "i"
			intervals [491]:
				xmin = 270.9876
				xmax = 271.0476
				text = "d"
			intervals [492]:
				xmin = 271.0476
				xmax = 271.2776
				text = "never"
			intervals [493]:
				xmin = 271.2776
				xmax = 271.5276
				text = "met"
			intervals [494]:
				xmin = 271.5276
				xmax = 271.6176
				text = "him"
			intervals [495]:
				xmin = 271.6176
				xmax = 271.7976
				text = ""
			intervals [496]:
				xmin = 271.7976
				xmax = 272.2476
				text = "before"
			intervals [497]:
				xmin = 272.2476
				xmax = 274.2163
				text = ""
			intervals [498]:
				xmin = 274.2163
				xmax = 274.3763
				text = "and"
			intervals [499]:
				xmin = 274.3763
				xmax = 274.4863
				text = "my"
			intervals [500]:
				xmin = 274.4863
				xmax = 274.6663
				text = "grand"
			intervals [501]:
				xmin = 274.6663
				xmax = 276.1751
				text = ""
			intervals [502]:
				xmin = 276.1751
				xmax = 276.3451
				text = "my"
			intervals [503]:
				xmin = 276.3451
				xmax = 276.6451
				text = "mom"
			intervals [504]:
				xmin = 276.6451
				xmax = 276.7451
				text = "s"
			intervals [505]:
				xmin = 276.7451
				xmax = 276.8151
				text = ""
			intervals [506]:
				xmin = 276.8151
				xmax = 277.2951
				text = "brother"
			intervals [507]:
				xmin = 277.2951
				xmax = 278.7552
				text = ""
			intervals [508]:
				xmin = 278.7552
				xmax = 278.8252
				text = "i"
			intervals [509]:
				xmin = 278.8252
				xmax = 278.9552
				text = "don't"
			intervals [510]:
				xmin = 278.9552
				xmax = 279.1252
				text = "really"
			intervals [511]:
				xmin = 279.1252
				xmax = 279.3652
				text = "talk"
			intervals [512]:
				xmin = 279.3652
				xmax = 279.4352
				text = "to"
			intervals [513]:
				xmin = 279.4352
				xmax = 279.5652
				text = "my"
			intervals [514]:
				xmin = 279.5652
				xmax = 279.9352
				text = "dad"
			intervals [515]:
				xmin = 279.9352
				xmax = 280.1752
				text = "so"
			intervals [516]:
				xmin = 280.1752
				xmax = 282.1127
				text = ""
			intervals [517]:
				xmin = 282.1127
				xmax = 282.4427
				text = "um"
			intervals [518]:
				xmin = 282.4427
				xmax = 283.4186
				text = ""
			intervals [519]:
				xmin = 283.4186
				xmax = 283.5186
				text = "i"
			intervals [520]:
				xmin = 283.5186
				xmax = 283.6786
				text = "used"
			intervals [521]:
				xmin = 283.6786
				xmax = 283.7486
				text = "to"
			intervals [522]:
				xmin = 283.7486
				xmax = 283.9786
				text = "dance"
			intervals [523]:
				xmin = 283.9786
				xmax = 284.0986
				text = "for"
			intervals [524]:
				xmin = 284.0986
				xmax = 284.1786
				text = "the"
			intervals [525]:
				xmin = 284.1786
				xmax = 284.4386
				text = "boys"
			intervals [526]:
				xmin = 284.4386
				xmax = 284.4986
				text = "and"
			intervals [527]:
				xmin = 284.4986
				xmax = 284.7786
				text = "girls"
			intervals [528]:
				xmin = 284.7786
				xmax = 285.1486
				text = "club"
			intervals [529]:
				xmin = 285.1486
				xmax = 286.8887
				text = ""
			intervals [530]:
				xmin = 286.8887
				xmax = 286.9887
				text = "with"
			intervals [531]:
				xmin = 286.9887
				xmax = 287.1187
				text = "miss"
			intervals [532]:
				xmin = 287.1187
				xmax = 287.1487
				text = ""
			intervals [533]:
				xmin = 287.1487
				xmax = 287.8287
				text = "rdx"
			intervals [534]:
				xmin = 287.8287
				xmax = 289.6341
				text = ""
			intervals [535]:
				xmin = 289.6341
				xmax = 290.0441
				text = "um"
			intervals [536]:
				xmin = 290.0441
				xmax = 291.8571
				text = ""
			intervals [537]:
				xmin = 291.8571
				xmax = 291.9771
				text = "i"
			intervals [538]:
				xmin = 291.9771
				xmax = 292.2571
				text = "dance"
			intervals [539]:
				xmin = 292.2571
				xmax = 292.3371
				text = "in"
			intervals [540]:
				xmin = 292.3371
				xmax = 292.4171
				text = "the"
			intervals [541]:
				xmin = 292.4171
				xmax = 292.7071
				text = "summer"
			intervals [542]:
				xmin = 292.7071
				xmax = 292.9571
				text = "time"
			intervals [543]:
				xmin = 292.9571
				xmax = 293.0471
				text = "with"
			intervals [544]:
				xmin = 293.0471
				xmax = 293.0771
				text = ""
			intervals [545]:
				xmin = 293.0771
				xmax = 293.2871
				text = "her"
			intervals [546]:
				xmin = 293.2871
				xmax = 293.4571
				text = "when"
			intervals [547]:
				xmin = 293.4571
				xmax = 293.5671
				text = ""
			intervals [548]:
				xmin = 293.5671
				xmax = 293.8171
				text = "when"
			intervals [549]:
				xmin = 293.8171
				xmax = 293.8771
				text = "it"
			intervals [550]:
				xmin = 293.8771
				xmax = 294.1371
				text = "s"
			intervals [551]:
				xmin = 294.1371
				xmax = 295.1215
				text = ""
			intervals [552]:
				xmin = 295.1215
				xmax = 295.3515
				text = "the"
			intervals [553]:
				xmin = 295.3515
				xmax = 295.7215
				text = "summer"
			intervals [554]:
				xmin = 295.7215
				xmax = 296.0515
				text = "camp"
			intervals [555]:
				xmin = 296.0515
				xmax = 297.5577
				text = ""
			intervals [556]:
				xmin = 297.5577
				xmax = 298.0577
				text = "um"
			intervals [557]:
				xmin = 298.0577
				xmax = 302.6512
				text = ""
			intervals [558]:
				xmin = 302.6512
				xmax = 302.8512
				text = "that"
			intervals [559]:
				xmin = 302.8512
				xmax = 302.8912
				text = "s"
			intervals [560]:
				xmin = 302.8912
				xmax = 303.4073
				text = ""
			intervals [561]:
				xmin = 303.4073
				xmax = 303.6673
				text = "really"
			intervals [562]:
				xmin = 303.6673
				xmax = 303.9073
				text = "it"
			intervals [563]:
				xmin = 303.9073
				xmax = 328.6984
				text = ""
			intervals [564]:
				xmin = 328.6984
				xmax = 328.8284
				text = "i"
			intervals [565]:
				xmin = 328.8284
				xmax = 328.9884
				text = "was"
			intervals [566]:
				xmin = 328.9884
				xmax = 329.1184
				text = "her"
			intervals [567]:
				xmin = 329.1184
				xmax = 329.4884
				text = "first"
			intervals [568]:
				xmin = 329.4884
				xmax = 330.2884
				text = "granddaughter"
			intervals [569]:
				xmin = 330.2884
				xmax = 331.0275
				text = ""
			intervals [570]:
				xmin = 331.0275
				xmax = 331.6675
				text = "um"
			intervals [571]:
				xmin = 331.6675
				xmax = 333.0607
				text = ""
			intervals [572]:
				xmin = 333.0607
				xmax = 333.2307
				text = "she"
			intervals [573]:
				xmin = 333.2307
				xmax = 333.4507
				text = "didn't"
			intervals [574]:
				xmin = 333.4507
				xmax = 333.6407
				text = "play"
			intervals [575]:
				xmin = 333.6407
				xmax = 333.9507
				text = "about"
			intervals [576]:
				xmin = 333.9507
				xmax = 334.0007
				text = ""
			intervals [577]:
				xmin = 334.0007
				xmax = 334.2107
				text = "none"
			intervals [578]:
				xmin = 334.2107
				xmax = 334.2707
				text = "of"
			intervals [579]:
				xmin = 334.2707
				xmax = 334.3807
				text = "her"
			intervals [580]:
				xmin = 334.3807
				xmax = 334.4107
				text = ""
			intervals [581]:
				xmin = 334.4107
				xmax = 335.6007
				text = "grandkids"
			intervals [582]:
				xmin = 335.6007
				xmax = 336.3834
				text = ""
			intervals [583]:
				xmin = 336.3834
				xmax = 337.0234
				text = "um"
			intervals [584]:
				xmin = 337.0234
				xmax = 337.7076
				text = ""
			intervals [585]:
				xmin = 337.7076
				xmax = 337.9276
				text = "she"
			intervals [586]:
				xmin = 337.9276
				xmax = 338.2676
				text = "used"
			intervals [587]:
				xmin = 338.2676
				xmax = 338.5121
				text = ""
			intervals [588]:
				xmin = 338.5121
				xmax = 338.7121
				text = "she"
			intervals [589]:
				xmin = 338.7121
				xmax = 338.9621
				text = "woke"
			intervals [590]:
				xmin = 338.9621
				xmax = 339.1021
				text = "us"
			intervals [591]:
				xmin = 339.1021
				xmax = 339.1921
				text = "up"
			intervals [592]:
				xmin = 339.1921
				xmax = 339.3721
				text = "for"
			intervals [593]:
				xmin = 339.3721
				xmax = 339.7421
				text = "school"
			intervals [594]:
				xmin = 339.7421
				xmax = 339.9021
				text = "she"
			intervals [595]:
				xmin = 339.9021
				xmax = 340.2521
				text = "walked"
			intervals [596]:
				xmin = 340.2521
				xmax = 340.4421
				text = "us"
			intervals [597]:
				xmin = 340.4421
				xmax = 340.5721
				text = "to"
			intervals [598]:
				xmin = 340.5721
				xmax = 341.0521
				text = "school"
			intervals [599]:
				xmin = 341.0521
				xmax = 342.3115
				text = ""
			intervals [600]:
				xmin = 342.3115
				xmax = 342.8715
				text = "um"
			intervals [601]:
				xmin = 342.8715
				xmax = 344.9551
				text = ""
			intervals [602]:
				xmin = 344.9551
				xmax = 345.1051
				text = "she"
			intervals [603]:
				xmin = 345.1051
				xmax = 345.2251
				text = "was"
			intervals [604]:
				xmin = 345.2251
				xmax = 345.2551
				text = "a"
			intervals [605]:
				xmin = 345.2551
				xmax = 345.4151
				text = "little"
			intervals [606]:
				xmin = 345.4151
				xmax = 346.0151
				text = "crazy"
			intervals [607]:
				xmin = 346.0151
				xmax = 346.4706
				text = ""
			intervals [608]:
				xmin = 346.4706
				xmax = 347.9906
				text = "<unk>"
			intervals [609]:
				xmin = 347.9906
				xmax = 349.4918
				text = ""
			intervals [610]:
				xmin = 349.4918
				xmax = 350.1818
				text = "mm"
			intervals [611]:
				xmin = 350.1818
				xmax = 354.347
				text = ""
			intervals [612]:
				xmin = 354.347
				xmax = 354.507
				text = "she"
			intervals [613]:
				xmin = 354.507
				xmax = 354.637
				text = "would"
			intervals [614]:
				xmin = 354.637
				xmax = 355.177
				text = "always"
			intervals [615]:
				xmin = 355.177
				xmax = 355.207
				text = ""
			intervals [616]:
				xmin = 355.207
				xmax = 355.547
				text = "tell"
			intervals [617]:
				xmin = 355.547
				xmax = 355.577
				text = ""
			intervals [618]:
				xmin = 355.577
				xmax = 355.737
				text = "me"
			intervals [619]:
				xmin = 355.737
				xmax = 356.2498
				text = ""
			intervals [620]:
				xmin = 356.2498
				xmax = 356.5798
				text = "that"
			intervals [621]:
				xmin = 356.5798
				xmax = 356.7798
				text = "if"
			intervals [622]:
				xmin = 356.7798
				xmax = 356.9698
				text = "she"
			intervals [623]:
				xmin = 356.9698
				xmax = 356.9998
				text = ""
			intervals [624]:
				xmin = 356.9998
				xmax = 357.4198
				text = "ever"
			intervals [625]:
				xmin = 357.4198
				xmax = 357.7198
				text = "left"
			intervals [626]:
				xmin = 357.7198
				xmax = 357.7498
				text = ""
			intervals [627]:
				xmin = 357.7498
				xmax = 358.0198
				text = "just"
			intervals [628]:
				xmin = 358.0198
				xmax = 358.3198
				text = "remember"
			intervals [629]:
				xmin = 358.3198
				xmax = 358.4598
				text = "that"
			intervals [630]:
				xmin = 358.4598
				xmax = 358.6298
				text = "she"
			intervals [631]:
				xmin = 358.6298
				xmax = 358.6998
				text = "s"
			intervals [632]:
				xmin = 358.6998
				xmax = 359.0298
				text = "always"
			intervals [633]:
				xmin = 359.0298
				xmax = 359.4698
				text = "watching"
			intervals [634]:
				xmin = 359.4698
				xmax = 359.6098
				text = "me"
			intervals [635]:
				xmin = 359.6098
				xmax = 361.3002
				text = ""
			intervals [636]:
				xmin = 361.3002
				xmax = 361.6602
				text = "and"
			intervals [637]:
				xmin = 361.6602
				xmax = 363.0047
				text = ""
			intervals [638]:
				xmin = 363.0047
				xmax = 363.1547
				text = "she"
			intervals [639]:
				xmin = 363.1547
				xmax = 363.4047
				text = "told"
			intervals [640]:
				xmin = 363.4047
				xmax = 363.4947
				text = "me"
			intervals [641]:
				xmin = 363.4947
				xmax = 363.7147
				text = "that"
			intervals [642]:
				xmin = 363.7147
				xmax = 364.0747
				text = "even"
			intervals [643]:
				xmin = 364.0747
				xmax = 364.3947
				text = "if"
			intervals [644]:
				xmin = 364.3947
				xmax = 364.700
				text = ""
			intervals [645]:
				xmin = 364.700
				xmax = 364.880
				text = "she"
			intervals [646]:
				xmin = 364.880
				xmax = 365.320
				text = "passed"
			intervals [647]:
				xmin = 365.320
				xmax = 365.420
				text = "a"
			intervals [648]:
				xmin = 365.420
				xmax = 365.520
				text = ""
			intervals [649]:
				xmin = 365.520
				xmax = 365.870
				text = "even"
			intervals [650]:
				xmin = 365.870
				xmax = 366.020
				text = "when"
			intervals [651]:
				xmin = 366.020
				xmax = 366.180
				text = "she"
			intervals [652]:
				xmin = 366.180
				xmax = 366.210
				text = ""
			intervals [653]:
				xmin = 366.210
				xmax = 366.550
				text = "passed"
			intervals [654]:
				xmin = 366.550
				xmax = 366.870
				text = "away"
			intervals [655]:
				xmin = 366.870
				xmax = 367.431
				text = ""
			intervals [656]:
				xmin = 367.431
				xmax = 367.871
				text = "that"
			intervals [657]:
				xmin = 367.871
				xmax = 368.0499
				text = ""
			intervals [658]:
				xmin = 368.0499
				xmax = 368.2999
				text = "she"
			intervals [659]:
				xmin = 368.2999
				xmax = 368.4899
				text = "will"
			intervals [660]:
				xmin = 368.4899
				xmax = 368.8599
				text = "always"
			intervals [661]:
				xmin = 368.8599
				xmax = 368.9699
				text = "be"
			intervals [662]:
				xmin = 368.9699
				xmax = 368.9999
				text = ""
			intervals [663]:
				xmin = 368.9999
				xmax = 369.1399
				text = "there"
			intervals [664]:
				xmin = 369.1399
				xmax = 369.2299
				text = "by"
			intervals [665]:
				xmin = 369.2299
				xmax = 369.4299
				text = "my"
			intervals [666]:
				xmin = 369.4299
				xmax = 369.4799
				text = ""
			intervals [667]:
				xmin = 369.4799
				xmax = 369.8599
				text = "side"
			intervals [668]:
				xmin = 369.8599
				xmax = 370.1099
				text = "and"
			intervals [669]:
				xmin = 370.1099
				xmax = 370.3625
				text = ""
			intervals [670]:
				xmin = 370.3625
				xmax = 370.4725
				text = "she"
			intervals [671]:
				xmin = 370.4725
				xmax = 370.5025
				text = "<unk>"
			intervals [672]:
				xmin = 370.5025
				xmax = 370.5625
				text = ""
			intervals [673]:
				xmin = 370.5625
				xmax = 370.7725
				text = "pull"
			intervals [674]:
				xmin = 370.7725
				xmax = 371.0225
				text = "me"
			intervals [675]:
				xmin = 371.0225
				xmax = 371.7725
				text = ""
			intervals [676]:
				xmin = 371.7725
				xmax = 372.0025
				text = "through"
			intervals [677]:
				xmin = 372.0025
				xmax = 372.1625
				text = ""
			intervals [678]:
				xmin = 372.1625
				xmax = 372.6225
				text = "every"
			intervals [679]:
				xmin = 372.6225
				xmax = 372.924
				text = ""
			intervals [680]:
				xmin = 372.924
				xmax = 373.114
				text = "thing"
			intervals [681]:
				xmin = 373.114
				xmax = 373.214
				text = ""
			intervals [682]:
				xmin = 373.214
				xmax = 373.654
				text = "obstacle"
			intervals [683]:
				xmin = 373.654
				xmax = 373.694
				text = ""
			intervals [684]:
				xmin = 373.694
				xmax = 373.854
				text = "that"
			intervals [685]:
				xmin = 373.854
				xmax = 373.954
				text = "i"
			intervals [686]:
				xmin = 373.954
				xmax = 374.124
				text = "go"
			intervals [687]:
				xmin = 374.124
				xmax = 374.204
				text = ""
			intervals [688]:
				xmin = 374.204
				xmax = 374.304
				text = "through"
			intervals [689]:
				xmin = 374.304
				xmax = 374.534
				text = "even"
			intervals [690]:
				xmin = 374.534
				xmax = 374.674
				text = "though"
			intervals [691]:
				xmin = 374.674
				xmax = 374.864
				text = "she"
			intervals [692]:
				xmin = 374.864
				xmax = 374.904
				text = "s"
			intervals [693]:
				xmin = 374.904
				xmax = 375.084
				text = "not"
			intervals [694]:
				xmin = 375.084
				xmax = 375.114
				text = ""
			intervals [695]:
				xmin = 375.114
				xmax = 375.274
				text = "here"
			intervals [696]:
				xmin = 375.274
				xmax = 375.314
				text = ""
			intervals [697]:
				xmin = 375.314
				xmax = 375.424
				text = "with"
			intervals [698]:
				xmin = 375.424
				xmax = 375.504
				text = ""
			intervals [699]:
				xmin = 375.504
				xmax = 375.774
				text = "me"
			intervals [700]:
				xmin = 375.774
				xmax = 386.5377
				text = ""
			intervals [701]:
				xmin = 386.5377
				xmax = 386.6077
				text = "i"
			intervals [702]:
				xmin = 386.6077
				xmax = 386.7377
				text = "don't"
			intervals [703]:
				xmin = 386.7377
				xmax = 386.9677
				text = "remember"
			intervals [704]:
				xmin = 386.9677
				xmax = 387.1177
				text = "how"
			intervals [705]:
				xmin = 387.1177
				xmax = 387.3377
				text = "old"
			intervals [706]:
				xmin = 387.3377
				xmax = 387.4277
				text = "i"
			intervals [707]:
				xmin = 387.4277
				xmax = 387.6077
				text = "was"
			intervals [708]:
				xmin = 387.6077
				xmax = 387.7577
				text = "but"
			intervals [709]:
				xmin = 387.7577
				xmax = 387.8377
				text = "i"
			intervals [710]:
				xmin = 387.8377
				xmax = 388.1177
				text = "remember"
			intervals [711]:
				xmin = 388.1177
				xmax = 388.2177
				text = "the"
			intervals [712]:
				xmin = 388.2177
				xmax = 388.4377
				text = "year"
			intervals [713]:
				xmin = 388.4377
				xmax = 388.5577
				text = "she"
			intervals [714]:
				xmin = 388.5577
				xmax = 388.8877
				text = "passed"
			intervals [715]:
				xmin = 388.8877
				xmax = 389.0477
				text = "away"
			intervals [716]:
				xmin = 389.0477
				xmax = 389.1677
				text = "she"
			intervals [717]:
				xmin = 389.1677
				xmax = 389.2077
				text = ""
			intervals [718]:
				xmin = 389.2077
				xmax = 389.4277
				text = "passed"
			intervals [719]:
				xmin = 389.4277
				xmax = 389.4577
				text = ""
			intervals [720]:
				xmin = 389.4577
				xmax = 389.5477
				text = "away"
			intervals [721]:
				xmin = 389.5477
				xmax = 389.6077
				text = "in"
			intervals [722]:
				xmin = 389.6077
				xmax = 389.6977
				text = "two"
			intervals [723]:
				xmin = 389.6977
				xmax = 390.0877
				text = "thousand"
			intervals [724]:
				xmin = 390.0877
				xmax = 390.4377
				text = "nine"
			intervals [725]:
				xmin = 390.4377
				xmax = 396.6597
				text = ""
			intervals [726]:
				xmin = 396.6597
				xmax = 397.1697
				text = "um"
			intervals [727]:
				xmin = 397.1697
				xmax = 397.6405
				text = ""
			intervals [728]:
				xmin = 397.6405
				xmax = 397.7705
				text = "i"
			intervals [729]:
				xmin = 397.7705
				xmax = 397.9405
				text = "was"
			intervals [730]:
				xmin = 397.9405
				xmax = 398.4405
				text = "home"
			intervals [731]:
				xmin = 398.4405
				xmax = 400.4802
				text = ""
			intervals [732]:
				xmin = 400.4802
				xmax = 400.6602
				text = "i"
			intervals [733]:
				xmin = 400.6602
				xmax = 400.9602
				text = "was"
			intervals [734]:
				xmin = 400.9602
				xmax = 400.9902
				text = ""
			intervals [735]:
				xmin = 400.9902
				xmax = 401.1502
				text = "i"
			intervals [736]:
				xmin = 401.1502
				xmax = 401.3702
				text = "was"
			intervals [737]:
				xmin = 401.3702
				xmax = 401.4002
				text = ""
			intervals [738]:
				xmin = 401.4002
				xmax = 401.6302
				text = "i"
			intervals [739]:
				xmin = 401.6302
				xmax = 401.7902
				text = ""
			intervals [740]:
				xmin = 401.7902
				xmax = 401.9702
				text = "i"
			intervals [741]:
				xmin = 401.9702
				xmax = 402.2302
				text = "seen"
			intervals [742]:
				xmin = 402.2302
				xmax = 402.3202
				text = "her"
			intervals [743]:
				xmin = 402.3202
				xmax = 402.4602
				text = "when"
			intervals [744]:
				xmin = 402.4602
				xmax = 402.5802
				text = "she"
			intervals [745]:
				xmin = 402.5802
				xmax = 402.7202
				text = "was"
			intervals [746]:
				xmin = 402.7202
				xmax = 402.9902
				text = "having"
			intervals [747]:
				xmin = 402.9902
				xmax = 403.0902
				text = "her"
			intervals [748]:
				xmin = 403.0902
				xmax = 403.7702
				text = "aneurism"
			intervals [749]:
				xmin = 403.7702
				xmax = 405.3792
				text = ""
			intervals [750]:
				xmin = 405.3792
				xmax = 405.9692
				text = "and"
			intervals [751]:
				xmin = 405.9692
				xmax = 406.8059
				text = ""
			intervals [752]:
				xmin = 406.8059
				xmax = 406.9559
				text = "like"
			intervals [753]:
				xmin = 406.9559
				xmax = 407.0859
				text = "some"
			intervals [754]:
				xmin = 407.0859
				xmax = 407.1459
				text = ""
			intervals [755]:
				xmin = 407.1459
				xmax = 407.4259
				text = "days"
			intervals [756]:
				xmin = 407.4259
				xmax = 407.7659
				text = "later"
			intervals [757]:
				xmin = 407.7659
				xmax = 408.1723
				text = ""
			intervals [758]:
				xmin = 408.1723
				xmax = 408.3323
				text = "they"
			intervals [759]:
				xmin = 408.3323
				xmax = 408.5023
				text = "told"
			intervals [760]:
				xmin = 408.5023
				xmax = 408.5823
				text = "us"
			intervals [761]:
				xmin = 408.5823
				xmax = 408.6923
				text = "that"
			intervals [762]:
				xmin = 408.6923
				xmax = 408.8223
				text = "my"
			intervals [763]:
				xmin = 408.8223
				xmax = 408.8523
				text = ""
			intervals [764]:
				xmin = 408.8523
				xmax = 409.1623
				text = "grandmother"
			intervals [765]:
				xmin = 409.1623
				xmax = 409.3223
				text = "had"
			intervals [766]:
				xmin = 409.3223
				xmax = 409.6423
				text = "passed"
			intervals [767]:
				xmin = 409.6423
				xmax = 409.8623
				text = "away"
			intervals [768]:
				xmin = 409.8623
				xmax = 415.3062
				text = ""
			intervals [769]:
				xmin = 415.3062
				xmax = 415.4762
				text = "yeah"
			intervals [770]:
				xmin = 415.4762
				xmax = 415.5162
				text = ""
			intervals [771]:
				xmin = 415.5162
				xmax = 415.6562
				text = "cause"
			intervals [772]:
				xmin = 415.6562
				xmax = 415.9462
				text = "after"
			intervals [773]:
				xmin = 415.9462
				xmax = 416.1262
				text = "she"
			intervals [774]:
				xmin = 416.1262
				xmax = 416.1762
				text = ""
			intervals [775]:
				xmin = 416.1762
				xmax = 416.4862
				text = "passed"
			intervals [776]:
				xmin = 416.4862
				xmax = 416.6662
				text = "away"
			intervals [777]:
				xmin = 416.6662
				xmax = 416.7262
				text = "a"
			intervals [778]:
				xmin = 416.7262
				xmax = 416.9262
				text = "whole"
			intervals [779]:
				xmin = 416.9262
				xmax = 417.0762
				text = "lot"
			intervals [780]:
				xmin = 417.0762
				xmax = 417.1762
				text = "of"
			intervals [781]:
				xmin = 417.1762
				xmax = 417.4062
				text = "stuff"
			intervals [782]:
				xmin = 417.4062
				xmax = 417.4362
				text = ""
			intervals [783]:
				xmin = 417.4362
				xmax = 417.7562
				text = "happened"
			intervals [784]:
				xmin = 417.7562
				xmax = 419.7225
				text = ""
			intervals [785]:
				xmin = 419.7225
				xmax = 419.8825
				text = "went"
			intervals [786]:
				xmin = 419.8825
				xmax = 420.3725
				text = "downhill"
			intervals [787]:
				xmin = 420.3725
				xmax = 432.038
				text = ""
			intervals [788]:
				xmin = 432.038
				xmax = 432.428
				text = "um"
			intervals [789]:
				xmin = 432.428
				xmax = 433.8472
				text = ""
			intervals [790]:
				xmin = 433.8472
				xmax = 433.9472
				text = "we"
			intervals [791]:
				xmin = 433.9472
				xmax = 434.1672
				text = "had"
			intervals [792]:
				xmin = 434.1672
				xmax = 434.1972
				text = ""
			intervals [793]:
				xmin = 434.1972
				xmax = 434.3472
				text = "we"
			intervals [794]:
				xmin = 434.3472
				xmax = 434.5072
				text = "have"
			intervals [795]:
				xmin = 434.5072
				xmax = 434.5772
				text = "a"
			intervals [796]:
				xmin = 434.5772
				xmax = 435.0572
				text = "cookout"
			intervals [797]:
				xmin = 435.0572
				xmax = 435.7756
				text = ""
			intervals [798]:
				xmin = 435.7756
				xmax = 435.9556
				text = "all"
			intervals [799]:
				xmin = 435.9556
				xmax = 436.0656
				text = "the"
			intervals [800]:
				xmin = 436.0656
				xmax = 436.4156
				text = "time"
			intervals [801]:
				xmin = 436.4156
				xmax = 436.5856
				text = "like"
			intervals [802]:
				xmin = 436.5856
				xmax = 438.2451
				text = ""
			intervals [803]:
				xmin = 438.2451
				xmax = 438.5551
				text = "and"
			intervals [804]:
				xmin = 438.5551
				xmax = 438.8344
				text = ""
			intervals [805]:
				xmin = 438.8344
				xmax = 439.1644
				text = "certain"
			intervals [806]:
				xmin = 439.1644
				xmax = 439.3944
				text = "people"
			intervals [807]:
				xmin = 439.3944
				xmax = 439.6744
				text = "cooked"
			intervals [808]:
				xmin = 439.6744
				xmax = 439.9444
				text = "certain"
			intervals [809]:
				xmin = 439.9444
				xmax = 440.6344
				text = "foods"
			intervals [810]:
				xmin = 440.6344
				xmax = 444.7908
				text = ""
			intervals [811]:
				xmin = 444.7908
				xmax = 444.9408
				text = "<unk>"
			intervals [812]:
				xmin = 444.9408
				xmax = 445.0408
				text = "it"
			intervals [813]:
				xmin = 445.0408
				xmax = 445.4208
				text = "slowed"
			intervals [814]:
				xmin = 445.4208
				xmax = 445.7708
				text = "down"
			intervals [815]:
				xmin = 445.7708
				xmax = 453.4637
				text = ""
			intervals [816]:
				xmin = 453.4637
				xmax = 453.5437
				text = "we"
			intervals [817]:
				xmin = 453.5437
				xmax = 453.7137
				text = "was"
			intervals [818]:
				xmin = 453.7137
				xmax = 453.9437
				text = "living"
			intervals [819]:
				xmin = 453.9437
				xmax = 454.0937
				text = "in"
			intervals [820]:
				xmin = 454.0937
				xmax = 454.2437
				text = "a"
			intervals [821]:
				xmin = 454.2437
				xmax = 454.5537
				text = "in"
			intervals [822]:
				xmin = 454.5537
				xmax = 454.6037
				text = "a"
			intervals [823]:
				xmin = 454.6037
				xmax = 455.1037
				text = "apartment"
			intervals [824]:
				xmin = 455.1037
				xmax = 457.7996
				text = ""
			intervals [825]:
				xmin = 457.7996
				xmax = 457.8896
				text = "i"
			intervals [826]:
				xmin = 457.8896
				xmax = 458.0296
				text = "live"
			intervals [827]:
				xmin = 458.0296
				xmax = 458.1496
				text = "in"
			intervals [828]:
				xmin = 458.1496
				xmax = 458.1896
				text = "a"
			intervals [829]:
				xmin = 458.1896
				xmax = 458.5496
				text = "apartment"
			intervals [830]:
				xmin = 458.5496
				xmax = 458.6396
				text = "with"
			intervals [831]:
				xmin = 458.6396
				xmax = 458.7596
				text = "my"
			intervals [832]:
				xmin = 458.7596
				xmax = 459.1196
				text = "foster"
			intervals [833]:
				xmin = 459.1196
				xmax = 459.4296
				text = "mom"
			intervals [834]:
				xmin = 459.4296
				xmax = 459.7884
				text = ""
			intervals [835]:
				xmin = 459.7884
				xmax = 459.8784
				text = "i"
			intervals [836]:
				xmin = 459.8784
				xmax = 459.9084
				text = "<unk>"
			intervals [837]:
				xmin = 459.9084
				xmax = 459.9984
				text = "be"
			intervals [838]:
				xmin = 459.9984
				xmax = 460.2284
				text = "going"
			intervals [839]:
				xmin = 460.2284
				xmax = 460.4084
				text = "home"
			intervals [840]:
				xmin = 460.4084
				xmax = 460.5584
				text = "with"
			intervals [841]:
				xmin = 460.5584
				xmax = 460.6784
				text = "my"
			intervals [842]:
				xmin = 460.6784
				xmax = 460.9884
				text = "mom"
			intervals [843]:
				xmin = 460.9884
				xmax = 461.3784
				text = "soon"
			intervals [844]:
				xmin = 461.3784
				xmax = 462.3083
				text = ""
			intervals [845]:
				xmin = 462.3083
				xmax = 462.4183
				text = "well"
			intervals [846]:
				xmin = 462.4183
				xmax = 462.5083
				text = "i"
			intervals [847]:
				xmin = 462.5083
				xmax = 462.8283
				text = "basically"
			intervals [848]:
				xmin = 462.8283
				xmax = 462.9583
				text = "am"
			intervals [849]:
				xmin = 462.9583
				xmax = 463.1383
				text = "living"
			intervals [850]:
				xmin = 463.1383
				xmax = 463.2283
				text = "with"
			intervals [851]:
				xmin = 463.2283
				xmax = 463.3083
				text = "my"
			intervals [852]:
				xmin = 463.3083
				xmax = 463.5983
				text = "mom"
			intervals [853]:
				xmin = 463.5983
				xmax = 463.8883
				text = "but"
			intervals [854]:
				xmin = 463.8883
				xmax = 464.5009
				text = ""
			intervals [855]:
				xmin = 464.5009
				xmax = 465.0609
				text = "my"
			intervals [856]:
				xmin = 465.0609
				xmax = 465.4445
				text = ""
			intervals [857]:
				xmin = 465.4445
				xmax = 465.6345
				text = "my"
			intervals [858]:
				xmin = 465.6345
				xmax = 465.9745
				text = "school"
			intervals [859]:
				xmin = 465.9745
				xmax = 466.2245
				text = "stuff"
			intervals [860]:
				xmin = 466.2245
				xmax = 466.4545
				text = "still"
			intervals [861]:
				xmin = 466.4545
				xmax = 466.6245
				text = "say"
			intervals [862]:
				xmin = 466.6245
				xmax = 466.7445
				text = "with"
			intervals [863]:
				xmin = 466.7445
				xmax = 466.8845
				text = "my"
			intervals [864]:
				xmin = 466.8845
				xmax = 467.1945
				text = "foster"
			intervals [865]:
				xmin = 467.1945
				xmax = 467.5245
				text = "mom"
			intervals [866]:
				xmin = 467.5245
				xmax = 471.5705
				text = ""
			intervals [867]:
				xmin = 471.5705
				xmax = 471.6805
				text = "mm-hm"
			intervals [868]:
				xmin = 471.6805
				xmax = 472.3177
				text = ""
			intervals [869]:
				xmin = 472.3177
				xmax = 472.7577
				text = "so"
			intervals [870]:
				xmin = 472.7577
				xmax = 473.4014
				text = ""
			intervals [871]:
				xmin = 473.4014
				xmax = 473.6114
				text = "my"
			intervals [872]:
				xmin = 473.6114
				xmax = 474.1914
				text = "uncle"
			intervals [873]:
				xmin = 474.1914
				xmax = 474.6914
				text = "and"
			intervals [874]:
				xmin = 474.6914
				xmax = 474.828
				text = ""
			intervals [875]:
				xmin = 474.828
				xmax = 475.008
				text = "my"
			intervals [876]:
				xmin = 475.008
				xmax = 475.288
				text = "step"
			intervals [877]:
				xmin = 475.288
				xmax = 475.678
				text = "father"
			intervals [878]:
				xmin = 475.678
				xmax = 475.778
				text = ""
			intervals [879]:
				xmin = 475.778
				xmax = 475.988
				text = "which"
			intervals [880]:
				xmin = 475.988
				xmax = 476.128
				text = "is"
			intervals [881]:
				xmin = 476.128
				xmax = 476.318
				text = "not"
			intervals [882]:
				xmin = 476.318
				xmax = 476.428
				text = "my"
			intervals [883]:
				xmin = 476.428
				xmax = 476.658
				text = "step"
			intervals [884]:
				xmin = 476.658
				xmax = 476.908
				text = "father"
			intervals [885]:
				xmin = 476.908
				xmax = 477.238
				text = "anymore"
			intervals [886]:
				xmin = 477.238
				xmax = 478.1706
				text = ""
			intervals [887]:
				xmin = 478.1706
				xmax = 478.6206
				text = "um"
			intervals [888]:
				xmin = 478.6206
				xmax = 479.5118
				text = ""
			intervals [889]:
				xmin = 479.5118
				xmax = 479.6318
				text = "we"
			intervals [890]:
				xmin = 479.6318
				xmax = 479.7718
				text = "were"
			intervals [891]:
				xmin = 479.7718
				xmax = 479.9518
				text = "all"
			intervals [892]:
				xmin = 479.9518
				xmax = 480.1318
				text = "living"
			intervals [893]:
				xmin = 480.1318
				xmax = 480.2618
				text = "in"
			intervals [894]:
				xmin = 480.2618
				xmax = 480.3918
				text = "a"
			intervals [895]:
				xmin = 480.3918
				xmax = 480.9218
				text = "house"
			intervals [896]:
				xmin = 480.9218
				xmax = 481.2342
				text = ""
			intervals [897]:
				xmin = 481.2342
				xmax = 482.0342
				text = "and"
			intervals [898]:
				xmin = 482.0342
				xmax = 482.5649
				text = ""
			intervals [899]:
				xmin = 482.5649
				xmax = 483.3749
				text = "my"
			intervals [900]:
				xmin = 483.3749
				xmax = 483.6536
				text = ""
			intervals [901]:
				xmin = 483.6536
				xmax = 484.0936
				text = "um"
			intervals [902]:
				xmin = 484.0936
				xmax = 484.2136
				text = ""
			intervals [903]:
				xmin = 484.2136
				xmax = 484.3936
				text = "my"
			intervals [904]:
				xmin = 484.3936
				xmax = 484.6736
				text = "step"
			intervals [905]:
				xmin = 484.6736
				xmax = 484.9836
				text = "father"
			intervals [906]:
				xmin = 484.9836
				xmax = 485.0436
				text = "and"
			intervals [907]:
				xmin = 485.0436
				xmax = 485.2136
				text = "my"
			intervals [908]:
				xmin = 485.2136
				xmax = 485.7336
				text = "uncle"
			intervals [909]:
				xmin = 485.7336
				xmax = 486.0028
				text = ""
			intervals [910]:
				xmin = 486.0028
				xmax = 486.1728
				text = "they"
			intervals [911]:
				xmin = 486.1728
				xmax = 486.2728
				text = "were"
			intervals [912]:
				xmin = 486.2728
				xmax = 486.6228
				text = "smoking"
			intervals [913]:
				xmin = 486.6228
				xmax = 487.1728
				text = "marijuana"
			intervals [914]:
				xmin = 487.1728
				xmax = 487.4913
				text = ""
			intervals [915]:
				xmin = 487.4913
				xmax = 487.8013
				text = "and"
			intervals [916]:
				xmin = 487.8013
				xmax = 488.2114
				text = ""
			intervals [917]:
				xmin = 488.2114
				xmax = 488.3414
				text = "they"
			intervals [918]:
				xmin = 488.3414
				xmax = 488.4914
				text = "came"
			intervals [919]:
				xmin = 488.4914
				xmax = 488.7114
				text = "into"
			intervals [920]:
				xmin = 488.7114
				xmax = 488.8314
				text = "the"
			intervals [921]:
				xmin = 488.8314
				xmax = 489.4414
				text = "house"
			intervals [922]:
				xmin = 489.4414
				xmax = 489.8155
				text = ""
			intervals [923]:
				xmin = 489.8155
				xmax = 489.9555
				text = "and"
			intervals [924]:
				xmin = 489.9555
				xmax = 490.0855
				text = "they"
			intervals [925]:
				xmin = 490.0855
				xmax = 490.3755
				text = "seen"
			intervals [926]:
				xmin = 490.3755
				xmax = 490.4255
				text = "a"
			intervals [927]:
				xmin = 490.4255
				xmax = 490.6155
				text = "whole"
			intervals [928]:
				xmin = 490.6155
				xmax = 490.8055
				text = "lot"
			intervals [929]:
				xmin = 490.8055
				xmax = 490.8855
				text = "of"
			intervals [930]:
				xmin = 490.8855
				xmax = 491.4555
				text = "marijuana"
			intervals [931]:
				xmin = 491.4555
				xmax = 491.7155
				text = "because"
			intervals [932]:
				xmin = 491.7155
				xmax = 491.9555
				text = "someone"
			intervals [933]:
				xmin = 491.9555
				xmax = 492.1655
				text = "called"
			intervals [934]:
				xmin = 492.1655
				xmax = 492.2255
				text = "the"
			intervals [935]:
				xmin = 492.2255
				xmax = 492.6455
				text = "police"
			intervals [936]:
				xmin = 492.6455
				xmax = 492.7055
				text = ""
			intervals [937]:
				xmin = 492.7055
				xmax = 492.8955
				text = "and"
			intervals [938]:
				xmin = 492.8955
				xmax = 493.1855
				text = "lied"
			intervals [939]:
				xmin = 493.1855
				xmax = 493.3055
				text = "and"
			intervals [940]:
				xmin = 493.3055
				xmax = 493.4955
				text = "said"
			intervals [941]:
				xmin = 493.4955
				xmax = 493.7355
				text = "that"
			intervals [942]:
				xmin = 493.7355
				xmax = 494.0691
				text = ""
			intervals [943]:
				xmin = 494.0691
				xmax = 494.3091
				text = "my"
			intervals [944]:
				xmin = 494.3091
				xmax = 494.7091
				text = "fath-"
			intervals [945]:
				xmin = 494.7091
				xmax = 494.7591
				text = ""
			intervals [946]:
				xmin = 494.7591
				xmax = 494.9591
				text = "my"
			intervals [947]:
				xmin = 494.9591
				xmax = 495.1791
				text = "step"
			intervals [948]:
				xmin = 495.1791
				xmax = 495.4391
				text = "father"
			intervals [949]:
				xmin = 495.4391
				xmax = 495.4991
				text = "and"
			intervals [950]:
				xmin = 495.4991
				xmax = 495.6691
				text = "my"
			intervals [951]:
				xmin = 495.6691
				xmax = 495.9891
				text = "uncle"
			intervals [952]:
				xmin = 495.9891
				xmax = 496.1191
				text = "was"
			intervals [953]:
				xmin = 496.1191
				xmax = 496.6091
				text = "selling"
			intervals [954]:
				xmin = 496.6091
				xmax = 496.8471
				text = ""
			intervals [955]:
				xmin = 496.8471
				xmax = 497.2171
				text = "marijuana"
			intervals [956]:
				xmin = 497.2171
				xmax = 497.3471
				text = "out"
			intervals [957]:
				xmin = 497.3471
				xmax = 497.4171
				text = "of"
			intervals [958]:
				xmin = 497.4171
				xmax = 497.4771
				text = "the"
			intervals [959]:
				xmin = 497.4771
				xmax = 497.7471
				text = "house"
			intervals [960]:
				xmin = 497.7471
				xmax = 497.7771
				text = ""
			intervals [961]:
				xmin = 497.7771
				xmax = 497.8971
				text = "they"
			intervals [962]:
				xmin = 497.8971
				xmax = 498.0971
				text = "found"
			intervals [963]:
				xmin = 498.0971
				xmax = 498.1271
				text = "a"
			intervals [964]:
				xmin = 498.1271
				xmax = 498.3871
				text = "ounce"
			intervals [965]:
				xmin = 498.3871
				xmax = 498.4671
				text = "of"
			intervals [966]:
				xmin = 498.4671
				xmax = 498.6171
				text = "weed"
			intervals [967]:
				xmin = 498.6171
				xmax = 498.7271
				text = "in"
			intervals [968]:
				xmin = 498.7271
				xmax = 498.8571
				text = "our"
			intervals [969]:
				xmin = 498.8571
				xmax = 499.2771
				text = "closet"
			intervals [970]:
				xmin = 499.2771
				xmax = 507.0363
				text = ""
			intervals [971]:
				xmin = 507.0363
				xmax = 507.1963
				text = "at"
			intervals [972]:
				xmin = 507.1963
				xmax = 507.4463
				text = "first"
			intervals [973]:
				xmin = 507.4463
				xmax = 507.5063
				text = "me"
			intervals [974]:
				xmin = 507.5063
				xmax = 507.5663
				text = "and"
			intervals [975]:
				xmin = 507.5663
				xmax = 507.7063
				text = "my"
			intervals [976]:
				xmin = 507.7063
				xmax = 508.0363
				text = "sister"
			intervals [977]:
				xmin = 508.0363
				xmax = 508.2363
				text = "was"
			intervals [978]:
				xmin = 508.2363
				xmax = 508.8263
				text = "together"
			intervals [979]:
				xmin = 508.8263
				xmax = 508.9335
				text = ""
			intervals [980]:
				xmin = 508.9335
				xmax = 509.0835
				text = "but"
			intervals [981]:
				xmin = 509.0835
				xmax = 509.1835
				text = "me"
			intervals [982]:
				xmin = 509.1835
				xmax = 509.2435
				text = "and"
			intervals [983]:
				xmin = 509.2435
				xmax = 509.3535
				text = "her"
			intervals [984]:
				xmin = 509.3535
				xmax = 509.5635
				text = "kept"
			intervals [985]:
				xmin = 509.5635
				xmax = 509.8435
				text = "getting"
			intervals [986]:
				xmin = 509.8435
				xmax = 510.2535
				text = "into"
			intervals [987]:
				xmin = 510.2535
				xmax = 510.4835
				text = "it"
			intervals [988]:
				xmin = 510.4835
				xmax = 511.0731
				text = ""
			intervals [989]:
				xmin = 511.0731
				xmax = 511.1931
				text = "so"
			intervals [990]:
				xmin = 511.1931
				xmax = 511.2731
				text = "they"
			intervals [991]:
				xmin = 511.2731
				xmax = 511.8031
				text = "separated"
			intervals [992]:
				xmin = 511.8031
				xmax = 512.1831
				text = "us"
			intervals [993]:
				xmin = 512.1831
				xmax = 512.4177
				text = ""
			intervals [994]:
				xmin = 512.4177
				xmax = 512.5877
				text = "my"
			intervals [995]:
				xmin = 512.5877
				xmax = 512.8077
				text = "little"
			intervals [996]:
				xmin = 512.8077
				xmax = 513.1577
				text = "brothers"
			intervals [997]:
				xmin = 513.1577
				xmax = 513.2377
				text = "are"
			intervals [998]:
				xmin = 513.2377
				xmax = 513.2777
				text = ""
			intervals [999]:
				xmin = 513.2777
				xmax = 513.4777
				text = "were"
			intervals [1000]:
				xmin = 513.4777
				xmax = 514.0577
				text = "together"
			intervals [1001]:
				xmin = 514.0577
				xmax = 514.2506
				text = ""
			intervals [1002]:
				xmin = 514.2506
				xmax = 514.3806
				text = "then"
			intervals [1003]:
				xmin = 514.3806
				xmax = 514.5106
				text = "my"
			intervals [1004]:
				xmin = 514.5106
				xmax = 514.8306
				text = "mom"
			intervals [1005]:
				xmin = 514.8306
				xmax = 515.0106
				text = "was"
			intervals [1006]:
				xmin = 515.0106
				xmax = 515.3706
				text = "pregnant"
			intervals [1007]:
				xmin = 515.3706
				xmax = 515.4606
				text = "when"
			intervals [1008]:
				xmin = 515.4606
				xmax = 515.6506
				text = "she"
			intervals [1009]:
				xmin = 515.6506
				xmax = 515.9806
				text = "got"
			intervals [1010]:
				xmin = 515.9806
				xmax = 516.7033
				text = ""
			intervals [1011]:
				xmin = 516.7033
				xmax = 516.8533
				text = "when"
			intervals [1012]:
				xmin = 516.8533
				xmax = 516.9733
				text = "we"
			intervals [1013]:
				xmin = 516.9733
				xmax = 517.1733
				text = "got"
			intervals [1014]:
				xmin = 517.1733
				xmax = 517.4433
				text = "taken"
			intervals [1015]:
				xmin = 517.4433
				xmax = 517.7133
				text = "away"
			intervals [1016]:
				xmin = 517.7133
				xmax = 517.9092
				text = ""
			intervals [1017]:
				xmin = 517.9092
				xmax = 518.1392
				text = "so"
			intervals [1018]:
				xmin = 518.1392
				xmax = 518.3092
				text = "my"
			intervals [1019]:
				xmin = 518.3092
				xmax = 518.5092
				text = "little"
			intervals [1020]:
				xmin = 518.5092
				xmax = 518.7692
				text = "brother"
			intervals [1021]:
				xmin = 518.7692
				xmax = 518.9292
				text = "has"
			intervals [1022]:
				xmin = 518.9292
				xmax = 519.1992
				text = "always"
			intervals [1023]:
				xmin = 519.1992
				xmax = 519.3592
				text = "been"
			intervals [1024]:
				xmin = 519.3592
				xmax = 519.6192
				text = "home"
			intervals [1025]:
				xmin = 519.6192
				xmax = 519.7792
				text = "all"
			intervals [1026]:
				xmin = 519.7792
				xmax = 519.8792
				text = "his"
			intervals [1027]:
				xmin = 519.8792
				xmax = 519.9292
				text = ""
			intervals [1028]:
				xmin = 519.9292
				xmax = 520.2692
				text = "life"
			intervals [1029]:
				xmin = 520.2692
				xmax = 527.7321
				text = ""
			intervals [1030]:
				xmin = 527.7321
				xmax = 527.8721
				text = "i'm"
			intervals [1031]:
				xmin = 527.8721
				xmax = 528.2021
				text = "home"
			intervals [1032]:
				xmin = 528.2021
				xmax = 528.4121
				text = "with"
			intervals [1033]:
				xmin = 528.4121
				xmax = 528.6521
				text = "her"
			intervals [1034]:
				xmin = 528.6521
				xmax = 528.6821
				text = ""
			intervals [1035]:
				xmin = 528.6821
				xmax = 528.9221
				text = "but"
			intervals [1036]:
				xmin = 528.9221
				xmax = 529.1921
				text = "my"
			intervals [1037]:
				xmin = 529.1921
				xmax = 529.7332
				text = ""
			intervals [1038]:
				xmin = 529.7332
				xmax = 529.9132
				text = "my"
			intervals [1039]:
				xmin = 529.9132
				xmax = 530.4532
				text = "paperwork"
			intervals [1040]:
				xmin = 530.4532
				xmax = 530.5232
				text = ""
			intervals [1041]:
				xmin = 530.5232
				xmax = 530.8132
				text = "haven't"
			intervals [1042]:
				xmin = 530.8132
				xmax = 531.0332
				text = "got"
			intervals [1043]:
				xmin = 531.0332
				xmax = 531.4332
				text = "switched"
			intervals [1044]:
				xmin = 531.4332
				xmax = 531.6232
				text = "over"
			intervals [1045]:
				xmin = 531.6232
				xmax = 531.8432
				text = "yet"
			intervals [1046]:
				xmin = 531.8432
				xmax = 531.9732
				text = "to"
			intervals [1047]:
				xmin = 531.9732
				xmax = 532.1132
				text = "her"
			intervals [1048]:
				xmin = 532.1132
				xmax = 532.7032
				text = "address"
			intervals [1049]:
				xmin = 532.7032
				xmax = 537.1246
				text = ""
			intervals [1050]:
				xmin = 537.1246
				xmax = 537.5346
				text = "mm-hm"
			intervals [1051]:
				xmin = 537.5346
				xmax = 540.1127
				text = ""
			intervals [1052]:
				xmin = 540.1127
				xmax = 540.5127
				text = "no"
			intervals [1053]:
				xmin = 540.5127
				xmax = 540.7429
				text = ""
			intervals [1054]:
				xmin = 540.7429
				xmax = 540.9329
				text = "she"
			intervals [1055]:
				xmin = 540.9329
				xmax = 541.1329
				text = "did"
			intervals [1056]:
				xmin = 541.1329
				xmax = 541.3129
				text = "had"
			intervals [1057]:
				xmin = 541.3129
				xmax = 541.7129
				text = "everything"
			intervals [1058]:
				xmin = 541.7129
				xmax = 541.8329
				text = "she"
			intervals [1059]:
				xmin = 541.8329
				xmax = 541.9629
				text = "had"
			intervals [1060]:
				xmin = 541.9629
				xmax = 542.0529
				text = "to"
			intervals [1061]:
				xmin = 542.0529
				xmax = 542.0829
				text = ""
			intervals [1062]:
				xmin = 542.0829
				xmax = 542.3829
				text = "do"
			intervals [1063]:
				xmin = 542.3829
				xmax = 542.5729
				text = "she"
			intervals [1064]:
				xmin = 542.5729
				xmax = 542.7629
				text = "had"
			intervals [1065]:
				xmin = 542.7629
				xmax = 542.8629
				text = "to"
			intervals [1066]:
				xmin = 542.8629
				xmax = 543.0029
				text = "get"
			intervals [1067]:
				xmin = 543.0029
				xmax = 543.0629
				text = "a"
			intervals [1068]:
				xmin = 543.0629
				xmax = 543.2629
				text = "new"
			intervals [1069]:
				xmin = 543.2629
				xmax = 543.3029
				text = ""
			intervals [1070]:
				xmin = 543.3029
				xmax = 543.6029
				text = "home"
			intervals [1071]:
				xmin = 543.6029
				xmax = 543.7729
				text = "she"
			intervals [1072]:
				xmin = 543.7729
				xmax = 543.9229
				text = "had"
			intervals [1073]:
				xmin = 543.9229
				xmax = 544.0329
				text = "to"
			intervals [1074]:
				xmin = 544.0329
				xmax = 544.2129
				text = "get"
			intervals [1075]:
				xmin = 544.2129
				xmax = 544.3229
				text = "a"
			intervals [1076]:
				xmin = 544.3229
				xmax = 544.3629
				text = ""
			intervals [1077]:
				xmin = 544.3629
				xmax = 544.9329
				text = "job"
			intervals [1078]:
				xmin = 544.9329
				xmax = 545.4026
				text = ""
			intervals [1079]:
				xmin = 545.4026
				xmax = 545.5826
				text = "and"
			intervals [1080]:
				xmin = 545.5826
				xmax = 545.7226
				text = "in"
			intervals [1081]:
				xmin = 545.7226
				xmax = 545.9426
				text = "order"
			intervals [1082]:
				xmin = 545.9426
				xmax = 546.0426
				text = "for"
			intervals [1083]:
				xmin = 546.0426
				xmax = 546.1026
				text = "her"
			intervals [1084]:
				xmin = 546.1026
				xmax = 546.1826
				text = "to"
			intervals [1085]:
				xmin = 546.1826
				xmax = 546.2926
				text = "get"
			intervals [1086]:
				xmin = 546.2926
				xmax = 546.3326
				text = "a"
			intervals [1087]:
				xmin = 546.3326
				xmax = 546.4626
				text = "new"
			intervals [1088]:
				xmin = 546.4626
				xmax = 546.6826
				text = "home"
			intervals [1089]:
				xmin = 546.6826
				xmax = 546.7926
				text = "she"
			intervals [1090]:
				xmin = 546.7926
				xmax = 546.8826
				text = "had"
			intervals [1091]:
				xmin = 546.8826
				xmax = 547.0626
				text = "to"
			intervals [1092]:
				xmin = 547.0626
				xmax = 547.2826
				text = "into"
			intervals [1093]:
				xmin = 547.2826
				xmax = 547.3226
				text = "a"
			intervals [1094]:
				xmin = 547.3226
				xmax = 547.5426
				text = "shelt-"
			intervals [1095]:
				xmin = 547.5426
				xmax = 547.6426
				text = ""
			intervals [1096]:
				xmin = 547.6426
				xmax = 548.1826
				text = "shelter"
			intervals [1097]:
				xmin = 548.1826
				xmax = 548.3026
				text = "to"
			intervals [1098]:
				xmin = 548.3026
				xmax = 548.5126
				text = "get"
			intervals [1099]:
				xmin = 548.5126
				xmax = 548.5526
				text = "a"
			intervals [1100]:
				xmin = 548.5526
				xmax = 549.1626
				text = "voucher"
			intervals [1101]:
				xmin = 549.1626
				xmax = 549.6556
				text = ""
			intervals [1102]:
				xmin = 549.6556
				xmax = 549.8556
				text = "and"
			intervals [1103]:
				xmin = 549.8556
				xmax = 549.9956
				text = "now"
			intervals [1104]:
				xmin = 549.9956
				xmax = 550.2056
				text = "she"
			intervals [1105]:
				xmin = 550.2056
				xmax = 550.4056
				text = "has"
			intervals [1106]:
				xmin = 550.4056
				xmax = 550.4656
				text = "a"
			intervals [1107]:
				xmin = 550.4656
				xmax = 550.7556
				text = "job"
			intervals [1108]:
				xmin = 550.7556
				xmax = 550.9456
				text = "she"
			intervals [1109]:
				xmin = 550.9456
				xmax = 551.2556
				text = "works"
			intervals [1110]:
				xmin = 551.2556
				xmax = 551.3456
				text = "at"
			intervals [1111]:
				xmin = 551.3456
				xmax = 551.3956
				text = "a"
			intervals [1112]:
				xmin = 551.3956
				xmax = 551.4256
				text = ""
			intervals [1113]:
				xmin = 551.4256
				xmax = 551.9756
				text = "hotel"
			intervals [1114]:
				xmin = 551.9756
				xmax = 552.0156
				text = "i"
			intervals [1115]:
				xmin = 552.0156
				xmax = 552.1556
				text = "don't"
			intervals [1116]:
				xmin = 552.1556
				xmax = 552.3456
				text = "know"
			intervals [1117]:
				xmin = 552.3456
				xmax = 552.4256
				text = "the"
			intervals [1118]:
				xmin = 552.4256
				xmax = 552.6456
				text = "name"
			intervals [1119]:
				xmin = 552.6456
				xmax = 552.8256
				text = "of"
			intervals [1120]:
				xmin = 552.8256
				xmax = 552.9556
				text = "it"
			intervals [1121]:
				xmin = 552.9556
				xmax = 554.2686
				text = ""
			intervals [1122]:
				xmin = 554.2686
				xmax = 554.8886
				text = "um"
			intervals [1123]:
				xmin = 554.8886
				xmax = 555.7628
				text = ""
			intervals [1124]:
				xmin = 555.7628
				xmax = 556.1328
				text = "and"
			intervals [1125]:
				xmin = 556.1328
				xmax = 556.5704
				text = ""
			intervals [1126]:
				xmin = 556.5704
				xmax = 556.7804
				text = "she"
			intervals [1127]:
				xmin = 556.7804
				xmax = 557.0004
				text = "has"
			intervals [1128]:
				xmin = 557.0004
				xmax = 557.1004
				text = "a"
			intervals [1129]:
				xmin = 557.1004
				xmax = 557.7404
				text = "house"
			intervals [1130]:
				xmin = 557.7404
				xmax = 560.3618
				text = ""
			intervals [1131]:
				xmin = 560.3618
				xmax = 560.4718
				text = "and"
			intervals [1132]:
				xmin = 560.4718
				xmax = 560.6918
				text = "just"
			intervals [1133]:
				xmin = 560.6918
				xmax = 560.7218
				text = ""
			intervals [1134]:
				xmin = 560.7218
				xmax = 561.1718
				text = "everything"
			intervals [1135]:
				xmin = 561.1718
				xmax = 561.2318
				text = "is"
			intervals [1136]:
				xmin = 561.2318
				xmax = 561.4618
				text = "just"
			intervals [1137]:
				xmin = 561.4618
				xmax = 561.6718
				text = "back"
			intervals [1138]:
				xmin = 561.6718
				xmax = 561.8618
				text = "to"
			intervals [1139]:
				xmin = 561.8618
				xmax = 562.1218
				text = "normal"
			intervals [1140]:
				xmin = 562.1218
				xmax = 562.4718
				text = "before"
			intervals [1141]:
				xmin = 562.4718
				xmax = 562.5718
				text = "i"
			intervals [1142]:
				xmin = 562.5718
				xmax = 563.0118
				text = "left"
			intervals [1143]:
				xmin = 563.0118
				xmax = 568.668
				text = ""
			intervals [1144]:
				xmin = 568.668
				xmax = 568.838
				text = "my"
			intervals [1145]:
				xmin = 568.838
				xmax = 569.038
				text = "little"
			intervals [1146]:
				xmin = 569.038
				xmax = 569.348
				text = "sister"
			intervals [1147]:
				xmin = 569.348
				xmax = 569.618
				text = "came"
			intervals [1148]:
				xmin = 569.618
				xmax = 569.818
				text = "here"
			intervals [1149]:
				xmin = 569.818
				xmax = 571.9232
				text = ""
			intervals [1150]:
				xmin = 571.9232
				xmax = 572.2332
				text = "mm-hm"
			intervals [1151]:
				xmin = 572.2332
				xmax = 578.307
				text = ""
			intervals [1152]:
				xmin = 578.307
				xmax = 578.797
				text = "um"
			intervals [1153]:
				xmin = 578.797
				xmax = 579.9979
				text = ""
			intervals [1154]:
				xmin = 579.9979
				xmax = 580.1379
				text = "cause"
			intervals [1155]:
				xmin = 580.1379
				xmax = 580.2779
				text = "my"
			intervals [1156]:
				xmin = 580.2779
				xmax = 580.4379
				text = "little"
			intervals [1157]:
				xmin = 580.4379
				xmax = 580.6479
				text = "sister"
			intervals [1158]:
				xmin = 580.6479
				xmax = 580.7079
				text = "she"
			intervals [1159]:
				xmin = 580.7079
				xmax = 580.8279
				text = "used"
			intervals [1160]:
				xmin = 580.8279
				xmax = 580.8879
				text = "to"
			intervals [1161]:
				xmin = 580.8879
				xmax = 581.0979
				text = "come"
			intervals [1162]:
				xmin = 581.0979
				xmax = 581.2879
				text = "home"
			intervals [1163]:
				xmin = 581.2879
				xmax = 581.3679
				text = "and"
			intervals [1164]:
				xmin = 581.3679
				xmax = 581.5679
				text = "tell"
			intervals [1165]:
				xmin = 581.5679
				xmax = 581.6579
				text = "me"
			intervals [1166]:
				xmin = 581.6579
				xmax = 581.7879
				text = "how"
			intervals [1167]:
				xmin = 581.7879
				xmax = 582.0079
				text = "much"
			intervals [1168]:
				xmin = 582.0079
				xmax = 582.2779
				text = "fun"
			intervals [1169]:
				xmin = 582.2779
				xmax = 582.4179
				text = "she"
			intervals [1170]:
				xmin = 582.4179
				xmax = 582.4779
				text = ""
			intervals [1171]:
				xmin = 582.4779
				xmax = 582.6279
				text = "had"
			intervals [1172]:
				xmin = 582.6279
				xmax = 582.6979
				text = "at"
			intervals [1173]:
				xmin = 582.6979
				xmax = 582.7379
				text = ""
			intervals [1174]:
				xmin = 582.7379
				xmax = 582.7979
				text = "the"
			intervals [1175]:
				xmin = 582.7979
				xmax = 582.8379
				text = ""
			intervals [1176]:
				xmin = 582.8379
				xmax = 582.9579
				text = "boys"
			intervals [1177]:
				xmin = 582.9579
				xmax = 583.0179
				text = "and"
			intervals [1178]:
				xmin = 583.0179
				xmax = 583.1679
				text = ""
			intervals [1179]:
				xmin = 583.1679
				xmax = 583.4579
				text = "girls"
			intervals [1180]:
				xmin = 583.4579
				xmax = 583.7679
				text = "club"
			intervals [1181]:
				xmin = 583.7679
				xmax = 586.6236
				text = ""
			intervals [1182]:
				xmin = 586.6236
				xmax = 586.7936
				text = "two"
			intervals [1183]:
				xmin = 586.7936
				xmax = 587.0936
				text = "years"
			intervals [1184]:
				xmin = 587.0936
				xmax = 587.3536
				text = "ago"
			intervals [1185]:
				xmin = 587.3536
				xmax = 588.0048
				text = ""
			intervals [1186]:
				xmin = 588.0048
				xmax = 588.1348
				text = "no"
			intervals [1187]:
				xmin = 588.1348
				xmax = 588.2748
				text = ""
			intervals [1188]:
				xmin = 588.2748
				xmax = 588.4448
				text = "three"
			intervals [1189]:
				xmin = 588.4448
				xmax = 588.6848
				text = "years"
			intervals [1190]:
				xmin = 588.6848
				xmax = 588.9348
				text = "ago"
			intervals [1191]:
				xmin = 588.9348
				xmax = 591.0371
				text = ""
			intervals [1192]:
				xmin = 591.0371
				xmax = 591.3171
				text = "mm-hm"
			intervals [1193]:
				xmin = 591.3171
				xmax = 595.2119
				text = ""
			intervals [1194]:
				xmin = 595.2119
				xmax = 595.3919
				text = "when"
			intervals [1195]:
				xmin = 595.3919
				xmax = 595.4819
				text = "i"
			intervals [1196]:
				xmin = 595.4819
				xmax = 595.6319
				text = "was"
			intervals [1197]:
				xmin = 595.6319
				xmax = 595.7619
				text = "on"
			intervals [1198]:
				xmin = 595.7619
				xmax = 595.8419
				text = "the"
			intervals [1199]:
				xmin = 595.8419
				xmax = 596.1619
				text = "dance"
			intervals [1200]:
				xmin = 596.1619
				xmax = 596.3419
				text = "team"
			intervals [1201]:
				xmin = 596.3419
				xmax = 596.4519
				text = "and"
			intervals [1202]:
				xmin = 596.4519
				xmax = 596.5219
				text = "i"
			intervals [1203]:
				xmin = 596.5219
				xmax = 597.1319
				text = "performed"
			intervals [1204]:
				xmin = 597.1319
				xmax = 597.7308
				text = ""
			intervals [1205]:
				xmin = 597.7308
				xmax = 597.8608
				text = "in"
			intervals [1206]:
				xmin = 597.8608
				xmax = 597.9408
				text = "the"
			intervals [1207]:
				xmin = 597.9408
				xmax = 598.2308
				text = "summer"
			intervals [1208]:
				xmin = 598.2308
				xmax = 598.5908
				text = "time"
			intervals [1209]:
				xmin = 598.5908
				xmax = 600.5354
				text = ""
			intervals [1210]:
				xmin = 600.5354
				xmax = 600.9754
				text = "um"
			intervals [1211]:
				xmin = 600.9754
				xmax = 601.6161
				text = ""
			intervals [1212]:
				xmin = 601.6161
				xmax = 601.7461
				text = "a"
			intervals [1213]:
				xmin = 601.7461
				xmax = 601.9861
				text = "place"
			intervals [1214]:
				xmin = 601.9861
				xmax = 602.0861
				text = "with"
			intervals [1215]:
				xmin = 602.0861
				xmax = 602.1961
				text = "no"
			intervals [1216]:
				xmin = 602.1961
				xmax = 602.4161
				text = "name"
			intervals [1217]:
				xmin = 602.4161
				xmax = 602.5361
				text = "by"
			intervals [1218]:
				xmin = 602.5361
				xmax = 602.8261
				text = "michael"
			intervals [1219]:
				xmin = 602.8261
				xmax = 603.2861
				text = "jackson"
			intervals [1220]:
				xmin = 603.2861
				xmax = 603.3861
				text = ""
			intervals [1221]:
				xmin = 603.3861
				xmax = 603.5761
				text = "with"
			intervals [1222]:
				xmin = 603.5761
				xmax = 603.6761
				text = "miss"
			intervals [1223]:
				xmin = 603.6761
				xmax = 603.7161
				text = ""
			intervals [1224]:
				xmin = 603.7161
				xmax = 604.0761
				text = "rdx"
			intervals [1225]:
				xmin = 604.0761
				xmax = 607.3218
				text = ""
			intervals [1226]:
				xmin = 607.3218
				xmax = 607.6118
				text = "yeah"
			intervals [1227]:
				xmin = 607.6118
				xmax = 623.1863
				text = ""
			intervals [1228]:
				xmin = 623.1863
				xmax = 623.4663
				text = "um"
			intervals [1229]:
				xmin = 623.4663
				xmax = 623.6563
				text = "it"
			intervals [1230]:
				xmin = 623.6563
				xmax = 623.7663
				text = "was"
			intervals [1231]:
				xmin = 623.7663
				xmax = 623.9763
				text = "like"
			intervals [1232]:
				xmin = 623.9763
				xmax = 624.0063
				text = ""
			intervals [1233]:
				xmin = 624.0063
				xmax = 624.1763
				text = "it"
			intervals [1234]:
				xmin = 624.1763
				xmax = 624.3463
				text = "gave"
			intervals [1235]:
				xmin = 624.3463
				xmax = 624.4263
				text = "me"
			intervals [1236]:
				xmin = 624.4263
				xmax = 624.4563
				text = "a"
			intervals [1237]:
				xmin = 624.4563
				xmax = 625.0263
				text = "opportunity"
			intervals [1238]:
				xmin = 625.0263
				xmax = 625.1263
				text = "to"
			intervals [1239]:
				xmin = 625.1263
				xmax = 625.4263
				text = "know"
			intervals [1240]:
				xmin = 625.4263
				xmax = 625.5063
				text = ""
			intervals [1241]:
				xmin = 625.5063
				xmax = 625.9163
				text = "different"
			intervals [1242]:
				xmin = 625.9163
				xmax = 626.3563
				text = "colleges"
			intervals [1243]:
				xmin = 626.3563
				xmax = 626.5063
				text = "cause"
			intervals [1244]:
				xmin = 626.5063
				xmax = 626.5663
				text = "i"
			intervals [1245]:
				xmin = 626.5663
				xmax = 626.6863
				text = "didn't"
			intervals [1246]:
				xmin = 626.6863
				xmax = 626.8063
				text = "know"
			intervals [1247]:
				xmin = 626.8063
				xmax = 626.8663
				text = "it"
			intervals [1248]:
				xmin = 626.8663
				xmax = 626.9863
				text = "was"
			intervals [1249]:
				xmin = 626.9863
				xmax = 627.0163
				text = "a"
			intervals [1250]:
				xmin = 627.0163
				xmax = 627.3563
				text = "college"
			intervals [1251]:
				xmin = 627.3563
				xmax = 627.6463
				text = "named"
			intervals [1252]:
				xmin = 627.6463
				xmax = 628.2963
				text = "nyu"
			intervals [1253]:
				xmin = 628.2963
				xmax = 628.676
				text = ""
			intervals [1254]:
				xmin = 628.676
				xmax = 628.826
				text = "i"
			intervals [1255]:
				xmin = 628.826
				xmax = 629.016
				text = "didn't"
			intervals [1256]:
				xmin = 629.016
				xmax = 629.186
				text = "know"
			intervals [1257]:
				xmin = 629.186
				xmax = 629.316
				text = "it"
			intervals [1258]:
				xmin = 629.316
				xmax = 629.476
				text = "was"
			intervals [1259]:
				xmin = 629.476
				xmax = 629.506
				text = "a"
			intervals [1260]:
				xmin = 629.506
				xmax = 629.776
				text = "college"
			intervals [1261]:
				xmin = 629.776
				xmax = 629.926
				text = "named"
			intervals [1262]:
				xmin = 629.926
				xmax = 630.206
				text = "medgar"
			intervals [1263]:
				xmin = 630.206
				xmax = 630.816
				text = "evers"
			intervals [1264]:
				xmin = 630.816
				xmax = 630.876
				text = ""
			intervals [1265]:
				xmin = 630.876
				xmax = 630.996
				text = "i"
			intervals [1266]:
				xmin = 630.996
				xmax = 631.176
				text = "didn't"
			intervals [1267]:
				xmin = 631.176
				xmax = 631.346
				text = "know"
			intervals [1268]:
				xmin = 631.346
				xmax = 631.456
				text = "it"
			intervals [1269]:
				xmin = 631.456
				xmax = 631.616
				text = "was"
			intervals [1270]:
				xmin = 631.616
				xmax = 631.656
				text = "a"
			intervals [1271]:
				xmin = 631.656
				xmax = 631.716
				text = ""
			intervals [1272]:
				xmin = 631.716
				xmax = 632.596
				text = "college"
			intervals [1273]:
				xmin = 632.596
				xmax = 633.2526
				text = ""
			intervals [1274]:
				xmin = 633.2526
				xmax = 633.8626
				text = "um"
			intervals [1275]:
				xmin = 633.8626
				xmax = 634.7857
				text = ""
			intervals [1276]:
				xmin = 634.7857
				xmax = 635.2157
				text = "temple"
			intervals [1277]:
				xmin = 635.2157
				xmax = 635.2657
				text = "i"
			intervals [1278]:
				xmin = 635.2657
				xmax = 635.4957
				text = "knew"
			intervals [1279]:
				xmin = 635.4957
				xmax = 635.8857
				text = "temple"
			intervals [1280]:
				xmin = 635.8857
				xmax = 636.0557
				text = "but"
			intervals [1281]:
				xmin = 636.0557
				xmax = 636.1057
				text = "i"
			intervals [1282]:
				xmin = 636.1057
				xmax = 636.2657
				text = "didn't"
			intervals [1283]:
				xmin = 636.2657
				xmax = 636.4657
				text = "know"
			intervals [1284]:
				xmin = 636.4657
				xmax = 636.7157
				text = "like"
			intervals [1285]:
				xmin = 636.7157
				xmax = 636.9057
				text = "all"
			intervals [1286]:
				xmin = 636.9057
				xmax = 636.9757
				text = "the"
			intervals [1287]:
				xmin = 636.9757
				xmax = 637.2157
				text = "other"
			intervals [1288]:
				xmin = 637.2157
				xmax = 637.6157
				text = "colleges"
			intervals [1289]:
				xmin = 637.6157
				xmax = 637.6457
				text = ""
			intervals [1290]:
				xmin = 637.6457
				xmax = 637.7057
				text = "we"
			intervals [1291]:
				xmin = 637.7057
				xmax = 637.8257
				text = "went"
			intervals [1292]:
				xmin = 637.8257
				xmax = 637.9357
				text = "to"
			intervals [1293]:
				xmin = 637.9357
				xmax = 638.1257
				text = "like"
			intervals [1294]:
				xmin = 638.1257
				xmax = 638.4057
				text = "sarah"
			intervals [1295]:
				xmin = 638.4057
				xmax = 638.7257
				text = "lawrence"
			intervals [1296]:
				xmin = 638.7257
				xmax = 638.7657
				text = "i"
			intervals [1297]:
				xmin = 638.7657
				xmax = 638.8957
				text = "didn't"
			intervals [1298]:
				xmin = 638.8957
				xmax = 638.9957
				text = "know"
			intervals [1299]:
				xmin = 638.9957
				xmax = 639.1357
				text = "that"
			intervals [1300]:
				xmin = 639.1357
				xmax = 639.2857
				text = "was"
			intervals [1301]:
				xmin = 639.2857
				xmax = 639.3257
				text = "a"
			intervals [1302]:
				xmin = 639.3257
				xmax = 639.9657
				text = "college"
			intervals [1303]:
				xmin = 639.9657
				xmax = 640.5512
				text = ""
			intervals [1304]:
				xmin = 640.5512
				xmax = 640.8312
				text = "um"
			intervals [1305]:
				xmin = 640.8312
				xmax = 640.9112
				text = "it"
			intervals [1306]:
				xmin = 640.9112
				xmax = 641.0712
				text = "just"
			intervals [1307]:
				xmin = 641.0712
				xmax = 641.2612
				text = "gave"
			intervals [1308]:
				xmin = 641.2612
				xmax = 641.3312
				text = "me"
			intervals [1309]:
				xmin = 641.3312
				xmax = 641.3812
				text = "a"
			intervals [1310]:
				xmin = 641.3812
				xmax = 641.9012
				text = "opportunity"
			intervals [1311]:
				xmin = 641.9012
				xmax = 642.0112
				text = "to"
			intervals [1312]:
				xmin = 642.0112
				xmax = 642.1812
				text = "see"
			intervals [1313]:
				xmin = 642.1812
				xmax = 642.3112
				text = "what"
			intervals [1314]:
				xmin = 642.3112
				xmax = 642.3612
				text = "a"
			intervals [1315]:
				xmin = 642.3612
				xmax = 642.7312
				text = "college"
			intervals [1316]:
				xmin = 642.7312
				xmax = 643.0012
				text = "life"
			intervals [1317]:
				xmin = 643.0012
				xmax = 643.3312
				text = "is"
			intervals [1318]:
				xmin = 643.3312
				xmax = 643.5312
				text = "and"
			intervals [1319]:
				xmin = 643.5312
				xmax = 645.3357
				text = ""
			intervals [1320]:
				xmin = 645.3357
				xmax = 645.8757
				text = "um"
			intervals [1321]:
				xmin = 645.8757
				xmax = 646.8435
				text = ""
			intervals [1322]:
				xmin = 646.8435
				xmax = 646.9135
				text = "it"
			intervals [1323]:
				xmin = 646.9135
				xmax = 647.0935
				text = "gave"
			intervals [1324]:
				xmin = 647.0935
				xmax = 647.2135
				text = "me"
			intervals [1325]:
				xmin = 647.2135
				xmax = 647.2735
				text = "a"
			intervals [1326]:
				xmin = 647.2735
				xmax = 647.5535
				text = "chance"
			intervals [1327]:
				xmin = 647.5535
				xmax = 647.6835
				text = "to"
			intervals [1328]:
				xmin = 647.6835
				xmax = 647.9035
				text = "really"
			intervals [1329]:
				xmin = 647.9035
				xmax = 648.1235
				text = "get"
			intervals [1330]:
				xmin = 648.1235
				xmax = 648.4435
				text = "close"
			intervals [1331]:
				xmin = 648.4435
				xmax = 648.5435
				text = "with"
			intervals [1332]:
				xmin = 648.5435
				xmax = 648.7035
				text = "some"
			intervals [1333]:
				xmin = 648.7035
				xmax = 649.0135
				text = "people"
			intervals [1334]:
				xmin = 649.0135
				xmax = 649.4135
				text = "cause"
			intervals [1335]:
				xmin = 649.4135
				xmax = 649.6181
				text = ""
			intervals [1336]:
				xmin = 649.6181
				xmax = 649.9381
				text = "before"
			intervals [1337]:
				xmin = 649.9381
				xmax = 650.0181
				text = "i"
			intervals [1338]:
				xmin = 650.0181
				xmax = 650.1781
				text = "went"
			intervals [1339]:
				xmin = 650.1781
				xmax = 650.2381
				text = "on"
			intervals [1340]:
				xmin = 650.2381
				xmax = 650.2981
				text = "the"
			intervals [1341]:
				xmin = 650.2981
				xmax = 650.6681
				text = "college"
			intervals [1342]:
				xmin = 650.6681
				xmax = 650.9081
				text = "tour"
			intervals [1343]:
				xmin = 650.9081
				xmax = 650.9881
				text = "i"
			intervals [1344]:
				xmin = 650.9881
				xmax = 651.1081
				text = "didn't"
			intervals [1345]:
				xmin = 651.1081
				xmax = 651.1581
				text = ""
			intervals [1346]:
				xmin = 651.1581
				xmax = 651.3581
				text = "really"
			intervals [1347]:
				xmin = 651.3581
				xmax = 651.4781
				text = ""
			intervals [1348]:
				xmin = 651.4781
				xmax = 651.7581
				text = "talk"
			intervals [1349]:
				xmin = 651.7581
				xmax = 651.8981
				text = "to"
			intervals [1350]:
				xmin = 651.8981
				xmax = 652.3281
				text = "nobody"
			intervals [1351]:
				xmin = 652.3281
				xmax = 652.6952
				text = ""
			intervals [1352]:
				xmin = 652.6952
				xmax = 652.8252
				text = "but"
			intervals [1353]:
				xmin = 652.8252
				xmax = 652.9952
				text = "now"
			intervals [1354]:
				xmin = 652.9952
				xmax = 653.1752
				text = "that"
			intervals [1355]:
				xmin = 653.1752
				xmax = 653.2852
				text = "i"
			intervals [1356]:
				xmin = 653.2852
				xmax = 653.7129
				text = ""
			intervals [1357]:
				xmin = 653.7129
				xmax = 653.8229
				text = "i"
			intervals [1358]:
				xmin = 653.8229
				xmax = 653.9829
				text = "used"
			intervals [1359]:
				xmin = 653.9829
				xmax = 654.0829
				text = "to"
			intervals [1360]:
				xmin = 654.0829
				xmax = 654.3229
				text = "talk"
			intervals [1361]:
				xmin = 654.3229
				xmax = 654.4029
				text = "to"
			intervals [1362]:
				xmin = 654.4029
				xmax = 654.6029
				text = "people"
			intervals [1363]:
				xmin = 654.6029
				xmax = 654.7429
				text = "but"
			intervals [1364]:
				xmin = 654.7429
				xmax = 654.8829
				text = "it"
			intervals [1365]:
				xmin = 654.8829
				xmax = 655.1429
				text = "wasn't"
			intervals [1366]:
				xmin = 655.1429
				xmax = 655.4229
				text = "like"
			intervals [1367]:
				xmin = 655.4229
				xmax = 655.6884
				text = ""
			intervals [1368]:
				xmin = 655.6884
				xmax = 655.9384
				text = "people"
			intervals [1369]:
				xmin = 655.9384
				xmax = 656.0584
				text = "that"
			intervals [1370]:
				xmin = 656.0584
				xmax = 656.1884
				text = "went"
			intervals [1371]:
				xmin = 656.1884
				xmax = 656.3084
				text = "on"
			intervals [1372]:
				xmin = 656.3084
				xmax = 656.3884
				text = "the"
			intervals [1373]:
				xmin = 656.3884
				xmax = 656.8484
				text = "college"
			intervals [1374]:
				xmin = 656.8484
				xmax = 657.0784
				text = "tour"
			intervals [1375]:
				xmin = 657.0784
				xmax = 657.6452
				text = ""
			intervals [1376]:
				xmin = 657.6452
				xmax = 657.8452
				text = "now"
			intervals [1377]:
				xmin = 657.8452
				xmax = 658.0152
				text = "i"
			intervals [1378]:
				xmin = 658.0152
				xmax = 658.2952
				text = "just"
			intervals [1379]:
				xmin = 658.2952
				xmax = 658.5552
				text = "talk"
			intervals [1380]:
				xmin = 658.5552
				xmax = 658.6852
				text = "to"
			intervals [1381]:
				xmin = 658.6852
				xmax = 659.0152
				text = "people"
			intervals [1382]:
				xmin = 659.0152
				xmax = 659.2652
				text = "now"
			intervals [1383]:
				xmin = 659.2652
				xmax = 660.2319
				text = ""
			intervals [1384]:
				xmin = 660.2319
				xmax = 660.4219
				text = "like"
			intervals [1385]:
				xmin = 660.4219
				xmax = 660.6219
				text = "those"
			intervals [1386]:
				xmin = 660.6219
				xmax = 660.6819
				text = "are"
			intervals [1387]:
				xmin = 660.6819
				xmax = 660.8319
				text = "my"
			intervals [1388]:
				xmin = 660.8319
				xmax = 661.4619
				text = "friends"
			intervals [1389]:
				xmin = 661.4619
				xmax = 664.2262
				text = ""
			intervals [1390]:
				xmin = 664.2262
				xmax = 664.8062
				text = "um"
			intervals [1391]:
				xmin = 664.8062
				xmax = 667.2642
				text = ""
			intervals [1392]:
				xmin = 667.2642
				xmax = 668.1842
				text = "rdx"
			intervals [1393]:
				xmin = 668.1842
				xmax = 668.4785
				text = ""
			intervals [1394]:
				xmin = 668.4785
				xmax = 669.3885
				text = "rdx"
			intervals [1395]:
				xmin = 669.3885
				xmax = 670.3897
				text = ""
			intervals [1396]:
				xmin = 670.3897
				xmax = 670.9497
				text = "um"
			intervals [1397]:
				xmin = 670.9497
				xmax = 671.846
				text = ""
			intervals [1398]:
				xmin = 671.846
				xmax = 672.296
				text = "rdx"
			intervals [1399]:
				xmin = 672.296
				xmax = 672.326
				text = ""
			intervals [1400]:
				xmin = 672.326
				xmax = 672.476
				text = "not"
			intervals [1401]:
				xmin = 672.476
				xmax = 672.606
				text = "my"
			intervals [1402]:
				xmin = 672.606
				xmax = 672.916
				text = "friend"
			intervals [1403]:
				xmin = 672.916
				xmax = 672.946
				text = "i"
			intervals [1404]:
				xmin = 672.946
				xmax = 673.256
				text = "don't"
			intervals [1405]:
				xmin = 673.256
				xmax = 673.7476
				text = ""
			intervals [1406]:
				xmin = 673.7476
				xmax = 673.8076
				text = "we"
			intervals [1407]:
				xmin = 673.8076
				xmax = 673.9476
				text = "don't"
			intervals [1408]:
				xmin = 673.9476
				xmax = 673.9776
				text = ""
			intervals [1409]:
				xmin = 673.9776
				xmax = 674.3076
				text = "talk"
			intervals [1410]:
				xmin = 674.3076
				xmax = 675.4745
				text = ""
			intervals [1411]:
				xmin = 675.4745
				xmax = 675.9945
				text = "um"
			intervals [1412]:
				xmin = 675.9945
				xmax = 677.0975
				text = ""
			intervals [1413]:
				xmin = 677.0975
				xmax = 677.2375
				text = "but"
			intervals [1414]:
				xmin = 677.2375
				xmax = 677.2875
				text = "i"
			intervals [1415]:
				xmin = 677.2875
				xmax = 677.6175
				text = "became"
			intervals [1416]:
				xmin = 677.6175
				xmax = 677.6875
				text = ""
			intervals [1417]:
				xmin = 677.6875
				xmax = 677.9775
				text = "friends"
			intervals [1418]:
				xmin = 677.9775
				xmax = 678.0775
				text = "with"
			intervals [1419]:
				xmin = 678.0775
				xmax = 678.2475
				text = "a"
			intervals [1420]:
				xmin = 678.2475
				xmax = 678.6573
				text = ""
			intervals [1421]:
				xmin = 678.6573
				xmax = 678.7573
				text = "lot"
			intervals [1422]:
				xmin = 678.7573
				xmax = 678.8173
				text = "of"
			intervals [1423]:
				xmin = 678.8173
				xmax = 678.8473
				text = ""
			intervals [1424]:
				xmin = 678.8473
				xmax = 679.2473
				text = "people"
			intervals [1425]:
				xmin = 679.2473
				xmax = 683.1807
				text = ""
			intervals [1426]:
				xmin = 683.1807
				xmax = 683.5507
				text = "yes"
			intervals [1427]:
				xmin = 683.5507
				xmax = 684.4462
				text = ""
			intervals [1428]:
				xmin = 684.4462
				xmax = 684.7562
				text = "yes"
			intervals [1429]:
				xmin = 684.7562
				xmax = 686.2558
				text = ""
			intervals [1430]:
				xmin = 686.2558
				xmax = 686.3358
				text = "i"
			intervals [1431]:
				xmin = 686.3358
				xmax = 686.6258
				text = "wanna"
			intervals [1432]:
				xmin = 686.6258
				xmax = 686.7558
				text = "go"
			intervals [1433]:
				xmin = 686.7558
				xmax = 686.8558
				text = "to"
			intervals [1434]:
				xmin = 686.8558
				xmax = 687.3758
				text = "college"
			intervals [1435]:
				xmin = 687.3758
				xmax = 687.4058
				text = ""
			intervals [1436]:
				xmin = 687.4058
				xmax = 687.5558
				text = "at"
			intervals [1437]:
				xmin = 687.5558
				xmax = 687.9358
				text = "delaware"
			intervals [1438]:
				xmin = 687.9358
				xmax = 688.2258
				text = "state"
			intervals [1439]:
				xmin = 688.2258
				xmax = 688.2558
				text = ""
			intervals [1440]:
				xmin = 688.2558
				xmax = 688.8658
				text = "university"
			intervals [1441]:
				xmin = 688.8658
				xmax = 692.1255
				text = ""
			intervals [1442]:
				xmin = 692.1255
				xmax = 692.8455
				text = "because"
			intervals [1443]:
				xmin = 692.8455
				xmax = 693.2206
				text = ""
			intervals [1444]:
				xmin = 693.2206
				xmax = 693.4706
				text = "that"
			intervals [1445]:
				xmin = 693.4706
				xmax = 693.5306
				text = "s"
			intervals [1446]:
				xmin = 693.5306
				xmax = 693.5606
				text = ""
			intervals [1447]:
				xmin = 693.5606
				xmax = 693.6906
				text = "where"
			intervals [1448]:
				xmin = 693.6906
				xmax = 693.9106
				text = "my"
			intervals [1449]:
				xmin = 693.9106
				xmax = 694.1106
				text = "aunt"
			intervals [1450]:
				xmin = 694.1106
				xmax = 694.1706
				text = "and"
			intervals [1451]:
				xmin = 694.1706
				xmax = 694.3506
				text = "my"
			intervals [1452]:
				xmin = 694.3506
				xmax = 694.7106
				text = "sister"
			intervals [1453]:
				xmin = 694.7106
				xmax = 694.9506
				text = "went"
			intervals [1454]:
				xmin = 694.9506
				xmax = 697.4459
				text = ""
			intervals [1455]:
				xmin = 697.4459
				xmax = 697.6659
				text = "and"
			intervals [1456]:
				xmin = 697.6659
				xmax = 699.0287
				text = ""
			intervals [1457]:
				xmin = 699.0287
				xmax = 699.1587
				text = "they"
			intervals [1458]:
				xmin = 699.1587
				xmax = 699.3387
				text = "got"
			intervals [1459]:
				xmin = 699.3387
				xmax = 699.3887
				text = "a"
			intervals [1460]:
				xmin = 699.3887
				xmax = 699.5687
				text = "good"
			intervals [1461]:
				xmin = 699.5687
				xmax = 699.6087
				text = ""
			intervals [1462]:
				xmin = 699.6087
				xmax = 700.4287
				text = "education"
			intervals [1463]:
				xmin = 700.4287
				xmax = 703.0999
				text = ""
			intervals [1464]:
				xmin = 703.0999
				xmax = 703.5599
				text = "business"
			intervals [1465]:
				xmin = 703.5599
				xmax = 703.6699
				text = "and"
			intervals [1466]:
				xmin = 703.6699
				xmax = 704.2899
				text = "management"
			intervals [1467]:
				xmin = 704.2899
				xmax = 706.4249
				text = ""
			intervals [1468]:
				xmin = 706.4249
				xmax = 706.4549
				text = "i"
			intervals [1469]:
				xmin = 706.4549
				xmax = 706.6649
				text = "wanna"
			intervals [1470]:
				xmin = 706.6649
				xmax = 706.8549
				text = "have"
			intervals [1471]:
				xmin = 706.8549
				xmax = 707.0049
				text = "my"
			intervals [1472]:
				xmin = 707.0049
				xmax = 707.2149
				text = "own"
			intervals [1473]:
				xmin = 707.2149
				xmax = 707.4549
				text = "hair"
			intervals [1474]:
				xmin = 707.4549
				xmax = 707.8149
				text = "salon"
			intervals [1475]:
				xmin = 707.8149
				xmax = 711.7536
				text = ""
			intervals [1476]:
				xmin = 711.7536
				xmax = 711.9836
				text = "because"
			intervals [1477]:
				xmin = 711.9836
				xmax = 712.0536
				text = "i"
			intervals [1478]:
				xmin = 712.0536
				xmax = 712.2036
				text = "like"
			intervals [1479]:
				xmin = 712.2036
				xmax = 712.3036
				text = "to"
			intervals [1480]:
				xmin = 712.3036
				xmax = 712.4336
				text = "do"
			intervals [1481]:
				xmin = 712.4336
				xmax = 712.4736
				text = ""
			intervals [1482]:
				xmin = 712.4736
				xmax = 712.6236
				text = "hair"
			intervals [1483]:
				xmin = 712.6236
				xmax = 715.5996
				text = ""
			intervals [1484]:
				xmin = 715.5996
				xmax = 715.7796
				text = "mm"
			intervals [1485]:
				xmin = 715.7796
				xmax = 721.2694
				text = ""
			intervals [1486]:
				xmin = 721.2694
				xmax = 721.4994
				text = "um"
			intervals [1487]:
				xmin = 721.4994
				xmax = 721.5894
				text = "i"
			intervals [1488]:
				xmin = 721.5894
				xmax = 721.8194
				text = "like"
			intervals [1489]:
				xmin = 721.8194
				xmax = 722.3694
				text = "school"
			intervals [1490]:
				xmin = 722.3694
				xmax = 723.1278
				text = ""
			intervals [1491]:
				xmin = 723.1278
				xmax = 723.2578
				text = "but"
			intervals [1492]:
				xmin = 723.2578
				xmax = 723.6878
				text = "sometimes"
			intervals [1493]:
				xmin = 723.6878
				xmax = 723.9378
				text = "school"
			intervals [1494]:
				xmin = 723.9378
				xmax = 724.3078
				text = "gets"
			intervals [1495]:
				xmin = 724.3078
				xmax = 724.5225
				text = ""
			intervals [1496]:
				xmin = 724.5225
				xmax = 724.8425
				text = "um"
			intervals [1497]:
				xmin = 724.8425
				xmax = 724.9225
				text = ""
			intervals [1498]:
				xmin = 724.9225
				xmax = 725.3825
				text = "tiring"
			intervals [1499]:
				xmin = 725.3825
				xmax = 725.6029
				text = ""
			intervals [1500]:
				xmin = 725.6029
				xmax = 725.7829
				text = "i"
			intervals [1501]:
				xmin = 725.7829
				xmax = 725.974
				text = ""
			intervals [1502]:
				xmin = 725.974
				xmax = 726.094
				text = "be"
			intervals [1503]:
				xmin = 726.094
				xmax = 726.414
				text = "very"
			intervals [1504]:
				xmin = 726.414
				xmax = 726.774
				text = "tired"
			intervals [1505]:
				xmin = 726.774
				xmax = 727.024
				text = "after"
			intervals [1506]:
				xmin = 727.024
				xmax = 727.354
				text = "school"
			intervals [1507]:
				xmin = 727.354
				xmax = 728.4625
				text = ""
			intervals [1508]:
				xmin = 728.4625
				xmax = 728.8525
				text = "because"
			intervals [1509]:
				xmin = 728.8525
				xmax = 728.9925
				text = "we"
			intervals [1510]:
				xmin = 728.9925
				xmax = 729.3225
				text = "walk"
			intervals [1511]:
				xmin = 729.3225
				xmax = 729.3725
				text = ""
			intervals [1512]:
				xmin = 729.3725
				xmax = 729.5825
				text = "from"
			intervals [1513]:
				xmin = 729.5825
				xmax = 729.6125
				text = ""
			intervals [1514]:
				xmin = 729.6125
				xmax = 729.9425
				text = "class"
			intervals [1515]:
				xmin = 729.9425
				xmax = 730.0625
				text = "to"
			intervals [1516]:
				xmin = 730.0625
				xmax = 730.4625
				text = "class"
			intervals [1517]:
				xmin = 730.4625
				xmax = 730.6025
				text = "and"
			intervals [1518]:
				xmin = 730.6025
				xmax = 730.7025
				text = "then"
			intervals [1519]:
				xmin = 730.7025
				xmax = 731.0825
				text = "after"
			intervals [1520]:
				xmin = 731.0825
				xmax = 731.6325
				text = "class"
			intervals [1521]:
				xmin = 731.6325
				xmax = 731.9676
				text = ""
			intervals [1522]:
				xmin = 731.9676
				xmax = 732.1176
				text = "i"
			intervals [1523]:
				xmin = 732.1176
				xmax = 732.4476
				text = "go"
			intervals [1524]:
				xmin = 732.4476
				xmax = 732.862
				text = ""
			intervals [1525]:
				xmin = 732.862
				xmax = 733.072
				text = "right"
			intervals [1526]:
				xmin = 733.072
				xmax = 733.102
				text = ""
			intervals [1527]:
				xmin = 733.102
				xmax = 733.412
				text = "after"
			intervals [1528]:
				xmin = 733.412
				xmax = 733.692
				text = "school"
			intervals [1529]:
				xmin = 733.692
				xmax = 733.752
				text = "i"
			intervals [1530]:
				xmin = 733.752
				xmax = 733.782
				text = ""
			intervals [1531]:
				xmin = 733.782
				xmax = 733.892
				text = "go"
			intervals [1532]:
				xmin = 733.892
				xmax = 733.932
				text = ""
			intervals [1533]:
				xmin = 733.932
				xmax = 734.172
				text = "straight"
			intervals [1534]:
				xmin = 734.172
				xmax = 734.262
				text = "to"
			intervals [1535]:
				xmin = 734.262
				xmax = 734.302
				text = ""
			intervals [1536]:
				xmin = 734.302
				xmax = 734.672
				text = "cheerleading"
			intervals [1537]:
				xmin = 734.672
				xmax = 734.732
				text = ""
			intervals [1538]:
				xmin = 734.732
				xmax = 735.262
				text = "practice"
			intervals [1539]:
				xmin = 735.262
				xmax = 737.3075
				text = ""
			intervals [1540]:
				xmin = 737.3075
				xmax = 737.4875
				text = "from"
			intervals [1541]:
				xmin = 737.4875
				xmax = 737.7475
				text = "four"
			intervals [1542]:
				xmin = 737.7475
				xmax = 737.8375
				text = "to"
			intervals [1543]:
				xmin = 737.8375
				xmax = 738.4275
				text = "six"
			intervals [1544]:
				xmin = 738.4275
				xmax = 743.5446
				text = ""
			intervals [1545]:
				xmin = 743.5446
				xmax = 743.6046
				text = "we"
			intervals [1546]:
				xmin = 743.6046
				xmax = 743.7946
				text = "cheer"
			intervals [1547]:
				xmin = 743.7946
				xmax = 743.8746
				text = "at"
			intervals [1548]:
				xmin = 743.8746
				xmax = 744.2046
				text = "football"
			intervals [1549]:
				xmin = 744.2046
				xmax = 744.7246
				text = "games"
			intervals [1550]:
				xmin = 744.7246
				xmax = 744.8846
				text = "only"
			intervals [1551]:
				xmin = 744.8846
				xmax = 744.9746
				text = "the"
			intervals [1552]:
				xmin = 744.9746
				xmax = 745.4646
				text = "varsity"
			intervals [1553]:
				xmin = 745.4646
				xmax = 745.8846
				text = "ones"
			intervals [1554]:
				xmin = 745.8846
				xmax = 745.9146
				text = ""
			intervals [1555]:
				xmin = 745.9146
				xmax = 746.2546
				text = "and"
			intervals [1556]:
				xmin = 746.2546
				xmax = 746.7616
				text = ""
			intervals [1557]:
				xmin = 746.7616
				xmax = 746.8416
				text = "we"
			intervals [1558]:
				xmin = 746.8416
				xmax = 747.0116
				text = "cheer"
			intervals [1559]:
				xmin = 747.0116
				xmax = 747.0716
				text = "at"
			intervals [1560]:
				xmin = 747.0716
				xmax = 747.5416
				text = "basketball"
			intervals [1561]:
				xmin = 747.5416
				xmax = 747.9116
				text = "games"
			intervals [1562]:
				xmin = 747.9116
				xmax = 748.0016
				text = "the"
			intervals [1563]:
				xmin = 748.0016
				xmax = 748.4516
				text = "varsity"
			intervals [1564]:
				xmin = 748.4516
				xmax = 748.4816
				text = ""
			intervals [1565]:
				xmin = 748.4816
				xmax = 748.8916
				text = "ones"
			intervals [1566]:
				xmin = 748.8916
				xmax = 751.4062
				text = ""
			intervals [1567]:
				xmin = 751.4062
				xmax = 751.8362
				text = "mm-hm"
			intervals [1568]:
				xmin = 751.8362
				xmax = 756.2347
				text = ""
			intervals [1569]:
				xmin = 756.2347
				xmax = 756.6647
				text = "um"
			intervals [1570]:
				xmin = 756.6647
				xmax = 757.9188
				text = ""
			intervals [1571]:
				xmin = 757.9188
				xmax = 758.0588
				text = "cause"
			intervals [1572]:
				xmin = 758.0588
				xmax = 758.1188
				text = "i"
			intervals [1573]:
				xmin = 758.1188
				xmax = 758.2388
				text = "have"
			intervals [1574]:
				xmin = 758.2388
				xmax = 758.2688
				text = "a"
			intervals [1575]:
				xmin = 758.2688
				xmax = 758.4488
				text = "really"
			intervals [1576]:
				xmin = 758.4488
				xmax = 758.6488
				text = "loud"
			intervals [1577]:
				xmin = 758.6488
				xmax = 758.6988
				text = ""
			intervals [1578]:
				xmin = 758.6988
				xmax = 758.8188
				text = "i"
			intervals [1579]:
				xmin = 758.8188
				xmax = 758.9388
				text = "have"
			intervals [1580]:
				xmin = 758.9388
				xmax = 758.9688
				text = "a"
			intervals [1581]:
				xmin = 758.9688
				xmax = 759.2988
				text = "loud"
			intervals [1582]:
				xmin = 759.2988
				xmax = 759.3488
				text = ""
			intervals [1583]:
				xmin = 759.3488
				xmax = 759.5788
				text = "pitch"
			intervals [1584]:
				xmin = 759.5788
				xmax = 759.6388
				text = "in"
			intervals [1585]:
				xmin = 759.6388
				xmax = 759.7788
				text = "my"
			intervals [1586]:
				xmin = 759.7788
				xmax = 759.8088
				text = ""
			intervals [1587]:
				xmin = 759.8088
				xmax = 760.2088
				text = "voice"
			intervals [1588]:
				xmin = 760.2088
				xmax = 761.4954
				text = ""
			intervals [1589]:
				xmin = 761.4954
				xmax = 761.6154
				text = "i"
			intervals [1590]:
				xmin = 761.6154
				xmax = 761.8854
				text = "like"
			intervals [1591]:
				xmin = 761.8854
				xmax = 761.9854
				text = "to"
			intervals [1592]:
				xmin = 761.9854
				xmax = 762.2054
				text = "be"
			intervals [1593]:
				xmin = 762.2054
				xmax = 762.5954
				text = "loud"
			intervals [1594]:
				xmin = 762.5954
				xmax = 769.2615
				text = ""
			intervals [1595]:
				xmin = 769.2615
				xmax = 769.7615
				text = "math"
			intervals [1596]:
				xmin = 769.7615
				xmax = 773.0391
				text = ""
			intervals [1597]:
				xmin = 773.0391
				xmax = 773.4291
				text = "yes"
			intervals [1598]:
				xmin = 773.4291
				xmax = 774.9264
				text = ""
			intervals [1599]:
				xmin = 774.9264
				xmax = 775.2164
				text = "<unk>"
			intervals [1600]:
				xmin = 775.2164
				xmax = 775.2464
				text = ""
			intervals [1601]:
				xmin = 775.2464
				xmax = 775.5864
				text = "really"
			intervals [1602]:
				xmin = 775.5864
				xmax = 776.0064
				text = "good"
			intervals [1603]:
				xmin = 776.0064
				xmax = 776.1864
				text = "but"
			intervals [1604]:
				xmin = 776.1864
				xmax = 776.2564
				text = "i"
			intervals [1605]:
				xmin = 776.2564
				xmax = 776.4464
				text = "use"
			intervals [1606]:
				xmin = 776.4464
				xmax = 776.5964
				text = "my"
			intervals [1607]:
				xmin = 776.5964
				xmax = 776.9164
				text = "fingers"
			intervals [1608]:
				xmin = 776.9164
				xmax = 777.0064
				text = "to"
			intervals [1609]:
				xmin = 777.0064
				xmax = 777.2364
				text = "count"
			intervals [1610]:
				xmin = 777.2364
				xmax = 777.5709
				text = ""
			intervals [1611]:
				xmin = 777.5709
				xmax = 777.6309
				text = "i"
			intervals [1612]:
				xmin = 777.6309
				xmax = 777.8309
				text = "like"
			intervals [1613]:
				xmin = 777.8309
				xmax = 777.9109
				text = "to"
			intervals [1614]:
				xmin = 777.9109
				xmax = 778.1009
				text = "use"
			intervals [1615]:
				xmin = 778.1009
				xmax = 778.2209
				text = "my"
			intervals [1616]:
				xmin = 778.2209
				xmax = 778.7309
				text = "hands"
			intervals [1617]:
				xmin = 778.7309
				xmax = 780.6313
				text = ""
			intervals [1618]:
				xmin = 780.6313
				xmax = 780.8013
				text = "i'm"
			intervals [1619]:
				xmin = 780.8013
				xmax = 780.8913
				text = "in"
			intervals [1620]:
				xmin = 780.8913
				xmax = 781.0513
				text = ""
			intervals [1621]:
				xmin = 781.0513
				xmax = 781.2213
				text = "al"
			intervals [1622]:
				xmin = 781.2213
				xmax = 781.3713
				text = ""
			intervals [1623]:
				xmin = 781.3713
				xmax = 781.6713
				text = "not"
			intervals [1624]:
				xmin = 781.6713
				xmax = 782.0613
				text = "algebra"
			intervals [1625]:
				xmin = 782.0613
				xmax = 782.0913
				text = ""
			intervals [1626]:
				xmin = 782.0913
				xmax = 782.6513
				text = "geometry"
			intervals [1627]:
				xmin = 782.6513
				xmax = 785.1028
				text = ""
			intervals [1628]:
				xmin = 785.1028
				xmax = 785.4828
				text = "yes"
			intervals [1629]:
				xmin = 785.4828
				xmax = 791.5274
				text = ""
			intervals [1630]:
				xmin = 791.5274
				xmax = 791.9374
				text = "algebra"
			intervals [1631]:
				xmin = 791.9374
				xmax = 792.1774
				text = "one"
			intervals [1632]:
				xmin = 792.1774
				xmax = 793.8664
				text = ""
			intervals [1633]:
				xmin = 793.8664
				xmax = 794.2364
				text = "yes"
			intervals [1634]:
				xmin = 794.2364
				xmax = 794.5393
				text = ""
			intervals [1635]:
				xmin = 794.5393
				xmax = 794.6493
				text = "and"
			intervals [1636]:
				xmin = 794.6493
				xmax = 794.7893
				text = "then"
			intervals [1637]:
				xmin = 794.7893
				xmax = 794.8293
				text = "i"
			intervals [1638]:
				xmin = 794.8293
				xmax = 795.0593
				text = "take"
			intervals [1639]:
				xmin = 795.0593
				xmax = 795.6993
				text = "trigonometry"
			intervals [1640]:
				xmin = 795.6993
				xmax = 801.0975
				text = ""
			intervals [1641]:
				xmin = 801.0975
				xmax = 801.3075
				text = "no"
			intervals [1642]:
				xmin = 801.3075
				xmax = 801.7196
				text = ""
			intervals [1643]:
				xmin = 801.7196
				xmax = 801.8696
				text = "it"
			intervals [1644]:
				xmin = 801.8696
				xmax = 802.5696
				text = "challenges"
			intervals [1645]:
				xmin = 802.5696
				xmax = 802.6996
				text = "it"
			intervals [1646]:
				xmin = 802.6996
				xmax = 802.8196
				text = "s"
			intervals [1647]:
				xmin = 802.8196
				xmax = 803.2496
				text = "challenging"
			intervals [1648]:
				xmin = 803.2496
				xmax = 803.8396
				text = "sometimes"
			intervals [1649]:
				xmin = 803.8396
				xmax = 804.1831
				text = ""
			intervals [1650]:
				xmin = 804.1831
				xmax = 804.3331
				text = "like"
			intervals [1651]:
				xmin = 804.3331
				xmax = 804.4831
				text = "when"
			intervals [1652]:
				xmin = 804.4831
				xmax = 804.5431
				text = "it"
			intervals [1653]:
				xmin = 804.5431
				xmax = 804.5931
				text = "s"
			intervals [1654]:
				xmin = 804.5931
				xmax = 804.8331
				text = "time"
			intervals [1655]:
				xmin = 804.8331
				xmax = 804.9431
				text = "to"
			intervals [1656]:
				xmin = 804.9431
				xmax = 804.9831
				text = ""
			intervals [1657]:
				xmin = 804.9831
				xmax = 805.5031
				text = "test"
			intervals [1658]:
				xmin = 805.5031
				xmax = 805.5831
				text = "or"
			intervals [1659]:
				xmin = 805.5831
				xmax = 805.6131
				text = ""
			intervals [1660]:
				xmin = 805.6131
				xmax = 805.7031
				text = "do"
			intervals [1661]:
				xmin = 805.7031
				xmax = 805.8131
				text = "a"
			intervals [1662]:
				xmin = 805.8131
				xmax = 805.8631
				text = ""
			intervals [1663]:
				xmin = 805.8631
				xmax = 806.5131
				text = "quiz"
			intervals [1664]:
				xmin = 806.5131
				xmax = 806.9823
				text = ""
			intervals [1665]:
				xmin = 806.9823
				xmax = 807.3323
				text = "like"
			intervals [1666]:
				xmin = 807.3323
				xmax = 807.4317
				text = ""
			intervals [1667]:
				xmin = 807.4317
				xmax = 807.6417
				text = "they"
			intervals [1668]:
				xmin = 807.6417
				xmax = 807.6717
				text = "<unk>"
			intervals [1669]:
				xmin = 807.6717
				xmax = 807.7017
				text = ""
			intervals [1670]:
				xmin = 807.7017
				xmax = 807.8917
				text = "try"
			intervals [1671]:
				xmin = 807.8917
				xmax = 808.0017
				text = "to"
			intervals [1672]:
				xmin = 808.0017
				xmax = 808.1217
				text = ""
			intervals [1673]:
				xmin = 808.1217
				xmax = 808.4317
				text = "trick"
			intervals [1674]:
				xmin = 808.4317
				xmax = 808.5217
				text = ""
			intervals [1675]:
				xmin = 808.5217
				xmax = 808.7117
				text = "you"
			intervals [1676]:
				xmin = 808.7117
				xmax = 814.7456
				text = ""
			intervals [1677]:
				xmin = 814.7456
				xmax = 815.1956
				text = "yes"
			intervals [1678]:
				xmin = 815.1956
				xmax = 815.6285
				text = ""
			intervals [1679]:
				xmin = 815.6285
				xmax = 815.7785
				text = "but"
			intervals [1680]:
				xmin = 815.7785
				xmax = 816.2885
				text = "sometimes"
			intervals [1681]:
				xmin = 816.2885
				xmax = 816.3485
				text = "in"
			intervals [1682]:
				xmin = 816.3485
				xmax = 816.4985
				text = "my"
			intervals [1683]:
				xmin = 816.4985
				xmax = 816.7785
				text = "fourth"
			intervals [1684]:
				xmin = 816.7785
				xmax = 816.9685
				text = "period"
			intervals [1685]:
				xmin = 816.9685
				xmax = 817.2485
				text = "class"
			intervals [1686]:
				xmin = 817.2485
				xmax = 817.3185
				text = "i"
			intervals [1687]:
				xmin = 817.3185
				xmax = 817.4785
				text = "don't"
			intervals [1688]:
				xmin = 817.4785
				xmax = 817.5685
				text = ""
			intervals [1689]:
				xmin = 817.5685
				xmax = 817.6685
				text = "i"
			intervals [1690]:
				xmin = 817.6685
				xmax = 817.8285
				text = "don't"
			intervals [1691]:
				xmin = 817.8285
				xmax = 817.9485
				text = "get"
			intervals [1692]:
				xmin = 817.9485
				xmax = 818.0585
				text = "a"
			intervals [1693]:
				xmin = 818.0585
				xmax = 818.5585
				text = "education"
			intervals [1694]:
				xmin = 818.5585
				xmax = 819.1285
				text = "because"
			intervals [1695]:
				xmin = 819.1285
				xmax = 819.4509
				text = ""
			intervals [1696]:
				xmin = 819.4509
				xmax = 819.7409
				text = "people"
			intervals [1697]:
				xmin = 819.7409
				xmax = 819.8909
				text = "that"
			intervals [1698]:
				xmin = 819.8909
				xmax = 819.9509
				text = "s"
			intervals [1699]:
				xmin = 819.9509
				xmax = 819.9809
				text = ""
			intervals [1700]:
				xmin = 819.9809
				xmax = 820.1409
				text = "in"
			intervals [1701]:
				xmin = 820.1409
				xmax = 820.2209
				text = "the"
			intervals [1702]:
				xmin = 820.2209
				xmax = 820.3809
				text = "my"
			intervals [1703]:
				xmin = 820.3809
				xmax = 820.6709
				text = "fourth"
			intervals [1704]:
				xmin = 820.6709
				xmax = 820.9009
				text = "period"
			intervals [1705]:
				xmin = 820.9009
				xmax = 820.9409
				text = ""
			intervals [1706]:
				xmin = 820.9409
				xmax = 821.1709
				text = "class"
			intervals [1707]:
				xmin = 821.1709
				xmax = 821.2409
				text = "it"
			intervals [1708]:
				xmin = 821.2409
				xmax = 821.3009
				text = "s"
			intervals [1709]:
				xmin = 821.3009
				xmax = 821.3309
				text = ""
			intervals [1710]:
				xmin = 821.3309
				xmax = 821.5109
				text = "like"
			intervals [1711]:
				xmin = 821.5109
				xmax = 821.6509
				text = ""
			intervals [1712]:
				xmin = 821.6509
				xmax = 821.7509
				text = "they"
			intervals [1713]:
				xmin = 821.7509
				xmax = 821.7809
				text = ""
			intervals [1714]:
				xmin = 821.7809
				xmax = 821.9409
				text = "like"
			intervals [1715]:
				xmin = 821.9409
				xmax = 821.9809
				text = ""
			intervals [1716]:
				xmin = 821.9809
				xmax = 822.0509
				text = "to"
			intervals [1717]:
				xmin = 822.0509
				xmax = 822.2809
				text = "play"
			intervals [1718]:
				xmin = 822.2809
				xmax = 822.3409
				text = "a"
			intervals [1719]:
				xmin = 822.3409
				xmax = 822.6209
				text = "lot"
			intervals [1720]:
				xmin = 822.6209
				xmax = 825.8939
				text = ""
			intervals [1721]:
				xmin = 825.8939
				xmax = 826.4039
				text = "um"
			intervals [1722]:
				xmin = 826.4039
				xmax = 827.1479
				text = ""
			intervals [1723]:
				xmin = 827.1479
				xmax = 827.5179
				text = "ela"
			intervals [1724]:
				xmin = 827.5179
				xmax = 827.7179
				text = "two"
			intervals [1725]:
				xmin = 827.7179
				xmax = 835.2534
				text = ""
			intervals [1726]:
				xmin = 835.2534
				xmax = 835.3734
				text = "we"
			intervals [1727]:
				xmin = 835.3734
				xmax = 835.4934
				text = "were"
			intervals [1728]:
				xmin = 835.4934
				xmax = 835.6934
				text = "learning"
			intervals [1729]:
				xmin = 835.6934
				xmax = 835.9234
				text = "about"
			intervals [1730]:
				xmin = 835.9234
				xmax = 836.1734
				text = "wes"
			intervals [1731]:
				xmin = 836.1734
				xmax = 836.3234
				text = "moore"
			intervals [1732]:
				xmin = 836.3234
				xmax = 836.3834
				text = "and"
			intervals [1733]:
				xmin = 836.3834
				xmax = 836.6034
				text = "wes"
			intervals [1734]:
				xmin = 836.6034
				xmax = 836.7934
				text = "moore"
			intervals [1735]:
				xmin = 836.7934
				xmax = 840.5113
				text = ""
			intervals [1736]:
				xmin = 840.5113
				xmax = 840.6113
				text = "you"
			intervals [1737]:
				xmin = 840.6113
				xmax = 840.7113
				text = "don't"
			intervals [1738]:
				xmin = 840.7113
				xmax = 840.8213
				text = "know"
			intervals [1739]:
				xmin = 840.8213
				xmax = 840.9413
				text = "who"
			intervals [1740]:
				xmin = 840.9413
				xmax = 841.2013
				text = "wes"
			intervals [1741]:
				xmin = 841.2013
				xmax = 841.3313
				text = "moore"
			intervals [1742]:
				xmin = 841.3313
				xmax = 841.3913
				text = "and"
			intervals [1743]:
				xmin = 841.3913
				xmax = 841.6213
				text = "wes"
			intervals [1744]:
				xmin = 841.6213
				xmax = 841.7813
				text = "moore"
			intervals [1745]:
				xmin = 841.7813
				xmax = 842.0813
				text = "is"
			intervals [1746]:
				xmin = 842.0813
				xmax = 844.5792
				text = ""
			intervals [1747]:
				xmin = 844.5792
				xmax = 844.6192
				text = "<unk>"
			intervals [1748]:
				xmin = 844.6192
				xmax = 845.7762
				text = ""
			intervals [1749]:
				xmin = 845.7762
				xmax = 845.8962
				text = "um"
			intervals [1750]:
				xmin = 845.8962
				xmax = 846.1462
				text = "wes"
			intervals [1751]:
				xmin = 846.1462
				xmax = 846.2662
				text = "moore"
			intervals [1752]:
				xmin = 846.2662
				xmax = 846.3462
				text = "and"
			intervals [1753]:
				xmin = 846.3462
				xmax = 846.5562
				text = "wes"
			intervals [1754]:
				xmin = 846.5562
				xmax = 846.6562
				text = "moore"
			intervals [1755]:
				xmin = 846.6562
				xmax = 846.7662
				text = "were"
			intervals [1756]:
				xmin = 846.7662
				xmax = 846.9262
				text = "two"
			intervals [1757]:
				xmin = 846.9262
				xmax = 847.1562
				text = "people"
			intervals [1758]:
				xmin = 847.1562
				xmax = 847.3662
				text = "that"
			intervals [1759]:
				xmin = 847.3662
				xmax = 847.3962
				text = ""
			intervals [1760]:
				xmin = 847.3962
				xmax = 847.6462
				text = "they're"
			intervals [1761]:
				xmin = 847.6462
				xmax = 847.8462
				text = "not"
			intervals [1762]:
				xmin = 847.8462
				xmax = 848.1762
				text = "brothers"
			intervals [1763]:
				xmin = 848.1762
				xmax = 848.3162
				text = "they"
			intervals [1764]:
				xmin = 848.3162
				xmax = 848.5462
				text = "just"
			intervals [1765]:
				xmin = 848.5462
				xmax = 848.8862
				text = "have"
			intervals [1766]:
				xmin = 848.8862
				xmax = 849.0262
				text = "the"
			intervals [1767]:
				xmin = 849.0262
				xmax = 849.3262
				text = "same"
			intervals [1768]:
				xmin = 849.3262
				xmax = 849.7262
				text = "name"
			intervals [1769]:
				xmin = 849.7262
				xmax = 850.8817
				text = ""
			intervals [1770]:
				xmin = 850.8817
				xmax = 851.3517
				text = "um"
			intervals [1771]:
				xmin = 851.3517
				xmax = 851.5965
				text = ""
			intervals [1772]:
				xmin = 851.5965
				xmax = 851.7565
				text = "their"
			intervals [1773]:
				xmin = 851.7565
				xmax = 851.9765
				text = "first"
			intervals [1774]:
				xmin = 851.9765
				xmax = 852.0965
				text = "name"
			intervals [1775]:
				xmin = 852.0965
				xmax = 852.2065
				text = "is"
			intervals [1776]:
				xmin = 852.2065
				xmax = 852.5065
				text = "wes"
			intervals [1777]:
				xmin = 852.5065
				xmax = 852.6865
				text = "last"
			intervals [1778]:
				xmin = 852.6865
				xmax = 852.8165
				text = "name"
			intervals [1779]:
				xmin = 852.8165
				xmax = 852.9265
				text = "is"
			intervals [1780]:
				xmin = 852.9265
				xmax = 853.2565
				text = "moore"
			intervals [1781]:
				xmin = 853.2565
				xmax = 853.8772
				text = ""
			intervals [1782]:
				xmin = 853.8772
				xmax = 854.4772
				text = "and"
			intervals [1783]:
				xmin = 854.4772
				xmax = 854.7792
				text = ""
			intervals [1784]:
				xmin = 854.7792
				xmax = 855.0492
				text = "one"
			intervals [1785]:
				xmin = 855.0492
				xmax = 855.3492
				text = "wes"
			intervals [1786]:
				xmin = 855.3492
				xmax = 855.8592
				text = "moore"
			intervals [1787]:
				xmin = 855.8592
				xmax = 856.8243
				text = ""
			intervals [1788]:
				xmin = 856.8243
				xmax = 857.0143
				text = "had"
			intervals [1789]:
				xmin = 857.0143
				xmax = 857.0643
				text = "a"
			intervals [1790]:
				xmin = 857.0643
				xmax = 857.2743
				text = "lot"
			intervals [1791]:
				xmin = 857.2743
				xmax = 857.4543
				text = "going"
			intervals [1792]:
				xmin = 857.4543
				xmax = 857.6643
				text = "for"
			intervals [1793]:
				xmin = 857.6643
				xmax = 858.3243
				text = "hisself"
			intervals [1794]:
				xmin = 858.3243
				xmax = 858.3543
				text = ""
			intervals [1795]:
				xmin = 858.3543
				xmax = 858.7043
				text = "and"
			intervals [1796]:
				xmin = 858.7043
				xmax = 859.1591
				text = ""
			intervals [1797]:
				xmin = 859.1591
				xmax = 859.2991
				text = "he"
			intervals [1798]:
				xmin = 859.2991
				xmax = 859.5091
				text = "didn't"
			intervals [1799]:
				xmin = 859.5091
				xmax = 859.6991
				text = "really"
			intervals [1800]:
				xmin = 859.6991
				xmax = 859.8991
				text = "have"
			intervals [1801]:
				xmin = 859.8991
				xmax = 859.9591
				text = "a"
			intervals [1802]:
				xmin = 859.9591
				xmax = 860.2591
				text = "dad"
			intervals [1803]:
				xmin = 860.2591
				xmax = 860.3391
				text = "in"
			intervals [1804]:
				xmin = 860.3391
				xmax = 860.6091
				text = "his"
			intervals [1805]:
				xmin = 860.6091
				xmax = 861.0491
				text = "life"
			intervals [1806]:
				xmin = 861.0491
				xmax = 861.702
				text = ""
			intervals [1807]:
				xmin = 861.702
				xmax = 862.122
				text = "um"
			intervals [1808]:
				xmin = 862.122
				xmax = 862.202
				text = ""
			intervals [1809]:
				xmin = 862.202
				xmax = 862.372
				text = "his"
			intervals [1810]:
				xmin = 862.372
				xmax = 862.712
				text = "dad"
			intervals [1811]:
				xmin = 862.712
				xmax = 863.032
				text = "passed"
			intervals [1812]:
				xmin = 863.032
				xmax = 863.482
				text = "away"
			intervals [1813]:
				xmin = 863.482
				xmax = 863.632
				text = ""
			intervals [1814]:
				xmin = 863.632
				xmax = 863.732
				text = "and"
			intervals [1815]:
				xmin = 863.732
				xmax = 863.762
				text = ""
			intervals [1816]:
				xmin = 863.762
				xmax = 863.862
				text = "then"
			intervals [1817]:
				xmin = 863.862
				xmax = 863.922
				text = "the"
			intervals [1818]:
				xmin = 863.922
				xmax = 863.952
				text = ""
			intervals [1819]:
				xmin = 863.952
				xmax = 864.202
				text = "other"
			intervals [1820]:
				xmin = 864.202
				xmax = 864.462
				text = "wes"
			intervals [1821]:
				xmin = 864.462
				xmax = 864.732
				text = "moore"
			intervals [1822]:
				xmin = 864.732
				xmax = 865.0455
				text = ""
			intervals [1823]:
				xmin = 865.0455
				xmax = 865.2055
				text = "he"
			intervals [1824]:
				xmin = 865.2055
				xmax = 865.3755
				text = "went"
			intervals [1825]:
				xmin = 865.3755
				xmax = 865.4855
				text = "to"
			intervals [1826]:
				xmin = 865.4855
				xmax = 866.0055
				text = "jail"
			intervals [1827]:
				xmin = 866.0055
				xmax = 866.4497
				text = ""
			intervals [1828]:
				xmin = 866.4497
				xmax = 866.5597
				text = "and"
			intervals [1829]:
				xmin = 866.5597
				xmax = 866.6597
				text = "he"
			intervals [1830]:
				xmin = 866.6597
				xmax = 866.7997
				text = "was"
			intervals [1831]:
				xmin = 866.7997
				xmax = 866.8297
				text = "a"
			intervals [1832]:
				xmin = 866.8297
				xmax = 866.9697
				text = ""
			intervals [1833]:
				xmin = 866.9697
				xmax = 867.4097
				text = "criminal"
			intervals [1834]:
				xmin = 867.4097
				xmax = 872.6289
				text = ""
			intervals [1835]:
				xmin = 872.6289
				xmax = 872.9789
				text = "yeah"
			intervals [1836]:
				xmin = 872.9789
				xmax = 874.4957
				text = ""
			intervals [1837]:
				xmin = 874.4957
				xmax = 874.7557
				text = "no"
			intervals [1838]:
				xmin = 874.7557
				xmax = 874.8957
				text = "we"
			intervals [1839]:
				xmin = 874.8957
				xmax = 875.1357
				text = "just"
			intervals [1840]:
				xmin = 875.1357
				xmax = 875.3257
				text = "write"
			intervals [1841]:
				xmin = 875.3257
				xmax = 875.6257
				text = "about"
			intervals [1842]:
				xmin = 875.6257
				xmax = 875.6557
				text = ""
			intervals [1843]:
				xmin = 875.6557
				xmax = 875.9257
				text = "well"
			intervals [1844]:
				xmin = 875.9257
				xmax = 876.0557
				text = "we"
			intervals [1845]:
				xmin = 876.0557
				xmax = 876.2057
				text = "do"
			intervals [1846]:
				xmin = 876.2057
				xmax = 876.3557
				text = "have"
			intervals [1847]:
				xmin = 876.3557
				xmax = 876.4357
				text = "to"
			intervals [1848]:
				xmin = 876.4357
				xmax = 876.6657
				text = "compare"
			intervals [1849]:
				xmin = 876.6657
				xmax = 876.8257
				text = "their"
			intervals [1850]:
				xmin = 876.8257
				xmax = 877.1257
				text = "stories"
			intervals [1851]:
				xmin = 877.1257
				xmax = 877.2557
				text = "when"
			intervals [1852]:
				xmin = 877.2557
				xmax = 877.3857
				text = "we"
			intervals [1853]:
				xmin = 877.3857
				xmax = 877.7057
				text = "finish"
			intervals [1854]:
				xmin = 877.7057
				xmax = 877.8157
				text = "the"
			intervals [1855]:
				xmin = 877.8157
				xmax = 878.2057
				text = "book"
			intervals [1856]:
				xmin = 878.2057
				xmax = 883.0215
				text = ""
			intervals [1857]:
				xmin = 883.0215
				xmax = 883.3615
				text = "wes"
			intervals [1858]:
				xmin = 883.3615
				xmax = 883.5515
				text = "moore"
			intervals [1859]:
				xmin = 883.5515
				xmax = 883.8515
				text = "one"
			intervals [1860]:
				xmin = 883.8515
				xmax = 886.8439
				text = ""
			intervals [1861]:
				xmin = 886.8439
				xmax = 887.0639
				text = "yeah"
			intervals [1862]:
				xmin = 887.0639
				xmax = 896.0163
				text = ""
			intervals [1863]:
				xmin = 896.0163
				xmax = 896.2663
				text = "mm-hm"
			intervals [1864]:
				xmin = 896.2663
				xmax = 897.9963
				text = ""
			intervals [1865]:
				xmin = 897.9963
				xmax = 898.3363
				text = "mm-hm"
			intervals [1866]:
				xmin = 898.3363
				xmax = 899.7361
				text = ""
			intervals [1867]:
				xmin = 899.7361
				xmax = 899.9461
				text = "mm-hm"
			intervals [1868]:
				xmin = 899.9461
				xmax = 902.4894
				text = ""
			intervals [1869]:
				xmin = 902.4894
				xmax = 902.5494
				text = "no"
			intervals [1870]:
				xmin = 902.5494
				xmax = 902.7194
				text = "the"
			intervals [1871]:
				xmin = 902.7194
				xmax = 903.0394
				text = "two"
			intervals [1872]:
				xmin = 903.0394
				xmax = 903.6794
				text = "stories"
			intervals [1873]:
				xmin = 903.6794
				xmax = 905.8972
				text = ""
			intervals [1874]:
				xmin = 905.8972
				xmax = 906.2372
				text = "excuse"
			intervals [1875]:
				xmin = 906.2372
				xmax = 906.2672
				text = ""
			intervals [1876]:
				xmin = 906.2672
				xmax = 906.4272
				text = "me"
			intervals [1877]:
				xmin = 906.4272
				xmax = 906.5972
				text = ""
			intervals [1878]:
				xmin = 906.5972
				xmax = 906.7872
				text = "the"
			intervals [1879]:
				xmin = 906.7872
				xmax = 906.9972
				text = "two"
			intervals [1880]:
				xmin = 906.9972
				xmax = 907.1172
				text = "s"
			intervals [1881]:
				xmin = 907.1172
				xmax = 907.1472
				text = ""
			intervals [1882]:
				xmin = 907.1472
				xmax = 907.3072
				text = "the"
			intervals [1883]:
				xmin = 907.3072
				xmax = 907.5472
				text = "two"
			intervals [1884]:
				xmin = 907.5472
				xmax = 907.8972
				text = "stories"
			intervals [1885]:
				xmin = 907.8972
				xmax = 908.1572
				text = "was"
			intervals [1886]:
				xmin = 908.1572
				xmax = 908.6172
				text = "written"
			intervals [1887]:
				xmin = 908.6172
				xmax = 909.177
				text = ""
			intervals [1888]:
				xmin = 909.177
				xmax = 909.317
				text = "they"
			intervals [1889]:
				xmin = 909.317
				xmax = 909.427
				text = "were"
			intervals [1890]:
				xmin = 909.427
				xmax = 909.757
				text = "written"
			intervals [1891]:
				xmin = 909.757
				xmax = 910.117
				text = "by"
			intervals [1892]:
				xmin = 910.117
				xmax = 910.9876
				text = ""
			intervals [1893]:
				xmin = 910.9876
				xmax = 911.1776
				text = "one"
			intervals [1894]:
				xmin = 911.1776
				xmax = 911.2476
				text = "s"
			intervals [1895]:
				xmin = 911.2476
				xmax = 911.5076
				text = "wes"
			intervals [1896]:
				xmin = 911.5076
				xmax = 911.7176
				text = "moore"
			intervals [1897]:
				xmin = 911.7176
				xmax = 911.9776
				text = "one"
			intervals [1898]:
				xmin = 911.9776
				xmax = 912.1976
				text = "wrote"
			intervals [1899]:
				xmin = 912.1976
				xmax = 912.2276
				text = ""
			intervals [1900]:
				xmin = 912.2276
				xmax = 912.4876
				text = "his"
			intervals [1901]:
				xmin = 912.4876
				xmax = 912.7476
				text = "book"
			intervals [1902]:
				xmin = 912.7476
				xmax = 912.8184
				text = ""
			intervals [1903]:
				xmin = 912.8184
				xmax = 912.9884
				text = "and"
			intervals [1904]:
				xmin = 912.9884
				xmax = 913.2284
				text = "wes"
			intervals [1905]:
				xmin = 913.2284
				xmax = 913.3884
				text = "moore"
			intervals [1906]:
				xmin = 913.3884
				xmax = 913.5984
				text = "two"
			intervals [1907]:
				xmin = 913.5984
				xmax = 913.6284
				text = ""
			intervals [1908]:
				xmin = 913.6284
				xmax = 913.8084
				text = "wrote"
			intervals [1909]:
				xmin = 913.8084
				xmax = 914.0084
				text = "his"
			intervals [1910]:
				xmin = 914.0084
				xmax = 914.2784
				text = "book"
			intervals [1911]:
				xmin = 914.2784
				xmax = 919.9635
				text = ""
			intervals [1912]:
				xmin = 919.9635
				xmax = 920.1735
				text = "they"
			intervals [1913]:
				xmin = 920.1735
				xmax = 920.4535
				text = "knew"
			intervals [1914]:
				xmin = 920.4535
				xmax = 920.7535
				text = "each"
			intervals [1915]:
				xmin = 920.7535
				xmax = 921.1835
				text = "other"
			intervals [1916]:
				xmin = 921.1835
				xmax = 921.2135
				text = ""
			intervals [1917]:
				xmin = 921.2135
				xmax = 921.3635
				text = "they"
			intervals [1918]:
				xmin = 921.3635
				xmax = 921.5635
				text = "lived"
			intervals [1919]:
				xmin = 921.5635
				xmax = 921.6635
				text = "in"
			intervals [1920]:
				xmin = 921.6635
				xmax = 922.4535
				text = "baltimore"
			intervals [1921]:
				xmin = 922.4535
				xmax = 922.9747
				text = ""
			intervals [1922]:
				xmin = 922.9747
				xmax = 923.5147
				text = "um"
			intervals [1923]:
				xmin = 923.5147
				xmax = 924.4506
				text = ""
			intervals [1924]:
				xmin = 924.4506
				xmax = 924.5006
				text = "<unk>"
			intervals [1925]:
				xmin = 924.5006
				xmax = 924.6606
				text = "one"
			intervals [1926]:
				xmin = 924.6606
				xmax = 924.7206
				text = "of"
			intervals [1927]:
				xmin = 924.7206
				xmax = 924.9306
				text = "them"
			intervals [1928]:
				xmin = 924.9306
				xmax = 925.0606
				text = "was"
			intervals [1929]:
				xmin = 925.0606
				xmax = 925.2106
				text = "from"
			intervals [1930]:
				xmin = 925.2106
				xmax = 925.5706
				text = "cherry"
			intervals [1931]:
				xmin = 925.5706
				xmax = 925.8906
				text = "hill"
			intervals [1932]:
				xmin = 925.8906
				xmax = 926.0206
				text = "the"
			intervals [1933]:
				xmin = 926.0206
				xmax = 926.2106
				text = "other"
			intervals [1934]:
				xmin = 926.2106
				xmax = 926.2506
				text = ""
			intervals [1935]:
				xmin = 926.2506
				xmax = 926.3406
				text = "one"
			intervals [1936]:
				xmin = 926.3406
				xmax = 926.5106
				text = "was"
			intervals [1937]:
				xmin = 926.5106
				xmax = 926.7206
				text = "from"
			intervals [1938]:
				xmin = 926.7206
				xmax = 926.9906
				text = "west"
			intervals [1939]:
				xmin = 926.9906
				xmax = 927.5906
				text = "baltimore"
			intervals [1940]:
				xmin = 927.5906
				xmax = 928.4521
				text = ""
			intervals [1941]:
				xmin = 928.4521
				xmax = 928.8621
				text = "um"
			intervals [1942]:
				xmin = 928.8621
				xmax = 929.6873
				text = ""
			intervals [1943]:
				xmin = 929.6873
				xmax = 929.9373
				text = "one"
			intervals [1944]:
				xmin = 929.9373
				xmax = 930.0173
				text = "of"
			intervals [1945]:
				xmin = 930.0173
				xmax = 930.2373
				text = "them"
			intervals [1946]:
				xmin = 930.2373
				xmax = 930.9032
				text = ""
			intervals [1947]:
				xmin = 930.9032
				xmax = 931.5732
				text = "knew"
			intervals [1948]:
				xmin = 931.5732
				xmax = 931.9776
				text = ""
			intervals [1949]:
				xmin = 931.9776
				xmax = 932.2376
				text = "martin"
			intervals [1950]:
				xmin = 932.2376
				xmax = 932.4476
				text = "luther"
			intervals [1951]:
				xmin = 932.4476
				xmax = 933.0176
				text = "king"
			intervals [1952]:
				xmin = 933.0176
				xmax = 934.6664
				text = ""
			intervals [1953]:
				xmin = 934.6664
				xmax = 935.1964
				text = "and"
			intervals [1954]:
				xmin = 935.1964
				xmax = 935.427
				text = ""
			intervals [1955]:
				xmin = 935.427
				xmax = 935.627
				text = "it"
			intervals [1956]:
				xmin = 935.627
				xmax = 935.997
				text = "hurted"
			intervals [1957]:
				xmin = 935.997
				xmax = 936.207
				text = "him"
			intervals [1958]:
				xmin = 936.207
				xmax = 936.327
				text = "when"
			intervals [1959]:
				xmin = 936.327
				xmax = 936.437
				text = "they"
			intervals [1960]:
				xmin = 936.437
				xmax = 936.657
				text = "got"
			intervals [1961]:
				xmin = 936.657
				xmax = 936.687
				text = ""
			intervals [1962]:
				xmin = 936.687
				xmax = 936.847
				text = "when"
			intervals [1963]:
				xmin = 936.847
				xmax = 936.977
				text = "he"
			intervals [1964]:
				xmin = 936.977
				xmax = 937.187
				text = "got"
			intervals [1965]:
				xmin = 937.187
				xmax = 938.117
				text = "assassinated"
			intervals [1966]:
				xmin = 938.117
				xmax = 940.1566
				text = ""
			intervals [1967]:
				xmin = 940.1566
				xmax = 940.2866
				text = "like"
			intervals [1968]:
				xmin = 940.2866
				xmax = 940.3166
				text = ""
			intervals [1969]:
				xmin = 940.3166
				xmax = 940.4566
				text = "it"
			intervals [1970]:
				xmin = 940.4566
				xmax = 940.5566
				text = "s"
			intervals [1971]:
				xmin = 940.5566
				xmax = 940.7466
				text = "a"
			intervals [1972]:
				xmin = 940.7466
				xmax = 941.0766
				text = "lot"
			intervals [1973]:
				xmin = 941.0766
				xmax = 948.2915
				text = ""
			intervals [1974]:
				xmin = 948.2915
				xmax = 948.4215
				text = "they"
			intervals [1975]:
				xmin = 948.4215
				xmax = 948.6515
				text = "just"
			intervals [1976]:
				xmin = 948.6515
				xmax = 948.8515
				text = "like"
			intervals [1977]:
				xmin = 948.8515
				xmax = 948.9315
				text = "to"
			intervals [1978]:
				xmin = 948.9315
				xmax = 949.2415
				text = "joke"
			intervals [1979]:
				xmin = 949.2415
				xmax = 949.4815
				text = "around"
			intervals [1980]:
				xmin = 949.4815
				xmax = 949.7515
				text = "all"
			intervals [1981]:
				xmin = 949.7515
				xmax = 949.8315
				text = "the"
			intervals [1982]:
				xmin = 949.8315
				xmax = 950.1815
				text = "time"
			intervals [1983]:
				xmin = 950.1815
				xmax = 955.954
				text = ""
			intervals [1984]:
				xmin = 955.954
				xmax = 956.234
				text = "not"
			intervals [1985]:
				xmin = 956.234
				xmax = 956.604
				text = "reading"
			intervals [1986]:
				xmin = 956.604
				xmax = 956.764
				text = "all"
			intervals [1987]:
				xmin = 956.764
				xmax = 956.834
				text = "the"
			intervals [1988]:
				xmin = 956.834
				xmax = 957.124
				text = "time"
			intervals [1989]:
				xmin = 957.124
				xmax = 957.244
				text = "but"
			intervals [1990]:
				xmin = 957.244
				xmax = 957.304
				text = ""
			intervals [1991]:
				xmin = 957.304
				xmax = 957.404
				text = "i"
			intervals [1992]:
				xmin = 957.404
				xmax = 957.624
				text = "like"
			intervals [1993]:
				xmin = 957.624
				xmax = 957.9883
				text = ""
			intervals [1994]:
				xmin = 957.9883
				xmax = 958.1883
				text = "my"
			intervals [1995]:
				xmin = 958.1883
				xmax = 958.8883
				text = "class"
			intervals [1996]:
				xmin = 958.8883
				xmax = 960.8664
				text = ""
			intervals [1997]:
				xmin = 960.8664
				xmax = 961.3964
				text = "yes"
			intervals [1998]:
				xmin = 961.3964
				xmax = 964.4245
				text = ""
			intervals [1999]:
				xmin = 964.4245
				xmax = 964.5445
				text = "i"
			intervals [2000]:
				xmin = 964.5445
				xmax = 964.8345
				text = "did"
			intervals [2001]:
				xmin = 964.8345
				xmax = 976.2051
				text = ""
			intervals [2002]:
				xmin = 976.2051
				xmax = 976.7451
				text = "yes"
			intervals [2003]:
				xmin = 976.7451
				xmax = 978.0304
				text = ""
			intervals [2004]:
				xmin = 978.0304
				xmax = 978.2204
				text = "miss"
			intervals [2005]:
				xmin = 978.2204
				xmax = 978.8304
				text = "rdx"
			intervals [2006]:
				xmin = 978.8304
				xmax = 979.874
				text = ""
			intervals [2007]:
				xmin = 979.874
				xmax = 980.044
				text = "that"
			intervals [2008]:
				xmin = 980.044
				xmax = 980.074
				text = "s"
			intervals [2009]:
				xmin = 980.074
				xmax = 980.174
				text = "my"
			intervals [2010]:
				xmin = 980.174
				xmax = 980.464
				text = "math"
			intervals [2011]:
				xmin = 980.464
				xmax = 980.814
				text = "teacher"
			intervals [2012]:
				xmin = 980.814
				xmax = 983.2815
				text = ""
			intervals [2013]:
				xmin = 983.2815
				xmax = 983.4715
				text = "yeah"
			intervals [2014]:
				xmin = 983.4715
				xmax = 985.0671
				text = ""
			intervals [2015]:
				xmin = 985.0671
				xmax = 985.9771
				text = "because"
			intervals [2016]:
				xmin = 985.9771
				xmax = 986.6268
				text = ""
			intervals [2017]:
				xmin = 986.6268
				xmax = 986.9968
				text = "even"
			intervals [2018]:
				xmin = 986.9968
				xmax = 987.1268
				text = "she"
			intervals [2019]:
				xmin = 987.1268
				xmax = 987.2268
				text = "know"
			intervals [2020]:
				xmin = 987.2268
				xmax = 987.3368
				text = "how"
			intervals [2021]:
				xmin = 987.3368
				xmax = 987.4268
				text = "to"
			intervals [2022]:
				xmin = 987.4268
				xmax = 987.7568
				text = "control"
			intervals [2023]:
				xmin = 987.7568
				xmax = 987.8668
				text = "her"
			intervals [2024]:
				xmin = 987.8668
				xmax = 988.4868
				text = "class"
			intervals [2025]:
				xmin = 988.4868
				xmax = 994.6841
				text = ""
			intervals [2026]:
				xmin = 994.6841
				xmax = 995.0241
				text = "um"
			intervals [2027]:
				xmin = 995.0241
				xmax = 995.2841
				text = "like"
			intervals [2028]:
				xmin = 995.2841
				xmax = 995.6709
				text = ""
			intervals [2029]:
				xmin = 995.6709
				xmax = 995.8409
				text = "she"
			intervals [2030]:
				xmin = 995.8409
				xmax = 996.0309
				text = "know"
			intervals [2031]:
				xmin = 996.0309
				xmax = 996.1809
				text = "when"
			intervals [2032]:
				xmin = 996.1809
				xmax = 996.3109
				text = "we"
			intervals [2033]:
				xmin = 996.3109
				xmax = 996.5709
				text = "need"
			intervals [2034]:
				xmin = 996.5709
				xmax = 996.6109
				text = ""
			intervals [2035]:
				xmin = 996.6109
				xmax = 997.0509
				text = "breaks"
			intervals [2036]:
				xmin = 997.0509
				xmax = 997.1509
				text = "and"
			intervals [2037]:
				xmin = 997.1509
				xmax = 997.5809
				text = "stuff"
			intervals [2038]:
				xmin = 997.5809
				xmax = 1001.9903
				text = ""
			intervals [2039]:
				xmin = 1001.9903
				xmax = 1002.4603
				text = "um"
			intervals [2040]:
				xmin = 1002.4603
				xmax = 1002.8204
				text = ""
			intervals [2041]:
				xmin = 1002.8204
				xmax = 1003.0704
				text = "our"
			intervals [2042]:
				xmin = 1003.0704
				xmax = 1003.6004
				text = "schedule"
			intervals [2043]:
				xmin = 1003.6004
				xmax = 1003.8204
				text = "is"
			intervals [2044]:
				xmin = 1003.8204
				xmax = 1003.8504
				text = ""
			intervals [2045]:
				xmin = 1003.8504
				xmax = 1004.1004
				text = "we"
			intervals [2046]:
				xmin = 1004.1004
				xmax = 1004.3204
				text = "stay"
			intervals [2047]:
				xmin = 1004.3204
				xmax = 1004.4404
				text = "in"
			intervals [2048]:
				xmin = 1004.4404
				xmax = 1004.6504
				text = "class"
			intervals [2049]:
				xmin = 1004.6504
				xmax = 1004.7304
				text = "for"
			intervals [2050]:
				xmin = 1004.7304
				xmax = 1004.7604
				text = ""
			intervals [2051]:
				xmin = 1004.7604
				xmax = 1004.9504
				text = "eighty"
			intervals [2052]:
				xmin = 1004.9504
				xmax = 1005.1504
				text = "five"
			intervals [2053]:
				xmin = 1005.1504
				xmax = 1005.6604
				text = "minutes"
			intervals [2054]:
				xmin = 1005.6604
				xmax = 1006.4842
				text = ""
			intervals [2055]:
				xmin = 1006.4842
				xmax = 1006.9042
				text = "um"
			intervals [2056]:
				xmin = 1006.9042
				xmax = 1007.6549
				text = ""
			intervals [2057]:
				xmin = 1007.6549
				xmax = 1007.8449
				text = "and"
			intervals [2058]:
				xmin = 1007.8449
				xmax = 1007.8749
				text = ""
			intervals [2059]:
				xmin = 1007.8749
				xmax = 1008.0149
				text = "out"
			intervals [2060]:
				xmin = 1008.0149
				xmax = 1008.0749
				text = "of"
			intervals [2061]:
				xmin = 1008.0749
				xmax = 1008.2849
				text = "those"
			intervals [2062]:
				xmin = 1008.2849
				xmax = 1008.4249
				text = "eighty"
			intervals [2063]:
				xmin = 1008.4249
				xmax = 1008.6749
				text = "five"
			intervals [2064]:
				xmin = 1008.6749
				xmax = 1009.0649
				text = "minutes"
			intervals [2065]:
				xmin = 1009.0649
				xmax = 1009.0949
				text = ""
			intervals [2066]:
				xmin = 1009.0949
				xmax = 1009.3749
				text = "we"
			intervals [2067]:
				xmin = 1009.3749
				xmax = 1009.6049
				text = "get"
			intervals [2068]:
				xmin = 1009.6049
				xmax = 1009.6349
				text = ""
			intervals [2069]:
				xmin = 1009.6349
				xmax = 1009.8349
				text = "we"
			intervals [2070]:
				xmin = 1009.8349
				xmax = 1010.0149
				text = "do"
			intervals [2071]:
				xmin = 1010.0149
				xmax = 1010.0949
				text = "a"
			intervals [2072]:
				xmin = 1010.0949
				xmax = 1010.2749
				text = "do"
			intervals [2073]:
				xmin = 1010.2749
				xmax = 1010.6349
				text = "now"
			intervals [2074]:
				xmin = 1010.6349
				xmax = 1010.9511
				text = ""
			intervals [2075]:
				xmin = 1010.9511
				xmax = 1011.3011
				text = "whoever"
			intervals [2076]:
				xmin = 1011.3011
				xmax = 1011.6311
				text = "answer"
			intervals [2077]:
				xmin = 1011.6311
				xmax = 1011.6911
				text = "the"
			intervals [2078]:
				xmin = 1011.6911
				xmax = 1011.9111
				text = "do"
			intervals [2079]:
				xmin = 1011.9111
				xmax = 1012.1711
				text = "now"
			intervals [2080]:
				xmin = 1012.1711
				xmax = 1012.5011
				text = "right"
			intervals [2081]:
				xmin = 1012.5011
				xmax = 1012.5411
				text = ""
			intervals [2082]:
				xmin = 1012.5411
				xmax = 1012.7111
				text = "we"
			intervals [2083]:
				xmin = 1012.7111
				xmax = 1013.0511
				text = "get"
			intervals [2084]:
				xmin = 1013.0511
				xmax = 1013.263
				text = ""
			intervals [2085]:
				xmin = 1013.263
				xmax = 1013.573
				text = "thirty"
			intervals [2086]:
				xmin = 1013.573
				xmax = 1013.753
				text = "min-"
			intervals [2087]:
				xmin = 1013.753
				xmax = 1013.833
				text = ""
			intervals [2088]:
				xmin = 1013.833
				xmax = 1013.883
				text = "i"
			intervals [2089]:
				xmin = 1013.883
				xmax = 1014.043
				text = "mean"
			intervals [2090]:
				xmin = 1014.043
				xmax = 1014.153
				text = "i"
			intervals [2091]:
				xmin = 1014.153
				xmax = 1014.253
				text = "i"
			intervals [2092]:
				xmin = 1014.253
				xmax = 1014.333
				text = ""
			intervals [2093]:
				xmin = 1014.333
				xmax = 1014.573
				text = "said"
			intervals [2094]:
				xmin = 1014.573
				xmax = 1014.783
				text = "thirty"
			intervals [2095]:
				xmin = 1014.783
				xmax = 1015.183
				text = "minutes"
			intervals [2096]:
				xmin = 1015.183
				xmax = 1015.9659
				text = ""
			intervals [2097]:
				xmin = 1015.9659
				xmax = 1016.3459
				text = "twenty"
			intervals [2098]:
				xmin = 1016.3459
				xmax = 1016.7259
				text = "seconds"
			intervals [2099]:
				xmin = 1016.7259
				xmax = 1016.9359
				text = "added"
			intervals [2100]:
				xmin = 1016.9359
				xmax = 1017.0659
				text = "on"
			intervals [2101]:
				xmin = 1017.0659
				xmax = 1017.3159
				text = "to"
			intervals [2102]:
				xmin = 1017.3159
				xmax = 1017.5459
				text = "our"
			intervals [2103]:
				xmin = 1017.5459
				xmax = 1017.9659
				text = "break"
			intervals [2104]:
				xmin = 1017.9659
				xmax = 1020.319
				text = ""
			intervals [2105]:
				xmin = 1020.319
				xmax = 1020.469
				text = "so"
			intervals [2106]:
				xmin = 1020.469
				xmax = 1020.619
				text = "we"
			intervals [2107]:
				xmin = 1020.619
				xmax = 1020.659
				text = ""
			intervals [2108]:
				xmin = 1020.659
				xmax = 1020.829
				text = "get"
			intervals [2109]:
				xmin = 1020.829
				xmax = 1020.959
				text = "a"
			intervals [2110]:
				xmin = 1020.959
				xmax = 1021.259
				text = "break"
			intervals [2111]:
				xmin = 1021.259
				xmax = 1021.7931
				text = ""
			intervals [2112]:
				xmin = 1021.7931
				xmax = 1022.1231
				text = "like"
			intervals [2113]:
				xmin = 1022.1231
				xmax = 1022.1531
				text = ""
			intervals [2114]:
				xmin = 1022.1531
				xmax = 1022.3131
				text = "at"
			intervals [2115]:
				xmin = 1022.3131
				xmax = 1022.6631
				text = "eleven"
			intervals [2116]:
				xmin = 1022.6631
				xmax = 1023.0531
				text = "o'clock"
			intervals [2117]:
				xmin = 1023.0531
				xmax = 1024.1303
				text = ""
			intervals [2118]:
				xmin = 1024.1303
				xmax = 1024.1903
				text = "we"
			intervals [2119]:
				xmin = 1024.1903
				xmax = 1024.3503
				text = "don't"
			intervals [2120]:
				xmin = 1024.3503
				xmax = 1024.4903
				text = "get"
			intervals [2121]:
				xmin = 1024.4903
				xmax = 1024.5703
				text = "out"
			intervals [2122]:
				xmin = 1024.5703
				xmax = 1024.7803
				text = "until"
			intervals [2123]:
				xmin = 1024.7803
				xmax = 1025.0103
				text = "eleven"
			intervals [2124]:
				xmin = 1025.0103
				xmax = 1025.2503
				text = "thirty"
			intervals [2125]:
				xmin = 1025.2503
				xmax = 1025.4403
				text = "two"
			intervals [2126]:
				xmin = 1025.4403
				xmax = 1032.0851
				text = ""
			intervals [2127]:
				xmin = 1032.0851
				xmax = 1032.2751
				text = "she"
			intervals [2128]:
				xmin = 1032.2751
				xmax = 1032.3351
				text = "s"
			intervals [2129]:
				xmin = 1032.3351
				xmax = 1032.6651
				text = "white"
			intervals [2130]:
				xmin = 1032.6651
				xmax = 1032.9423
				text = ""
			intervals [2131]:
				xmin = 1032.9423
				xmax = 1033.4323
				text = "um"
			intervals [2132]:
				xmin = 1033.4323
				xmax = 1033.5323
				text = ""
			intervals [2133]:
				xmin = 1033.5323
				xmax = 1033.7323
				text = "she"
			intervals [2134]:
				xmin = 1033.7323
				xmax = 1033.7823
				text = "s"
			intervals [2135]:
				xmin = 1033.7823
				xmax = 1034.2323
				text = "short"
			intervals [2136]:
				xmin = 1034.2323
				xmax = 1034.2623
				text = ""
			intervals [2137]:
				xmin = 1034.2623
				xmax = 1034.9223
				text = "she"
			intervals [2138]:
				xmin = 1034.9223
				xmax = 1034.9523
				text = ""
			intervals [2139]:
				xmin = 1034.9523
				xmax = 1035.0623
				text = "s"
			intervals [2140]:
				xmin = 1035.0623
				xmax = 1035.4523
				text = "fun"
			intervals [2141]:
				xmin = 1035.4523
				xmax = 1035.4823
				text = ""
			intervals [2142]:
				xmin = 1035.4823
				xmax = 1035.6423
				text = "she"
			intervals [2143]:
				xmin = 1035.6423
				xmax = 1035.7023
				text = "s"
			intervals [2144]:
				xmin = 1035.7023
				xmax = 1036.0823
				text = "funny"
			intervals [2145]:
				xmin = 1036.0823
				xmax = 1036.4654
				text = ""
			intervals [2146]:
				xmin = 1036.4654
				xmax = 1036.8154
				text = "um"
			intervals [2147]:
				xmin = 1036.8154
				xmax = 1036.9954
				text = "she"
			intervals [2148]:
				xmin = 1036.9954
				xmax = 1037.1554
				text = "gives"
			intervals [2149]:
				xmin = 1037.1554
				xmax = 1037.2454
				text = "us"
			intervals [2150]:
				xmin = 1037.2454
				xmax = 1037.7654
				text = "snacks"
			intervals [2151]:
				xmin = 1037.7654
				xmax = 1037.8954
				text = "all"
			intervals [2152]:
				xmin = 1037.8954
				xmax = 1037.9754
				text = "the"
			intervals [2153]:
				xmin = 1037.9754
				xmax = 1038.6854
				text = "time"
			intervals [2154]:
				xmin = 1038.6854
				xmax = 1040.6829
				text = ""
			intervals [2155]:
				xmin = 1040.6829
				xmax = 1041.0329
				text = "um"
			intervals [2156]:
				xmin = 1041.0329
				xmax = 1041.5134
				text = ""
			intervals [2157]:
				xmin = 1041.5134
				xmax = 1041.7534
				text = "she"
			intervals [2158]:
				xmin = 1041.7534
				xmax = 1042.1434
				text = "rewards"
			intervals [2159]:
				xmin = 1042.1434
				xmax = 1042.2634
				text = "you"
			intervals [2160]:
				xmin = 1042.2634
				xmax = 1042.4734
				text = "with"
			intervals [2161]:
				xmin = 1042.4734
				xmax = 1042.8434
				text = "lunch"
			intervals [2162]:
				xmin = 1042.8434
				xmax = 1043.0134
				text = "from"
			intervals [2163]:
				xmin = 1043.0134
				xmax = 1043.0734
				text = "the"
			intervals [2164]:
				xmin = 1043.0734
				xmax = 1043.1234
				text = ""
			intervals [2165]:
				xmin = 1043.1234
				xmax = 1043.4534
				text = "carry"
			intervals [2166]:
				xmin = 1043.4534
				xmax = 1043.8334
				text = "out"
			intervals [2167]:
				xmin = 1043.8334
				xmax = 1044.5041
				text = ""
			intervals [2168]:
				xmin = 1044.5041
				xmax = 1044.6641
				text = "or"
			intervals [2169]:
				xmin = 1044.6641
				xmax = 1044.9641
				text = "wherever"
			intervals [2170]:
				xmin = 1044.9641
				xmax = 1045.1041
				text = "you"
			intervals [2171]:
				xmin = 1045.1041
				xmax = 1045.4141
				text = "choose"
			intervals [2172]:
				xmin = 1045.4141
				xmax = 1045.5541
				text = "to"
			intervals [2173]:
				xmin = 1045.5541
				xmax = 1045.8541
				text = "aks"
			intervals [2174]:
				xmin = 1045.8541
				xmax = 1045.9941
				text = "her"
			intervals [2175]:
				xmin = 1045.9941
				xmax = 1046.0941
				text = "to"
			intervals [2176]:
				xmin = 1046.0941
				xmax = 1046.5841
				text = "go"
			intervals [2177]:
				xmin = 1046.5841
				xmax = 1047.0911
				text = ""
			intervals [2178]:
				xmin = 1047.0911
				xmax = 1047.7711
				text = "um"
			intervals [2179]:
				xmin = 1047.7711
				xmax = 1049.6756
				text = ""
			intervals [2180]:
				xmin = 1049.6756
				xmax = 1049.9056
				text = "she"
			intervals [2181]:
				xmin = 1049.9056
				xmax = 1050.0056
				text = "s"
			intervals [2182]:
				xmin = 1050.0056
				xmax = 1050.4556
				text = "just"
			intervals [2183]:
				xmin = 1050.4556
				xmax = 1050.7392
				text = ""
			intervals [2184]:
				xmin = 1050.7392
				xmax = 1050.7992
				text = "a"
			intervals [2185]:
				xmin = 1050.7992
				xmax = 1051.1092
				text = "regular"
			intervals [2186]:
				xmin = 1051.1092
				xmax = 1051.5892
				text = "teacher"
			intervals [2187]:
				xmin = 1051.5892
				xmax = 1067.2806
				text = ""
			intervals [2188]:
				xmin = 1067.2806
				xmax = 1067.6006
				text = "mm-hm"
			intervals [2189]:
				xmin = 1067.6006
				xmax = 1074.4401
				text = ""
			intervals [2190]:
				xmin = 1074.4401
				xmax = 1075.1301
				text = "sometimes"
			intervals [2191]:
				xmin = 1075.1301
				xmax = 1075.1601
				text = ""
			intervals [2192]:
				xmin = 1075.1601
				xmax = 1075.2901
				text = "it"
			intervals [2193]:
				xmin = 1075.2901
				xmax = 1075.6101
				text = "depends"
			intervals [2194]:
				xmin = 1075.6101
				xmax = 1075.7901
				text = "on"
			intervals [2195]:
				xmin = 1075.7901
				xmax = 1076.1754
				text = ""
			intervals [2196]:
				xmin = 1076.1754
				xmax = 1076.3554
				text = "like"
			intervals [2197]:
				xmin = 1076.3554
				xmax = 1076.4754
				text = ""
			intervals [2198]:
				xmin = 1076.4754
				xmax = 1076.5754
				text = "if"
			intervals [2199]:
				xmin = 1076.5754
				xmax = 1076.7754
				text = "she"
			intervals [2200]:
				xmin = 1076.7754
				xmax = 1076.8754
				text = "s"
			intervals [2201]:
				xmin = 1076.8754
				xmax = 1077.5454
				text = "hollering"
			intervals [2202]:
				xmin = 1077.5454
				xmax = 1077.5754
				text = ""
			intervals [2203]:
				xmin = 1077.5754
				xmax = 1077.6054
				text = "l-"
			intervals [2204]:
				xmin = 1077.6054
				xmax = 1077.6654
				text = ""
			intervals [2205]:
				xmin = 1077.6654
				xmax = 1077.8854
				text = "i"
			intervals [2206]:
				xmin = 1077.8854
				xmax = 1078.0354
				text = "don't"
			intervals [2207]:
				xmin = 1078.0354
				xmax = 1078.2154
				text = "like"
			intervals [2208]:
				xmin = 1078.2154
				xmax = 1078.4554
				text = "people"
			intervals [2209]:
				xmin = 1078.4554
				xmax = 1078.8154
				text = "yelling"
			intervals [2210]:
				xmin = 1078.8154
				xmax = 1079.5589
				text = ""
			intervals [2211]:
				xmin = 1079.5589
				xmax = 1079.7089
				text = "but"
			intervals [2212]:
				xmin = 1079.7089
				xmax = 1079.7689
				text = "i"
			intervals [2213]:
				xmin = 1079.7689
				xmax = 1079.9589
				text = "like"
			intervals [2214]:
				xmin = 1079.9589
				xmax = 1080.0189
				text = "to"
			intervals [2215]:
				xmin = 1080.0189
				xmax = 1080.3289
				text = "yell"
			intervals [2216]:
				xmin = 1080.3289
				xmax = 1082.9862
				text = ""
			intervals [2217]:
				xmin = 1082.9862
				xmax = 1083.2462
				text = "because"
			intervals [2218]:
				xmin = 1083.2462
				xmax = 1083.4162
				text = "it"
			intervals [2219]:
				xmin = 1083.4162
				xmax = 1083.5854
				text = ""
			intervals [2220]:
				xmin = 1083.5854
				xmax = 1084.0054
				text = "irritates"
			intervals [2221]:
				xmin = 1084.0054
				xmax = 1084.1754
				text = "my"
			intervals [2222]:
				xmin = 1084.1754
				xmax = 1084.2054
				text = ""
			intervals [2223]:
				xmin = 1084.2054
				xmax = 1084.7754
				text = "ears"
			intervals [2224]:
				xmin = 1084.7754
				xmax = 1088.1402
				text = ""
			intervals [2225]:
				xmin = 1088.1402
				xmax = 1088.2302
				text = "<unk>"
			intervals [2226]:
				xmin = 1088.2302
				xmax = 1088.2702
				text = ""
			intervals [2227]:
				xmin = 1088.2702
				xmax = 1088.4702
				text = "because"
			intervals [2228]:
				xmin = 1088.4702
				xmax = 1088.5602
				text = "i'm"
			intervals [2229]:
				xmin = 1088.5602
				xmax = 1088.6002
				text = "a"
			intervals [2230]:
				xmin = 1088.6002
				xmax = 1089.0102
				text = "cheerleader"
			intervals [2231]:
				xmin = 1089.0102
				xmax = 1092.0656
				text = ""
			intervals [2232]:
				xmin = 1092.0656
				xmax = 1092.4656
				text = "yeah"
			intervals [2233]:
				xmin = 1092.4656
				xmax = 1093.0897
				text = ""
			intervals [2234]:
				xmin = 1093.0897
				xmax = 1093.2997
				text = "yeah"
			intervals [2235]:
				xmin = 1093.2997
				xmax = 1096.3129
				text = ""
			intervals [2236]:
				xmin = 1096.3129
				xmax = 1096.4329
				text = "i"
			intervals [2237]:
				xmin = 1096.4329
				xmax = 1096.6829
				text = "used"
			intervals [2238]:
				xmin = 1096.6829
				xmax = 1096.7529
				text = "to"
			intervals [2239]:
				xmin = 1096.7529
				xmax = 1096.9029
				text = "be"
			intervals [2240]:
				xmin = 1096.9029
				xmax = 1097.3629
				text = "loud"
			intervals [2241]:
				xmin = 1097.3629
				xmax = 1097.4729
				text = "and"
			intervals [2242]:
				xmin = 1097.4729
				xmax = 1097.8929
				text = "rowdy"
			intervals [2243]:
				xmin = 1097.8929
				xmax = 1098.5404
				text = ""
			intervals [2244]:
				xmin = 1098.5404
				xmax = 1098.6704
				text = "but"
			intervals [2245]:
				xmin = 1098.6704
				xmax = 1098.8104
				text = "i've"
			intervals [2246]:
				xmin = 1098.8104
				xmax = 1099.1104
				text = "calmed"
			intervals [2247]:
				xmin = 1099.1104
				xmax = 1099.3704
				text = "down"
			intervals [2248]:
				xmin = 1099.3704
				xmax = 1113.0643
				text = ""
			intervals [2249]:
				xmin = 1113.0643
				xmax = 1113.1843
				text = "i"
			intervals [2250]:
				xmin = 1113.1843
				xmax = 1113.3543
				text = "like"
			intervals [2251]:
				xmin = 1113.3543
				xmax = 1113.4843
				text = "to"
			intervals [2252]:
				xmin = 1113.4843
				xmax = 1114.1543
				text = "dance"
			intervals [2253]:
				xmin = 1114.1543
				xmax = 1114.3115
				text = ""
			intervals [2254]:
				xmin = 1114.3115
				xmax = 1114.5015
				text = "ever"
			intervals [2255]:
				xmin = 1114.5015
				xmax = 1114.7315
				text = "since"
			intervals [2256]:
				xmin = 1114.7315
				xmax = 1114.8415
				text = "i"
			intervals [2257]:
				xmin = 1114.8415
				xmax = 1114.9415
				text = "been"
			intervals [2258]:
				xmin = 1114.9415
				xmax = 1115.0315
				text = "on"
			intervals [2259]:
				xmin = 1115.0315
				xmax = 1115.1715
				text = "miss"
			intervals [2260]:
				xmin = 1115.1715
				xmax = 1115.4615
				text = "rdx"
			intervals [2261]:
				xmin = 1115.4615
				xmax = 1115.6515
				text = "dance"
			intervals [2262]:
				xmin = 1115.6515
				xmax = 1115.8415
				text = "team"
			intervals [2263]:
				xmin = 1115.8415
				xmax = 1115.9215
				text = "i"
			intervals [2264]:
				xmin = 1115.9215
				xmax = 1116.1315
				text = "just"
			intervals [2265]:
				xmin = 1116.1315
				xmax = 1116.3215
				text = "like"
			intervals [2266]:
				xmin = 1116.3215
				xmax = 1116.3915
				text = "to"
			intervals [2267]:
				xmin = 1116.3915
				xmax = 1116.4215
				text = ""
			intervals [2268]:
				xmin = 1116.4215
				xmax = 1117.0015
				text = "dance"
			intervals [2269]:
				xmin = 1117.0015
				xmax = 1119.2526
				text = ""
			intervals [2270]:
				xmin = 1119.2526
				xmax = 1120.3426
				text = "because"
			intervals [2271]:
				xmin = 1120.3426
				xmax = 1121.2684
				text = ""
			intervals [2272]:
				xmin = 1121.2684
				xmax = 1121.3484
				text = "i"
			intervals [2273]:
				xmin = 1121.3484
				xmax = 1121.7284
				text = "don't"
			intervals [2274]:
				xmin = 1121.7284
				xmax = 1121.8984
				text = "wanna"
			intervals [2275]:
				xmin = 1121.8984
				xmax = 1122.0084
				text = "be"
			intervals [2276]:
				xmin = 1122.0084
				xmax = 1122.0984
				text = "on"
			intervals [2277]:
				xmin = 1122.0984
				xmax = 1122.1284
				text = ""
			intervals [2278]:
				xmin = 1122.1284
				xmax = 1122.6684
				text = "cast"
			intervals [2279]:
				xmin = 1122.6684
				xmax = 1124.9922
				text = ""
			intervals [2280]:
				xmin = 1124.9922
				xmax = 1125.0922
				text = "i"
			intervals [2281]:
				xmin = 1125.0922
				xmax = 1125.2022
				text = "feel"
			intervals [2282]:
				xmin = 1125.2022
				xmax = 1125.3022
				text = "like"
			intervals [2283]:
				xmin = 1125.3022
				xmax = 1125.3322
				text = "i"
			intervals [2284]:
				xmin = 1125.3322
				xmax = 1125.3622
				text = "m"
			intervals [2285]:
				xmin = 1125.3622
				xmax = 1125.4422
				text = "a"
			intervals [2286]:
				xmin = 1125.4422
				xmax = 1125.5622
				text = "be"
			intervals [2287]:
				xmin = 1125.5622
				xmax = 1126.1822
				text = "nervous"
			intervals [2288]:
				xmin = 1126.1822
				xmax = 1129.6025
				text = ""
			intervals [2289]:
				xmin = 1129.6025
				xmax = 1129.6625
				text = "i"
			intervals [2290]:
				xmin = 1129.6625
				xmax = 1129.8425
				text = "don't"
			intervals [2291]:
				xmin = 1129.8425
				xmax = 1130.0525
				text = "know"
			intervals [2292]:
				xmin = 1130.0525
				xmax = 1131.4433
				text = ""
			intervals [2293]:
				xmin = 1131.4433
				xmax = 1131.5133
				text = "i"
			intervals [2294]:
				xmin = 1131.5133
				xmax = 1131.7433
				text = "think"
			intervals [2295]:
				xmin = 1131.7433
				xmax = 1132.0333
				text = "cast"
			intervals [2296]:
				xmin = 1132.0333
				xmax = 1132.1133
				text = "is"
			intervals [2297]:
				xmin = 1132.1133
				xmax = 1132.3133
				text = "just"
			intervals [2298]:
				xmin = 1132.3133
				xmax = 1132.4633
				text = "too"
			intervals [2299]:
				xmin = 1132.4633
				xmax = 1132.5033
				text = ""
			intervals [2300]:
				xmin = 1132.5033
				xmax = 1133.0233
				text = "challenging"
			intervals [2301]:
				xmin = 1133.0233
				xmax = 1133.1733
				text = "for"
			intervals [2302]:
				xmin = 1133.1733
				xmax = 1133.2933
				text = "me"
			intervals [2303]:
				xmin = 1133.2933
				xmax = 1134.5816
				text = ""
			intervals [2304]:
				xmin = 1134.5816
				xmax = 1134.7016
				text = "i"
			intervals [2305]:
				xmin = 1134.7016
				xmax = 1134.8716
				text = "can"
			intervals [2306]:
				xmin = 1134.8716
				xmax = 1135.2416
				text = "dance"
			intervals [2307]:
				xmin = 1135.2416
				xmax = 1135.3916
				text = "and"
			intervals [2308]:
				xmin = 1135.3916
				xmax = 1135.7116
				text = "all"
			intervals [2309]:
				xmin = 1135.7116
				xmax = 1139.8325
				text = ""
			intervals [2310]:
				xmin = 1139.8325
				xmax = 1140.0125
				text = "but"
			intervals [2311]:
				xmin = 1140.0125
				xmax = 1140.0525
				text = ""
			intervals [2312]:
				xmin = 1140.0525
				xmax = 1140.3725
				text = "cast"
			intervals [2313]:
				xmin = 1140.3725
				xmax = 1140.5025
				text = "is"
			intervals [2314]:
				xmin = 1140.5025
				xmax = 1140.5725
				text = "a"
			intervals [2315]:
				xmin = 1140.5725
				xmax = 1140.8025
				text = "whole"
			intervals [2316]:
				xmin = 1140.8025
				xmax = 1141.1025
				text = "different"
			intervals [2317]:
				xmin = 1141.1025
				xmax = 1141.3225
				text = "ball"
			intervals [2318]:
				xmin = 1141.3225
				xmax = 1141.5125
				text = "game"
			intervals [2319]:
				xmin = 1141.5125
				xmax = 1141.9025
				text = "from"
			intervals [2320]:
				xmin = 1141.9025
				xmax = 1142.3001
				text = ""
			intervals [2321]:
				xmin = 1142.3001
				xmax = 1142.4101
				text = "the"
			intervals [2322]:
				xmin = 1142.4101
				xmax = 1142.6201
				text = "boys"
			intervals [2323]:
				xmin = 1142.6201
				xmax = 1142.7101
				text = "and"
			intervals [2324]:
				xmin = 1142.7101
				xmax = 1142.7401
				text = ""
			intervals [2325]:
				xmin = 1142.7401
				xmax = 1143.0001
				text = "girls"
			intervals [2326]:
				xmin = 1143.0001
				xmax = 1143.2101
				text = "club"
			intervals [2327]:
				xmin = 1143.2101
				xmax = 1143.4801
				text = "dance"
			intervals [2328]:
				xmin = 1143.4801
				xmax = 1143.5101
				text = ""
			intervals [2329]:
				xmin = 1143.5101
				xmax = 1143.7301
				text = "team"
			intervals [2330]:
				xmin = 1143.7301
				xmax = 1143.9952
				text = ""
			intervals [2331]:
				xmin = 1143.9952
				xmax = 1144.1252
				text = "my"
			intervals [2332]:
				xmin = 1144.1252
				xmax = 1144.3352
				text = "mom"
			intervals [2333]:
				xmin = 1144.3352
				xmax = 1144.4652
				text = "never"
			intervals [2334]:
				xmin = 1144.4652
				xmax = 1144.5852
				text = "had"
			intervals [2335]:
				xmin = 1144.5852
				xmax = 1144.6652
				text = "the"
			intervals [2336]:
				xmin = 1144.6652
				xmax = 1144.9052
				text = "money"
			intervals [2337]:
				xmin = 1144.9052
				xmax = 1144.9752
				text = "to"
			intervals [2338]:
				xmin = 1144.9752
				xmax = 1145.1052
				text = "pay"
			intervals [2339]:
				xmin = 1145.1052
				xmax = 1145.2252
				text = "for"
			intervals [2340]:
				xmin = 1145.2252
				xmax = 1145.7352
				text = "cast"
			intervals [2341]:
				xmin = 1145.7352
				xmax = 1155.5018
				text = ""
			intervals [2342]:
				xmin = 1155.5018
				xmax = 1155.6718
				text = "no"
			intervals [2343]:
				xmin = 1155.6718
				xmax = 1160.4167
				text = ""
			intervals [2344]:
				xmin = 1160.4167
				xmax = 1160.7867
				text = "yes"
			intervals [2345]:
				xmin = 1160.7867
				xmax = 1161.933
				text = ""
			intervals [2346]:
				xmin = 1161.933
				xmax = 1162.283
				text = "yes"
			intervals [2347]:
				xmin = 1162.283
				xmax = 1168.681
				text = ""
			intervals [2348]:
				xmin = 1168.681
				xmax = 1169.051
				text = "yes"
			intervals [2349]:
				xmin = 1169.051
				xmax = 1183.6802
				text = ""
			intervals [2350]:
				xmin = 1183.6802
				xmax = 1183.8302
				text = "it"
			intervals [2351]:
				xmin = 1183.8302
				xmax = 1183.9702
				text = "s"
			intervals [2352]:
				xmin = 1183.9702
				xmax = 1184.0002
				text = ""
			intervals [2353]:
				xmin = 1184.0002
				xmax = 1184.7202
				text = "challenging"
			intervals [2354]:
				xmin = 1184.7202
				xmax = 1184.8902
				text = ""
			intervals [2355]:
				xmin = 1184.8902
				xmax = 1185.2602
				text = "and"
			intervals [2356]:
				xmin = 1185.2602
				xmax = 1185.7102
				text = "because"
			intervals [2357]:
				xmin = 1185.7102
				xmax = 1185.7402
				text = ""
			intervals [2358]:
				xmin = 1185.7402
				xmax = 1185.9802
				text = "even"
			intervals [2359]:
				xmin = 1185.9802
				xmax = 1186.1202
				text = "if"
			intervals [2360]:
				xmin = 1186.1202
				xmax = 1186.2202
				text = "i"
			intervals [2361]:
				xmin = 1186.2202
				xmax = 1186.4902
				text = "wanted"
			intervals [2362]:
				xmin = 1186.4902
				xmax = 1186.6102
				text = "to"
			intervals [2363]:
				xmin = 1186.6102
				xmax = 1186.8302
				text = "do"
			intervals [2364]:
				xmin = 1186.8302
				xmax = 1186.9602
				text = "it"
			intervals [2365]:
				xmin = 1186.9602
				xmax = 1187.2733
				text = ""
			intervals [2366]:
				xmin = 1187.2733
				xmax = 1187.4133
				text = "it"
			intervals [2367]:
				xmin = 1187.4133
				xmax = 1187.5133
				text = "would"
			intervals [2368]:
				xmin = 1187.5133
				xmax = 1187.6433
				text = "be"
			intervals [2369]:
				xmin = 1187.6433
				xmax = 1188.1933
				text = "challenging"
			intervals [2370]:
				xmin = 1188.1933
				xmax = 1188.2533
				text = "and"
			intervals [2371]:
				xmin = 1188.2533
				xmax = 1188.3733
				text = "my"
			intervals [2372]:
				xmin = 1188.3733
				xmax = 1188.6233
				text = "mom"
			intervals [2373]:
				xmin = 1188.6233
				xmax = 1188.7733
				text = "don't"
			intervals [2374]:
				xmin = 1188.7733
				xmax = 1188.9333
				text = "have"
			intervals [2375]:
				xmin = 1188.9333
				xmax = 1188.9633
				text = ""
			intervals [2376]:
				xmin = 1188.9633
				xmax = 1189.0733
				text = "the"
			intervals [2377]:
				xmin = 1189.0733
				xmax = 1189.1233
				text = ""
			intervals [2378]:
				xmin = 1189.1233
				xmax = 1189.3233
				text = "money"
			intervals [2379]:
				xmin = 1189.3233
				xmax = 1189.6233
				text = "for"
			intervals [2380]:
				xmin = 1189.6233
				xmax = 1189.6833
				text = "it"
			intervals [2381]:
				xmin = 1189.6833
				xmax = 1198.1398
				text = ""
			intervals [2382]:
				xmin = 1198.1398
				xmax = 1198.4098
				text = "no"
			intervals [2383]:
				xmin = 1198.4098
				xmax = 1206.7383
				text = ""
			intervals [2384]:
				xmin = 1206.7383
				xmax = 1206.9183
				text = "i"
			intervals [2385]:
				xmin = 1206.9183
				xmax = 1206.9883
				text = "d"
			intervals [2386]:
				xmin = 1206.9883
				xmax = 1207.1583
				text = "just"
			intervals [2387]:
				xmin = 1207.1583
				xmax = 1207.2683
				text = "be"
			intervals [2388]:
				xmin = 1207.2683
				xmax = 1207.4083
				text = "too"
			intervals [2389]:
				xmin = 1207.4083
				xmax = 1207.4483
				text = ""
			intervals [2390]:
				xmin = 1207.4483
				xmax = 1208.1483
				text = "nervous"
			intervals [2391]:
				xmin = 1208.1483
				xmax = 1225.2928
				text = ""
			intervals [2392]:
				xmin = 1225.2928
				xmax = 1225.3728
				text = "i"
			intervals [2393]:
				xmin = 1225.3728
				xmax = 1225.5728
				text = "don't"
			intervals [2394]:
				xmin = 1225.5728
				xmax = 1225.7028
				text = "really"
			intervals [2395]:
				xmin = 1225.7028
				xmax = 1225.9028
				text = "wanna"
			intervals [2396]:
				xmin = 1225.9028
				xmax = 1225.9328
				text = ""
			intervals [2397]:
				xmin = 1225.9328
				xmax = 1226.0928
				text = "do"
			intervals [2398]:
				xmin = 1226.0928
				xmax = 1226.1528
				text = "it"
			intervals [2399]:
				xmin = 1226.1528
				xmax = 1226.3128
				text = "because"
			intervals [2400]:
				xmin = 1226.3128
				xmax = 1226.3728
				text = "i'm"
			intervals [2401]:
				xmin = 1226.3728
				xmax = 1226.6628
				text = "already"
			intervals [2402]:
				xmin = 1226.6628
				xmax = 1226.7928
				text = "on"
			intervals [2403]:
				xmin = 1226.7928
				xmax = 1226.8528
				text = "a"
			intervals [2404]:
				xmin = 1226.8528
				xmax = 1227.1628
				text = "dance"
			intervals [2405]:
				xmin = 1227.1628
				xmax = 1227.4528
				text = "team"
			intervals [2406]:
				xmin = 1227.4528
				xmax = 1246.3959
				text = ""
			intervals [2407]:
				xmin = 1246.3959
				xmax = 1246.8559
				text = "yes"
			intervals [2408]:
				xmin = 1246.8559
				xmax = 1248.907
				text = ""
			intervals [2409]:
				xmin = 1248.907
				xmax = 1248.997
				text = "cause"
			intervals [2410]:
				xmin = 1248.997
				xmax = 1249.057
				text = "i"
			intervals [2411]:
				xmin = 1249.057
				xmax = 1249.267
				text = "know"
			intervals [2412]:
				xmin = 1249.267
				xmax = 1249.527
				text = "where"
			intervals [2413]:
				xmin = 1249.527
				xmax = 1249.587
				text = "to"
			intervals [2414]:
				xmin = 1249.587
				xmax = 1249.857
				text = "go"
			intervals [2415]:
				xmin = 1249.857
				xmax = 1252.3949
				text = ""
			intervals [2416]:
				xmin = 1252.3949
				xmax = 1252.5549
				text = "like"
			intervals [2417]:
				xmin = 1252.5549
				xmax = 1252.6849
				text = ""
			intervals [2418]:
				xmin = 1252.6849
				xmax = 1252.7749
				text = "i"
			intervals [2419]:
				xmin = 1252.7749
				xmax = 1252.9649
				text = "know"
			intervals [2420]:
				xmin = 1252.9649
				xmax = 1253.0549
				text = "how"
			intervals [2421]:
				xmin = 1253.0549
				xmax = 1253.1549
				text = "to"
			intervals [2422]:
				xmin = 1253.1549
				xmax = 1253.3049
				text = "get"
			intervals [2423]:
				xmin = 1253.3049
				xmax = 1253.6849
				text = "around"
			intervals [2424]:
				xmin = 1253.6849
				xmax = 1253.8849
				text = "if"
			intervals [2425]:
				xmin = 1253.8849
				xmax = 1253.9349
				text = "i"
			intervals [2426]:
				xmin = 1253.9349
				xmax = 1254.1849
				text = "wanna"
			intervals [2427]:
				xmin = 1254.1849
				xmax = 1254.3449
				text = "go"
			intervals [2428]:
				xmin = 1254.3449
				xmax = 1254.7449
				text = "somewhere"
			intervals [2429]:
				xmin = 1254.7449
				xmax = 1255.4728
				text = ""
			intervals [2430]:
				xmin = 1255.4728
				xmax = 1255.6828
				text = "don't"
			intervals [2431]:
				xmin = 1255.6828
				xmax = 1255.7928
				text = "have"
			intervals [2432]:
				xmin = 1255.7928
				xmax = 1255.9428
				text = "to"
			intervals [2433]:
				xmin = 1255.9428
				xmax = 1256.1628
				text = "count"
			intervals [2434]:
				xmin = 1256.1628
				xmax = 1256.2228
				text = "on"
			intervals [2435]:
				xmin = 1256.2228
				xmax = 1256.3228
				text = "my"
			intervals [2436]:
				xmin = 1256.3228
				xmax = 1256.6528
				text = "mom"
			intervals [2437]:
				xmin = 1256.6528
				xmax = 1256.7128
				text = ""
			intervals [2438]:
				xmin = 1256.7128
				xmax = 1256.8028
				text = "to"
			intervals [2439]:
				xmin = 1256.8028
				xmax = 1256.8328
				text = ""
			intervals [2440]:
				xmin = 1256.8328
				xmax = 1256.9428
				text = "go"
			intervals [2441]:
				xmin = 1256.9428
				xmax = 1256.9728
				text = ""
			intervals [2442]:
				xmin = 1256.9728
				xmax = 1257.1328
				text = "take"
			intervals [2443]:
				xmin = 1257.1328
				xmax = 1257.1928
				text = ""
			intervals [2444]:
				xmin = 1257.1928
				xmax = 1257.2928
				text = "me"
			intervals [2445]:
				xmin = 1257.2928
				xmax = 1257.7128
				text = "somewhere"
			intervals [2446]:
				xmin = 1257.7128
				xmax = 1259.7741
				text = ""
			intervals [2447]:
				xmin = 1259.7741
				xmax = 1260.4341
				text = "metro"
			intervals [2448]:
				xmin = 1260.4341
				xmax = 1263.2555
				text = ""
			intervals [2449]:
				xmin = 1263.2555
				xmax = 1263.6955
				text = "both"
			intervals [2450]:
				xmin = 1263.6955
				xmax = 1267.8596
				text = ""
			intervals [2451]:
				xmin = 1267.8596
				xmax = 1267.9696
				text = "the"
			intervals [2452]:
				xmin = 1267.9696
				xmax = 1268.2596
				text = "first"
			intervals [2453]:
				xmin = 1268.2596
				xmax = 1268.4096
				text = "time"
			intervals [2454]:
				xmin = 1268.4096
				xmax = 1268.5696
				text = "i"
			intervals [2455]:
				xmin = 1268.5696
				xmax = 1268.7896
				text = "rode"
			intervals [2456]:
				xmin = 1268.7896
				xmax = 1268.9096
				text = "the"
			intervals [2457]:
				xmin = 1268.9096
				xmax = 1269.4896
				text = "train"
			intervals [2458]:
				xmin = 1269.4896
				xmax = 1270.0095
				text = ""
			intervals [2459]:
				xmin = 1270.0095
				xmax = 1270.1495
				text = "was"
			intervals [2460]:
				xmin = 1270.1495
				xmax = 1270.2495
				text = "with"
			intervals [2461]:
				xmin = 1270.2495
				xmax = 1270.3695
				text = "my"
			intervals [2462]:
				xmin = 1270.3695
				xmax = 1270.7295
				text = "mom"
			intervals [2463]:
				xmin = 1270.7295
				xmax = 1270.7995
				text = ""
			intervals [2464]:
				xmin = 1270.7995
				xmax = 1271.0095
				text = "and"
			intervals [2465]:
				xmin = 1271.0095
				xmax = 1271.2695
				text = "my"
			intervals [2466]:
				xmin = 1271.2695
				xmax = 1271.5795
				text = "uncle"
			intervals [2467]:
				xmin = 1271.5795
				xmax = 1271.7395
				text = "threw"
			intervals [2468]:
				xmin = 1271.7395
				xmax = 1271.8895
				text = "my"
			intervals [2469]:
				xmin = 1271.8895
				xmax = 1272.1195
				text = "little"
			intervals [2470]:
				xmin = 1272.1195
				xmax = 1272.5595
				text = "cousin"
			intervals [2471]:
				xmin = 1272.5595
				xmax = 1272.6895
				text = ""
			intervals [2472]:
				xmin = 1272.6895
				xmax = 1272.8395
				text = "a"
			intervals [2473]:
				xmin = 1272.8395
				xmax = 1273.2995
				text = "party"
			intervals [2474]:
				xmin = 1273.2995
				xmax = 1273.4095
				text = "at"
			intervals [2475]:
				xmin = 1273.4095
				xmax = 1273.4395
				text = ""
			intervals [2476]:
				xmin = 1273.4395
				xmax = 1273.6095
				text = "chuck"
			intervals [2477]:
				xmin = 1273.6095
				xmax = 1273.6995
				text = ""
			intervals [2478]:
				xmin = 1273.6995
				xmax = 1273.7295
				text = "e"
			intervals [2479]:
				xmin = 1273.7295
				xmax = 1273.7595
				text = ""
			intervals [2480]:
				xmin = 1273.7595
				xmax = 1274.2795
				text = "cheese"
			intervals [2481]:
				xmin = 1274.2795
				xmax = 1276.3195
				text = ""
			intervals [2482]:
				xmin = 1276.3195
				xmax = 1276.6795
				text = "um"
			intervals [2483]:
				xmin = 1276.6795
				xmax = 1278.0923
				text = ""
			intervals [2484]:
				xmin = 1278.0923
				xmax = 1278.4123
				text = "like"
			intervals [2485]:
				xmin = 1278.4123
				xmax = 1278.9812
				text = ""
			intervals [2486]:
				xmin = 1278.9812
				xmax = 1279.3812
				text = "eleven"
			intervals [2487]:
				xmin = 1279.3812
				xmax = 1279.4212
				text = ""
			intervals [2488]:
				xmin = 1279.4212
				xmax = 1279.9812
				text = "twelve"
			intervals [2489]:
				xmin = 1279.9812
				xmax = 1286.9607
				text = ""
			intervals [2490]:
				xmin = 1286.9607
				xmax = 1287.0007
				text = "i"
			intervals [2491]:
				xmin = 1287.0007
				xmax = 1287.2207
				text = "don't"
			intervals [2492]:
				xmin = 1287.2207
				xmax = 1287.3407
				text = "know"
			intervals [2493]:
				xmin = 1287.3407
				xmax = 1289.6841
				text = ""
			intervals [2494]:
				xmin = 1289.6841
				xmax = 1289.7741
				text = "with"
			intervals [2495]:
				xmin = 1289.7741
				xmax = 1289.8341
				text = "my"
			intervals [2496]:
				xmin = 1289.8341
				xmax = 1290.1641
				text = ""
			intervals [2497]:
				xmin = 1290.1641
				xmax = 1290.2641
				text = "with"
			intervals [2498]:
				xmin = 1290.2641
				xmax = 1290.3741
				text = "my"
			intervals [2499]:
				xmin = 1290.3741
				xmax = 1290.4041
				text = ""
			intervals [2500]:
				xmin = 1290.4041
				xmax = 1290.7241
				text = "mom"
			intervals [2501]:
				xmin = 1290.7241
				xmax = 1291.0041
				text = "yeah"
			intervals [2502]:
				xmin = 1291.0041
				xmax = 1304.5849
				text = ""
			intervals [2503]:
				xmin = 1304.5849
				xmax = 1304.9249
				text = "nothing"
			intervals [2504]:
				xmin = 1304.9249
				xmax = 1320.2919
				text = ""
			intervals [2505]:
				xmin = 1320.2919
				xmax = 1320.4219
				text = "the"
			intervals [2506]:
				xmin = 1320.4219
				xmax = 1320.8519
				text = "craziest"
			intervals [2507]:
				xmin = 1320.8519
				xmax = 1320.9819
				text = "thing"
			intervals [2508]:
				xmin = 1320.9819
				xmax = 1321.0719
				text = "i"
			intervals [2509]:
				xmin = 1321.0719
				xmax = 1321.2419
				text = "saw"
			intervals [2510]:
				xmin = 1321.2419
				xmax = 1321.3719
				text = "on"
			intervals [2511]:
				xmin = 1321.3719
				xmax = 1321.4419
				text = "the"
			intervals [2512]:
				xmin = 1321.4419
				xmax = 1321.7419
				text = "news"
			intervals [2513]:
				xmin = 1321.7419
				xmax = 1321.9519
				text = "when"
			intervals [2514]:
				xmin = 1321.9519
				xmax = 1322.0819
				text = "that"
			intervals [2515]:
				xmin = 1322.0819
				xmax = 1322.1119
				text = ""
			intervals [2516]:
				xmin = 1322.1119
				xmax = 1322.3319
				text = "lady"
			intervals [2517]:
				xmin = 1322.3319
				xmax = 1322.7319
				text = "threw"
			intervals [2518]:
				xmin = 1322.7319
				xmax = 1323.1527
				text = ""
			intervals [2519]:
				xmin = 1323.1527
				xmax = 1323.4027
				text = "that"
			intervals [2520]:
				xmin = 1323.4027
				xmax = 1323.7527
				text = "urine"
			intervals [2521]:
				xmin = 1323.7527
				xmax = 1323.8727
				text = "on"
			intervals [2522]:
				xmin = 1323.8727
				xmax = 1324.1327
				text = "that"
			intervals [2523]:
				xmin = 1324.1327
				xmax = 1324.6231
				text = ""
			intervals [2524]:
				xmin = 1324.6231
				xmax = 1324.9331
				text = "bus"
			intervals [2525]:
				xmin = 1324.9331
				xmax = 1325.2731
				text = "driver"
			intervals [2526]:
				xmin = 1325.2731
				xmax = 1329.8539
				text = ""
			intervals [2527]:
				xmin = 1329.8539
				xmax = 1329.9639
				text = "the"
			intervals [2528]:
				xmin = 1329.9639
				xmax = 1330.3639
				text = "lady"
			intervals [2529]:
				xmin = 1330.3639
				xmax = 1330.6139
				text = "told"
			intervals [2530]:
				xmin = 1330.6139
				xmax = 1330.7539
				text = "the"
			intervals [2531]:
				xmin = 1330.7539
				xmax = 1331.0237
				text = ""
			intervals [2532]:
				xmin = 1331.0237
				xmax = 1331.1937
				text = "the"
			intervals [2533]:
				xmin = 1331.1937
				xmax = 1331.2237
				text = ""
			intervals [2534]:
				xmin = 1331.2237
				xmax = 1331.4737
				text = "bus"
			intervals [2535]:
				xmin = 1331.4737
				xmax = 1331.7637
				text = "driver"
			intervals [2536]:
				xmin = 1331.7637
				xmax = 1331.9237
				text = "told"
			intervals [2537]:
				xmin = 1331.9237
				xmax = 1331.9837
				text = "the"
			intervals [2538]:
				xmin = 1331.9837
				xmax = 1332.2237
				text = "lady"
			intervals [2539]:
				xmin = 1332.2237
				xmax = 1332.3437
				text = "to"
			intervals [2540]:
				xmin = 1332.3437
				xmax = 1332.5437
				text = "have"
			intervals [2541]:
				xmin = 1332.5437
				xmax = 1332.6337
				text = "a"
			intervals [2542]:
				xmin = 1332.6337
				xmax = 1332.6637
				text = ""
			intervals [2543]:
				xmin = 1332.6637
				xmax = 1332.8137
				text = "good"
			intervals [2544]:
				xmin = 1332.8137
				xmax = 1333.1237
				text = "day"
			intervals [2545]:
				xmin = 1333.1237
				xmax = 1333.6148
				text = ""
			intervals [2546]:
				xmin = 1333.6148
				xmax = 1333.7048
				text = "and"
			intervals [2547]:
				xmin = 1333.7048
				xmax = 1333.8448
				text = "she"
			intervals [2548]:
				xmin = 1333.8448
				xmax = 1334.0848
				text = "turnt"
			intervals [2549]:
				xmin = 1334.0848
				xmax = 1334.2448
				text = "around"
			intervals [2550]:
				xmin = 1334.2448
				xmax = 1334.3048
				text = "and"
			intervals [2551]:
				xmin = 1334.3048
				xmax = 1334.4548
				text = "she"
			intervals [2552]:
				xmin = 1334.4548
				xmax = 1334.6048
				text = "threw"
			intervals [2553]:
				xmin = 1334.6048
				xmax = 1334.9748
				text = "urine"
			intervals [2554]:
				xmin = 1334.9748
				xmax = 1335.0548
				text = "on"
			intervals [2555]:
				xmin = 1335.0548
				xmax = 1335.0848
				text = ""
			intervals [2556]:
				xmin = 1335.0848
				xmax = 1335.2148
				text = "her"
			intervals [2557]:
				xmin = 1335.2148
				xmax = 1338.2063
				text = ""
			intervals [2558]:
				xmin = 1338.2063
				xmax = 1338.3763
				text = "she"
			intervals [2559]:
				xmin = 1338.3763
				xmax = 1338.5263
				text = "went"
			intervals [2560]:
				xmin = 1338.5263
				xmax = 1338.6463
				text = "to"
			intervals [2561]:
				xmin = 1338.6463
				xmax = 1338.7363
				text = "the"
			intervals [2562]:
				xmin = 1338.7363
				xmax = 1338.9463
				text = "back"
			intervals [2563]:
				xmin = 1338.9463
				xmax = 1339.0063
				text = "of"
			intervals [2564]:
				xmin = 1339.0063
				xmax = 1339.1263
				text = "the"
			intervals [2565]:
				xmin = 1339.1263
				xmax = 1339.3163
				text = "bus"
			intervals [2566]:
				xmin = 1339.3163
				xmax = 1339.3463
				text = ""
			intervals [2567]:
				xmin = 1339.3463
				xmax = 1339.4363
				text = "and"
			intervals [2568]:
				xmin = 1339.4363
				xmax = 1339.6263
				text = "peed"
			intervals [2569]:
				xmin = 1339.6263
				xmax = 1339.7363
				text = "in"
			intervals [2570]:
				xmin = 1339.7363
				xmax = 1339.7863
				text = "a"
			intervals [2571]:
				xmin = 1339.7863
				xmax = 1340.0563
				text = "cup"
			intervals [2572]:
				xmin = 1340.0563
				xmax = 1343.6772
				text = ""
			intervals [2573]:
				xmin = 1343.6772
				xmax = 1344.0072
				text = "first"
			intervals [2574]:
				xmin = 1344.0072
				xmax = 1344.1372
				text = "she"
			intervals [2575]:
				xmin = 1344.1372
				xmax = 1344.3872
				text = "got"
			intervals [2576]:
				xmin = 1344.3872
				xmax = 1344.4872
				text = "on"
			intervals [2577]:
				xmin = 1344.4872
				xmax = 1344.5672
				text = "the"
			intervals [2578]:
				xmin = 1344.5672
				xmax = 1345.0272
				text = "bus"
			intervals [2579]:
				xmin = 1345.0272
				xmax = 1345.5396
				text = ""
			intervals [2580]:
				xmin = 1345.5396
				xmax = 1345.6696
				text = "she"
			intervals [2581]:
				xmin = 1345.6696
				xmax = 1345.8096
				text = "went"
			intervals [2582]:
				xmin = 1345.8096
				xmax = 1345.9396
				text = "to"
			intervals [2583]:
				xmin = 1345.9396
				xmax = 1346.1396
				text = "the"
			intervals [2584]:
				xmin = 1346.1396
				xmax = 1346.2096
				text = ""
			intervals [2585]:
				xmin = 1346.2096
				xmax = 1346.4996
				text = "back"
			intervals [2586]:
				xmin = 1346.4996
				xmax = 1346.5696
				text = "of"
			intervals [2587]:
				xmin = 1346.5696
				xmax = 1346.6796
				text = "the"
			intervals [2588]:
				xmin = 1346.6796
				xmax = 1347.0396
				text = "bus"
			intervals [2589]:
				xmin = 1347.0396
				xmax = 1347.1696
				text = "to"
			intervals [2590]:
				xmin = 1347.1696
				xmax = 1347.4096
				text = "use"
			intervals [2591]:
				xmin = 1347.4096
				xmax = 1347.5096
				text = "the"
			intervals [2592]:
				xmin = 1347.5096
				xmax = 1347.8596
				text = "bathroom"
			intervals [2593]:
				xmin = 1347.8596
				xmax = 1347.8896
				text = ""
			intervals [2594]:
				xmin = 1347.8896
				xmax = 1348.0096
				text = "in"
			intervals [2595]:
				xmin = 1348.0096
				xmax = 1348.0796
				text = "a"
			intervals [2596]:
				xmin = 1348.0796
				xmax = 1348.4296
				text = "cup"
			intervals [2597]:
				xmin = 1348.4296
				xmax = 1348.800
				text = ""
			intervals [2598]:
				xmin = 1348.800
				xmax = 1349.090
				text = "she"
			intervals [2599]:
				xmin = 1349.090
				xmax = 1349.290
				text = "when"
			intervals [2600]:
				xmin = 1349.290
				xmax = 1349.360
				text = "it"
			intervals [2601]:
				xmin = 1349.360
				xmax = 1349.430
				text = "s"
			intervals [2602]:
				xmin = 1349.430
				xmax = 1349.610
				text = "time"
			intervals [2603]:
				xmin = 1349.610
				xmax = 1349.710
				text = "for"
			intervals [2604]:
				xmin = 1349.710
				xmax = 1349.770
				text = "her"
			intervals [2605]:
				xmin = 1349.770
				xmax = 1349.840
				text = "to"
			intervals [2606]:
				xmin = 1349.840
				xmax = 1350.000
				text = "get"
			intervals [2607]:
				xmin = 1350.000
				xmax = 1350.130
				text = "off"
			intervals [2608]:
				xmin = 1350.130
				xmax = 1350.260
				text = "she"
			intervals [2609]:
				xmin = 1350.260
				xmax = 1350.500
				text = "walked"
			intervals [2610]:
				xmin = 1350.500
				xmax = 1350.630
				text = "to"
			intervals [2611]:
				xmin = 1350.630
				xmax = 1350.790
				text = "the"
			intervals [2612]:
				xmin = 1350.790
				xmax = 1351.220
				text = "front"
			intervals [2613]:
				xmin = 1351.220
				xmax = 1351.250
				text = ""
			intervals [2614]:
				xmin = 1351.250
				xmax = 1351.400
				text = "of"
			intervals [2615]:
				xmin = 1351.400
				xmax = 1351.490
				text = "the"
			intervals [2616]:
				xmin = 1351.490
				xmax = 1351.770
				text = "bus"
			intervals [2617]:
				xmin = 1351.770
				xmax = 1351.800
				text = ""
			intervals [2618]:
				xmin = 1351.800
				xmax = 1352.030
				text = "walked"
			intervals [2619]:
				xmin = 1352.030
				xmax = 1352.240
				text = "past"
			intervals [2620]:
				xmin = 1352.240
				xmax = 1352.340
				text = "the"
			intervals [2621]:
				xmin = 1352.340
				xmax = 1352.560
				text = "back"
			intervals [2622]:
				xmin = 1352.560
				xmax = 1352.830
				text = "door"
			intervals [2623]:
				xmin = 1352.830
				xmax = 1353.2016
				text = ""
			intervals [2624]:
				xmin = 1353.2016
				xmax = 1353.4416
				text = "walked"
			intervals [2625]:
				xmin = 1353.4416
				xmax = 1353.5016
				text = "to"
			intervals [2626]:
				xmin = 1353.5016
				xmax = 1353.5316
				text = ""
			intervals [2627]:
				xmin = 1353.5316
				xmax = 1353.6516
				text = "the"
			intervals [2628]:
				xmin = 1353.6516
				xmax = 1354.0316
				text = "front"
			intervals [2629]:
				xmin = 1354.0316
				xmax = 1354.0916
				text = "of"
			intervals [2630]:
				xmin = 1354.0916
				xmax = 1354.1716
				text = "the"
			intervals [2631]:
				xmin = 1354.1716
				xmax = 1354.3816
				text = "bus"
			intervals [2632]:
				xmin = 1354.3816
				xmax = 1354.4916
				text = "the"
			intervals [2633]:
				xmin = 1354.4916
				xmax = 1354.5216
				text = ""
			intervals [2634]:
				xmin = 1354.5216
				xmax = 1354.7816
				text = "lady"
			intervals [2635]:
				xmin = 1354.7816
				xmax = 1354.8316
				text = ""
			intervals [2636]:
				xmin = 1354.8316
				xmax = 1355.0216
				text = "the"
			intervals [2637]:
				xmin = 1355.0216
				xmax = 1355.0516
				text = ""
			intervals [2638]:
				xmin = 1355.0516
				xmax = 1355.2616
				text = "bus"
			intervals [2639]:
				xmin = 1355.2616
				xmax = 1355.5016
				text = "driver"
			intervals [2640]:
				xmin = 1355.5016
				xmax = 1355.7716
				text = "tells"
			intervals [2641]:
				xmin = 1355.7716
				xmax = 1355.9216
				text = "her"
			intervals [2642]:
				xmin = 1355.9216
				xmax = 1356.323
				text = ""
			intervals [2643]:
				xmin = 1356.323
				xmax = 1356.513
				text = "have"
			intervals [2644]:
				xmin = 1356.513
				xmax = 1356.573
				text = "a"
			intervals [2645]:
				xmin = 1356.573
				xmax = 1356.803
				text = "nice"
			intervals [2646]:
				xmin = 1356.803
				xmax = 1356.993
				text = "day"
			intervals [2647]:
				xmin = 1356.993
				xmax = 1357.293
				text = "ma'am"
			intervals [2648]:
				xmin = 1357.293
				xmax = 1357.323
				text = ""
			intervals [2649]:
				xmin = 1357.323
				xmax = 1357.463
				text = "and"
			intervals [2650]:
				xmin = 1357.463
				xmax = 1357.523
				text = "the"
			intervals [2651]:
				xmin = 1357.523
				xmax = 1357.733
				text = "lady"
			intervals [2652]:
				xmin = 1357.733
				xmax = 1357.993
				text = "turns"
			intervals [2653]:
				xmin = 1357.993
				xmax = 1358.143
				text = "around"
			intervals [2654]:
				xmin = 1358.143
				xmax = 1358.203
				text = "and"
			intervals [2655]:
				xmin = 1358.203
				xmax = 1358.333
				text = "throw"
			intervals [2656]:
				xmin = 1358.333
				xmax = 1358.393
				text = "the"
			intervals [2657]:
				xmin = 1358.393
				xmax = 1358.423
				text = ""
			intervals [2658]:
				xmin = 1358.423
				xmax = 1358.593
				text = "pee"
			intervals [2659]:
				xmin = 1358.593
				xmax = 1358.673
				text = "on"
			intervals [2660]:
				xmin = 1358.673
				xmax = 1358.853
				text = ""
			intervals [2661]:
				xmin = 1358.853
				xmax = 1358.913
				text = "her"
			intervals [2662]:
				xmin = 1358.913
				xmax = 1363.708
				text = ""
			intervals [2663]:
				xmin = 1363.708
				xmax = 1363.778
				text = "you"
			intervals [2664]:
				xmin = 1363.778
				xmax = 1363.918
				text = "didn't"
			intervals [2665]:
				xmin = 1363.918
				xmax = 1364.028
				text = "hear"
			intervals [2666]:
				xmin = 1364.028
				xmax = 1364.228
				text = "about"
			intervals [2667]:
				xmin = 1364.228
				xmax = 1364.478
				text = "that"
			intervals [2668]:
				xmin = 1364.478
				xmax = 1367.3551
				text = ""
			intervals [2669]:
				xmin = 1367.3551
				xmax = 1367.8051
				text = "yeah"
			intervals [2670]:
				xmin = 1367.8051
				xmax = 1369.6401
				text = ""
			intervals [2671]:
				xmin = 1369.6401
				xmax = 1369.7801
				text = "this"
			intervals [2672]:
				xmin = 1369.7801
				xmax = 1369.8801
				text = "was"
			intervals [2673]:
				xmin = 1369.8801
				xmax = 1370.0001
				text = "like"
			intervals [2674]:
				xmin = 1370.0001
				xmax = 1370.2001
				text = "some"
			intervals [2675]:
				xmin = 1370.2001
				xmax = 1370.4401
				text = "weeks"
			intervals [2676]:
				xmin = 1370.4401
				xmax = 1370.6901
				text = "ago"
			intervals [2677]:
				xmin = 1370.6901
				xmax = 1376.4098
				text = ""
			intervals [2678]:
				xmin = 1376.4098
				xmax = 1376.5998
				text = "just"
			intervals [2679]:
				xmin = 1376.5998
				xmax = 1376.7498
				text = "because"
			intervals [2680]:
				xmin = 1376.7498
				xmax = 1377.0598
				text = "the"
			intervals [2681]:
				xmin = 1377.0598
				xmax = 1377.2298
				text = "lady"
			intervals [2682]:
				xmin = 1377.2298
				xmax = 1377.5098
				text = "said"
			intervals [2683]:
				xmin = 1377.5098
				xmax = 1377.8398
				text = "she"
			intervals [2684]:
				xmin = 1377.8398
				xmax = 1377.9498
				text = ""
			intervals [2685]:
				xmin = 1377.9498
				xmax = 1378.1898
				text = "had"
			intervals [2686]:
				xmin = 1378.1898
				xmax = 1378.2298
				text = "a"
			intervals [2687]:
				xmin = 1378.2298
				xmax = 1378.4398
				text = "ni-"
			intervals [2688]:
				xmin = 1378.4398
				xmax = 1378.5898
				text = ""
			intervals [2689]:
				xmin = 1378.5898
				xmax = 1378.8498
				text = "have"
			intervals [2690]:
				xmin = 1378.8498
				xmax = 1378.8898
				text = "a"
			intervals [2691]:
				xmin = 1378.8898
				xmax = 1379.1198
				text = "nice"
			intervals [2692]:
				xmin = 1379.1198
				xmax = 1379.1598
				text = ""
			intervals [2693]:
				xmin = 1379.1598
				xmax = 1379.5098
				text = "day"
			intervals [2694]:
				xmin = 1379.5098
				xmax = 1395.6296
				text = ""
			intervals [2695]:
				xmin = 1395.6296
				xmax = 1395.9196
				text = "when"
			intervals [2696]:
				xmin = 1395.9196
				xmax = 1426.2233
				text = ""
			intervals [2697]:
				xmin = 1426.2233
				xmax = 1426.2733
				text = "i"
			intervals [2698]:
				xmin = 1426.2733
				xmax = 1426.5533
				text = "wasn't"
			intervals [2699]:
				xmin = 1426.5533
				xmax = 1426.7833
				text = "here"
			intervals [2700]:
				xmin = 1426.7833
				xmax = 1435.7767
				text = ""
			intervals [2701]:
				xmin = 1435.7767
				xmax = 1435.9267
				text = "i"
			intervals [2702]:
				xmin = 1435.9267
				xmax = 1436.1367
				text = "heard"
			intervals [2703]:
				xmin = 1436.1367
				xmax = 1436.4967
				text = "about"
			intervals [2704]:
				xmin = 1436.4967
				xmax = 1436.8767
				text = "when"
			intervals [2705]:
				xmin = 1436.8767
				xmax = 1436.9967
				text = "it"
			intervals [2706]:
				xmin = 1436.9967
				xmax = 1437.1267
				text = "was"
			intervals [2707]:
				xmin = 1437.1267
				xmax = 1437.2167
				text = "a"
			intervals [2708]:
				xmin = 1437.2167
				xmax = 1437.5267
				text = "riot"
			intervals [2709]:
				xmin = 1437.5267
				xmax = 1437.6267
				text = "at"
			intervals [2710]:
				xmin = 1437.6267
				xmax = 1438.1367
				text = "hd"
			intervals [2711]:
				xmin = 1438.1367
				xmax = 1438.2167
				text = "and"
			intervals [2712]:
				xmin = 1438.2167
				xmax = 1438.4667
				text = "somebody"
			intervals [2713]:
				xmin = 1438.4667
				xmax = 1438.5967
				text = "got"
			intervals [2714]:
				xmin = 1438.5967
				xmax = 1438.9967
				text = "shot"
			intervals [2715]:
				xmin = 1438.9967
				xmax = 1441.6749
				text = ""
			intervals [2716]:
				xmin = 1441.6749
				xmax = 1442.1949
				text = "mm-mm"
			intervals [2717]:
				xmin = 1442.1949
				xmax = 1442.5013
				text = ""
			intervals [2718]:
				xmin = 1442.5013
				xmax = 1442.6313
				text = "i"
			intervals [2719]:
				xmin = 1442.6313
				xmax = 1442.9013
				text = "was"
			intervals [2720]:
				xmin = 1442.9013
				xmax = 1443.0113
				text = "a"
			intervals [2721]:
				xmin = 1443.0113
				xmax = 1444.4313
				text = "s"
			intervals [2722]:
				xmin = 1444.4313
				xmax = 1444.4713
				text = ""
			intervals [2723]:
				xmin = 1444.4713
				xmax = 1444.7013
				text = "eighth"
			intervals [2724]:
				xmin = 1444.7013
				xmax = 1445.0213
				text = "grader"
			intervals [2725]:
				xmin = 1445.0213
				xmax = 1447.4221
				text = ""
			intervals [2726]:
				xmin = 1447.4221
				xmax = 1447.5821
				text = "a"
			intervals [2727]:
				xmin = 1447.5821
				xmax = 1447.8921
				text = "brawl"
			intervals [2728]:
				xmin = 1447.8921
				xmax = 1448.1121
				text = "broke"
			intervals [2729]:
				xmin = 1448.1121
				xmax = 1448.2421
				text = "out"
			intervals [2730]:
				xmin = 1448.2421
				xmax = 1448.5721
				text = "between"
			intervals [2731]:
				xmin = 1448.5721
				xmax = 1448.9521
				text = "kenilworth"
			intervals [2732]:
				xmin = 1448.9521
				xmax = 1449.0321
				text = "and"
			intervals [2733]:
				xmin = 1449.0321
				xmax = 1449.1921
				text = "clay"
			intervals [2734]:
				xmin = 1449.1921
				xmax = 1449.6721
				text = "terrace"
			intervals [2735]:
				xmin = 1449.6721
				xmax = 1449.8753
				text = ""
			intervals [2736]:
				xmin = 1449.8753
				xmax = 1449.9753
				text = "and"
			intervals [2737]:
				xmin = 1449.9753
				xmax = 1450.0453
				text = "it"
			intervals [2738]:
				xmin = 1450.0453
				xmax = 1450.0753
				text = ""
			intervals [2739]:
				xmin = 1450.0753
				xmax = 1450.1853
				text = "was"
			intervals [2740]:
				xmin = 1450.1853
				xmax = 1450.5453
				text = "shooting"
			intervals [2741]:
				xmin = 1450.5453
				xmax = 1454.9815
				text = ""
			intervals [2742]:
				xmin = 1454.9815
				xmax = 1455.2015
				text = "hood"
			intervals [2743]:
				xmin = 1455.2015
				xmax = 1455.2915
				text = "beef"
			intervals [2744]:
				xmin = 1455.2915
				xmax = 1456.3775
				text = ""
			intervals [2745]:
				xmin = 1456.3775
				xmax = 1456.7675
				text = "mm-hm"
			intervals [2746]:
				xmin = 1456.7675
				xmax = 1456.9575
				text = "hood"
			intervals [2747]:
				xmin = 1456.9575
				xmax = 1457.2975
				text = "beef"
			intervals [2748]:
				xmin = 1457.2975
				xmax = 1459.3342
				text = ""
			intervals [2749]:
				xmin = 1459.3342
				xmax = 1459.4242
				text = "not"
			intervals [2750]:
				xmin = 1459.4242
				xmax = 1459.4842
				text = "no"
			intervals [2751]:
				xmin = 1459.4842
				xmax = 1459.5842
				text = "more"
			intervals [2752]:
				xmin = 1459.5842
				xmax = 1461.678
				text = ""
			intervals [2753]:
				xmin = 1461.678
				xmax = 1461.778
				text = "not"
			intervals [2754]:
				xmin = 1461.778
				xmax = 1461.888
				text = "no"
			intervals [2755]:
				xmin = 1461.888
				xmax = 1462.178
				text = "more"
			intervals [2756]:
				xmin = 1462.178
				xmax = 1465.9426
				text = ""
			intervals [2757]:
				xmin = 1465.9426
				xmax = 1466.7626
				text = "sometimes"
			intervals [2758]:
				xmin = 1466.7626
				xmax = 1467.9988
				text = ""
			intervals [2759]:
				xmin = 1467.9988
				xmax = 1468.1088
				text = "it"
			intervals [2760]:
				xmin = 1468.1088
				xmax = 1468.4688
				text = "depends"
			intervals [2761]:
				xmin = 1468.4688
				xmax = 1468.5688
				text = "on"
			intervals [2762]:
				xmin = 1468.5688
				xmax = 1468.6788
				text = "how"
			intervals [2763]:
				xmin = 1468.6788
				xmax = 1468.7788
				text = "y-"
			intervals [2764]:
				xmin = 1468.7788
				xmax = 1468.9788
				text = "why"
			intervals [2765]:
				xmin = 1468.9788
				xmax = 1469.2288
				text = "y'all"
			intervals [2766]:
				xmin = 1469.2288
				xmax = 1469.5688
				text = "beefing"
			intervals [2767]:
				xmin = 1469.5688
				xmax = 1472.7075
				text = ""
			intervals [2768]:
				xmin = 1472.7075
				xmax = 1472.7475
				text = "i"
			intervals [2769]:
				xmin = 1472.7475
				xmax = 1472.8875
				text = "don't"
			intervals [2770]:
				xmin = 1472.8875
				xmax = 1473.0475
				text = "even"
			intervals [2771]:
				xmin = 1473.0475
				xmax = 1473.1675
				text = "know"
			intervals [2772]:
				xmin = 1473.1675
				xmax = 1473.2975
				text = "why"
			intervals [2773]:
				xmin = 1473.2975
				xmax = 1473.4075
				text = "they"
			intervals [2774]:
				xmin = 1473.4075
				xmax = 1473.5375
				text = "was"
			intervals [2775]:
				xmin = 1473.5375
				xmax = 1473.9575
				text = "beefing"
			intervals [2776]:
				xmin = 1473.9575
				xmax = 1474.5215
				text = ""
			intervals [2777]:
				xmin = 1474.5215
				xmax = 1474.6515
				text = "cause"
			intervals [2778]:
				xmin = 1474.6515
				xmax = 1474.7315
				text = "i"
			intervals [2779]:
				xmin = 1474.7315
				xmax = 1474.8615
				text = "don't"
			intervals [2780]:
				xmin = 1474.8615
				xmax = 1475.0815
				text = "get"
			intervals [2781]:
				xmin = 1475.0815
				xmax = 1475.2315
				text = "into"
			intervals [2782]:
				xmin = 1475.2315
				xmax = 1475.5015
				text = "that"
			intervals [2783]:
				xmin = 1475.5015
				xmax = 1482.7083
				text = ""
			intervals [2784]:
				xmin = 1482.7083
				xmax = 1483.2483
				text = "um"
			intervals [2785]:
				xmin = 1483.2483
				xmax = 1483.7831
				text = ""
			intervals [2786]:
				xmin = 1483.7831
				xmax = 1484.7931
				text = "rdx"
			intervals [2787]:
				xmin = 1484.7931
				xmax = 1494.158
				text = ""
			intervals [2788]:
				xmin = 1494.158
				xmax = 1494.258
				text = "in"
			intervals [2789]:
				xmin = 1494.258
				xmax = 1494.418
				text = "their"
			intervals [2790]:
				xmin = 1494.418
				xmax = 1495.018
				text = "neighborhood"
			intervals [2791]:
				xmin = 1495.018
				xmax = 1506.5344
				text = ""
			intervals [2792]:
				xmin = 1506.5344
				xmax = 1507.1144
				text = "um"
			intervals [2793]:
				xmin = 1507.1144
				xmax = 1509.4535
				text = ""
			intervals [2794]:
				xmin = 1509.4535
				xmax = 1509.9035
				text = "rdx"
			intervals [2795]:
				xmin = 1509.9035
				xmax = 1511.8667
				text = ""
			intervals [2796]:
				xmin = 1511.8667
				xmax = 1512.0067
				text = "they"
			intervals [2797]:
				xmin = 1512.0067
				xmax = 1512.2867
				text = "beefing"
			intervals [2798]:
				xmin = 1512.2867
				xmax = 1512.4767
				text = "over"
			intervals [2799]:
				xmin = 1512.4767
				xmax = 1512.6567
				text = "he"
			intervals [2800]:
				xmin = 1512.6567
				xmax = 1512.8367
				text = "say"
			intervals [2801]:
				xmin = 1512.8367
				xmax = 1513.0367
				text = "she"
			intervals [2802]:
				xmin = 1513.0367
				xmax = 1513.3367
				text = "say"
			intervals [2803]:
				xmin = 1513.3367
				xmax = 1515.6246
				text = ""
			intervals [2804]:
				xmin = 1515.6246
				xmax = 1515.6546
				text = "i"
			intervals [2805]:
				xmin = 1515.6546
				xmax = 1515.8146
				text = "don't"
			intervals [2806]:
				xmin = 1515.8146
				xmax = 1515.9546
				text = "know"
			intervals [2807]:
				xmin = 1515.9546
				xmax = 1516.0146
				text = "the"
			intervals [2808]:
				xmin = 1516.0146
				xmax = 1516.2046
				text = "other"
			intervals [2809]:
				xmin = 1516.2046
				xmax = 1516.4446
				text = "beefing"
			intervals [2810]:
				xmin = 1516.4446
				xmax = 1516.7446
				text = "people"
			intervals [2811]:
				xmin = 1516.7446
				xmax = 1520.3404
				text = ""
			intervals [2812]:
				xmin = 1520.3404
				xmax = 1520.5104
				text = "people"
			intervals [2813]:
				xmin = 1520.5104
				xmax = 1520.7004
				text = "that"
			intervals [2814]:
				xmin = 1520.7004
				xmax = 1520.9004
				text = "be"
			intervals [2815]:
				xmin = 1520.9004
				xmax = 1521.1904
				text = "here"
			intervals [2816]:
				xmin = 1521.1904
				xmax = 1525.2038
				text = ""
			intervals [2817]:
				xmin = 1525.2038
				xmax = 1525.6138
				text = "mm-hm"
			intervals [2818]:
				xmin = 1525.6138
				xmax = 1532.7965
				text = ""
			intervals [2819]:
				xmin = 1532.7965
				xmax = 1532.8865
				text = "mm-hm"
			intervals [2820]:
				xmin = 1532.8865
				xmax = 1535.487
				text = ""
			intervals [2821]:
				xmin = 1535.487
				xmax = 1535.727
				text = "no"
			intervals [2822]:
				xmin = 1535.727
				xmax = 1537.4155
				text = ""
			intervals [2823]:
				xmin = 1537.4155
				xmax = 1537.5155
				text = "it"
			intervals [2824]:
				xmin = 1537.5155
				xmax = 1537.8555
				text = "depend"
			intervals [2825]:
				xmin = 1537.8555
				xmax = 1538.1035
				text = ""
			intervals [2826]:
				xmin = 1538.1035
				xmax = 1538.3135
				text = "they"
			intervals [2827]:
				xmin = 1538.3135
				xmax = 1538.4135
				text = "be"
			intervals [2828]:
				xmin = 1538.4135
				xmax = 1538.7635
				text = "cooler"
			intervals [2829]:
				xmin = 1538.7635
				xmax = 1539.5135
				text = "sometimes"
			intervals [2830]:
				xmin = 1539.5135
				xmax = 1540.0514
				text = ""
			intervals [2831]:
				xmin = 1540.0514
				xmax = 1540.1714
				text = "but"
			intervals [2832]:
				xmin = 1540.1714
				xmax = 1540.3614
				text = "if"
			intervals [2833]:
				xmin = 1540.3614
				xmax = 1540.5914
				text = "like"
			intervals [2834]:
				xmin = 1540.5914
				xmax = 1540.7414
				text = "they"
			intervals [2835]:
				xmin = 1540.7414
				xmax = 1541.2514
				text = "see"
			intervals [2836]:
				xmin = 1541.2514
				xmax = 1541.955
				text = ""
			intervals [2837]:
				xmin = 1541.955
				xmax = 1542.085
				text = "say"
			intervals [2838]:
				xmin = 1542.085
				xmax = 1542.245
				text = "like"
			intervals [2839]:
				xmin = 1542.245
				xmax = 1542.515
				text = "if"
			intervals [2840]:
				xmin = 1542.515
				xmax = 1542.8756
				text = ""
			intervals [2841]:
				xmin = 1542.8756
				xmax = 1542.9656
				text = "i'm"
			intervals [2842]:
				xmin = 1542.9656
				xmax = 1543.0856
				text = "from"
			intervals [2843]:
				xmin = 1543.0856
				xmax = 1543.1256
				text = ""
			intervals [2844]:
				xmin = 1543.1256
				xmax = 1543.5856
				text = "rdx"
			intervals [2845]:
				xmin = 1543.5856
				xmax = 1543.7456
				text = "and"
			intervals [2846]:
				xmin = 1543.7456
				xmax = 1545.0907
				text = ""
			intervals [2847]:
				xmin = 1545.0907
				xmax = 1545.2307
				text = "we"
			intervals [2848]:
				xmin = 1545.2307
				xmax = 1545.4007
				text = "just"
			intervals [2849]:
				xmin = 1545.4007
				xmax = 1545.6007
				text = "sitting"
			intervals [2850]:
				xmin = 1545.6007
				xmax = 1545.7207
				text = "right"
			intervals [2851]:
				xmin = 1545.7207
				xmax = 1545.8107
				text = "here"
			intervals [2852]:
				xmin = 1545.8107
				xmax = 1546.0707
				text = "talking"
			intervals [2853]:
				xmin = 1546.0707
				xmax = 1546.2107
				text = "to"
			intervals [2854]:
				xmin = 1546.2107
				xmax = 1546.3807
				text = "each"
			intervals [2855]:
				xmin = 1546.3807
				xmax = 1546.6007
				text = "other"
			intervals [2856]:
				xmin = 1546.6007
				xmax = 1547.2942
				text = ""
			intervals [2857]:
				xmin = 1547.2942
				xmax = 1547.4742
				text = "my"
			intervals [2858]:
				xmin = 1547.4742
				xmax = 1547.6842
				text = "hood"
			intervals [2859]:
				xmin = 1547.6842
				xmax = 1547.9042
				text = "girls"
			intervals [2860]:
				xmin = 1547.9042
				xmax = 1548.0242
				text = "gonna"
			intervals [2861]:
				xmin = 1548.0242
				xmax = 1548.1442
				text = "be"
			intervals [2862]:
				xmin = 1548.1442
				xmax = 1548.4242
				text = "mad"
			intervals [2863]:
				xmin = 1548.4242
				xmax = 1548.9042
				text = "because"
			intervals [2864]:
				xmin = 1548.9042
				xmax = 1549.0242
				text = "i'm"
			intervals [2865]:
				xmin = 1549.0242
				xmax = 1549.3342
				text = "talking"
			intervals [2866]:
				xmin = 1549.3342
				xmax = 1549.4442
				text = "to"
			intervals [2867]:
				xmin = 1549.4442
				xmax = 1549.6742
				text = "you"
			intervals [2868]:
				xmin = 1549.6742
				xmax = 1549.8342
				text = "and"
			intervals [2869]:
				xmin = 1549.8342
				xmax = 1549.9342
				text = "you"
			intervals [2870]:
				xmin = 1549.9342
				xmax = 1550.2542
				text = "my"
			intervals [2871]:
				xmin = 1550.2542
				xmax = 1550.4313
				text = ""
			intervals [2872]:
				xmin = 1550.4313
				xmax = 1550.7213
				text = "op"
			intervals [2873]:
				xmin = 1550.7213
				xmax = 1554.0617
				text = ""
			intervals [2874]:
				xmin = 1554.0617
				xmax = 1554.1217
				text = "my"
			intervals [2875]:
				xmin = 1554.1217
				xmax = 1554.3817
				text = "stomach"
			intervals [2876]:
				xmin = 1554.3817
				xmax = 1554.8517
				text = "hurt"
			intervals [2877]:
				xmin = 1554.8517
				xmax = 1559.5704
				text = ""
			intervals [2878]:
				xmin = 1559.5704
				xmax = 1559.7104
				text = "they"
			intervals [2879]:
				xmin = 1559.7104
				xmax = 1559.7504
				text = "<unk>"
			intervals [2880]:
				xmin = 1559.7504
				xmax = 1560.1104
				text = "fight"
			intervals [2881]:
				xmin = 1560.1104
				xmax = 1567.6557
				text = ""
			intervals [2882]:
				xmin = 1567.6557
				xmax = 1567.8057
				text = "my"
			intervals [2883]:
				xmin = 1567.8057
				xmax = 1568.0157
				text = "hood"
			intervals [2884]:
				xmin = 1568.0157
				xmax = 1568.2757
				text = "girls'"
			intervals [2885]:
				xmin = 1568.2757
				xmax = 1568.5257
				text = "side"
			intervals [2886]:
				xmin = 1568.5257
				xmax = 1571.7679
				text = ""
			intervals [2887]:
				xmin = 1571.7679
				xmax = 1572.0479
				text = "mm-hm"
			intervals [2888]:
				xmin = 1572.0479
				xmax = 1574.2687
				text = ""
			intervals [2889]:
				xmin = 1574.2687
				xmax = 1574.5187
				text = "mm-mm"
			intervals [2890]:
				xmin = 1574.5187
				xmax = 1580.0357
				text = ""
			intervals [2891]:
				xmin = 1580.0357
				xmax = 1580.3257
				text = "yup"
			intervals [2892]:
				xmin = 1580.3257
				xmax = 1588.0847
				text = ""
			intervals [2893]:
				xmin = 1588.0847
				xmax = 1588.2947
				text = "no"
			intervals [2894]:
				xmin = 1588.2947
				xmax = 1588.4447
				text = "cause"
			intervals [2895]:
				xmin = 1588.4447
				xmax = 1588.5047
				text = "we"
			intervals [2896]:
				xmin = 1588.5047
				xmax = 1588.6147
				text = "got"
			intervals [2897]:
				xmin = 1588.6147
				xmax = 1588.6447
				text = ""
			intervals [2898]:
				xmin = 1588.6447
				xmax = 1588.8047
				text = "metal"
			intervals [2899]:
				xmin = 1588.8047
				xmax = 1589.5547
				text = "detectors"
			intervals [2900]:
				xmin = 1589.5547
				xmax = 1594.1978
				text = ""
			intervals [2901]:
				xmin = 1594.1978
				xmax = 1594.6178
				text = "every"
			intervals [2902]:
				xmin = 1594.6178
				xmax = 1594.9478
				text = "morning"
			intervals [2903]:
				xmin = 1594.9478
				xmax = 1597.0973
				text = ""
			intervals [2904]:
				xmin = 1597.0973
				xmax = 1597.2173
				text = "and"
			intervals [2905]:
				xmin = 1597.2173
				xmax = 1597.3673
				text = "if"
			intervals [2906]:
				xmin = 1597.3673
				xmax = 1597.4473
				text = "you"
			intervals [2907]:
				xmin = 1597.4473
				xmax = 1597.6573
				text = "got"
			intervals [2908]:
				xmin = 1597.6573
				xmax = 1597.7273
				text = "a"
			intervals [2909]:
				xmin = 1597.7273
				xmax = 1598.1673
				text = "phone"
			intervals [2910]:
				xmin = 1598.1673
				xmax = 1598.2273
				text = ""
			intervals [2911]:
				xmin = 1598.2273
				xmax = 1598.3973
				text = "they"
			intervals [2912]:
				xmin = 1598.3973
				xmax = 1598.5373
				text = "gonna"
			intervals [2913]:
				xmin = 1598.5373
				xmax = 1598.8173
				text = "take"
			intervals [2914]:
				xmin = 1598.8173
				xmax = 1599.0073
				text = "it"
			intervals [2915]:
				xmin = 1599.0073
				xmax = 1599.7029
				text = ""
			intervals [2916]:
				xmin = 1599.7029
				xmax = 1599.8629
				text = "if"
			intervals [2917]:
				xmin = 1599.8629
				xmax = 1599.9329
				text = "you"
			intervals [2918]:
				xmin = 1599.9329
				xmax = 1600.1529
				text = "got"
			intervals [2919]:
				xmin = 1600.1529
				xmax = 1600.5129
				text = "oil"
			intervals [2920]:
				xmin = 1600.5129
				xmax = 1600.5429
				text = ""
			intervals [2921]:
				xmin = 1600.5429
				xmax = 1600.6429
				text = "they"
			intervals [2922]:
				xmin = 1600.6429
				xmax = 1600.7829
				text = "gonna"
			intervals [2923]:
				xmin = 1600.7829
				xmax = 1601.1029
				text = "take"
			intervals [2924]:
				xmin = 1601.1029
				xmax = 1601.1929
				text = "it"
			intervals [2925]:
				xmin = 1601.1929
				xmax = 1601.3729
				text = "if"
			intervals [2926]:
				xmin = 1601.3729
				xmax = 1601.4529
				text = "you"
			intervals [2927]:
				xmin = 1601.4529
				xmax = 1601.6629
				text = "got"
			intervals [2928]:
				xmin = 1601.6629
				xmax = 1602.0029
				text = "spray"
			intervals [2929]:
				xmin = 1602.0029
				xmax = 1602.1729
				text = "they"
			intervals [2930]:
				xmin = 1602.1729
				xmax = 1602.3229
				text = "gonna"
			intervals [2931]:
				xmin = 1602.3229
				xmax = 1602.6029
				text = "take"
			intervals [2932]:
				xmin = 1602.6029
				xmax = 1602.7329
				text = "it"
			intervals [2933]:
				xmin = 1602.7329
				xmax = 1606.5618
				text = ""
			intervals [2934]:
				xmin = 1606.5618
				xmax = 1606.7818
				text = "oil"
			intervals [2935]:
				xmin = 1606.7818
				xmax = 1606.9018
				text = "that"
			intervals [2936]:
				xmin = 1606.9018
				xmax = 1607.4118
				text = "comes"
			intervals [2937]:
				xmin = 1607.4118
				xmax = 1607.5518
				text = "with"
			intervals [2938]:
				xmin = 1607.5518
				xmax = 1607.7018
				text = "the"
			intervals [2939]:
				xmin = 1607.7018
				xmax = 1608.0018
				text = "spray"
			intervals [2940]:
				xmin = 1608.0018
				xmax = 1609.188
				text = ""
			intervals [2941]:
				xmin = 1609.188
				xmax = 1609.508
				text = "mm-hm"
			intervals [2942]:
				xmin = 1609.508
				xmax = 1612.6357
				text = ""
			intervals [2943]:
				xmin = 1612.6357
				xmax = 1612.8157
				text = "you"
			intervals [2944]:
				xmin = 1612.8157
				xmax = 1612.9657
				text = "can"
			intervals [2945]:
				xmin = 1612.9657
				xmax = 1612.9957
				text = ""
			intervals [2946]:
				xmin = 1612.9957
				xmax = 1613.4657
				text = "um"
			intervals [2947]:
				xmin = 1613.4657
				xmax = 1613.5957
				text = ""
			intervals [2948]:
				xmin = 1613.5957
				xmax = 1613.7157
				text = "hit"
			intervals [2949]:
				xmin = 1613.7157
				xmax = 1613.9357
				text = "somebody"
			intervals [2950]:
				xmin = 1613.9357
				xmax = 1613.9957
				text = "in"
			intervals [2951]:
				xmin = 1613.9957
				xmax = 1614.0557
				text = "the"
			intervals [2952]:
				xmin = 1614.0557
				xmax = 1614.1457
				text = "head"
			intervals [2953]:
				xmin = 1614.1457
				xmax = 1614.2357
				text = "with"
			intervals [2954]:
				xmin = 1614.2357
				xmax = 1614.2957
				text = "the"
			intervals [2955]:
				xmin = 1614.2957
				xmax = 1614.6957
				text = "bottle"
			intervals [2956]:
				xmin = 1614.6957
				xmax = 1621.0691
				text = ""
			intervals [2957]:
				xmin = 1621.0691
				xmax = 1621.2391
				text = "they"
			intervals [2958]:
				xmin = 1621.2391
				xmax = 1621.3891
				text = "tell"
			intervals [2959]:
				xmin = 1621.3891
				xmax = 1621.4991
				text = "you"
			intervals [2960]:
				xmin = 1621.4991
				xmax = 1621.5891
				text = "throw"
			intervals [2961]:
				xmin = 1621.5891
				xmax = 1621.7291
				text = "your"
			intervals [2962]:
				xmin = 1621.7291
				xmax = 1622.1091
				text = "water"
			intervals [2963]:
				xmin = 1622.1091
				xmax = 1622.2891
				text = ""
			intervals [2964]:
				xmin = 1622.2891
				xmax = 1622.4491
				text = "your"
			intervals [2965]:
				xmin = 1622.4491
				xmax = 1622.6791
				text = "water"
			intervals [2966]:
				xmin = 1622.6791
				xmax = 1622.9291
				text = "bottle"
			intervals [2967]:
				xmin = 1622.9291
				xmax = 1622.9891
				text = "in"
			intervals [2968]:
				xmin = 1622.9891
				xmax = 1623.0691
				text = "the"
			intervals [2969]:
				xmin = 1623.0691
				xmax = 1623.6791
				text = "trash"
			intervals [2970]:
				xmin = 1623.6791
				xmax = 1624.6044
				text = ""
			intervals [2971]:
				xmin = 1624.6044
				xmax = 1624.7644
				text = "like"
			intervals [2972]:
				xmin = 1624.7644
				xmax = 1624.8644
				text = "you"
			intervals [2973]:
				xmin = 1624.8644
				xmax = 1625.0244
				text = "come"
			intervals [2974]:
				xmin = 1625.0244
				xmax = 1625.0844
				text = "in"
			intervals [2975]:
				xmin = 1625.0844
				xmax = 1625.1844
				text = "there"
			intervals [2976]:
				xmin = 1625.1844
				xmax = 1625.3144
				text = "with"
			intervals [2977]:
				xmin = 1625.3144
				xmax = 1625.5244
				text = "not"
			intervals [2978]:
				xmin = 1625.5244
				xmax = 1625.5544
				text = ""
			intervals [2979]:
				xmin = 1625.5544
				xmax = 1625.6644
				text = "with"
			intervals [2980]:
				xmin = 1625.6644
				xmax = 1625.7344
				text = "a"
			intervals [2981]:
				xmin = 1625.7344
				xmax = 1625.8944
				text = "water"
			intervals [2982]:
				xmin = 1625.8944
				xmax = 1626.0644
				text = "bottle"
			intervals [2983]:
				xmin = 1626.0644
				xmax = 1626.2244
				text = "like"
			intervals [2984]:
				xmin = 1626.2244
				xmax = 1626.4544
				text = "that"
			intervals [2985]:
				xmin = 1626.4544
				xmax = 1626.5844
				text = "but"
			intervals [2986]:
				xmin = 1626.5844
				xmax = 1626.6744
				text = "a"
			intervals [2987]:
				xmin = 1626.6744
				xmax = 1626.9044
				text = "like"
			intervals [2988]:
				xmin = 1626.9044
				xmax = 1626.9844
				text = ""
			intervals [2989]:
				xmin = 1626.9844
				xmax = 1627.3144
				text = "water"
			intervals [2990]:
				xmin = 1627.3144
				xmax = 1627.5044
				text = "deer"
			intervals [2991]:
				xmin = 1627.5044
				xmax = 1627.7644
				text = "park"
			intervals [2992]:
				xmin = 1627.7644
				xmax = 1627.8844
				text = "bater"
			intervals [2993]:
				xmin = 1627.8844
				xmax = 1628.3644
				text = "wottle"
			intervals [2994]:
				xmin = 1628.3644
				xmax = 1629.1107
				text = ""
			intervals [2995]:
				xmin = 1629.1107
				xmax = 1629.3807
				text = "you"
			intervals [2996]:
				xmin = 1629.3807
				xmax = 1629.5207
				text = "ain't"
			intervals [2997]:
				xmin = 1629.5207
				xmax = 1629.5607
				text = "g-"
			intervals [2998]:
				xmin = 1629.5607
				xmax = 1629.8307
				text = "letting"
			intervals [2999]:
				xmin = 1629.8307
				xmax = 1629.9307
				text = "them"
			intervals [3000]:
				xmin = 1629.9307
				xmax = 1630.2707
				text = "smell"
			intervals [3001]:
				xmin = 1630.2707
				xmax = 1630.3807
				text = "it"
			intervals [3002]:
				xmin = 1630.3807
				xmax = 1630.4607
				text = ""
			intervals [3003]:
				xmin = 1630.4607
				xmax = 1630.6307
				text = "then"
			intervals [3004]:
				xmin = 1630.6307
				xmax = 1630.8207
				text = "they"
			intervals [3005]:
				xmin = 1630.8207
				xmax = 1631.0507
				text = "you"
			intervals [3006]:
				xmin = 1631.0507
				xmax = 1631.2407
				text = "can't"
			intervals [3007]:
				xmin = 1631.2407
				xmax = 1631.3907
				text = "get"
			intervals [3008]:
				xmin = 1631.3907
				xmax = 1631.5707
				text = "in"
			intervals [3009]:
				xmin = 1631.5707
				xmax = 1631.6807
				text = "with"
			intervals [3010]:
				xmin = 1631.6807
				xmax = 1631.7407
				text = "it"
			intervals [3011]:
				xmin = 1631.7407
				xmax = 1631.8607
				text = "they"
			intervals [3012]:
				xmin = 1631.8607
				xmax = 1631.9807
				text = "gon-"
			intervals [3013]:
				xmin = 1631.9807
				xmax = 1632.0107
				text = ""
			intervals [3014]:
				xmin = 1632.0107
				xmax = 1632.0807
				text = "they"
			intervals [3015]:
				xmin = 1632.0807
				xmax = 1632.2907
				text = "make"
			intervals [3016]:
				xmin = 1632.2907
				xmax = 1632.3607
				text = "you"
			intervals [3017]:
				xmin = 1632.3607
				xmax = 1632.4807
				text = "throw"
			intervals [3018]:
				xmin = 1632.4807
				xmax = 1632.5407
				text = "it"
			intervals [3019]:
				xmin = 1632.5407
				xmax = 1632.6007
				text = "in"
			intervals [3020]:
				xmin = 1632.6007
				xmax = 1632.6607
				text = "the"
			intervals [3021]:
				xmin = 1632.6607
				xmax = 1633.1607
				text = "trash"
			intervals [3022]:
				xmin = 1633.1607
				xmax = 1635.4344
				text = ""
			intervals [3023]:
				xmin = 1635.4344
				xmax = 1635.9244
				text = "mm-hm"
			intervals [3024]:
				xmin = 1635.9244
				xmax = 1639.6393
				text = ""
			intervals [3025]:
				xmin = 1639.6393
				xmax = 1639.8093
				text = "if"
			intervals [3026]:
				xmin = 1639.8093
				xmax = 1639.9593
				text = "they"
			intervals [3027]:
				xmin = 1639.9593
				xmax = 1640.3793
				text = "know"
			intervals [3028]:
				xmin = 1640.3793
				xmax = 1640.8884
				text = ""
			intervals [3029]:
				xmin = 1640.8884
				xmax = 1640.9884
				text = "if"
			intervals [3030]:
				xmin = 1640.9884
				xmax = 1641.0784
				text = "they"
			intervals [3031]:
				xmin = 1641.0784
				xmax = 1641.2384
				text = "don't"
			intervals [3032]:
				xmin = 1641.2384
				xmax = 1641.4184
				text = "know"
			intervals [3033]:
				xmin = 1641.4184
				xmax = 1641.6384
				text = "someone"
			intervals [3034]:
				xmin = 1641.6384
				xmax = 1641.7884
				text = "get"
			intervals [3035]:
				xmin = 1641.7884
				xmax = 1642.1684
				text = "in"
			intervals [3036]:
				xmin = 1642.1684
				xmax = 1642.3372
				text = ""
			intervals [3037]:
				xmin = 1642.3372
				xmax = 1642.5172
				text = "you"
			intervals [3038]:
				xmin = 1642.5172
				xmax = 1642.8572
				text = "good"
			intervals [3039]:
				xmin = 1642.8572
				xmax = 1642.9372
				text = ""
			intervals [3040]:
				xmin = 1642.9372
				xmax = 1643.0472
				text = "but"
			intervals [3041]:
				xmin = 1643.0472
				xmax = 1643.1872
				text = "if"
			intervals [3042]:
				xmin = 1643.1872
				xmax = 1643.4172
				text = "they"
			intervals [3043]:
				xmin = 1643.4172
				xmax = 1643.7694
				text = ""
			intervals [3044]:
				xmin = 1643.7694
				xmax = 1643.9094
				text = "know"
			intervals [3045]:
				xmin = 1643.9094
				xmax = 1644.0194
				text = "it"
			intervals [3046]:
				xmin = 1644.0194
				xmax = 1644.0894
				text = "s"
			intervals [3047]:
				xmin = 1644.0894
				xmax = 1644.2994
				text = "on"
			intervals [3048]:
				xmin = 1644.2994
				xmax = 1644.4094
				text = "you"
			intervals [3049]:
				xmin = 1644.4094
				xmax = 1644.7541
				text = ""
			intervals [3050]:
				xmin = 1644.7541
				xmax = 1644.9141
				text = "they"
			intervals [3051]:
				xmin = 1644.9141
				xmax = 1645.0041
				text = "could"
			intervals [3052]:
				xmin = 1645.0041
				xmax = 1645.2741
				text = "smell"
			intervals [3053]:
				xmin = 1645.2741
				xmax = 1645.3641
				text = "it"
			intervals [3054]:
				xmin = 1645.3641
				xmax = 1645.5141
				text = "all"
			intervals [3055]:
				xmin = 1645.5141
				xmax = 1645.6641
				text = "day"
			intervals [3056]:
				xmin = 1645.6641
				xmax = 1645.9541
				text = "long"
			intervals [3057]:
				xmin = 1645.9541
				xmax = 1646.3641
				text = "but"
			intervals [3058]:
				xmin = 1646.3641
				xmax = 1648.2352
				text = ""
			intervals [3059]:
				xmin = 1648.2352
				xmax = 1648.5552
				text = "hd"
			intervals [3060]:
				xmin = 1648.5552
				xmax = 1648.7252
				text = "don't"
			intervals [3061]:
				xmin = 1648.7252
				xmax = 1648.9452
				text = "care"
			intervals [3062]:
				xmin = 1648.9452
				xmax = 1649.0752
				text = "they"
			intervals [3063]:
				xmin = 1649.0752
				xmax = 1649.2452
				text = "s"
			intervals [3064]:
				xmin = 1649.2452
				xmax = 1649.5352
				text = "people"
			intervals [3065]:
				xmin = 1649.5352
				xmax = 1649.8452
				text = "smoke"
			intervals [3066]:
				xmin = 1649.8452
				xmax = 1649.9652
				text = "in"
			intervals [3067]:
				xmin = 1649.9652
				xmax = 1650.0452
				text = "the"
			intervals [3068]:
				xmin = 1650.0452
				xmax = 1650.5052
				text = "school"
			intervals [3069]:
				xmin = 1650.5052
				xmax = 1665.9208
				text = ""
			intervals [3070]:
				xmin = 1665.9208
				xmax = 1666.2008
				text = "then"
			intervals [3071]:
				xmin = 1666.2008
				xmax = 1666.4108
				text = "you"
			intervals [3072]:
				xmin = 1666.4108
				xmax = 1666.8208
				text = "getting"
			intervals [3073]:
				xmin = 1666.8208
				xmax = 1667.3008
				text = "suspended"
			intervals [3074]:
				xmin = 1667.3008
				xmax = 1667.4208
				text = "or"
			intervals [3075]:
				xmin = 1667.4208
				xmax = 1667.5708
				text = "you"
			intervals [3076]:
				xmin = 1667.5708
				xmax = 1667.7808
				text = "getting"
			intervals [3077]:
				xmin = 1667.7808
				xmax = 1667.9708
				text = "put"
			intervals [3078]:
				xmin = 1667.9708
				xmax = 1668.2308
				text = "out"
			intervals [3079]:
				xmin = 1668.2308
				xmax = 1680.5721
				text = ""
			intervals [3080]:
				xmin = 1680.5721
				xmax = 1680.6521
				text = "i"
			intervals [3081]:
				xmin = 1680.6521
				xmax = 1680.7921
				text = "don't"
			intervals [3082]:
				xmin = 1680.7921
				xmax = 1680.9021
				text = "pay"
			intervals [3083]:
				xmin = 1680.9021
				xmax = 1681.2321
				text = "attention"
			intervals [3084]:
				xmin = 1681.2321
				xmax = 1681.3221
				text = "to"
			intervals [3085]:
				xmin = 1681.3221
				xmax = 1681.5321
				text = "people"
			intervals [3086]:
				xmin = 1681.5321
				xmax = 1681.5921
				text = "in"
			intervals [3087]:
				xmin = 1681.5921
				xmax = 1681.6621
				text = "my"
			intervals [3088]:
				xmin = 1681.6621
				xmax = 1682.2921
				text = "neighborhood"
			intervals [3089]:
				xmin = 1682.2921
				xmax = 1684.3717
				text = ""
			intervals [3090]:
				xmin = 1684.3717
				xmax = 1684.4817
				text = "cause"
			intervals [3091]:
				xmin = 1684.4817
				xmax = 1684.5317
				text = ""
			intervals [3092]:
				xmin = 1684.5317
				xmax = 1684.5717
				text = "i"
			intervals [3093]:
				xmin = 1684.5717
				xmax = 1684.6617
				text = "don't"
			intervals [3094]:
				xmin = 1684.6617
				xmax = 1684.8217
				text = "like"
			intervals [3095]:
				xmin = 1684.8217
				xmax = 1685.1117
				text = "people"
			intervals [3096]:
				xmin = 1685.1117
				xmax = 1687.4243
				text = ""
			intervals [3097]:
				xmin = 1687.4243
				xmax = 1687.6843
				text = "no"
			intervals [3098]:
				xmin = 1687.6843
				xmax = 1690.2256
				text = ""
			intervals [3099]:
				xmin = 1690.2256
				xmax = 1690.2756
				text = "i"
			intervals [3100]:
				xmin = 1690.2756
				xmax = 1690.3256
				text = ""
			intervals [3101]:
				xmin = 1690.3256
				xmax = 1690.5056
				text = "just"
			intervals [3102]:
				xmin = 1690.5056
				xmax = 1690.7656
				text = "don't"
			intervals [3103]:
				xmin = 1690.7656
				xmax = 1690.8556
				text = ""
			intervals [3104]:
				xmin = 1690.8556
				xmax = 1691.3656
				text = "conversate"
			intervals [3105]:
				xmin = 1691.3656
				xmax = 1691.3956
				text = ""
			intervals [3106]:
				xmin = 1691.3956
				xmax = 1691.4856
				text = "with"
			intervals [3107]:
				xmin = 1691.4856
				xmax = 1691.7756
				text = "people"
			intervals [3108]:
				xmin = 1691.7756
				xmax = 1698.9853
				text = ""
			intervals [3109]:
				xmin = 1698.9853
				xmax = 1699.6053
				text = "mm-hm"
			intervals [3110]:
				xmin = 1699.6053
				xmax = 1702.3393
				text = ""
			intervals [3111]:
				xmin = 1702.3393
				xmax = 1702.4193
				text = "i"
			intervals [3112]:
				xmin = 1702.4193
				xmax = 1702.6893
				text = "stick"
			intervals [3113]:
				xmin = 1702.6893
				xmax = 1702.7993
				text = "to"
			intervals [3114]:
				xmin = 1702.7993
				xmax = 1703.3593
				text = "myself"
			intervals [3115]:
				xmin = 1703.3593
				xmax = 1704.0583
				text = ""
			intervals [3116]:
				xmin = 1704.0583
				xmax = 1704.2183
				text = "ever"
			intervals [3117]:
				xmin = 1704.2183
				xmax = 1704.8383
				text = "since"
			intervals [3118]:
				xmin = 1704.8383
				xmax = 1707.9208
				text = ""
			intervals [3119]:
				xmin = 1707.9208
				xmax = 1708.0808
				text = "ever"
			intervals [3120]:
				xmin = 1708.0808
				xmax = 1708.3008
				text = "since"
			intervals [3121]:
				xmin = 1708.3008
				xmax = 1708.5308
				text = "after"
			intervals [3122]:
				xmin = 1708.5308
				xmax = 1708.9408
				text = "rdx"
			intervals [3123]:
				xmin = 1708.9408
				xmax = 1709.2008
				text = "birthday"
			intervals [3124]:
				xmin = 1709.2008
				xmax = 1714.9865
				text = ""
			intervals [3125]:
				xmin = 1714.9865
				xmax = 1715.2765
				text = "he"
			intervals [3126]:
				xmin = 1715.2765
				xmax = 1719.3584
				text = ""
			intervals [3127]:
				xmin = 1719.3584
				xmax = 1719.5684
				text = "because"
			intervals [3128]:
				xmin = 1719.5684
				xmax = 1726.3486
				text = ""
			intervals [3129]:
				xmin = 1726.3486
				xmax = 1726.4386
				text = "i"
			intervals [3130]:
				xmin = 1726.4386
				xmax = 1726.5586
				text = "used"
			intervals [3131]:
				xmin = 1726.5586
				xmax = 1726.6186
				text = "to"
			intervals [3132]:
				xmin = 1726.6186
				xmax = 1726.7286
				text = ""
			intervals [3133]:
				xmin = 1726.7286
				xmax = 1726.7986
				text = "go"
			intervals [3134]:
				xmin = 1726.7986
				xmax = 1727.0186
				text = "with"
			intervals [3135]:
				xmin = 1727.0186
				xmax = 1727.2286
				text = "him"
			intervals [3136]:
				xmin = 1727.2286
				xmax = 1728.9732
				text = ""
			intervals [3137]:
				xmin = 1728.9732
				xmax = 1729.2232
				text = "and"
			intervals [3138]:
				xmin = 1729.2232
				xmax = 1730.7368
				text = ""
			intervals [3139]:
				xmin = 1730.7368
				xmax = 1730.8468
				text = "like"
			intervals [3140]:
				xmin = 1730.8468
				xmax = 1730.9268
				text = "he"
			intervals [3141]:
				xmin = 1730.9268
				xmax = 1731.0168
				text = "was"
			intervals [3142]:
				xmin = 1731.0168
				xmax = 1731.0568
				text = ""
			intervals [3143]:
				xmin = 1731.0568
				xmax = 1731.2868
				text = "talking"
			intervals [3144]:
				xmin = 1731.2868
				xmax = 1731.3768
				text = "to"
			intervals [3145]:
				xmin = 1731.3768
				xmax = 1731.5268
				text = "my"
			intervals [3146]:
				xmin = 1731.5268
				xmax = 1731.8468
				text = "friend"
			intervals [3147]:
				xmin = 1731.8468
				xmax = 1732.0268
				text = "behind"
			intervals [3148]:
				xmin = 1732.0268
				xmax = 1732.1468
				text = "my"
			intervals [3149]:
				xmin = 1732.1468
				xmax = 1732.4268
				text = "back"
			intervals [3150]:
				xmin = 1732.4268
				xmax = 1738.7926
				text = ""
			intervals [3151]:
				xmin = 1738.7926
				xmax = 1738.8226
				text = "i"
			intervals [3152]:
				xmin = 1738.8226
				xmax = 1739.0126
				text = "don't"
			intervals [3153]:
				xmin = 1739.0126
				xmax = 1739.0526
				text = ""
			intervals [3154]:
				xmin = 1739.0526
				xmax = 1739.1926
				text = "like"
			intervals [3155]:
				xmin = 1739.1926
				xmax = 1739.2226
				text = ""
			intervals [3156]:
				xmin = 1739.2226
				xmax = 1739.8126
				text = "rdx"
			intervals [3157]:
				xmin = 1739.8126
				xmax = 1743.5183
				text = ""
			intervals [3158]:
				xmin = 1743.5183
				xmax = 1743.6383
				text = "<unk>"
			intervals [3159]:
				xmin = 1743.6383
				xmax = 1743.9883
				text = "um"
			intervals [3160]:
				xmin = 1743.9883
				xmax = 1744.8802
				text = ""
			intervals [3161]:
				xmin = 1744.8802
				xmax = 1745.0802
				text = "he"
			intervals [3162]:
				xmin = 1745.0802
				xmax = 1745.2302
				text = "had"
			intervals [3163]:
				xmin = 1745.2302
				xmax = 1745.4702
				text = "sex"
			intervals [3164]:
				xmin = 1745.4702
				xmax = 1745.5602
				text = "with"
			intervals [3165]:
				xmin = 1745.5602
				xmax = 1745.7002
				text = "one"
			intervals [3166]:
				xmin = 1745.7002
				xmax = 1745.8202
				text = "of"
			intervals [3167]:
				xmin = 1745.8202
				xmax = 1745.8502
				text = ""
			intervals [3168]:
				xmin = 1745.8502
				xmax = 1745.9102
				text = "my"
			intervals [3169]:
				xmin = 1745.9102
				xmax = 1746.2802
				text = "friends"
			intervals [3170]:
				xmin = 1746.2802
				xmax = 1747.9537
				text = ""
			intervals [3171]:
				xmin = 1747.9537
				xmax = 1748.0737
				text = "and"
			intervals [3172]:
				xmin = 1748.0737
				xmax = 1748.2637
				text = "they"
			intervals [3173]:
				xmin = 1748.2637
				xmax = 1748.5137
				text = "came"
			intervals [3174]:
				xmin = 1748.5137
				xmax = 1748.6637
				text = "here"
			intervals [3175]:
				xmin = 1748.6637
				xmax = 1748.7637
				text = "with"
			intervals [3176]:
				xmin = 1748.7637
				xmax = 1749.0237
				text = "hickeys"
			intervals [3177]:
				xmin = 1749.0237
				xmax = 1749.1037
				text = "on"
			intervals [3178]:
				xmin = 1749.1037
				xmax = 1749.2237
				text = "they"
			intervals [3179]:
				xmin = 1749.2237
				xmax = 1749.4437
				text = "neck"
			intervals [3180]:
				xmin = 1749.4437
				xmax = 1749.4737
				text = ""
			intervals [3181]:
				xmin = 1749.4737
				xmax = 1749.7437
				text = "<unk>"
			intervals [3182]:
				xmin = 1749.7437
				xmax = 1749.8537
				text = "i"
			intervals [3183]:
				xmin = 1749.8537
				xmax = 1749.9837
				text = "ain't"
			intervals [3184]:
				xmin = 1749.9837
				xmax = 1750.2737
				text = "see"
			intervals [3185]:
				xmin = 1750.2737
				xmax = 1750.5137
				text = "it"
			intervals [3186]:
				xmin = 1750.5137
				xmax = 1755.5102
				text = ""
			intervals [3187]:
				xmin = 1755.5102
				xmax = 1755.7702
				text = "so"
			intervals [3188]:
				xmin = 1755.7702
				xmax = 1755.8502
				text = "i"
			intervals [3189]:
				xmin = 1755.8502
				xmax = 1756.1502
				text = "just"
			intervals [3190]:
				xmin = 1756.1502
				xmax = 1756.3902
				text = "felt"
			intervals [3191]:
				xmin = 1756.3902
				xmax = 1756.7802
				text = "like"
			intervals [3192]:
				xmin = 1756.7802
				xmax = 1757.1961
				text = ""
			intervals [3193]:
				xmin = 1757.1961
				xmax = 1758.0261
				text = "rdx"
			intervals [3194]:
				xmin = 1758.0261
				xmax = 1758.1561
				text = "could"
			intervals [3195]:
				xmin = 1758.1561
				xmax = 1758.3661
				text = "just"
			intervals [3196]:
				xmin = 1758.3661
				xmax = 1758.6461
				text = "move"
			intervals [3197]:
				xmin = 1758.6461
				xmax = 1758.7061
				text = "on"
			intervals [3198]:
				xmin = 1758.7061
				xmax = 1758.8661
				text = "about"
			intervals [3199]:
				xmin = 1758.8661
				xmax = 1759.0361
				text = "his"
			intervals [3200]:
				xmin = 1759.0361
				xmax = 1759.0661
				text = ""
			intervals [3201]:
				xmin = 1759.0661
				xmax = 1759.6261
				text = "life"
			intervals [3202]:
				xmin = 1759.6261
				xmax = 1768.4564
				text = ""
			intervals [3203]:
				xmin = 1768.4564
				xmax = 1768.5264
				text = "i"
			intervals [3204]:
				xmin = 1768.5264
				xmax = 1768.6664
				text = "was"
			intervals [3205]:
				xmin = 1768.6664
				xmax = 1768.8964
				text = "dating"
			intervals [3206]:
				xmin = 1768.8964
				xmax = 1769.2964
				text = "rdx"
			intervals [3207]:
				xmin = 1769.2964
				xmax = 1769.3264
				text = ""
			intervals [3208]:
				xmin = 1769.3264
				xmax = 1769.5264
				text = "since"
			intervals [3209]:
				xmin = 1769.5264
				xmax = 1769.5564
				text = "i"
			intervals [3210]:
				xmin = 1769.5564
				xmax = 1769.8264
				text = "first"
			intervals [3211]:
				xmin = 1769.8264
				xmax = 1769.9764
				text = "came"
			intervals [3212]:
				xmin = 1769.9764
				xmax = 1770.0764
				text = ""
			intervals [3213]:
				xmin = 1770.0764
				xmax = 1770.3264
				text = "here"
			intervals [3214]:
				xmin = 1770.3264
				xmax = 1774.0514
				text = ""
			intervals [3215]:
				xmin = 1774.0514
				xmax = 1774.1814
				text = "when"
			intervals [3216]:
				xmin = 1774.1814
				xmax = 1774.2714
				text = "i"
			intervals [3217]:
				xmin = 1774.2714
				xmax = 1774.5914
				text = "first"
			intervals [3218]:
				xmin = 1774.5914
				xmax = 1774.8614
				text = "came"
			intervals [3219]:
				xmin = 1774.8614
				xmax = 1775.0714
				text = "here"
			intervals [3220]:
				xmin = 1775.0714
				xmax = 1775.2014
				text = ""
			intervals [3221]:
				xmin = 1775.2014
				xmax = 1775.2814
				text = "f"
			intervals [3222]:
				xmin = 1775.2814
				xmax = 1775.3214
				text = ""
			intervals [3223]:
				xmin = 1775.3214
				xmax = 1775.6114
				text = "ever"
			intervals [3224]:
				xmin = 1775.6114
				xmax = 1775.7614
				text = ""
			intervals [3225]:
				xmin = 1775.7614
				xmax = 1775.8814
				text = "came"
			intervals [3226]:
				xmin = 1775.8814
				xmax = 1775.9214
				text = ""
			intervals [3227]:
				xmin = 1775.9214
				xmax = 1776.0314
				text = "here"
			intervals [3228]:
				xmin = 1776.0314
				xmax = 1778.7915
				text = ""
			intervals [3229]:
				xmin = 1778.7915
				xmax = 1779.0315
				text = "three"
			intervals [3230]:
				xmin = 1779.0315
				xmax = 1782.0399
				text = ""
			intervals [3231]:
				xmin = 1782.0399
				xmax = 1782.3799
				text = "mm-hm"
			intervals [3232]:
				xmin = 1782.3799
				xmax = 1786.4825
				text = ""
			intervals [3233]:
				xmin = 1786.4825
				xmax = 1787.0625
				text = "august"
			intervals [3234]:
				xmin = 1787.0625
				xmax = 1791.2918
				text = ""
			intervals [3235]:
				xmin = 1791.2918
				xmax = 1791.4618
				text = "ain't"
			intervals [3236]:
				xmin = 1791.4618
				xmax = 1791.6518
				text = "my"
			intervals [3237]:
				xmin = 1791.6518
				xmax = 1791.8118
				text = "boo"
			intervals [3238]:
				xmin = 1791.8118
				xmax = 1791.9418
				text = "no"
			intervals [3239]:
				xmin = 1791.9418
				xmax = 1792.2518
				text = "more"
			intervals [3240]:
				xmin = 1792.2518
				xmax = 1792.2818
				text = "i"
			intervals [3241]:
				xmin = 1792.2818
				xmax = 1792.4618
				text = "don't"
			intervals [3242]:
				xmin = 1792.4618
				xmax = 1792.7518
				text = "care"
			intervals [3243]:
				xmin = 1792.7518
				xmax = 1793.6205
				text = ""
			intervals [3244]:
				xmin = 1793.6205
				xmax = 1793.7305
				text = "don't"
			intervals [3245]:
				xmin = 1793.7305
				xmax = 1793.9205
				text = "care"
			intervals [3246]:
				xmin = 1793.9205
				xmax = 1794.1705
				text = "about"
			intervals [3247]:
				xmin = 1794.1705
				xmax = 1794.3305
				text = "him"
			intervals [3248]:
				xmin = 1794.3305
				xmax = 1795.3939
				text = ""
			intervals [3249]:
				xmin = 1795.3939
				xmax = 1795.4739
				text = "i've"
			intervals [3250]:
				xmin = 1795.4739
				xmax = 1795.6439
				text = "just"
			intervals [3251]:
				xmin = 1795.6439
				xmax = 1796.0739
				text = "separated"
			intervals [3252]:
				xmin = 1796.0739
				xmax = 1796.3539
				text = "myself"
			intervals [3253]:
				xmin = 1796.3539
				xmax = 1796.5739
				text = "from"
			intervals [3254]:
				xmin = 1796.5739
				xmax = 1796.8039
				text = "him"
			intervals [3255]:
				xmin = 1796.8039
				xmax = 1797.885
				text = ""
			intervals [3256]:
				xmin = 1797.885
				xmax = 1797.955
				text = "and"
			intervals [3257]:
				xmin = 1797.955
				xmax = 1798.015
				text = "all"
			intervals [3258]:
				xmin = 1798.015
				xmax = 1798.545
				text = ""
			intervals [3259]:
				xmin = 1798.545
				xmax = 1798.635
				text = "his"
			intervals [3260]:
				xmin = 1798.635
				xmax = 1798.785
				text = "friend"
			intervals [3261]:
				xmin = 1798.785
				xmax = 1799.2872
				text = ""
			intervals [3262]:
				xmin = 1799.2872
				xmax = 1799.5172
				text = "and"
			intervals [3263]:
				xmin = 1799.5172
				xmax = 1800.0372
				text = "yeah"
			intervals [3264]:
				xmin = 1800.0372
				xmax = 1800.4597
				text = ""
			intervals [3265]:
				xmin = 1800.4597
				xmax = 1800.7697
				text = "little"
			intervals [3266]:
				xmin = 1800.7697
				xmax = 1801.0897
				text = "short"
			intervals [3267]:
				xmin = 1801.0897
				xmax = 1801.1197
				text = ""
			intervals [3268]:
				xmin = 1801.1197
				xmax = 1801.6197
				text = "rdx"
			intervals [3269]:
				xmin = 1801.6197
				xmax = 1809.9348
				text = ""
			intervals [3270]:
				xmin = 1809.9348
				xmax = 1809.9648
				text = "oh"
			intervals [3271]:
				xmin = 1809.9648
				xmax = 1810.0548
				text = "that"
			intervals [3272]:
				xmin = 1810.0548
				xmax = 1810.3248
				text = "s"
			intervals [3273]:
				xmin = 1810.3248
				xmax = 1810.4648
				text = "hand"
			intervals [3274]:
				xmin = 1810.4648
				xmax = 1811.0848
				text = "sanitizer"
			intervals [3275]:
				xmin = 1811.0848
				xmax = 1815.6381
				text = ""
			intervals [3276]:
				xmin = 1815.6381
				xmax = 1815.8181
				text = "short"
			intervals [3277]:
				xmin = 1815.8181
				xmax = 1815.8881
				text = ""
			intervals [3278]:
				xmin = 1815.8881
				xmax = 1816.4881
				text = "rdx"
			intervals [3279]:
				xmin = 1816.4881
				xmax = 1816.804
				text = ""
			intervals [3280]:
				xmin = 1816.804
				xmax = 1817.234
				text = "no"
			intervals [3281]:
				xmin = 1817.234
				xmax = 1817.633
				text = ""
			intervals [3282]:
				xmin = 1817.633
				xmax = 1817.773
				text = "i"
			intervals [3283]:
				xmin = 1817.773
				xmax = 1817.993
				text = "met"
			intervals [3284]:
				xmin = 1817.993
				xmax = 1818.063
				text = "him"
			intervals [3285]:
				xmin = 1818.063
				xmax = 1818.343
				text = "after"
			intervals [3286]:
				xmin = 1818.343
				xmax = 1818.423
				text = "a"
			intervals [3287]:
				xmin = 1818.423
				xmax = 1818.673
				text = "fight"
			intervals [3288]:
				xmin = 1818.673
				xmax = 1826.1817
				text = ""
			intervals [3289]:
				xmin = 1826.1817
				xmax = 1826.2717
				text = "okay"
			intervals [3290]:
				xmin = 1826.2717
				xmax = 1827.4279
				text = ""
			intervals [3291]:
				xmin = 1827.4279
				xmax = 1827.5879
				text = "so"
			intervals [3292]:
				xmin = 1827.5879
				xmax = 1827.6179
				text = "i"
			intervals [3293]:
				xmin = 1827.6179
				xmax = 1828.1679
				text = ""
			intervals [3294]:
				xmin = 1828.1679
				xmax = 1828.2879
				text = "used"
			intervals [3295]:
				xmin = 1828.2879
				xmax = 1828.3479
				text = "to"
			intervals [3296]:
				xmin = 1828.3479
				xmax = 1828.4379
				text = "live"
			intervals [3297]:
				xmin = 1828.4379
				xmax = 1828.7379
				text = "around"
			intervals [3298]:
				xmin = 1828.7379
				xmax = 1828.8279
				text = "e"
			intervals [3299]:
				xmin = 1828.8279
				xmax = 1829.1779
				text = "street"
			intervals [3300]:
				xmin = 1829.1779
				xmax = 1829.6968
				text = ""
			intervals [3301]:
				xmin = 1829.6968
				xmax = 1829.9268
				text = "and"
			intervals [3302]:
				xmin = 1829.9268
				xmax = 1829.9868
				text = ""
			intervals [3303]:
				xmin = 1829.9868
				xmax = 1830.4368
				text = "rdx"
			intervals [3304]:
				xmin = 1830.4368
				xmax = 1830.4668
				text = ""
			intervals [3305]:
				xmin = 1830.4668
				xmax = 1830.6268
				text = "used"
			intervals [3306]:
				xmin = 1830.6268
				xmax = 1830.7368
				text = "to"
			intervals [3307]:
				xmin = 1830.7368
				xmax = 1830.9468
				text = "be"
			intervals [3308]:
				xmin = 1830.9468
				xmax = 1831.1968
				text = "around"
			intervals [3309]:
				xmin = 1831.1968
				xmax = 1831.3068
				text = "e"
			intervals [3310]:
				xmin = 1831.3068
				xmax = 1831.5468
				text = "street"
			intervals [3311]:
				xmin = 1831.5468
				xmax = 1831.6668
				text = "and"
			intervals [3312]:
				xmin = 1831.6668
				xmax = 1831.8468
				text = "play"
			intervals [3313]:
				xmin = 1831.8468
				xmax = 1832.4768
				text = "basketball"
			intervals [3314]:
				xmin = 1832.4768
				xmax = 1833.080
				text = ""
			intervals [3315]:
				xmin = 1833.080
				xmax = 1833.260
				text = "but"
			intervals [3316]:
				xmin = 1833.260
				xmax = 1833.390
				text = ""
			intervals [3317]:
				xmin = 1833.390
				xmax = 1833.670
				text = "i"
			intervals [3318]:
				xmin = 1833.670
				xmax = 1833.890
				text = "used"
			intervals [3319]:
				xmin = 1833.890
				xmax = 1833.990
				text = "to"
			intervals [3320]:
				xmin = 1833.990
				xmax = 1834.210
				text = "like"
			intervals [3321]:
				xmin = 1834.210
				xmax = 1834.240
				text = ""
			intervals [3322]:
				xmin = 1834.240
				xmax = 1834.810
				text = "rdx"
			intervals [3323]:
				xmin = 1834.810
				xmax = 1835.1632
				text = ""
			intervals [3324]:
				xmin = 1835.1632
				xmax = 1835.2932
				text = "but"
			intervals [3325]:
				xmin = 1835.2932
				xmax = 1835.3232
				text = ""
			intervals [3326]:
				xmin = 1835.3232
				xmax = 1835.7732
				text = "rdx"
			intervals [3327]:
				xmin = 1835.7732
				xmax = 1835.8032
				text = ""
			intervals [3328]:
				xmin = 1835.8032
				xmax = 1835.9832
				text = "ain't"
			intervals [3329]:
				xmin = 1835.9832
				xmax = 1836.2232
				text = "like"
			intervals [3330]:
				xmin = 1836.2232
				xmax = 1836.4632
				text = "me"
			intervals [3331]:
				xmin = 1836.4632
				xmax = 1837.3946
				text = ""
			intervals [3332]:
				xmin = 1837.3946
				xmax = 1837.5346
				text = "<unk>"
			intervals [3333]:
				xmin = 1837.5346
				xmax = 1838.0615
				text = ""
			intervals [3334]:
				xmin = 1838.0615
				xmax = 1838.8315
				text = "then"
			intervals [3335]:
				xmin = 1838.8315
				xmax = 1839.3531
				text = ""
			intervals [3336]:
				xmin = 1839.3531
				xmax = 1840.0431
				text = "rdx"
			intervals [3337]:
				xmin = 1840.0431
				xmax = 1842.8031
				text = ""
			intervals [3338]:
				xmin = 1842.8031
				xmax = 1843.2431
				text = "girlfriend"
			intervals [3339]:
				xmin = 1843.2431
				xmax = 1843.5031
				text = "jump"
			intervals [3340]:
				xmin = 1843.5031
				xmax = 1843.6431
				text = "in"
			intervals [3341]:
				xmin = 1843.6431
				xmax = 1843.7431
				text = "it"
			intervals [3342]:
				xmin = 1843.7431
				xmax = 1844.6852
				text = ""
			intervals [3343]:
				xmin = 1844.6852
				xmax = 1844.9952
				text = "i"
			intervals [3344]:
				xmin = 1844.9952
				xmax = 1845.2152
				text = "jump"
			intervals [3345]:
				xmin = 1845.2152
				xmax = 1845.2752
				text = "in"
			intervals [3346]:
				xmin = 1845.2752
				xmax = 1845.3652
				text = "it"
			intervals [3347]:
				xmin = 1845.3652
				xmax = 1849.6869
				text = ""
			intervals [3348]:
				xmin = 1849.6869
				xmax = 1850.0869
				text = "so"
			intervals [3349]:
				xmin = 1850.0869
				xmax = 1852.3331
				text = ""
			intervals [3350]:
				xmin = 1852.3331
				xmax = 1852.5131
				text = "so"
			intervals [3351]:
				xmin = 1852.5131
				xmax = 1852.6031
				text = "the"
			intervals [3352]:
				xmin = 1852.6031
				xmax = 1853.0131
				text = "girlfriend"
			intervals [3353]:
				xmin = 1853.0131
				xmax = 1853.2131
				text = "jump"
			intervals [3354]:
				xmin = 1853.2131
				xmax = 1853.3731
				text = "in"
			intervals [3355]:
				xmin = 1853.3731
				xmax = 1853.5131
				text = "it"
			intervals [3356]:
				xmin = 1853.5131
				xmax = 1854.2831
				text = ""
			intervals [3357]:
				xmin = 1854.2831
				xmax = 1854.3331
				text = "i"
			intervals [3358]:
				xmin = 1854.3331
				xmax = 1854.5731
				text = "jump"
			intervals [3359]:
				xmin = 1854.5731
				xmax = 1854.8331
				text = "in"
			intervals [3360]:
				xmin = 1854.8331
				xmax = 1855.7337
				text = ""
			intervals [3361]:
				xmin = 1855.7337
				xmax = 1855.9337
				text = "so"
			intervals [3362]:
				xmin = 1855.9337
				xmax = 1856.0837
				text = "i'm"
			intervals [3363]:
				xmin = 1856.0837
				xmax = 1856.4737
				text = ""
			intervals [3364]:
				xmin = 1856.4737
				xmax = 1856.5637
				text = "like"
			intervals [3365]:
				xmin = 1856.5637
				xmax = 1857.3244
				text = ""
			intervals [3366]:
				xmin = 1857.3244
				xmax = 1857.4144
				text = "you"
			intervals [3367]:
				xmin = 1857.4144
				xmax = 1857.5844
				text = "got"
			intervals [3368]:
				xmin = 1857.5844
				xmax = 1857.6444
				text = "it"
			intervals [3369]:
				xmin = 1857.6444
				xmax = 1857.6744
				text = ""
			intervals [3370]:
				xmin = 1857.6744
				xmax = 1858.0944
				text = "rdx"
			intervals [3371]:
				xmin = 1858.0944
				xmax = 1858.1244
				text = ""
			intervals [3372]:
				xmin = 1858.1244
				xmax = 1858.5844
				text = "messed"
			intervals [3373]:
				xmin = 1858.5844
				xmax = 1858.6644
				text = "up"
			intervals [3374]:
				xmin = 1858.6644
				xmax = 1858.7444
				text = "you"
			intervals [3375]:
				xmin = 1858.7444
				xmax = 1858.8344
				text = "not"
			intervals [3376]:
				xmin = 1858.8344
				xmax = 1858.9844
				text = "about"
			intervals [3377]:
				xmin = 1858.9844
				xmax = 1859.1344
				text = "to"
			intervals [3378]:
				xmin = 1859.1344
				xmax = 1859.3944
				text = "hit"
			intervals [3379]:
				xmin = 1859.3944
				xmax = 1860.0044
				text = "him"
			intervals [3380]:
				xmin = 1860.0044
				xmax = 1860.2338
				text = ""
			intervals [3381]:
				xmin = 1860.2338
				xmax = 1860.3338
				text = "they"
			intervals [3382]:
				xmin = 1860.3338
				xmax = 1860.4738
				text = "don't"
			intervals [3383]:
				xmin = 1860.4738
				xmax = 1860.7138
				text = "have"
			intervals [3384]:
				xmin = 1860.7138
				xmax = 1860.9938
				text = "nothing"
			intervals [3385]:
				xmin = 1860.9938
				xmax = 1861.1038
				text = "to"
			intervals [3386]:
				xmin = 1861.1038
				xmax = 1861.2138
				text = "do"
			intervals [3387]:
				xmin = 1861.2138
				xmax = 1861.3638
				text = "with"
			intervals [3388]:
				xmin = 1861.3638
				xmax = 1861.4238
				text = "you"
			intervals [3389]:
				xmin = 1861.4238
				xmax = 1861.5338
				text = "need"
			intervals [3390]:
				xmin = 1861.5338
				xmax = 1861.5938
				text = "to"
			intervals [3391]:
				xmin = 1861.5938
				xmax = 1861.8938
				text = "mind"
			intervals [3392]:
				xmin = 1861.8938
				xmax = 1862.1538
				text = "your"
			intervals [3393]:
				xmin = 1862.1538
				xmax = 1862.2538
				text = ""
			intervals [3394]:
				xmin = 1862.2538
				xmax = 1863.1038
				text = "business"
			intervals [3395]:
				xmin = 1863.1038
				xmax = 1863.5699
				text = ""
			intervals [3396]:
				xmin = 1863.5699
				xmax = 1863.6999
				text = "and"
			intervals [3397]:
				xmin = 1863.6999
				xmax = 1863.8499
				text = "she"
			intervals [3398]:
				xmin = 1863.8499
				xmax = 1864.0199
				text = "got"
			intervals [3399]:
				xmin = 1864.0199
				xmax = 1864.0499
				text = ""
			intervals [3400]:
				xmin = 1864.0499
				xmax = 1864.6899
				text = "smart"
			intervals [3401]:
				xmin = 1864.6899
				xmax = 1865.2356
				text = ""
			intervals [3402]:
				xmin = 1865.2356
				xmax = 1865.5456
				text = "so"
			intervals [3403]:
				xmin = 1865.5456
				xmax = 1865.6556
				text = "i"
			intervals [3404]:
				xmin = 1865.6556
				xmax = 1865.8556
				text = "hit"
			intervals [3405]:
				xmin = 1865.8556
				xmax = 1866.0956
				text = "her"
			intervals [3406]:
				xmin = 1866.0956
				xmax = 1866.7823
				text = ""
			intervals [3407]:
				xmin = 1866.7823
				xmax = 1866.9323
				text = "and"
			intervals [3408]:
				xmin = 1866.9323
				xmax = 1867.0923
				text = "i"
			intervals [3409]:
				xmin = 1867.0923
				xmax = 1867.2423
				text = "get"
			intervals [3410]:
				xmin = 1867.2423
				xmax = 1867.3423
				text = "to"
			intervals [3411]:
				xmin = 1867.3423
				xmax = 1867.6223
				text = "fighting"
			intervals [3412]:
				xmin = 1867.6223
				xmax = 1867.9423
				text = "her"
			intervals [3413]:
				xmin = 1867.9423
				xmax = 1869.1041
				text = ""
			intervals [3414]:
				xmin = 1869.1041
				xmax = 1869.4241
				text = "then"
			intervals [3415]:
				xmin = 1869.4241
				xmax = 1869.7741
				text = "rdx"
			intervals [3416]:
				xmin = 1869.7741
				xmax = 1870.0041
				text = "jump"
			intervals [3417]:
				xmin = 1870.0041
				xmax = 1870.1241
				text = "in"
			intervals [3418]:
				xmin = 1870.1241
				xmax = 1870.2341
				text = "it"
			intervals [3419]:
				xmin = 1870.2341
				xmax = 1870.3041
				text = "and"
			intervals [3420]:
				xmin = 1870.3041
				xmax = 1870.5041
				text = "try"
			intervals [3421]:
				xmin = 1870.5041
				xmax = 1870.5741
				text = "to"
			intervals [3422]:
				xmin = 1870.5741
				xmax = 1870.7241
				text = "hit"
			intervals [3423]:
				xmin = 1870.7241
				xmax = 1871.0941
				text = "me"
			intervals [3424]:
				xmin = 1871.0941
				xmax = 1871.916
				text = ""
			intervals [3425]:
				xmin = 1871.916
				xmax = 1872.176
				text = "so"
			intervals [3426]:
				xmin = 1872.176
				xmax = 1872.256
				text = "rdx"
			intervals [3427]:
				xmin = 1872.256
				xmax = 1873.3959
				text = ""
			intervals [3428]:
				xmin = 1873.3959
				xmax = 1873.7859
				text = "rdx"
			intervals [3429]:
				xmin = 1873.7859
				xmax = 1874.2359
				text = "drop"
			intervals [3430]:
				xmin = 1874.2359
				xmax = 1874.2659
				text = ""
			intervals [3431]:
				xmin = 1874.2659
				xmax = 1874.4759
				text = "i"
			intervals [3432]:
				xmin = 1874.4759
				xmax = 1874.6759
				text = "hit"
			intervals [3433]:
				xmin = 1874.6759
				xmax = 1874.8059
				text = "the"
			intervals [3434]:
				xmin = 1874.8059
				xmax = 1875.0759
				text = ""
			intervals [3435]:
				xmin = 1875.0759
				xmax = 1875.2459
				text = "girl"
			intervals [3436]:
				xmin = 1875.2459
				xmax = 1875.5659
				text = "she"
			intervals [3437]:
				xmin = 1875.5659
				xmax = 1875.8759
				text = "drop"
			intervals [3438]:
				xmin = 1875.8759
				xmax = 1875.9759
				text = "and"
			intervals [3439]:
				xmin = 1875.9759
				xmax = 1876.0959
				text = "we"
			intervals [3440]:
				xmin = 1876.0959
				xmax = 1876.4159
				text = "walked"
			intervals [3441]:
				xmin = 1876.4159
				xmax = 1876.7859
				text = "off"
			intervals [3442]:
				xmin = 1876.7859
				xmax = 1877.0421
				text = ""
			intervals [3443]:
				xmin = 1877.0421
				xmax = 1877.1421
				text = "and"
			intervals [3444]:
				xmin = 1877.1421
				xmax = 1877.2021
				text = "i"
			intervals [3445]:
				xmin = 1877.2021
				xmax = 1877.3521
				text = "was"
			intervals [3446]:
				xmin = 1877.3521
				xmax = 1877.6121
				text = "talking"
			intervals [3447]:
				xmin = 1877.6121
				xmax = 1877.6721
				text = "to"
			intervals [3448]:
				xmin = 1877.6721
				xmax = 1877.7021
				text = ""
			intervals [3449]:
				xmin = 1877.7021
				xmax = 1878.1421
				text = "rdx"
			intervals [3450]:
				xmin = 1878.1421
				xmax = 1878.2221
				text = "i"
			intervals [3451]:
				xmin = 1878.2221
				xmax = 1878.3521
				text = "was"
			intervals [3452]:
				xmin = 1878.3521
				xmax = 1878.5421
				text = "like"
			intervals [3453]:
				xmin = 1878.5421
				xmax = 1884.5248
				text = ""
			intervals [3454]:
				xmin = 1884.5248
				xmax = 1884.6048
				text = "and"
			intervals [3455]:
				xmin = 1884.6048
				xmax = 1884.6648
				text = "you"
			intervals [3456]:
				xmin = 1884.6648
				xmax = 1884.8048
				text = "just"
			intervals [3457]:
				xmin = 1884.8048
				xmax = 1884.9948
				text = "gonna"
			intervals [3458]:
				xmin = 1884.9948
				xmax = 1885.2448
				text = "walk"
			intervals [3459]:
				xmin = 1885.2448
				xmax = 1885.4748
				text = "past"
			intervals [3460]:
				xmin = 1885.4748
				xmax = 1885.5448
				text = "and"
			intervals [3461]:
				xmin = 1885.5448
				xmax = 1885.7448
				text = "not"
			intervals [3462]:
				xmin = 1885.7448
				xmax = 1886.0048
				text = "say"
			intervals [3463]:
				xmin = 1886.0048
				xmax = 1886.2648
				text = "thank"
			intervals [3464]:
				xmin = 1886.2648
				xmax = 1886.3548
				text = "you"
			intervals [3465]:
				xmin = 1886.3548
				xmax = 1886.5248
				text = ""
			intervals [3466]:
				xmin = 1886.5248
				xmax = 1886.6548
				text = "they"
			intervals [3467]:
				xmin = 1886.6548
				xmax = 1886.9748
				text = "coulda"
			intervals [3468]:
				xmin = 1886.9748
				xmax = 1887.0048
				text = ""
			intervals [3469]:
				xmin = 1887.0048
				xmax = 1887.4948
				text = "jumped"
			intervals [3470]:
				xmin = 1887.4948
				xmax = 1887.8648
				text = "you"
			intervals [3471]:
				xmin = 1887.8648
				xmax = 1888.5285
				text = ""
			intervals [3472]:
				xmin = 1888.5285
				xmax = 1889.0385
				text = "<unk>"
			intervals [3473]:
				xmin = 1889.0385
				xmax = 1889.5028
				text = ""
			intervals [3474]:
				xmin = 1889.5028
				xmax = 1889.6528
				text = "oh"
			intervals [3475]:
				xmin = 1889.6528
				xmax = 1889.9528
				text = "my"
			intervals [3476]:
				xmin = 1889.9528
				xmax = 1890.4628
				text = "bad"
			intervals [3477]:
				xmin = 1890.4628
				xmax = 1890.5888
				text = ""
			intervals [3478]:
				xmin = 1890.5888
				xmax = 1890.8688
				text = "my"
			intervals [3479]:
				xmin = 1890.8688
				xmax = 1891.1488
				text = "bad"
			intervals [3480]:
				xmin = 1891.1488
				xmax = 1891.3888
				text = "boo"
			intervals [3481]:
				xmin = 1891.3888
				xmax = 1891.5088
				text = "i"
			intervals [3482]:
				xmin = 1891.5088
				xmax = 1891.6688
				text = "said"
			intervals [3483]:
				xmin = 1891.6688
				xmax = 1891.7288
				text = "boo"
			intervals [3484]:
				xmin = 1891.7288
				xmax = 1891.7588
				text = "i"
			intervals [3485]:
				xmin = 1891.7588
				xmax = 1891.8488
				text = "ain't"
			intervals [3486]:
				xmin = 1891.8488
				xmax = 1891.9388
				text = "your"
			intervals [3487]:
				xmin = 1891.9388
				xmax = 1892.9788
				text = ""
			intervals [3488]:
				xmin = 1892.9788
				xmax = 1893.0388
				text = "boo"
			intervals [3489]:
				xmin = 1893.0388
				xmax = 1893.335
				text = ""
			intervals [3490]:
				xmin = 1893.335
				xmax = 1893.655
				text = "everybody"
			intervals [3491]:
				xmin = 1893.655
				xmax = 1893.865
				text = "like"
			intervals [3492]:
				xmin = 1893.865
				xmax = 1893.905
				text = ""
			intervals [3493]:
				xmin = 1893.905
				xmax = 1894.715
				text = "oh"
			intervals [3494]:
				xmin = 1894.715
				xmax = 1894.9631
				text = ""
			intervals [3495]:
				xmin = 1894.9631
				xmax = 1895.2731
				text = "yeah"
			intervals [3496]:
				xmin = 1895.2731
				xmax = 1895.8631
				text = "rdx"
			intervals [3497]:
				xmin = 1895.8631
				xmax = 1896.7175
				text = ""
			intervals [3498]:
				xmin = 1896.7175
				xmax = 1896.9175
				text = "so"
			intervals [3499]:
				xmin = 1896.9175
				xmax = 1897.0075
				text = "i'm"
			intervals [3500]:
				xmin = 1897.0075
				xmax = 1897.2675
				text = "like"
			intervals [3501]:
				xmin = 1897.2675
				xmax = 1897.9019
				text = ""
			intervals [3502]:
				xmin = 1897.9019
				xmax = 1897.9819
				text = "i'm"
			intervals [3503]:
				xmin = 1897.9819
				xmax = 1898.1319
				text = "not"
			intervals [3504]:
				xmin = 1898.1319
				xmax = 1898.3019
				text = "finna"
			intervals [3505]:
				xmin = 1898.3019
				xmax = 1898.3919
				text = "go"
			intervals [3506]:
				xmin = 1898.3919
				xmax = 1898.4519
				text = "in"
			intervals [3507]:
				xmin = 1898.4519
				xmax = 1898.5119
				text = "the"
			intervals [3508]:
				xmin = 1898.5119
				xmax = 1898.6419
				text = "house"
			intervals [3509]:
				xmin = 1898.6419
				xmax = 1898.8219
				text = "change"
			intervals [3510]:
				xmin = 1898.8219
				xmax = 1898.9419
				text = "my"
			intervals [3511]:
				xmin = 1898.9419
				xmax = 1899.0819
				text = "cause"
			intervals [3512]:
				xmin = 1899.0819
				xmax = 1899.1119
				text = "i"
			intervals [3513]:
				xmin = 1899.1119
				xmax = 1899.3519
				text = "got"
			intervals [3514]:
				xmin = 1899.3519
				xmax = 1899.5219
				text = "blood"
			intervals [3515]:
				xmin = 1899.5219
				xmax = 1899.6619
				text = "all"
			intervals [3516]:
				xmin = 1899.6619
				xmax = 1899.8119
				text = "over"
			intervals [3517]:
				xmin = 1899.8119
				xmax = 1899.9519
				text = "my"
			intervals [3518]:
				xmin = 1899.9519
				xmax = 1900.2719
				text = "shirt"
			intervals [3519]:
				xmin = 1900.2719
				xmax = 1900.3819
				text = "y'all"
			intervals [3520]:
				xmin = 1900.3819
				xmax = 1900.4119
				text = "i"
			intervals [3521]:
				xmin = 1900.4119
				xmax = 1900.4419
				text = "m"
			intervals [3522]:
				xmin = 1900.4419
				xmax = 1900.4719
				text = "a"
			intervals [3523]:
				xmin = 1900.4719
				xmax = 1900.5619
				text = "have"
			intervals [3524]:
				xmin = 1900.5619
				xmax = 1900.6219
				text = "to"
			intervals [3525]:
				xmin = 1900.6219
				xmax = 1900.6819
				text = "go"
			intervals [3526]:
				xmin = 1900.6819
				xmax = 1900.7419
				text = "in"
			intervals [3527]:
				xmin = 1900.7419
				xmax = 1900.8019
				text = "the"
			intervals [3528]:
				xmin = 1900.8019
				xmax = 1900.9019
				text = "house"
			intervals [3529]:
				xmin = 1900.9019
				xmax = 1901.0819
				text = "change"
			intervals [3530]:
				xmin = 1901.0819
				xmax = 1901.1919
				text = "my"
			intervals [3531]:
				xmin = 1901.1919
				xmax = 1901.5419
				text = "clothes"
			intervals [3532]:
				xmin = 1901.5419
				xmax = 1902.0755
				text = ""
			intervals [3533]:
				xmin = 1902.0755
				xmax = 1902.2055
				text = "so"
			intervals [3534]:
				xmin = 1902.2055
				xmax = 1902.2955
				text = "i"
			intervals [3535]:
				xmin = 1902.2955
				xmax = 1902.4455
				text = "go"
			intervals [3536]:
				xmin = 1902.4455
				xmax = 1902.5755
				text = "home"
			intervals [3537]:
				xmin = 1902.5755
				xmax = 1902.6355
				text = "i"
			intervals [3538]:
				xmin = 1902.6355
				xmax = 1902.8455
				text = "change"
			intervals [3539]:
				xmin = 1902.8455
				xmax = 1902.9555
				text = "my"
			intervals [3540]:
				xmin = 1902.9555
				xmax = 1903.2355
				text = "clothes"
			intervals [3541]:
				xmin = 1903.2355
				xmax = 1903.2755
				text = "i"
			intervals [3542]:
				xmin = 1903.2755
				xmax = 1903.4155
				text = "come"
			intervals [3543]:
				xmin = 1903.4155
				xmax = 1903.5455
				text = "back"
			intervals [3544]:
				xmin = 1903.5455
				xmax = 1904.1155
				text = "outside"
			intervals [3545]:
				xmin = 1904.1155
				xmax = 1904.7722
				text = ""
			intervals [3546]:
				xmin = 1904.7722
				xmax = 1905.2222
				text = "rdx"
			intervals [3547]:
				xmin = 1905.2222
				xmax = 1905.4622
				text = "still"
			intervals [3548]:
				xmin = 1905.4622
				xmax = 1905.5322
				text = "at"
			intervals [3549]:
				xmin = 1905.5322
				xmax = 1905.6422
				text = "the"
			intervals [3550]:
				xmin = 1905.6422
				xmax = 1906.0922
				text = "basketball"
			intervals [3551]:
				xmin = 1906.0922
				xmax = 1906.4622
				text = "court"
			intervals [3552]:
				xmin = 1906.4622
				xmax = 1907.1986
				text = ""
			intervals [3553]:
				xmin = 1907.1986
				xmax = 1907.3886
				text = "so"
			intervals [3554]:
				xmin = 1907.3886
				xmax = 1907.4486
				text = "i'm"
			intervals [3555]:
				xmin = 1907.4486
				xmax = 1907.6786
				text = "like"
			intervals [3556]:
				xmin = 1907.6786
				xmax = 1908.1286
				text = "alright"
			intervals [3557]:
				xmin = 1908.1286
				xmax = 1908.6683
				text = ""
			intervals [3558]:
				xmin = 1908.6683
				xmax = 1908.9583
				text = "so"
			intervals [3559]:
				xmin = 1908.9583
				xmax = 1909.1883
				text = "that"
			intervals [3560]:
				xmin = 1909.1883
				xmax = 1909.2283
				text = "s"
			intervals [3561]:
				xmin = 1909.2283
				xmax = 1909.3283
				text = "when"
			intervals [3562]:
				xmin = 1909.3283
				xmax = 1909.4583
				text = "he"
			intervals [3563]:
				xmin = 1909.4583
				xmax = 1909.6583
				text = "like"
			intervals [3564]:
				xmin = 1909.6583
				xmax = 1910.3302
				text = ""
			intervals [3565]:
				xmin = 1910.3302
				xmax = 1911.0102
				text = "so"
			intervals [3566]:
				xmin = 1911.0102
				xmax = 1911.9878
				text = ""
			intervals [3567]:
				xmin = 1911.9878
				xmax = 1912.0578
				text = "you"
			intervals [3568]:
				xmin = 1912.0578
				xmax = 1912.2278
				text = "got"
			intervals [3569]:
				xmin = 1912.2278
				xmax = 1912.2578
				text = "a"
			intervals [3570]:
				xmin = 1912.2578
				xmax = 1912.5978
				text = "boyfriend"
			intervals [3571]:
				xmin = 1912.5978
				xmax = 1912.6278
				text = "i"
			intervals [3572]:
				xmin = 1912.6278
				xmax = 1912.7678
				text = "was"
			intervals [3573]:
				xmin = 1912.7678
				xmax = 1912.8678
				text = "like"
			intervals [3574]:
				xmin = 1912.8678
				xmax = 1912.9578
				text = ""
			intervals [3575]:
				xmin = 1912.9578
				xmax = 1913.6078
				text = "no"
			intervals [3576]:
				xmin = 1913.6078
				xmax = 1913.9903
				text = ""
			intervals [3577]:
				xmin = 1913.9903
				xmax = 1914.2003
				text = "he"
			intervals [3578]:
				xmin = 1914.2003
				xmax = 1914.4103
				text = "was"
			intervals [3579]:
				xmin = 1914.4103
				xmax = 1914.7603
				text = "like"
			intervals [3580]:
				xmin = 1914.7603
				xmax = 1915.2369
				text = ""
			intervals [3581]:
				xmin = 1915.2369
				xmax = 1915.4669
				text = "oh"
			intervals [3582]:
				xmin = 1915.4669
				xmax = 1915.7169
				text = "follow"
			intervals [3583]:
				xmin = 1915.7169
				xmax = 1915.7469
				text = ""
			intervals [3584]:
				xmin = 1915.7469
				xmax = 1915.8269
				text = "me"
			intervals [3585]:
				xmin = 1915.8269
				xmax = 1915.9069
				text = "on"
			intervals [3586]:
				xmin = 1915.9069
				xmax = 1916.1969
				text = "instagram"
			intervals [3587]:
				xmin = 1916.1969
				xmax = 1916.2969
				text = "i"
			intervals [3588]:
				xmin = 1916.2969
				xmax = 1916.5269
				text = "follow"
			intervals [3589]:
				xmin = 1916.5269
				xmax = 1916.5869
				text = "him"
			intervals [3590]:
				xmin = 1916.5869
				xmax = 1916.6469
				text = "on"
			intervals [3591]:
				xmin = 1916.6469
				xmax = 1917.0869
				text = "instagram"
			intervals [3592]:
				xmin = 1917.0869
				xmax = 1917.1169
				text = ""
			intervals [3593]:
				xmin = 1917.1169
				xmax = 1917.1769
				text = "and"
			intervals [3594]:
				xmin = 1917.1769
				xmax = 1917.2369
				text = "he"
			intervals [3595]:
				xmin = 1917.2369
				xmax = 1917.3369
				text = "was"
			intervals [3596]:
				xmin = 1917.3369
				xmax = 1917.4269
				text = "like"
			intervals [3597]:
				xmin = 1917.4269
				xmax = 1917.5269
				text = "can"
			intervals [3598]:
				xmin = 1917.5269
				xmax = 1917.5569
				text = "i"
			intervals [3599]:
				xmin = 1917.5569
				xmax = 1917.6569
				text = "have"
			intervals [3600]:
				xmin = 1917.6569
				xmax = 1917.7569
				text = "your"
			intervals [3601]:
				xmin = 1917.7569
				xmax = 1917.9769
				text = "number"
			intervals [3602]:
				xmin = 1917.9769
				xmax = 1918.0469
				text = "i"
			intervals [3603]:
				xmin = 1918.0469
				xmax = 1918.2069
				text = "said"
			intervals [3604]:
				xmin = 1918.2069
				xmax = 1918.3169
				text = "you"
			intervals [3605]:
				xmin = 1918.3169
				xmax = 1918.4069
				text = "can"
			intervals [3606]:
				xmin = 1918.4069
				xmax = 1918.4969
				text = "have"
			intervals [3607]:
				xmin = 1918.4969
				xmax = 1918.6069
				text = "my"
			intervals [3608]:
				xmin = 1918.6069
				xmax = 1918.8869
				text = "number"
			intervals [3609]:
				xmin = 1918.8869
				xmax = 1920.3601
				text = ""
			intervals [3610]:
				xmin = 1920.3601
				xmax = 1920.4601
				text = "but"
			intervals [3611]:
				xmin = 1920.4601
				xmax = 1920.6301
				text = "don't"
			intervals [3612]:
				xmin = 1920.6301
				xmax = 1920.8001
				text = "think"
			intervals [3613]:
				xmin = 1920.8001
				xmax = 1920.8801
				text = "it"
			intervals [3614]:
				xmin = 1920.8801
				xmax = 1920.9401
				text = "s"
			intervals [3615]:
				xmin = 1920.9401
				xmax = 1921.2701
				text = "nothing"
			intervals [3616]:
				xmin = 1921.2701
				xmax = 1921.4701
				text = "more"
			intervals [3617]:
				xmin = 1921.4701
				xmax = 1921.5001
				text = "or"
			intervals [3618]:
				xmin = 1921.5001
				xmax = 1921.8001
				text = "nothing"
			intervals [3619]:
				xmin = 1921.8001
				xmax = 1922.4701
				text = "less"
			intervals [3620]:
				xmin = 1922.4701
				xmax = 1923.6317
				text = ""
			intervals [3621]:
				xmin = 1923.6317
				xmax = 1923.8617
				text = "like"
			intervals [3622]:
				xmin = 1923.8617
				xmax = 1924.0217
				text = "try"
			intervals [3623]:
				xmin = 1924.0217
				xmax = 1924.0817
				text = "to"
			intervals [3624]:
				xmin = 1924.0817
				xmax = 1924.1817
				text = "be"
			intervals [3625]:
				xmin = 1924.1817
				xmax = 1924.5117
				text = "funny"
			intervals [3626]:
				xmin = 1924.5117
				xmax = 1924.8217
				text = "so"
			intervals [3627]:
				xmin = 1924.8217
				xmax = 1925.7395
				text = ""
			intervals [3628]:
				xmin = 1925.7395
				xmax = 1925.8595
				text = "<unk>"
			intervals [3629]:
				xmin = 1925.8595
				xmax = 1925.9495
				text = "i"
			intervals [3630]:
				xmin = 1925.9495
				xmax = 1926.1295
				text = "gave"
			intervals [3631]:
				xmin = 1926.1295
				xmax = 1926.1895
				text = "him"
			intervals [3632]:
				xmin = 1926.1895
				xmax = 1926.3295
				text = "my"
			intervals [3633]:
				xmin = 1926.3295
				xmax = 1926.5595
				text = "number"
			intervals [3634]:
				xmin = 1926.5595
				xmax = 1926.862
				text = ""
			intervals [3635]:
				xmin = 1926.862
				xmax = 1927.002
				text = "but"
			intervals [3636]:
				xmin = 1927.002
				xmax = 1927.032
				text = "a"
			intervals [3637]:
				xmin = 1927.032
				xmax = 1927.212
				text = "long"
			intervals [3638]:
				xmin = 1927.212
				xmax = 1927.462
				text = "story"
			intervals [3639]:
				xmin = 1927.462
				xmax = 1927.862
				text = "short"
			intervals [3640]:
				xmin = 1927.862
				xmax = 1928.2503
				text = ""
			intervals [3641]:
				xmin = 1928.2503
				xmax = 1928.3803
				text = "we"
			intervals [3642]:
				xmin = 1928.3803
				xmax = 1928.7303
				text = "started"
			intervals [3643]:
				xmin = 1928.7303
				xmax = 1929.4203
				text = "talking"
			intervals [3644]:
				xmin = 1929.4203
				xmax = 1929.9666
				text = ""
			intervals [3645]:
				xmin = 1929.9666
				xmax = 1930.3366
				text = "then"
			intervals [3646]:
				xmin = 1930.3366
				xmax = 1930.8566
				text = "christmas"
			intervals [3647]:
				xmin = 1930.8566
				xmax = 1931.0466
				text = "day"
			intervals [3648]:
				xmin = 1931.0466
				xmax = 1931.0766
				text = ""
			intervals [3649]:
				xmin = 1931.0766
				xmax = 1931.1566
				text = "we"
			intervals [3650]:
				xmin = 1931.1566
				xmax = 1931.3766
				text = "got"
			intervals [3651]:
				xmin = 1931.3766
				xmax = 1931.9366
				text = "together"
			intervals [3652]:
				xmin = 1931.9366
				xmax = 1933.1717
				text = ""
			intervals [3653]:
				xmin = 1933.1717
				xmax = 1933.2417
				text = "<unk>"
			intervals [3654]:
				xmin = 1933.2417
				xmax = 1933.2717
				text = ""
			intervals [3655]:
				xmin = 1933.2717
				xmax = 1933.8517
				text = "and"
			intervals [3656]:
				xmin = 1933.8517
				xmax = 1935.4137
				text = ""
			intervals [3657]:
				xmin = 1935.4137
				xmax = 1935.5737
				text = "he"
			intervals [3658]:
				xmin = 1935.5737
				xmax = 1935.7537
				text = "bought"
			intervals [3659]:
				xmin = 1935.7537
				xmax = 1935.8437
				text = "m-"
			intervals [3660]:
				xmin = 1935.8437
				xmax = 1935.9637
				text = "he"
			intervals [3661]:
				xmin = 1935.9637
				xmax = 1936.1637
				text = "bought"
			intervals [3662]:
				xmin = 1936.1637
				xmax = 1936.4237
				text = "me"
			intervals [3663]:
				xmin = 1936.4237
				xmax = 1936.4537
				text = ""
			intervals [3664]:
				xmin = 1936.4537
				xmax = 1936.9237
				text = "um"
			intervals [3665]:
				xmin = 1936.9237
				xmax = 1937.9752
				text = ""
			intervals [3666]:
				xmin = 1937.9752
				xmax = 1938.0752
				text = "<unk>"
			intervals [3667]:
				xmin = 1938.0752
				xmax = 1938.2851
				text = ""
			intervals [3668]:
				xmin = 1938.2851
				xmax = 1938.3951
				text = "what"
			intervals [3669]:
				xmin = 1938.3951
				xmax = 1938.4751
				text = "he"
			intervals [3670]:
				xmin = 1938.4751
				xmax = 1938.5651
				text = "get"
			intervals [3671]:
				xmin = 1938.5651
				xmax = 1938.6251
				text = "me"
			intervals [3672]:
				xmin = 1938.6251
				xmax = 1938.7651
				text = "for"
			intervals [3673]:
				xmin = 1938.7651
				xmax = 1939.7612
				text = ""
			intervals [3674]:
				xmin = 1939.7612
				xmax = 1939.9012
				text = "i"
			intervals [3675]:
				xmin = 1939.9012
				xmax = 1940.1412
				text = "forgot"
			intervals [3676]:
				xmin = 1940.1412
				xmax = 1940.2612
				text = "what"
			intervals [3677]:
				xmin = 1940.2612
				xmax = 1940.3412
				text = "he"
			intervals [3678]:
				xmin = 1940.3412
				xmax = 1940.4812
				text = "got"
			intervals [3679]:
				xmin = 1940.4812
				xmax = 1940.5412
				text = "me"
			intervals [3680]:
				xmin = 1940.5412
				xmax = 1940.6412
				text = "he"
			intervals [3681]:
				xmin = 1940.6412
				xmax = 1940.7612
				text = "got"
			intervals [3682]:
				xmin = 1940.7612
				xmax = 1940.8212
				text = "me"
			intervals [3683]:
				xmin = 1940.8212
				xmax = 1940.8512
				text = "a"
			intervals [3684]:
				xmin = 1940.8512
				xmax = 1940.9812
				text = "whole"
			intervals [3685]:
				xmin = 1940.9812
				xmax = 1941.1412
				text = "lot"
			intervals [3686]:
				xmin = 1941.1412
				xmax = 1941.2012
				text = "of"
			intervals [3687]:
				xmin = 1941.2012
				xmax = 1941.5112
				text = "stuff"
			intervals [3688]:
				xmin = 1941.5112
				xmax = 1941.9526
				text = ""
			intervals [3689]:
				xmin = 1941.9526
				xmax = 1942.1126
				text = "i"
			intervals [3690]:
				xmin = 1942.1126
				xmax = 1942.2226
				text = "know"
			intervals [3691]:
				xmin = 1942.2226
				xmax = 1942.3126
				text = "he"
			intervals [3692]:
				xmin = 1942.3126
				xmax = 1942.4726
				text = "got"
			intervals [3693]:
				xmin = 1942.4726
				xmax = 1942.6226
				text = "me"
			intervals [3694]:
				xmin = 1942.6226
				xmax = 1942.7326
				text = "a"
			intervals [3695]:
				xmin = 1942.7326
				xmax = 1943.1826
				text = "ring"
			intervals [3696]:
				xmin = 1943.1826
				xmax = 1943.395
				text = ""
			intervals [3697]:
				xmin = 1943.395
				xmax = 1943.545
				text = "a"
			intervals [3698]:
				xmin = 1943.545
				xmax = 1943.575
				text = ""
			intervals [3699]:
				xmin = 1943.575
				xmax = 1944.225
				text = "necklace"
			intervals [3700]:
				xmin = 1944.225
				xmax = 1944.465
				text = "some"
			intervals [3701]:
				xmin = 1944.465
				xmax = 1944.525
				text = ""
			intervals [3702]:
				xmin = 1944.525
				xmax = 1945.365
				text = "earrings"
			intervals [3703]:
				xmin = 1945.365
				xmax = 1945.8554
				text = ""
			intervals [3704]:
				xmin = 1945.8554
				xmax = 1946.0154
				text = "he"
			intervals [3705]:
				xmin = 1946.0154
				xmax = 1946.1754
				text = "brought"
			intervals [3706]:
				xmin = 1946.1754
				xmax = 1946.3254
				text = "some"
			intervals [3707]:
				xmin = 1946.3254
				xmax = 1946.7654
				text = "balloons"
			intervals [3708]:
				xmin = 1946.7654
				xmax = 1946.9154
				text = "to"
			intervals [3709]:
				xmin = 1946.9154
				xmax = 1947.0354
				text = "my"
			intervals [3710]:
				xmin = 1947.0354
				xmax = 1947.6154
				text = "house"
			intervals [3711]:
				xmin = 1947.6154
				xmax = 1948.2117
				text = ""
			intervals [3712]:
				xmin = 1948.2117
				xmax = 1948.4217
				text = "and"
			intervals [3713]:
				xmin = 1948.4217
				xmax = 1948.8317
				text = "then"
			intervals [3714]:
				xmin = 1948.8317
				xmax = 1949.4148
				text = ""
			intervals [3715]:
				xmin = 1949.4148
				xmax = 1949.5348
				text = "<unk>"
			intervals [3716]:
				xmin = 1949.5348
				xmax = 1950.3248
				text = ""
			intervals [3717]:
				xmin = 1950.3248
				xmax = 1950.5648
				text = "after"
			intervals [3718]:
				xmin = 1950.5648
				xmax = 1950.9148
				text = "that"
			intervals [3719]:
				xmin = 1950.9148
				xmax = 1951.4499
				text = ""
			intervals [3720]:
				xmin = 1951.4499
				xmax = 1951.8099
				text = "everything"
			intervals [3721]:
				xmin = 1951.8099
				xmax = 1951.9799
				text = "just"
			intervals [3722]:
				xmin = 1951.9799
				xmax = 1952.1099
				text = "been"
			intervals [3723]:
				xmin = 1952.1099
				xmax = 1952.1999
				text = "the"
			intervals [3724]:
				xmin = 1952.1999
				xmax = 1952.4999
				text = "same"
			intervals [3725]:
				xmin = 1952.4999
				xmax = 1952.6899
				text = "after"
			intervals [3726]:
				xmin = 1952.6899
				xmax = 1952.9499
				text = "that"
			intervals [3727]:
				xmin = 1952.9499
				xmax = 1953.2568
				text = ""
			intervals [3728]:
				xmin = 1953.2568
				xmax = 1953.5968
				text = "then"
			intervals [3729]:
				xmin = 1953.5968
				xmax = 1953.7468
				text = "he"
			intervals [3730]:
				xmin = 1953.7468
				xmax = 1954.0168
				text = "started"
			intervals [3731]:
				xmin = 1954.0168
				xmax = 1954.2468
				text = "messing"
			intervals [3732]:
				xmin = 1954.2468
				xmax = 1954.3468
				text = "with"
			intervals [3733]:
				xmin = 1954.3468
				xmax = 1954.4068
				text = "the"
			intervals [3734]:
				xmin = 1954.4068
				xmax = 1954.5068
				text = "girl"
			intervals [3735]:
				xmin = 1954.5068
				xmax = 1954.5368
				text = ""
			intervals [3736]:
				xmin = 1954.5368
				xmax = 1955.2368
				text = "rdx"
			intervals [3737]:
				xmin = 1955.2368
				xmax = 1955.6634
				text = ""
			intervals [3738]:
				xmin = 1955.6634
				xmax = 1955.7834
				text = "<unk>"
			intervals [3739]:
				xmin = 1955.7834
				xmax = 1958.4591
				text = ""
			intervals [3740]:
				xmin = 1958.4591
				xmax = 1958.8791
				text = "then"
			intervals [3741]:
				xmin = 1958.8791
				xmax = 1959.1091
				text = "he"
			intervals [3742]:
				xmin = 1959.1091
				xmax = 1959.3891
				text = "gave"
			intervals [3743]:
				xmin = 1959.3891
				xmax = 1959.9291
				text = "her"
			intervals [3744]:
				xmin = 1959.9291
				xmax = 1960.1934
				text = ""
			intervals [3745]:
				xmin = 1960.1934
				xmax = 1960.2834
				text = "<unk>"
			intervals [3746]:
				xmin = 1960.2834
				xmax = 1960.6584
				text = ""
			intervals [3747]:
				xmin = 1960.6584
				xmax = 1961.1784
				text = "hickeys"
			intervals [3748]:
				xmin = 1961.1784
				xmax = 1961.3284
				text = "she"
			intervals [3749]:
				xmin = 1961.3284
				xmax = 1961.5584
				text = "gave"
			intervals [3750]:
				xmin = 1961.5584
				xmax = 1961.8084
				text = "him"
			intervals [3751]:
				xmin = 1961.8084
				xmax = 1962.7184
				text = "hickeys"
			intervals [3752]:
				xmin = 1962.7184
				xmax = 1963.3145
				text = ""
			intervals [3753]:
				xmin = 1963.3145
				xmax = 1963.4845
				text = "they"
			intervals [3754]:
				xmin = 1963.4845
				xmax = 1963.5845
				text = "was"
			intervals [3755]:
				xmin = 1963.5845
				xmax = 1963.8245
				text = "about"
			intervals [3756]:
				xmin = 1963.8245
				xmax = 1964.0345
				text = "to"
			intervals [3757]:
				xmin = 1964.0345
				xmax = 1964.4979
				text = ""
			intervals [3758]:
				xmin = 1964.4979
				xmax = 1964.8279
				text = "have"
			intervals [3759]:
				xmin = 1964.8279
				xmax = 1965.4279
				text = "sex"
			intervals [3760]:
				xmin = 1965.4279
				xmax = 1966.6886
				text = ""
			intervals [3761]:
				xmin = 1966.6886
				xmax = 1966.7986
				text = "<unk>"
			intervals [3762]:
				xmin = 1966.7986
				xmax = 1967.407
				text = ""
			intervals [3763]:
				xmin = 1967.407
				xmax = 1967.627
				text = "so"
			intervals [3764]:
				xmin = 1967.627
				xmax = 1967.737
				text = "i'm"
			intervals [3765]:
				xmin = 1967.737
				xmax = 1967.947
				text = "just"
			intervals [3766]:
				xmin = 1967.947
				xmax = 1968.077
				text = "like"
			intervals [3767]:
				xmin = 1968.077
				xmax = 1968.797
				text = "rdx"
			intervals [3768]:
				xmin = 1968.797
				xmax = 1969.001
				text = ""
			intervals [3769]:
				xmin = 1969.001
				xmax = 1969.291
				text = "like"
			intervals [3770]:
				xmin = 1969.291
				xmax = 1969.341
				text = ""
			intervals [3771]:
				xmin = 1969.341
				xmax = 1969.621
				text = "what"
			intervals [3772]:
				xmin = 1969.621
				xmax = 1969.701
				text = "s"
			intervals [3773]:
				xmin = 1969.701
				xmax = 1970.301
				text = "going"
			intervals [3774]:
				xmin = 1970.301
				xmax = 1970.401
				text = "on"
			intervals [3775]:
				xmin = 1970.401
				xmax = 1970.652
				text = ""
			intervals [3776]:
				xmin = 1970.652
				xmax = 1970.812
				text = "well"
			intervals [3777]:
				xmin = 1970.812
				xmax = 1970.922
				text = "i"
			intervals [3778]:
				xmin = 1970.922
				xmax = 1971.062
				text = "ain't"
			intervals [3779]:
				xmin = 1971.062
				xmax = 1971.182
				text = "say"
			intervals [3780]:
				xmin = 1971.182
				xmax = 1971.402
				text = "nothing"
			intervals [3781]:
				xmin = 1971.402
				xmax = 1971.542
				text = "that"
			intervals [3782]:
				xmin = 1971.542
				xmax = 1971.732
				text = "whole"
			intervals [3783]:
				xmin = 1971.732
				xmax = 1971.862
				text = "day"
			intervals [3784]:
				xmin = 1971.862
				xmax = 1972.012
				text = "to"
			intervals [3785]:
				xmin = 1972.012
				xmax = 1972.132
				text = "him"
			intervals [3786]:
				xmin = 1972.132
				xmax = 1972.262
				text = "we"
			intervals [3787]:
				xmin = 1972.262
				xmax = 1972.602
				text = "here"
			intervals [3788]:
				xmin = 1972.602
				xmax = 1973.288
				text = ""
			intervals [3789]:
				xmin = 1973.288
				xmax = 1973.358
				text = "i"
			intervals [3790]:
				xmin = 1973.358
				xmax = 1973.458
				text = "ain't"
			intervals [3791]:
				xmin = 1973.458
				xmax = 1973.798
				text = "<unk>"
			intervals [3792]:
				xmin = 1973.798
				xmax = 1973.958
				text = "that"
			intervals [3793]:
				xmin = 1973.958
				xmax = 1974.148
				text = "whole"
			intervals [3794]:
				xmin = 1974.148
				xmax = 1974.288
				text = "day"
			intervals [3795]:
				xmin = 1974.288
				xmax = 1974.398
				text = "i'm"
			intervals [3796]:
				xmin = 1974.398
				xmax = 1974.568
				text = "just"
			intervals [3797]:
				xmin = 1974.568
				xmax = 1974.668
				text = "in"
			intervals [3798]:
				xmin = 1974.668
				xmax = 1974.728
				text = "the"
			intervals [3799]:
				xmin = 1974.728
				xmax = 1975.018
				text = "teen"
			intervals [3800]:
				xmin = 1975.018
				xmax = 1975.198
				text = "center"
			intervals [3801]:
				xmin = 1975.198
				xmax = 1975.288
				text = "i'm"
			intervals [3802]:
				xmin = 1975.288
				xmax = 1975.548
				text = "sitting"
			intervals [3803]:
				xmin = 1975.548
				xmax = 1975.618
				text = "on"
			intervals [3804]:
				xmin = 1975.618
				xmax = 1975.648
				text = ""
			intervals [3805]:
				xmin = 1975.648
				xmax = 1975.708
				text = "the"
			intervals [3806]:
				xmin = 1975.708
				xmax = 1976.098
				text = "couch"
			intervals [3807]:
				xmin = 1976.098
				xmax = 1976.168
				text = "i'm"
			intervals [3808]:
				xmin = 1976.168
				xmax = 1976.358
				text = "just"
			intervals [3809]:
				xmin = 1976.358
				xmax = 1976.548
				text = "listening"
			intervals [3810]:
				xmin = 1976.548
				xmax = 1976.668
				text = "to"
			intervals [3811]:
				xmin = 1976.668
				xmax = 1976.768
				text = "my"
			intervals [3812]:
				xmin = 1976.768
				xmax = 1977.078
				text = "music"
			intervals [3813]:
				xmin = 1977.078
				xmax = 1977.138
				text = "on"
			intervals [3814]:
				xmin = 1977.138
				xmax = 1977.298
				text = "my"
			intervals [3815]:
				xmin = 1977.298
				xmax = 1977.758
				text = "phone"
			intervals [3816]:
				xmin = 1977.758
				xmax = 1978.4588
				text = ""
			intervals [3817]:
				xmin = 1978.4588
				xmax = 1978.5688
				text = "he"
			intervals [3818]:
				xmin = 1978.5688
				xmax = 1978.7588
				text = "come"
			intervals [3819]:
				xmin = 1978.7588
				xmax = 1978.9188
				text = "sit"
			intervals [3820]:
				xmin = 1978.9188
				xmax = 1979.0688
				text = "by"
			intervals [3821]:
				xmin = 1979.0688
				xmax = 1979.2588
				text = "me"
			intervals [3822]:
				xmin = 1979.2588
				xmax = 1979.3188
				text = "i"
			intervals [3823]:
				xmin = 1979.3188
				xmax = 1979.4888
				text = ""
			intervals [3824]:
				xmin = 1979.4888
				xmax = 1979.8488
				text = "move"
			intervals [3825]:
				xmin = 1979.8488
				xmax = 1980.9567
				text = ""
			intervals [3826]:
				xmin = 1980.9567
				xmax = 1981.1867
				text = "don't"
			intervals [3827]:
				xmin = 1981.1867
				xmax = 1981.3067
				text = "sit"
			intervals [3828]:
				xmin = 1981.3067
				xmax = 1981.4567
				text = "by"
			intervals [3829]:
				xmin = 1981.4567
				xmax = 1981.6867
				text = "me"
			intervals [3830]:
				xmin = 1981.6867
				xmax = 1982.0043
				text = ""
			intervals [3831]:
				xmin = 1982.0043
				xmax = 1982.3843
				text = "bye"
			intervals [3832]:
				xmin = 1982.3843
				xmax = 1983.2228
				text = ""
			intervals [3833]:
				xmin = 1983.2228
				xmax = 1983.4328
				text = "go"
			intervals [3834]:
				xmin = 1983.4328
				xmax = 1983.5528
				text = "live"
			intervals [3835]:
				xmin = 1983.5528
				xmax = 1983.6428
				text = "with"
			intervals [3836]:
				xmin = 1983.6428
				xmax = 1983.7728
				text = "her"
			intervals [3837]:
				xmin = 1983.7728
				xmax = 1983.8828
				text = "you"
			intervals [3838]:
				xmin = 1983.8828
				xmax = 1983.9928
				text = "can"
			intervals [3839]:
				xmin = 1983.9928
				xmax = 1984.1528
				text = "give"
			intervals [3840]:
				xmin = 1984.1528
				xmax = 1984.2328
				text = "her"
			intervals [3841]:
				xmin = 1984.2328
				xmax = 1984.5228
				text = "hickeys"
			intervals [3842]:
				xmin = 1984.5228
				xmax = 1984.8828
				text = "bye"
			intervals [3843]:
				xmin = 1984.8828
				xmax = 1985.5438
				text = ""
			intervals [3844]:
				xmin = 1985.5438
				xmax = 1985.7738
				text = "so"
			intervals [3845]:
				xmin = 1985.7738
				xmax = 1985.8638
				text = "i"
			intervals [3846]:
				xmin = 1985.8638
				xmax = 1986.1438
				text = "sat"
			intervals [3847]:
				xmin = 1986.1438
				xmax = 1986.1738
				text = ""
			intervals [3848]:
				xmin = 1986.1738
				xmax = 1986.2938
				text = "then"
			intervals [3849]:
				xmin = 1986.2938
				xmax = 1986.4638
				text = "he"
			intervals [3850]:
				xmin = 1986.4638
				xmax = 1986.8038
				text = "move"
			intervals [3851]:
				xmin = 1986.8038
				xmax = 1987.3023
				text = ""
			intervals [3852]:
				xmin = 1987.3023
				xmax = 1987.4023
				text = "over"
			intervals [3853]:
				xmin = 1987.4023
				xmax = 1987.4923
				text = "there"
			intervals [3854]:
				xmin = 1987.4923
				xmax = 1987.5823
				text = "with"
			intervals [3855]:
				xmin = 1987.5823
				xmax = 1987.6923
				text = "me"
			intervals [3856]:
				xmin = 1987.6923
				xmax = 1987.8223
				text = "so"
			intervals [3857]:
				xmin = 1987.8223
				xmax = 1987.9223
				text = "i"
			intervals [3858]:
				xmin = 1987.9223
				xmax = 1988.1123
				text = "move"
			intervals [3859]:
				xmin = 1988.1123
				xmax = 1988.2723
				text = "back"
			intervals [3860]:
				xmin = 1988.2723
				xmax = 1988.3623
				text = "to"
			intervals [3861]:
				xmin = 1988.3623
				xmax = 1988.4823
				text = "where"
			intervals [3862]:
				xmin = 1988.4823
				xmax = 1988.6023
				text = "i"
			intervals [3863]:
				xmin = 1988.6023
				xmax = 1989.0423
				text = "was"
			intervals [3864]:
				xmin = 1989.0423
				xmax = 1989.5241
				text = ""
			intervals [3865]:
				xmin = 1989.5241
				xmax = 1990.0141
				text = "so"
			intervals [3866]:
				xmin = 1990.0141
				xmax = 1991.354
				text = ""
			intervals [3867]:
				xmin = 1991.354
				xmax = 1991.924
				text = "then"
			intervals [3868]:
				xmin = 1991.924
				xmax = 1991.994
				text = ""
			intervals [3869]:
				xmin = 1991.994
				xmax = 1992.134
				text = "he"
			intervals [3870]:
				xmin = 1992.134
				xmax = 1992.404
				text = "just"
			intervals [3871]:
				xmin = 1992.404
				xmax = 1992.594
				text = "aks"
			intervals [3872]:
				xmin = 1992.594
				xmax = 1992.664
				text = "me"
			intervals [3873]:
				xmin = 1992.664
				xmax = 1992.814
				text = "what"
			intervals [3874]:
				xmin = 1992.814
				xmax = 1992.894
				text = "s"
			intervals [3875]:
				xmin = 1992.894
				xmax = 1993.134
				text = "wrong"
			intervals [3876]:
				xmin = 1993.134
				xmax = 1993.164
				text = ""
			intervals [3877]:
				xmin = 1993.164
				xmax = 1993.314
				text = "and"
			intervals [3878]:
				xmin = 1993.314
				xmax = 1993.414
				text = "i"
			intervals [3879]:
				xmin = 1993.414
				xmax = 1993.674
				text = "said"
			intervals [3880]:
				xmin = 1993.674
				xmax = 1994.014
				text = "son"
			intervals [3881]:
				xmin = 1994.014
				xmax = 1996.7069
				text = ""
			intervals [3882]:
				xmin = 1996.7069
				xmax = 1996.9069
				text = "i"
			intervals [3883]:
				xmin = 1996.9069
				xmax = 1996.9369
				text = ""
			intervals [3884]:
				xmin = 1996.9369
				xmax = 1997.1969
				text = "really"
			intervals [3885]:
				xmin = 1997.1969
				xmax = 1997.3569
				text = "was"
			intervals [3886]:
				xmin = 1997.3569
				xmax = 1997.6669
				text = "down"
			intervals [3887]:
				xmin = 1997.6669
				xmax = 1997.8169
				text = "for"
			intervals [3888]:
				xmin = 1997.8169
				xmax = 1997.9869
				text = "you"
			intervals [3889]:
				xmin = 1997.9869
				xmax = 1998.1769
				text = "i'm"
			intervals [3890]:
				xmin = 1998.1769
				xmax = 1998.3569
				text = "get"
			intervals [3891]:
				xmin = 1998.3569
				xmax = 1998.4769
				text = "to"
			intervals [3892]:
				xmin = 1998.4769
				xmax = 1998.7369
				text = "crying"
			intervals [3893]:
				xmin = 1998.7369
				xmax = 1998.8669
				text = "he"
			intervals [3894]:
				xmin = 1998.8669
				xmax = 1999.0669
				text = "like"
			intervals [3895]:
				xmin = 1999.0669
				xmax = 1999.2469
				text = "so"
			intervals [3896]:
				xmin = 1999.2469
				xmax = 1999.4769
				text = "why"
			intervals [3897]:
				xmin = 1999.4769
				xmax = 1999.6169
				text = "is"
			intervals [3898]:
				xmin = 1999.6169
				xmax = 1999.6869
				text = "you"
			intervals [3899]:
				xmin = 1999.6869
				xmax = 1999.7369
				text = ""
			intervals [3900]:
				xmin = 1999.7369
				xmax = 2000.1669
				text = "crying"
			intervals [3901]:
				xmin = 2000.1669
				xmax = 2000.5088
				text = ""
			intervals [3902]:
				xmin = 2000.5088
				xmax = 2000.7588
				text = "what"
			intervals [3903]:
				xmin = 2000.7588
				xmax = 2000.7888
				text = ""
			intervals [3904]:
				xmin = 2000.7888
				xmax = 2001.0188
				text = "else"
			intervals [3905]:
				xmin = 2001.0188
				xmax = 2001.0888
				text = "am"
			intervals [3906]:
				xmin = 2001.0888
				xmax = 2001.1988
				text = "i"
			intervals [3907]:
				xmin = 2001.1988
				xmax = 2001.5188
				text = "supposed"
			intervals [3908]:
				xmin = 2001.5188
				xmax = 2001.6488
				text = "to"
			intervals [3909]:
				xmin = 2001.6488
				xmax = 2001.7988
				text = "do"
			intervals [3910]:
				xmin = 2001.7988
				xmax = 2002.0688
				text = "rdx"
			intervals [3911]:
				xmin = 2002.0688
				xmax = 2002.0988
				text = ""
			intervals [3912]:
				xmin = 2002.0988
				xmax = 2002.2388
				text = "like"
			intervals [3913]:
				xmin = 2002.2388
				xmax = 2002.4088
				text = "you're"
			intervals [3914]:
				xmin = 2002.4088
				xmax = 2002.6388
				text = "not"
			intervals [3915]:
				xmin = 2002.6388
				xmax = 2003.3388
				text = "understanding"
			intervals [3916]:
				xmin = 2003.3388
				xmax = 2003.5988
				text = "like"
			intervals [3917]:
				xmin = 2003.5988
				xmax = 2004.284
				text = ""
			intervals [3918]:
				xmin = 2004.284
				xmax = 2004.444
				text = "i"
			intervals [3919]:
				xmin = 2004.444
				xmax = 2004.724
				text = "was"
			intervals [3920]:
				xmin = 2004.724
				xmax = 2004.754
				text = ""
			intervals [3921]:
				xmin = 2004.754
				xmax = 2004.994
				text = "i"
			intervals [3922]:
				xmin = 2004.994
				xmax = 2005.254
				text = "was"
			intervals [3923]:
				xmin = 2005.254
				xmax = 2005.534
				text = "there"
			intervals [3924]:
				xmin = 2005.534
				xmax = 2005.704
				text = "for"
			intervals [3925]:
				xmin = 2005.704
				xmax = 2005.814
				text = "you"
			intervals [3926]:
				xmin = 2005.814
				xmax = 2006.134
				text = "you're"
			intervals [3927]:
				xmin = 2006.134
				xmax = 2006.434
				text = "not"
			intervals [3928]:
				xmin = 2006.434
				xmax = 2006.464
				text = ""
			intervals [3929]:
				xmin = 2006.464
				xmax = 2006.704
				text = "about"
			intervals [3930]:
				xmin = 2006.704
				xmax = 2006.914
				text = "to"
			intervals [3931]:
				xmin = 2006.914
				xmax = 2007.2366
				text = ""
			intervals [3932]:
				xmin = 2007.2366
				xmax = 2007.4266
				text = "keep"
			intervals [3933]:
				xmin = 2007.4266
				xmax = 2007.6866
				text = "sitting"
			intervals [3934]:
				xmin = 2007.6866
				xmax = 2007.8366
				text = "right"
			intervals [3935]:
				xmin = 2007.8366
				xmax = 2007.9766
				text = "here"
			intervals [3936]:
				xmin = 2007.9766
				xmax = 2008.3166
				text = "playing"
			intervals [3937]:
				xmin = 2008.3166
				xmax = 2008.4466
				text = "with"
			intervals [3938]:
				xmin = 2008.4466
				xmax = 2008.6166
				text = "me"
			intervals [3939]:
				xmin = 2008.6166
				xmax = 2008.8766
				text = "like"
			intervals [3940]:
				xmin = 2008.8766
				xmax = 2009.1981
				text = ""
			intervals [3941]:
				xmin = 2009.1981
				xmax = 2009.3581
				text = "i"
			intervals [3942]:
				xmin = 2009.3581
				xmax = 2009.6281
				text = "wasn't"
			intervals [3943]:
				xmin = 2009.6281
				xmax = 2009.7981
				text = "just"
			intervals [3944]:
				xmin = 2009.7981
				xmax = 2010.0081
				text = "right"
			intervals [3945]:
				xmin = 2010.0081
				xmax = 2010.1681
				text = "there"
			intervals [3946]:
				xmin = 2010.1681
				xmax = 2010.3681
				text = "with"
			intervals [3947]:
				xmin = 2010.3681
				xmax = 2010.4881
				text = "you"
			intervals [3948]:
				xmin = 2010.4881
				xmax = 2010.9581
				text = "fighting"
			intervals [3949]:
				xmin = 2010.9581
				xmax = 2011.1181
				text = "with"
			intervals [3950]:
				xmin = 2011.1181
				xmax = 2011.2681
				text = "you"
			intervals [3951]:
				xmin = 2011.2681
				xmax = 2011.4981
				text = "like"
			intervals [3952]:
				xmin = 2011.4981
				xmax = 2011.9045
				text = ""
			intervals [3953]:
				xmin = 2011.9045
				xmax = 2012.2845
				text = "no"
			intervals [3954]:
				xmin = 2012.2845
				xmax = 2012.3845
				text = "we"
			intervals [3955]:
				xmin = 2012.3845
				xmax = 2012.4745
				text = "not"
			intervals [3956]:
				xmin = 2012.4745
				xmax = 2012.6145
				text = "about"
			intervals [3957]:
				xmin = 2012.6145
				xmax = 2012.7045
				text = "to"
			intervals [3958]:
				xmin = 2012.7045
				xmax = 2012.8845
				text = "do"
			intervals [3959]:
				xmin = 2012.8845
				xmax = 2012.9445
				text = "it"
			intervals [3960]:
				xmin = 2012.9445
				xmax = 2013.1445
				text = "like"
			intervals [3961]:
				xmin = 2013.1445
				xmax = 2013.3445
				text = "that"
			intervals [3962]:
				xmin = 2013.3445
				xmax = 2013.6578
				text = ""
			intervals [3963]:
				xmin = 2013.6578
				xmax = 2013.8278
				text = "so"
			intervals [3964]:
				xmin = 2013.8278
				xmax = 2013.9978
				text = "after"
			intervals [3965]:
				xmin = 2013.9978
				xmax = 2014.1378
				text = "that"
			intervals [3966]:
				xmin = 2014.1378
				xmax = 2014.2478
				text = "we"
			intervals [3967]:
				xmin = 2014.2478
				xmax = 2014.3978
				text = "had"
			intervals [3968]:
				xmin = 2014.3978
				xmax = 2014.4478
				text = "a"
			intervals [3969]:
				xmin = 2014.4478
				xmax = 2014.9878
				text = "conversation"
			intervals [3970]:
				xmin = 2014.9878
				xmax = 2015.2378
				text = "about"
			intervals [3971]:
				xmin = 2015.2378
				xmax = 2015.3778
				text = "what"
			intervals [3972]:
				xmin = 2015.3778
				xmax = 2016.1278
				text = "happened"
			intervals [3973]:
				xmin = 2016.1278
				xmax = 2016.6096
				text = ""
			intervals [3974]:
				xmin = 2016.6096
				xmax = 2016.7596
				text = "they"
			intervals [3975]:
				xmin = 2016.7596
				xmax = 2017.0196
				text = "wanted"
			intervals [3976]:
				xmin = 2017.0196
				xmax = 2017.2096
				text = "her"
			intervals [3977]:
				xmin = 2017.2096
				xmax = 2017.5596
				text = "to"
			intervals [3978]:
				xmin = 2017.5596
				xmax = 2017.5896
				text = ""
			intervals [3979]:
				xmin = 2017.5896
				xmax = 2017.7696
				text = "he"
			intervals [3980]:
				xmin = 2017.7696
				xmax = 2018.0296
				text = "wanted"
			intervals [3981]:
				xmin = 2018.0296
				xmax = 2018.2896
				text = "her"
			intervals [3982]:
				xmin = 2018.2896
				xmax = 2018.6196
				text = "to"
			intervals [3983]:
				xmin = 2018.6196
				xmax = 2019.1716
				text = ""
			intervals [3984]:
				xmin = 2019.1716
				xmax = 2019.3916
				text = "give"
			intervals [3985]:
				xmin = 2019.3916
				xmax = 2019.5316
				text = "him"
			intervals [3986]:
				xmin = 2019.5316
				xmax = 2020.0416
				text = "head"
			intervals [3987]:
				xmin = 2020.0416
				xmax = 2020.3316
				text = "because"
			intervals [3988]:
				xmin = 2020.3316
				xmax = 2020.5416
				text = "she"
			intervals [3989]:
				xmin = 2020.5416
				xmax = 2020.5716
				text = ""
			intervals [3990]:
				xmin = 2020.5716
				xmax = 2021.1416
				text = "gold"
			intervals [3991]:
				xmin = 2021.1416
				xmax = 2021.6249
				text = ""
			intervals [3992]:
				xmin = 2021.6249
				xmax = 2022.0349
				text = "and"
			intervals [3993]:
				xmin = 2022.0349
				xmax = 2022.3149
				text = "she"
			intervals [3994]:
				xmin = 2022.3149
				xmax = 2022.9149
				text = "green"
			intervals [3995]:
				xmin = 2022.9149
				xmax = 2022.9449
				text = ""
			intervals [3996]:
				xmin = 2022.9449
				xmax = 2023.1849
				text = "and"
			intervals [3997]:
				xmin = 2023.1849
				xmax = 2023.7354
				text = ""
			intervals [3998]:
				xmin = 2023.7354
				xmax = 2023.9654
				text = "all"
			intervals [3999]:
				xmin = 2023.9654
				xmax = 2024.3154
				text = "this"
			intervals [4000]:
				xmin = 2024.3154
				xmax = 2024.3454
				text = ""
			intervals [4001]:
				xmin = 2024.3454
				xmax = 2024.5954
				text = "other"
			intervals [4002]:
				xmin = 2024.5954
				xmax = 2025.4054
				text = "stuff"
			intervals [4003]:
				xmin = 2025.4054
				xmax = 2025.5553
				text = ""
			intervals [4004]:
				xmin = 2025.5553
				xmax = 2025.9953
				text = "then"
			intervals [4005]:
				xmin = 2025.9953
				xmax = 2026.4355
				text = ""
			intervals [4006]:
				xmin = 2026.4355
				xmax = 2026.6255
				text = "he"
			intervals [4007]:
				xmin = 2026.6255
				xmax = 2026.8155
				text = "tell"
			intervals [4008]:
				xmin = 2026.8155
				xmax = 2027.0355
				text = "his"
			intervals [4009]:
				xmin = 2027.0355
				xmax = 2027.3455
				text = "mother"
			intervals [4010]:
				xmin = 2027.3455
				xmax = 2027.4955
				text = "that"
			intervals [4011]:
				xmin = 2027.4955
				xmax = 2027.6255
				text = "i"
			intervals [4012]:
				xmin = 2027.6255
				xmax = 2027.8955
				text = "hit"
			intervals [4013]:
				xmin = 2027.8955
				xmax = 2028.5555
				text = "him"
			intervals [4014]:
				xmin = 2028.5555
				xmax = 2029.4923
				text = ""
			intervals [4015]:
				xmin = 2029.4923
				xmax = 2029.7423
				text = "all"
			intervals [4016]:
				xmin = 2029.7423
				xmax = 2030.1223
				text = "this"
			intervals [4017]:
				xmin = 2030.1223
				xmax = 2030.1523
				text = ""
			intervals [4018]:
				xmin = 2030.1523
				xmax = 2030.5323
				text = "yes"
			intervals [4019]:
				xmin = 2030.5323
				xmax = 2030.5723
				text = ""
			intervals [4020]:
				xmin = 2030.5723
				xmax = 2030.8223
				text = "all"
			intervals [4021]:
				xmin = 2030.8223
				xmax = 2030.8823
				text = "of"
			intervals [4022]:
				xmin = 2030.8823
				xmax = 2031.2023
				text = "this"
			intervals [4023]:
				xmin = 2031.2023
				xmax = 2031.4523
				text = "like"
			intervals [4024]:
				xmin = 2031.4523
				xmax = 2032.6845
				text = ""
			intervals [4025]:
				xmin = 2032.6845
				xmax = 2032.8345
				text = "i"
			intervals [4026]:
				xmin = 2032.8345
				xmax = 2033.1045
				text = "did"
			intervals [4027]:
				xmin = 2033.1045
				xmax = 2033.2745
				text = "hit"
			intervals [4028]:
				xmin = 2033.2745
				xmax = 2033.4945
				text = "him"
			intervals [4029]:
				xmin = 2033.4945
				xmax = 2033.6745
				text = "but"
			intervals [4030]:
				xmin = 2033.6745
				xmax = 2033.7045
				text = "i"
			intervals [4031]:
				xmin = 2033.7045
				xmax = 2033.9145
				text = "had"
			intervals [4032]:
				xmin = 2033.9145
				xmax = 2033.9845
				text = "a"
			intervals [4033]:
				xmin = 2033.9845
				xmax = 2034.1845
				text = "right"
			intervals [4034]:
				xmin = 2034.1845
				xmax = 2034.3145
				text = "to"
			intervals [4035]:
				xmin = 2034.3145
				xmax = 2034.4645
				text = "hit"
			intervals [4036]:
				xmin = 2034.4645
				xmax = 2034.5945
				text = "him"
			intervals [4037]:
				xmin = 2034.5945
				xmax = 2034.8345
				text = "because"
			intervals [4038]:
				xmin = 2034.8345
				xmax = 2034.9145
				text = "you"
			intervals [4039]:
				xmin = 2034.9145
				xmax = 2035.2445
				text = "just"
			intervals [4040]:
				xmin = 2035.2445
				xmax = 2035.4745
				text = "really"
			intervals [4041]:
				xmin = 2035.4745
				xmax = 2036.4045
				text = "disrespecting"
			intervals [4042]:
				xmin = 2036.4045
				xmax = 2036.5145
				text = "me"
			intervals [4043]:
				xmin = 2036.5145
				xmax = 2036.5745
				text = "in"
			intervals [4044]:
				xmin = 2036.5745
				xmax = 2036.7745
				text = "front"
			intervals [4045]:
				xmin = 2036.7745
				xmax = 2036.8345
				text = "of"
			intervals [4046]:
				xmin = 2036.8345
				xmax = 2037.1845
				text = "all"
			intervals [4047]:
				xmin = 2037.1845
				xmax = 2037.4045
				text = "your"
			intervals [4048]:
				xmin = 2037.4045
				xmax = 2037.8745
				text = "friends"
			intervals [4049]:
				xmin = 2037.8745
				xmax = 2038.1345
				text = "like"
			intervals [4050]:
				xmin = 2038.1345
				xmax = 2039.4717
				text = ""
			intervals [4051]:
				xmin = 2039.4717
				xmax = 2039.6017
				text = "i'm"
			intervals [4052]:
				xmin = 2039.6017
				xmax = 2039.8017
				text = "gonna"
			intervals [4053]:
				xmin = 2039.8017
				xmax = 2040.0617
				text = "punch"
			intervals [4054]:
				xmin = 2040.0617
				xmax = 2040.1217
				text = "you"
			intervals [4055]:
				xmin = 2040.1217
				xmax = 2040.1817
				text = "in"
			intervals [4056]:
				xmin = 2040.1817
				xmax = 2040.3317
				text = "your"
			intervals [4057]:
				xmin = 2040.3317
				xmax = 2040.5917
				text = "face"
			intervals [4058]:
				xmin = 2040.5917
				xmax = 2040.8717
				text = "because"
			intervals [4059]:
				xmin = 2040.8717
				xmax = 2040.9817
				text = "you"
			intervals [4060]:
				xmin = 2040.9817
				xmax = 2041.2317
				text = "just"
			intervals [4061]:
				xmin = 2041.2317
				xmax = 2041.3517
				text = "feel"
			intervals [4062]:
				xmin = 2041.3517
				xmax = 2041.5417
				text = "like"
			intervals [4063]:
				xmin = 2041.5417
				xmax = 2041.9427
				text = ""
			intervals [4064]:
				xmin = 2041.9427
				xmax = 2042.0127
				text = "you"
			intervals [4065]:
				xmin = 2042.0127
				xmax = 2042.5427
				text = "just"
			intervals [4066]:
				xmin = 2042.5427
				xmax = 2042.9369
				text = ""
			intervals [4067]:
				xmin = 2042.9369
				xmax = 2043.2969
				text = "yeah"
			intervals [4068]:
				xmin = 2043.2969
				xmax = 2043.463
				text = ""
			intervals [4069]:
				xmin = 2043.463
				xmax = 2043.743
				text = "so"
			intervals [4070]:
				xmin = 2043.743
				xmax = 2043.903
				text = "his"
			intervals [4071]:
				xmin = 2043.903
				xmax = 2044.193
				text = "mother"
			intervals [4072]:
				xmin = 2044.193
				xmax = 2044.513
				text = "like"
			intervals [4073]:
				xmin = 2044.513
				xmax = 2045.4713
				text = ""
			intervals [4074]:
				xmin = 2045.4713
				xmax = 2045.6213
				text = "why"
			intervals [4075]:
				xmin = 2045.6213
				xmax = 2045.7713
				text = "you"
			intervals [4076]:
				xmin = 2045.7713
				xmax = 2045.9813
				text = "hit"
			intervals [4077]:
				xmin = 2045.9813
				xmax = 2046.1813
				text = "my"
			intervals [4078]:
				xmin = 2046.1813
				xmax = 2046.7613
				text = "son"
			intervals [4079]:
				xmin = 2046.7613
				xmax = 2047.8546
				text = ""
			intervals [4080]:
				xmin = 2047.8546
				xmax = 2047.9846
				text = "i'm"
			intervals [4081]:
				xmin = 2047.9846
				xmax = 2048.1746
				text = "just"
			intervals [4082]:
				xmin = 2048.1746
				xmax = 2048.4146
				text = "like"
			intervals [4083]:
				xmin = 2048.4146
				xmax = 2048.5946
				text = ""
			intervals [4084]:
				xmin = 2048.5946
				xmax = 2048.6946
				text = "you"
			intervals [4085]:
				xmin = 2048.6946
				xmax = 2048.7846
				text = "don't"
			intervals [4086]:
				xmin = 2048.7846
				xmax = 2048.9346
				text = "even"
			intervals [4087]:
				xmin = 2048.9346
				xmax = 2049.0446
				text = "know"
			intervals [4088]:
				xmin = 2049.0446
				xmax = 2049.1346
				text = "what"
			intervals [4089]:
				xmin = 2049.1346
				xmax = 2049.2846
				text = "he"
			intervals [4090]:
				xmin = 2049.2846
				xmax = 2049.6446
				text = "did"
			intervals [4091]:
				xmin = 2049.6446
				xmax = 2049.9446
				text = "mom"
			intervals [4092]:
				xmin = 2049.9446
				xmax = 2050.1246
				text = "like"
			intervals [4093]:
				xmin = 2050.1246
				xmax = 2050.2046
				text = "you"
			intervals [4094]:
				xmin = 2050.2046
				xmax = 2050.3346
				text = "don't"
			intervals [4095]:
				xmin = 2050.3346
				xmax = 2050.4046
				text = "know"
			intervals [4096]:
				xmin = 2050.4046
				xmax = 2050.4946
				text = "what"
			intervals [4097]:
				xmin = 2050.4946
				xmax = 2050.6546
				text = "he"
			intervals [4098]:
				xmin = 2050.6546
				xmax = 2051.0946
				text = "did"
			intervals [4099]:
				xmin = 2051.0946
				xmax = 2051.5961
				text = ""
			intervals [4100]:
				xmin = 2051.5961
				xmax = 2051.7061
				text = "she"
			intervals [4101]:
				xmin = 2051.7061
				xmax = 2051.7461
				text = "s"
			intervals [4102]:
				xmin = 2051.7461
				xmax = 2051.8661
				text = "like"
			intervals [4103]:
				xmin = 2051.8661
				xmax = 2052.0261
				text = "y'all"
			intervals [4104]:
				xmin = 2052.0261
				xmax = 2052.3561
				text = "cannot"
			intervals [4105]:
				xmin = 2052.3561
				xmax = 2052.4961
				text = "be"
			intervals [4106]:
				xmin = 2052.4961
				xmax = 2053.1761
				text = "fighting"
			intervals [4107]:
				xmin = 2053.1761
				xmax = 2053.6012
				text = ""
			intervals [4108]:
				xmin = 2053.6012
				xmax = 2053.8812
				text = "y'all"
			intervals [4109]:
				xmin = 2053.8812
				xmax = 2053.9612
				text = "a"
			intervals [4110]:
				xmin = 2053.9612
				xmax = 2054.3912
				text = "couple"
			intervals [4111]:
				xmin = 2054.3912
				xmax = 2054.6212
				text = "y'all"
			intervals [4112]:
				xmin = 2054.6212
				xmax = 2054.7512
				text = "been"
			intervals [4113]:
				xmin = 2054.7512
				xmax = 2055.0912
				text = "together"
			intervals [4114]:
				xmin = 2055.0912
				xmax = 2055.3712
				text = "for"
			intervals [4115]:
				xmin = 2055.3712
				xmax = 2055.4512
				text = "a"
			intervals [4116]:
				xmin = 2055.4512
				xmax = 2055.8312
				text = "minute"
			intervals [4117]:
				xmin = 2055.8312
				xmax = 2056.1663
				text = ""
			intervals [4118]:
				xmin = 2056.1663
				xmax = 2056.3763
				text = "y'all"
			intervals [4119]:
				xmin = 2056.3763
				xmax = 2056.7263
				text = "cannot"
			intervals [4120]:
				xmin = 2056.7263
				xmax = 2056.8963
				text = "be"
			intervals [4121]:
				xmin = 2056.8963
				xmax = 2057.4963
				text = "fighting"
			intervals [4122]:
				xmin = 2057.4963
				xmax = 2057.7563
				text = "yes"
			intervals [4123]:
				xmin = 2057.7563
				xmax = 2057.7863
				text = ""
			intervals [4124]:
				xmin = 2057.7863
				xmax = 2057.8963
				text = "we"
			intervals [4125]:
				xmin = 2057.8963
				xmax = 2058.1663
				text = "could"
			intervals [4126]:
				xmin = 2058.1663
				xmax = 2058.3163
				text = "be"
			intervals [4127]:
				xmin = 2058.3163
				xmax = 2058.6363
				text = "fighting"
			intervals [4128]:
				xmin = 2058.6363
				xmax = 2058.9063
				text = "because"
			intervals [4129]:
				xmin = 2058.9063
				xmax = 2058.9863
				text = "he"
			intervals [4130]:
				xmin = 2058.9863
				xmax = 2059.0463
				text = "s"
			intervals [4131]:
				xmin = 2059.0463
				xmax = 2059.2263
				text = "not"
			intervals [4132]:
				xmin = 2059.2263
				xmax = 2059.5063
				text = "gonna"
			intervals [4133]:
				xmin = 2059.5063
				xmax = 2060.1064
				text = ""
			intervals [4134]:
				xmin = 2060.1064
				xmax = 2060.7964
				text = "disrespect"
			intervals [4135]:
				xmin = 2060.7964
				xmax = 2060.9164
				text = "me"
			intervals [4136]:
				xmin = 2060.9164
				xmax = 2061.0764
				text = "or"
			intervals [4137]:
				xmin = 2061.0764
				xmax = 2061.2564
				text = "call"
			intervals [4138]:
				xmin = 2061.2564
				xmax = 2061.3664
				text = "me"
			intervals [4139]:
				xmin = 2061.3664
				xmax = 2061.5464
				text = "no"
			intervals [4140]:
				xmin = 2061.5464
				xmax = 2061.7164
				text = "b"
			intervals [4141]:
				xmin = 2061.7164
				xmax = 2061.7864
				text = "in"
			intervals [4142]:
				xmin = 2061.7864
				xmax = 2061.9764
				text = "front"
			intervals [4143]:
				xmin = 2061.9764
				xmax = 2062.0364
				text = "of"
			intervals [4144]:
				xmin = 2062.0364
				xmax = 2062.2264
				text = "his"
			intervals [4145]:
				xmin = 2062.2264
				xmax = 2062.4464
				text = "friends"
			intervals [4146]:
				xmin = 2062.4464
				xmax = 2062.5364
				text = "and"
			intervals [4147]:
				xmin = 2062.5364
				xmax = 2062.8064
				text = "behind"
			intervals [4148]:
				xmin = 2062.8064
				xmax = 2063.0964
				text = "closed"
			intervals [4149]:
				xmin = 2063.0964
				xmax = 2063.2764
				text = "doors"
			intervals [4150]:
				xmin = 2063.2764
				xmax = 2063.3564
				text = "he"
			intervals [4151]:
				xmin = 2063.3564
				xmax = 2063.5364
				text = "wanna"
			intervals [4152]:
				xmin = 2063.5364
				xmax = 2063.6164
				text = "be"
			intervals [4153]:
				xmin = 2063.6164
				xmax = 2063.6864
				text = "in"
			intervals [4154]:
				xmin = 2063.6864
				xmax = 2063.8364
				text = "my"
			intervals [4155]:
				xmin = 2063.8364
				xmax = 2064.2464
				text = "face"
			intervals [4156]:
				xmin = 2064.2464
				xmax = 2064.5254
				text = ""
			intervals [4157]:
				xmin = 2064.5254
				xmax = 2064.6854
				text = "that"
			intervals [4158]:
				xmin = 2064.6854
				xmax = 2064.7354
				text = "s"
			intervals [4159]:
				xmin = 2064.7354
				xmax = 2065.1854
				text = "dead"
			intervals [4160]:
				xmin = 2065.1854
				xmax = 2065.4149
				text = ""
			intervals [4161]:
				xmin = 2065.4149
				xmax = 2065.7749
				text = "no"
			intervals [4162]:
				xmin = 2065.7749
				xmax = 2066.8169
				text = ""
			intervals [4163]:
				xmin = 2066.8169
				xmax = 2066.9069
				text = "we"
			intervals [4164]:
				xmin = 2066.9069
				xmax = 2067.0469
				text = "not"
			intervals [4165]:
				xmin = 2067.0469
				xmax = 2067.1369
				text = "just"
			intervals [4166]:
				xmin = 2067.1369
				xmax = 2067.3069
				text = "gonna"
			intervals [4167]:
				xmin = 2067.3069
				xmax = 2067.4469
				text = "do"
			intervals [4168]:
				xmin = 2067.4469
				xmax = 2067.5069
				text = "it"
			intervals [4169]:
				xmin = 2067.5069
				xmax = 2067.6769
				text = "like"
			intervals [4170]:
				xmin = 2067.6769
				xmax = 2068.0169
				text = "that"
			intervals [4171]:
				xmin = 2068.0169
				xmax = 2068.9338
				text = ""
			intervals [4172]:
				xmin = 2068.9338
				xmax = 2069.3738
				text = "mm-mm"
			intervals [4173]:
				xmin = 2069.3738
				xmax = 2070.7092
				text = ""
			intervals [4174]:
				xmin = 2070.7092
				xmax = 2070.8092
				text = "so"
			intervals [4175]:
				xmin = 2070.8092
				xmax = 2070.9292
				text = "he"
			intervals [4176]:
				xmin = 2070.9292
				xmax = 2071.1692
				text = "just"
			intervals [4177]:
				xmin = 2071.1692
				xmax = 2071.4792
				text = "like"
			intervals [4178]:
				xmin = 2071.4792
				xmax = 2072.0292
				text = "um"
			intervals [4179]:
				xmin = 2072.0292
				xmax = 2074.2194
				text = ""
			intervals [4180]:
				xmin = 2074.2194
				xmax = 2074.7994
				text = "so"
			intervals [4181]:
				xmin = 2074.7994
				xmax = 2075.8304
				text = ""
			intervals [4182]:
				xmin = 2075.8304
				xmax = 2076.0604
				text = "after"
			intervals [4183]:
				xmin = 2076.0604
				xmax = 2076.3004
				text = "all"
			intervals [4184]:
				xmin = 2076.3004
				xmax = 2076.3604
				text = "of"
			intervals [4185]:
				xmin = 2076.3604
				xmax = 2076.6104
				text = "that"
			intervals [4186]:
				xmin = 2076.6104
				xmax = 2076.7104
				text = ""
			intervals [4187]:
				xmin = 2076.7104
				xmax = 2076.8504
				text = "we"
			intervals [4188]:
				xmin = 2076.8504
				xmax = 2076.9404
				text = "get"
			intervals [4189]:
				xmin = 2076.9404
				xmax = 2077.0704
				text = "back"
			intervals [4190]:
				xmin = 2077.0704
				xmax = 2077.4004
				text = "together"
			intervals [4191]:
				xmin = 2077.4004
				xmax = 2077.6166
				text = ""
			intervals [4192]:
				xmin = 2077.6166
				xmax = 2077.9866
				text = "so"
			intervals [4193]:
				xmin = 2077.9866
				xmax = 2079.8105
				text = ""
			intervals [4194]:
				xmin = 2079.8105
				xmax = 2079.9705
				text = "with"
			intervals [4195]:
				xmin = 2079.9705
				xmax = 2080.1405
				text = "me"
			intervals [4196]:
				xmin = 2080.1405
				xmax = 2080.2105
				text = "it"
			intervals [4197]:
				xmin = 2080.2105
				xmax = 2080.2805
				text = "s"
			intervals [4198]:
				xmin = 2080.2805
				xmax = 2080.4605
				text = "three"
			intervals [4199]:
				xmin = 2080.4605
				xmax = 2080.7605
				text = "strikes"
			intervals [4200]:
				xmin = 2080.7605
				xmax = 2080.9005
				text = "you"
			intervals [4201]:
				xmin = 2080.9005
				xmax = 2081.1205
				text = "out"
			intervals [4202]:
				xmin = 2081.1205
				xmax = 2082.3528
				text = ""
			intervals [4203]:
				xmin = 2082.3528
				xmax = 2082.5328
				text = "three"
			intervals [4204]:
				xmin = 2082.5328
				xmax = 2082.8928
				text = "strikes"
			intervals [4205]:
				xmin = 2082.8928
				xmax = 2083.1228
				text = "you're"
			intervals [4206]:
				xmin = 2083.1228
				xmax = 2083.3628
				text = "out"
			intervals [4207]:
				xmin = 2083.3628
				xmax = 2083.3928
				text = ""
			intervals [4208]:
				xmin = 2083.3928
				xmax = 2083.5928
				text = "like"
			intervals [4209]:
				xmin = 2083.5928
				xmax = 2083.7328
				text = ""
			intervals [4210]:
				xmin = 2083.7328
				xmax = 2083.8528
				text = "it"
			intervals [4211]:
				xmin = 2083.8528
				xmax = 2083.9128
				text = "s"
			intervals [4212]:
				xmin = 2083.9128
				xmax = 2084.1528
				text = "no"
			intervals [4213]:
				xmin = 2084.1528
				xmax = 2084.4228
				text = "coming"
			intervals [4214]:
				xmin = 2084.4228
				xmax = 2084.7328
				text = "back"
			intervals [4215]:
				xmin = 2084.7328
				xmax = 2085.2578
				text = ""
			intervals [4216]:
				xmin = 2085.2578
				xmax = 2085.4278
				text = "i"
			intervals [4217]:
				xmin = 2085.4278
				xmax = 2085.6478
				text = "gave"
			intervals [4218]:
				xmin = 2085.6478
				xmax = 2086.0578
				text = "rdx"
			intervals [4219]:
				xmin = 2086.0578
				xmax = 2086.4278
				text = "three"
			intervals [4220]:
				xmin = 2086.4278
				xmax = 2086.5178
				text = ""
			intervals [4221]:
				xmin = 2086.5178
				xmax = 2087.1678
				text = "strikes"
			intervals [4222]:
				xmin = 2087.1678
				xmax = 2087.2478
				text = "i"
			intervals [4223]:
				xmin = 2087.2478
				xmax = 2087.5478
				text = ""
			intervals [4224]:
				xmin = 2087.5478
				xmax = 2087.8578
				text = "gave"
			intervals [4225]:
				xmin = 2087.8578
				xmax = 2088.2078
				text = ""
			intervals [4226]:
				xmin = 2088.2078
				xmax = 2088.3278
				text = "him"
			intervals [4227]:
				xmin = 2088.3278
				xmax = 2088.4378
				text = ""
			intervals [4228]:
				xmin = 2088.4378
				xmax = 2088.6078
				text = "more"
			intervals [4229]:
				xmin = 2088.6078
				xmax = 2089.0578
				text = ""
			intervals [4230]:
				xmin = 2089.0578
				xmax = 2089.4178
				text = "than"
			intervals [4231]:
				xmin = 2089.4178
				xmax = 2089.9078
				text = ""
			intervals [4232]:
				xmin = 2089.9078
				xmax = 2090.0978
				text = "three"
			intervals [4233]:
				xmin = 2090.0978
				xmax = 2090.6178
				text = "strikes"
			intervals [4234]:
				xmin = 2090.6178
				xmax = 2091.5291
				text = ""
			intervals [4235]:
				xmin = 2091.5291
				xmax = 2091.8091
				text = "like"
			intervals [4236]:
				xmin = 2091.8091
				xmax = 2091.8691
				text = ""
			intervals [4237]:
				xmin = 2091.8691
				xmax = 2092.1691
				text = "everybody"
			intervals [4238]:
				xmin = 2092.1691
				xmax = 2092.3391
				text = "just"
			intervals [4239]:
				xmin = 2092.3391
				xmax = 2092.5491
				text = "kept"
			intervals [4240]:
				xmin = 2092.5491
				xmax = 2092.7791
				text = "telling"
			intervals [4241]:
				xmin = 2092.7791
				xmax = 2092.9191
				text = "me"
			intervals [4242]:
				xmin = 2092.9191
				xmax = 2093.1391
				text = "you're"
			intervals [4243]:
				xmin = 2093.1391
				xmax = 2093.3691
				text = "dumb"
			intervals [4244]:
				xmin = 2093.3691
				xmax = 2093.4691
				text = ""
			intervals [4245]:
				xmin = 2093.4691
				xmax = 2093.5891
				text = "for"
			intervals [4246]:
				xmin = 2093.5891
				xmax = 2093.7891
				text = "this"
			intervals [4247]:
				xmin = 2093.7891
				xmax = 2093.8191
				text = ""
			intervals [4248]:
				xmin = 2093.8191
				xmax = 2093.9791
				text = "boy"
			intervals [4249]:
				xmin = 2093.9791
				xmax = 2094.1891
				text = "you're"
			intervals [4250]:
				xmin = 2094.1891
				xmax = 2094.4291
				text = "dumb"
			intervals [4251]:
				xmin = 2094.4291
				xmax = 2094.6191
				text = "for"
			intervals [4252]:
				xmin = 2094.6191
				xmax = 2094.7391
				text = "this"
			intervals [4253]:
				xmin = 2094.7391
				xmax = 2094.8291
				text = ""
			intervals [4254]:
				xmin = 2094.8291
				xmax = 2095.0991
				text = "boy"
			intervals [4255]:
				xmin = 2095.0991
				xmax = 2095.5068
				text = ""
			intervals [4256]:
				xmin = 2095.5068
				xmax = 2095.7268
				text = "yes"
			intervals [4257]:
				xmin = 2095.7268
				xmax = 2095.8068
				text = "i"
			intervals [4258]:
				xmin = 2095.8068
				xmax = 2095.9768
				text = "am"
			intervals [4259]:
				xmin = 2095.9768
				xmax = 2096.2168
				text = "dumb"
			intervals [4260]:
				xmin = 2096.2168
				xmax = 2096.3468
				text = "for"
			intervals [4261]:
				xmin = 2096.3468
				xmax = 2096.5068
				text = "this"
			intervals [4262]:
				xmin = 2096.5068
				xmax = 2096.7268
				text = "boy"
			intervals [4263]:
				xmin = 2096.7268
				xmax = 2096.7868
				text = "at"
			intervals [4264]:
				xmin = 2096.7868
				xmax = 2096.8668
				text = "the"
			intervals [4265]:
				xmin = 2096.8668
				xmax = 2096.9868
				text = "end"
			intervals [4266]:
				xmin = 2096.9868
				xmax = 2097.0568
				text = "of"
			intervals [4267]:
				xmin = 2097.0568
				xmax = 2097.1868
				text = "the"
			intervals [4268]:
				xmin = 2097.1868
				xmax = 2097.5468
				text = "day"
			intervals [4269]:
				xmin = 2097.5468
				xmax = 2097.8501
				text = ""
			intervals [4270]:
				xmin = 2097.8501
				xmax = 2098.0601
				text = "i"
			intervals [4271]:
				xmin = 2098.0601
				xmax = 2098.4001
				text = "love"
			intervals [4272]:
				xmin = 2098.4001
				xmax = 2098.5501
				text = "this"
			intervals [4273]:
				xmin = 2098.5501
				xmax = 2098.5801
				text = ""
			intervals [4274]:
				xmin = 2098.5801
				xmax = 2098.7301
				text = "little"
			intervals [4275]:
				xmin = 2098.7301
				xmax = 2098.7801
				text = ""
			intervals [4276]:
				xmin = 2098.7801
				xmax = 2098.9801
				text = "boy"
			intervals [4277]:
				xmin = 2098.9801
				xmax = 2099.0701
				text = "and"
			intervals [4278]:
				xmin = 2099.0701
				xmax = 2099.1901
				text = "i"
			intervals [4279]:
				xmin = 2099.1901
				xmax = 2099.4901
				text = "still"
			intervals [4280]:
				xmin = 2099.4901
				xmax = 2099.6401
				text = "do"
			intervals [4281]:
				xmin = 2099.6401
				xmax = 2099.8101
				text = "love"
			intervals [4282]:
				xmin = 2099.8101
				xmax = 2099.8701
				text = "him"
			intervals [4283]:
				xmin = 2099.8701
				xmax = 2100.0001
				text = ""
			intervals [4284]:
				xmin = 2100.0001
				xmax = 2100.1101
				text = "but"
			intervals [4285]:
				xmin = 2100.1101
				xmax = 2100.2001
				text = "it"
			intervals [4286]:
				xmin = 2100.2001
				xmax = 2100.2601
				text = "s"
			intervals [4287]:
				xmin = 2100.2601
				xmax = 2100.5601
				text = "never"
			intervals [4288]:
				xmin = 2100.5601
				xmax = 2100.7701
				text = "us"
			intervals [4289]:
				xmin = 2100.7701
				xmax = 2100.9001
				text = "cause"
			intervals [4290]:
				xmin = 2100.9001
				xmax = 2101.0101
				text = "we"
			intervals [4291]:
				xmin = 2101.0101
				xmax = 2101.1901
				text = "not"
			intervals [4292]:
				xmin = 2101.1901
				xmax = 2101.4201
				text = "going"
			intervals [4293]:
				xmin = 2101.4201
				xmax = 2101.6201
				text = "back"
			intervals [4294]:
				xmin = 2101.6201
				xmax = 2101.7401
				text = "to"
			intervals [4295]:
				xmin = 2101.7401
				xmax = 2101.8301
				text = "what"
			intervals [4296]:
				xmin = 2101.8301
				xmax = 2102.0101
				text = "we"
			intervals [4297]:
				xmin = 2102.0101
				xmax = 2102.1201
				text = ""
			intervals [4298]:
				xmin = 2102.1201
				xmax = 2102.3001
				text = "what"
			intervals [4299]:
				xmin = 2102.3001
				xmax = 2102.3901
				text = "we"
			intervals [4300]:
				xmin = 2102.3901
				xmax = 2102.7101
				text = "was"
			intervals [4301]:
				xmin = 2102.7101
				xmax = 2102.7501
				text = ""
			intervals [4302]:
				xmin = 2102.7501
				xmax = 2103.0201
				text = "like"
			intervals [4303]:
				xmin = 2103.0201
				xmax = 2103.4346
				text = ""
			intervals [4304]:
				xmin = 2103.4346
				xmax = 2103.6246
				text = "we"
			intervals [4305]:
				xmin = 2103.6246
				xmax = 2103.6946
				text = ""
			intervals [4306]:
				xmin = 2103.6946
				xmax = 2104.1446
				text = "cordial"
			intervals [4307]:
				xmin = 2104.1446
				xmax = 2104.3146
				text = "we"
			intervals [4308]:
				xmin = 2104.3146
				xmax = 2104.8646
				text = "friends"
			intervals [4309]:
				xmin = 2104.8646
				xmax = 2105.0146
				text = "but"
			intervals [4310]:
				xmin = 2105.0146
				xmax = 2105.0446
				text = ""
			intervals [4311]:
				xmin = 2105.0446
				xmax = 2105.2146
				text = "you're"
			intervals [4312]:
				xmin = 2105.2146
				xmax = 2105.3846
				text = "not"
			intervals [4313]:
				xmin = 2105.3846
				xmax = 2105.5346
				text = "my"
			intervals [4314]:
				xmin = 2105.5346
				xmax = 2105.8046
				text = "friend"
			intervals [4315]:
				xmin = 2105.8046
				xmax = 2105.8846
				text = "no"
			intervals [4316]:
				xmin = 2105.8846
				xmax = 2106.1346
				text = "more"
			intervals [4317]:
				xmin = 2106.1346
				xmax = 2106.2146
				text = "for"
			intervals [4318]:
				xmin = 2106.2146
				xmax = 2106.3646
				text = "what"
			intervals [4319]:
				xmin = 2106.3646
				xmax = 2106.4946
				text = "you"
			intervals [4320]:
				xmin = 2106.4946
				xmax = 2106.9446
				text = "did"
			intervals [4321]:
				xmin = 2106.9446
				xmax = 2107.1026
				text = ""
			intervals [4322]:
				xmin = 2107.1026
				xmax = 2107.2626
				text = "you're"
			intervals [4323]:
				xmin = 2107.2626
				xmax = 2107.5526
				text = "not"
			intervals [4324]:
				xmin = 2107.5526
				xmax = 2108.2689
				text = ""
			intervals [4325]:
				xmin = 2108.2689
				xmax = 2108.6689
				text = "so"
			intervals [4326]:
				xmin = 2108.6689
				xmax = 2109.2149
				text = ""
			intervals [4327]:
				xmin = 2109.2149
				xmax = 2109.4349
				text = "then"
			intervals [4328]:
				xmin = 2109.4349
				xmax = 2109.6349
				text = "<unk>"
			intervals [4329]:
				xmin = 2109.6349
				xmax = 2109.7349
				text = ""
			intervals [4330]:
				xmin = 2109.7349
				xmax = 2109.9249
				text = "s"
			intervals [4331]:
				xmin = 2109.9249
				xmax = 2110.1549
				text = "day"
			intervals [4332]:
				xmin = 2110.1549
				xmax = 2110.2749
				text = "i'm"
			intervals [4333]:
				xmin = 2110.2749
				xmax = 2110.4649
				text = "still"
			intervals [4334]:
				xmin = 2110.4649
				xmax = 2110.8649
				text = "<unk>"
			intervals [4335]:
				xmin = 2110.8649
				xmax = 2110.9949
				text = "about"
			intervals [4336]:
				xmin = 2110.9949
				xmax = 2111.0549
				text = "to"
			intervals [4337]:
				xmin = 2111.0549
				xmax = 2111.1749
				text = "get"
			intervals [4338]:
				xmin = 2111.1749
				xmax = 2111.3349
				text = "ready"
			intervals [4339]:
				xmin = 2111.3349
				xmax = 2111.4549
				text = "for"
			intervals [4340]:
				xmin = 2111.4549
				xmax = 2111.8949
				text = "school"
			intervals [4341]:
				xmin = 2111.8949
				xmax = 2112.4381
				text = ""
			intervals [4342]:
				xmin = 2112.4381
				xmax = 2112.5181
				text = "he"
			intervals [4343]:
				xmin = 2112.5181
				xmax = 2112.6681
				text = "come"
			intervals [4344]:
				xmin = 2112.6681
				xmax = 2112.7781
				text = "to"
			intervals [4345]:
				xmin = 2112.7781
				xmax = 2112.9281
				text = "my"
			intervals [4346]:
				xmin = 2112.9281
				xmax = 2113.5481
				text = "house"
			intervals [4347]:
				xmin = 2113.5481
				xmax = 2114.3292
				text = ""
			intervals [4348]:
				xmin = 2114.3292
				xmax = 2114.5292
				text = "he"
			intervals [4349]:
				xmin = 2114.5292
				xmax = 2114.6692
				text = "throw"
			intervals [4350]:
				xmin = 2114.6692
				xmax = 2114.7192
				text = "a"
			intervals [4351]:
				xmin = 2114.7192
				xmax = 2114.9792
				text = "teddy"
			intervals [4352]:
				xmin = 2114.9792
				xmax = 2115.1492
				text = "bear"
			intervals [4353]:
				xmin = 2115.1492
				xmax = 2115.2892
				text = "at"
			intervals [4354]:
				xmin = 2115.2892
				xmax = 2115.4892
				text = "me"
			intervals [4355]:
				xmin = 2115.4892
				xmax = 2116.4819
				text = ""
			intervals [4356]:
				xmin = 2116.4819
				xmax = 2116.6419
				text = "well"
			intervals [4357]:
				xmin = 2116.6419
				xmax = 2116.7319
				text = "he"
			intervals [4358]:
				xmin = 2116.7319
				xmax = 2116.8319
				text = "had"
			intervals [4359]:
				xmin = 2116.8319
				xmax = 2116.8919
				text = "the"
			intervals [4360]:
				xmin = 2116.8919
				xmax = 2117.0419
				text = "little"
			intervals [4361]:
				xmin = 2117.0419
				xmax = 2117.2519
				text = "teddy"
			intervals [4362]:
				xmin = 2117.2519
				xmax = 2117.3519
				text = "bear"
			intervals [4363]:
				xmin = 2117.3519
				xmax = 2117.4419
				text = "and"
			intervals [4364]:
				xmin = 2117.4419
				xmax = 2117.5219
				text = "the"
			intervals [4365]:
				xmin = 2117.5219
				xmax = 2118.2219
				text = "flowers"
			intervals [4366]:
				xmin = 2118.2219
				xmax = 2118.4545
				text = ""
			intervals [4367]:
				xmin = 2118.4545
				xmax = 2118.5445
				text = "the"
			intervals [4368]:
				xmin = 2118.5445
				xmax = 2118.6145
				text = ""
			intervals [4369]:
				xmin = 2118.6145
				xmax = 2119.1145
				text = "candy"
			intervals [4370]:
				xmin = 2119.1145
				xmax = 2119.2745
				text = "all"
			intervals [4371]:
				xmin = 2119.2745
				xmax = 2119.4345
				text = "that"
			intervals [4372]:
				xmin = 2119.4345
				xmax = 2119.5045
				text = "in"
			intervals [4373]:
				xmin = 2119.5045
				xmax = 2119.5645
				text = "a"
			intervals [4374]:
				xmin = 2119.5645
				xmax = 2119.5945
				text = ""
			intervals [4375]:
				xmin = 2119.5945
				xmax = 2119.8445
				text = "little"
			intervals [4376]:
				xmin = 2119.8445
				xmax = 2120.0152
				text = ""
			intervals [4377]:
				xmin = 2120.0152
				xmax = 2120.1152
				text = "in"
			intervals [4378]:
				xmin = 2120.1152
				xmax = 2120.1952
				text = "a"
			intervals [4379]:
				xmin = 2120.1952
				xmax = 2120.3752
				text = "little"
			intervals [4380]:
				xmin = 2120.3752
				xmax = 2120.5952
				text = "bag"
			intervals [4381]:
				xmin = 2120.5952
				xmax = 2120.7152
				text = "that"
			intervals [4382]:
				xmin = 2120.7152
				xmax = 2120.8852
				text = "you"
			intervals [4383]:
				xmin = 2120.8852
				xmax = 2120.9752
				text = ""
			intervals [4384]:
				xmin = 2120.9752
				xmax = 2121.1352
				text = "that"
			intervals [4385]:
				xmin = 2121.1352
				xmax = 2121.2552
				text = "you"
			intervals [4386]:
				xmin = 2121.2552
				xmax = 2121.4452
				text = "bring"
			intervals [4387]:
				xmin = 2121.4452
				xmax = 2121.5552
				text = "up"
			intervals [4388]:
				xmin = 2121.5552
				xmax = 2121.7052
				text = "like"
			intervals [4389]:
				xmin = 2121.7052
				xmax = 2121.8352
				text = "that"
			intervals [4390]:
				xmin = 2121.8352
				xmax = 2121.9452
				text = "and"
			intervals [4391]:
				xmin = 2121.9452
				xmax = 2122.0752
				text = "tie"
			intervals [4392]:
				xmin = 2122.0752
				xmax = 2122.1852
				text = "at"
			intervals [4393]:
				xmin = 2122.1852
				xmax = 2122.2452
				text = "the"
			intervals [4394]:
				xmin = 2122.2452
				xmax = 2122.5452
				text = "top"
			intervals [4395]:
				xmin = 2122.5452
				xmax = 2122.8663
				text = ""
			intervals [4396]:
				xmin = 2122.8663
				xmax = 2123.0363
				text = "and"
			intervals [4397]:
				xmin = 2123.0363
				xmax = 2123.0963
				text = "it"
			intervals [4398]:
				xmin = 2123.0963
				xmax = 2123.2863
				text = "had"
			intervals [4399]:
				xmin = 2123.2863
				xmax = 2123.5263
				text = "bows"
			intervals [4400]:
				xmin = 2123.5263
				xmax = 2123.5863
				text = "and"
			intervals [4401]:
				xmin = 2123.5863
				xmax = 2123.8763
				text = "stuff"
			intervals [4402]:
				xmin = 2123.8763
				xmax = 2123.9463
				text = "on"
			intervals [4403]:
				xmin = 2123.9463
				xmax = 2124.0563
				text = ""
			intervals [4404]:
				xmin = 2124.0563
				xmax = 2124.1163
				text = "it"
			intervals [4405]:
				xmin = 2124.1163
				xmax = 2124.2484
				text = ""
			intervals [4406]:
				xmin = 2124.2484
				xmax = 2124.4184
				text = "he"
			intervals [4407]:
				xmin = 2124.4184
				xmax = 2124.5184
				text = "threw"
			intervals [4408]:
				xmin = 2124.5184
				xmax = 2124.5984
				text = "the"
			intervals [4409]:
				xmin = 2124.5984
				xmax = 2124.8484
				text = "teddy"
			intervals [4410]:
				xmin = 2124.8484
				xmax = 2125.0184
				text = "bear"
			intervals [4411]:
				xmin = 2125.0184
				xmax = 2125.2184
				text = "at"
			intervals [4412]:
				xmin = 2125.2184
				xmax = 2125.4384
				text = "me"
			intervals [4413]:
				xmin = 2125.4384
				xmax = 2126.6485
				text = ""
			intervals [4414]:
				xmin = 2126.6485
				xmax = 2126.8085
				text = "i"
			intervals [4415]:
				xmin = 2126.8085
				xmax = 2126.8385
				text = ""
			intervals [4416]:
				xmin = 2126.8385
				xmax = 2127.1085
				text = "woke"
			intervals [4417]:
				xmin = 2127.1085
				xmax = 2127.1985
				text = "up"
			intervals [4418]:
				xmin = 2127.1985
				xmax = 2127.2285
				text = ""
			intervals [4419]:
				xmin = 2127.2285
				xmax = 2127.3285
				text = "he"
			intervals [4420]:
				xmin = 2127.3285
				xmax = 2127.4685
				text = "had"
			intervals [4421]:
				xmin = 2127.4685
				xmax = 2127.5785
				text = "the"
			intervals [4422]:
				xmin = 2127.5785
				xmax = 2127.9485
				text = "balloons"
			intervals [4423]:
				xmin = 2127.9485
				xmax = 2128.2685
				text = "though"
			intervals [4424]:
				xmin = 2128.2685
				xmax = 2129.6951
				text = ""
			intervals [4425]:
				xmin = 2129.6951
				xmax = 2129.8451
				text = "and"
			intervals [4426]:
				xmin = 2129.8451
				xmax = 2130.0751
				text = "then"
			intervals [4427]:
				xmin = 2130.0751
				xmax = 2132.0167
				text = ""
			intervals [4428]:
				xmin = 2132.0167
				xmax = 2132.2367
				text = "happy"
			intervals [4429]:
				xmin = 2132.2367
				xmax = 2132.4467
				text = "<unk>"
			intervals [4430]:
				xmin = 2132.4467
				xmax = 2132.6567
				text = "s"
			intervals [4431]:
				xmin = 2132.6567
				xmax = 2132.8867
				text = "day"
			intervals [4432]:
				xmin = 2132.8867
				xmax = 2134.1137
				text = ""
			intervals [4433]:
				xmin = 2134.1137
				xmax = 2134.2337
				text = "then"
			intervals [4434]:
				xmin = 2134.2337
				xmax = 2134.2937
				text = "i"
			intervals [4435]:
				xmin = 2134.2937
				xmax = 2134.4937
				text = "gave"
			intervals [4436]:
				xmin = 2134.4937
				xmax = 2134.6137
				text = "him"
			intervals [4437]:
				xmin = 2134.6137
				xmax = 2134.7437
				text = "his"
			intervals [4438]:
				xmin = 2134.7437
				xmax = 2135.0137
				text = "teddy"
			intervals [4439]:
				xmin = 2135.0137
				xmax = 2135.2537
				text = "bear"
			intervals [4440]:
				xmin = 2135.2537
				xmax = 2135.3637
				text = "he"
			intervals [4441]:
				xmin = 2135.3637
				xmax = 2135.6137
				text = "grabbed"
			intervals [4442]:
				xmin = 2135.6137
				xmax = 2135.8137
				text = "his"
			intervals [4443]:
				xmin = 2135.8137
				xmax = 2136.7137
				text = "balloons"
			intervals [4444]:
				xmin = 2136.7137
				xmax = 2137.8449
				text = ""
			intervals [4445]:
				xmin = 2137.8449
				xmax = 2138.3849
				text = "and"
			intervals [4446]:
				xmin = 2138.3849
				xmax = 2139.709
				text = ""
			intervals [4447]:
				xmin = 2139.709
				xmax = 2139.949
				text = "after"
			intervals [4448]:
				xmin = 2139.949
				xmax = 2140.089
				text = "that"
			intervals [4449]:
				xmin = 2140.089
				xmax = 2140.189
				text = "we"
			intervals [4450]:
				xmin = 2140.189
				xmax = 2140.289
				text = "were"
			intervals [4451]:
				xmin = 2140.289
				xmax = 2140.679
				text = "just"
			intervals [4452]:
				xmin = 2140.679
				xmax = 2140.709
				text = ""
			intervals [4453]:
				xmin = 2140.709
				xmax = 2140.839
				text = "ain't"
			intervals [4454]:
				xmin = 2140.839
				xmax = 2141.119
				text = "nothing"
			intervals [4455]:
				xmin = 2141.119
				xmax = 2141.329
				text = "really"
			intervals [4456]:
				xmin = 2141.329
				xmax = 2141.899
				text = "happen"
			intervals [4457]:
				xmin = 2141.899
				xmax = 2142.3409
				text = ""
			intervals [4458]:
				xmin = 2142.3409
				xmax = 2142.7809
				text = "then"
			intervals [4459]:
				xmin = 2142.7809
				xmax = 2142.8109
				text = ""
			intervals [4460]:
				xmin = 2142.8109
				xmax = 2142.9309
				text = "the"
			intervals [4461]:
				xmin = 2142.9309
				xmax = 2143.2509
				text = "summer"
			intervals [4462]:
				xmin = 2143.2509
				xmax = 2143.5109
				text = "time"
			intervals [4463]:
				xmin = 2143.5109
				xmax = 2143.5509
				text = ""
			intervals [4464]:
				xmin = 2143.5509
				xmax = 2144.1609
				text = "came"
			intervals [4465]:
				xmin = 2144.1609
				xmax = 2144.805
				text = ""
			intervals [4466]:
				xmin = 2144.805
				xmax = 2145.105
				text = "and"
			intervals [4467]:
				xmin = 2145.105
				xmax = 2145.145
				text = ""
			intervals [4468]:
				xmin = 2145.145
				xmax = 2145.335
				text = "he"
			intervals [4469]:
				xmin = 2145.335
				xmax = 2145.455
				text = "was"
			intervals [4470]:
				xmin = 2145.455
				xmax = 2145.775
				text = "still"
			intervals [4471]:
				xmin = 2145.775
				xmax = 2145.965
				text = "trying"
			intervals [4472]:
				xmin = 2145.965
				xmax = 2146.035
				text = "to"
			intervals [4473]:
				xmin = 2146.035
				xmax = 2146.275
				text = "talk"
			intervals [4474]:
				xmin = 2146.275
				xmax = 2146.355
				text = "to"
			intervals [4475]:
				xmin = 2146.355
				xmax = 2147.255
				text = "rdx"
			intervals [4476]:
				xmin = 2147.255
				xmax = 2147.6667
				text = ""
			intervals [4477]:
				xmin = 2147.6667
				xmax = 2148.0967
				text = "um"
			intervals [4478]:
				xmin = 2148.0967
				xmax = 2148.4853
				text = ""
			intervals [4479]:
				xmin = 2148.4853
				xmax = 2148.7453
				text = "after"
			intervals [4480]:
				xmin = 2148.7453
				xmax = 2149.2253
				text = "rdx"
			intervals [4481]:
				xmin = 2149.2253
				xmax = 2149.5253
				text = "house"
			intervals [4482]:
				xmin = 2149.5253
				xmax = 2151.0853
				text = ""
			intervals [4483]:
				xmin = 2151.0853
				xmax = 2151.4053
				text = "and"
			intervals [4484]:
				xmin = 2151.4053
				xmax = 2151.6983
				text = ""
			intervals [4485]:
				xmin = 2151.6983
				xmax = 2152.0783
				text = "rdx"
			intervals [4486]:
				xmin = 2152.0783
				xmax = 2152.1683
				text = "house"
			intervals [4487]:
				xmin = 2152.1683
				xmax = 2152.5883
				text = ""
			intervals [4488]:
				xmin = 2152.5883
				xmax = 2152.9983
				text = "and"
			intervals [4489]:
				xmin = 2152.9983
				xmax = 2155.3918
				text = ""
			intervals [4490]:
				xmin = 2155.3918
				xmax = 2155.6318
				text = "they"
			intervals [4491]:
				xmin = 2155.6318
				xmax = 2156.0218
				text = "droke"
			intervals [4492]:
				xmin = 2156.0218
				xmax = 2157.0618
				text = "rdx"
			intervals [4493]:
				xmin = 2157.0618
				xmax = 2157.1884
				text = ""
			intervals [4494]:
				xmin = 2157.1884
				xmax = 2157.4984
				text = "like"
			intervals [4495]:
				xmin = 2157.4984
				xmax = 2157.6884
				text = ""
			intervals [4496]:
				xmin = 2157.6884
				xmax = 2157.9084
				text = "all"
			intervals [4497]:
				xmin = 2157.9084
				xmax = 2158.2884
				text = "this"
			intervals [4498]:
				xmin = 2158.2884
				xmax = 2160.1371
				text = ""
			intervals [4499]:
				xmin = 2160.1371
				xmax = 2160.3771
				text = "that"
			intervals [4500]:
				xmin = 2160.3771
				xmax = 2160.4071
				text = "s"
			intervals [4501]:
				xmin = 2160.4071
				xmax = 2160.6571
				text = "fine"
			intervals [4502]:
				xmin = 2160.6571
				xmax = 2160.8871
				text = "too"
			intervals [4503]:
				xmin = 2160.8871
				xmax = 2161.5501
				text = ""
			intervals [4504]:
				xmin = 2161.5501
				xmax = 2161.7101
				text = "that"
			intervals [4505]:
				xmin = 2161.7101
				xmax = 2161.7501
				text = "s"
			intervals [4506]:
				xmin = 2161.7501
				xmax = 2161.9701
				text = "fine"
			intervals [4507]:
				xmin = 2161.9701
				xmax = 2162.0101
				text = ""
			intervals [4508]:
				xmin = 2162.0101
				xmax = 2162.2301
				text = "that"
			intervals [4509]:
				xmin = 2162.2301
				xmax = 2162.3001
				text = "s"
			intervals [4510]:
				xmin = 2162.3001
				xmax = 2162.5701
				text = "fine"
			intervals [4511]:
				xmin = 2162.5701
				xmax = 2162.9401
				text = "rdx"
			intervals [4512]:
				xmin = 2162.9401
				xmax = 2163.3565
				text = ""
			intervals [4513]:
				xmin = 2163.3565
				xmax = 2163.4665
				text = "we"
			intervals [4514]:
				xmin = 2163.4665
				xmax = 2163.7165
				text = "don't"
			intervals [4515]:
				xmin = 2163.7165
				xmax = 2164.0375
				text = ""
			intervals [4516]:
				xmin = 2164.0375
				xmax = 2164.1575
				text = "i'm"
			intervals [4517]:
				xmin = 2164.1575
				xmax = 2164.3075
				text = "not"
			intervals [4518]:
				xmin = 2164.3075
				xmax = 2164.4475
				text = "gonna"
			intervals [4519]:
				xmin = 2164.4475
				xmax = 2164.6675
				text = "talk"
			intervals [4520]:
				xmin = 2164.6675
				xmax = 2164.7275
				text = "to"
			intervals [4521]:
				xmin = 2164.7275
				xmax = 2164.7975
				text = "you"
			intervals [4522]:
				xmin = 2164.7975
				xmax = 2164.9675
				text = "for"
			intervals [4523]:
				xmin = 2164.9675
				xmax = 2165.0075
				text = "a"
			intervals [4524]:
				xmin = 2165.0075
				xmax = 2165.2475
				text = "long"
			intervals [4525]:
				xmin = 2165.2475
				xmax = 2165.6575
				text = "time"
			intervals [4526]:
				xmin = 2165.6575
				xmax = 2165.867
				text = ""
			intervals [4527]:
				xmin = 2165.867
				xmax = 2165.957
				text = "<unk>"
			intervals [4528]:
				xmin = 2165.957
				xmax = 2166.4128
				text = ""
			intervals [4529]:
				xmin = 2166.4128
				xmax = 2166.4928
				text = "why"
			intervals [4530]:
				xmin = 2166.4928
				xmax = 2166.6228
				text = "you"
			intervals [4531]:
				xmin = 2166.6228
				xmax = 2166.8628
				text = "can't"
			intervals [4532]:
				xmin = 2166.8628
				xmax = 2167.0628
				text = "talk"
			intervals [4533]:
				xmin = 2167.0628
				xmax = 2167.1228
				text = ""
			intervals [4534]:
				xmin = 2167.1228
				xmax = 2167.2428
				text = "to"
			intervals [4535]:
				xmin = 2167.2428
				xmax = 2167.4728
				text = "me"
			intervals [4536]:
				xmin = 2167.4728
				xmax = 2167.5028
				text = ""
			intervals [4537]:
				xmin = 2167.5028
				xmax = 2168.0628
				text = "bruh"
			intervals [4538]:
				xmin = 2168.0628
				xmax = 2168.8233
				text = ""
			intervals [4539]:
				xmin = 2168.8233
				xmax = 2168.9333
				text = "you"
			intervals [4540]:
				xmin = 2168.9333
				xmax = 2169.2633
				text = "acting"
			intervals [4541]:
				xmin = 2169.2633
				xmax = 2169.4833
				text = "like"
			intervals [4542]:
				xmin = 2169.4833
				xmax = 2169.5933
				text = "i"
			intervals [4543]:
				xmin = 2169.5933
				xmax = 2169.7933
				text = "got"
			intervals [4544]:
				xmin = 2169.7933
				xmax = 2169.9233
				text = "her"
			intervals [4545]:
				xmin = 2169.9233
				xmax = 2169.9733
				text = ""
			intervals [4546]:
				xmin = 2169.9733
				xmax = 2170.7033
				text = "pregnant"
			intervals [4547]:
				xmin = 2170.7033
				xmax = 2170.8633
				text = "you"
			intervals [4548]:
				xmin = 2170.8633
				xmax = 2171.1133
				text = "acting"
			intervals [4549]:
				xmin = 2171.1133
				xmax = 2171.2533
				text = "like"
			intervals [4550]:
				xmin = 2171.2533
				xmax = 2171.2833
				text = ""
			intervals [4551]:
				xmin = 2171.2833
				xmax = 2171.5033
				text = "i"
			intervals [4552]:
				xmin = 2171.5033
				xmax = 2171.7633
				text = "had"
			intervals [4553]:
				xmin = 2171.7633
				xmax = 2171.9933
				text = "her"
			intervals [4554]:
				xmin = 2171.9933
				xmax = 2172.3356
				text = ""
			intervals [4555]:
				xmin = 2172.3356
				xmax = 2172.5156
				text = "i"
			intervals [4556]:
				xmin = 2172.5156
				xmax = 2172.8456
				text = "had"
			intervals [4557]:
				xmin = 2172.8456
				xmax = 2172.9556
				text = "her"
			intervals [4558]:
				xmin = 2172.9556
				xmax = 2172.9856
				text = ""
			intervals [4559]:
				xmin = 2172.9856
				xmax = 2173.2456
				text = "had"
			intervals [4560]:
				xmin = 2173.2456
				xmax = 2173.5356
				text = "sex"
			intervals [4561]:
				xmin = 2173.5356
				xmax = 2173.6556
				text = "with"
			intervals [4562]:
				xmin = 2173.6556
				xmax = 2173.7856
				text = "her"
			intervals [4563]:
				xmin = 2173.7856
				xmax = 2174.0056
				text = "raw"
			intervals [4564]:
				xmin = 2174.0056
				xmax = 2174.0756
				text = "i"
			intervals [4565]:
				xmin = 2174.0756
				xmax = 2174.2456
				text = "said"
			intervals [4566]:
				xmin = 2174.2456
				xmax = 2174.3156
				text = "it"
			intervals [4567]:
				xmin = 2174.3156
				xmax = 2174.3556
				text = "s"
			intervals [4568]:
				xmin = 2174.3556
				xmax = 2174.5056
				text = "not"
			intervals [4569]:
				xmin = 2174.5056
				xmax = 2174.7156
				text = "the"
			intervals [4570]:
				xmin = 2174.7156
				xmax = 2175.3223
				text = ""
			intervals [4571]:
				xmin = 2175.3223
				xmax = 2175.6223
				text = "point"
			intervals [4572]:
				xmin = 2175.6223
				xmax = 2175.7023
				text = "of"
			intervals [4573]:
				xmin = 2175.7023
				xmax = 2175.8423
				text = "you"
			intervals [4574]:
				xmin = 2175.8423
				xmax = 2176.0623
				text = "having"
			intervals [4575]:
				xmin = 2176.0623
				xmax = 2176.3323
				text = "sex"
			intervals [4576]:
				xmin = 2176.3323
				xmax = 2176.4223
				text = "with"
			intervals [4577]:
				xmin = 2176.4223
				xmax = 2176.4923
				text = "her"
			intervals [4578]:
				xmin = 2176.4923
				xmax = 2176.5523
				text = "it"
			intervals [4579]:
				xmin = 2176.5523
				xmax = 2176.5823
				text = "s"
			intervals [4580]:
				xmin = 2176.5823
				xmax = 2176.7123
				text = "the"
			intervals [4581]:
				xmin = 2176.7123
				xmax = 2177.2423
				text = "principle"
			intervals [4582]:
				xmin = 2177.2423
				xmax = 2177.3723
				text = "of"
			intervals [4583]:
				xmin = 2177.3723
				xmax = 2177.6206
				text = ""
			intervals [4584]:
				xmin = 2177.6206
				xmax = 2177.7006
				text = "you"
			intervals [4585]:
				xmin = 2177.7006
				xmax = 2177.8206
				text = "have"
			intervals [4586]:
				xmin = 2177.8206
				xmax = 2177.9206
				text = "a"
			intervals [4587]:
				xmin = 2177.9206
				xmax = 2178.2806
				text = "girlfriend"
			intervals [4588]:
				xmin = 2178.2806
				xmax = 2178.3406
				text = "you"
			intervals [4589]:
				xmin = 2178.3406
				xmax = 2178.5606
				text = "having"
			intervals [4590]:
				xmin = 2178.5606
				xmax = 2178.7806
				text = "sex"
			intervals [4591]:
				xmin = 2178.7806
				xmax = 2178.8706
				text = "with"
			intervals [4592]:
				xmin = 2178.8706
				xmax = 2179.0806
				text = "another"
			intervals [4593]:
				xmin = 2179.0806
				xmax = 2179.5806
				text = "female"
			intervals [4594]:
				xmin = 2179.5806
				xmax = 2180.1218
				text = ""
			intervals [4595]:
				xmin = 2180.1218
				xmax = 2180.3718
				text = "so"
			intervals [4596]:
				xmin = 2180.3718
				xmax = 2180.5218
				text = "then"
			intervals [4597]:
				xmin = 2180.5218
				xmax = 2180.7418
				text = "after"
			intervals [4598]:
				xmin = 2180.7418
				xmax = 2181.0718
				text = "that"
			intervals [4599]:
				xmin = 2181.0718
				xmax = 2181.9016
				text = ""
			intervals [4600]:
				xmin = 2181.9016
				xmax = 2182.0916
				text = "i"
			intervals [4601]:
				xmin = 2182.0916
				xmax = 2182.2016
				text = "just"
			intervals [4602]:
				xmin = 2182.2016
				xmax = 2182.4216
				text = "stop"
			intervals [4603]:
				xmin = 2182.4216
				xmax = 2182.4516
				text = ""
			intervals [4604]:
				xmin = 2182.4516
				xmax = 2182.6716
				text = "stopped"
			intervals [4605]:
				xmin = 2182.6716
				xmax = 2182.8716
				text = "talking"
			intervals [4606]:
				xmin = 2182.8716
				xmax = 2182.9516
				text = "to"
			intervals [4607]:
				xmin = 2182.9516
				xmax = 2183.0116
				text = "him"
			intervals [4608]:
				xmin = 2183.0116
				xmax = 2183.1316
				text = "for"
			intervals [4609]:
				xmin = 2183.1316
				xmax = 2183.3216
				text = "like"
			intervals [4610]:
				xmin = 2183.3216
				xmax = 2183.5516
				text = "two"
			intervals [4611]:
				xmin = 2183.5516
				xmax = 2184.1316
				text = "months"
			intervals [4612]:
				xmin = 2184.1316
				xmax = 2184.5736
				text = ""
			intervals [4613]:
				xmin = 2184.5736
				xmax = 2184.6536
				text = "and"
			intervals [4614]:
				xmin = 2184.6536
				xmax = 2184.7436
				text = "then"
			intervals [4615]:
				xmin = 2184.7436
				xmax = 2184.9636
				text = "after"
			intervals [4616]:
				xmin = 2184.9636
				xmax = 2185.2836
				text = "that"
			intervals [4617]:
				xmin = 2185.2836
				xmax = 2185.3136
				text = ""
			intervals [4618]:
				xmin = 2185.3136
				xmax = 2185.5136
				text = "he"
			intervals [4619]:
				xmin = 2185.5136
				xmax = 2185.5536
				text = ""
			intervals [4620]:
				xmin = 2185.5536
				xmax = 2186.0036
				text = "text"
			intervals [4621]:
				xmin = 2186.0036
				xmax = 2186.3136
				text = "me"
			intervals [4622]:
				xmin = 2186.3136
				xmax = 2186.3436
				text = ""
			intervals [4623]:
				xmin = 2186.3436
				xmax = 2186.4736
				text = "he"
			intervals [4624]:
				xmin = 2186.4736
				xmax = 2186.6236
				text = "was"
			intervals [4625]:
				xmin = 2186.6236
				xmax = 2186.8136
				text = "like"
			intervals [4626]:
				xmin = 2186.8136
				xmax = 2186.9036
				text = "you"
			intervals [4627]:
				xmin = 2186.9036
				xmax = 2187.1136
				text = "still"
			intervals [4628]:
				xmin = 2187.1136
				xmax = 2187.3236
				text = "mad"
			intervals [4629]:
				xmin = 2187.3236
				xmax = 2187.3836
				text = "at"
			intervals [4630]:
				xmin = 2187.3836
				xmax = 2187.5236
				text = "me"
			intervals [4631]:
				xmin = 2187.5236
				xmax = 2187.6136
				text = "i"
			intervals [4632]:
				xmin = 2187.6136
				xmax = 2187.7536
				text = "was"
			intervals [4633]:
				xmin = 2187.7536
				xmax = 2187.9136
				text = "like"
			intervals [4634]:
				xmin = 2187.9136
				xmax = 2188.0636
				text = "no"
			intervals [4635]:
				xmin = 2188.0636
				xmax = 2188.1236
				text = "i"
			intervals [4636]:
				xmin = 2188.1236
				xmax = 2188.2636
				text = "don't"
			intervals [4637]:
				xmin = 2188.2636
				xmax = 2188.5136
				text = "hold"
			intervals [4638]:
				xmin = 2188.5136
				xmax = 2189.0336
				text = "grudges"
			intervals [4639]:
				xmin = 2189.0336
				xmax = 2189.2428
				text = ""
			intervals [4640]:
				xmin = 2189.2428
				xmax = 2189.4128
				text = "that"
			intervals [4641]:
				xmin = 2189.4128
				xmax = 2189.4828
				text = "s"
			intervals [4642]:
				xmin = 2189.4828
				xmax = 2189.6528
				text = "not"
			intervals [4643]:
				xmin = 2189.6528
				xmax = 2189.8028
				text = "my"
			intervals [4644]:
				xmin = 2189.8028
				xmax = 2189.9828
				text = "that"
			intervals [4645]:
				xmin = 2189.9828
				xmax = 2190.0628
				text = "s"
			intervals [4646]:
				xmin = 2190.0628
				xmax = 2190.2528
				text = "not"
			intervals [4647]:
				xmin = 2190.2528
				xmax = 2190.6128
				text = "me"
			intervals [4648]:
				xmin = 2190.6128
				xmax = 2190.6764
				text = ""
			intervals [4649]:
				xmin = 2190.6764
				xmax = 2190.8964
				text = "he"
			intervals [4650]:
				xmin = 2190.8964
				xmax = 2191.2064
				text = "like"
			intervals [4651]:
				xmin = 2191.2064
				xmax = 2191.5911
				text = ""
			intervals [4652]:
				xmin = 2191.5911
				xmax = 2191.7811
				text = "i'm"
			intervals [4653]:
				xmin = 2191.7811
				xmax = 2192.3911
				text = "sorry"
			intervals [4654]:
				xmin = 2192.3911
				xmax = 2192.5111
				text = "i"
			intervals [4655]:
				xmin = 2192.5111
				xmax = 2192.6911
				text = "really"
			intervals [4656]:
				xmin = 2192.6911
				xmax = 2192.9011
				text = "don't"
			intervals [4657]:
				xmin = 2192.9011
				xmax = 2193.0711
				text = "want"
			intervals [4658]:
				xmin = 2193.0711
				xmax = 2193.2011
				text = "you"
			intervals [4659]:
				xmin = 2193.2011
				xmax = 2193.3411
				text = "to"
			intervals [4660]:
				xmin = 2193.3411
				xmax = 2193.7211
				text = "leave"
			intervals [4661]:
				xmin = 2193.7211
				xmax = 2193.9811
				text = "me"
			intervals [4662]:
				xmin = 2193.9811
				xmax = 2194.0911
				text = "i"
			intervals [4663]:
				xmin = 2194.0911
				xmax = 2194.3311
				text = "don't"
			intervals [4664]:
				xmin = 2194.3311
				xmax = 2194.5011
				text = "want"
			intervals [4665]:
				xmin = 2194.5011
				xmax = 2194.6211
				text = "you"
			intervals [4666]:
				xmin = 2194.6211
				xmax = 2194.7211
				text = "to"
			intervals [4667]:
				xmin = 2194.7211
				xmax = 2194.8911
				text = "get"
			intervals [4668]:
				xmin = 2194.8911
				xmax = 2194.9911
				text = "with"
			intervals [4669]:
				xmin = 2194.9911
				xmax = 2195.4811
				text = "nobody"
			intervals [4670]:
				xmin = 2195.4811
				xmax = 2195.8111
				text = "else"
			intervals [4671]:
				xmin = 2195.8111
				xmax = 2196.112
				text = ""
			intervals [4672]:
				xmin = 2196.112
				xmax = 2196.242
				text = "i"
			intervals [4673]:
				xmin = 2196.242
				xmax = 2196.462
				text = "said"
			intervals [4674]:
				xmin = 2196.462
				xmax = 2196.502
				text = ""
			intervals [4675]:
				xmin = 2196.502
				xmax = 2196.812
				text = "oh"
			intervals [4676]:
				xmin = 2196.812
				xmax = 2197.635
				text = ""
			intervals [4677]:
				xmin = 2197.635
				xmax = 2197.845
				text = "and"
			intervals [4678]:
				xmin = 2197.845
				xmax = 2197.965
				text = "i"
			intervals [4679]:
				xmin = 2197.965
				xmax = 2198.075
				text = "ain't"
			intervals [4680]:
				xmin = 2198.075
				xmax = 2198.185
				text = "s"
			intervals [4681]:
				xmin = 2198.185
				xmax = 2198.275
				text = "i"
			intervals [4682]:
				xmin = 2198.275
				xmax = 2198.495
				text = "just"
			intervals [4683]:
				xmin = 2198.495
				xmax = 2198.715
				text = "kept"
			intervals [4684]:
				xmin = 2198.715
				xmax = 2198.895
				text = "saying"
			intervals [4685]:
				xmin = 2198.895
				xmax = 2198.965
				text = ""
			intervals [4686]:
				xmin = 2198.965
				xmax = 2199.345
				text = "oh"
			intervals [4687]:
				xmin = 2199.345
				xmax = 2199.6238
				text = ""
			intervals [4688]:
				xmin = 2199.6238
				xmax = 2199.7438
				text = "he"
			intervals [4689]:
				xmin = 2199.7438
				xmax = 2199.8338
				text = "was"
			intervals [4690]:
				xmin = 2199.8338
				xmax = 2199.9838
				text = "like"
			intervals [4691]:
				xmin = 2199.9838
				xmax = 2200.0838
				text = "you"
			intervals [4692]:
				xmin = 2200.0838
				xmax = 2200.2638
				text = "not"
			intervals [4693]:
				xmin = 2200.2638
				xmax = 2200.5138
				text = "acting"
			intervals [4694]:
				xmin = 2200.5138
				xmax = 2201.0538
				text = "yourself"
			intervals [4695]:
				xmin = 2201.0538
				xmax = 2201.1838
				text = "are"
			intervals [4696]:
				xmin = 2201.1838
				xmax = 2201.3038
				text = "you"
			intervals [4697]:
				xmin = 2201.3038
				xmax = 2201.3338
				text = ""
			intervals [4698]:
				xmin = 2201.3338
				xmax = 2201.6038
				text = "really"
			intervals [4699]:
				xmin = 2201.6038
				xmax = 2201.8738
				text = "okay"
			intervals [4700]:
				xmin = 2201.8738
				xmax = 2201.9938
				text = "i"
			intervals [4701]:
				xmin = 2201.9938
				xmax = 2202.2638
				text = "said"
			intervals [4702]:
				xmin = 2202.2638
				xmax = 2202.4038
				text = "yeah"
			intervals [4703]:
				xmin = 2202.4038
				xmax = 2202.6038
				text = "i'm"
			intervals [4704]:
				xmin = 2202.6038
				xmax = 2203.0538
				text = "fine"
			intervals [4705]:
				xmin = 2203.0538
				xmax = 2203.4115
				text = ""
			intervals [4706]:
				xmin = 2203.4115
				xmax = 2203.5815
				text = "the"
			intervals [4707]:
				xmin = 2203.5815
				xmax = 2203.9415
				text = "question"
			intervals [4708]:
				xmin = 2203.9415
				xmax = 2204.1015
				text = "is"
			intervals [4709]:
				xmin = 2204.1015
				xmax = 2204.2615
				text = "are"
			intervals [4710]:
				xmin = 2204.2615
				xmax = 2204.3415
				text = ""
			intervals [4711]:
				xmin = 2204.3415
				xmax = 2204.5515
				text = "you"
			intervals [4712]:
				xmin = 2204.5515
				xmax = 2205.0315
				text = "okay"
			intervals [4713]:
				xmin = 2205.0315
				xmax = 2206.2021
				text = ""
			intervals [4714]:
				xmin = 2206.2021
				xmax = 2206.2821
				text = "is"
			intervals [4715]:
				xmin = 2206.2821
				xmax = 2206.4221
				text = "your"
			intervals [4716]:
				xmin = 2206.4221
				xmax = 2206.8421
				text = "balls"
			intervals [4717]:
				xmin = 2206.8421
				xmax = 2207.2521
				text = "okay"
			intervals [4718]:
				xmin = 2207.2521
				xmax = 2207.8549
				text = ""
			intervals [4719]:
				xmin = 2207.8549
				xmax = 2207.9849
				text = "are"
			intervals [4720]:
				xmin = 2207.9849
				xmax = 2208.1349
				text = "they"
			intervals [4721]:
				xmin = 2208.1349
				xmax = 2208.1649
				text = ""
			intervals [4722]:
				xmin = 2208.1649
				xmax = 2208.6349
				text = "itching"
			intervals [4723]:
				xmin = 2208.6349
				xmax = 2209.5795
				text = ""
			intervals [4724]:
				xmin = 2209.5795
				xmax = 2209.7295
				text = "is"
			intervals [4725]:
				xmin = 2209.7295
				xmax = 2209.9995
				text = "you"
			intervals [4726]:
				xmin = 2209.9995
				xmax = 2210.1195
				text = ""
			intervals [4727]:
				xmin = 2210.1195
				xmax = 2210.2695
				text = "o"
			intervals [4728]:
				xmin = 2210.2695
				xmax = 2210.3495
				text = ""
			intervals [4729]:
				xmin = 2210.3495
				xmax = 2210.5295
				text = "is"
			intervals [4730]:
				xmin = 2210.5295
				xmax = 2210.6895
				text = "you"
			intervals [4731]:
				xmin = 2210.6895
				xmax = 2211.1495
				text = "okay"
			intervals [4732]:
				xmin = 2211.1495
				xmax = 2211.4595
				text = "like"
			intervals [4733]:
				xmin = 2211.4595
				xmax = 2211.9397
				text = ""
			intervals [4734]:
				xmin = 2211.9397
				xmax = 2212.0197
				text = "do"
			intervals [4735]:
				xmin = 2212.0197
				xmax = 2212.1797
				text = "you"
			intervals [4736]:
				xmin = 2212.1797
				xmax = 2212.3597
				text = "have"
			intervals [4737]:
				xmin = 2212.3597
				xmax = 2212.4497
				text = ""
			intervals [4738]:
				xmin = 2212.4497
				xmax = 2212.7897
				text = "bumps"
			intervals [4739]:
				xmin = 2212.7897
				xmax = 2212.8197
				text = ""
			intervals [4740]:
				xmin = 2212.8197
				xmax = 2212.8997
				text = "are"
			intervals [4741]:
				xmin = 2212.8997
				xmax = 2213.0697
				text = "you"
			intervals [4742]:
				xmin = 2213.0697
				xmax = 2213.5897
				text = "okay"
			intervals [4743]:
				xmin = 2213.5897
				xmax = 2213.7392
				text = ""
			intervals [4744]:
				xmin = 2213.7392
				xmax = 2213.9692
				text = "like"
			intervals [4745]:
				xmin = 2213.9692
				xmax = 2214.1192
				text = "that"
			intervals [4746]:
				xmin = 2214.1192
				xmax = 2214.1792
				text = "s"
			intervals [4747]:
				xmin = 2214.1792
				xmax = 2214.2592
				text = "the"
			intervals [4748]:
				xmin = 2214.2592
				xmax = 2214.8492
				text = "question"
			intervals [4749]:
				xmin = 2214.8492
				xmax = 2217.0257
				text = ""
			intervals [4750]:
				xmin = 2217.0257
				xmax = 2217.1957
				text = "cause"
			intervals [4751]:
				xmin = 2217.1957
				xmax = 2217.3157
				text = "you"
			intervals [4752]:
				xmin = 2217.3157
				xmax = 2217.5157
				text = "having"
			intervals [4753]:
				xmin = 2217.5157
				xmax = 2217.7657
				text = "sex"
			intervals [4754]:
				xmin = 2217.7657
				xmax = 2217.8757
				text = "with"
			intervals [4755]:
				xmin = 2217.8757
				xmax = 2217.9257
				text = "a"
			intervals [4756]:
				xmin = 2217.9257
				xmax = 2218.1057
				text = "girl"
			intervals [4757]:
				xmin = 2218.1057
				xmax = 2218.1957
				text = "that"
			intervals [4758]:
				xmin = 2218.1957
				xmax = 2218.3557
				text = "got"
			intervals [4759]:
				xmin = 2218.3557
				xmax = 2218.5057
				text = ""
			intervals [4760]:
				xmin = 2218.5057
				xmax = 2219.0757
				text = "gonorrhea"
			intervals [4761]:
				xmin = 2219.0757
				xmax = 2219.2969
				text = ""
			intervals [4762]:
				xmin = 2219.2969
				xmax = 2219.5269
				text = "like"
			intervals [4763]:
				xmin = 2219.5269
				xmax = 2220.6629
				text = ""
			intervals [4764]:
				xmin = 2220.6629
				xmax = 2220.8429
				text = "are"
			intervals [4765]:
				xmin = 2220.8429
				xmax = 2221.0629
				text = "you"
			intervals [4766]:
				xmin = 2221.0629
				xmax = 2221.3329
				text = "okay"
			intervals [4767]:
				xmin = 2221.3329
				xmax = 2221.4629
				text = "that"
			intervals [4768]:
				xmin = 2221.4629
				xmax = 2221.5229
				text = "s"
			intervals [4769]:
				xmin = 2221.5229
				xmax = 2221.5929
				text = "the"
			intervals [4770]:
				xmin = 2221.5929
				xmax = 2222.1529
				text = "question"
			intervals [4771]:
				xmin = 2222.1529
				xmax = 2223.7399
				text = ""
			intervals [4772]:
				xmin = 2223.7399
				xmax = 2223.9099
				text = "he"
			intervals [4773]:
				xmin = 2223.9099
				xmax = 2224.0899
				text = "like"
			intervals [4774]:
				xmin = 2224.0899
				xmax = 2224.2599
				text = "yeah"
			intervals [4775]:
				xmin = 2224.2599
				xmax = 2224.4199
				text = "i'm"
			intervals [4776]:
				xmin = 2224.4199
				xmax = 2224.8099
				text = "alright"
			intervals [4777]:
				xmin = 2224.8099
				xmax = 2224.8799
				text = ""
			intervals [4778]:
				xmin = 2224.8799
				xmax = 2224.9899
				text = "i"
			intervals [4779]:
				xmin = 2224.9899
				xmax = 2225.1399
				text = "went"
			intervals [4780]:
				xmin = 2225.1399
				xmax = 2225.2499
				text = "to"
			intervals [4781]:
				xmin = 2225.2499
				xmax = 2225.3099
				text = "the"
			intervals [4782]:
				xmin = 2225.3099
				xmax = 2225.3599
				text = ""
			intervals [4783]:
				xmin = 2225.3599
				xmax = 2225.8399
				text = "doctor"
			intervals [4784]:
				xmin = 2225.8399
				xmax = 2226.7869
				text = ""
			intervals [4785]:
				xmin = 2226.7869
				xmax = 2226.9569
				text = "this"
			intervals [4786]:
				xmin = 2226.9569
				xmax = 2227.0569
				text = "that"
			intervals [4787]:
				xmin = 2227.0569
				xmax = 2227.1169
				text = "and"
			intervals [4788]:
				xmin = 2227.1169
				xmax = 2227.2269
				text = "the"
			intervals [4789]:
				xmin = 2227.2269
				xmax = 2227.6469
				text = "third"
			intervals [4790]:
				xmin = 2227.6469
				xmax = 2228.570
				text = ""
			intervals [4791]:
				xmin = 2228.570
				xmax = 2228.670
				text = "<unk>"
			intervals [4792]:
				xmin = 2228.670
				xmax = 2228.9277
				text = ""
			intervals [4793]:
				xmin = 2228.9277
				xmax = 2229.0977
				text = "he"
			intervals [4794]:
				xmin = 2229.0977
				xmax = 2229.2377
				text = "did"
			intervals [4795]:
				xmin = 2229.2377
				xmax = 2229.3177
				text = "go"
			intervals [4796]:
				xmin = 2229.3177
				xmax = 2229.4477
				text = "to"
			intervals [4797]:
				xmin = 2229.4477
				xmax = 2229.5177
				text = "the"
			intervals [4798]:
				xmin = 2229.5177
				xmax = 2229.8477
				text = "doctor"
			intervals [4799]:
				xmin = 2229.8477
				xmax = 2230.5518
				text = ""
			intervals [4800]:
				xmin = 2230.5518
				xmax = 2230.6718
				text = "it"
			intervals [4801]:
				xmin = 2230.6718
				xmax = 2230.8718
				text = "came"
			intervals [4802]:
				xmin = 2230.8718
				xmax = 2231.1018
				text = "back"
			intervals [4803]:
				xmin = 2231.1018
				xmax = 2231.6103
				text = ""
			intervals [4804]:
				xmin = 2231.6103
				xmax = 2231.7403
				text = "he"
			intervals [4805]:
				xmin = 2231.7403
				xmax = 2231.8503
				text = "ain't"
			intervals [4806]:
				xmin = 2231.8503
				xmax = 2232.0503
				text = "have"
			intervals [4807]:
				xmin = 2232.0503
				xmax = 2232.4403
				text = "nothing"
			intervals [4808]:
				xmin = 2232.4403
				xmax = 2233.7268
				text = ""
			intervals [4809]:
				xmin = 2233.7268
				xmax = 2234.0468
				text = "so"
			intervals [4810]:
				xmin = 2234.0468
				xmax = 2234.8019
				text = ""
			intervals [4811]:
				xmin = 2234.8019
				xmax = 2234.9319
				text = "we"
			intervals [4812]:
				xmin = 2234.9319
				xmax = 2235.0919
				text = "got"
			intervals [4813]:
				xmin = 2235.0919
				xmax = 2235.2319
				text = "back"
			intervals [4814]:
				xmin = 2235.2319
				xmax = 2235.6419
				text = "together"
			intervals [4815]:
				xmin = 2235.6419
				xmax = 2236.8307
				text = ""
			intervals [4816]:
				xmin = 2236.8307
				xmax = 2236.9707
				text = "then"
			intervals [4817]:
				xmin = 2236.9707
				xmax = 2237.2507
				text = "after"
			intervals [4818]:
				xmin = 2237.2507
				xmax = 2237.5307
				text = "that"
			intervals [4819]:
				xmin = 2237.5307
				xmax = 2237.9772
				text = ""
			intervals [4820]:
				xmin = 2237.9772
				xmax = 2238.2072
				text = "his"
			intervals [4821]:
				xmin = 2238.2072
				xmax = 2238.4972
				text = "birthday"
			intervals [4822]:
				xmin = 2238.4972
				xmax = 2238.7172
				text = "came"
			intervals [4823]:
				xmin = 2238.7172
				xmax = 2240.262
				text = ""
			intervals [4824]:
				xmin = 2240.262
				xmax = 2240.512
				text = "no"
			intervals [4825]:
				xmin = 2240.512
				xmax = 2240.592
				text = ""
			intervals [4826]:
				xmin = 2240.592
				xmax = 2240.802
				text = "that"
			intervals [4827]:
				xmin = 2240.802
				xmax = 2240.832
				text = ""
			intervals [4828]:
				xmin = 2240.832
				xmax = 2241.152
				text = "no"
			intervals [4829]:
				xmin = 2241.152
				xmax = 2241.532
				text = "something"
			intervals [4830]:
				xmin = 2241.532
				xmax = 2241.722
				text = "else"
			intervals [4831]:
				xmin = 2241.722
				xmax = 2242.092
				text = "happened"
			intervals [4832]:
				xmin = 2242.092
				xmax = 2243.1341
				text = ""
			intervals [4833]:
				xmin = 2243.1341
				xmax = 2243.3341
				text = "he"
			intervals [4834]:
				xmin = 2243.3341
				xmax = 2243.6241
				text = "posted"
			intervals [4835]:
				xmin = 2243.6241
				xmax = 2243.8641
				text = "some"
			intervals [4836]:
				xmin = 2243.8641
				xmax = 2244.0641
				text = "girl"
			intervals [4837]:
				xmin = 2244.0641
				xmax = 2244.1241
				text = "on"
			intervals [4838]:
				xmin = 2244.1241
				xmax = 2244.3041
				text = "his"
			intervals [4839]:
				xmin = 2244.3041
				xmax = 2244.9441
				text = "page"
			intervals [4840]:
				xmin = 2244.9441
				xmax = 2246.3256
				text = ""
			intervals [4841]:
				xmin = 2246.3256
				xmax = 2246.4856
				text = "like"
			intervals [4842]:
				xmin = 2246.4856
				xmax = 2246.5456
				text = "it"
			intervals [4843]:
				xmin = 2246.5456
				xmax = 2246.6456
				text = "was"
			intervals [4844]:
				xmin = 2246.6456
				xmax = 2246.8156
				text = "just"
			intervals [4845]:
				xmin = 2246.8156
				xmax = 2246.8556
				text = "a"
			intervals [4846]:
				xmin = 2246.8556
				xmax = 2246.9456
				text = "whole"
			intervals [4847]:
				xmin = 2246.9456
				xmax = 2246.9756
				text = ""
			intervals [4848]:
				xmin = 2246.9756
				xmax = 2247.3256
				text = "lot"
			intervals [4849]:
				xmin = 2247.3256
				xmax = 2247.4056
				text = "of"
			intervals [4850]:
				xmin = 2247.4056
				xmax = 2247.6156
				text = ""
			intervals [4851]:
				xmin = 2247.6156
				xmax = 2248.0356
				text = "stuff"
			intervals [4852]:
				xmin = 2248.0356
				xmax = 2248.3549
				text = ""
			intervals [4853]:
				xmin = 2248.3549
				xmax = 2248.4549
				text = "and"
			intervals [4854]:
				xmin = 2248.4549
				xmax = 2248.5149
				text = "i"
			intervals [4855]:
				xmin = 2248.5149
				xmax = 2248.6949
				text = "just"
			intervals [4856]:
				xmin = 2248.6949
				xmax = 2248.8649
				text = "gave"
			intervals [4857]:
				xmin = 2248.8649
				xmax = 2249.0249
				text = "this"
			intervals [4858]:
				xmin = 2249.0249
				xmax = 2249.2649
				text = "boy"
			intervals [4859]:
				xmin = 2249.2649
				xmax = 2249.5549
				text = "chance"
			intervals [4860]:
				xmin = 2249.5549
				xmax = 2249.7749
				text = "after"
			intervals [4861]:
				xmin = 2249.7749
				xmax = 2250.1149
				text = "chance"
			intervals [4862]:
				xmin = 2250.1149
				xmax = 2250.3749
				text = "after"
			intervals [4863]:
				xmin = 2250.3749
				xmax = 2250.8849
				text = "chance"
			intervals [4864]:
				xmin = 2250.8849
				xmax = 2251.2049
				text = "like"
			intervals [4865]:
				xmin = 2251.2049
				xmax = 2253.8288
				text = ""
			intervals [4866]:
				xmin = 2253.8288
				xmax = 2253.8988
				text = "<unk>"
			intervals [4867]:
				xmin = 2253.8988
				xmax = 2254.0088
				text = "and"
			intervals [4868]:
				xmin = 2254.0088
				xmax = 2254.1488
				text = "one"
			intervals [4869]:
				xmin = 2254.1488
				xmax = 2254.2888
				text = "thing"
			intervals [4870]:
				xmin = 2254.2888
				xmax = 2254.4088
				text = "i"
			intervals [4871]:
				xmin = 2254.4088
				xmax = 2254.4388
				text = ""
			intervals [4872]:
				xmin = 2254.4388
				xmax = 2254.4988
				text = "c"
			intervals [4873]:
				xmin = 2254.4988
				xmax = 2254.8088
				text = "always"
			intervals [4874]:
				xmin = 2254.8088
				xmax = 2254.9588
				text = "said"
			intervals [4875]:
				xmin = 2254.9588
				xmax = 2255.1088
				text = "about"
			intervals [4876]:
				xmin = 2255.1088
				xmax = 2255.5788
				text = "rdx"
			intervals [4877]:
				xmin = 2255.5788
				xmax = 2255.814
				text = ""
			intervals [4878]:
				xmin = 2255.814
				xmax = 2256.004
				text = "he"
			intervals [4879]:
				xmin = 2256.004
				xmax = 2256.364
				text = "never"
			intervals [4880]:
				xmin = 2256.364
				xmax = 2256.554
				text = "hit"
			intervals [4881]:
				xmin = 2256.554
				xmax = 2256.684
				text = "me"
			intervals [4882]:
				xmin = 2256.684
				xmax = 2257.044
				text = "before"
			intervals [4883]:
				xmin = 2257.044
				xmax = 2257.214
				text = "we"
			intervals [4884]:
				xmin = 2257.214
				xmax = 2257.254
				text = ""
			intervals [4885]:
				xmin = 2257.254
				xmax = 2257.374
				text = "it"
			intervals [4886]:
				xmin = 2257.374
				xmax = 2257.464
				text = "would"
			intervals [4887]:
				xmin = 2257.464
				xmax = 2257.594
				text = "be"
			intervals [4888]:
				xmin = 2257.594
				xmax = 2257.624
				text = ""
			intervals [4889]:
				xmin = 2257.624
				xmax = 2257.804
				text = "we"
			intervals [4890]:
				xmin = 2257.804
				xmax = 2258.114
				text = "always"
			intervals [4891]:
				xmin = 2258.114
				xmax = 2258.254
				text = "was"
			intervals [4892]:
				xmin = 2258.254
				xmax = 2258.544
				text = "play"
			intervals [4893]:
				xmin = 2258.544
				xmax = 2258.884
				text = "fighting"
			intervals [4894]:
				xmin = 2258.884
				xmax = 2259.1782
				text = ""
			intervals [4895]:
				xmin = 2259.1782
				xmax = 2259.4282
				text = "but"
			intervals [4896]:
				xmin = 2259.4282
				xmax = 2259.6282
				text = "me"
			intervals [4897]:
				xmin = 2259.6282
				xmax = 2259.8382
				text = "getting"
			intervals [4898]:
				xmin = 2259.8382
				xmax = 2260.2182
				text = "serious"
			intervals [4899]:
				xmin = 2260.2182
				xmax = 2260.3682
				text = "me"
			intervals [4900]:
				xmin = 2260.3682
				xmax = 2260.5582
				text = "hitting"
			intervals [4901]:
				xmin = 2260.5582
				xmax = 2260.7182
				text = "him"
			intervals [4902]:
				xmin = 2260.7182
				xmax = 2261.0682
				text = "everything"
			intervals [4903]:
				xmin = 2261.0682
				xmax = 2261.1982
				text = "he"
			intervals [4904]:
				xmin = 2261.1982
				xmax = 2261.3982
				text = "never"
			intervals [4905]:
				xmin = 2261.3982
				xmax = 2261.5282
				text = "hit"
			intervals [4906]:
				xmin = 2261.5282
				xmax = 2261.6082
				text = "me"
			intervals [4907]:
				xmin = 2261.6082
				xmax = 2261.8982
				text = "back"
			intervals [4908]:
				xmin = 2261.8982
				xmax = 2262.1945
				text = ""
			intervals [4909]:
				xmin = 2262.1945
				xmax = 2262.3345
				text = "he"
			intervals [4910]:
				xmin = 2262.3345
				xmax = 2262.3745
				text = "d"
			intervals [4911]:
				xmin = 2262.3745
				xmax = 2262.7445
				text = "always"
			intervals [4912]:
				xmin = 2262.7445
				xmax = 2262.9145
				text = "like"
			intervals [4913]:
				xmin = 2262.9145
				xmax = 2263.0845
				text = "pin"
			intervals [4914]:
				xmin = 2263.0845
				xmax = 2263.1945
				text = "me"
			intervals [4915]:
				xmin = 2263.1945
				xmax = 2263.5945
				text = "down"
			intervals [4916]:
				xmin = 2263.5945
				xmax = 2263.8645
				text = "like"
			intervals [4917]:
				xmin = 2263.8645
				xmax = 2264.1645
				text = "mo"
			intervals [4918]:
				xmin = 2264.1645
				xmax = 2264.4152
				text = ""
			intervals [4919]:
				xmin = 2264.4152
				xmax = 2264.6752
				text = "stop"
			intervals [4920]:
				xmin = 2264.6752
				xmax = 2264.9452
				text = "playing"
			intervals [4921]:
				xmin = 2264.9452
				xmax = 2265.0352
				text = "with"
			intervals [4922]:
				xmin = 2265.0352
				xmax = 2265.1552
				text = "me"
			intervals [4923]:
				xmin = 2265.1552
				xmax = 2265.2852
				text = "da"
			intervals [4924]:
				xmin = 2265.2852
				xmax = 2265.3452
				text = "da"
			intervals [4925]:
				xmin = 2265.3452
				xmax = 2265.5352
				text = "da"
			intervals [4926]:
				xmin = 2265.5352
				xmax = 2265.6852
				text = "da"
			intervals [4927]:
				xmin = 2265.6852
				xmax = 2265.8452
				text = "he"
			intervals [4928]:
				xmin = 2265.8452
				xmax = 2265.9352
				text = "had"
			intervals [4929]:
				xmin = 2265.9352
				xmax = 2266.1352
				text = "never"
			intervals [4930]:
				xmin = 2266.1352
				xmax = 2266.3552
				text = "hit"
			intervals [4931]:
				xmin = 2266.3552
				xmax = 2266.4552
				text = "me"
			intervals [4932]:
				xmin = 2266.4552
				xmax = 2266.6652
				text = "though"
			intervals [4933]:
				xmin = 2266.6652
				xmax = 2267.9951
				text = ""
			intervals [4934]:
				xmin = 2267.9951
				xmax = 2268.5651
				text = "so"
			intervals [4935]:
				xmin = 2268.5651
				xmax = 2269.1379
				text = ""
			intervals [4936]:
				xmin = 2269.1379
				xmax = 2269.2579
				text = "he"
			intervals [4937]:
				xmin = 2269.2579
				xmax = 2269.5379
				text = "posted"
			intervals [4938]:
				xmin = 2269.5379
				xmax = 2269.7179
				text = "some"
			intervals [4939]:
				xmin = 2269.7179
				xmax = 2269.8479
				text = "girl"
			intervals [4940]:
				xmin = 2269.8479
				xmax = 2269.9079
				text = "on"
			intervals [4941]:
				xmin = 2269.9079
				xmax = 2270.1179
				text = "his"
			intervals [4942]:
				xmin = 2270.1179
				xmax = 2270.7979
				text = "page"
			intervals [4943]:
				xmin = 2270.7979
				xmax = 2271.0424
				text = ""
			intervals [4944]:
				xmin = 2271.0424
				xmax = 2271.2724
				text = "i"
			intervals [4945]:
				xmin = 2271.2724
				xmax = 2271.4424
				text = "beat"
			intervals [4946]:
				xmin = 2271.4424
				xmax = 2271.5324
				text = "the"
			intervals [4947]:
				xmin = 2271.5324
				xmax = 2271.7824
				text = "girl"
			intervals [4948]:
				xmin = 2271.7824
				xmax = 2271.8724
				text = "up"
			intervals [4949]:
				xmin = 2271.8724
				xmax = 2271.9924
				text = "cause"
			intervals [4950]:
				xmin = 2271.9924
				xmax = 2272.1124
				text = "she"
			intervals [4951]:
				xmin = 2272.1124
				xmax = 2272.3524
				text = "said"
			intervals [4952]:
				xmin = 2272.3524
				xmax = 2272.5924
				text = "something"
			intervals [4953]:
				xmin = 2272.5924
				xmax = 2272.6524
				text = "to"
			intervals [4954]:
				xmin = 2272.6524
				xmax = 2273.0124
				text = "me"
			intervals [4955]:
				xmin = 2273.0124
				xmax = 2273.7688
				text = ""
			intervals [4956]:
				xmin = 2273.7688
				xmax = 2273.8888
				text = "i"
			intervals [4957]:
				xmin = 2273.8888
				xmax = 2274.0188
				text = "don't"
			intervals [4958]:
				xmin = 2274.0188
				xmax = 2274.1988
				text = "even"
			intervals [4959]:
				xmin = 2274.1988
				xmax = 2274.4688
				text = "fight"
			intervals [4960]:
				xmin = 2274.4688
				xmax = 2274.6188
				text = "over"
			intervals [4961]:
				xmin = 2274.6188
				xmax = 2274.7588
				text = "no"
			intervals [4962]:
				xmin = 2274.7588
				xmax = 2274.9288
				text = "boy"
			intervals [4963]:
				xmin = 2274.9288
				xmax = 2275.0588
				text = "but"
			intervals [4964]:
				xmin = 2275.0588
				xmax = 2275.1888
				text = "you"
			intervals [4965]:
				xmin = 2275.1888
				xmax = 2275.4588
				text = "said"
			intervals [4966]:
				xmin = 2275.4588
				xmax = 2275.7088
				text = "something"
			intervals [4967]:
				xmin = 2275.7088
				xmax = 2275.9188
				text = "to"
			intervals [4968]:
				xmin = 2275.9188
				xmax = 2276.0888
				text = "me"
			intervals [4969]:
				xmin = 2276.0888
				xmax = 2276.4318
				text = ""
			intervals [4970]:
				xmin = 2276.4318
				xmax = 2276.5918
				text = "that"
			intervals [4971]:
				xmin = 2276.5918
				xmax = 2276.6818
				text = "was"
			intervals [4972]:
				xmin = 2276.6818
				xmax = 2276.8218
				text = "the"
			intervals [4973]:
				xmin = 2276.8218
				xmax = 2277.1318
				text = "fact"
			intervals [4974]:
				xmin = 2277.1318
				xmax = 2277.4364
				text = ""
			intervals [4975]:
				xmin = 2277.4364
				xmax = 2277.5564
				text = "i"
			intervals [4976]:
				xmin = 2277.5564
				xmax = 2277.7364
				text = "woulda"
			intervals [4977]:
				xmin = 2277.7364
				xmax = 2277.9364
				text = "just"
			intervals [4978]:
				xmin = 2277.9364
				xmax = 2278.1364
				text = "left"
			intervals [4979]:
				xmin = 2278.1364
				xmax = 2278.3064
				text = "you"
			intervals [4980]:
				xmin = 2278.3064
				xmax = 2278.6264
				text = "alone"
			intervals [4981]:
				xmin = 2278.6264
				xmax = 2278.6964
				text = "you"
			intervals [4982]:
				xmin = 2278.6964
				xmax = 2278.8864
				text = "coulda"
			intervals [4983]:
				xmin = 2278.8864
				xmax = 2278.9164
				text = ""
			intervals [4984]:
				xmin = 2278.9164
				xmax = 2279.2764
				text = "had"
			intervals [4985]:
				xmin = 2279.2764
				xmax = 2279.4664
				text = "this"
			intervals [4986]:
				xmin = 2279.4664
				xmax = 2279.6664
				text = "boy"
			intervals [4987]:
				xmin = 2279.6664
				xmax = 2279.9364
				text = "like"
			intervals [4988]:
				xmin = 2279.9364
				xmax = 2280.5124
				text = ""
			intervals [4989]:
				xmin = 2280.5124
				xmax = 2280.5924
				text = "you"
			intervals [4990]:
				xmin = 2280.5924
				xmax = 2280.8524
				text = "could've"
			intervals [4991]:
				xmin = 2280.8524
				xmax = 2281.0524
				text = "been"
			intervals [4992]:
				xmin = 2281.0524
				xmax = 2281.2824
				text = "had"
			intervals [4993]:
				xmin = 2281.2824
				xmax = 2281.3624
				text = "him"
			intervals [4994]:
				xmin = 2281.3624
				xmax = 2281.3924
				text = ""
			intervals [4995]:
				xmin = 2281.3924
				xmax = 2281.5924
				text = "like"
			intervals [4996]:
				xmin = 2281.5924
				xmax = 2281.7024
				text = ""
			intervals [4997]:
				xmin = 2281.7024
				xmax = 2281.8224
				text = "you"
			intervals [4998]:
				xmin = 2281.8224
				xmax = 2282.1724
				text = "coulda"
			intervals [4999]:
				xmin = 2282.1724
				xmax = 2283.186
				text = ""
			intervals [5000]:
				xmin = 2283.186
				xmax = 2283.686
				text = "snatched"
			intervals [5001]:
				xmin = 2283.686
				xmax = 2283.766
				text = "him"
			intervals [5002]:
				xmin = 2283.766
				xmax = 2283.886
				text = "when"
			intervals [5003]:
				xmin = 2283.886
				xmax = 2284.036
				text = "you"
			intervals [5004]:
				xmin = 2284.036
				xmax = 2284.306
				text = "wanted"
			intervals [5005]:
				xmin = 2284.306
				xmax = 2284.646
				text = "to"
			intervals [5006]:
				xmin = 2284.646
				xmax = 2284.686
				text = ""
			intervals [5007]:
				xmin = 2284.686
				xmax = 2284.906
				text = "like"
			intervals [5008]:
				xmin = 2284.906
				xmax = 2285.2727
				text = ""
			intervals [5009]:
				xmin = 2285.2727
				xmax = 2285.4527
				text = "i'm"
			intervals [5010]:
				xmin = 2285.4527
				xmax = 2285.6727
				text = "really"
			intervals [5011]:
				xmin = 2285.6727
				xmax = 2285.9027
				text = "like"
			intervals [5012]:
				xmin = 2285.9027
				xmax = 2286.3814
				text = ""
			intervals [5013]:
				xmin = 2286.3814
				xmax = 2286.5414
				text = "i"
			intervals [5014]:
				xmin = 2286.5414
				xmax = 2286.8414
				text = "fel-"
			intervals [5015]:
				xmin = 2286.8414
				xmax = 2286.8914
				text = "i"
			intervals [5016]:
				xmin = 2286.8914
				xmax = 2287.0214
				text = "was"
			intervals [5017]:
				xmin = 2287.0214
				xmax = 2287.1814
				text = "just"
			intervals [5018]:
				xmin = 2287.1814
				xmax = 2287.3414
				text = "like"
			intervals [5019]:
				xmin = 2287.3414
				xmax = 2287.3914
				text = ""
			intervals [5020]:
				xmin = 2287.3914
				xmax = 2287.7714
				text = "rdx"
			intervals [5021]:
				xmin = 2287.7714
				xmax = 2287.8414
				text = "i'm"
			intervals [5022]:
				xmin = 2287.8414
				xmax = 2288.0814
				text = "really"
			intervals [5023]:
				xmin = 2288.0814
				xmax = 2288.1214
				text = ""
			intervals [5024]:
				xmin = 2288.1214
				xmax = 2288.4614
				text = "done"
			intervals [5025]:
				xmin = 2288.4614
				xmax = 2288.7844
				text = ""
			intervals [5026]:
				xmin = 2288.7844
				xmax = 2288.9544
				text = "i'm"
			intervals [5027]:
				xmin = 2288.9544
				xmax = 2289.1744
				text = "really"
			intervals [5028]:
				xmin = 2289.1744
				xmax = 2289.4444
				text = "done"
			intervals [5029]:
				xmin = 2289.4444
				xmax = 2289.5544
				text = "i'm"
			intervals [5030]:
				xmin = 2289.5544
				xmax = 2289.7944
				text = "really"
			intervals [5031]:
				xmin = 2289.7944
				xmax = 2290.0844
				text = "done"
			intervals [5032]:
				xmin = 2290.0844
				xmax = 2290.2644
				text = "like"
			intervals [5033]:
				xmin = 2290.2644
				xmax = 2290.6355
				text = ""
			intervals [5034]:
				xmin = 2290.6355
				xmax = 2290.7655
				text = "so"
			intervals [5035]:
				xmin = 2290.7655
				xmax = 2290.9155
				text = "he"
			intervals [5036]:
				xmin = 2290.9155
				xmax = 2291.0755
				text = "like"
			intervals [5037]:
				xmin = 2291.0755
				xmax = 2291.1755
				text = "no"
			intervals [5038]:
				xmin = 2291.1755
				xmax = 2291.3155
				text = "you"
			intervals [5039]:
				xmin = 2291.3155
				xmax = 2291.5955
				text = "not"
			intervals [5040]:
				xmin = 2291.5955
				xmax = 2291.7103
				text = ""
			intervals [5041]:
				xmin = 2291.7103
				xmax = 2291.8003
				text = "you"
			intervals [5042]:
				xmin = 2291.8003
				xmax = 2291.9903
				text = "not"
			intervals [5043]:
				xmin = 2291.9903
				xmax = 2292.0503
				text = ""
			intervals [5044]:
				xmin = 2292.0503
				xmax = 2292.1803
				text = "going"
			intervals [5045]:
				xmin = 2292.1803
				xmax = 2292.2503
				text = ""
			intervals [5046]:
				xmin = 2292.2503
				xmax = 2292.6903
				text = "nowhere"
			intervals [5047]:
				xmin = 2292.6903
				xmax = 2292.967
				text = ""
			intervals [5048]:
				xmin = 2292.967
				xmax = 2293.047
				text = "you"
			intervals [5049]:
				xmin = 2293.047
				xmax = 2293.227
				text = "not"
			intervals [5050]:
				xmin = 2293.227
				xmax = 2293.507
				text = "going"
			intervals [5051]:
				xmin = 2293.507
				xmax = 2293.887
				text = "nowhere"
			intervals [5052]:
				xmin = 2293.887
				xmax = 2294.6557
				text = ""
			intervals [5053]:
				xmin = 2294.6557
				xmax = 2294.7357
				text = "<unk>"
			intervals [5054]:
				xmin = 2294.7357
				xmax = 2294.8457
				text = "how"
			intervals [5055]:
				xmin = 2294.8457
				xmax = 2294.9057
				text = "you"
			intervals [5056]:
				xmin = 2294.9057
				xmax = 2295.0657
				text = "gonna"
			intervals [5057]:
				xmin = 2295.0657
				xmax = 2295.1957
				text = "tell"
			intervals [5058]:
				xmin = 2295.1957
				xmax = 2295.2757
				text = "me"
			intervals [5059]:
				xmin = 2295.2757
				xmax = 2295.4257
				text = "where"
			intervals [5060]:
				xmin = 2295.4257
				xmax = 2295.5857
				text = "i'm"
			intervals [5061]:
				xmin = 2295.5857
				xmax = 2295.7557
				text = "going"
			intervals [5062]:
				xmin = 2295.7557
				xmax = 2298.2526
				text = ""
			intervals [5063]:
				xmin = 2298.2526
				xmax = 2298.4026
				text = "then"
			intervals [5064]:
				xmin = 2298.4026
				xmax = 2298.4826
				text = "we"
			intervals [5065]:
				xmin = 2298.4826
				xmax = 2298.5726
				text = "get"
			intervals [5066]:
				xmin = 2298.5726
				xmax = 2298.7026
				text = "back"
			intervals [5067]:
				xmin = 2298.7026
				xmax = 2299.0926
				text = "together"
			intervals [5068]:
				xmin = 2299.0926
				xmax = 2299.8968
				text = ""
			intervals [5069]:
				xmin = 2299.8968
				xmax = 2300.2668
				text = "then"
			intervals [5070]:
				xmin = 2300.2668
				xmax = 2300.5668
				text = "birthday"
			intervals [5071]:
				xmin = 2300.5668
				xmax = 2300.9068
				text = "come"
			intervals [5072]:
				xmin = 2300.9068
				xmax = 2301.2083
				text = ""
			intervals [5073]:
				xmin = 2301.2083
				xmax = 2301.4783
				text = "right"
			intervals [5074]:
				xmin = 2301.4783
				xmax = 2303.3155
				text = ""
			intervals [5075]:
				xmin = 2303.3155
				xmax = 2303.4555
				text = "i"
			intervals [5076]:
				xmin = 2303.4555
				xmax = 2303.5655
				text = "ain't"
			intervals [5077]:
				xmin = 2303.5655
				xmax = 2303.7055
				text = "gonna"
			intervals [5078]:
				xmin = 2303.7055
				xmax = 2303.8255
				text = "see"
			intervals [5079]:
				xmin = 2303.8255
				xmax = 2304.2255
				text = "rdx"
			intervals [5080]:
				xmin = 2304.2255
				xmax = 2305.0002
				text = ""
			intervals [5081]:
				xmin = 2305.0002
				xmax = 2305.1102
				text = "i'm"
			intervals [5082]:
				xmin = 2305.1102
				xmax = 2305.1602
				text = ""
			intervals [5083]:
				xmin = 2305.1602
				xmax = 2305.2302
				text = "on"
			intervals [5084]:
[truncated: 2,569,268 more chars]
