# Supplementary material for: Considering Performance in the Automated and Manual Coding of Sociolinguistic Variables: Lessons From Variable (ING)
Source: Front Artif Intell. 2021 Apr 29;4:648543. doi: 10.3389/frai.2021.648543 (PMC8117961; doi:10.3389/frai.2021.648543)
Supplement: Supplementary file 6 [file Data_Sheet_6.ZIP › CORAAL_VARAligned_as_TextGrids_p2/DCB_se3_ag4_m_02_5.TextGrid]

File type = "ooTextFile"
Object class = "TextGrid"

xmin = 0.0
xmax = 313.2
tiers? <exists>
size = 4
item []:
	item [1]:
		class = "IntervalTier"
		name = "DCB_se3_ag4_m_02 - words"
		xmin = 0.0
		xmax = 313.2
		intervals: size = 755
			intervals [1]:
				xmin = 0.0
				xmax = 0.4632
				text = ""
			intervals [2]:
				xmin = 0.4632
				xmax = 0.6132
				text = "but"
			intervals [3]:
				xmin = 0.6132
				xmax = 0.7032
				text = "there"
			intervals [4]:
				xmin = 0.7032
				xmax = 0.7632
				text = "s"
			intervals [5]:
				xmin = 0.7632
				xmax = 0.9532
				text = "one"
			intervals [6]:
				xmin = 0.9532
				xmax = 1.1232
				text = "thing"
			intervals [7]:
				xmin = 1.1232
				xmax = 1.3132
				text = "that"
			intervals [8]:
				xmin = 1.3132
				xmax = 1.3932
				text = ""
			intervals [9]:
				xmin = 1.3932
				xmax = 1.5432
				text = "i"
			intervals [10]:
				xmin = 1.5432
				xmax = 1.7532
				text = "wanted"
			intervals [11]:
				xmin = 1.7532
				xmax = 1.8132
				text = "to"
			intervals [12]:
				xmin = 1.8132
				xmax = 1.9632
				text = "get"
			intervals [13]:
				xmin = 1.9632
				xmax = 2.2232
				text = "back"
			intervals [14]:
				xmin = 2.2232
				xmax = 2.4732
				text = "to"
			intervals [15]:
				xmin = 2.4732
				xmax = 2.6232
				text = "that"
			intervals [16]:
				xmin = 2.6232
				xmax = 2.6632
				text = ""
			intervals [17]:
				xmin = 2.6632
				xmax = 2.9832
				text = "you"
			intervals [18]:
				xmin = 2.9832
				xmax = 3.6688
				text = ""
			intervals [19]:
				xmin = 3.6688
				xmax = 3.9188
				text = "you"
			intervals [20]:
				xmin = 3.9188
				xmax = 4.4088
				text = "mentioned"
			intervals [21]:
				xmin = 4.4088
				xmax = 4.8288
				text = "early"
			intervals [22]:
				xmin = 4.8288
				xmax = 5.1588
				text = "on"
			intervals [23]:
				xmin = 5.1588
				xmax = 5.2888
				text = "and"
			intervals [24]:
				xmin = 5.2888
				xmax = 5.4088
				text = "you"
			intervals [25]:
				xmin = 5.4088
				xmax = 5.6188
				text = "wanted"
			intervals [26]:
				xmin = 5.6188
				xmax = 5.7088
				text = "to"
			intervals [27]:
				xmin = 5.7088
				xmax = 5.9688
				text = "talk"
			intervals [28]:
				xmin = 5.9688
				xmax = 6.1788
				text = "about"
			intervals [29]:
				xmin = 6.1788
				xmax = 6.2688
				text = "that"
			intervals [30]:
				xmin = 6.2688
				xmax = 6.3888
				text = "we"
			intervals [31]:
				xmin = 6.3888
				xmax = 6.6488
				text = "haven't"
			intervals [32]:
				xmin = 6.6488
				xmax = 6.9288
				text = "talked"
			intervals [33]:
				xmin = 6.9288
				xmax = 7.1588
				text = "about"
			intervals [34]:
				xmin = 7.1588
				xmax = 7.2188
				text = "it"
			intervals [35]:
				xmin = 7.2188
				xmax = 7.4972
				text = ""
			intervals [36]:
				xmin = 7.4972
				xmax = 7.5772
				text = "and"
			intervals [37]:
				xmin = 7.5772
				xmax = 7.7272
				text = "that"
			intervals [38]:
				xmin = 7.7272
				xmax = 7.8572
				text = "was"
			intervals [39]:
				xmin = 7.8572
				xmax = 7.9272
				text = "the"
			intervals [40]:
				xmin = 7.9272
				xmax = 8.1472
				text = "whole"
			intervals [41]:
				xmin = 8.1472
				xmax = 8.3272
				text = "thing"
			intervals [42]:
				xmin = 8.3272
				xmax = 8.5972
				text = "about"
			intervals [43]:
				xmin = 8.5972
				xmax = 8.7472
				text = "s"
			intervals [44]:
				xmin = 8.7472
				xmax = 8.8476
				text = ""
			intervals [45]:
				xmin = 8.8476
				xmax = 8.9876
				text = "s"
			intervals [46]:
				xmin = 8.9876
				xmax = 9.1476
				text = "where"
			intervals [47]:
				xmin = 9.1476
				xmax = 9.1776
				text = "d"
			intervals [48]:
				xmin = 9.1776
				xmax = 9.2476
				text = "you"
			intervals [49]:
				xmin = 9.2476
				xmax = 9.3176
				text = "go"
			intervals [50]:
				xmin = 9.3176
				xmax = 9.4076
				text = "to"
			intervals [51]:
				xmin = 9.4076
				xmax = 9.7276
				text = "school"
			intervals [52]:
				xmin = 9.7276
				xmax = 11.0721
				text = ""
			intervals [53]:
				xmin = 11.0721
				xmax = 11.3421
				text = "okay"
			intervals [54]:
				xmin = 11.3421
				xmax = 11.9523
				text = ""
			intervals [55]:
				xmin = 11.9523
				xmax = 12.5523
				text = "so"
			intervals [56]:
				xmin = 12.5523
				xmax = 14.024
				text = ""
			intervals [57]:
				xmin = 14.024
				xmax = 14.214
				text = "there"
			intervals [58]:
				xmin = 14.214
				xmax = 14.254
				text = "are"
			intervals [59]:
				xmin = 14.254
				xmax = 14.584
				text = "probably"
			intervals [60]:
				xmin = 14.584
				xmax = 14.644
				text = "a"
			intervals [61]:
				xmin = 14.644
				xmax = 14.854
				text = "lot"
			intervals [62]:
				xmin = 14.854
				xmax = 14.914
				text = "of"
			intervals [63]:
				xmin = 14.914
				xmax = 15.244
				text = "different"
			intervals [64]:
				xmin = 15.244
				xmax = 15.604
				text = "reasons"
			intervals [65]:
				xmin = 15.604
				xmax = 15.924
				text = "why"
			intervals [66]:
				xmin = 15.924
				xmax = 15.974
				text = ""
			intervals [67]:
				xmin = 15.974
				xmax = 16.584
				text = "people"
			intervals [68]:
				xmin = 16.584
				xmax = 17.6767
				text = ""
			intervals [69]:
				xmin = 17.6767
				xmax = 17.8667
				text = "that"
			intervals [70]:
				xmin = 17.8667
				xmax = 18.0767
				text = "people"
			intervals [71]:
				xmin = 18.0767
				xmax = 18.2067
				text = "would"
			intervals [72]:
				xmin = 18.2067
				xmax = 18.5167
				text = "attribute"
			intervals [73]:
				xmin = 18.5167
				xmax = 18.6467
				text = "it"
			intervals [74]:
				xmin = 18.6467
				xmax = 18.8367
				text = "why"
			intervals [75]:
				xmin = 18.8367
				xmax = 19.0167
				text = "that"
			intervals [76]:
				xmin = 19.0167
				xmax = 19.0767
				text = "s"
			intervals [77]:
				xmin = 19.0767
				xmax = 19.5467
				text = "important"
			intervals [78]:
				xmin = 19.5467
				xmax = 19.7067
				text = "why"
			intervals [79]:
				xmin = 19.7067
				xmax = 19.9367
				text = "that"
			intervals [80]:
				xmin = 19.9367
				xmax = 19.9667
				text = "s"
			intervals [81]:
				xmin = 19.9667
				xmax = 20.2767
				text = "sort"
			intervals [82]:
				xmin = 20.2767
				xmax = 20.3667
				text = "of"
			intervals [83]:
				xmin = 20.3667
				xmax = 20.6767
				text = "unique"
			intervals [84]:
				xmin = 20.6767
				xmax = 20.7067
				text = ""
			intervals [85]:
				xmin = 20.7067
				xmax = 20.9567
				text = "here"
			intervals [86]:
				xmin = 20.9567
				xmax = 22.2988
				text = ""
			intervals [87]:
				xmin = 22.2988
				xmax = 22.4288
				text = "but"
			intervals [88]:
				xmin = 22.4288
				xmax = 22.5188
				text = "i"
			intervals [89]:
				xmin = 22.5188
				xmax = 22.6888
				text = "can"
			intervals [90]:
				xmin = 22.6888
				xmax = 22.9688
				text = "tell"
			intervals [91]:
				xmin = 22.9688
				xmax = 23.3188
				text = "you"
			intervals [92]:
				xmin = 23.3188
				xmax = 23.6691
				text = ""
			intervals [93]:
				xmin = 23.6691
				xmax = 23.8591
				text = "that"
			intervals [94]:
				xmin = 23.8591
				xmax = 24.0391
				text = "i"
			intervals [95]:
				xmin = 24.0391
				xmax = 24.5191
				text = "remember"
			intervals [96]:
				xmin = 24.5191
				xmax = 24.8291
				text = "early"
			intervals [97]:
				xmin = 24.8291
				xmax = 25.1291
				text = "on"
			intervals [98]:
				xmin = 25.1291
				xmax = 26.3908
				text = ""
			intervals [99]:
				xmin = 26.3908
				xmax = 26.5708
				text = "there"
			intervals [100]:
				xmin = 26.5708
				xmax = 26.7908
				text = "was"
			intervals [101]:
				xmin = 26.7908
				xmax = 26.8708
				text = ""
			intervals [102]:
				xmin = 26.8708
				xmax = 27.6008
				text = "huge"
			intervals [103]:
				xmin = 27.6008
				xmax = 28.8608
				text = "rivalries"
			intervals [104]:
				xmin = 28.8608
				xmax = 29.4526
				text = ""
			intervals [105]:
				xmin = 29.4526
				xmax = 29.9426
				text = "between"
			intervals [106]:
				xmin = 29.9426
				xmax = 30.0526
				text = "the"
			intervals [107]:
				xmin = 30.0526
				xmax = 30.7226
				text = "schools"
			intervals [108]:
				xmin = 30.7226
				xmax = 32.1218
				text = ""
			intervals [109]:
				xmin = 32.1218
				xmax = 32.7018
				text = "and"
			intervals [110]:
				xmin = 32.7018
				xmax = 32.9159
				text = ""
			intervals [111]:
				xmin = 32.9159
				xmax = 33.0959
				text = "on"
			intervals [112]:
				xmin = 33.0959
				xmax = 33.1459
				text = "a"
			intervals [113]:
				xmin = 33.1459
				xmax = 33.6159
				text = "number"
			intervals [114]:
				xmin = 33.6159
				xmax = 33.7059
				text = "of"
			intervals [115]:
				xmin = 33.7059
				xmax = 34.0859
				text = "different"
			intervals [116]:
				xmin = 34.0859
				xmax = 34.4259
				text = "levels"
			intervals [117]:
				xmin = 34.4259
				xmax = 34.6259
				text = "so"
			intervals [118]:
				xmin = 34.6259
				xmax = 34.7959
				text = "there"
			intervals [119]:
				xmin = 34.7959
				xmax = 35.1459
				text = "was"
			intervals [120]:
				xmin = 35.1459
				xmax = 35.4243
				text = ""
			intervals [121]:
				xmin = 35.4243
				xmax = 35.6043
				text = "in"
			intervals [122]:
				xmin = 35.6043
				xmax = 36.2543
				text = "sports"
			intervals [123]:
				xmin = 36.2543
				xmax = 37.7716
				text = ""
			intervals [124]:
				xmin = 37.7716
				xmax = 38.0116
				text = "in"
			intervals [125]:
				xmin = 38.0116
				xmax = 39.0016
				text = "academics"
			intervals [126]:
				xmin = 39.0016
				xmax = 39.959
				text = ""
			intervals [127]:
				xmin = 39.959
				xmax = 40.619
				text = "um"
			intervals [128]:
				xmin = 40.619
				xmax = 41.4951
				text = ""
			intervals [129]:
				xmin = 41.4951
				xmax = 41.7951
				text = "all"
			intervals [130]:
				xmin = 41.7951
				xmax = 41.8751
				text = "of"
			intervals [131]:
				xmin = 41.8751
				xmax = 41.9851
				text = "the"
			intervals [132]:
				xmin = 41.9851
				xmax = 42.8651
				text = "schools"
			intervals [133]:
				xmin = 42.8651
				xmax = 43.2902
				text = ""
			intervals [134]:
				xmin = 43.2902
				xmax = 43.6902
				text = "used"
			intervals [135]:
				xmin = 43.6902
				xmax = 43.8802
				text = "to"
			intervals [136]:
				xmin = 43.8802
				xmax = 44.9302
				text = "have"
			intervals [137]:
				xmin = 44.9302
				xmax = 45.4681
				text = ""
			intervals [138]:
				xmin = 45.4681
				xmax = 46.2381
				text = "rotc"
			intervals [139]:
				xmin = 46.2381
				xmax = 46.9581
				text = "programs"
			intervals [140]:
				xmin = 46.9581
				xmax = 49.0642
				text = ""
			intervals [141]:
				xmin = 49.0642
				xmax = 49.8942
				text = "and"
			intervals [142]:
				xmin = 49.8942
				xmax = 50.4936
				text = ""
			intervals [143]:
				xmin = 50.4936
				xmax = 50.8936
				text = "every"
			intervals [144]:
				xmin = 50.8936
				xmax = 51.5236
				text = "year"
			intervals [145]:
				xmin = 51.5236
				xmax = 52.2492
				text = ""
			intervals [146]:
				xmin = 52.2492
				xmax = 52.4192
				text = "they"
			intervals [147]:
				xmin = 52.4192
				xmax = 52.5192
				text = "would"
			intervals [148]:
				xmin = 52.5192
				xmax = 52.7592
				text = "have"
			intervals [149]:
				xmin = 52.7592
				xmax = 52.8692
				text = "a"
			intervals [150]:
				xmin = 52.8692
				xmax = 53.8192
				text = "huge"
			intervals [151]:
				xmin = 53.8192
				xmax = 54.1031
				text = ""
			intervals [152]:
				xmin = 54.1031
				xmax = 55.1231
				text = "huge"
			intervals [153]:
				xmin = 55.1231
				xmax = 55.3822
				text = ""
			intervals [154]:
				xmin = 55.3822
				xmax = 56.2322
				text = "competition"
			intervals [155]:
				xmin = 56.2322
				xmax = 57.421
				text = ""
			intervals [156]:
				xmin = 57.421
				xmax = 57.651
				text = "it"
			intervals [157]:
				xmin = 57.651
				xmax = 57.921
				text = "was"
			intervals [158]:
				xmin = 57.921
				xmax = 58.111
				text = "a"
			intervals [159]:
				xmin = 58.111
				xmax = 58.831
				text = "really"
			intervals [160]:
				xmin = 58.831
				xmax = 58.861
				text = ""
			intervals [161]:
				xmin = 58.861
				xmax = 59.541
				text = "really"
			intervals [162]:
				xmin = 59.541
				xmax = 59.7004
				text = ""
			intervals [163]:
				xmin = 59.7004
				xmax = 60.0704
				text = "big"
			intervals [164]:
				xmin = 60.0704
				xmax = 60.2921
				text = ""
			intervals [165]:
				xmin = 60.2921
				xmax = 60.8421
				text = "deal"
			intervals [166]:
				xmin = 60.8421
				xmax = 62.3679
				text = ""
			intervals [167]:
				xmin = 62.3679
				xmax = 63.0079
				text = "and"
			intervals [168]:
				xmin = 63.0079
				xmax = 63.2811
				text = ""
			intervals [169]:
				xmin = 63.2811
				xmax = 63.4311
				text = "the"
			intervals [170]:
				xmin = 63.4311
				xmax = 64.0211
				text = "schools"
			intervals [171]:
				xmin = 64.0211
				xmax = 64.1511
				text = "the"
			intervals [172]:
				xmin = 64.1511
				xmax = 64.2211
				text = ""
			intervals [173]:
				xmin = 64.2211
				xmax = 64.3711
				text = "the"
			intervals [174]:
				xmin = 64.3711
				xmax = 64.5711
				text = ""
			intervals [175]:
				xmin = 64.5711
				xmax = 64.7211
				text = "the"
			intervals [176]:
				xmin = 64.7211
				xmax = 65.0811
				text = "guys"
			intervals [177]:
				xmin = 65.0811
				xmax = 65.1611
				text = "in"
			intervals [178]:
				xmin = 65.1611
				xmax = 65.2611
				text = "the"
			intervals [179]:
				xmin = 65.2611
				xmax = 65.9311
				text = "program"
			intervals [180]:
				xmin = 65.9311
				xmax = 66.2355
				text = ""
			intervals [181]:
				xmin = 66.2355
				xmax = 66.3855
				text = "they"
			intervals [182]:
				xmin = 66.3855
				xmax = 66.5555
				text = "had"
			intervals [183]:
				xmin = 66.5555
				xmax = 66.7155
				text = "this"
			intervals [184]:
				xmin = 66.7155
				xmax = 67.0455
				text = "drill"
			intervals [185]:
				xmin = 67.0455
				xmax = 67.8755
				text = "competition"
			intervals [186]:
				xmin = 67.8755
				xmax = 68.2505
				text = ""
			intervals [187]:
				xmin = 68.2505
				xmax = 68.4005
				text = "they"
			intervals [188]:
				xmin = 68.4005
				xmax = 68.5805
				text = "would"
			intervals [189]:
				xmin = 68.5805
				xmax = 69.2205
				text = "train"
			intervals [190]:
				xmin = 69.2205
				xmax = 69.3605
				text = "they"
			intervals [191]:
				xmin = 69.3605
				xmax = 69.4905
				text = "would"
			intervals [192]:
				xmin = 69.4905
				xmax = 69.7905
				text = "train"
			intervals [193]:
				xmin = 69.7905
				xmax = 69.9305
				text = "as"
			intervals [194]:
				xmin = 69.9305
				xmax = 70.3905
				text = "hard"
			intervals [195]:
				xmin = 70.3905
				xmax = 70.4205
				text = ""
			intervals [196]:
				xmin = 70.4205
				xmax = 70.9705
				text = "as"
			intervals [197]:
				xmin = 70.9705
				xmax = 71.1524
				text = ""
			intervals [198]:
				xmin = 71.1524
				xmax = 71.2824
				text = "the"
			intervals [199]:
				xmin = 71.2824
				xmax = 71.8824
				text = "basketball"
			intervals [200]:
				xmin = 71.8824
				xmax = 71.9624
				text = "and"
			intervals [201]:
				xmin = 71.9624
				xmax = 72.3524
				text = "football"
			intervals [202]:
				xmin = 72.3524
				xmax = 72.7024
				text = "players"
			intervals [203]:
				xmin = 72.7024
				xmax = 72.7924
				text = "would"
			intervals [204]:
				xmin = 72.7924
				xmax = 73.1224
				text = "train"
			intervals [205]:
				xmin = 73.1224
				xmax = 73.7079
				text = ""
			intervals [206]:
				xmin = 73.7079
				xmax = 73.8479
				text = "it"
			intervals [207]:
				xmin = 73.8479
				xmax = 74.0679
				text = "was"
			intervals [208]:
				xmin = 74.0679
				xmax = 74.2279
				text = "a"
			intervals [209]:
				xmin = 74.2279
				xmax = 74.7679
				text = "really"
			intervals [210]:
				xmin = 74.7679
				xmax = 75.0979
				text = "really"
			intervals [211]:
				xmin = 75.0979
				xmax = 75.2979
				text = "big"
			intervals [212]:
				xmin = 75.2979
				xmax = 75.3379
				text = ""
			intervals [213]:
				xmin = 75.3379
				xmax = 75.6379
				text = "deal"
			intervals [214]:
				xmin = 75.6379
				xmax = 76.6632
				text = ""
			intervals [215]:
				xmin = 76.6632
				xmax = 77.4532
				text = "and"
			intervals [216]:
				xmin = 77.4532
				xmax = 78.1032
				text = "um"
			intervals [217]:
				xmin = 78.1032
				xmax = 78.4837
				text = ""
			intervals [218]:
				xmin = 78.4837
				xmax = 78.5737
				text = "there"
			intervals [219]:
				xmin = 78.5737
				xmax = 78.7037
				text = "was"
			intervals [220]:
				xmin = 78.7037
				xmax = 78.8737
				text = "a"
			intervals [221]:
				xmin = 78.8737
				xmax = 79.1437
				text = "lot"
			intervals [222]:
				xmin = 79.1437
				xmax = 79.2137
				text = "of"
			intervals [223]:
				xmin = 79.2137
				xmax = 79.6837
				text = "public"
			intervals [224]:
				xmin = 79.6837
				xmax = 80.3337
				text = "recognition"
			intervals [225]:
				xmin = 80.3337
				xmax = 80.4937
				text = "for"
			intervals [226]:
				xmin = 80.4937
				xmax = 80.7337
				text = "that"
			intervals [227]:
				xmin = 80.7337
				xmax = 81.4935
				text = ""
			intervals [228]:
				xmin = 81.4935
				xmax = 81.8735
				text = "um"
			intervals [229]:
				xmin = 81.8735
				xmax = 82.3535
				text = "growing"
			intervals [230]:
				xmin = 82.3535
				xmax = 82.6835
				text = "up"
			intervals [231]:
				xmin = 82.6835
				xmax = 83.1475
				text = ""
			intervals [232]:
				xmin = 83.1475
				xmax = 83.4575
				text = "here"
			intervals [233]:
				xmin = 83.4575
				xmax = 83.5975
				text = "when"
			intervals [234]:
				xmin = 83.5975
				xmax = 83.7175
				text = "i"
			intervals [235]:
				xmin = 83.7175
				xmax = 83.8475
				text = "was"
			intervals [236]:
				xmin = 83.8475
				xmax = 83.9375
				text = "in"
			intervals [237]:
				xmin = 83.9375
				xmax = 84.1675
				text = "high"
			intervals [238]:
				xmin = 84.1675
				xmax = 84.5375
				text = "school"
			intervals [239]:
				xmin = 84.5375
				xmax = 86.0352
				text = ""
			intervals [240]:
				xmin = 86.0352
				xmax = 86.1252
				text = "we"
			intervals [241]:
				xmin = 86.1252
				xmax = 86.2952
				text = "had"
			intervals [242]:
				xmin = 86.2952
				xmax = 86.3852
				text = "the"
			intervals [243]:
				xmin = 86.3852
				xmax = 86.8752
				text = "washington"
			intervals [244]:
				xmin = 86.8752
				xmax = 87.2452
				text = "post"
			intervals [245]:
				xmin = 87.2452
				xmax = 87.3352
				text = "and"
			intervals [246]:
				xmin = 87.3352
				xmax = 87.5252
				text = "the"
			intervals [247]:
				xmin = 87.5252
				xmax = 88.0015
				text = ""
			intervals [248]:
				xmin = 88.0015
				xmax = 88.4815
				text = "washington"
			intervals [249]:
				xmin = 88.4815
				xmax = 88.5115
				text = ""
			intervals [250]:
				xmin = 88.5115
				xmax = 88.6015
				text = "the"
			intervals [251]:
				xmin = 88.6015
				xmax = 88.9315
				text = "evening"
			intervals [252]:
				xmin = 88.9315
				xmax = 89.3715
				text = "star"
			intervals [253]:
				xmin = 89.3715
				xmax = 89.8815
				text = ""
			intervals [254]:
				xmin = 89.8815
				xmax = 90.0615
				text = "two"
			intervals [255]:
				xmin = 90.0615
				xmax = 90.7415
				text = "newspapers"
			intervals [256]:
				xmin = 90.7415
				xmax = 92.437
				text = ""
			intervals [257]:
				xmin = 92.437
				xmax = 93.077
				text = "the"
			intervals [258]:
				xmin = 93.077
				xmax = 93.2882
				text = ""
			intervals [259]:
				xmin = 93.2882
				xmax = 93.5882
				text = "high"
			intervals [260]:
				xmin = 93.5882
				xmax = 94.1582
				text = "school"
			intervals [261]:
				xmin = 94.1582
				xmax = 94.3529
				text = ""
			intervals [262]:
				xmin = 94.3529
				xmax = 95.2429
				text = "sports"
			intervals [263]:
				xmin = 95.2429
				xmax = 96.6744
				text = ""
			intervals [264]:
				xmin = 96.6744
				xmax = 97.5044
				text = "dominated"
			intervals [265]:
				xmin = 97.5044
				xmax = 97.929
				text = ""
			intervals [266]:
				xmin = 97.929
				xmax = 98.059
				text = "the"
			intervals [267]:
				xmin = 98.059
				xmax = 98.509
				text = "sports"
			intervals [268]:
				xmin = 98.509
				xmax = 99.179
				text = "pages"
			intervals [269]:
				xmin = 99.179
				xmax = 99.5484
				text = ""
			intervals [270]:
				xmin = 99.5484
				xmax = 100.1184
				text = "on"
			intervals [271]:
				xmin = 100.1184
				xmax = 102.5037
				text = ""
			intervals [272]:
				xmin = 102.5037
				xmax = 103.1637
				text = "saturday"
			intervals [273]:
				xmin = 103.1637
				xmax = 103.2937
				text = "and"
			intervals [274]:
				xmin = 103.2937
				xmax = 103.7437
				text = "sunday"
			intervals [275]:
				xmin = 103.7437
				xmax = 104.198
				text = ""
			intervals [276]:
				xmin = 104.198
				xmax = 104.448
				text = "not"
			intervals [277]:
				xmin = 104.448
				xmax = 104.6706
				text = ""
			intervals [278]:
				xmin = 104.6706
				xmax = 104.8106
				text = "the"
			intervals [279]:
				xmin = 104.8106
				xmax = 105.3506
				text = "professional"
			intervals [280]:
				xmin = 105.3506
				xmax = 105.7806
				text = "sports"
			intervals [281]:
				xmin = 105.7806
				xmax = 106.0156
				text = ""
			intervals [282]:
				xmin = 106.0156
				xmax = 106.1356
				text = "the"
			intervals [283]:
				xmin = 106.1356
				xmax = 106.4456
				text = "high"
			intervals [284]:
				xmin = 106.4456
				xmax = 106.7556
				text = "school"
			intervals [285]:
				xmin = 106.7556
				xmax = 107.2656
				text = "sports"
			intervals [286]:
				xmin = 107.2656
				xmax = 108.2014
				text = ""
			intervals [287]:
				xmin = 108.2014
				xmax = 109.1114
				text = "dominated"
			intervals [288]:
				xmin = 109.1114
				xmax = 109.5026
				text = ""
			intervals [289]:
				xmin = 109.5026
				xmax = 109.6426
				text = "the"
			intervals [290]:
				xmin = 109.6426
				xmax = 110.0726
				text = "sports"
			intervals [291]:
				xmin = 110.0726
				xmax = 110.8426
				text = "pages"
			intervals [292]:
				xmin = 110.8426
				xmax = 111.6404
				text = ""
			intervals [293]:
				xmin = 111.6404
				xmax = 111.8204
				text = "on"
			intervals [294]:
				xmin = 111.8204
				xmax = 112.2304
				text = "saturday"
			intervals [295]:
				xmin = 112.2304
				xmax = 112.3204
				text = "and"
			intervals [296]:
				xmin = 112.3204
				xmax = 112.6604
				text = "sunday"
			intervals [297]:
				xmin = 112.6604
				xmax = 115.6983
				text = ""
			intervals [298]:
				xmin = 115.6983
				xmax = 116.4783
				text = "and"
			intervals [299]:
				xmin = 116.4783
				xmax = 117.6138
				text = ""
			intervals [300]:
				xmin = 117.6138
				xmax = 117.9038
				text = "that"
			intervals [301]:
				xmin = 117.9038
				xmax = 118.1738
				text = "was"
			intervals [302]:
				xmin = 118.1738
				xmax = 118.3838
				text = "a"
			intervals [303]:
				xmin = 118.3838
				xmax = 118.5624
				text = ""
			intervals [304]:
				xmin = 118.5624
				xmax = 118.8324
				text = "high"
			intervals [305]:
				xmin = 118.8324
				xmax = 119.1424
				text = "school"
			intervals [306]:
				xmin = 119.1424
				xmax = 119.6024
				text = "sports"
			intervals [307]:
				xmin = 119.6024
				xmax = 119.9424
				text = "was"
			intervals [308]:
				xmin = 119.9424
				xmax = 119.9724
				text = ""
			intervals [309]:
				xmin = 119.9724
				xmax = 120.9724
				text = "huge"
			intervals [310]:
				xmin = 120.9724
				xmax = 121.446
				text = ""
			intervals [311]:
				xmin = 121.446
				xmax = 121.796
				text = "here"
			intervals [312]:
				xmin = 121.796
				xmax = 123.4351
				text = ""
			intervals [313]:
				xmin = 123.4351
				xmax = 123.7551
				text = "and"
			intervals [314]:
				xmin = 123.7551
				xmax = 124.2551
				text = "so"
			intervals [315]:
				xmin = 124.2551
				xmax = 124.2851
				text = ""
			intervals [316]:
				xmin = 124.2851
				xmax = 124.4051
				text = "there"
			intervals [317]:
				xmin = 124.4051
				xmax = 124.5651
				text = "was"
			intervals [318]:
				xmin = 124.5651
				xmax = 124.7251
				text = "a"
			intervals [319]:
				xmin = 124.7251
				xmax = 125.0051
				text = "lot"
			intervals [320]:
				xmin = 125.0051
				xmax = 125.0951
				text = "of"
			intervals [321]:
				xmin = 125.0951
				xmax = 125.5251
				text = "school"
			intervals [322]:
				xmin = 125.5251
				xmax = 126.1251
				text = "spirit"
			intervals [323]:
				xmin = 126.1251
				xmax = 126.2651
				text = ""
			intervals [324]:
				xmin = 126.2651
				xmax = 127.0951
				text = "around"
			intervals [325]:
				xmin = 127.0951
				xmax = 129.2657
				text = ""
			intervals [326]:
				xmin = 129.2657
				xmax = 129.4157
				text = "the"
			intervals [327]:
				xmin = 129.4157
				xmax = 129.4457
				text = ""
			intervals [328]:
				xmin = 129.4457
				xmax = 129.5957
				text = "the"
			intervals [329]:
				xmin = 129.5957
				xmax = 130.2957
				text = "rivalry"
			intervals [330]:
				xmin = 130.2957
				xmax = 131.1557
				text = "between"
			intervals [331]:
				xmin = 131.1557
				xmax = 132.0419
				text = ""
			intervals [332]:
				xmin = 132.0419
				xmax = 132.4919
				text = "the"
			intervals [333]:
				xmin = 132.4919
				xmax = 133.0287
				text = ""
			intervals [334]:
				xmin = 133.0287
				xmax = 133.4187
				text = "school"
			intervals [335]:
				xmin = 133.4187
				xmax = 133.8187
				text = "teams"
			intervals [336]:
				xmin = 133.8187
				xmax = 133.9387
				text = "and"
			intervals [337]:
				xmin = 133.9387
				xmax = 134.0987
				text = "there"
			intervals [338]:
				xmin = 134.0987
				xmax = 134.2387
				text = "were"
			intervals [339]:
				xmin = 134.2387
				xmax = 134.6187
				text = "certain"
			intervals [340]:
				xmin = 134.6187
				xmax = 135.1387
				text = "schools"
			intervals [341]:
				xmin = 135.1387
				xmax = 135.2787
				text = "that"
			intervals [342]:
				xmin = 135.2787
				xmax = 135.7887
				text = "had"
			intervals [343]:
				xmin = 135.7887
				xmax = 136.2155
				text = ""
			intervals [344]:
				xmin = 136.2155
				xmax = 136.7155
				text = "special"
			intervals [345]:
				xmin = 136.7155
				xmax = 136.8255
				text = "and"
			intervals [346]:
				xmin = 136.8255
				xmax = 137.1855
				text = "unique"
			intervals [347]:
				xmin = 137.1855
				xmax = 137.7555
				text = "rivalries"
			intervals [348]:
				xmin = 137.7555
				xmax = 138.1455
				text = "so"
			intervals [349]:
				xmin = 138.1455
				xmax = 138.6177
				text = ""
			intervals [350]:
				xmin = 138.6177
				xmax = 138.7577
				text = "there"
			intervals [351]:
				xmin = 138.7577
				xmax = 138.8977
				text = "was"
			intervals [352]:
				xmin = 138.8977
				xmax = 138.9377
				text = "a"
			intervals [353]:
				xmin = 138.9377
				xmax = 139.2577
				text = "huge"
			intervals [354]:
				xmin = 139.2577
				xmax = 139.8177
				text = "rivalry"
			intervals [355]:
				xmin = 139.8177
				xmax = 140.4077
				text = "between"
			intervals [356]:
				xmin = 140.4077
				xmax = 140.4377
				text = ""
			intervals [357]:
				xmin = 140.4377
				xmax = 140.8577
				text = "mckinley"
			intervals [358]:
				xmin = 140.8577
				xmax = 141.1477
				text = "tech"
			intervals [359]:
				xmin = 141.1477
				xmax = 141.2577
				text = "and"
			intervals [360]:
				xmin = 141.2577
				xmax = 141.6677
				text = "eastern"
			intervals [361]:
				xmin = 141.6677
				xmax = 143.0704
				text = ""
			intervals [362]:
				xmin = 143.0704
				xmax = 143.6904
				text = "between"
			intervals [363]:
				xmin = 143.6904
				xmax = 144.1304
				text = "coolidge"
			intervals [364]:
				xmin = 144.1304
				xmax = 144.2504
				text = "and"
			intervals [365]:
				xmin = 144.2504
				xmax = 144.8304
				text = "roosevelt"
			intervals [366]:
				xmin = 144.8304
				xmax = 145.8919
				text = ""
			intervals [367]:
				xmin = 145.8919
				xmax = 146.9319
				text = "between"
			intervals [368]:
				xmin = 146.9319
				xmax = 147.1891
				text = ""
			intervals [369]:
				xmin = 147.1891
				xmax = 147.8491
				text = "um"
			intervals [370]:
				xmin = 147.8491
				xmax = 148.3146
				text = ""
			intervals [371]:
				xmin = 148.3146
				xmax = 148.7646
				text = "dunbar"
			intervals [372]:
				xmin = 148.7646
				xmax = 148.9146
				text = "and"
			intervals [373]:
				xmin = 148.9146
				xmax = 149.5446
				text = "cardozo"
			intervals [374]:
				xmin = 149.5446
				xmax = 150.0939
				text = ""
			intervals [375]:
				xmin = 150.0939
				xmax = 150.4839
				text = "between"
			intervals [376]:
				xmin = 150.4839
				xmax = 151.0439
				text = "roosevelt"
			intervals [377]:
				xmin = 151.0439
				xmax = 151.1439
				text = "and"
			intervals [378]:
				xmin = 151.1439
				xmax = 151.7739
				text = "cardozo"
			intervals [379]:
				xmin = 151.7739
				xmax = 152.6919
				text = ""
			intervals [380]:
				xmin = 152.6919
				xmax = 153.3019
				text = "um"
			intervals [381]:
				xmin = 153.3019
				xmax = 153.3519
				text = ""
			intervals [382]:
				xmin = 153.3519
				xmax = 153.6519
				text = "later"
			intervals [383]:
				xmin = 153.6519
				xmax = 153.9819
				text = "on"
			intervals [384]:
				xmin = 153.9819
				xmax = 154.0819
				text = "there"
			intervals [385]:
				xmin = 154.0819
				xmax = 154.1919
				text = "was"
			intervals [386]:
				xmin = 154.1919
				xmax = 154.2619
				text = "a"
			intervals [387]:
				xmin = 154.2619
				xmax = 154.4719
				text = "big"
			intervals [388]:
				xmin = 154.4719
				xmax = 155.0519
				text = "rivalry"
			intervals [389]:
				xmin = 155.0519
				xmax = 155.8519
				text = "between"
			intervals [390]:
				xmin = 155.8519
				xmax = 156.8105
				text = ""
			intervals [391]:
				xmin = 156.8105
				xmax = 157.2005
				text = "uh"
			intervals [392]:
				xmin = 157.2005
				xmax = 157.8805
				text = "western"
			intervals [393]:
				xmin = 157.8805
				xmax = 158.1405
				text = "and"
			intervals [394]:
				xmin = 158.1405
				xmax = 158.8005
				text = "cardozo"
			intervals [395]:
				xmin = 158.8005
				xmax = 159.5149
				text = ""
			intervals [396]:
				xmin = 159.5149
				xmax = 160.3349
				text = "um"
			intervals [397]:
				xmin = 160.3349
				xmax = 160.973
				text = ""
			intervals [398]:
				xmin = 160.973
				xmax = 161.633
				text = "so"
			intervals [399]:
				xmin = 161.633
				xmax = 163.715
				text = ""
			intervals [400]:
				xmin = 163.715
				xmax = 164.085
				text = "people"
			intervals [401]:
				xmin = 164.085
				xmax = 164.215
				text = "were"
			intervals [402]:
				xmin = 164.215
				xmax = 165.015
				text = "very"
			intervals [403]:
				xmin = 165.015
				xmax = 165.2228
				text = ""
			intervals [404]:
				xmin = 165.2228
				xmax = 165.8028
				text = "connected"
			intervals [405]:
				xmin = 165.8028
				xmax = 165.9228
				text = "and"
			intervals [406]:
				xmin = 165.9228
				xmax = 165.9628
				text = ""
			intervals [407]:
				xmin = 165.9628
				xmax = 166.3928
				text = "very"
			intervals [408]:
				xmin = 166.3928
				xmax = 166.8128
				text = "loyal"
			intervals [409]:
				xmin = 166.8128
				xmax = 167.4428
				text = "to"
			intervals [410]:
				xmin = 167.4428
				xmax = 168.0956
				text = ""
			intervals [411]:
				xmin = 168.0956
				xmax = 168.5756
				text = "their"
			intervals [412]:
				xmin = 168.5756
				xmax = 168.7664
				text = ""
			intervals [413]:
				xmin = 168.7664
				xmax = 169.0864
				text = "their"
			intervals [414]:
				xmin = 169.0864
				xmax = 169.1164
				text = ""
			intervals [415]:
				xmin = 169.1164
				xmax = 169.2964
				text = "their"
			intervals [416]:
				xmin = 169.2964
				xmax = 169.5464
				text = "high"
			intervals [417]:
				xmin = 169.5464
				xmax = 169.9264
				text = "schools"
			intervals [418]:
				xmin = 169.9264
				xmax = 170.1964
				text = "and"
			intervals [419]:
				xmin = 170.1964
				xmax = 170.3464
				text = "and"
			intervals [420]:
				xmin = 170.3464
				xmax = 170.4764
				text = "that"
			intervals [421]:
				xmin = 170.4764
				xmax = 170.5064
				text = ""
			intervals [422]:
				xmin = 170.5064
				xmax = 170.6364
				text = "and"
			intervals [423]:
				xmin = 170.6364
				xmax = 170.7664
				text = "that"
			intervals [424]:
				xmin = 170.7664
				xmax = 170.8364
				text = ""
			intervals [425]:
				xmin = 170.8364
				xmax = 170.8664
				text = "s"
			intervals [426]:
				xmin = 170.8664
				xmax = 171.0564
				text = "how"
			intervals [427]:
				xmin = 171.0564
				xmax = 171.4564
				text = "you"
			intervals [428]:
				xmin = 171.4564
				xmax = 172.2634
				text = ""
			intervals [429]:
				xmin = 172.2634
				xmax = 172.5934
				text = "you"
			intervals [430]:
				xmin = 172.5934
				xmax = 172.7134
				text = ""
			intervals [431]:
				xmin = 172.7134
				xmax = 172.8834
				text = "you"
			intervals [432]:
				xmin = 172.8834
				xmax = 173.0734
				text = "knew"
			intervals [433]:
				xmin = 173.0734
				xmax = 173.4534
				text = "people"
			intervals [434]:
				xmin = 173.4534
				xmax = 173.6834
				text = "and"
			intervals [435]:
				xmin = 173.6834
				xmax = 173.8534
				text = "so"
			intervals [436]:
				xmin = 173.8534
				xmax = 174.1334
				text = "when"
			intervals [437]:
				xmin = 174.1334
				xmax = 174.5257
				text = ""
			intervals [438]:
				xmin = 174.5257
				xmax = 175.1257
				text = "you"
			intervals [439]:
				xmin = 175.1257
				xmax = 175.4177
				text = ""
			intervals [440]:
				xmin = 175.4177
				xmax = 175.6977
				text = "talk"
			intervals [441]:
				xmin = 175.6977
				xmax = 175.8677
				text = "about"
			intervals [442]:
				xmin = 175.8677
				xmax = 176.0177
				text = "where"
			intervals [443]:
				xmin = 176.0177
				xmax = 176.0477
				text = "d"
			intervals [444]:
				xmin = 176.0477
				xmax = 176.1377
				text = "you"
			intervals [445]:
				xmin = 176.1377
				xmax = 176.2377
				text = "go"
			intervals [446]:
				xmin = 176.2377
				xmax = 176.3377
				text = "to"
			intervals [447]:
				xmin = 176.3377
				xmax = 176.8177
				text = "school"
			intervals [448]:
				xmin = 176.8177
				xmax = 177.1308
				text = ""
			intervals [449]:
				xmin = 177.1308
				xmax = 177.3408
				text = "that"
			intervals [450]:
				xmin = 177.3408
				xmax = 177.6008
				text = "also"
			intervals [451]:
				xmin = 177.6008
				xmax = 177.8708
				text = "told"
			intervals [452]:
				xmin = 177.8708
				xmax = 177.9708
				text = "you"
			intervals [453]:
				xmin = 177.9708
				xmax = 178.3208
				text = "something"
			intervals [454]:
				xmin = 178.3208
				xmax = 178.5408
				text = "about"
			intervals [455]:
				xmin = 178.5408
				xmax = 178.6908
				text = "where"
			intervals [456]:
				xmin = 178.6908
				xmax = 178.7908
				text = "they"
			intervals [457]:
				xmin = 178.7908
				xmax = 179.1308
				text = "lived"
			intervals [458]:
				xmin = 179.1308
				xmax = 179.2208
				text = "and"
			intervals [459]:
				xmin = 179.2208
				xmax = 179.3708
				text = "where"
			intervals [460]:
				xmin = 179.3708
				xmax = 179.4608
				text = "they"
			intervals [461]:
				xmin = 179.4608
				xmax = 179.6308
				text = "grew"
			intervals [462]:
				xmin = 179.6308
				xmax = 179.7908
				text = "up"
			intervals [463]:
				xmin = 179.7908
				xmax = 180.7522
				text = ""
			intervals [464]:
				xmin = 180.7522
				xmax = 181.2722
				text = "and"
			intervals [465]:
				xmin = 181.2722
				xmax = 181.5309
				text = ""
			intervals [466]:
				xmin = 181.5309
				xmax = 182.0509
				text = "everybody"
			intervals [467]:
				xmin = 182.0509
				xmax = 182.3709
				text = "knew"
			intervals [468]:
				xmin = 182.3709
				xmax = 182.8609
				text = "somebody"
			intervals [469]:
				xmin = 182.8609
				xmax = 182.9509
				text = "at"
			intervals [470]:
				xmin = 182.9509
				xmax = 183.1209
				text = "one"
			intervals [471]:
				xmin = 183.1209
				xmax = 183.1809
				text = "of"
			intervals [472]:
				xmin = 183.1809
				xmax = 183.2809
				text = "the"
			intervals [473]:
				xmin = 183.2809
				xmax = 183.4309
				text = "other"
			intervals [474]:
				xmin = 183.4309
				xmax = 183.9309
				text = "schools"
			intervals [475]:
				xmin = 183.9309
				xmax = 184.4562
				text = ""
			intervals [476]:
				xmin = 184.4562
				xmax = 185.1062
				text = "so"
			intervals [477]:
				xmin = 185.1062
				xmax = 185.7455
				text = ""
			intervals [478]:
				xmin = 185.7455
				xmax = 186.0555
				text = "that"
			intervals [479]:
				xmin = 186.0555
				xmax = 186.2455
				text = "was"
			intervals [480]:
				xmin = 186.2455
				xmax = 186.3655
				text = "the"
			intervals [481]:
				xmin = 186.3655
				xmax = 186.8355
				text = "way"
			intervals [482]:
				xmin = 186.8355
				xmax = 187.184
				text = ""
			intervals [483]:
				xmin = 187.184
				xmax = 187.514
				text = "that"
			intervals [484]:
				xmin = 187.514
				xmax = 187.544
				text = ""
			intervals [485]:
				xmin = 187.544
				xmax = 187.804
				text = "you"
			intervals [486]:
				xmin = 187.804
				xmax = 188.104
				text = "made"
			intervals [487]:
				xmin = 188.104
				xmax = 188.784
				text = "connections"
			intervals [488]:
				xmin = 188.784
				xmax = 189.434
				text = "so"
			intervals [489]:
				xmin = 189.434
				xmax = 189.6829
				text = ""
			intervals [490]:
				xmin = 189.6829
				xmax = 189.8829
				text = "if"
			intervals [491]:
				xmin = 189.8829
				xmax = 190.0629
				text = "you"
			intervals [492]:
				xmin = 190.0629
				xmax = 190.6629
				text = "say"
			intervals [493]:
				xmin = 190.6629
				xmax = 191.3157
				text = ""
			intervals [494]:
				xmin = 191.3157
				xmax = 191.7857
				text = "um"
			intervals [495]:
				xmin = 191.7857
				xmax = 192.4483
				text = ""
			intervals [496]:
				xmin = 192.4483
				xmax = 192.5783
				text = "i"
			intervals [497]:
				xmin = 192.5783
				xmax = 192.7783
				text = "asked"
			intervals [498]:
				xmin = 192.7783
				xmax = 192.8783
				text = "you"
			intervals [499]:
				xmin = 192.8783
				xmax = 192.9583
				text = "the"
			intervals [500]:
				xmin = 192.9583
				xmax = 193.3883
				text = "question"
			intervals [501]:
				xmin = 193.3883
				xmax = 193.5283
				text = "where"
			intervals [502]:
				xmin = 193.5283
				xmax = 193.6183
				text = "did"
			intervals [503]:
				xmin = 193.6183
				xmax = 193.6883
				text = "you"
			intervals [504]:
				xmin = 193.6883
				xmax = 193.7883
				text = "go"
			intervals [505]:
				xmin = 193.7883
				xmax = 193.8983
				text = "to"
			intervals [506]:
				xmin = 193.8983
				xmax = 194.4383
				text = "school"
			intervals [507]:
				xmin = 194.4383
				xmax = 194.6635
				text = ""
			intervals [508]:
				xmin = 194.6635
				xmax = 194.7935
				text = "you"
			intervals [509]:
				xmin = 194.7935
				xmax = 195.0335
				text = "say"
			intervals [510]:
				xmin = 195.0335
				xmax = 195.1335
				text = "you"
			intervals [511]:
				xmin = 195.1335
				xmax = 195.2635
				text = "went"
			intervals [512]:
				xmin = 195.2635
				xmax = 195.3335
				text = "to"
			intervals [513]:
				xmin = 195.3335
				xmax = 195.7135
				text = "coolidge"
			intervals [514]:
				xmin = 195.7135
				xmax = 195.8235
				text = "then"
			intervals [515]:
				xmin = 195.8235
				xmax = 195.8835
				text = "the"
			intervals [516]:
				xmin = 195.8835
				xmax = 196.1135
				text = "next"
			intervals [517]:
				xmin = 196.1135
				xmax = 196.4335
				text = "question"
			intervals [518]:
				xmin = 196.4335
				xmax = 196.6035
				text = "is"
			intervals [519]:
				xmin = 196.6035
				xmax = 196.7435
				text = "so"
			intervals [520]:
				xmin = 196.7435
				xmax = 196.9135
				text = "when"
			intervals [521]:
				xmin = 196.9135
				xmax = 197.0135
				text = "did"
			intervals [522]:
				xmin = 197.0135
				xmax = 197.0935
				text = "you"
			intervals [523]:
				xmin = 197.0935
				xmax = 197.2635
				text = "come"
			intervals [524]:
				xmin = 197.2635
				xmax = 197.3935
				text = "out"
			intervals [525]:
				xmin = 197.3935
				xmax = 197.4535
				text = "of"
			intervals [526]:
				xmin = 197.4535
				xmax = 198.0035
				text = "coolidge"
			intervals [527]:
				xmin = 198.0035
				xmax = 198.3492
				text = ""
			intervals [528]:
				xmin = 198.3492
				xmax = 198.4592
				text = "and"
			intervals [529]:
				xmin = 198.4592
				xmax = 198.6192
				text = "then"
			intervals [530]:
				xmin = 198.6192
				xmax = 198.7492
				text = "you"
			intervals [531]:
				xmin = 198.7492
				xmax = 198.9592
				text = "tell"
			intervals [532]:
				xmin = 198.9592
				xmax = 199.0592
				text = "me"
			intervals [533]:
				xmin = 199.0592
				xmax = 199.1892
				text = "when"
			intervals [534]:
				xmin = 199.1892
				xmax = 199.2892
				text = "you"
			intervals [535]:
				xmin = 199.2892
				xmax = 199.5492
				text = "came"
			intervals [536]:
				xmin = 199.5492
				xmax = 199.8692
				text = "out"
			intervals [537]:
				xmin = 199.8692
				xmax = 200.0548
				text = ""
			intervals [538]:
				xmin = 200.0548
				xmax = 200.3248
				text = "so"
			intervals [539]:
				xmin = 200.3248
				xmax = 200.5548
				text = "then"
			intervals [540]:
				xmin = 200.5548
				xmax = 200.6948
				text = "the"
			intervals [541]:
				xmin = 200.6948
				xmax = 200.7448
				text = ""
			intervals [542]:
				xmin = 200.7448
				xmax = 200.8548
				text = "the"
			intervals [543]:
				xmin = 200.8548
				xmax = 201.1748
				text = "next"
			intervals [544]:
				xmin = 201.1748
				xmax = 201.6448
				text = "response"
			intervals [545]:
				xmin = 201.6448
				xmax = 201.7748
				text = "is"
			intervals [546]:
				xmin = 201.7748
				xmax = 201.9048
				text = "well"
			intervals [547]:
				xmin = 201.9048
				xmax = 202.1148
				text = "you"
			intervals [548]:
				xmin = 202.1148
				xmax = 202.3948
				text = "must"
			intervals [549]:
				xmin = 202.3948
				xmax = 202.5248
				text = "have"
			intervals [550]:
				xmin = 202.5248
				xmax = 202.7648
				text = "been"
			intervals [551]:
				xmin = 202.7648
				xmax = 203.0448
				text = "there"
			intervals [552]:
				xmin = 203.0448
				xmax = 203.1048
				text = ""
			intervals [553]:
				xmin = 203.1048
				xmax = 203.5548
				text = "when"
			intervals [554]:
				xmin = 203.5548
				xmax = 203.7682
				text = ""
			intervals [555]:
				xmin = 203.7682
				xmax = 204.0682
				text = "so"
			intervals [556]:
				xmin = 204.0682
				xmax = 204.1682
				text = "and"
			intervals [557]:
				xmin = 204.1682
				xmax = 204.4182
				text = "so"
			intervals [558]:
				xmin = 204.4182
				xmax = 204.5082
				text = "and"
			intervals [559]:
				xmin = 204.5082
				xmax = 204.7682
				text = "so"
			intervals [560]:
				xmin = 204.7682
				xmax = 204.8582
				text = "and"
			intervals [561]:
				xmin = 204.8582
				xmax = 205.1182
				text = "so"
			intervals [562]:
				xmin = 205.1182
				xmax = 205.3782
				text = "was"
			intervals [563]:
				xmin = 205.3782
				xmax = 205.6782
				text = "there"
			intervals [564]:
				xmin = 205.6782
				xmax = 205.807
				text = ""
			intervals [565]:
				xmin = 205.807
				xmax = 206.017
				text = "did"
			intervals [566]:
				xmin = 206.017
				xmax = 206.177
				text = "you"
			intervals [567]:
				xmin = 206.177
				xmax = 206.207
				text = ""
			intervals [568]:
				xmin = 206.207
				xmax = 206.707
				text = "know"
			intervals [569]:
				xmin = 206.707
				xmax = 206.8451
				text = ""
			intervals [570]:
				xmin = 206.8451
				xmax = 207.1651
				text = "so"
			intervals [571]:
				xmin = 207.1651
				xmax = 207.2351
				text = "and"
			intervals [572]:
				xmin = 207.2351
				xmax = 207.6751
				text = "so"
			intervals [573]:
				xmin = 207.6751
				xmax = 207.7051
				text = ""
			intervals [574]:
				xmin = 207.7051
				xmax = 207.9151
				text = "who"
			intervals [575]:
				xmin = 207.9151
				xmax = 207.9451
				text = ""
			intervals [576]:
				xmin = 207.9451
				xmax = 208.3651
				text = "lived"
			intervals [577]:
				xmin = 208.3651
				xmax = 208.5978
				text = ""
			intervals [578]:
				xmin = 208.5978
				xmax = 208.8378
				text = "over"
			intervals [579]:
				xmin = 208.8378
				xmax = 209.6778
				text = "here"
			intervals [580]:
				xmin = 209.6778
				xmax = 209.779
				text = ""
			intervals [581]:
				xmin = 209.779
				xmax = 209.979
				text = "over"
			intervals [582]:
				xmin = 209.979
				xmax = 210.519
				text = "there"
			intervals [583]:
				xmin = 210.519
				xmax = 210.908
				text = ""
			intervals [584]:
				xmin = 210.908
				xmax = 211.108
				text = "that"
			intervals [585]:
				xmin = 211.108
				xmax = 211.298
				text = "sort"
			intervals [586]:
				xmin = 211.298
				xmax = 211.388
				text = "of"
			intervals [587]:
				xmin = 211.388
				xmax = 211.418
				text = ""
			intervals [588]:
				xmin = 211.418
				xmax = 211.548
				text = "thing"
			intervals [589]:
				xmin = 211.548
				xmax = 212.5503
				text = ""
			intervals [590]:
				xmin = 212.5503
				xmax = 213.2203
				text = "so"
			intervals [591]:
				xmin = 213.2203
				xmax = 214.2351
				text = ""
			intervals [592]:
				xmin = 214.2351
				xmax = 214.4151
				text = "it"
			intervals [593]:
				xmin = 214.4151
				xmax = 214.9251
				text = "is"
			intervals [594]:
				xmin = 214.9251
				xmax = 215.2803
				text = ""
			intervals [595]:
				xmin = 215.2803
				xmax = 215.5303
				text = "that"
			intervals [596]:
				xmin = 215.5303
				xmax = 215.5803
				text = "s"
			intervals [597]:
				xmin = 215.5803
				xmax = 215.7603
				text = "how"
			intervals [598]:
				xmin = 215.7603
				xmax = 216.1503
				text = "people"
			intervals [599]:
				xmin = 216.1503
				xmax = 216.7703
				text = "connect"
			intervals [600]:
				xmin = 216.7703
				xmax = 218.0477
				text = ""
			intervals [601]:
				xmin = 218.0477
				xmax = 218.2977
				text = "with"
			intervals [602]:
				xmin = 218.2977
				xmax = 218.3277
				text = ""
			intervals [603]:
				xmin = 218.3277
				xmax = 218.4877
				text = "or"
			intervals [604]:
				xmin = 218.4877
				xmax = 218.7777
				text = "used"
			intervals [605]:
				xmin = 218.7777
				xmax = 218.9277
				text = "to"
			intervals [606]:
				xmin = 218.9277
				xmax = 219.3377
				text = "anyway"
			intervals [607]:
				xmin = 219.3377
				xmax = 219.7608
				text = ""
			intervals [608]:
				xmin = 219.7608
				xmax = 220.2508
				text = "connect"
			intervals [609]:
				xmin = 220.2508
				xmax = 220.3808
				text = "with"
			intervals [610]:
				xmin = 220.3808
				xmax = 220.5908
				text = "one"
			intervals [611]:
				xmin = 220.5908
				xmax = 221.0008
				text = "another"
			intervals [612]:
				xmin = 221.0008
				xmax = 221.6084
				text = ""
			intervals [613]:
				xmin = 221.6084
				xmax = 221.8084
				text = "so"
			intervals [614]:
				xmin = 221.8084
				xmax = 222.0184
				text = "now"
			intervals [615]:
				xmin = 222.0184
				xmax = 222.1384
				text = "we"
			intervals [616]:
				xmin = 222.1384
				xmax = 222.2784
				text = "have"
			intervals [617]:
				xmin = 222.2784
				xmax = 222.3984
				text = "a"
			intervals [618]:
				xmin = 222.3984
				xmax = 222.9784
				text = "bond"
			intervals [619]:
				xmin = 222.9784
				xmax = 223.2407
				text = ""
			intervals [620]:
				xmin = 223.2407
				xmax = 224.0507
				text = "because"
			intervals [621]:
				xmin = 224.0507
				xmax = 224.791
				text = ""
			intervals [622]:
				xmin = 224.791
				xmax = 225.001
				text = "i"
			intervals [623]:
				xmin = 225.001
				xmax = 225.031
				text = ""
			intervals [624]:
				xmin = 225.031
				xmax = 225.501
				text = "know"
			intervals [625]:
				xmin = 225.501
				xmax = 225.6309
				text = ""
			intervals [626]:
				xmin = 225.6309
				xmax = 225.9109
				text = "so"
			intervals [627]:
				xmin = 225.9109
				xmax = 226.0209
				text = "and"
			intervals [628]:
				xmin = 226.0209
				xmax = 226.2509
				text = "so"
			intervals [629]:
				xmin = 226.2509
				xmax = 226.3609
				text = "who"
			intervals [630]:
				xmin = 226.3609
				xmax = 226.5009
				text = "went"
			intervals [631]:
				xmin = 226.5009
				xmax = 226.5909
				text = "to"
			intervals [632]:
				xmin = 226.5909
				xmax = 226.9109
				text = "school"
			intervals [633]:
				xmin = 226.9109
				xmax = 227.1309
				text = "with"
			intervals [634]:
				xmin = 227.1309
				xmax = 227.5009
				text = "you"
			intervals [635]:
				xmin = 227.5009
				xmax = 227.8037
				text = ""
			intervals [636]:
				xmin = 227.8037
				xmax = 228.0437
				text = "and"
			intervals [637]:
				xmin = 228.0437
				xmax = 228.2737
				text = "you"
			intervals [638]:
				xmin = 228.2737
				xmax = 228.4737
				text = "know"
			intervals [639]:
				xmin = 228.4737
				xmax = 228.7937
				text = "them"
			intervals [640]:
				xmin = 228.7937
				xmax = 228.9787
				text = ""
			intervals [641]:
				xmin = 228.9787
				xmax = 229.1687
				text = "you"
			intervals [642]:
				xmin = 229.1687
				xmax = 229.3487
				text = "know"
			intervals [643]:
				xmin = 229.3487
				xmax = 229.5287
				text = "them"
			intervals [644]:
				xmin = 229.5287
				xmax = 229.8987
				text = "too"
			intervals [645]:
				xmin = 229.8987
				xmax = 230.2209
				text = ""
			intervals [646]:
				xmin = 230.2209
				xmax = 230.3709
				text = "and"
			intervals [647]:
				xmin = 230.3709
				xmax = 230.5809
				text = "then"
			intervals [648]:
				xmin = 230.5809
				xmax = 230.8334
				text = ""
			intervals [649]:
				xmin = 230.8334
				xmax = 230.9734
				text = "you"
			intervals [650]:
				xmin = 230.9734
				xmax = 231.2334
				text = "ask"
			intervals [651]:
				xmin = 231.2334
				xmax = 231.4234
				text = "about"
			intervals [652]:
				xmin = 231.4234
				xmax = 231.8834
				text = "somebody"
			intervals [653]:
				xmin = 231.8834
				xmax = 232.1734
				text = "else"
			intervals [654]:
				xmin = 232.1734
				xmax = 232.4279
				text = ""
			intervals [655]:
				xmin = 232.4279
				xmax = 232.5179
				text = "and"
			intervals [656]:
				xmin = 232.5179
				xmax = 232.7279
				text = "then"
			intervals [657]:
				xmin = 232.7279
				xmax = 232.8279
				text = "there"
			intervals [658]:
				xmin = 232.8279
				xmax = 232.8679
				text = "s"
			intervals [659]:
				xmin = 232.8679
				xmax = 233.3279
				text = "somebody"
			intervals [660]:
				xmin = 233.3279
				xmax = 233.5179
				text = "that"
			intervals [661]:
				xmin = 233.5179
				xmax = 233.6879
				text = "you"
			intervals [662]:
				xmin = 233.6879
				xmax = 233.8679
				text = "know"
			intervals [663]:
				xmin = 233.8679
				xmax = 233.9779
				text = "that"
			intervals [664]:
				xmin = 233.9779
				xmax = 234.1179
				text = "went"
			intervals [665]:
				xmin = 234.1179
				xmax = 234.1979
				text = "to"
			intervals [666]:
				xmin = 234.1979
				xmax = 234.4479
				text = "school"
			intervals [667]:
				xmin = 234.4479
				xmax = 234.5979
				text = "with"
			intervals [668]:
				xmin = 234.5979
				xmax = 234.8979
				text = "me"
			intervals [669]:
				xmin = 234.8979
				xmax = 235.1391
				text = ""
			intervals [670]:
				xmin = 235.1391
				xmax = 235.2691
				text = "and"
			intervals [671]:
				xmin = 235.2691
				xmax = 235.4691
				text = "so"
			intervals [672]:
				xmin = 235.4691
				xmax = 235.7191
				text = "now"
			intervals [673]:
				xmin = 235.7191
				xmax = 235.9091
				text = "we're"
			intervals [674]:
				xmin = 235.9091
				xmax = 236.4691
				text = "talking"
			intervals [675]:
				xmin = 236.4691
				xmax = 236.9691
				text = "about"
			intervals [676]:
				xmin = 236.9691
				xmax = 237.3265
				text = ""
			intervals [677]:
				xmin = 237.3265
				xmax = 237.5665
				text = "all"
			intervals [678]:
				xmin = 237.5665
				xmax = 237.7165
				text = "the"
			intervals [679]:
				xmin = 237.7165
				xmax = 238.0665
				text = "people"
			intervals [680]:
				xmin = 238.0665
				xmax = 238.2465
				text = "that"
			intervals [681]:
				xmin = 238.2465
				xmax = 238.4365
				text = "we"
			intervals [682]:
				xmin = 238.4365
				xmax = 238.7365
				text = "know"
			intervals [683]:
				xmin = 238.7365
				xmax = 238.8265
				text = "and"
			intervals [684]:
				xmin = 238.8265
				xmax = 238.9165
				text = "the"
			intervals [685]:
				xmin = 238.9165
				xmax = 239.1965
				text = "ways"
			intervals [686]:
				xmin = 239.1965
				xmax = 239.2565
				text = "in"
			intervals [687]:
				xmin = 239.2565
				xmax = 239.4665
				text = "which"
			intervals [688]:
				xmin = 239.4665
				xmax = 239.5265
				text = "we"
			intervals [689]:
				xmin = 239.5265
				xmax = 239.6265
				text = "were"
			intervals [690]:
				xmin = 239.6265
				xmax = 240.3165
				text = "connected"
			intervals [691]:
				xmin = 240.3165
				xmax = 241.9132
				text = ""
			intervals [692]:
				xmin = 241.9132
				xmax = 242.1332
				text = "to"
			intervals [693]:
				xmin = 242.1332
				xmax = 242.2132
				text = ""
			intervals [694]:
				xmin = 242.2132
				xmax = 242.3732
				text = "to"
			intervals [695]:
				xmin = 242.3732
				xmax = 242.5532
				text = "one"
			intervals [696]:
				xmin = 242.5532
				xmax = 242.9132
				text = "another"
			intervals [697]:
				xmin = 242.9132
				xmax = 243.0332
				text = "through"
			intervals [698]:
				xmin = 243.0332
				xmax = 243.1232
				text = "the"
			intervals [699]:
				xmin = 243.1232
				xmax = 243.4132
				text = "people"
			intervals [700]:
				xmin = 243.4132
				xmax = 243.5032
				text = "we"
			intervals [701]:
				xmin = 243.5032
				xmax = 243.6832
				text = "know"
			intervals [702]:
				xmin = 243.6832
				xmax = 247.8287
				text = ""
			intervals [703]:
				xmin = 247.8287
				xmax = 248.1287
				text = "mm-hm"
			intervals [704]:
				xmin = 248.1287
				xmax = 248.9671
				text = ""
			intervals [705]:
				xmin = 248.9671
				xmax = 249.2771
				text = "mm-hm"
			intervals [706]:
				xmin = 249.2771
				xmax = 250.744
				text = ""
			intervals [707]:
				xmin = 250.744
				xmax = 251.004
				text = "mm-hm"
			intervals [708]:
				xmin = 251.004
				xmax = 259.0104
				text = ""
			intervals [709]:
				xmin = 259.0104
				xmax = 259.2304
				text = "<unk>"
			intervals [710]:
				xmin = 259.2304
				xmax = 259.598
				text = ""
			intervals [711]:
				xmin = 259.598
				xmax = 259.888
				text = "right"
			intervals [712]:
				xmin = 259.888
				xmax = 260.116
				text = ""
			intervals [713]:
				xmin = 260.116
				xmax = 260.346
				text = "right"
			intervals [714]:
				xmin = 260.346
				xmax = 264.7964
				text = ""
			intervals [715]:
				xmin = 264.7964
				xmax = 265.1164
				text = "mm-hm"
			intervals [716]:
				xmin = 265.1164
				xmax = 265.4635
				text = ""
			intervals [717]:
				xmin = 265.4635
				xmax = 265.6335
				text = "wow"
			intervals [718]:
				xmin = 265.6335
				xmax = 268.6236
				text = ""
			intervals [719]:
				xmin = 268.6236
				xmax = 269.2836
				text = "<unk>"
			intervals [720]:
				xmin = 269.2836
				xmax = 275.5588
				text = ""
			intervals [721]:
				xmin = 275.5588
				xmax = 275.8488
				text = "right"
			intervals [722]:
				xmin = 275.8488
				xmax = 277.2353
				text = ""
			intervals [723]:
				xmin = 277.2353
				xmax = 277.5453
				text = "right"
			intervals [724]:
				xmin = 277.5453
				xmax = 285.4263
				text = ""
			intervals [725]:
				xmin = 285.4263
				xmax = 285.8663
				text = "mm-hm"
			intervals [726]:
				xmin = 285.8663
				xmax = 287.7369
				text = ""
			intervals [727]:
				xmin = 287.7369
				xmax = 288.1269
				text = "mm-hm"
			intervals [728]:
				xmin = 288.1269
				xmax = 294.3769
				text = ""
			intervals [729]:
				xmin = 294.3769
				xmax = 294.7369
				text = "yes"
			intervals [730]:
				xmin = 294.7369
				xmax = 294.9116
				text = ""
			intervals [731]:
				xmin = 294.9116
				xmax = 295.2216
				text = "yup"
			intervals [732]:
				xmin = 295.2216
				xmax = 301.5716
				text = ""
			intervals [733]:
				xmin = 301.5716
				xmax = 301.9916
				text = "mm-hm"
			intervals [734]:
				xmin = 301.9916
				xmax = 304.5118
				text = ""
			intervals [735]:
				xmin = 304.5118
				xmax = 304.9518
				text = "neighborhoods"
			intervals [736]:
				xmin = 304.9518
				xmax = 305.0218
				text = "are"
			intervals [737]:
				xmin = 305.0218
				xmax = 305.3818
				text = "important"
			intervals [738]:
				xmin = 305.3818
				xmax = 307.1988
				text = ""
			intervals [739]:
				xmin = 307.1988
				xmax = 307.5088
				text = "right"
			intervals [740]:
				xmin = 307.5088
				xmax = 308.0412
				text = ""
			intervals [741]:
				xmin = 308.0412
				xmax = 308.3412
				text = "right"
			intervals [742]:
				xmin = 308.3412
				xmax = 308.7579
				text = ""
			intervals [743]:
				xmin = 308.7579
				xmax = 308.8879
				text = "cause"
			intervals [744]:
				xmin = 308.8879
				xmax = 309.0479
				text = "that"
			intervals [745]:
				xmin = 309.0479
				xmax = 309.1179
				text = "s"
			intervals [746]:
				xmin = 309.1179
				xmax = 309.8179
				text = "validation"
			intervals [747]:
				xmin = 309.8179
				xmax = 311.6673
				text = ""
			intervals [748]:
				xmin = 311.6673
				xmax = 311.9473
				text = "-git"
			intervals [749]:
				xmin = 311.9473
				xmax = 311.9773
				text = ""
			intervals [750]:
				xmin = 311.9773
				xmax = 312.2873
				text = "yeah"
			intervals [751]:
				xmin = 312.2873
				xmax = 312.5334
				text = ""
			intervals [752]:
				xmin = 312.5334
				xmax = 312.7034
				text = "that"
			intervals [753]:
				xmin = 312.7034
				xmax = 312.7734
				text = "s"
			intervals [754]:
				xmin = 312.7734
				xmax = 313.0134
				text = "right"
			intervals [755]:
				xmin = 313.0134
				xmax = 313.2
				text = ""
	item [2]:
		class = "IntervalTier"
		name = "DCB_se3_ag4_m_02 - phones"
		xmin = 0.0
		xmax = 313.2
		intervals: size = 2142
			intervals [1]:
				xmin = 0.0
				xmax = 0.4632
				text = ""
			intervals [2]:
				xmin = 0.4632
				xmax = 0.5532
				text = "B"
			intervals [3]:
				xmin = 0.5532
				xmax = 0.5832
				text = "AH1"
			intervals [4]:
				xmin = 0.5832
				xmax = 0.6132
				text = "T"
			intervals [5]:
				xmin = 0.6132
				xmax = 0.6432
				text = "DH"
			intervals [6]:
				xmin = 0.6432
				xmax = 0.6732
				text = "EH1"
			intervals [7]:
				xmin = 0.6732
				xmax = 0.7032
				text = "R"
			intervals [8]:
				xmin = 0.7032
				xmax = 0.7632
				text = "Z"
			intervals [9]:
				xmin = 0.7632
				xmax = 0.8332
				text = "W"
			intervals [10]:
				xmin = 0.8332
				xmax = 0.8732
				text = "AH1"
			intervals [11]:
				xmin = 0.8732
				xmax = 0.9532
				text = "N"
			intervals [12]:
				xmin = 0.9532
				xmax = 1.0032
				text = "TH"
			intervals [13]:
				xmin = 1.0032
				xmax = 1.0432
				text = "IH1"
			intervals [14]:
				xmin = 1.0432
				xmax = 1.1232
				text = "NG"
			intervals [15]:
				xmin = 1.1232
				xmax = 1.1632
				text = "DH"
			intervals [16]:
				xmin = 1.1632
				xmax = 1.2732
				text = "AE1"
			intervals [17]:
				xmin = 1.2732
				xmax = 1.3132
				text = "T"
			intervals [18]:
				xmin = 1.3132
				xmax = 1.3932
				text = "sp"
			intervals [19]:
				xmin = 1.3932
				xmax = 1.5432
				text = "AY1"
			intervals [20]:
				xmin = 1.5432
				xmax = 1.6232
				text = "W"
			intervals [21]:
				xmin = 1.6232
				xmax = 1.6632
				text = "AO1"
			intervals [22]:
				xmin = 1.6632
				xmax = 1.6932
				text = "N"
			intervals [23]:
				xmin = 1.6932
				xmax = 1.7232
				text = "IH0"
			intervals [24]:
				xmin = 1.7232
				xmax = 1.7532
				text = "D"
			intervals [25]:
				xmin = 1.7532
				xmax = 1.7832
				text = "T"
			intervals [26]:
				xmin = 1.7832
				xmax = 1.8132
				text = "IH0"
			intervals [27]:
				xmin = 1.8132
				xmax = 1.8632
				text = "G"
			intervals [28]:
				xmin = 1.8632
				xmax = 1.9032
				text = "IH1"
			intervals [29]:
				xmin = 1.9032
				xmax = 1.9632
				text = "T"
			intervals [30]:
				xmin = 1.9632
				xmax = 2.0232
				text = "B"
			intervals [31]:
				xmin = 2.0232
				xmax = 2.1632
				text = "AE1"
			intervals [32]:
				xmin = 2.1632
				xmax = 2.2232
				text = "K"
			intervals [33]:
				xmin = 2.2232
				xmax = 2.3432
				text = "T"
			intervals [34]:
				xmin = 2.3432
				xmax = 2.4732
				text = "UW1"
			intervals [35]:
				xmin = 2.4732
				xmax = 2.5332
				text = "DH"
			intervals [36]:
				xmin = 2.5332
				xmax = 2.5832
				text = "AE1"
			intervals [37]:
				xmin = 2.5832
				xmax = 2.6232
				text = "T"
			intervals [38]:
				xmin = 2.6232
				xmax = 2.6632
				text = "sp"
			intervals [39]:
				xmin = 2.6632
				xmax = 2.7932
				text = "Y"
			intervals [40]:
				xmin = 2.7932
				xmax = 2.9832
				text = "UW1"
			intervals [41]:
				xmin = 2.9832
				xmax = 3.1032
				text = "sp"
			intervals [42]:
				xmin = 3.1032
				xmax = 3.6688
				text = ""
			intervals [43]:
				xmin = 3.6688
				xmax = 3.8188
				text = "Y"
			intervals [44]:
				xmin = 3.8188
				xmax = 3.9188
				text = "UW1"
			intervals [45]:
				xmin = 3.9188
				xmax = 4.0888
				text = "M"
			intervals [46]:
				xmin = 4.0888
				xmax = 4.1888
				text = "EH1"
			intervals [47]:
				xmin = 4.1888
				xmax = 4.2288
				text = "N"
			intervals [48]:
				xmin = 4.2288
				xmax = 4.3088
				text = "SH"
			intervals [49]:
				xmin = 4.3088
				xmax = 4.3488
				text = "AH0"
			intervals [50]:
				xmin = 4.3488
				xmax = 4.3788
				text = "N"
			intervals [51]:
				xmin = 4.3788
				xmax = 4.4088
				text = "D"
			intervals [52]:
				xmin = 4.4088
				xmax = 4.6688
				text = "ER1"
			intervals [53]:
				xmin = 4.6688
				xmax = 4.7488
				text = "L"
			intervals [54]:
				xmin = 4.7488
				xmax = 4.8288
				text = "IY0"
			intervals [55]:
				xmin = 4.8288
				xmax = 5.0788
				text = "AO1"
			intervals [56]:
				xmin = 5.0788
				xmax = 5.1588
				text = "N"
			intervals [57]:
				xmin = 5.1588
				xmax = 5.1888
				text = "AH0"
			intervals [58]:
				xmin = 5.1888
				xmax = 5.2888
				text = "N"
			intervals [59]:
				xmin = 5.2888
				xmax = 5.3288
				text = "Y"
			intervals [60]:
				xmin = 5.3288
				xmax = 5.4088
				text = "UW1"
			intervals [61]:
				xmin = 5.4088
				xmax = 5.4588
				text = "W"
			intervals [62]:
				xmin = 5.4588
				xmax = 5.5288
				text = "AO1"
			intervals [63]:
				xmin = 5.5288
				xmax = 5.5588
				text = "N"
			intervals [64]:
				xmin = 5.5588
				xmax = 5.5888
				text = "IH0"
			intervals [65]:
				xmin = 5.5888
				xmax = 5.6188
				text = "D"
			intervals [66]:
				xmin = 5.6188
				xmax = 5.6488
				text = "T"
			intervals [67]:
				xmin = 5.6488
				xmax = 5.7088
				text = "AH0"
			intervals [68]:
				xmin = 5.7088
				xmax = 5.8088
				text = "T"
			intervals [69]:
				xmin = 5.8088
				xmax = 5.8988
				text = "AO1"
			intervals [70]:
				xmin = 5.8988
				xmax = 5.9688
				text = "K"
			intervals [71]:
				xmin = 5.9688
				xmax = 6.0188
				text = "AH0"
			intervals [72]:
				xmin = 6.0188
				xmax = 6.0788
				text = "B"
			intervals [73]:
				xmin = 6.0788
				xmax = 6.1288
				text = "AW1"
			intervals [74]:
				xmin = 6.1288
				xmax = 6.1788
				text = "T"
			intervals [75]:
				xmin = 6.1788
				xmax = 6.2088
				text = "DH"
			intervals [76]:
				xmin = 6.2088
				xmax = 6.2388
				text = "AH0"
			intervals [77]:
				xmin = 6.2388
				xmax = 6.2688
				text = "T"
			intervals [78]:
				xmin = 6.2688
				xmax = 6.3388
				text = "W"
			intervals [79]:
				xmin = 6.3388
				xmax = 6.3888
				text = "IY1"
			intervals [80]:
				xmin = 6.3888
				xmax = 6.4588
				text = "HH"
			intervals [81]:
				xmin = 6.4588
				xmax = 6.5188
				text = "AE1"
			intervals [82]:
				xmin = 6.5188
				xmax = 6.5688
				text = "V"
			intervals [83]:
				xmin = 6.5688
				xmax = 6.6088
				text = "AH0"
			intervals [84]:
				xmin = 6.6088
				xmax = 6.6488
				text = "N"
			intervals [85]:
				xmin = 6.6488
				xmax = 6.7288
				text = "T"
			intervals [86]:
				xmin = 6.7288
				xmax = 6.8288
				text = "AO1"
			intervals [87]:
				xmin = 6.8288
				xmax = 6.8888
				text = "K"
			intervals [88]:
				xmin = 6.8888
				xmax = 6.9288
				text = "T"
			intervals [89]:
				xmin = 6.9288
				xmax = 7.0088
				text = "AH0"
			intervals [90]:
				xmin = 7.0088
				xmax = 7.0588
				text = "B"
			intervals [91]:
				xmin = 7.0588
				xmax = 7.1288
				text = "AW1"
			intervals [92]:
				xmin = 7.1288
				xmax = 7.1588
				text = "T"
			intervals [93]:
				xmin = 7.1588
				xmax = 7.1888
				text = "IH0"
			intervals [94]:
				xmin = 7.1888
				xmax = 7.2188
				text = "T"
			intervals [95]:
				xmin = 7.2188
				xmax = 7.4672
				text = ""
			intervals [96]:
				xmin = 7.4672
				xmax = 7.4972
				text = "sil"
			intervals [97]:
				xmin = 7.4972
				xmax = 7.5372
				text = "AH0"
			intervals [98]:
				xmin = 7.5372
				xmax = 7.5772
				text = "N"
			intervals [99]:
				xmin = 7.5772
				xmax = 7.6272
				text = "DH"
			intervals [100]:
				xmin = 7.6272
				xmax = 7.6572
				text = "AE1"
			intervals [101]:
				xmin = 7.6572
				xmax = 7.7272
				text = "T"
			intervals [102]:
				xmin = 7.7272
				xmax = 7.7872
				text = "W"
			intervals [103]:
				xmin = 7.7872
				xmax = 7.8272
				text = "AH0"
			intervals [104]:
				xmin = 7.8272
				xmax = 7.8572
				text = "Z"
			intervals [105]:
				xmin = 7.8572
				xmax = 7.8872
				text = "DH"
			intervals [106]:
				xmin = 7.8872
				xmax = 7.9272
				text = "AH0"
			intervals [107]:
				xmin = 7.9272
				xmax = 7.9972
				text = "HH"
			intervals [108]:
				xmin = 7.9972
				xmax = 8.0572
				text = "OW1"
			intervals [109]:
				xmin = 8.0572
				xmax = 8.1472
				text = "L"
			intervals [110]:
				xmin = 8.1472
				xmax = 8.1972
				text = "TH"
			intervals [111]:
				xmin = 8.1972
				xmax = 8.2372
				text = "IH1"
			intervals [112]:
				xmin = 8.2372
				xmax = 8.3272
				text = "NG"
			intervals [113]:
				xmin = 8.3272
				xmax = 8.3772
				text = "AH0"
			intervals [114]:
				xmin = 8.3772
				xmax = 8.4372
				text = "B"
			intervals [115]:
				xmin = 8.4372
				xmax = 8.5372
				text = "AW1"
			intervals [116]:
				xmin = 8.5372
				xmax = 8.5972
				text = "T"
			intervals [117]:
				xmin = 8.5972
				xmax = 8.7472
				text = "S"
			intervals [118]:
				xmin = 8.7472
				xmax = 8.8476
				text = ""
			intervals [119]:
				xmin = 8.8476
				xmax = 8.9876
				text = "S"
			intervals [120]:
				xmin = 8.9876
				xmax = 9.0576
				text = "W"
			intervals [121]:
				xmin = 9.0576
				xmax = 9.1176
				text = "EH1"
			intervals [122]:
				xmin = 9.1176
				xmax = 9.1476
				text = "R"
			intervals [123]:
				xmin = 9.1476
				xmax = 9.1776
				text = "D"
			intervals [124]:
				xmin = 9.1776
				xmax = 9.2176
				text = "Y"
			intervals [125]:
				xmin = 9.2176
				xmax = 9.2476
				text = "UW1"
			intervals [126]:
				xmin = 9.2476
				xmax = 9.2776
				text = "G"
			intervals [127]:
				xmin = 9.2776
				xmax = 9.3176
				text = "OW1"
			intervals [128]:
				xmin = 9.3176
				xmax = 9.3476
				text = "T"
			intervals [129]:
				xmin = 9.3476
				xmax = 9.4076
				text = "AH0"
			intervals [130]:
				xmin = 9.4076
				xmax = 9.4776
				text = "S"
			intervals [131]:
				xmin = 9.4776
				xmax = 9.5276
				text = "K"
			intervals [132]:
				xmin = 9.5276
				xmax = 9.6376
				text = "UW1"
			intervals [133]:
				xmin = 9.6376
				xmax = 9.7276
				text = "L"
			intervals [134]:
				xmin = 9.7276
				xmax = 11.0421
				text = ""
			intervals [135]:
				xmin = 11.0421
				xmax = 11.0721
				text = "sil"
			intervals [136]:
				xmin = 11.0721
				xmax = 11.1821
				text = "OW2"
			intervals [137]:
				xmin = 11.1821
				xmax = 11.2921
				text = "K"
			intervals [138]:
				xmin = 11.2921
				xmax = 11.3421
				text = "EY1"
			intervals [139]:
				xmin = 11.3421
				xmax = 11.3921
				text = "sp"
			intervals [140]:
				xmin = 11.3921
				xmax = 11.9523
				text = ""
			intervals [141]:
				xmin = 11.9523
				xmax = 12.1623
				text = "S"
			intervals [142]:
				xmin = 12.1623
				xmax = 12.5523
				text = "OW1"
			intervals [143]:
				xmin = 12.5523
				xmax = 14.024
				text = "sp"
			intervals [144]:
				xmin = 14.024
				xmax = 14.144
				text = "DH"
			intervals [145]:
				xmin = 14.144
				xmax = 14.184
				text = "EH1"
			intervals [146]:
				xmin = 14.184
				xmax = 14.214
				text = "R"
			intervals [147]:
				xmin = 14.214
				xmax = 14.254
				text = "ER0"
			intervals [148]:
				xmin = 14.254
				xmax = 14.324
				text = "P"
			intervals [149]:
				xmin = 14.324
				xmax = 14.364
				text = "R"
			intervals [150]:
				xmin = 14.364
				xmax = 14.454
				text = "AA1"
			intervals [151]:
				xmin = 14.454
				xmax = 14.484
				text = "B"
			intervals [152]:
				xmin = 14.484
				xmax = 14.534
				text = "L"
			intervals [153]:
				xmin = 14.534
				xmax = 14.584
				text = "IY0"
			intervals [154]:
				xmin = 14.584
				xmax = 14.644
				text = "AH0"
			intervals [155]:
				xmin = 14.644
				xmax = 14.714
				text = "L"
			intervals [156]:
				xmin = 14.714
				xmax = 14.824
				text = "AA1"
			intervals [157]:
				xmin = 14.824
				xmax = 14.854
				text = "T"
			intervals [158]:
				xmin = 14.854
				xmax = 14.884
				text = "AH0"
			intervals [159]:
				xmin = 14.884
				xmax = 14.914
				text = "V"
			intervals [160]:
				xmin = 14.914
				xmax = 14.944
				text = "D"
			intervals [161]:
				xmin = 14.944
				xmax = 15.014
				text = "IH1"
			intervals [162]:
				xmin = 15.014
				xmax = 15.094
				text = "F"
			intervals [163]:
				xmin = 15.094
				xmax = 15.124
				text = "R"
			intervals [164]:
				xmin = 15.124
				xmax = 15.154
				text = "AH0"
			intervals [165]:
				xmin = 15.154
				xmax = 15.184
				text = "N"
			intervals [166]:
				xmin = 15.184
				xmax = 15.244
				text = "T"
			intervals [167]:
				xmin = 15.244
				xmax = 15.304
				text = "R"
			intervals [168]:
				xmin = 15.304
				xmax = 15.364
				text = "IY1"
			intervals [169]:
				xmin = 15.364
				xmax = 15.464
				text = "Z"
			intervals [170]:
				xmin = 15.464
				xmax = 15.494
				text = "AH0"
			intervals [171]:
				xmin = 15.494
				xmax = 15.524
				text = "N"
			intervals [172]:
				xmin = 15.524
				xmax = 15.604
				text = "Z"
			intervals [173]:
				xmin = 15.604
				xmax = 15.724
				text = "W"
			intervals [174]:
				xmin = 15.724
				xmax = 15.924
				text = "AY1"
			intervals [175]:
				xmin = 15.924
				xmax = 15.974
				text = "sp"
			intervals [176]:
				xmin = 15.974
				xmax = 16.074
				text = "P"
			intervals [177]:
				xmin = 16.074
				xmax = 16.154
				text = "IY1"
			intervals [178]:
				xmin = 16.154
				xmax = 16.214
				text = "P"
			intervals [179]:
				xmin = 16.214
				xmax = 16.254
				text = "AH0"
			intervals [180]:
				xmin = 16.254
				xmax = 16.584
				text = "L"
			intervals [181]:
				xmin = 16.584
				xmax = 17.6267
				text = ""
			intervals [182]:
				xmin = 17.6267
				xmax = 17.6767
				text = "sil"
			intervals [183]:
				xmin = 17.6767
				xmax = 17.7667
				text = "DH"
			intervals [184]:
				xmin = 17.7667
				xmax = 17.7967
				text = "AE1"
			intervals [185]:
				xmin = 17.7967
				xmax = 17.8667
				text = "T"
			intervals [186]:
				xmin = 17.8667
				xmax = 17.9167
				text = "P"
			intervals [187]:
				xmin = 17.9167
				xmax = 17.9667
				text = "IY1"
			intervals [188]:
				xmin = 17.9667
				xmax = 18.0167
				text = "P"
			intervals [189]:
				xmin = 18.0167
				xmax = 18.0467
				text = "AH0"
			intervals [190]:
				xmin = 18.0467
				xmax = 18.0767
				text = "L"
			intervals [191]:
				xmin = 18.0767
				xmax = 18.1167
				text = "W"
			intervals [192]:
				xmin = 18.1167
				xmax = 18.1767
				text = "UH1"
			intervals [193]:
				xmin = 18.1767
				xmax = 18.2067
				text = "D"
			intervals [194]:
				xmin = 18.2067
				xmax = 18.2367
				text = "AH0"
			intervals [195]:
				xmin = 18.2367
				xmax = 18.3267
				text = "T"
			intervals [196]:
				xmin = 18.3267
				xmax = 18.3567
				text = "R"
			intervals [197]:
				xmin = 18.3567
				xmax = 18.3867
				text = "IH1"
			intervals [198]:
				xmin = 18.3867
				xmax = 18.4267
				text = "B"
			intervals [199]:
				xmin = 18.4267
				xmax = 18.4567
				text = "Y"
			intervals [200]:
				xmin = 18.4567
				xmax = 18.4867
				text = "UW2"
			intervals [201]:
				xmin = 18.4867
				xmax = 18.5167
				text = "T"
			intervals [202]:
				xmin = 18.5167
				xmax = 18.5567
				text = "IH1"
			intervals [203]:
				xmin = 18.5567
				xmax = 18.6467
				text = "T"
			intervals [204]:
				xmin = 18.6467
				xmax = 18.7567
				text = "W"
			intervals [205]:
				xmin = 18.7567
				xmax = 18.8367
				text = "AY1"
			intervals [206]:
				xmin = 18.8367
				xmax = 18.8867
				text = "DH"
			intervals [207]:
				xmin = 18.8867
				xmax = 18.9367
				text = "AE1"
			intervals [208]:
				xmin = 18.9367
				xmax = 19.0167
				text = "T"
			intervals [209]:
				xmin = 19.0167
				xmax = 19.0767
				text = "S"
			intervals [210]:
				xmin = 19.0767
				xmax = 19.1167
				text = "IH0"
			intervals [211]:
				xmin = 19.1167
				xmax = 19.1767
				text = "M"
			intervals [212]:
				xmin = 19.1767
				xmax = 19.2667
				text = "P"
			intervals [213]:
				xmin = 19.2667
				xmax = 19.3467
				text = "AO1"
			intervals [214]:
				xmin = 19.3467
				xmax = 19.4067
				text = "R"
			intervals [215]:
				xmin = 19.4067
				xmax = 19.4367
				text = "T"
			intervals [216]:
				xmin = 19.4367
				xmax = 19.4667
				text = "AH0"
			intervals [217]:
				xmin = 19.4667
				xmax = 19.4967
				text = "N"
			intervals [218]:
				xmin = 19.4967
				xmax = 19.5467
				text = "T"
			intervals [219]:
				xmin = 19.5467
				xmax = 19.6467
				text = "W"
			intervals [220]:
				xmin = 19.6467
				xmax = 19.7067
				text = "AY1"
			intervals [221]:
				xmin = 19.7067
				xmax = 19.7667
				text = "DH"
			intervals [222]:
				xmin = 19.7667
				xmax = 19.8567
				text = "AH0"
			intervals [223]:
				xmin = 19.8567
				xmax = 19.9367
				text = "T"
			intervals [224]:
				xmin = 19.9367
				xmax = 19.9667
				text = "S"
			intervals [225]:
				xmin = 19.9667
				xmax = 20.1867
				text = "S"
			intervals [226]:
				xmin = 20.1867
				xmax = 20.2167
				text = "AO1"
			intervals [227]:
				xmin = 20.2167
				xmax = 20.2467
				text = "R"
			intervals [228]:
				xmin = 20.2467
				xmax = 20.2767
				text = "T"
			intervals [229]:
				xmin = 20.2767
				xmax = 20.3267
				text = "AH0"
			intervals [230]:
				xmin = 20.3267
				xmax = 20.3667
				text = "V"
			intervals [231]:
				xmin = 20.3667
				xmax = 20.4267
				text = "Y"
			intervals [232]:
				xmin = 20.4267
				xmax = 20.4667
				text = "UW0"
			intervals [233]:
				xmin = 20.4667
				xmax = 20.5567
				text = "N"
			intervals [234]:
				xmin = 20.5567
				xmax = 20.6467
				text = "IY1"
			intervals [235]:
				xmin = 20.6467
				xmax = 20.6767
				text = "K"
			intervals [236]:
				xmin = 20.6767
				xmax = 20.7067
				text = "sp"
			intervals [237]:
				xmin = 20.7067
				xmax = 20.8067
				text = "HH"
			intervals [238]:
				xmin = 20.8067
				xmax = 20.8867
				text = "IY1"
			intervals [239]:
				xmin = 20.8867
				xmax = 20.9567
				text = "R"
			intervals [240]:
				xmin = 20.9567
				xmax = 21.0067
				text = "sp"
			intervals [241]:
				xmin = 21.0067
				xmax = 22.2988
				text = ""
			intervals [242]:
				xmin = 22.2988
				xmax = 22.3488
				text = "B"
			intervals [243]:
				xmin = 22.3488
				xmax = 22.3788
				text = "AH1"
			intervals [244]:
				xmin = 22.3788
				xmax = 22.4288
				text = "T"
			intervals [245]:
				xmin = 22.4288
				xmax = 22.5188
				text = "AY1"
			intervals [246]:
				xmin = 22.5188
				xmax = 22.5788
				text = "K"
			intervals [247]:
				xmin = 22.5788
				xmax = 22.6288
				text = "AH0"
			intervals [248]:
				xmin = 22.6288
				xmax = 22.6888
				text = "N"
			intervals [249]:
				xmin = 22.6888
				xmax = 22.8188
				text = "T"
			intervals [250]:
				xmin = 22.8188
				xmax = 22.8588
				text = "EH1"
			intervals [251]:
				xmin = 22.8588
				xmax = 22.9688
				text = "L"
			intervals [252]:
				xmin = 22.9688
				xmax = 23.0788
				text = "Y"
			intervals [253]:
				xmin = 23.0788
				xmax = 23.3188
				text = "UW1"
			intervals [254]:
				xmin = 23.3188
				xmax = 23.3788
				text = "sp"
			intervals [255]:
				xmin = 23.3788
				xmax = 23.6691
				text = ""
			intervals [256]:
				xmin = 23.6691
				xmax = 23.7591
				text = "DH"
			intervals [257]:
				xmin = 23.7591
				xmax = 23.7891
				text = "AH0"
			intervals [258]:
				xmin = 23.7891
				xmax = 23.8591
				text = "T"
			intervals [259]:
				xmin = 23.8591
				xmax = 24.0391
				text = "AY1"
			intervals [260]:
				xmin = 24.0391
				xmax = 24.1091
				text = "R"
			intervals [261]:
				xmin = 24.1091
				xmax = 24.1791
				text = "IY0"
			intervals [262]:
				xmin = 24.1791
				xmax = 24.2391
				text = "M"
			intervals [263]:
				xmin = 24.2391
				xmax = 24.3291
				text = "EH1"
			intervals [264]:
				xmin = 24.3291
				xmax = 24.3991
				text = "M"
			intervals [265]:
				xmin = 24.3991
				xmax = 24.4491
				text = "B"
			intervals [266]:
				xmin = 24.4491
				xmax = 24.5191
				text = "ER0"
			intervals [267]:
				xmin = 24.5191
				xmax = 24.6991
				text = "ER1"
			intervals [268]:
				xmin = 24.6991
				xmax = 24.7691
				text = "L"
			intervals [269]:
				xmin = 24.7691
				xmax = 24.8291
				text = "IY0"
			intervals [270]:
				xmin = 24.8291
				xmax = 25.0591
				text = "AO1"
			intervals [271]:
				xmin = 25.0591
				xmax = 25.1291
				text = "N"
			intervals [272]:
				xmin = 25.1291
				xmax = 26.3908
				text = "sp"
			intervals [273]:
				xmin = 26.3908
				xmax = 26.4608
				text = "DH"
			intervals [274]:
				xmin = 26.4608
				xmax = 26.4908
				text = "EH1"
			intervals [275]:
				xmin = 26.4908
				xmax = 26.5708
				text = "R"
			intervals [276]:
				xmin = 26.5708
				xmax = 26.6208
				text = "W"
			intervals [277]:
				xmin = 26.6208
				xmax = 26.7008
				text = "AH1"
			intervals [278]:
				xmin = 26.7008
				xmax = 26.7908
				text = "Z"
			intervals [279]:
				xmin = 26.7908
				xmax = 26.8708
				text = "sp"
			intervals [280]:
				xmin = 26.8708
				xmax = 27.1608
				text = "HH"
			intervals [281]:
				xmin = 27.1608
				xmax = 27.2408
				text = "Y"
			intervals [282]:
				xmin = 27.2408
				xmax = 27.4908
				text = "UW1"
			intervals [283]:
				xmin = 27.4908
				xmax = 27.6008
				text = "JH"
			intervals [284]:
				xmin = 27.6008
				xmax = 27.8408
				text = "R"
			intervals [285]:
				xmin = 27.8408
				xmax = 28.0108
				text = "AY1"
			intervals [286]:
				xmin = 28.0108
				xmax = 28.0708
				text = "V"
			intervals [287]:
				xmin = 28.0708
				xmax = 28.1008
				text = "AH0"
			intervals [288]:
				xmin = 28.1008
				xmax = 28.2208
				text = "L"
			intervals [289]:
				xmin = 28.2208
				xmax = 28.3208
				text = "R"
			intervals [290]:
				xmin = 28.3208
				xmax = 28.5308
				text = "IY0"
			intervals [291]:
				xmin = 28.5308
				xmax = 28.8608
				text = "Z"
			intervals [292]:
				xmin = 28.8608
				xmax = 29.4526
				text = ""
			intervals [293]:
				xmin = 29.4526
				xmax = 29.5126
				text = "B"
			intervals [294]:
				xmin = 29.5126
				xmax = 29.6126
				text = "IH0"
			intervals [295]:
				xmin = 29.6126
				xmax = 29.7326
				text = "T"
			intervals [296]:
				xmin = 29.7326
				xmax = 29.7726
				text = "W"
			intervals [297]:
				xmin = 29.7726
				xmax = 29.8726
				text = "IY1"
			intervals [298]:
				xmin = 29.8726
				xmax = 29.9426
				text = "N"
			intervals [299]:
				xmin = 29.9426
				xmax = 29.9826
				text = "DH"
			intervals [300]:
				xmin = 29.9826
				xmax = 30.0526
				text = "AH0"
			intervals [301]:
				xmin = 30.0526
				xmax = 30.1426
				text = "S"
			intervals [302]:
				xmin = 30.1426
				xmax = 30.2026
				text = "K"
			intervals [303]:
				xmin = 30.2026
				xmax = 30.4026
				text = "UW1"
			intervals [304]:
				xmin = 30.4026
				xmax = 30.5026
				text = "L"
			intervals [305]:
				xmin = 30.5026
				xmax = 30.7226
				text = "Z"
			intervals [306]:
				xmin = 30.7226
				xmax = 32.0618
				text = ""
			intervals [307]:
				xmin = 32.0618
				xmax = 32.1218
				text = "sil"
			intervals [308]:
				xmin = 32.1218
				xmax = 32.5318
				text = "AE1"
			intervals [309]:
				xmin = 32.5318
				xmax = 32.6218
				text = "N"
			intervals [310]:
				xmin = 32.6218
				xmax = 32.7018
				text = "D"
			intervals [311]:
				xmin = 32.7018
				xmax = 32.8759
				text = ""
			intervals [312]:
				xmin = 32.8759
				xmax = 32.9159
				text = "sil"
			intervals [313]:
				xmin = 32.9159
				xmax = 33.0359
				text = "AO1"
			intervals [314]:
				xmin = 33.0359
				xmax = 33.0959
				text = "N"
			intervals [315]:
				xmin = 33.0959
				xmax = 33.1459
				text = "AH0"
			intervals [316]:
				xmin = 33.1459
				xmax = 33.2959
				text = "N"
			intervals [317]:
				xmin = 33.2959
				xmax = 33.3859
				text = "AH1"
			intervals [318]:
				xmin = 33.3859
				xmax = 33.4659
				text = "M"
			intervals [319]:
				xmin = 33.4659
				xmax = 33.5159
				text = "B"
			intervals [320]:
				xmin = 33.5159
				xmax = 33.6159
				text = "ER0"
			intervals [321]:
				xmin = 33.6159
				xmax = 33.6459
				text = "AH0"
			intervals [322]:
				xmin = 33.6459
				xmax = 33.7059
				text = "V"
			intervals [323]:
				xmin = 33.7059
				xmax = 33.7559
				text = "D"
			intervals [324]:
				xmin = 33.7559
				xmax = 33.8459
				text = "IH1"
			intervals [325]:
				xmin = 33.8459
				xmax = 33.9659
				text = "F"
			intervals [326]:
				xmin = 33.9659
				xmax = 33.9959
				text = "R"
			intervals [327]:
				xmin = 33.9959
				xmax = 34.0259
				text = "AH0"
			intervals [328]:
				xmin = 34.0259
				xmax = 34.0559
				text = "N"
			intervals [329]:
				xmin = 34.0559
				xmax = 34.0859
				text = "T"
			intervals [330]:
				xmin = 34.0859
				xmax = 34.1559
				text = "L"
			intervals [331]:
				xmin = 34.1559
				xmax = 34.2259
				text = "EH1"
			intervals [332]:
				xmin = 34.2259
				xmax = 34.2959
				text = "V"
			intervals [333]:
				xmin = 34.2959
				xmax = 34.3459
				text = "AH0"
			intervals [334]:
				xmin = 34.3459
				xmax = 34.3959
				text = "L"
			intervals [335]:
				xmin = 34.3959
				xmax = 34.4259
				text = "Z"
			intervals [336]:
				xmin = 34.4259
				xmax = 34.5459
				text = "S"
			intervals [337]:
				xmin = 34.5459
				xmax = 34.6259
				text = "OW1"
			intervals [338]:
				xmin = 34.6259
				xmax = 34.6859
				text = "DH"
			intervals [339]:
				xmin = 34.6859
				xmax = 34.7259
				text = "EH1"
			intervals [340]:
				xmin = 34.7259
				xmax = 34.7959
				text = "R"
			intervals [341]:
				xmin = 34.7959
				xmax = 34.8659
				text = "W"
			intervals [342]:
				xmin = 34.8659
				xmax = 34.9559
				text = "AH1"
			intervals [343]:
				xmin = 34.9559
				xmax = 35.1459
				text = "Z"
			intervals [344]:
				xmin = 35.1459
				xmax = 35.4243
				text = ""
			intervals [345]:
				xmin = 35.4243
				xmax = 35.5343
				text = "IH1"
			intervals [346]:
				xmin = 35.5343
				xmax = 35.6043
				text = "N"
			intervals [347]:
				xmin = 35.6043
				xmax = 35.7043
				text = "S"
			intervals [348]:
				xmin = 35.7043
				xmax = 35.7843
				text = "P"
			intervals [349]:
				xmin = 35.7843
				xmax = 35.9243
				text = "AO1"
			intervals [350]:
				xmin = 35.9243
				xmax = 35.9943
				text = "R"
			intervals [351]:
				xmin = 35.9943
				xmax = 36.0743
				text = "T"
			intervals [352]:
				xmin = 36.0743
				xmax = 36.2543
				text = "S"
			intervals [353]:
				xmin = 36.2543
				xmax = 37.7716
				text = ""
			intervals [354]:
				xmin = 37.7716
				xmax = 37.9316
				text = "IH1"
			intervals [355]:
				xmin = 37.9316
				xmax = 38.0116
				text = "N"
			intervals [356]:
				xmin = 38.0116
				xmax = 38.1716
				text = "AE2"
			intervals [357]:
				xmin = 38.1716
				xmax = 38.2616
				text = "K"
			intervals [358]:
				xmin = 38.2616
				xmax = 38.3316
				text = "AH0"
			intervals [359]:
				xmin = 38.3316
				xmax = 38.4116
				text = "D"
			intervals [360]:
				xmin = 38.4116
				xmax = 38.4816
				text = "EH1"
			intervals [361]:
				xmin = 38.4816
				xmax = 38.5816
				text = "M"
			intervals [362]:
				xmin = 38.5816
				xmax = 38.6316
				text = "IH0"
			intervals [363]:
				xmin = 38.6316
				xmax = 38.7416
				text = "K"
			intervals [364]:
				xmin = 38.7416
				xmax = 39.0016
				text = "S"
			intervals [365]:
				xmin = 39.0016
				xmax = 39.959
				text = ""
			intervals [366]:
				xmin = 39.959
				xmax = 40.429
				text = "AH1"
			intervals [367]:
				xmin = 40.429
				xmax = 40.619
				text = "M"
			intervals [368]:
				xmin = 40.619
				xmax = 40.649
				text = "sp"
			intervals [369]:
				xmin = 40.649
				xmax = 41.4951
				text = ""
			intervals [370]:
				xmin = 41.4951
				xmax = 41.7251
				text = "AO1"
			intervals [371]:
				xmin = 41.7251
				xmax = 41.7951
				text = "L"
			intervals [372]:
				xmin = 41.7951
				xmax = 41.8251
				text = "AH0"
			intervals [373]:
				xmin = 41.8251
				xmax = 41.8751
				text = "V"
			intervals [374]:
				xmin = 41.8751
				xmax = 41.9151
				text = "DH"
			intervals [375]:
				xmin = 41.9151
				xmax = 41.9851
				text = "AH0"
			intervals [376]:
				xmin = 41.9851
				xmax = 42.1151
				text = "S"
			intervals [377]:
				xmin = 42.1151
				xmax = 42.1951
				text = "K"
			intervals [378]:
				xmin = 42.1951
				xmax = 42.5451
				text = "UW1"
			intervals [379]:
				xmin = 42.5451
				xmax = 42.6151
				text = "L"
			intervals [380]:
				xmin = 42.6151
				xmax = 42.8651
				text = "Z"
			intervals [381]:
				xmin = 42.8651
				xmax = 43.2902
				text = ""
			intervals [382]:
				xmin = 43.2902
				xmax = 43.4502
				text = "Y"
			intervals [383]:
				xmin = 43.4502
				xmax = 43.5502
				text = "UW1"
			intervals [384]:
				xmin = 43.5502
				xmax = 43.6602
				text = "Z"
			intervals [385]:
				xmin = 43.6602
				xmax = 43.6902
				text = "D"
			intervals [386]:
				xmin = 43.6902
				xmax = 43.7602
				text = "T"
			intervals [387]:
				xmin = 43.7602
				xmax = 43.8802
				text = "IH0"
			intervals [388]:
				xmin = 43.8802
				xmax = 43.9902
				text = "HH"
			intervals [389]:
				xmin = 43.9902
				xmax = 44.4602
				text = "AE1"
			intervals [390]:
				xmin = 44.4602
				xmax = 44.9302
				text = "V"
			intervals [391]:
				xmin = 44.9302
				xmax = 45.4281
				text = ""
			intervals [392]:
				xmin = 45.4281
				xmax = 45.4681
				text = "sil"
			intervals [393]:
				xmin = 45.4681
				xmax = 45.6381
				text = "AA1"
			intervals [394]:
				xmin = 45.6381
				xmax = 45.6681
				text = "R"
			intervals [395]:
				xmin = 45.6681
				xmax = 45.8081
				text = "OW1"
			intervals [396]:
				xmin = 45.8081
				xmax = 45.9481
				text = "T"
			intervals [397]:
				xmin = 45.9481
				xmax = 46.0381
				text = "IY1"
			intervals [398]:
				xmin = 46.0381
				xmax = 46.1581
				text = "S"
			intervals [399]:
				xmin = 46.1581
				xmax = 46.2381
				text = "IY1"
			intervals [400]:
				xmin = 46.2381
				xmax = 46.3281
				text = "P"
			intervals [401]:
				xmin = 46.3281
				xmax = 46.3681
				text = "R"
			intervals [402]:
				xmin = 46.3681
				xmax = 46.4681
				text = "OW1"
			intervals [403]:
				xmin = 46.4681
				xmax = 46.5081
				text = "G"
			intervals [404]:
				xmin = 46.5081
				xmax = 46.5481
				text = "R"
			intervals [405]:
				xmin = 46.5481
				xmax = 46.6781
				text = "AE2"
			intervals [406]:
				xmin = 46.6781
				xmax = 46.7281
				text = "M"
			intervals [407]:
				xmin = 46.7281
				xmax = 46.9581
				text = "Z"
			intervals [408]:
				xmin = 46.9581
				xmax = 49.0142
				text = ""
			intervals [409]:
				xmin = 49.0142
				xmax = 49.0642
				text = "sil"
			intervals [410]:
				xmin = 49.0642
				xmax = 49.6342
				text = "AE1"
			intervals [411]:
				xmin = 49.6342
				xmax = 49.7542
				text = "N"
			intervals [412]:
				xmin = 49.7542
				xmax = 49.8942
				text = "D"
			intervals [413]:
				xmin = 49.8942
				xmax = 49.9642
				text = "sp"
			intervals [414]:
				xmin = 49.9642
				xmax = 50.4936
				text = ""
			intervals [415]:
				xmin = 50.4936
				xmax = 50.6836
				text = "EH1"
			intervals [416]:
				xmin = 50.6836
				xmax = 50.7636
				text = "V"
			intervals [417]:
				xmin = 50.7636
				xmax = 50.8336
				text = "R"
			intervals [418]:
				xmin = 50.8336
				xmax = 50.8936
				text = "IY0"
			intervals [419]:
				xmin = 50.8936
				xmax = 51.2136
				text = "Y"
			intervals [420]:
				xmin = 51.2136
				xmax = 51.3336
				text = "IH1"
			intervals [421]:
				xmin = 51.3336
				xmax = 51.5236
				text = "R"
			intervals [422]:
				xmin = 51.5236
				xmax = 52.2492
				text = ""
			intervals [423]:
				xmin = 52.2492
				xmax = 52.3392
				text = "DH"
			intervals [424]:
				xmin = 52.3392
				xmax = 52.4192
				text = "EY1"
			intervals [425]:
				xmin = 52.4192
				xmax = 52.4592
				text = "W"
			intervals [426]:
				xmin = 52.4592
				xmax = 52.4892
				text = "UH1"
			intervals [427]:
				xmin = 52.4892
				xmax = 52.5192
				text = "D"
			intervals [428]:
				xmin = 52.5192
				xmax = 52.6192
				text = "HH"
			intervals [429]:
				xmin = 52.6192
				xmax = 52.6892
				text = "AE1"
			intervals [430]:
				xmin = 52.6892
				xmax = 52.7592
				text = "V"
			intervals [431]:
				xmin = 52.7592
				xmax = 52.8692
				text = "AH0"
			intervals [432]:
				xmin = 52.8692
				xmax = 53.1892
				text = "HH"
			intervals [433]:
				xmin = 53.1892
				xmax = 53.2392
				text = "Y"
			intervals [434]:
				xmin = 53.2392
				xmax = 53.6692
				text = "UW1"
			intervals [435]:
				xmin = 53.6692
				xmax = 53.8192
				text = "JH"
			intervals [436]:
				xmin = 53.8192
				xmax = 54.0231
				text = ""
			intervals [437]:
				xmin = 54.0231
				xmax = 54.1031
				text = "sil"
			intervals [438]:
				xmin = 54.1031
				xmax = 54.4531
				text = "HH"
			intervals [439]:
				xmin = 54.4531
				xmax = 54.4931
				text = "Y"
			intervals [440]:
				xmin = 54.4931
				xmax = 54.8831
				text = "UW1"
			intervals [441]:
				xmin = 54.8831
				xmax = 55.1231
				text = "JH"
			intervals [442]:
				xmin = 55.1231
				xmax = 55.3822
				text = ""
			intervals [443]:
				xmin = 55.3822
				xmax = 55.5022
				text = "K"
			intervals [444]:
				xmin = 55.5022
				xmax = 55.5922
				text = "AA2"
			intervals [445]:
				xmin = 55.5922
				xmax = 55.6422
				text = "M"
			intervals [446]:
				xmin = 55.6422
				xmax = 55.6922
				text = "P"
			intervals [447]:
				xmin = 55.6922
				xmax = 55.7722
				text = "AH0"
			intervals [448]:
				xmin = 55.7722
				xmax = 55.8822
				text = "T"
			intervals [449]:
				xmin = 55.8822
				xmax = 55.9722
				text = "IH1"
			intervals [450]:
				xmin = 55.9722
				xmax = 56.1022
				text = "SH"
			intervals [451]:
				xmin = 56.1022
				xmax = 56.1422
				text = "AH0"
			intervals [452]:
				xmin = 56.1422
				xmax = 56.2322
				text = "N"
			intervals [453]:
				xmin = 56.2322
				xmax = 57.421
				text = ""
			intervals [454]:
				xmin = 57.421
				xmax = 57.571
				text = "IH1"
			intervals [455]:
				xmin = 57.571
				xmax = 57.651
				text = "T"
			intervals [456]:
				xmin = 57.651
				xmax = 57.751
				text = "W"
			intervals [457]:
				xmin = 57.751
				xmax = 57.811
				text = "AH1"
			intervals [458]:
				xmin = 57.811
				xmax = 57.921
				text = "Z"
			intervals [459]:
				xmin = 57.921
				xmax = 58.111
				text = "EY1"
			intervals [460]:
				xmin = 58.111
				xmax = 58.361
				text = "R"
			intervals [461]:
				xmin = 58.361
				xmax = 58.521
				text = "IY1"
			intervals [462]:
				xmin = 58.521
				xmax = 58.671
				text = "L"
			intervals [463]:
				xmin = 58.671
				xmax = 58.831
				text = "IY0"
			intervals [464]:
				xmin = 58.831
				xmax = 58.861
				text = "sp"
			intervals [465]:
				xmin = 58.861
				xmax = 59.131
				text = "R"
			intervals [466]:
				xmin = 59.131
				xmax = 59.261
				text = "IY1"
			intervals [467]:
				xmin = 59.261
				xmax = 59.371
				text = "L"
			intervals [468]:
				xmin = 59.371
				xmax = 59.541
				text = "IY0"
			intervals [469]:
				xmin = 59.541
				xmax = 59.7004
				text = ""
			intervals [470]:
				xmin = 59.7004
				xmax = 59.7704
				text = "B"
			intervals [471]:
				xmin = 59.7704
				xmax = 59.9404
				text = "IH1"
			intervals [472]:
				xmin = 59.9404
				xmax = 60.0704
				text = "G"
			intervals [473]:
				xmin = 60.0704
				xmax = 60.1304
				text = "sp"
			intervals [474]:
				xmin = 60.1304
				xmax = 60.2921
				text = ""
			intervals [475]:
				xmin = 60.2921
				xmax = 60.3821
				text = "D"
			intervals [476]:
				xmin = 60.3821
				xmax = 60.6121
				text = "IY1"
			intervals [477]:
				xmin = 60.6121
				xmax = 60.8421
				text = "L"
			intervals [478]:
				xmin = 60.8421
				xmax = 62.3379
				text = ""
			intervals [479]:
				xmin = 62.3379
				xmax = 62.3679
				text = "sil"
			intervals [480]:
				xmin = 62.3679
				xmax = 62.8079
				text = "AE1"
			intervals [481]:
				xmin = 62.8079
				xmax = 62.9379
				text = "N"
			intervals [482]:
				xmin = 62.9379
				xmax = 63.0079
				text = "D"
			intervals [483]:
				xmin = 63.0079
				xmax = 63.2511
				text = ""
			intervals [484]:
				xmin = 63.2511
				xmax = 63.2811
				text = "sil"
			intervals [485]:
				xmin = 63.2811
				xmax = 63.3411
				text = "DH"
			intervals [486]:
				xmin = 63.3411
				xmax = 63.4311
				text = "AH0"
			intervals [487]:
				xmin = 63.4311
				xmax = 63.5611
				text = "S"
			intervals [488]:
				xmin = 63.5611
				xmax = 63.6411
				text = "K"
			intervals [489]:
				xmin = 63.6411
				xmax = 63.8911
				text = "UW1"
			intervals [490]:
				xmin = 63.8911
				xmax = 63.9311
				text = "L"
			intervals [491]:
				xmin = 63.9311
				xmax = 64.0211
				text = "Z"
			intervals [492]:
				xmin = 64.0211
				xmax = 64.0611
				text = "DH"
			intervals [493]:
				xmin = 64.0611
				xmax = 64.1511
				text = "AH0"
			intervals [494]:
				xmin = 64.1511
				xmax = 64.2211
				text = "sp"
			intervals [495]:
				xmin = 64.2211
				xmax = 64.3011
				text = "DH"
			intervals [496]:
				xmin = 64.3011
				xmax = 64.3711
				text = "AH0"
			intervals [497]:
				xmin = 64.3711
				xmax = 64.5711
				text = "sp"
			intervals [498]:
				xmin = 64.5711
				xmax = 64.6411
				text = "DH"
			intervals [499]:
				xmin = 64.6411
				xmax = 64.7211
				text = "IY0"
			intervals [500]:
				xmin = 64.7211
				xmax = 64.8411
				text = "G"
			intervals [501]:
				xmin = 64.8411
				xmax = 64.9911
				text = "AY1"
			intervals [502]:
				xmin = 64.9911
				xmax = 65.0811
				text = "Z"
			intervals [503]:
				xmin = 65.0811
				xmax = 65.1211
				text = "IH0"
			intervals [504]:
				xmin = 65.1211
				xmax = 65.1611
				text = "N"
			intervals [505]:
				xmin = 65.1611
				xmax = 65.2111
				text = "DH"
			intervals [506]:
				xmin = 65.2111
				xmax = 65.2611
				text = "AH0"
			intervals [507]:
				xmin = 65.2611
				xmax = 65.3711
				text = "P"
			intervals [508]:
				xmin = 65.3711
				xmax = 65.4111
				text = "R"
			intervals [509]:
				xmin = 65.4111
				xmax = 65.5411
				text = "OW1"
			intervals [510]:
				xmin = 65.5411
				xmax = 65.5811
				text = "G"
			intervals [511]:
				xmin = 65.5811
				xmax = 65.6411
				text = "R"
			intervals [512]:
				xmin = 65.6411
				xmax = 65.8811
				text = "AE2"
			intervals [513]:
				xmin = 65.8811
				xmax = 65.9311
				text = "M"
			intervals [514]:
				xmin = 65.9311
				xmax = 65.9911
				text = "sp"
			intervals [515]:
				xmin = 65.9911
				xmax = 66.2355
				text = ""
			intervals [516]:
				xmin = 66.2355
				xmax = 66.3055
				text = "DH"
			intervals [517]:
				xmin = 66.3055
				xmax = 66.3855
				text = "EY1"
			intervals [518]:
				xmin = 66.3855
				xmax = 66.4355
				text = "HH"
			intervals [519]:
				xmin = 66.4355
				xmax = 66.5255
				text = "AE1"
			intervals [520]:
				xmin = 66.5255
				xmax = 66.5555
				text = "D"
			intervals [521]:
				xmin = 66.5555
				xmax = 66.5955
				text = "DH"
			intervals [522]:
				xmin = 66.5955
				xmax = 66.6555
				text = "IH0"
			intervals [523]:
				xmin = 66.6555
				xmax = 66.7155
				text = "S"
			intervals [524]:
				xmin = 66.7155
				xmax = 66.8255
				text = "D"
			intervals [525]:
				xmin = 66.8255
				xmax = 66.8755
				text = "R"
			intervals [526]:
				xmin = 66.8755
				xmax = 66.9355
				text = "IH1"
			intervals [527]:
				xmin = 66.9355
				xmax = 67.0455
				text = "L"
			intervals [528]:
				xmin = 67.0455
				xmax = 67.1155
				text = "K"
			intervals [529]:
				xmin = 67.1155
				xmax = 67.2055
				text = "AA2"
			intervals [530]:
				xmin = 67.2055
				xmax = 67.2455
				text = "M"
			intervals [531]:
				xmin = 67.2455
				xmax = 67.2955
				text = "P"
			intervals [532]:
				xmin = 67.2955
				xmax = 67.3555
				text = "AH0"
			intervals [533]:
				xmin = 67.3555
				xmax = 67.4755
				text = "T"
			intervals [534]:
				xmin = 67.4755
				xmax = 67.5455
				text = "IH1"
			intervals [535]:
				xmin = 67.5455
				xmax = 67.7055
				text = "SH"
			intervals [536]:
				xmin = 67.7055
				xmax = 67.7655
				text = "AH0"
			intervals [537]:
				xmin = 67.7655
				xmax = 67.8755
				text = "N"
			intervals [538]:
				xmin = 67.8755
				xmax = 68.2105
				text = ""
			intervals [539]:
				xmin = 68.2105
				xmax = 68.2505
				text = "sil"
			intervals [540]:
				xmin = 68.2505
				xmax = 68.3105
				text = "DH"
			intervals [541]:
				xmin = 68.3105
				xmax = 68.4005
				text = "EY1"
			intervals [542]:
				xmin = 68.4005
				xmax = 68.4705
				text = "W"
			intervals [543]:
				xmin = 68.4705
				xmax = 68.5205
				text = "UH1"
			intervals [544]:
				xmin = 68.5205
				xmax = 68.5805
				text = "D"
			intervals [545]:
				xmin = 68.5805
				xmax = 68.8205
				text = "T"
			intervals [546]:
				xmin = 68.8205
				xmax = 68.8905
				text = "R"
			intervals [547]:
				xmin = 68.8905
				xmax = 69.1405
				text = "EY1"
			intervals [548]:
				xmin = 69.1405
				xmax = 69.2205
				text = "N"
			intervals [549]:
				xmin = 69.2205
				xmax = 69.2705
				text = "DH"
			intervals [550]:
				xmin = 69.2705
				xmax = 69.3605
				text = "EY1"
			intervals [551]:
				xmin = 69.3605
				xmax = 69.4005
				text = "W"
			intervals [552]:
				xmin = 69.4005
				xmax = 69.4405
				text = "UH1"
			intervals [553]:
				xmin = 69.4405
				xmax = 69.4905
				text = "D"
			intervals [554]:
				xmin = 69.4905
				xmax = 69.6005
				text = "T"
			intervals [555]:
				xmin = 69.6005
				xmax = 69.6405
				text = "R"
			intervals [556]:
				xmin = 69.6405
				xmax = 69.7405
				text = "EY1"
			intervals [557]:
				xmin = 69.7405
				xmax = 69.7905
				text = "N"
			intervals [558]:
				xmin = 69.7905
				xmax = 69.8405
				text = "EH1"
			intervals [559]:
				xmin = 69.8405
				xmax = 69.9305
				text = "Z"
			intervals [560]:
				xmin = 69.9305
				xmax = 70.0605
				text = "HH"
			intervals [561]:
				xmin = 70.0605
				xmax = 70.3005
				text = "AA1"
			intervals [562]:
				xmin = 70.3005
				xmax = 70.3605
				text = "R"
			intervals [563]:
				xmin = 70.3605
				xmax = 70.3905
				text = "D"
			intervals [564]:
				xmin = 70.3905
				xmax = 70.4205
				text = "sp"
			intervals [565]:
				xmin = 70.4205
				xmax = 70.8105
				text = "AE1"
			intervals [566]:
				xmin = 70.8105
				xmax = 70.9705
				text = "Z"
			intervals [567]:
				xmin = 70.9705
				xmax = 71.1524
				text = ""
			intervals [568]:
				xmin = 71.1524
				xmax = 71.2124
				text = "DH"
			intervals [569]:
				xmin = 71.2124
				xmax = 71.2824
				text = "AH0"
			intervals [570]:
				xmin = 71.2824
				xmax = 71.3524
				text = "B"
			intervals [571]:
				xmin = 71.3524
				xmax = 71.4724
				text = "AE1"
			intervals [572]:
				xmin = 71.4724
				xmax = 71.5824
				text = "S"
			intervals [573]:
				xmin = 71.5824
				xmax = 71.6124
				text = "K"
			intervals [574]:
				xmin = 71.6124
				xmax = 71.6424
				text = "AH0"
			intervals [575]:
				xmin = 71.6424
				xmax = 71.6924
				text = "T"
			intervals [576]:
				xmin = 71.6924
				xmax = 71.7424
				text = "B"
			intervals [577]:
				xmin = 71.7424
				xmax = 71.8524
				text = "AO2"
			intervals [578]:
				xmin = 71.8524
				xmax = 71.8824
				text = "L"
			intervals [579]:
				xmin = 71.8824
				xmax = 71.9124
				text = "AH0"
			intervals [580]:
				xmin = 71.9124
				xmax = 71.9624
				text = "N"
			intervals [581]:
				xmin = 71.9624
				xmax = 72.0524
				text = "F"
			intervals [582]:
				xmin = 72.0524
				xmax = 72.1124
				text = "UH1"
			intervals [583]:
				xmin = 72.1124
				xmax = 72.1624
				text = "T"
			intervals [584]:
				xmin = 72.1624
				xmax = 72.2224
				text = "B"
			intervals [585]:
				xmin = 72.2224
				xmax = 72.2924
				text = "AO2"
			intervals [586]:
				xmin = 72.2924
				xmax = 72.3524
				text = "L"
			intervals [587]:
				xmin = 72.3524
				xmax = 72.4324
				text = "P"
			intervals [588]:
				xmin = 72.4324
				xmax = 72.4924
				text = "L"
			intervals [589]:
				xmin = 72.4924
				xmax = 72.5924
				text = "EY1"
			intervals [590]:
				xmin = 72.5924
				xmax = 72.6324
				text = "ER0"
			intervals [591]:
				xmin = 72.6324
				xmax = 72.7024
				text = "Z"
			intervals [592]:
				xmin = 72.7024
				xmax = 72.7324
				text = "W"
			intervals [593]:
				xmin = 72.7324
				xmax = 72.7624
				text = "UH1"
			intervals [594]:
				xmin = 72.7624
				xmax = 72.7924
				text = "D"
			intervals [595]:
				xmin = 72.7924
				xmax = 72.8824
				text = "T"
			intervals [596]:
				xmin = 72.8824
				xmax = 72.9224
				text = "R"
			intervals [597]:
				xmin = 72.9224
				xmax = 72.9524
				text = "EY1"
			intervals [598]:
				xmin = 72.9524
				xmax = 73.1224
				text = "N"
			intervals [599]:
				xmin = 73.1224
				xmax = 73.7079
				text = ""
			intervals [600]:
				xmin = 73.7079
				xmax = 73.7879
				text = "IH1"
			intervals [601]:
				xmin = 73.7879
				xmax = 73.8479
				text = "T"
			intervals [602]:
				xmin = 73.8479
				xmax = 73.9179
				text = "W"
			intervals [603]:
				xmin = 73.9179
				xmax = 73.9679
				text = "AH0"
			intervals [604]:
				xmin = 73.9679
				xmax = 74.0679
				text = "Z"
			intervals [605]:
				xmin = 74.0679
				xmax = 74.2279
				text = "AH0"
			intervals [606]:
				xmin = 74.2279
				xmax = 74.4179
				text = "R"
			intervals [607]:
				xmin = 74.4179
				xmax = 74.5379
				text = "IY1"
			intervals [608]:
				xmin = 74.5379
				xmax = 74.6379
				text = "L"
			intervals [609]:
				xmin = 74.6379
				xmax = 74.7679
				text = "IY0"
			intervals [610]:
				xmin = 74.7679
				xmax = 74.8479
				text = "R"
			intervals [611]:
				xmin = 74.8479
				xmax = 74.9079
				text = "IH1"
			intervals [612]:
				xmin = 74.9079
				xmax = 75.0079
				text = "L"
			intervals [613]:
				xmin = 75.0079
				xmax = 75.0979
				text = "IY0"
			intervals [614]:
				xmin = 75.0979
				xmax = 75.1679
				text = "B"
			intervals [615]:
				xmin = 75.1679
				xmax = 75.2579
				text = "IH1"
			intervals [616]:
				xmin = 75.2579
				xmax = 75.2979
				text = "G"
			intervals [617]:
				xmin = 75.2979
				xmax = 75.3379
				text = "sp"
			intervals [618]:
				xmin = 75.3379
				xmax = 75.3879
				text = "D"
			intervals [619]:
				xmin = 75.3879
				xmax = 75.5479
				text = "IY1"
			intervals [620]:
				xmin = 75.5479
				xmax = 75.6379
				text = "L"
			intervals [621]:
				xmin = 75.6379
				xmax = 76.6032
				text = ""
			intervals [622]:
				xmin = 76.6032
				xmax = 76.6632
				text = "sil"
			intervals [623]:
				xmin = 76.6632
				xmax = 77.1432
				text = "AE1"
			intervals [624]:
				xmin = 77.1432
				xmax = 77.3532
				text = "N"
			intervals [625]:
				xmin = 77.3532
				xmax = 77.4532
				text = "D"
			intervals [626]:
				xmin = 77.4532
				xmax = 77.9132
				text = "AH1"
			intervals [627]:
				xmin = 77.9132
				xmax = 78.1032
				text = "M"
			intervals [628]:
				xmin = 78.1032
				xmax = 78.4837
				text = "sp"
			intervals [629]:
				xmin = 78.4837
				xmax = 78.5137
				text = "DH"
			intervals [630]:
				xmin = 78.5137
				xmax = 78.5437
				text = "EH1"
			intervals [631]:
				xmin = 78.5437
				xmax = 78.5737
				text = "R"
			intervals [632]:
				xmin = 78.5737
				xmax = 78.6037
				text = "W"
			intervals [633]:
				xmin = 78.6037
				xmax = 78.6437
				text = "AH0"
			intervals [634]:
				xmin = 78.6437
				xmax = 78.7037
				text = "Z"
			intervals [635]:
				xmin = 78.7037
				xmax = 78.8737
				text = "AH0"
			intervals [636]:
				xmin = 78.8737
				xmax = 78.9337
				text = "L"
			intervals [637]:
				xmin = 78.9337
				xmax = 79.1037
				text = "AA1"
			intervals [638]:
				xmin = 79.1037
				xmax = 79.1437
				text = "T"
			intervals [639]:
				xmin = 79.1437
				xmax = 79.1837
				text = "AH0"
			intervals [640]:
				xmin = 79.1837
				xmax = 79.2137
				text = "V"
			intervals [641]:
				xmin = 79.2137
				xmax = 79.3837
				text = "P"
			intervals [642]:
				xmin = 79.3837
				xmax = 79.4437
				text = "AH1"
			intervals [643]:
				xmin = 79.4437
				xmax = 79.4937
				text = "B"
			intervals [644]:
				xmin = 79.4937
				xmax = 79.5437
				text = "L"
			intervals [645]:
				xmin = 79.5437
				xmax = 79.6037
				text = "IH0"
			intervals [646]:
				xmin = 79.6037
				xmax = 79.6837
				text = "K"
			intervals [647]:
				xmin = 79.6837
				xmax = 79.7537
				text = "R"
			intervals [648]:
				xmin = 79.7537
				xmax = 79.7837
				text = "EH2"
			intervals [649]:
				xmin = 79.7837
				xmax = 79.9037
				text = "K"
			intervals [650]:
				xmin = 79.9037
				xmax = 79.9437
				text = "IH0"
			intervals [651]:
				xmin = 79.9437
				xmax = 79.9737
				text = "G"
			intervals [652]:
				xmin = 79.9737
				xmax = 80.0637
				text = "N"
			intervals [653]:
				xmin = 80.0637
				xmax = 80.1137
				text = "IH1"
			intervals [654]:
				xmin = 80.1137
				xmax = 80.2337
				text = "SH"
			intervals [655]:
				xmin = 80.2337
				xmax = 80.2837
				text = "AH0"
			intervals [656]:
				xmin = 80.2837
				xmax = 80.3337
				text = "N"
			intervals [657]:
				xmin = 80.3337
				xmax = 80.4137
				text = "F"
			intervals [658]:
				xmin = 80.4137
				xmax = 80.4537
				text = "R"
			intervals [659]:
				xmin = 80.4537
				xmax = 80.4937
				text = "ER0"
			intervals [660]:
				xmin = 80.4937
				xmax = 80.5437
				text = "DH"
			intervals [661]:
				xmin = 80.5437
				xmax = 80.6637
				text = "AE1"
			intervals [662]:
				xmin = 80.6637
				xmax = 80.7337
				text = "T"
			intervals [663]:
				xmin = 80.7337
				xmax = 81.4635
				text = ""
			intervals [664]:
				xmin = 81.4635
				xmax = 81.4935
				text = "sil"
			intervals [665]:
				xmin = 81.4935
				xmax = 81.7635
				text = "AH1"
			intervals [666]:
				xmin = 81.7635
				xmax = 81.8735
				text = "M"
			intervals [667]:
				xmin = 81.8735
				xmax = 81.9835
				text = "G"
			intervals [668]:
				xmin = 81.9835
				xmax = 82.0435
				text = "R"
			intervals [669]:
				xmin = 82.0435
				xmax = 82.1635
				text = "OW1"
			intervals [670]:
				xmin = 82.1635
				xmax = 82.2435
				text = "IH0"
			intervals [671]:
				xmin = 82.2435
				xmax = 82.3535
				text = "NG"
			intervals [672]:
				xmin = 82.3535
				xmax = 82.6135
				text = "AH1"
			intervals [673]:
				xmin = 82.6135
				xmax = 82.6835
				text = "P"
			intervals [674]:
				xmin = 82.6835
				xmax = 83.0775
				text = ""
			intervals [675]:
				xmin = 83.0775
				xmax = 83.1475
				text = "sil"
			intervals [676]:
				xmin = 83.1475
				xmax = 83.2575
				text = "HH"
			intervals [677]:
				xmin = 83.2575
				xmax = 83.3775
				text = "IY1"
			intervals [678]:
				xmin = 83.3775
				xmax = 83.4575
				text = "R"
			intervals [679]:
				xmin = 83.4575
				xmax = 83.5175
				text = "W"
			intervals [680]:
				xmin = 83.5175
				xmax = 83.5475
				text = "EH1"
			intervals [681]:
				xmin = 83.5475
				xmax = 83.5975
				text = "N"
			intervals [682]:
				xmin = 83.5975
				xmax = 83.7175
				text = "AY1"
			intervals [683]:
				xmin = 83.7175
				xmax = 83.7675
				text = "W"
			intervals [684]:
				xmin = 83.7675
				xmax = 83.8075
				text = "AH0"
			intervals [685]:
				xmin = 83.8075
				xmax = 83.8475
				text = "Z"
			intervals [686]:
				xmin = 83.8475
				xmax = 83.8975
				text = "IH0"
			intervals [687]:
				xmin = 83.8975
				xmax = 83.9375
				text = "N"
			intervals [688]:
				xmin = 83.9375
				xmax = 84.0375
				text = "HH"
			intervals [689]:
				xmin = 84.0375
				xmax = 84.1675
				text = "AY1"
			intervals [690]:
				xmin = 84.1675
				xmax = 84.2775
				text = "S"
			intervals [691]:
				xmin = 84.2775
				xmax = 84.3475
				text = "K"
			intervals [692]:
				xmin = 84.3475
				xmax = 84.4375
				text = "UW1"
			intervals [693]:
				xmin = 84.4375
				xmax = 84.5375
				text = "L"
			intervals [694]:
				xmin = 84.5375
				xmax = 86.0352
				text = "sp"
			intervals [695]:
				xmin = 86.0352
				xmax = 86.0852
				text = "W"
			intervals [696]:
				xmin = 86.0852
				xmax = 86.1252
				text = "IY1"
			intervals [697]:
				xmin = 86.1252
				xmax = 86.2152
				text = "HH"
			intervals [698]:
				xmin = 86.2152
				xmax = 86.2652
				text = "AE1"
			intervals [699]:
				xmin = 86.2652
				xmax = 86.2952
				text = "D"
			intervals [700]:
				xmin = 86.2952
				xmax = 86.3252
				text = "DH"
			intervals [701]:
				xmin = 86.3252
				xmax = 86.3852
				text = "AH0"
			intervals [702]:
				xmin = 86.3852
				xmax = 86.5052
				text = "W"
			intervals [703]:
				xmin = 86.5052
				xmax = 86.5852
				text = "AA1"
			intervals [704]:
				xmin = 86.5852
				xmax = 86.7152
				text = "SH"
			intervals [705]:
				xmin = 86.7152
				xmax = 86.7452
				text = "IH0"
			intervals [706]:
				xmin = 86.7452
				xmax = 86.7752
				text = "NG"
			intervals [707]:
				xmin = 86.7752
				xmax = 86.8052
				text = "T"
			intervals [708]:
				xmin = 86.8052
				xmax = 86.8352
				text = "AH0"
			intervals [709]:
				xmin = 86.8352
				xmax = 86.8752
				text = "N"
			intervals [710]:
				xmin = 86.8752
				xmax = 86.9552
				text = "P"
			intervals [711]:
				xmin = 86.9552
				xmax = 87.1152
				text = "OW1"
			intervals [712]:
				xmin = 87.1152
				xmax = 87.2152
				text = "S"
			intervals [713]:
				xmin = 87.2152
				xmax = 87.2452
				text = "T"
			intervals [714]:
				xmin = 87.2452
				xmax = 87.2752
				text = "AH0"
			intervals [715]:
				xmin = 87.2752
				xmax = 87.3352
				text = "N"
			intervals [716]:
				xmin = 87.3352
				xmax = 87.3852
				text = "DH"
			intervals [717]:
				xmin = 87.3852
				xmax = 87.5252
				text = "AH0"
			intervals [718]:
				xmin = 87.5252
				xmax = 87.6052
				text = "sp"
			intervals [719]:
				xmin = 87.6052
				xmax = 88.0015
				text = ""
			intervals [720]:
				xmin = 88.0015
				xmax = 88.1315
				text = "W"
			intervals [721]:
				xmin = 88.1315
				xmax = 88.2115
				text = "AA1"
			intervals [722]:
				xmin = 88.2115
				xmax = 88.3315
				text = "SH"
			intervals [723]:
				xmin = 88.3315
				xmax = 88.3615
				text = "IH0"
			intervals [724]:
				xmin = 88.3615
				xmax = 88.3915
				text = "NG"
			intervals [725]:
				xmin = 88.3915
				xmax = 88.4215
				text = "T"
			intervals [726]:
				xmin = 88.4215
				xmax = 88.4515
				text = "AH0"
			intervals [727]:
				xmin = 88.4515
				xmax = 88.4815
				text = "N"
			intervals [728]:
				xmin = 88.4815
				xmax = 88.5115
				text = "sp"
			intervals [729]:
				xmin = 88.5115
				xmax = 88.5615
				text = "DH"
			intervals [730]:
				xmin = 88.5615
				xmax = 88.6015
				text = "IY0"
			intervals [731]:
				xmin = 88.6015
				xmax = 88.7515
				text = "IY1"
			intervals [732]:
				xmin = 88.7515
				xmax = 88.7915
				text = "V"
			intervals [733]:
				xmin = 88.7915
				xmax = 88.8215
				text = "N"
			intervals [734]:
				xmin = 88.8215
				xmax = 88.8715
				text = "IH0"
			intervals [735]:
				xmin = 88.8715
				xmax = 88.9315
				text = "NG"
			intervals [736]:
				xmin = 88.9315
				xmax = 89.0115
				text = "S"
			intervals [737]:
				xmin = 89.0115
				xmax = 89.0715
				text = "T"
			intervals [738]:
				xmin = 89.0715
				xmax = 89.1315
				text = "AA1"
			intervals [739]:
				xmin = 89.1315
				xmax = 89.3715
				text = "R"
			intervals [740]:
				xmin = 89.3715
				xmax = 89.8815
				text = ""
			intervals [741]:
				xmin = 89.8815
				xmax = 90.0015
				text = "T"
			intervals [742]:
				xmin = 90.0015
				xmax = 90.0615
				text = "UW1"
			intervals [743]:
				xmin = 90.0615
				xmax = 90.1215
				text = "N"
			intervals [744]:
				xmin = 90.1215
				xmax = 90.1815
				text = "UW1"
			intervals [745]:
				xmin = 90.1815
				xmax = 90.2615
				text = "Z"
			intervals [746]:
				xmin = 90.2615
				xmax = 90.3215
				text = "P"
			intervals [747]:
				xmin = 90.3215
				xmax = 90.4315
				text = "EY2"
			intervals [748]:
				xmin = 90.4315
				xmax = 90.5315
				text = "P"
			intervals [749]:
				xmin = 90.5315
				xmax = 90.5615
				text = "ER0"
			intervals [750]:
				xmin = 90.5615
				xmax = 90.7415
				text = "Z"
			intervals [751]:
				xmin = 90.7415
				xmax = 92.437
				text = ""
			intervals [752]:
				xmin = 92.437
				xmax = 92.527
				text = "DH"
			intervals [753]:
				xmin = 92.527
				xmax = 93.077
				text = "IY0"
			intervals [754]:
				xmin = 93.077
				xmax = 93.2582
				text = ""
			intervals [755]:
				xmin = 93.2582
				xmax = 93.2882
				text = "sil"
			intervals [756]:
				xmin = 93.2882
				xmax = 93.4482
				text = "HH"
			intervals [757]:
				xmin = 93.4482
				xmax = 93.5882
				text = "AY1"
			intervals [758]:
				xmin = 93.5882
				xmax = 93.7182
				text = "S"
			intervals [759]:
				xmin = 93.7182
				xmax = 93.7982
				text = "K"
			intervals [760]:
				xmin = 93.7982
				xmax = 94.0782
				text = "UW1"
			intervals [761]:
				xmin = 94.0782
				xmax = 94.1582
				text = "L"
			intervals [762]:
				xmin = 94.1582
				xmax = 94.3129
				text = ""
			intervals [763]:
				xmin = 94.3129
				xmax = 94.3529
				text = "sil"
			intervals [764]:
				xmin = 94.3529
				xmax = 94.5429
				text = "S"
			intervals [765]:
				xmin = 94.5429
				xmax = 94.6729
				text = "P"
			intervals [766]:
				xmin = 94.6729
				xmax = 94.7829
				text = "AO1"
			intervals [767]:
				xmin = 94.7829
				xmax = 94.8429
				text = "R"
			intervals [768]:
				xmin = 94.8429
				xmax = 94.9129
				text = "T"
			intervals [769]:
				xmin = 94.9129
				xmax = 95.2429
				text = "S"
			intervals [770]:
				xmin = 95.2429
				xmax = 95.2829
				text = "sp"
			intervals [771]:
				xmin = 95.2829
				xmax = 96.6744
				text = ""
			intervals [772]:
				xmin = 96.6744
				xmax = 96.7644
				text = "D"
			intervals [773]:
				xmin = 96.7644
				xmax = 96.9144
				text = "AA1"
			intervals [774]:
				xmin = 96.9144
				xmax = 96.9744
				text = "M"
			intervals [775]:
				xmin = 96.9744
				xmax = 97.0144
				text = "AH0"
			intervals [776]:
				xmin = 97.0144
				xmax = 97.1144
				text = "N"
			intervals [777]:
				xmin = 97.1144
				xmax = 97.2944
				text = "EY2"
			intervals [778]:
				xmin = 97.2944
				xmax = 97.3844
				text = "T"
			intervals [779]:
				xmin = 97.3844
				xmax = 97.4544
				text = "AH0"
			intervals [780]:
				xmin = 97.4544
				xmax = 97.5044
				text = "D"
			intervals [781]:
				xmin = 97.5044
				xmax = 97.899
				text = ""
			intervals [782]:
				xmin = 97.899
				xmax = 97.929
				text = "sil"
			intervals [783]:
				xmin = 97.929
				xmax = 97.989
				text = "DH"
			intervals [784]:
				xmin = 97.989
				xmax = 98.059
				text = "AH0"
			intervals [785]:
				xmin = 98.059
				xmax = 98.159
				text = "S"
			intervals [786]:
				xmin = 98.159
				xmax = 98.249
				text = "P"
			intervals [787]:
				xmin = 98.249
				xmax = 98.349
				text = "AO1"
			intervals [788]:
				xmin = 98.349
				xmax = 98.389
				text = "R"
			intervals [789]:
				xmin = 98.389
				xmax = 98.429
				text = "T"
			intervals [790]:
				xmin = 98.429
				xmax = 98.509
				text = "S"
			intervals [791]:
				xmin = 98.509
				xmax = 98.609
				text = "P"
			intervals [792]:
				xmin = 98.609
				xmax = 98.799
				text = "EY1"
			intervals [793]:
				xmin = 98.799
				xmax = 98.889
				text = "JH"
			intervals [794]:
				xmin = 98.889
				xmax = 98.979
				text = "IH0"
			intervals [795]:
				xmin = 98.979
				xmax = 99.179
				text = "Z"
			intervals [796]:
				xmin = 99.179
				xmax = 99.5484
				text = ""
			intervals [797]:
				xmin = 99.5484
				xmax = 99.8484
				text = "AO1"
			intervals [798]:
				xmin = 99.8484
				xmax = 100.1184
				text = "N"
			intervals [799]:
				xmin = 100.1184
				xmax = 102.5037
				text = "sp"
			intervals [800]:
				xmin = 102.5037
				xmax = 102.6937
				text = "S"
			intervals [801]:
				xmin = 102.6937
				xmax = 102.8437
				text = "AE1"
			intervals [802]:
				xmin = 102.8437
				xmax = 102.8737
				text = "T"
			intervals [803]:
				xmin = 102.8737
				xmax = 102.9637
				text = "ER0"
			intervals [804]:
				xmin = 102.9637
				xmax = 103.0237
				text = "D"
			intervals [805]:
				xmin = 103.0237
				xmax = 103.1637
				text = "IY0"
			intervals [806]:
				xmin = 103.1637
				xmax = 103.1937
				text = "AH0"
			intervals [807]:
				xmin = 103.1937
				xmax = 103.2937
				text = "N"
			intervals [808]:
				xmin = 103.2937
				xmax = 103.3637
				text = "S"
			intervals [809]:
				xmin = 103.3637
				xmax = 103.4437
				text = "AH1"
			intervals [810]:
				xmin = 103.4437
				xmax = 103.5237
				text = "N"
			intervals [811]:
				xmin = 103.5237
				xmax = 103.6137
				text = "D"
			intervals [812]:
				xmin = 103.6137
				xmax = 103.7437
				text = "EY2"
			intervals [813]:
				xmin = 103.7437
				xmax = 104.168
				text = ""
			intervals [814]:
				xmin = 104.168
				xmax = 104.198
				text = "sil"
			intervals [815]:
				xmin = 104.198
				xmax = 104.268
				text = "N"
			intervals [816]:
				xmin = 104.268
				xmax = 104.368
				text = "AA1"
			intervals [817]:
				xmin = 104.368
				xmax = 104.448
				text = "T"
			intervals [818]:
				xmin = 104.448
				xmax = 104.6706
				text = ""
			intervals [819]:
				xmin = 104.6706
				xmax = 104.7606
				text = "DH"
			intervals [820]:
				xmin = 104.7606
				xmax = 104.8106
				text = "AH0"
			intervals [821]:
				xmin = 104.8106
				xmax = 104.8606
				text = "P"
			intervals [822]:
				xmin = 104.8606
				xmax = 104.9006
				text = "R"
			intervals [823]:
				xmin = 104.9006
				xmax = 104.9606
				text = "AH0"
			intervals [824]:
				xmin = 104.9606
				xmax = 105.0306
				text = "F"
			intervals [825]:
				xmin = 105.0306
				xmax = 105.1006
				text = "EH1"
			intervals [826]:
				xmin = 105.1006
				xmax = 105.2106
				text = "SH"
			intervals [827]:
				xmin = 105.2106
				xmax = 105.2406
				text = "AH0"
			intervals [828]:
				xmin = 105.2406
				xmax = 105.2706
				text = "N"
			intervals [829]:
				xmin = 105.2706
				xmax = 105.3006
				text = "AH0"
			intervals [830]:
				xmin = 105.3006
				xmax = 105.3506
				text = "L"
			intervals [831]:
				xmin = 105.3506
				xmax = 105.4406
				text = "S"
			intervals [832]:
				xmin = 105.4406
				xmax = 105.5306
				text = "P"
			intervals [833]:
				xmin = 105.5306
				xmax = 105.6006
				text = "AO1"
			intervals [834]:
				xmin = 105.6006
				xmax = 105.6406
				text = "R"
			intervals [835]:
				xmin = 105.6406
				xmax = 105.6906
				text = "T"
			intervals [836]:
				xmin = 105.6906
				xmax = 105.7806
				text = "S"
			intervals [837]:
				xmin = 105.7806
				xmax = 106.0156
				text = ""
			intervals [838]:
				xmin = 106.0156
				xmax = 106.0756
				text = "DH"
			intervals [839]:
				xmin = 106.0756
				xmax = 106.1356
				text = "AH0"
			intervals [840]:
				xmin = 106.1356
				xmax = 106.3056
				text = "HH"
			intervals [841]:
				xmin = 106.3056
				xmax = 106.4456
				text = "AY1"
			intervals [842]:
				xmin = 106.4456
				xmax = 106.5656
				text = "S"
			intervals [843]:
				xmin = 106.5656
				xmax = 106.6356
				text = "K"
			intervals [844]:
				xmin = 106.6356
				xmax = 106.6856
				text = "UW1"
			intervals [845]:
				xmin = 106.6856
				xmax = 106.7556
				text = "L"
			intervals [846]:
				xmin = 106.7556
				xmax = 106.8256
				text = "S"
			intervals [847]:
				xmin = 106.8256
				xmax = 106.9256
				text = "P"
			intervals [848]:
				xmin = 106.9256
				xmax = 107.0156
				text = "AO1"
			intervals [849]:
				xmin = 107.0156
				xmax = 107.0756
				text = "R"
			intervals [850]:
				xmin = 107.0756
				xmax = 107.1356
				text = "T"
			intervals [851]:
				xmin = 107.1356
				xmax = 107.2656
				text = "S"
			intervals [852]:
				xmin = 107.2656
				xmax = 107.2956
				text = "sp"
			intervals [853]:
				xmin = 107.2956
				xmax = 108.2014
				text = ""
			intervals [854]:
				xmin = 108.2014
				xmax = 108.3214
				text = "D"
			intervals [855]:
				xmin = 108.3214
				xmax = 108.4914
				text = "AA1"
			intervals [856]:
				xmin = 108.4914
				xmax = 108.5514
				text = "M"
			intervals [857]:
				xmin = 108.5514
				xmax = 108.5914
				text = "AH0"
			intervals [858]:
				xmin = 108.5914
				xmax = 108.7114
				text = "N"
			intervals [859]:
				xmin = 108.7114
				xmax = 108.9014
				text = "EY2"
			intervals [860]:
				xmin = 108.9014
				xmax = 108.9714
				text = "T"
			intervals [861]:
				xmin = 108.9714
				xmax = 109.0414
				text = "AH0"
			intervals [862]:
				xmin = 109.0414
				xmax = 109.1114
				text = "D"
			intervals [863]:
				xmin = 109.1114
				xmax = 109.5026
				text = ""
			intervals [864]:
				xmin = 109.5026
				xmax = 109.5826
				text = "DH"
			intervals [865]:
				xmin = 109.5826
				xmax = 109.6426
				text = "AH0"
			intervals [866]:
				xmin = 109.6426
				xmax = 109.7326
				text = "S"
			intervals [867]:
				xmin = 109.7326
				xmax = 109.8226
				text = "P"
			intervals [868]:
				xmin = 109.8226
				xmax = 109.9026
				text = "AO1"
			intervals [869]:
				xmin = 109.9026
				xmax = 109.9626
				text = "R"
			intervals [870]:
				xmin = 109.9626
				xmax = 110.0026
				text = "T"
			intervals [871]:
				xmin = 110.0026
				xmax = 110.0726
				text = "S"
			intervals [872]:
				xmin = 110.0726
				xmax = 110.1626
				text = "P"
			intervals [873]:
				xmin = 110.1626
				xmax = 110.3426
				text = "EY1"
			intervals [874]:
				xmin = 110.3426
				xmax = 110.4126
				text = "JH"
			intervals [875]:
				xmin = 110.4126
				xmax = 110.5526
				text = "IH0"
			intervals [876]:
				xmin = 110.5526
				xmax = 110.8426
				text = "Z"
			intervals [877]:
				xmin = 110.8426
				xmax = 111.6404
				text = ""
			intervals [878]:
				xmin = 111.6404
				xmax = 111.7504
				text = "AA1"
			intervals [879]:
				xmin = 111.7504
				xmax = 111.8204
				text = "N"
			intervals [880]:
				xmin = 111.8204
				xmax = 111.9304
				text = "S"
			intervals [881]:
				xmin = 111.9304
				xmax = 112.0604
				text = "AE1"
			intervals [882]:
				xmin = 112.0604
				xmax = 112.0904
				text = "T"
			intervals [883]:
				xmin = 112.0904
				xmax = 112.1204
				text = "ER0"
			intervals [884]:
				xmin = 112.1204
				xmax = 112.1504
				text = "D"
			intervals [885]:
				xmin = 112.1504
				xmax = 112.2304
				text = "IY0"
			intervals [886]:
				xmin = 112.2304
				xmax = 112.2604
				text = "AH0"
			intervals [887]:
				xmin = 112.2604
				xmax = 112.3204
				text = "N"
			intervals [888]:
				xmin = 112.3204
				xmax = 112.4104
				text = "S"
			intervals [889]:
				xmin = 112.4104
				xmax = 112.4704
				text = "AH1"
			intervals [890]:
				xmin = 112.4704
				xmax = 112.5404
				text = "N"
			intervals [891]:
				xmin = 112.5404
				xmax = 112.6304
				text = "D"
			intervals [892]:
				xmin = 112.6304
				xmax = 112.6604
				text = "EY2"
			intervals [893]:
				xmin = 112.6604
				xmax = 115.6983
				text = "sp"
			intervals [894]:
				xmin = 115.6983
				xmax = 116.1383
				text = "AE1"
			intervals [895]:
				xmin = 116.1383
				xmax = 116.2583
				text = "N"
			intervals [896]:
				xmin = 116.2583
				xmax = 116.4783
				text = "D"
			intervals [897]:
				xmin = 116.4783
				xmax = 117.5838
				text = ""
			intervals [898]:
				xmin = 117.5838
				xmax = 117.6138
				text = "sil"
			intervals [899]:
				xmin = 117.6138
				xmax = 117.6838
				text = "DH"
			intervals [900]:
				xmin = 117.6838
				xmax = 117.7938
				text = "AE1"
			intervals [901]:
				xmin = 117.7938
				xmax = 117.9038
				text = "T"
			intervals [902]:
				xmin = 117.9038
				xmax = 117.9638
				text = "W"
			intervals [903]:
				xmin = 117.9638
				xmax = 118.0438
				text = "AH1"
			intervals [904]:
				xmin = 118.0438
				xmax = 118.1738
				text = "Z"
			intervals [905]:
				xmin = 118.1738
				xmax = 118.3838
				text = "AH0"
			intervals [906]:
				xmin = 118.3838
				xmax = 118.5324
				text = ""
			intervals [907]:
				xmin = 118.5324
				xmax = 118.5624
				text = "sil"
			intervals [908]:
				xmin = 118.5624
				xmax = 118.7424
				text = "HH"
			intervals [909]:
				xmin = 118.7424
				xmax = 118.8324
				text = "AY1"
			intervals [910]:
				xmin = 118.8324
				xmax = 118.9524
				text = "S"
			intervals [911]:
				xmin = 118.9524
				xmax = 119.0324
				text = "K"
			intervals [912]:
				xmin = 119.0324
				xmax = 119.0624
				text = "UW1"
			intervals [913]:
				xmin = 119.0624
				xmax = 119.1424
				text = "L"
			intervals [914]:
				xmin = 119.1424
				xmax = 119.2124
				text = "S"
			intervals [915]:
				xmin = 119.2124
				xmax = 119.3124
				text = "P"
			intervals [916]:
				xmin = 119.3124
				xmax = 119.4024
				text = "AO1"
			intervals [917]:
				xmin = 119.4024
				xmax = 119.4524
				text = "R"
			intervals [918]:
				xmin = 119.4524
				xmax = 119.5224
				text = "T"
			intervals [919]:
				xmin = 119.5224
				xmax = 119.6024
				text = "S"
			intervals [920]:
				xmin = 119.6024
				xmax = 119.6624
				text = "W"
			intervals [921]:
				xmin = 119.6624
				xmax = 119.7624
				text = "AH1"
			intervals [922]:
				xmin = 119.7624
				xmax = 119.9424
				text = "Z"
			intervals [923]:
				xmin = 119.9424
				xmax = 119.9724
				text = "sp"
			intervals [924]:
				xmin = 119.9724
				xmax = 120.3624
				text = "HH"
			intervals [925]:
				xmin = 120.3624
				xmax = 120.4824
				text = "Y"
			intervals [926]:
				xmin = 120.4824
				xmax = 120.7524
				text = "UW1"
			intervals [927]:
				xmin = 120.7524
				xmax = 120.9724
				text = "JH"
			intervals [928]:
				xmin = 120.9724
				xmax = 121.446
				text = ""
			intervals [929]:
				xmin = 121.446
				xmax = 121.616
				text = "HH"
			intervals [930]:
				xmin = 121.616
				xmax = 121.696
				text = "IY1"
			intervals [931]:
				xmin = 121.696
				xmax = 121.796
				text = "R"
			intervals [932]:
				xmin = 121.796
				xmax = 121.866
				text = "sp"
			intervals [933]:
				xmin = 121.866
				xmax = 123.4351
				text = ""
			intervals [934]:
				xmin = 123.4351
				xmax = 123.6151
				text = "AE1"
			intervals [935]:
				xmin = 123.6151
				xmax = 123.6751
				text = "N"
			intervals [936]:
				xmin = 123.6751
				xmax = 123.7551
				text = "D"
			intervals [937]:
				xmin = 123.7551
				xmax = 123.9351
				text = "S"
			intervals [938]:
				xmin = 123.9351
				xmax = 124.2551
				text = "OW1"
			intervals [939]:
				xmin = 124.2551
				xmax = 124.2851
				text = "sp"
			intervals [940]:
				xmin = 124.2851
				xmax = 124.3351
				text = "DH"
			intervals [941]:
				xmin = 124.3351
				xmax = 124.3651
				text = "EH1"
			intervals [942]:
				xmin = 124.3651
				xmax = 124.4051
				text = "R"
			intervals [943]:
				xmin = 124.4051
				xmax = 124.4551
				text = "W"
			intervals [944]:
				xmin = 124.4551
				xmax = 124.4951
				text = "AH0"
			intervals [945]:
				xmin = 124.4951
				xmax = 124.5651
				text = "Z"
			intervals [946]:
				xmin = 124.5651
				xmax = 124.7251
				text = "AH0"
			intervals [947]:
				xmin = 124.7251
				xmax = 124.7851
				text = "L"
			intervals [948]:
				xmin = 124.7851
				xmax = 124.9551
				text = "AA1"
			intervals [949]:
				xmin = 124.9551
				xmax = 125.0051
				text = "T"
			intervals [950]:
				xmin = 125.0051
				xmax = 125.0551
				text = "AH0"
			intervals [951]:
				xmin = 125.0551
				xmax = 125.0951
				text = "V"
			intervals [952]:
				xmin = 125.0951
				xmax = 125.2451
				text = "S"
			intervals [953]:
				xmin = 125.2451
				xmax = 125.3351
				text = "K"
			intervals [954]:
				xmin = 125.3351
				xmax = 125.4551
				text = "UW1"
			intervals [955]:
				xmin = 125.4551
				xmax = 125.5251
				text = "L"
			intervals [956]:
				xmin = 125.5251
				xmax = 125.6351
				text = "S"
			intervals [957]:
				xmin = 125.6351
				xmax = 125.7251
				text = "P"
			intervals [958]:
				xmin = 125.7251
				xmax = 125.9951
				text = "IH1"
			intervals [959]:
				xmin = 125.9951
				xmax = 126.0351
				text = "R"
			intervals [960]:
				xmin = 126.0351
				xmax = 126.0851
				text = "IH0"
			intervals [961]:
				xmin = 126.0851
				xmax = 126.1251
				text = "T"
			intervals [962]:
				xmin = 126.1251
				xmax = 126.2651
				text = "sp"
			intervals [963]:
				xmin = 126.2651
				xmax = 126.5651
				text = "ER0"
			intervals [964]:
				xmin = 126.5651
				xmax = 126.9651
				text = "AW1"
			intervals [965]:
				xmin = 126.9651
				xmax = 127.0351
				text = "N"
			intervals [966]:
				xmin = 127.0351
				xmax = 127.0951
				text = "D"
			intervals [967]:
				xmin = 127.0951
				xmax = 129.2157
				text = ""
			intervals [968]:
				xmin = 129.2157
				xmax = 129.2657
				text = "sil"
			intervals [969]:
				xmin = 129.2657
				xmax = 129.3257
				text = "DH"
			intervals [970]:
				xmin = 129.3257
				xmax = 129.4157
				text = "AH0"
			intervals [971]:
				xmin = 129.4157
				xmax = 129.4457
				text = "sp"
			intervals [972]:
				xmin = 129.4457
				xmax = 129.4957
				text = "DH"
			intervals [973]:
				xmin = 129.4957
				xmax = 129.5957
				text = "AH0"
			intervals [974]:
				xmin = 129.5957
				xmax = 129.6957
				text = "R"
			intervals [975]:
				xmin = 129.6957
				xmax = 129.8857
				text = "AY1"
			intervals [976]:
				xmin = 129.8857
				xmax = 129.9357
				text = "V"
			intervals [977]:
				xmin = 129.9357
				xmax = 130.0557
				text = "AH0"
			intervals [978]:
				xmin = 130.0557
				xmax = 130.0857
				text = "L"
			intervals [979]:
				xmin = 130.0857
				xmax = 130.1857
				text = "R"
			intervals [980]:
				xmin = 130.1857
				xmax = 130.2957
				text = "IY0"
			intervals [981]:
				xmin = 130.2957
				xmax = 130.3657
				text = "B"
			intervals [982]:
				xmin = 130.3657
				xmax = 130.4357
				text = "IY0"
			intervals [983]:
				xmin = 130.4357
				xmax = 130.5757
				text = "T"
			intervals [984]:
				xmin = 130.5757
				xmax = 130.6457
				text = "W"
			intervals [985]:
				xmin = 130.6457
				xmax = 130.7557
				text = "IY1"
			intervals [986]:
				xmin = 130.7557
				xmax = 131.1557
				text = "N"
			intervals [987]:
				xmin = 131.1557
				xmax = 132.0419
				text = "sp"
			intervals [988]:
				xmin = 132.0419
				xmax = 132.0919
				text = "DH"
			intervals [989]:
				xmin = 132.0919
				xmax = 132.4919
				text = "IY0"
			intervals [990]:
				xmin = 132.4919
				xmax = 133.0287
				text = "sp"
			intervals [991]:
				xmin = 133.0287
				xmax = 133.1687
				text = "S"
			intervals [992]:
				xmin = 133.1687
				xmax = 133.2487
				text = "K"
			intervals [993]:
				xmin = 133.2487
				xmax = 133.3387
				text = "UW1"
			intervals [994]:
				xmin = 133.3387
				xmax = 133.4187
				text = "L"
			intervals [995]:
				xmin = 133.4187
				xmax = 133.5187
				text = "T"
			intervals [996]:
				xmin = 133.5187
				xmax = 133.6687
				text = "IY1"
			intervals [997]:
				xmin = 133.6687
				xmax = 133.7287
				text = "M"
			intervals [998]:
				xmin = 133.7287
				xmax = 133.8187
				text = "Z"
			intervals [999]:
				xmin = 133.8187
				xmax = 133.8787
				text = "AH0"
			intervals [1000]:
				xmin = 133.8787
				xmax = 133.9387
				text = "N"
			intervals [1001]:
				xmin = 133.9387
				xmax = 133.9787
				text = "DH"
			intervals [1002]:
				xmin = 133.9787
				xmax = 134.0087
				text = "EH1"
			intervals [1003]:
				xmin = 134.0087
				xmax = 134.0987
				text = "R"
			intervals [1004]:
				xmin = 134.0987
				xmax = 134.1787
				text = "W"
			intervals [1005]:
				xmin = 134.1787
				xmax = 134.2387
				text = "ER1"
			intervals [1006]:
				xmin = 134.2387
				xmax = 134.4287
				text = "S"
			intervals [1007]:
				xmin = 134.4287
				xmax = 134.5087
				text = "ER1"
			intervals [1008]:
				xmin = 134.5087
				xmax = 134.5387
				text = "T"
			intervals [1009]:
				xmin = 134.5387
				xmax = 134.5687
				text = "AH0"
			intervals [1010]:
				xmin = 134.5687
				xmax = 134.6187
				text = "N"
			intervals [1011]:
				xmin = 134.6187
				xmax = 134.7287
				text = "S"
			intervals [1012]:
				xmin = 134.7287
				xmax = 134.8087
				text = "K"
			intervals [1013]:
				xmin = 134.8087
				xmax = 135.0087
				text = "UW1"
			intervals [1014]:
				xmin = 135.0087
				xmax = 135.0687
				text = "L"
			intervals [1015]:
				xmin = 135.0687
				xmax = 135.1387
				text = "Z"
			intervals [1016]:
				xmin = 135.1387
				xmax = 135.1987
				text = "DH"
			intervals [1017]:
				xmin = 135.1987
				xmax = 135.2387
				text = "AE1"
			intervals [1018]:
				xmin = 135.2387
				xmax = 135.2787
				text = "T"
			intervals [1019]:
				xmin = 135.2787
				xmax = 135.3887
				text = "HH"
			intervals [1020]:
				xmin = 135.3887
				xmax = 135.7087
				text = "AE1"
			intervals [1021]:
				xmin = 135.7087
				xmax = 135.7887
				text = "D"
			intervals [1022]:
				xmin = 135.7887
				xmax = 136.1855
				text = ""
			intervals [1023]:
				xmin = 136.1855
				xmax = 136.2155
				text = "sil"
			intervals [1024]:
				xmin = 136.2155
				xmax = 136.3355
				text = "S"
			intervals [1025]:
				xmin = 136.3355
				xmax = 136.4055
				text = "P"
			intervals [1026]:
				xmin = 136.4055
				xmax = 136.4655
				text = "EH1"
			intervals [1027]:
				xmin = 136.4655
				xmax = 136.5955
				text = "SH"
			intervals [1028]:
				xmin = 136.5955
				xmax = 136.6655
				text = "AH0"
			intervals [1029]:
				xmin = 136.6655
				xmax = 136.7155
				text = "L"
			intervals [1030]:
				xmin = 136.7155
				xmax = 136.7755
				text = "AH0"
			intervals [1031]:
				xmin = 136.7755
				xmax = 136.8255
				text = "N"
			intervals [1032]:
				xmin = 136.8255
				xmax = 136.9155
				text = "Y"
			intervals [1033]:
				xmin = 136.9155
				xmax = 136.9455
				text = "UW0"
			intervals [1034]:
				xmin = 136.9455
				xmax = 137.0255
				text = "N"
			intervals [1035]:
				xmin = 137.0255
				xmax = 137.1255
				text = "IY1"
			intervals [1036]:
				xmin = 137.1255
				xmax = 137.1855
				text = "K"
			intervals [1037]:
				xmin = 137.1855
				xmax = 137.2555
				text = "R"
			intervals [1038]:
				xmin = 137.2555
				xmax = 137.3555
				text = "AY1"
			intervals [1039]:
				xmin = 137.3555
				xmax = 137.4155
				text = "V"
			intervals [1040]:
				xmin = 137.4155
				xmax = 137.5255
				text = "AH0"
			intervals [1041]:
				xmin = 137.5255
				xmax = 137.5555
				text = "L"
			intervals [1042]:
				xmin = 137.5555
				xmax = 137.6455
				text = "R"
			intervals [1043]:
				xmin = 137.6455
				xmax = 137.6955
				text = "IY0"
			intervals [1044]:
				xmin = 137.6955
				xmax = 137.7555
				text = "Z"
			intervals [1045]:
				xmin = 137.7555
				xmax = 137.8755
				text = "S"
			intervals [1046]:
				xmin = 137.8755
				xmax = 138.1455
				text = "OW1"
			intervals [1047]:
				xmin = 138.1455
				xmax = 138.6177
				text = ""
			intervals [1048]:
				xmin = 138.6177
				xmax = 138.6877
				text = "DH"
			intervals [1049]:
				xmin = 138.6877
				xmax = 138.7177
				text = "EH1"
			intervals [1050]:
				xmin = 138.7177
				xmax = 138.7577
				text = "R"
			intervals [1051]:
				xmin = 138.7577
				xmax = 138.7877
				text = "W"
			intervals [1052]:
				xmin = 138.7877
				xmax = 138.8277
				text = "AH0"
			intervals [1053]:
				xmin = 138.8277
				xmax = 138.8977
				text = "Z"
			intervals [1054]:
				xmin = 138.8977
				xmax = 138.9377
				text = "EY1"
			intervals [1055]:
				xmin = 138.9377
				xmax = 139.0177
				text = "HH"
			intervals [1056]:
				xmin = 139.0177
				xmax = 139.0777
				text = "Y"
			intervals [1057]:
				xmin = 139.0777
				xmax = 139.2077
				text = "UW1"
			intervals [1058]:
				xmin = 139.2077
				xmax = 139.2577
				text = "JH"
			intervals [1059]:
				xmin = 139.2577
				xmax = 139.3577
				text = "R"
			intervals [1060]:
				xmin = 139.3577
				xmax = 139.4577
				text = "AY1"
			intervals [1061]:
				xmin = 139.4577
				xmax = 139.5177
				text = "V"
			intervals [1062]:
				xmin = 139.5177
				xmax = 139.5977
				text = "AH0"
			intervals [1063]:
				xmin = 139.5977
				xmax = 139.6277
				text = "L"
			intervals [1064]:
				xmin = 139.6277
				xmax = 139.7277
				text = "R"
			intervals [1065]:
				xmin = 139.7277
				xmax = 139.8177
				text = "IY0"
			intervals [1066]:
				xmin = 139.8177
				xmax = 139.8877
				text = "B"
			intervals [1067]:
				xmin = 139.8877
				xmax = 139.9477
				text = "IY0"
			intervals [1068]:
				xmin = 139.9477
				xmax = 140.0377
				text = "T"
			intervals [1069]:
				xmin = 140.0377
				xmax = 140.1177
				text = "W"
			intervals [1070]:
				xmin = 140.1177
				xmax = 140.2277
				text = "IY1"
			intervals [1071]:
				xmin = 140.2277
				xmax = 140.4077
				text = "N"
			intervals [1072]:
				xmin = 140.4077
				xmax = 140.4377
				text = "sp"
			intervals [1073]:
				xmin = 140.4377
				xmax = 140.4877
				text = "M"
			intervals [1074]:
				xmin = 140.4877
				xmax = 140.5377
				text = "AH0"
			intervals [1075]:
				xmin = 140.5377
				xmax = 140.6177
				text = "K"
			intervals [1076]:
				xmin = 140.6177
				xmax = 140.6677
				text = "IH1"
			intervals [1077]:
				xmin = 140.6677
				xmax = 140.7377
				text = "N"
			intervals [1078]:
				xmin = 140.7377
				xmax = 140.7977
				text = "L"
			intervals [1079]:
				xmin = 140.7977
				xmax = 140.8577
				text = "IY0"
			intervals [1080]:
				xmin = 140.8577
				xmax = 140.9677
				text = "T"
			intervals [1081]:
				xmin = 140.9677
				xmax = 141.0777
				text = "EH1"
			intervals [1082]:
				xmin = 141.0777
				xmax = 141.1477
				text = "K"
			intervals [1083]:
				xmin = 141.1477
				xmax = 141.1977
				text = "AH0"
			intervals [1084]:
				xmin = 141.1977
				xmax = 141.2577
				text = "N"
			intervals [1085]:
				xmin = 141.2577
				xmax = 141.4077
				text = "IY1"
			intervals [1086]:
				xmin = 141.4077
				xmax = 141.4777
				text = "S"
			intervals [1087]:
				xmin = 141.4777
				xmax = 141.5477
				text = "T"
			intervals [1088]:
				xmin = 141.5477
				xmax = 141.5877
				text = "ER0"
			intervals [1089]:
				xmin = 141.5877
				xmax = 141.6677
				text = "N"
			intervals [1090]:
				xmin = 141.6677
				xmax = 141.6977
				text = "sp"
			intervals [1091]:
				xmin = 141.6977
				xmax = 143.0704
				text = ""
			intervals [1092]:
				xmin = 143.0704
				xmax = 143.1204
				text = "B"
			intervals [1093]:
				xmin = 143.1204
				xmax = 143.2004
				text = "IH0"
			intervals [1094]:
				xmin = 143.2004
				xmax = 143.3304
				text = "T"
			intervals [1095]:
				xmin = 143.3304
				xmax = 143.3804
				text = "W"
			intervals [1096]:
				xmin = 143.3804
				xmax = 143.6004
				text = "IY1"
			intervals [1097]:
				xmin = 143.6004
				xmax = 143.6904
				text = "N"
			intervals [1098]:
				xmin = 143.6904
				xmax = 143.8304
				text = "K"
			intervals [1099]:
				xmin = 143.8304
				xmax = 143.9404
				text = "UW1"
			intervals [1100]:
				xmin = 143.9404
				xmax = 144.0004
				text = "L"
			intervals [1101]:
				xmin = 144.0004
				xmax = 144.0404
				text = "IH0"
			intervals [1102]:
				xmin = 144.0404
				xmax = 144.1304
				text = "JH"
			intervals [1103]:
				xmin = 144.1304
				xmax = 144.1704
				text = "AH0"
			intervals [1104]:
				xmin = 144.1704
				xmax = 144.2204
				text = "N"
			intervals [1105]:
				xmin = 144.2204
				xmax = 144.2504
				text = "D"
			intervals [1106]:
				xmin = 144.2504
				xmax = 144.3004
				text = "R"
			intervals [1107]:
				xmin = 144.3004
				xmax = 144.3704
				text = "OW1"
			intervals [1108]:
				xmin = 144.3704
				xmax = 144.4804
				text = "Z"
			intervals [1109]:
				xmin = 144.4804
				xmax = 144.5304
				text = "AH0"
			intervals [1110]:
				xmin = 144.5304
				xmax = 144.6104
				text = "V"
			intervals [1111]:
				xmin = 144.6104
				xmax = 144.6804
				text = "EH2"
			intervals [1112]:
				xmin = 144.6804
				xmax = 144.8004
				text = "L"
			intervals [1113]:
				xmin = 144.8004
				xmax = 144.8304
				text = "T"
			intervals [1114]:
				xmin = 144.8304
				xmax = 145.8919
				text = ""
			intervals [1115]:
				xmin = 145.8919
				xmax = 145.9519
				text = "B"
			intervals [1116]:
				xmin = 145.9519
				xmax = 146.0419
				text = "IH0"
			intervals [1117]:
				xmin = 146.0419
				xmax = 146.1919
				text = "T"
			intervals [1118]:
				xmin = 146.1919
				xmax = 146.2419
				text = "W"
			intervals [1119]:
				xmin = 146.2419
				xmax = 146.5219
				text = "IY1"
			intervals [1120]:
				xmin = 146.5219
				xmax = 146.9319
				text = "N"
			intervals [1121]:
				xmin = 146.9319
				xmax = 147.1891
				text = "sp"
			intervals [1122]:
				xmin = 147.1891
				xmax = 147.6491
				text = "AH1"
			intervals [1123]:
				xmin = 147.6491
				xmax = 147.8491
				text = "M"
			intervals [1124]:
				xmin = 147.8491
				xmax = 148.3146
				text = "sp"
			intervals [1125]:
				xmin = 148.3146
				xmax = 148.3846
				text = "D"
			intervals [1126]:
				xmin = 148.3846
				xmax = 148.4446
				text = "AH1"
			intervals [1127]:
				xmin = 148.4446
				xmax = 148.5446
				text = "N"
			intervals [1128]:
				xmin = 148.5446
				xmax = 148.5946
				text = "B"
			intervals [1129]:
				xmin = 148.5946
				xmax = 148.6246
				text = "AA0"
			intervals [1130]:
				xmin = 148.6246
				xmax = 148.7646
				text = "R"
			intervals [1131]:
				xmin = 148.7646
				xmax = 148.8346
				text = "AE1"
			intervals [1132]:
				xmin = 148.8346
				xmax = 148.9146
				text = "N"
			intervals [1133]:
				xmin = 148.9146
				xmax = 148.9746
				text = "K"
			intervals [1134]:
				xmin = 148.9746
				xmax = 149.0046
				text = "AA0"
			intervals [1135]:
				xmin = 149.0046
				xmax = 149.0346
				text = "R"
			intervals [1136]:
				xmin = 149.0346
				xmax = 149.1446
				text = "D"
			intervals [1137]:
				xmin = 149.1446
				xmax = 149.3146
				text = "OW1"
			intervals [1138]:
				xmin = 149.3146
				xmax = 149.4746
				text = "Z"
			intervals [1139]:
				xmin = 149.4746
				xmax = 149.5446
				text = "OW0"
			intervals [1140]:
				xmin = 149.5446
				xmax = 149.5746
				text = "sp"
			intervals [1141]:
				xmin = 149.5746
				xmax = 150.0939
				text = ""
			intervals [1142]:
				xmin = 150.0939
				xmax = 150.1839
				text = "B"
			intervals [1143]:
				xmin = 150.1839
				xmax = 150.2439
				text = "IH0"
			intervals [1144]:
				xmin = 150.2439
				xmax = 150.3339
				text = "T"
			intervals [1145]:
				xmin = 150.3339
				xmax = 150.3639
				text = "W"
			intervals [1146]:
				xmin = 150.3639
				xmax = 150.4039
				text = "IY1"
			intervals [1147]:
				xmin = 150.4039
				xmax = 150.4839
				text = "N"
			intervals [1148]:
				xmin = 150.4839
				xmax = 150.5739
				text = "R"
			intervals [1149]:
				xmin = 150.5739
				xmax = 150.6539
				text = "OW1"
			intervals [1150]:
				xmin = 150.6539
				xmax = 150.7739
				text = "Z"
			intervals [1151]:
				xmin = 150.7739
				xmax = 150.8039
				text = "AH0"
			intervals [1152]:
				xmin = 150.8039
				xmax = 150.8639
				text = "V"
			intervals [1153]:
				xmin = 150.8639
				xmax = 150.9339
				text = "EH2"
			intervals [1154]:
				xmin = 150.9339
				xmax = 151.0139
				text = "L"
			intervals [1155]:
				xmin = 151.0139
				xmax = 151.0439
				text = "T"
			intervals [1156]:
				xmin = 151.0439
				xmax = 151.0739
				text = "AH0"
			intervals [1157]:
				xmin = 151.0739
				xmax = 151.1439
				text = "N"
			intervals [1158]:
				xmin = 151.1439
				xmax = 151.1939
				text = "K"
			intervals [1159]:
				xmin = 151.1939
				xmax = 151.2239
				text = "AA0"
			intervals [1160]:
				xmin = 151.2239
				xmax = 151.2539
				text = "R"
			intervals [1161]:
				xmin = 151.2539
				xmax = 151.3639
				text = "D"
			intervals [1162]:
				xmin = 151.3639
				xmax = 151.5339
				text = "OW1"
			intervals [1163]:
				xmin = 151.5339
				xmax = 151.6939
				text = "Z"
			intervals [1164]:
				xmin = 151.6939
				xmax = 151.7739
				text = "OW0"
			intervals [1165]:
				xmin = 151.7739
				xmax = 151.8139
				text = "sp"
			intervals [1166]:
				xmin = 151.8139
				xmax = 152.6919
				text = ""
			intervals [1167]:
				xmin = 152.6919
				xmax = 153.1719
				text = "AH1"
			intervals [1168]:
				xmin = 153.1719
				xmax = 153.3019
				text = "M"
			intervals [1169]:
				xmin = 153.3019
				xmax = 153.3519
				text = "sp"
			intervals [1170]:
				xmin = 153.3519
				xmax = 153.4919
				text = "L"
			intervals [1171]:
				xmin = 153.4919
				xmax = 153.5719
				text = "EY1"
			intervals [1172]:
				xmin = 153.5719
				xmax = 153.6219
				text = "T"
			intervals [1173]:
				xmin = 153.6219
				xmax = 153.6519
				text = "ER0"
			intervals [1174]:
				xmin = 153.6519
				xmax = 153.9219
				text = "AO1"
			intervals [1175]:
				xmin = 153.9219
				xmax = 153.9819
				text = "N"
			intervals [1176]:
				xmin = 153.9819
				xmax = 154.0219
				text = "DH"
			intervals [1177]:
				xmin = 154.0219
				xmax = 154.0519
				text = "EH1"
			intervals [1178]:
				xmin = 154.0519
				xmax = 154.0819
				text = "R"
			intervals [1179]:
				xmin = 154.0819
				xmax = 154.1119
				text = "W"
			intervals [1180]:
				xmin = 154.1119
				xmax = 154.1419
				text = "AH0"
			intervals [1181]:
				xmin = 154.1419
				xmax = 154.1919
				text = "Z"
			intervals [1182]:
				xmin = 154.1919
				xmax = 154.2619
				text = "AH0"
			intervals [1183]:
				xmin = 154.2619
				xmax = 154.3219
				text = "B"
			intervals [1184]:
				xmin = 154.3219
				xmax = 154.3919
				text = "IH1"
			intervals [1185]:
				xmin = 154.3919
				xmax = 154.4719
				text = "G"
			intervals [1186]:
				xmin = 154.4719
				xmax = 154.5619
				text = "R"
			intervals [1187]:
				xmin = 154.5619
				xmax = 154.6919
				text = "AY1"
			intervals [1188]:
				xmin = 154.6919
				xmax = 154.7519
				text = "V"
			intervals [1189]:
				xmin = 154.7519
				xmax = 154.8519
				text = "AH0"
			intervals [1190]:
				xmin = 154.8519
				xmax = 154.8819
				text = "L"
			intervals [1191]:
				xmin = 154.8819
				xmax = 154.9819
				text = "R"
			intervals [1192]:
				xmin = 154.9819
				xmax = 155.0519
				text = "IY0"
			intervals [1193]:
				xmin = 155.0519
				xmax = 155.1219
				text = "B"
			intervals [1194]:
				xmin = 155.1219
				xmax = 155.1719
				text = "IY0"
			intervals [1195]:
				xmin = 155.1719
				xmax = 155.3119
				text = "T"
			intervals [1196]:
				xmin = 155.3119
				xmax = 155.3819
				text = "W"
			intervals [1197]:
				xmin = 155.3819
				xmax = 155.5319
				text = "IY1"
			intervals [1198]:
				xmin = 155.5319
				xmax = 155.8519
				text = "N"
			intervals [1199]:
				xmin = 155.8519
				xmax = 156.8105
				text = "sp"
			intervals [1200]:
				xmin = 156.8105
				xmax = 157.2005
				text = "AH1"
			intervals [1201]:
				xmin = 157.2005
				xmax = 157.4205
				text = "W"
			intervals [1202]:
				xmin = 157.4205
				xmax = 157.4905
				text = "EH1"
			intervals [1203]:
				xmin = 157.4905
				xmax = 157.6305
				text = "S"
			intervals [1204]:
				xmin = 157.6305
				xmax = 157.6905
				text = "T"
			intervals [1205]:
				xmin = 157.6905
				xmax = 157.7805
				text = "ER0"
			intervals [1206]:
				xmin = 157.7805
				xmax = 157.8805
				text = "N"
			intervals [1207]:
				xmin = 157.8805
				xmax = 158.0705
				text = "AE1"
			intervals [1208]:
				xmin = 158.0705
				xmax = 158.1405
				text = "N"
			intervals [1209]:
				xmin = 158.1405
				xmax = 158.2305
				text = "K"
			intervals [1210]:
				xmin = 158.2305
				xmax = 158.2705
				text = "AA0"
			intervals [1211]:
				xmin = 158.2705
				xmax = 158.3205
				text = "R"
			intervals [1212]:
				xmin = 158.3205
				xmax = 158.4105
				text = "D"
			intervals [1213]:
				xmin = 158.4105
				xmax = 158.5605
				text = "OW1"
			intervals [1214]:
				xmin = 158.5605
				xmax = 158.7205
				text = "Z"
			intervals [1215]:
				xmin = 158.7205
				xmax = 158.8005
				text = "OW0"
			intervals [1216]:
				xmin = 158.8005
				xmax = 158.8805
				text = "sp"
			intervals [1217]:
				xmin = 158.8805
				xmax = 159.5149
				text = ""
			intervals [1218]:
				xmin = 159.5149
				xmax = 160.0349
				text = "AH1"
			intervals [1219]:
				xmin = 160.0349
				xmax = 160.3349
				text = "M"
			intervals [1220]:
				xmin = 160.3349
				xmax = 160.973
				text = "sp"
			intervals [1221]:
				xmin = 160.973
				xmax = 161.103
				text = "S"
			intervals [1222]:
				xmin = 161.103
				xmax = 161.633
				text = "OW1"
			intervals [1223]:
				xmin = 161.633
				xmax = 161.673
				text = "sp"
			intervals [1224]:
				xmin = 161.673
				xmax = 163.715
				text = ""
			intervals [1225]:
				xmin = 163.715
				xmax = 163.805
				text = "P"
			intervals [1226]:
				xmin = 163.805
				xmax = 163.895
				text = "IY1"
			intervals [1227]:
				xmin = 163.895
				xmax = 163.975
				text = "P"
			intervals [1228]:
				xmin = 163.975
				xmax = 164.005
				text = "AH0"
			intervals [1229]:
				xmin = 164.005
				xmax = 164.085
				text = "L"
			intervals [1230]:
				xmin = 164.085
				xmax = 164.165
				text = "W"
			intervals [1231]:
				xmin = 164.165
				xmax = 164.215
				text = "ER0"
			intervals [1232]:
				xmin = 164.215
				xmax = 164.355
				text = "V"
			intervals [1233]:
				xmin = 164.355
				xmax = 164.395
				text = "EH1"
			intervals [1234]:
				xmin = 164.395
				xmax = 164.645
				text = "R"
			intervals [1235]:
				xmin = 164.645
				xmax = 165.015
				text = "IY0"
			intervals [1236]:
				xmin = 165.015
				xmax = 165.2228
				text = ""
			intervals [1237]:
				xmin = 165.2228
				xmax = 165.3028
				text = "K"
			intervals [1238]:
				xmin = 165.3028
				xmax = 165.3428
				text = "AH0"
			intervals [1239]:
				xmin = 165.3428
				xmax = 165.4528
				text = "N"
			intervals [1240]:
				xmin = 165.4528
				xmax = 165.5228
				text = "EH1"
			intervals [1241]:
				xmin = 165.5228
				xmax = 165.6328
				text = "K"
			intervals [1242]:
				xmin = 165.6328
				xmax = 165.6828
				text = "T"
			intervals [1243]:
				xmin = 165.6828
				xmax = 165.7628
				text = "IH0"
			intervals [1244]:
				xmin = 165.7628
				xmax = 165.8028
				text = "D"
			intervals [1245]:
				xmin = 165.8028
				xmax = 165.8428
				text = "AH0"
			intervals [1246]:
				xmin = 165.8428
				xmax = 165.9228
				text = "N"
			intervals [1247]:
				xmin = 165.9228
				xmax = 165.9628
				text = "sp"
			intervals [1248]:
				xmin = 165.9628
				xmax = 166.0128
				text = "V"
			intervals [1249]:
				xmin = 166.0128
				xmax = 166.0628
				text = "EH1"
			intervals [1250]:
				xmin = 166.0628
				xmax = 166.1828
				text = "R"
			intervals [1251]:
				xmin = 166.1828
				xmax = 166.3928
				text = "IY0"
			intervals [1252]:
				xmin = 166.3928
				xmax = 166.6828
				text = "L"
			intervals [1253]:
				xmin = 166.6828
				xmax = 166.7128
				text = "OY1"
			intervals [1254]:
				xmin = 166.7128
				xmax = 166.7428
				text = "AH0"
			intervals [1255]:
				xmin = 166.7428
				xmax = 166.8128
				text = "L"
			intervals [1256]:
				xmin = 166.8128
				xmax = 166.9628
				text = "T"
			intervals [1257]:
				xmin = 166.9628
				xmax = 167.4428
				text = "UW1"
			intervals [1258]:
				xmin = 167.4428
				xmax = 168.0956
				text = "sp"
			intervals [1259]:
				xmin = 168.0956
				xmax = 168.1756
				text = "DH"
			intervals [1260]:
				xmin = 168.1756
				xmax = 168.2956
				text = "EH1"
			intervals [1261]:
				xmin = 168.2956
				xmax = 168.5756
				text = "R"
			intervals [1262]:
				xmin = 168.5756
				xmax = 168.7664
				text = ""
			intervals [1263]:
				xmin = 168.7664
				xmax = 168.8664
				text = "DH"
			intervals [1264]:
				xmin = 168.8664
				xmax = 168.8964
				text = "EH1"
			intervals [1265]:
				xmin = 168.8964
				xmax = 169.0864
				text = "R"
			intervals [1266]:
				xmin = 169.0864
				xmax = 169.1164
				text = "sp"
			intervals [1267]:
				xmin = 169.1164
				xmax = 169.1864
				text = "DH"
			intervals [1268]:
				xmin = 169.1864
				xmax = 169.2364
				text = "EH1"
			intervals [1269]:
				xmin = 169.2364
				xmax = 169.2964
				text = "R"
			intervals [1270]:
				xmin = 169.2964
				xmax = 169.4464
				text = "HH"
			intervals [1271]:
				xmin = 169.4464
				xmax = 169.5464
				text = "AY1"
			intervals [1272]:
				xmin = 169.5464
				xmax = 169.6664
				text = "S"
			intervals [1273]:
				xmin = 169.6664
				xmax = 169.7364
				text = "K"
			intervals [1274]:
				xmin = 169.7364
				xmax = 169.8164
				text = "UW1"
			intervals [1275]:
				xmin = 169.8164
				xmax = 169.8664
				text = "L"
			intervals [1276]:
				xmin = 169.8664
				xmax = 169.9264
				text = "Z"
			intervals [1277]:
				xmin = 169.9264
				xmax = 169.9764
				text = "AH0"
			intervals [1278]:
				xmin = 169.9764
				xmax = 170.1364
				text = "N"
			intervals [1279]:
				xmin = 170.1364
				xmax = 170.1964
				text = "D"
			intervals [1280]:
				xmin = 170.1964
				xmax = 170.2464
				text = "AE1"
			intervals [1281]:
				xmin = 170.2464
				xmax = 170.3464
				text = "N"
			intervals [1282]:
				xmin = 170.3464
				xmax = 170.3964
				text = "DH"
			intervals [1283]:
				xmin = 170.3964
				xmax = 170.4364
				text = "AE1"
			intervals [1284]:
				xmin = 170.4364
				xmax = 170.4764
				text = "T"
			intervals [1285]:
				xmin = 170.4764
				xmax = 170.5064
				text = "sp"
			intervals [1286]:
				xmin = 170.5064
				xmax = 170.5664
				text = "AH0"
			intervals [1287]:
				xmin = 170.5664
				xmax = 170.6364
				text = "N"
			intervals [1288]:
				xmin = 170.6364
				xmax = 170.6764
				text = "DH"
			intervals [1289]:
				xmin = 170.6764
				xmax = 170.7164
				text = "AE1"
			intervals [1290]:
				xmin = 170.7164
				xmax = 170.7664
				text = "T"
			intervals [1291]:
				xmin = 170.7664
				xmax = 170.8364
				text = "sp"
			intervals [1292]:
				xmin = 170.8364
				xmax = 170.8664
				text = "S"
			intervals [1293]:
				xmin = 170.8664
				xmax = 170.9464
				text = "HH"
			intervals [1294]:
				xmin = 170.9464
				xmax = 171.0564
				text = "AW1"
			intervals [1295]:
				xmin = 171.0564
				xmax = 171.2264
				text = "Y"
			intervals [1296]:
				xmin = 171.2264
				xmax = 171.4564
				text = "UW1"
			intervals [1297]:
				xmin = 171.4564
				xmax = 171.5264
				text = "sp"
			intervals [1298]:
				xmin = 171.5264
				xmax = 172.2634
				text = ""
			intervals [1299]:
				xmin = 172.2634
				xmax = 172.4034
				text = "Y"
			intervals [1300]:
				xmin = 172.4034
				xmax = 172.5934
				text = "UW1"
			intervals [1301]:
				xmin = 172.5934
				xmax = 172.7134
				text = "sp"
			intervals [1302]:
				xmin = 172.7134
				xmax = 172.7934
				text = "Y"
			intervals [1303]:
				xmin = 172.7934
				xmax = 172.8834
				text = "UW1"
			intervals [1304]:
				xmin = 172.8834
				xmax = 172.9834
				text = "N"
			intervals [1305]:
				xmin = 172.9834
				xmax = 173.0734
				text = "UW1"
			intervals [1306]:
				xmin = 173.0734
				xmax = 173.1734
				text = "P"
			intervals [1307]:
				xmin = 173.1734
				xmax = 173.2634
				text = "IY1"
			intervals [1308]:
				xmin = 173.2634
				xmax = 173.3334
				text = "P"
			intervals [1309]:
				xmin = 173.3334
				xmax = 173.3734
				text = "AH0"
			intervals [1310]:
				xmin = 173.3734
				xmax = 173.4534
				text = "L"
			intervals [1311]:
				xmin = 173.4534
				xmax = 173.4834
				text = "AH0"
			intervals [1312]:
				xmin = 173.4834
				xmax = 173.5834
				text = "N"
			intervals [1313]:
				xmin = 173.5834
				xmax = 173.6834
				text = "D"
			intervals [1314]:
				xmin = 173.6834
				xmax = 173.7434
				text = "S"
			intervals [1315]:
				xmin = 173.7434
				xmax = 173.8534
				text = "OW1"
			intervals [1316]:
				xmin = 173.8534
				xmax = 173.9534
				text = "W"
			intervals [1317]:
				xmin = 173.9534
				xmax = 173.9934
				text = "IH1"
			intervals [1318]:
				xmin = 173.9934
				xmax = 174.1334
				text = "N"
			intervals [1319]:
				xmin = 174.1334
				xmax = 174.1834
				text = "sp"
			intervals [1320]:
				xmin = 174.1834
				xmax = 174.5257
				text = ""
			intervals [1321]:
				xmin = 174.5257
				xmax = 174.6457
				text = "Y"
			intervals [1322]:
				xmin = 174.6457
				xmax = 175.1257
				text = "UW1"
			intervals [1323]:
				xmin = 175.1257
				xmax = 175.1557
				text = "sp"
			intervals [1324]:
				xmin = 175.1557
				xmax = 175.4177
				text = ""
			intervals [1325]:
				xmin = 175.4177
				xmax = 175.5277
				text = "T"
			intervals [1326]:
				xmin = 175.5277
				xmax = 175.6377
				text = "AO1"
			intervals [1327]:
				xmin = 175.6377
				xmax = 175.6977
				text = "K"
			intervals [1328]:
				xmin = 175.6977
				xmax = 175.7277
				text = "AH0"
			intervals [1329]:
				xmin = 175.7277
				xmax = 175.7777
				text = "B"
			intervals [1330]:
				xmin = 175.7777
				xmax = 175.8077
				text = "AW1"
			intervals [1331]:
				xmin = 175.8077
				xmax = 175.8677
				text = "T"
			intervals [1332]:
				xmin = 175.8677
				xmax = 175.9177
				text = "W"
			intervals [1333]:
				xmin = 175.9177
				xmax = 175.9777
				text = "EH1"
			intervals [1334]:
				xmin = 175.9777
				xmax = 176.0177
				text = "R"
			intervals [1335]:
				xmin = 176.0177
				xmax = 176.0477
				text = "D"
			intervals [1336]:
				xmin = 176.0477
				xmax = 176.1077
				text = "Y"
			intervals [1337]:
				xmin = 176.1077
				xmax = 176.1377
				text = "UW1"
			intervals [1338]:
				xmin = 176.1377
				xmax = 176.1677
				text = "G"
			intervals [1339]:
				xmin = 176.1677
				xmax = 176.2377
				text = "OW1"
			intervals [1340]:
				xmin = 176.2377
				xmax = 176.2677
				text = "T"
			intervals [1341]:
				xmin = 176.2677
				xmax = 176.3377
				text = "AH0"
			intervals [1342]:
				xmin = 176.3377
				xmax = 176.4277
				text = "S"
			intervals [1343]:
				xmin = 176.4277
				xmax = 176.4977
				text = "K"
			intervals [1344]:
				xmin = 176.4977
				xmax = 176.7477
				text = "UW1"
			intervals [1345]:
				xmin = 176.7477
				xmax = 176.8177
				text = "L"
			intervals [1346]:
				xmin = 176.8177
				xmax = 177.1308
				text = ""
			intervals [1347]:
				xmin = 177.1308
				xmax = 177.2008
				text = "DH"
			intervals [1348]:
				xmin = 177.2008
				xmax = 177.2508
				text = "AE1"
			intervals [1349]:
				xmin = 177.2508
				xmax = 177.3408
				text = "T"
			intervals [1350]:
				xmin = 177.3408
				xmax = 177.3708
				text = "AO1"
			intervals [1351]:
				xmin = 177.3708
				xmax = 177.4308
				text = "L"
			intervals [1352]:
				xmin = 177.4308
				xmax = 177.5408
				text = "S"
			intervals [1353]:
				xmin = 177.5408
				xmax = 177.6008
				text = "OW0"
			intervals [1354]:
				xmin = 177.6008
				xmax = 177.7108
				text = "T"
			intervals [1355]:
				xmin = 177.7108
				xmax = 177.7608
				text = "OW1"
			intervals [1356]:
				xmin = 177.7608
				xmax = 177.8208
				text = "L"
			intervals [1357]:
				xmin = 177.8208
				xmax = 177.8708
				text = "D"
			intervals [1358]:
				xmin = 177.8708
				xmax = 177.9308
				text = "Y"
			intervals [1359]:
				xmin = 177.9308
				xmax = 177.9708
				text = "UW1"
			intervals [1360]:
				xmin = 177.9708
				xmax = 178.0808
				text = "S"
			intervals [1361]:
				xmin = 178.0808
				xmax = 178.1208
				text = "AH1"
			intervals [1362]:
				xmin = 178.1208
				xmax = 178.1508
				text = "M"
			intervals [1363]:
				xmin = 178.1508
				xmax = 178.2608
				text = "TH"
			intervals [1364]:
				xmin = 178.2608
				xmax = 178.2908
				text = "IH0"
			intervals [1365]:
				xmin = 178.2908
				xmax = 178.3208
				text = "N"
			intervals [1366]:
				xmin = 178.3208
				xmax = 178.3708
				text = "AH0"
			intervals [1367]:
				xmin = 178.3708
				xmax = 178.4208
				text = "B"
			intervals [1368]:
				xmin = 178.4208
				xmax = 178.4608
				text = "AW1"
			intervals [1369]:
				xmin = 178.4608
				xmax = 178.5408
				text = "T"
			intervals [1370]:
				xmin = 178.5408
				xmax = 178.6208
				text = "W"
			intervals [1371]:
				xmin = 178.6208
				xmax = 178.6608
				text = "EH1"
			intervals [1372]:
				xmin = 178.6608
				xmax = 178.6908
				text = "R"
			intervals [1373]:
				xmin = 178.6908
				xmax = 178.7208
				text = "DH"
			intervals [1374]:
				xmin = 178.7208
				xmax = 178.7908
				text = "EY1"
			intervals [1375]:
				xmin = 178.7908
				xmax = 178.8708
				text = "L"
			intervals [1376]:
				xmin = 178.8708
				xmax = 179.0008
				text = "IH1"
			intervals [1377]:
				xmin = 179.0008
				xmax = 179.0808
				text = "V"
			intervals [1378]:
				xmin = 179.0808
				xmax = 179.1308
				text = "D"
			intervals [1379]:
				xmin = 179.1308
				xmax = 179.1608
				text = "AH0"
			intervals [1380]:
				xmin = 179.1608
				xmax = 179.2208
				text = "N"
			intervals [1381]:
				xmin = 179.2208
				xmax = 179.3008
				text = "W"
			intervals [1382]:
				xmin = 179.3008
				xmax = 179.3408
				text = "EH1"
			intervals [1383]:
				xmin = 179.3408
				xmax = 179.3708
				text = "R"
			intervals [1384]:
				xmin = 179.3708
				xmax = 179.4008
				text = "DH"
			intervals [1385]:
				xmin = 179.4008
				xmax = 179.4608
				text = "EY1"
			intervals [1386]:
				xmin = 179.4608
				xmax = 179.5108
				text = "G"
			intervals [1387]:
				xmin = 179.5108
				xmax = 179.5608
				text = "R"
			intervals [1388]:
				xmin = 179.5608
				xmax = 179.6308
				text = "UW1"
			intervals [1389]:
				xmin = 179.6308
				xmax = 179.7308
				text = "AH1"
			intervals [1390]:
				xmin = 179.7308
				xmax = 179.7908
				text = "P"
			intervals [1391]:
				xmin = 179.7908
				xmax = 180.7522
				text = ""
			intervals [1392]:
				xmin = 180.7522
				xmax = 181.1322
				text = "AE1"
			intervals [1393]:
				xmin = 181.1322
				xmax = 181.2122
				text = "N"
			intervals [1394]:
				xmin = 181.2122
				xmax = 181.2722
				text = "D"
			intervals [1395]:
				xmin = 181.2722
				xmax = 181.5309
				text = ""
			intervals [1396]:
				xmin = 181.5309
				xmax = 181.6609
				text = "EH1"
			intervals [1397]:
				xmin = 181.6609
				xmax = 181.6909
				text = "V"
			intervals [1398]:
				xmin = 181.6909
				xmax = 181.7309
				text = "R"
			intervals [1399]:
				xmin = 181.7309
				xmax = 181.8109
				text = "IY0"
			intervals [1400]:
				xmin = 181.8109
				xmax = 181.8709
				text = "B"
			intervals [1401]:
				xmin = 181.8709
				xmax = 181.9609
				text = "AA2"
			intervals [1402]:
				xmin = 181.9609
				xmax = 182.0209
				text = "D"
			intervals [1403]:
				xmin = 182.0209
				xmax = 182.0509
				text = "IY0"
			intervals [1404]:
				xmin = 182.0509
				xmax = 182.1709
				text = "N"
			intervals [1405]:
				xmin = 182.1709
				xmax = 182.3709
				text = "UW1"
			intervals [1406]:
				xmin = 182.3709
				xmax = 182.4809
				text = "S"
			intervals [1407]:
				xmin = 182.4809
				xmax = 182.5309
				text = "AH1"
			intervals [1408]:
				xmin = 182.5309
				xmax = 182.5909
				text = "M"
			intervals [1409]:
				xmin = 182.5909
				xmax = 182.6409
				text = "B"
			intervals [1410]:
				xmin = 182.6409
				xmax = 182.7409
				text = "AA2"
			intervals [1411]:
				xmin = 182.7409
				xmax = 182.8009
				text = "D"
			intervals [1412]:
				xmin = 182.8009
				xmax = 182.8609
				text = "IY0"
			intervals [1413]:
				xmin = 182.8609
				xmax = 182.8909
				text = "AE1"
			intervals [1414]:
				xmin = 182.8909
				xmax = 182.9509
				text = "T"
			intervals [1415]:
				xmin = 182.9509
				xmax = 183.0309
				text = "W"
			intervals [1416]:
				xmin = 183.0309
				xmax = 183.0909
				text = "AH1"
			intervals [1417]:
				xmin = 183.0909
				xmax = 183.1209
				text = "N"
			intervals [1418]:
				xmin = 183.1209
				xmax = 183.1509
				text = "AH0"
			intervals [1419]:
				xmin = 183.1509
				xmax = 183.1809
				text = "V"
			intervals [1420]:
				xmin = 183.1809
				xmax = 183.2209
				text = "DH"
			intervals [1421]:
				xmin = 183.2209
				xmax = 183.2809
				text = "IY0"
			intervals [1422]:
				xmin = 183.2809
				xmax = 183.3309
				text = "AH1"
			intervals [1423]:
				xmin = 183.3309
				xmax = 183.3709
				text = "DH"
			intervals [1424]:
				xmin = 183.3709
				xmax = 183.4309
				text = "ER0"
			intervals [1425]:
				xmin = 183.4309
				xmax = 183.5209
				text = "S"
			intervals [1426]:
				xmin = 183.5209
				xmax = 183.5809
				text = "K"
			intervals [1427]:
				xmin = 183.5809
				xmax = 183.7309
				text = "UW1"
			intervals [1428]:
				xmin = 183.7309
				xmax = 183.8209
				text = "L"
			intervals [1429]:
				xmin = 183.8209
				xmax = 183.9309
				text = "Z"
			intervals [1430]:
				xmin = 183.9309
				xmax = 184.4262
				text = ""
			intervals [1431]:
				xmin = 184.4262
				xmax = 184.4562
				text = "sil"
			intervals [1432]:
				xmin = 184.4562
				xmax = 184.6062
				text = "S"
			intervals [1433]:
				xmin = 184.6062
				xmax = 185.1062
				text = "OW1"
			intervals [1434]:
				xmin = 185.1062
				xmax = 185.6155
				text = ""
			intervals [1435]:
				xmin = 185.6155
				xmax = 185.7455
				text = "sil"
			intervals [1436]:
				xmin = 185.7455
				xmax = 185.8555
				text = "DH"
			intervals [1437]:
				xmin = 185.8555
				xmax = 185.9655
				text = "AE1"
			intervals [1438]:
				xmin = 185.9655
				xmax = 186.0555
				text = "T"
			intervals [1439]:
				xmin = 186.0555
				xmax = 186.0955
				text = "W"
			intervals [1440]:
				xmin = 186.0955
				xmax = 186.1555
				text = "AH1"
			intervals [1441]:
				xmin = 186.1555
				xmax = 186.2455
				text = "Z"
			intervals [1442]:
				xmin = 186.2455
				xmax = 186.2855
				text = "DH"
			intervals [1443]:
				xmin = 186.2855
				xmax = 186.3655
				text = "AH0"
			intervals [1444]:
				xmin = 186.3655
				xmax = 186.4755
				text = "W"
			intervals [1445]:
				xmin = 186.4755
				xmax = 186.8355
				text = "EY1"
			intervals [1446]:
				xmin = 186.8355
				xmax = 186.8655
				text = "sp"
			intervals [1447]:
				xmin = 186.8655
				xmax = 187.184
				text = ""
			intervals [1448]:
				xmin = 187.184
				xmax = 187.264
				text = "DH"
			intervals [1449]:
				xmin = 187.264
				xmax = 187.454
				text = "AE1"
			intervals [1450]:
				xmin = 187.454
				xmax = 187.514
				text = "T"
			intervals [1451]:
				xmin = 187.514
				xmax = 187.544
				text = "sp"
			intervals [1452]:
				xmin = 187.544
				xmax = 187.714
				text = "Y"
			intervals [1453]:
				xmin = 187.714
				xmax = 187.804
				text = "UW1"
			intervals [1454]:
				xmin = 187.804
				xmax = 187.884
				text = "M"
			intervals [1455]:
				xmin = 187.884
				xmax = 188.044
				text = "EY1"
			intervals [1456]:
				xmin = 188.044
				xmax = 188.104
				text = "D"
			intervals [1457]:
				xmin = 188.104
				xmax = 188.174
				text = "K"
			intervals [1458]:
				xmin = 188.174
				xmax = 188.214
				text = "AH0"
			intervals [1459]:
				xmin = 188.214
				xmax = 188.304
				text = "N"
			intervals [1460]:
				xmin = 188.304
				xmax = 188.394
				text = "EH1"
			intervals [1461]:
				xmin = 188.394
				xmax = 188.464
				text = "K"
			intervals [1462]:
				xmin = 188.464
				xmax = 188.574
				text = "SH"
			intervals [1463]:
				xmin = 188.574
				xmax = 188.634
				text = "AH0"
			intervals [1464]:
				xmin = 188.634
				xmax = 188.704
				text = "N"
			intervals [1465]:
				xmin = 188.704
				xmax = 188.784
				text = "Z"
			intervals [1466]:
				xmin = 188.784
				xmax = 188.914
				text = "S"
			intervals [1467]:
				xmin = 188.914
				xmax = 189.434
				text = "OW1"
			intervals [1468]:
				xmin = 189.434
				xmax = 189.464
				text = "sp"
			intervals [1469]:
				xmin = 189.464
				xmax = 189.6829
				text = ""
			intervals [1470]:
				xmin = 189.6829
				xmax = 189.7929
				text = "IH1"
			intervals [1471]:
				xmin = 189.7929
				xmax = 189.8829
				text = "F"
			intervals [1472]:
				xmin = 189.8829
				xmax = 189.9629
				text = "Y"
			intervals [1473]:
				xmin = 189.9629
				xmax = 190.0629
				text = "UW1"
			intervals [1474]:
				xmin = 190.0629
				xmax = 190.2329
				text = "S"
			intervals [1475]:
				xmin = 190.2329
				xmax = 190.6629
				text = "EY1"
			intervals [1476]:
				xmin = 190.6629
				xmax = 191.3157
				text = "sp"
			intervals [1477]:
				xmin = 191.3157
				xmax = 191.6757
				text = "AH1"
			intervals [1478]:
				xmin = 191.6757
				xmax = 191.7857
				text = "M"
			intervals [1479]:
				xmin = 191.7857
				xmax = 192.4483
				text = "sp"
			intervals [1480]:
				xmin = 192.4483
				xmax = 192.5783
				text = "AY1"
			intervals [1481]:
				xmin = 192.5783
				xmax = 192.6883
				text = "AE1"
			intervals [1482]:
				xmin = 192.6883
				xmax = 192.7483
				text = "S"
			intervals [1483]:
				xmin = 192.7483
				xmax = 192.7783
				text = "T"
			intervals [1484]:
				xmin = 192.7783
				xmax = 192.8283
				text = "Y"
			intervals [1485]:
				xmin = 192.8283
				xmax = 192.8783
				text = "UW1"
			intervals [1486]:
				xmin = 192.8783
				xmax = 192.9183
				text = "DH"
			intervals [1487]:
				xmin = 192.9183
				xmax = 192.9583
				text = "AH0"
			intervals [1488]:
				xmin = 192.9583
				xmax = 193.0483
				text = "K"
			intervals [1489]:
				xmin = 193.0483
				xmax = 193.0783
				text = "W"
			intervals [1490]:
				xmin = 193.0783
				xmax = 193.1483
				text = "EH1"
			intervals [1491]:
				xmin = 193.1483
				xmax = 193.2783
				text = "SH"
			intervals [1492]:
				xmin = 193.2783
				xmax = 193.3183
				text = "AH0"
			intervals [1493]:
				xmin = 193.3183
				xmax = 193.3883
				text = "N"
			intervals [1494]:
				xmin = 193.3883
				xmax = 193.4483
				text = "W"
			intervals [1495]:
				xmin = 193.4483
				xmax = 193.4983
				text = "EH1"
			intervals [1496]:
				xmin = 193.4983
				xmax = 193.5283
				text = "R"
			intervals [1497]:
				xmin = 193.5283
				xmax = 193.5583
				text = "D"
			intervals [1498]:
				xmin = 193.5583
				xmax = 193.5883
				text = "IH0"
			intervals [1499]:
				xmin = 193.5883
				xmax = 193.6183
				text = "D"
			intervals [1500]:
				xmin = 193.6183
				xmax = 193.6583
				text = "Y"
			intervals [1501]:
				xmin = 193.6583
				xmax = 193.6883
				text = "UW1"
			intervals [1502]:
				xmin = 193.6883
				xmax = 193.7283
				text = "G"
			intervals [1503]:
				xmin = 193.7283
				xmax = 193.7883
				text = "OW1"
			intervals [1504]:
				xmin = 193.7883
				xmax = 193.8183
				text = "T"
			intervals [1505]:
				xmin = 193.8183
				xmax = 193.8983
				text = "AH0"
			intervals [1506]:
				xmin = 193.8983
				xmax = 193.9783
				text = "S"
			intervals [1507]:
				xmin = 193.9783
				xmax = 194.0483
				text = "K"
			intervals [1508]:
				xmin = 194.0483
				xmax = 194.3183
				text = "UW1"
			intervals [1509]:
				xmin = 194.3183
				xmax = 194.4383
				text = "L"
			intervals [1510]:
				xmin = 194.4383
				xmax = 194.6635
				text = ""
			intervals [1511]:
				xmin = 194.6635
				xmax = 194.7435
				text = "Y"
			intervals [1512]:
				xmin = 194.7435
				xmax = 194.7935
				text = "UW1"
			intervals [1513]:
				xmin = 194.7935
				xmax = 194.9335
				text = "S"
			intervals [1514]:
				xmin = 194.9335
				xmax = 195.0335
				text = "EY1"
			intervals [1515]:
				xmin = 195.0335
				xmax = 195.0735
				text = "Y"
			intervals [1516]:
				xmin = 195.0735
				xmax = 195.1335
				text = "UW1"
			intervals [1517]:
				xmin = 195.1335
				xmax = 195.1735
				text = "W"
			intervals [1518]:
				xmin = 195.1735
				xmax = 195.2035
				text = "EH1"
			intervals [1519]:
				xmin = 195.2035
				xmax = 195.2335
				text = "N"
			intervals [1520]:
				xmin = 195.2335
				xmax = 195.2635
				text = "T"
			intervals [1521]:
				xmin = 195.2635
				xmax = 195.2935
				text = "T"
			intervals [1522]:
				xmin = 195.2935
				xmax = 195.3335
				text = "AH0"
			intervals [1523]:
				xmin = 195.3335
				xmax = 195.4435
				text = "K"
			intervals [1524]:
				xmin = 195.4435
				xmax = 195.5635
				text = "UW1"
			intervals [1525]:
				xmin = 195.5635
				xmax = 195.5935
				text = "L"
			intervals [1526]:
				xmin = 195.5935
				xmax = 195.6435
				text = "IH0"
			intervals [1527]:
				xmin = 195.6435
				xmax = 195.7135
				text = "JH"
			intervals [1528]:
				xmin = 195.7135
				xmax = 195.7635
				text = "DH"
			intervals [1529]:
				xmin = 195.7635
				xmax = 195.7935
				text = "EH1"
			intervals [1530]:
				xmin = 195.7935
				xmax = 195.8235
				text = "N"
			intervals [1531]:
				xmin = 195.8235
				xmax = 195.8535
				text = "DH"
			intervals [1532]:
				xmin = 195.8535
				xmax = 195.8835
				text = "AH0"
			intervals [1533]:
				xmin = 195.8835
				xmax = 195.9535
				text = "N"
			intervals [1534]:
				xmin = 195.9535
				xmax = 196.0035
				text = "EH1"
			intervals [1535]:
				xmin = 196.0035
				xmax = 196.0535
				text = "K"
			intervals [1536]:
				xmin = 196.0535
				xmax = 196.1135
				text = "S"
			intervals [1537]:
				xmin = 196.1135
				xmax = 196.1735
				text = "K"
			intervals [1538]:
				xmin = 196.1735
				xmax = 196.2135
				text = "W"
			intervals [1539]:
				xmin = 196.2135
				xmax = 196.2535
				text = "EH1"
			intervals [1540]:
				xmin = 196.2535
				xmax = 196.3735
				text = "SH"
			intervals [1541]:
				xmin = 196.3735
				xmax = 196.4035
				text = "AH0"
			intervals [1542]:
				xmin = 196.4035
				xmax = 196.4335
				text = "N"
			intervals [1543]:
				xmin = 196.4335
				xmax = 196.5235
				text = "IH1"
			intervals [1544]:
				xmin = 196.5235
				xmax = 196.6035
				text = "Z"
			intervals [1545]:
				xmin = 196.6035
				xmax = 196.6635
				text = "S"
			intervals [1546]:
				xmin = 196.6635
				xmax = 196.7435
				text = "OW1"
			intervals [1547]:
				xmin = 196.7435
				xmax = 196.8535
				text = "W"
			intervals [1548]:
				xmin = 196.8535
				xmax = 196.8835
				text = "IH1"
			intervals [1549]:
				xmin = 196.8835
				xmax = 196.9135
				text = "N"
			intervals [1550]:
				xmin = 196.9135
				xmax = 196.9435
				text = "D"
			intervals [1551]:
				xmin = 196.9435
				xmax = 196.9735
				text = "IH0"
			intervals [1552]:
				xmin = 196.9735
				xmax = 197.0135
				text = "D"
			intervals [1553]:
				xmin = 197.0135
				xmax = 197.0635
				text = "Y"
			intervals [1554]:
				xmin = 197.0635
				xmax = 197.0935
				text = "UW1"
			intervals [1555]:
				xmin = 197.0935
				xmax = 197.1635
				text = "K"
			intervals [1556]:
				xmin = 197.1635
				xmax = 197.2035
				text = "AH1"
			intervals [1557]:
				xmin = 197.2035
				xmax = 197.2635
				text = "M"
			intervals [1558]:
				xmin = 197.2635
				xmax = 197.3435
				text = "AW1"
			intervals [1559]:
				xmin = 197.3435
				xmax = 197.3935
				text = "T"
			intervals [1560]:
				xmin = 197.3935
				xmax = 197.4235
				text = "AH0"
			intervals [1561]:
				xmin = 197.4235
				xmax = 197.4535
				text = "V"
			intervals [1562]:
				xmin = 197.4535
				xmax = 197.5535
				text = "K"
			intervals [1563]:
				xmin = 197.5535
				xmax = 197.7035
				text = "UW1"
			intervals [1564]:
				xmin = 197.7035
				xmax = 197.7535
				text = "L"
			intervals [1565]:
				xmin = 197.7535
				xmax = 197.8335
				text = "IH0"
			intervals [1566]:
				xmin = 197.8335
				xmax = 198.0035
				text = "JH"
			intervals [1567]:
				xmin = 198.0035
				xmax = 198.2992
				text = ""
			intervals [1568]:
				xmin = 198.2992
				xmax = 198.3492
				text = "sil"
			intervals [1569]:
				xmin = 198.3492
				xmax = 198.4192
				text = "AH0"
			intervals [1570]:
				xmin = 198.4192
				xmax = 198.4592
				text = "N"
			intervals [1571]:
				xmin = 198.4592
				xmax = 198.4992
				text = "DH"
			intervals [1572]:
				xmin = 198.4992
				xmax = 198.5392
				text = "EH1"
			intervals [1573]:
				xmin = 198.5392
				xmax = 198.6192
				text = "N"
			intervals [1574]:
				xmin = 198.6192
				xmax = 198.6892
				text = "Y"
			intervals [1575]:
				xmin = 198.6892
				xmax = 198.7492
				text = "UW1"
			intervals [1576]:
				xmin = 198.7492
				xmax = 198.8692
				text = "T"
			intervals [1577]:
				xmin = 198.8692
				xmax = 198.9192
				text = "EH1"
			intervals [1578]:
				xmin = 198.9192
				xmax = 198.9592
				text = "L"
			intervals [1579]:
				xmin = 198.9592
				xmax = 198.9992
				text = "M"
			intervals [1580]:
				xmin = 198.9992
				xmax = 199.0592
				text = "IY1"
			intervals [1581]:
				xmin = 199.0592
				xmax = 199.1092
				text = "W"
			intervals [1582]:
				xmin = 199.1092
				xmax = 199.1392
				text = "IH1"
			intervals [1583]:
				xmin = 199.1392
				xmax = 199.1892
				text = "N"
			intervals [1584]:
				xmin = 199.1892
				xmax = 199.2492
				text = "Y"
			intervals [1585]:
				xmin = 199.2492
				xmax = 199.2892
				text = "UW1"
			intervals [1586]:
				xmin = 199.2892
				xmax = 199.3992
				text = "K"
			intervals [1587]:
				xmin = 199.3992
				xmax = 199.4992
				text = "EY1"
			intervals [1588]:
				xmin = 199.4992
				xmax = 199.5492
				text = "M"
			intervals [1589]:
				xmin = 199.5492
				xmax = 199.8092
				text = "AW1"
			intervals [1590]:
				xmin = 199.8092
				xmax = 199.8692
				text = "T"
			intervals [1591]:
				xmin = 199.8692
				xmax = 200.0548
				text = ""
			intervals [1592]:
				xmin = 200.0548
				xmax = 200.2148
				text = "S"
			intervals [1593]:
				xmin = 200.2148
				xmax = 200.3248
				text = "OW1"
			intervals [1594]:
				xmin = 200.3248
				xmax = 200.3848
				text = "DH"
			intervals [1595]:
				xmin = 200.3848
				xmax = 200.4548
				text = "EH1"
			intervals [1596]:
				xmin = 200.4548
				xmax = 200.5548
				text = "N"
			intervals [1597]:
				xmin = 200.5548
				xmax = 200.6148
				text = "DH"
			intervals [1598]:
				xmin = 200.6148
				xmax = 200.6948
				text = "AH0"
			intervals [1599]:
				xmin = 200.6948
				xmax = 200.7448
				text = "sp"
			intervals [1600]:
				xmin = 200.7448
				xmax = 200.8248
				text = "DH"
			intervals [1601]:
				xmin = 200.8248
				xmax = 200.8548
				text = "AH0"
			intervals [1602]:
				xmin = 200.8548
				xmax = 200.9648
				text = "N"
			intervals [1603]:
				xmin = 200.9648
				xmax = 201.0348
				text = "EH1"
			intervals [1604]:
				xmin = 201.0348
				xmax = 201.0848
				text = "K"
			intervals [1605]:
				xmin = 201.0848
				xmax = 201.1348
				text = "S"
			intervals [1606]:
				xmin = 201.1348
				xmax = 201.1748
				text = "T"
			intervals [1607]:
				xmin = 201.1748
				xmax = 201.2048
				text = "R"
			intervals [1608]:
				xmin = 201.2048
				xmax = 201.2548
				text = "IY0"
			intervals [1609]:
				xmin = 201.2548
				xmax = 201.3348
				text = "S"
			intervals [1610]:
				xmin = 201.3348
				xmax = 201.3948
				text = "P"
			intervals [1611]:
				xmin = 201.3948
				xmax = 201.5048
				text = "AA1"
			intervals [1612]:
				xmin = 201.5048
				xmax = 201.5948
				text = "N"
			intervals [1613]:
				xmin = 201.5948
				xmax = 201.6448
				text = "S"
			intervals [1614]:
				xmin = 201.6448
				xmax = 201.7148
				text = "IH0"
			intervals [1615]:
				xmin = 201.7148
				xmax = 201.7748
				text = "Z"
			intervals [1616]:
				xmin = 201.7748
				xmax = 201.8448
				text = "W"
			intervals [1617]:
				xmin = 201.8448
				xmax = 201.8748
				text = "EH1"
			intervals [1618]:
				xmin = 201.8748
				xmax = 201.9048
				text = "L"
			intervals [1619]:
				xmin = 201.9048
				xmax = 202.0248
				text = "Y"
			intervals [1620]:
				xmin = 202.0248
				xmax = 202.1148
				text = "UW1"
			intervals [1621]:
				xmin = 202.1148
				xmax = 202.1948
				text = "M"
			intervals [1622]:
				xmin = 202.1948
				xmax = 202.2848
				text = "AH1"
			intervals [1623]:
				xmin = 202.2848
				xmax = 202.3548
				text = "S"
			intervals [1624]:
				xmin = 202.3548
				xmax = 202.3948
				text = "T"
			intervals [1625]:
				xmin = 202.3948
				xmax = 202.4248
				text = "HH"
			intervals [1626]:
				xmin = 202.4248
				xmax = 202.4648
				text = "AE1"
			intervals [1627]:
				xmin = 202.4648
				xmax = 202.5248
				text = "V"
			intervals [1628]:
				xmin = 202.5248
				xmax = 202.5748
				text = "B"
			intervals [1629]:
				xmin = 202.5748
				xmax = 202.6548
				text = "IH1"
			intervals [1630]:
				xmin = 202.6548
				xmax = 202.7648
				text = "N"
			intervals [1631]:
				xmin = 202.7648
				xmax = 202.8148
				text = "DH"
			intervals [1632]:
				xmin = 202.8148
				xmax = 202.9648
				text = "EH1"
			intervals [1633]:
				xmin = 202.9648
				xmax = 203.0448
				text = "R"
			intervals [1634]:
				xmin = 203.0448
				xmax = 203.1048
				text = "sp"
			intervals [1635]:
				xmin = 203.1048
				xmax = 203.1448
				text = "HH"
			intervals [1636]:
				xmin = 203.1448
				xmax = 203.1948
				text = "W"
			intervals [1637]:
				xmin = 203.1948
				xmax = 203.2648
				text = "IH1"
			intervals [1638]:
				xmin = 203.2648
				xmax = 203.5548
				text = "N"
			intervals [1639]:
				xmin = 203.5548
				xmax = 203.5848
				text = "sp"
			intervals [1640]:
				xmin = 203.5848
				xmax = 203.7682
				text = ""
			intervals [1641]:
				xmin = 203.7682
				xmax = 203.9182
				text = "S"
			intervals [1642]:
				xmin = 203.9182
				xmax = 204.0682
				text = "OW1"
			intervals [1643]:
				xmin = 204.0682
				xmax = 204.1182
				text = "AH0"
			intervals [1644]:
				xmin = 204.1182
				xmax = 204.1682
				text = "N"
			intervals [1645]:
				xmin = 204.1682
				xmax = 204.2682
				text = "S"
			intervals [1646]:
				xmin = 204.2682
				xmax = 204.4182
				text = "OW1"
			intervals [1647]:
				xmin = 204.4182
				xmax = 204.4582
				text = "AH0"
			intervals [1648]:
				xmin = 204.4582
				xmax = 204.5082
				text = "N"
			intervals [1649]:
				xmin = 204.5082
				xmax = 204.6182
				text = "S"
			intervals [1650]:
				xmin = 204.6182
				xmax = 204.7682
				text = "OW1"
			intervals [1651]:
				xmin = 204.7682
				xmax = 204.8082
				text = "AH0"
			intervals [1652]:
				xmin = 204.8082
				xmax = 204.8582
				text = "N"
			intervals [1653]:
				xmin = 204.8582
				xmax = 204.9782
				text = "S"
			intervals [1654]:
				xmin = 204.9782
				xmax = 205.1182
				text = "OW1"
			intervals [1655]:
				xmin = 205.1182
				xmax = 205.1982
				text = "W"
			intervals [1656]:
				xmin = 205.1982
				xmax = 205.2882
				text = "AH1"
			intervals [1657]:
				xmin = 205.2882
				xmax = 205.3782
				text = "Z"
			intervals [1658]:
				xmin = 205.3782
				xmax = 205.4382
				text = "DH"
			intervals [1659]:
				xmin = 205.4382
				xmax = 205.6082
				text = "EH1"
			intervals [1660]:
				xmin = 205.6082
				xmax = 205.6782
				text = "R"
			intervals [1661]:
				xmin = 205.6782
				xmax = 205.807
				text = ""
			intervals [1662]:
				xmin = 205.807
				xmax = 205.907
				text = "D"
			intervals [1663]:
				xmin = 205.907
				xmax = 205.947
				text = "IH1"
			intervals [1664]:
				xmin = 205.947
				xmax = 206.017
				text = "D"
			intervals [1665]:
				xmin = 206.017
				xmax = 206.097
				text = "Y"
			intervals [1666]:
				xmin = 206.097
				xmax = 206.177
				text = "UW1"
			intervals [1667]:
				xmin = 206.177
				xmax = 206.207
				text = "sp"
			intervals [1668]:
				xmin = 206.207
				xmax = 206.277
				text = "N"
			intervals [1669]:
				xmin = 206.277
				xmax = 206.707
				text = "OW1"
			intervals [1670]:
				xmin = 206.707
				xmax = 206.8051
				text = ""
			intervals [1671]:
				xmin = 206.8051
				xmax = 206.8451
				text = "sil"
			intervals [1672]:
				xmin = 206.8451
				xmax = 206.9851
				text = "S"
			intervals [1673]:
				xmin = 206.9851
				xmax = 207.1651
				text = "OW1"
			intervals [1674]:
				xmin = 207.1651
				xmax = 207.1951
				text = "AH0"
			intervals [1675]:
				xmin = 207.1951
				xmax = 207.2351
				text = "N"
			intervals [1676]:
				xmin = 207.2351
				xmax = 207.3651
				text = "S"
			intervals [1677]:
				xmin = 207.3651
				xmax = 207.6751
				text = "OW1"
			intervals [1678]:
				xmin = 207.6751
				xmax = 207.7051
				text = "sp"
			intervals [1679]:
				xmin = 207.7051
				xmax = 207.7451
				text = "HH"
			intervals [1680]:
				xmin = 207.7451
				xmax = 207.9151
				text = "UW1"
			intervals [1681]:
				xmin = 207.9151
				xmax = 207.9451
				text = "sp"
			intervals [1682]:
				xmin = 207.9451
				xmax = 208.0051
				text = "L"
			intervals [1683]:
				xmin = 208.0051
				xmax = 208.2051
				text = "IH1"
			intervals [1684]:
				xmin = 208.2051
				xmax = 208.3251
				text = "V"
			intervals [1685]:
				xmin = 208.3251
				xmax = 208.3651
				text = "D"
			intervals [1686]:
				xmin = 208.3651
				xmax = 208.5978
				text = "sp"
			intervals [1687]:
				xmin = 208.5978
				xmax = 208.7178
				text = "OW1"
			intervals [1688]:
				xmin = 208.7178
				xmax = 208.7878
				text = "V"
			intervals [1689]:
				xmin = 208.7878
				xmax = 208.8378
				text = "ER0"
			intervals [1690]:
				xmin = 208.8378
				xmax = 208.9678
				text = "HH"
			intervals [1691]:
				xmin = 208.9678
				xmax = 209.2478
				text = "IY1"
			intervals [1692]:
				xmin = 209.2478
				xmax = 209.6778
				text = "R"
			intervals [1693]:
				xmin = 209.6778
				xmax = 209.749
				text = ""
			intervals [1694]:
				xmin = 209.749
				xmax = 209.779
				text = "sil"
			intervals [1695]:
				xmin = 209.779
				xmax = 209.879
				text = "OW1"
			intervals [1696]:
				xmin = 209.879
				xmax = 209.929
				text = "V"
			intervals [1697]:
				xmin = 209.929
				xmax = 209.979
				text = "ER0"
			intervals [1698]:
				xmin = 209.979
				xmax = 210.019
				text = "DH"
			intervals [1699]:
				xmin = 210.019
				xmax = 210.219
				text = "EH1"
			intervals [1700]:
				xmin = 210.219
				xmax = 210.519
				text = "R"
			intervals [1701]:
				xmin = 210.519
				xmax = 210.908
				text = ""
			intervals [1702]:
				xmin = 210.908
				xmax = 210.998
				text = "DH"
			intervals [1703]:
				xmin = 210.998
				xmax = 211.048
				text = "AE1"
			intervals [1704]:
				xmin = 211.048
				xmax = 211.108
				text = "T"
			intervals [1705]:
				xmin = 211.108
				xmax = 211.198
				text = "S"
			intervals [1706]:
				xmin = 211.198
				xmax = 211.238
				text = "AO1"
			intervals [1707]:
				xmin = 211.238
				xmax = 211.268
				text = "R"
			intervals [1708]:
				xmin = 211.268
				xmax = 211.298
				text = "T"
			intervals [1709]:
				xmin = 211.298
				xmax = 211.328
				text = "AH0"
			intervals [1710]:
				xmin = 211.328
				xmax = 211.388
				text = "V"
			intervals [1711]:
				xmin = 211.388
				xmax = 211.418
				text = "sp"
			intervals [1712]:
				xmin = 211.418
				xmax = 211.448
				text = "TH"
			intervals [1713]:
				xmin = 211.448
				xmax = 211.518
				text = "IH1"
			intervals [1714]:
				xmin = 211.518
				xmax = 211.548
				text = "NG"
			intervals [1715]:
				xmin = 211.548
				xmax = 211.618
				text = "sp"
			intervals [1716]:
				xmin = 211.618
				xmax = 212.5503
				text = ""
			intervals [1717]:
				xmin = 212.5503
				xmax = 212.7203
				text = "S"
			intervals [1718]:
				xmin = 212.7203
				xmax = 213.2203
				text = "OW1"
			intervals [1719]:
				xmin = 213.2203
				xmax = 213.2703
				text = "sp"
			intervals [1720]:
				xmin = 213.2703
				xmax = 214.2351
				text = ""
			intervals [1721]:
				xmin = 214.2351
				xmax = 214.3751
				text = "IH1"
			intervals [1722]:
				xmin = 214.3751
				xmax = 214.4151
				text = "T"
			intervals [1723]:
				xmin = 214.4151
				xmax = 214.6651
				text = "IH1"
			intervals [1724]:
				xmin = 214.6651
				xmax = 214.9251
				text = "Z"
			intervals [1725]:
				xmin = 214.9251
				xmax = 215.2403
				text = ""
			intervals [1726]:
				xmin = 215.2403
				xmax = 215.2803
				text = "sil"
			intervals [1727]:
				xmin = 215.2803
				xmax = 215.3603
				text = "DH"
			intervals [1728]:
				xmin = 215.3603
				xmax = 215.4703
				text = "AE1"
			intervals [1729]:
				xmin = 215.4703
				xmax = 215.5303
				text = "T"
			intervals [1730]:
				xmin = 215.5303
				xmax = 215.5803
				text = "S"
			intervals [1731]:
				xmin = 215.5803
				xmax = 215.6503
				text = "HH"
			intervals [1732]:
				xmin = 215.6503
				xmax = 215.7603
				text = "AW1"
			intervals [1733]:
				xmin = 215.7603
				xmax = 215.9203
				text = "P"
			intervals [1734]:
				xmin = 215.9203
				xmax = 215.9903
				text = "IY1"
			intervals [1735]:
				xmin = 215.9903
				xmax = 216.0503
				text = "P"
			intervals [1736]:
				xmin = 216.0503
				xmax = 216.0903
				text = "AH0"
			intervals [1737]:
				xmin = 216.0903
				xmax = 216.1503
				text = "L"
			intervals [1738]:
				xmin = 216.1503
				xmax = 216.2403
				text = "K"
			intervals [1739]:
				xmin = 216.2403
				xmax = 216.2803
				text = "AH0"
			intervals [1740]:
				xmin = 216.2803
				xmax = 216.4203
				text = "N"
			intervals [1741]:
				xmin = 216.4203
				xmax = 216.5203
				text = "EH1"
			intervals [1742]:
				xmin = 216.5203
				xmax = 216.6403
				text = "K"
			intervals [1743]:
				xmin = 216.6403
				xmax = 216.7703
				text = "T"
			intervals [1744]:
				xmin = 216.7703
				xmax = 218.0477
				text = ""
			intervals [1745]:
				xmin = 218.0477
				xmax = 218.1577
				text = "W"
			intervals [1746]:
				xmin = 218.1577
				xmax = 218.2177
				text = "IH1"
			intervals [1747]:
				xmin = 218.2177
				xmax = 218.2977
				text = "TH"
			intervals [1748]:
				xmin = 218.2977
				xmax = 218.3277
				text = "sp"
			intervals [1749]:
				xmin = 218.3277
				xmax = 218.4077
				text = "AO1"
			intervals [1750]:
				xmin = 218.4077
				xmax = 218.4877
				text = "R"
			intervals [1751]:
				xmin = 218.4877
				xmax = 218.5977
				text = "Y"
			intervals [1752]:
				xmin = 218.5977
				xmax = 218.6777
				text = "UW1"
			intervals [1753]:
				xmin = 218.6777
				xmax = 218.7477
				text = "Z"
			intervals [1754]:
				xmin = 218.7477
				xmax = 218.7777
				text = "D"
			intervals [1755]:
				xmin = 218.7777
				xmax = 218.8377
				text = "T"
			intervals [1756]:
				xmin = 218.8377
				xmax = 218.9277
				text = "UW1"
			intervals [1757]:
				xmin = 218.9277
				xmax = 218.9777
				text = "EH1"
			intervals [1758]:
				xmin = 218.9777
				xmax = 219.0377
				text = "N"
			intervals [1759]:
				xmin = 219.0377
				xmax = 219.1277
				text = "IY0"
			intervals [1760]:
				xmin = 219.1277
				xmax = 219.2177
				text = "W"
			intervals [1761]:
				xmin = 219.2177
				xmax = 219.3377
				text = "EY2"
			intervals [1762]:
				xmin = 219.3377
				xmax = 219.7608
				text = ""
			intervals [1763]:
				xmin = 219.7608
				xmax = 219.8608
				text = "K"
			intervals [1764]:
				xmin = 219.8608
				xmax = 219.9308
				text = "AH0"
			intervals [1765]:
				xmin = 219.9308
				xmax = 220.0208
				text = "N"
			intervals [1766]:
				xmin = 220.0208
				xmax = 220.1108
				text = "EH1"
			intervals [1767]:
				xmin = 220.1108
				xmax = 220.2208
				text = "K"
			intervals [1768]:
				xmin = 220.2208
				xmax = 220.2508
				text = "T"
			intervals [1769]:
				xmin = 220.2508
				xmax = 220.2808
				text = "W"
			intervals [1770]:
				xmin = 220.2808
				xmax = 220.3308
				text = "IH0"
			intervals [1771]:
				xmin = 220.3308
				xmax = 220.3808
				text = "TH"
			intervals [1772]:
				xmin = 220.3808
				xmax = 220.4508
				text = "HH"
			intervals [1773]:
				xmin = 220.4508
				xmax = 220.5008
				text = "W"
			intervals [1774]:
				xmin = 220.5008
				xmax = 220.5408
				text = "AH1"
			intervals [1775]:
				xmin = 220.5408
				xmax = 220.5908
				text = "N"
			intervals [1776]:
				xmin = 220.5908
				xmax = 220.6508
				text = "AH0"
			intervals [1777]:
				xmin = 220.6508
				xmax = 220.7308
				text = "N"
			intervals [1778]:
				xmin = 220.7308
				xmax = 220.8308
				text = "AH1"
			intervals [1779]:
				xmin = 220.8308
				xmax = 220.8808
				text = "DH"
			intervals [1780]:
				xmin = 220.8808
				xmax = 221.0008
				text = "ER0"
			intervals [1781]:
				xmin = 221.0008
				xmax = 221.6084
				text = ""
			intervals [1782]:
				xmin = 221.6084
				xmax = 221.7384
				text = "S"
			intervals [1783]:
				xmin = 221.7384
				xmax = 221.8084
				text = "OW1"
			intervals [1784]:
				xmin = 221.8084
				xmax = 221.9284
				text = "N"
			intervals [1785]:
				xmin = 221.9284
				xmax = 222.0184
				text = "AW1"
			intervals [1786]:
				xmin = 222.0184
				xmax = 222.0984
				text = "W"
			intervals [1787]:
				xmin = 222.0984
				xmax = 222.1384
				text = "IY1"
			intervals [1788]:
				xmin = 222.1384
				xmax = 222.1784
				text = "HH"
			intervals [1789]:
				xmin = 222.1784
				xmax = 222.2084
				text = "AE1"
			intervals [1790]:
				xmin = 222.2084
				xmax = 222.2784
				text = "V"
			intervals [1791]:
				xmin = 222.2784
				xmax = 222.3984
				text = "AH0"
			intervals [1792]:
				xmin = 222.3984
				xmax = 222.4684
				text = "B"
			intervals [1793]:
				xmin = 222.4684
				xmax = 222.8684
				text = "AA1"
			intervals [1794]:
				xmin = 222.8684
				xmax = 222.9084
				text = "N"
			intervals [1795]:
				xmin = 222.9084
				xmax = 222.9784
				text = "D"
			intervals [1796]:
				xmin = 222.9784
				xmax = 223.2407
				text = ""
			intervals [1797]:
				xmin = 223.2407
				xmax = 223.2907
				text = "B"
			intervals [1798]:
				xmin = 223.2907
				xmax = 223.3707
				text = "IH0"
			intervals [1799]:
				xmin = 223.3707
				xmax = 223.4807
				text = "K"
			intervals [1800]:
				xmin = 223.4807
				xmax = 223.8507
				text = "AH1"
			intervals [1801]:
				xmin = 223.8507
				xmax = 224.0507
				text = "Z"
			intervals [1802]:
				xmin = 224.0507
				xmax = 224.791
				text = ""
			intervals [1803]:
				xmin = 224.791
				xmax = 225.001
				text = "AY1"
			intervals [1804]:
				xmin = 225.001
				xmax = 225.031
				text = "sp"
			intervals [1805]:
				xmin = 225.031
				xmax = 225.121
				text = "N"
			intervals [1806]:
				xmin = 225.121
				xmax = 225.501
				text = "OW1"
			intervals [1807]:
				xmin = 225.501
				xmax = 225.5909
				text = ""
			intervals [1808]:
				xmin = 225.5909
				xmax = 225.6309
				text = "sil"
			intervals [1809]:
				xmin = 225.6309
				xmax = 225.8109
				text = "S"
			intervals [1810]:
				xmin = 225.8109
				xmax = 225.9109
				text = "OW1"
			intervals [1811]:
				xmin = 225.9109
				xmax = 225.9409
				text = "AH0"
			intervals [1812]:
				xmin = 225.9409
				xmax = 225.9709
				text = "N"
			intervals [1813]:
				xmin = 225.9709
				xmax = 226.0209
				text = "D"
			intervals [1814]:
				xmin = 226.0209
				xmax = 226.1309
				text = "S"
			intervals [1815]:
				xmin = 226.1309
				xmax = 226.2509
				text = "OW1"
			intervals [1816]:
				xmin = 226.2509
				xmax = 226.2809
				text = "HH"
			intervals [1817]:
				xmin = 226.2809
				xmax = 226.3609
				text = "UW1"
			intervals [1818]:
				xmin = 226.3609
				xmax = 226.4109
				text = "W"
			intervals [1819]:
				xmin = 226.4109
				xmax = 226.4409
				text = "EH1"
			intervals [1820]:
				xmin = 226.4409
				xmax = 226.4709
				text = "N"
			intervals [1821]:
				xmin = 226.4709
				xmax = 226.5009
				text = "T"
			intervals [1822]:
				xmin = 226.5009
				xmax = 226.5309
				text = "T"
			intervals [1823]:
				xmin = 226.5309
				xmax = 226.5909
				text = "AH0"
			intervals [1824]:
				xmin = 226.5909
				xmax = 226.6909
				text = "S"
			intervals [1825]:
				xmin = 226.6909
				xmax = 226.7609
				text = "K"
			intervals [1826]:
				xmin = 226.7609
				xmax = 226.8709
				text = "UW1"
			intervals [1827]:
				xmin = 226.8709
				xmax = 226.9109
				text = "L"
			intervals [1828]:
				xmin = 226.9109
				xmax = 226.9609
				text = "W"
			intervals [1829]:
				xmin = 226.9609
				xmax = 227.0209
				text = "IH1"
			intervals [1830]:
				xmin = 227.0209
				xmax = 227.1309
				text = "TH"
			intervals [1831]:
				xmin = 227.1309
				xmax = 227.2209
				text = "Y"
			intervals [1832]:
				xmin = 227.2209
				xmax = 227.5009
				text = "UW1"
			intervals [1833]:
				xmin = 227.5009
				xmax = 227.5309
				text = "sp"
			intervals [1834]:
				xmin = 227.5309
				xmax = 227.8037
				text = ""
			intervals [1835]:
				xmin = 227.8037
				xmax = 227.9337
				text = "AE1"
			intervals [1836]:
				xmin = 227.9337
				xmax = 228.0437
				text = "N"
			intervals [1837]:
				xmin = 228.0437
				xmax = 228.1537
				text = "Y"
			intervals [1838]:
				xmin = 228.1537
				xmax = 228.2737
				text = "UW1"
			intervals [1839]:
				xmin = 228.2737
				xmax = 228.3337
				text = "N"
			intervals [1840]:
				xmin = 228.3337
				xmax = 228.4737
				text = "OW1"
			intervals [1841]:
				xmin = 228.4737
				xmax = 228.5337
				text = "DH"
			intervals [1842]:
				xmin = 228.5337
				xmax = 228.6437
				text = "EH1"
			intervals [1843]:
				xmin = 228.6437
				xmax = 228.7937
				text = "M"
			intervals [1844]:
				xmin = 228.7937
				xmax = 228.8437
				text = "sp"
			intervals [1845]:
				xmin = 228.8437
				xmax = 228.9787
				text = ""
			intervals [1846]:
				xmin = 228.9787
				xmax = 229.0787
				text = "Y"
			intervals [1847]:
				xmin = 229.0787
				xmax = 229.1687
				text = "UW1"
			intervals [1848]:
				xmin = 229.1687
				xmax = 229.2287
				text = "N"
			intervals [1849]:
				xmin = 229.2287
				xmax = 229.3487
				text = "OW1"
			intervals [1850]:
				xmin = 229.3487
				xmax = 229.3987
				text = "DH"
			intervals [1851]:
				xmin = 229.3987
				xmax = 229.4587
				text = "AH0"
			intervals [1852]:
				xmin = 229.4587
				xmax = 229.5287
				text = "M"
			intervals [1853]:
				xmin = 229.5287
				xmax = 229.6487
				text = "T"
			intervals [1854]:
				xmin = 229.6487
				xmax = 229.8987
				text = "UW1"
			intervals [1855]:
				xmin = 229.8987
				xmax = 230.1609
				text = ""
			intervals [1856]:
				xmin = 230.1609
				xmax = 230.2209
				text = "sil"
			intervals [1857]:
				xmin = 230.2209
				xmax = 230.2909
				text = "AE1"
			intervals [1858]:
				xmin = 230.2909
				xmax = 230.3709
				text = "N"
			intervals [1859]:
				xmin = 230.3709
				xmax = 230.4309
				text = "DH"
			intervals [1860]:
				xmin = 230.4309
				xmax = 230.5309
				text = "EH1"
			intervals [1861]:
				xmin = 230.5309
				xmax = 230.5809
				text = "N"
			intervals [1862]:
				xmin = 230.5809
				xmax = 230.6409
				text = "sp"
			intervals [1863]:
				xmin = 230.6409
				xmax = 230.8334
				text = ""
			intervals [1864]:
				xmin = 230.8334
				xmax = 230.9134
				text = "Y"
			intervals [1865]:
				xmin = 230.9134
				xmax = 230.9734
				text = "UW1"
			intervals [1866]:
				xmin = 230.9734
				xmax = 231.1034
				text = "AE1"
			intervals [1867]:
				xmin = 231.1034
				xmax = 231.1934
				text = "S"
			intervals [1868]:
				xmin = 231.1934
				xmax = 231.2334
				text = "K"
			intervals [1869]:
				xmin = 231.2334
				xmax = 231.2734
				text = "AH0"
			intervals [1870]:
				xmin = 231.2734
				xmax = 231.3234
				text = "B"
			intervals [1871]:
				xmin = 231.3234
				xmax = 231.3734
				text = "AW1"
			intervals [1872]:
				xmin = 231.3734
				xmax = 231.4234
				text = "T"
			intervals [1873]:
				xmin = 231.4234
				xmax = 231.5134
				text = "S"
			intervals [1874]:
				xmin = 231.5134
				xmax = 231.5534
				text = "AH1"
			intervals [1875]:
				xmin = 231.5534
				xmax = 231.5934
				text = "M"
			intervals [1876]:
				xmin = 231.5934
				xmax = 231.6534
				text = "B"
			intervals [1877]:
				xmin = 231.6534
				xmax = 231.7234
				text = "AA2"
			intervals [1878]:
				xmin = 231.7234
				xmax = 231.7934
				text = "D"
			intervals [1879]:
				xmin = 231.7934
				xmax = 231.8834
				text = "IY0"
			intervals [1880]:
				xmin = 231.8834
				xmax = 232.0134
				text = "EH1"
			intervals [1881]:
				xmin = 232.0134
				xmax = 232.0834
				text = "L"
			intervals [1882]:
				xmin = 232.0834
				xmax = 232.1734
				text = "S"
			intervals [1883]:
				xmin = 232.1734
				xmax = 232.3979
				text = ""
			intervals [1884]:
				xmin = 232.3979
				xmax = 232.4279
				text = "sil"
			intervals [1885]:
				xmin = 232.4279
				xmax = 232.4779
				text = "AH0"
			intervals [1886]:
				xmin = 232.4779
				xmax = 232.5179
				text = "N"
			intervals [1887]:
				xmin = 232.5179
				xmax = 232.5679
				text = "DH"
			intervals [1888]:
				xmin = 232.5679
				xmax = 232.6179
				text = "EH1"
			intervals [1889]:
				xmin = 232.6179
				xmax = 232.7279
				text = "N"
			intervals [1890]:
				xmin = 232.7279
				xmax = 232.7679
				text = "DH"
			intervals [1891]:
				xmin = 232.7679
				xmax = 232.7979
				text = "EH1"
			intervals [1892]:
				xmin = 232.7979
				xmax = 232.8279
				text = "R"
			intervals [1893]:
				xmin = 232.8279
				xmax = 232.8679
				text = "Z"
			intervals [1894]:
				xmin = 232.8679
				xmax = 232.9679
				text = "S"
			intervals [1895]:
				xmin = 232.9679
				xmax = 233.0179
				text = "AH1"
			intervals [1896]:
				xmin = 233.0179
				xmax = 233.0979
				text = "M"
			intervals [1897]:
				xmin = 233.0979
				xmax = 233.1379
				text = "B"
			intervals [1898]:
				xmin = 233.1379
				xmax = 233.2279
				text = "AA2"
			intervals [1899]:
				xmin = 233.2279
				xmax = 233.2879
				text = "D"
			intervals [1900]:
				xmin = 233.2879
				xmax = 233.3279
				text = "IY0"
			intervals [1901]:
				xmin = 233.3279
				xmax = 233.3779
				text = "DH"
			intervals [1902]:
				xmin = 233.3779
				xmax = 233.4179
				text = "AH0"
			intervals [1903]:
				xmin = 233.4179
				xmax = 233.5179
				text = "T"
			intervals [1904]:
				xmin = 233.5179
				xmax = 233.5879
				text = "Y"
			intervals [1905]:
				xmin = 233.5879
				xmax = 233.6879
				text = "UW1"
			intervals [1906]:
				xmin = 233.6879
				xmax = 233.7479
				text = "N"
			intervals [1907]:
				xmin = 233.7479
				xmax = 233.8679
				text = "OW1"
			intervals [1908]:
				xmin = 233.8679
				xmax = 233.9179
				text = "DH"
			intervals [1909]:
				xmin = 233.9179
				xmax = 233.9479
				text = "AH0"
			intervals [1910]:
				xmin = 233.9479
				xmax = 233.9779
				text = "T"
			intervals [1911]:
				xmin = 233.9779
				xmax = 234.0279
				text = "W"
			intervals [1912]:
				xmin = 234.0279
				xmax = 234.0579
				text = "EH1"
			intervals [1913]:
				xmin = 234.0579
				xmax = 234.0879
				text = "N"
			intervals [1914]:
				xmin = 234.0879
				xmax = 234.1179
				text = "T"
			intervals [1915]:
				xmin = 234.1179
				xmax = 234.1579
				text = "T"
			intervals [1916]:
				xmin = 234.1579
				xmax = 234.1979
				text = "AH0"
			intervals [1917]:
				xmin = 234.1979
				xmax = 234.2979
				text = "S"
			intervals [1918]:
				xmin = 234.2979
				xmax = 234.3579
				text = "K"
			intervals [1919]:
				xmin = 234.3579
				xmax = 234.3879
				text = "UW1"
			intervals [1920]:
				xmin = 234.3879
				xmax = 234.4479
				text = "L"
			intervals [1921]:
				xmin = 234.4479
				xmax = 234.4879
				text = "W"
			intervals [1922]:
				xmin = 234.4879
				xmax = 234.5379
				text = "IH0"
			intervals [1923]:
				xmin = 234.5379
				xmax = 234.5979
				text = "TH"
			intervals [1924]:
				xmin = 234.5979
				xmax = 234.6679
				text = "M"
			intervals [1925]:
				xmin = 234.6679
				xmax = 234.8979
				text = "IY1"
			intervals [1926]:
				xmin = 234.8979
				xmax = 235.1391
				text = "sp"
			intervals [1927]:
				xmin = 235.1391
				xmax = 235.2091
				text = "AH0"
			intervals [1928]:
				xmin = 235.2091
				xmax = 235.2691
				text = "N"
			intervals [1929]:
				xmin = 235.2691
				xmax = 235.3891
				text = "S"
			intervals [1930]:
				xmin = 235.3891
				xmax = 235.4691
				text = "OW1"
			intervals [1931]:
				xmin = 235.4691
				xmax = 235.5891
				text = "N"
			intervals [1932]:
				xmin = 235.5891
				xmax = 235.7191
				text = "AW1"
			intervals [1933]:
				xmin = 235.7191
				xmax = 235.8191
				text = "W"
			intervals [1934]:
				xmin = 235.8191
				xmax = 235.9091
				text = "ER1"
			intervals [1935]:
				xmin = 235.9091
				xmax = 236.0591
				text = "T"
			intervals [1936]:
				xmin = 236.0591
				xmax = 236.1791
				text = "AO1"
			intervals [1937]:
				xmin = 236.1791
				xmax = 236.2991
				text = "K"
			intervals [1938]:
				xmin = 236.2991
				xmax = 236.3491
				text = "IH0"
			intervals [1939]:
				xmin = 236.3491
				xmax = 236.4691
				text = "NG"
			intervals [1940]:
				xmin = 236.4691
				xmax = 236.5591
				text = "AH0"
			intervals [1941]:
				xmin = 236.5591
				xmax = 236.6091
				text = "B"
			intervals [1942]:
				xmin = 236.6091
				xmax = 236.8891
				text = "AW1"
			intervals [1943]:
				xmin = 236.8891
				xmax = 236.9691
				text = "T"
			intervals [1944]:
				xmin = 236.9691
				xmax = 237.2865
				text = ""
			intervals [1945]:
				xmin = 237.2865
				xmax = 237.3265
				text = "sil"
			intervals [1946]:
				xmin = 237.3265
				xmax = 237.5065
				text = "AO1"
			intervals [1947]:
				xmin = 237.5065
				xmax = 237.5665
				text = "L"
			intervals [1948]:
				xmin = 237.5665
				xmax = 237.6465
				text = "DH"
			intervals [1949]:
				xmin = 237.6465
				xmax = 237.7165
				text = "AH0"
			intervals [1950]:
				xmin = 237.7165
				xmax = 237.8065
				text = "P"
			intervals [1951]:
				xmin = 237.8065
				xmax = 237.9065
				text = "IY1"
			intervals [1952]:
				xmin = 237.9065
				xmax = 237.9865
				text = "P"
			intervals [1953]:
				xmin = 237.9865
				xmax = 238.0165
				text = "AH0"
			intervals [1954]:
				xmin = 238.0165
				xmax = 238.0665
				text = "L"
			intervals [1955]:
				xmin = 238.0665
				xmax = 238.1265
				text = "DH"
			intervals [1956]:
				xmin = 238.1265
				xmax = 238.1765
				text = "AE1"
			intervals [1957]:
				xmin = 238.1765
				xmax = 238.2465
				text = "T"
			intervals [1958]:
				xmin = 238.2465
				xmax = 238.3565
				text = "W"
			intervals [1959]:
				xmin = 238.3565
				xmax = 238.4365
				text = "IY1"
			intervals [1960]:
				xmin = 238.4365
				xmax = 238.5365
				text = "N"
			intervals [1961]:
				xmin = 238.5365
				xmax = 238.7365
				text = "OW1"
			intervals [1962]:
				xmin = 238.7365
				xmax = 238.7865
				text = "AH0"
			intervals [1963]:
				xmin = 238.7865
				xmax = 238.8265
				text = "N"
			intervals [1964]:
				xmin = 238.8265
				xmax = 238.8565
				text = "DH"
			intervals [1965]:
				xmin = 238.8565
				xmax = 238.9165
				text = "AH0"
			intervals [1966]:
				xmin = 238.9165
				xmax = 239.0165
				text = "W"
			intervals [1967]:
				xmin = 239.0165
				xmax = 239.1165
				text = "EY1"
			intervals [1968]:
				xmin = 239.1165
				xmax = 239.1965
				text = "Z"
			intervals [1969]:
				xmin = 239.1965
				xmax = 239.2265
				text = "IH0"
			intervals [1970]:
				xmin = 239.2265
				xmax = 239.2565
				text = "N"
			intervals [1971]:
				xmin = 239.2565
				xmax = 239.3165
				text = "W"
			intervals [1972]:
				xmin = 239.3165
				xmax = 239.3765
				text = "IH1"
			intervals [1973]:
				xmin = 239.3765
				xmax = 239.4665
				text = "CH"
			intervals [1974]:
				xmin = 239.4665
				xmax = 239.4965
				text = "W"
			intervals [1975]:
				xmin = 239.4965
				xmax = 239.5265
				text = "IY1"
			intervals [1976]:
				xmin = 239.5265
				xmax = 239.5565
				text = "W"
			intervals [1977]:
				xmin = 239.5565
				xmax = 239.6265
				text = "ER0"
			intervals [1978]:
				xmin = 239.6265
				xmax = 239.6965
				text = "K"
			intervals [1979]:
				xmin = 239.6965
				xmax = 239.7365
				text = "AH0"
			intervals [1980]:
				xmin = 239.7365
				xmax = 239.8865
				text = "N"
			intervals [1981]:
				xmin = 239.8865
				xmax = 239.9565
				text = "EH1"
			intervals [1982]:
				xmin = 239.9565
				xmax = 240.0765
				text = "K"
			intervals [1983]:
				xmin = 240.0765
				xmax = 240.1165
				text = "T"
			intervals [1984]:
				xmin = 240.1165
				xmax = 240.2365
				text = "IH0"
			intervals [1985]:
				xmin = 240.2365
				xmax = 240.3165
				text = "D"
			intervals [1986]:
				xmin = 240.3165
				xmax = 241.9132
				text = ""
			intervals [1987]:
				xmin = 241.9132
				xmax = 242.0432
				text = "T"
			intervals [1988]:
				xmin = 242.0432
				xmax = 242.1332
				text = "UW1"
			intervals [1989]:
				xmin = 242.1332
				xmax = 242.2132
				text = "sp"
			intervals [1990]:
				xmin = 242.2132
				xmax = 242.3032
				text = "T"
			intervals [1991]:
				xmin = 242.3032
				xmax = 242.3732
				text = "UW1"
			intervals [1992]:
				xmin = 242.3732
				xmax = 242.4432
				text = "W"
			intervals [1993]:
				xmin = 242.4432
				xmax = 242.4832
				text = "AH1"
			intervals [1994]:
				xmin = 242.4832
				xmax = 242.5532
				text = "N"
			intervals [1995]:
				xmin = 242.5532
				xmax = 242.5932
				text = "AH0"
			intervals [1996]:
				xmin = 242.5932
				xmax = 242.6732
				text = "N"
			intervals [1997]:
				xmin = 242.6732
				xmax = 242.7332
				text = "AH1"
			intervals [1998]:
				xmin = 242.7332
				xmax = 242.8132
				text = "DH"
			intervals [1999]:
				xmin = 242.8132
				xmax = 242.9132
				text = "ER0"
			intervals [2000]:
				xmin = 242.9132
				xmax = 242.9732
				text = "TH"
			intervals [2001]:
				xmin = 242.9732
				xmax = 243.0032
				text = "R"
			intervals [2002]:
				xmin = 243.0032
				xmax = 243.0332
				text = "UW1"
			intervals [2003]:
				xmin = 243.0332
				xmax = 243.0732
				text = "DH"
			intervals [2004]:
				xmin = 243.0732
				xmax = 243.1232
				text = "AH0"
			intervals [2005]:
				xmin = 243.1232
				xmax = 243.2032
				text = "P"
			intervals [2006]:
				xmin = 243.2032
				xmax = 243.2632
				text = "IY1"
			intervals [2007]:
				xmin = 243.2632
				xmax = 243.3132
				text = "P"
			intervals [2008]:
				xmin = 243.3132
				xmax = 243.3532
				text = "AH0"
			intervals [2009]:
				xmin = 243.3532
				xmax = 243.4132
				text = "L"
			intervals [2010]:
				xmin = 243.4132
				xmax = 243.4632
				text = "W"
			intervals [2011]:
				xmin = 243.4632
				xmax = 243.5032
				text = "IY1"
			intervals [2012]:
				xmin = 243.5032
				xmax = 243.5832
				text = "N"
			intervals [2013]:
				xmin = 243.5832
				xmax = 243.6832
				text = "OW1"
			intervals [2014]:
				xmin = 243.6832
				xmax = 247.8287
				text = "sp"
			intervals [2015]:
				xmin = 247.8287
				xmax = 247.9487
				text = "M"
			intervals [2016]:
				xmin = 247.9487
				xmax = 248.0387
				text = "HH"
			intervals [2017]:
				xmin = 248.0387
				xmax = 248.1287
				text = "M"
			intervals [2018]:
				xmin = 248.1287
				xmax = 248.9671
				text = "sp"
			intervals [2019]:
				xmin = 248.9671
				xmax = 249.0971
				text = "M"
			intervals [2020]:
				xmin = 249.0971
				xmax = 249.2471
				text = "HH"
			intervals [2021]:
				xmin = 249.2471
				xmax = 249.2771
				text = "M"
			intervals [2022]:
				xmin = 249.2771
				xmax = 250.744
				text = "sp"
			intervals [2023]:
				xmin = 250.744
				xmax = 250.934
				text = "M"
			intervals [2024]:
				xmin = 250.934
				xmax = 250.974
				text = "HH"
			intervals [2025]:
				xmin = 250.974
				xmax = 251.004
				text = "M"
			intervals [2026]:
				xmin = 251.004
				xmax = 259.0104
				text = "sp"
			intervals [2027]:
				xmin = 259.0104
				xmax = 259.2304
				text = "spn"
			intervals [2028]:
				xmin = 259.2304
				xmax = 259.598
				text = "sp"
			intervals [2029]:
				xmin = 259.598
				xmax = 259.688
				text = "R"
			intervals [2030]:
				xmin = 259.688
				xmax = 259.808
				text = "AY1"
			intervals [2031]:
				xmin = 259.808
				xmax = 259.888
				text = "T"
			intervals [2032]:
				xmin = 259.888
				xmax = 260.076
				text = ""
			intervals [2033]:
				xmin = 260.076
				xmax = 260.116
				text = "sil"
			intervals [2034]:
				xmin = 260.116
				xmax = 260.196
				text = "R"
			intervals [2035]:
				xmin = 260.196
				xmax = 260.296
				text = "AY1"
			intervals [2036]:
				xmin = 260.296
				xmax = 260.346
				text = "T"
			intervals [2037]:
				xmin = 260.346
				xmax = 264.7664
				text = ""
			intervals [2038]:
				xmin = 264.7664
				xmax = 264.7964
				text = "sil"
			intervals [2039]:
				xmin = 264.7964
				xmax = 265.0564
				text = "M"
			intervals [2040]:
				xmin = 265.0564
				xmax = 265.0864
				text = "HH"
			intervals [2041]:
				xmin = 265.0864
				xmax = 265.1164
				text = "M"
			intervals [2042]:
				xmin = 265.1164
				xmax = 265.4035
				text = ""
			intervals [2043]:
				xmin = 265.4035
				xmax = 265.4635
				text = "sil"
			intervals [2044]:
				xmin = 265.4635
				xmax = 265.5135
				text = "W"
			intervals [2045]:
				xmin = 265.5135
				xmax = 265.6335
				text = "AW1"
			intervals [2046]:
				xmin = 265.6335
				xmax = 268.6236
				text = "sp"
			intervals [2047]:
				xmin = 268.6236
				xmax = 269.2836
				text = "spn"
			intervals [2048]:
				xmin = 269.2836
				xmax = 269.4036
				text = "sp"
			intervals [2049]:
				xmin = 269.4036
				xmax = 275.5588
				text = ""
			intervals [2050]:
				xmin = 275.5588
				xmax = 275.6588
				text = "R"
			intervals [2051]:
				xmin = 275.6588
				xmax = 275.7488
				text = "AY1"
			intervals [2052]:
				xmin = 275.7488
				xmax = 275.8488
				text = "T"
			intervals [2053]:
				xmin = 275.8488
				xmax = 277.2053
				text = ""
			intervals [2054]:
				xmin = 277.2053
				xmax = 277.2353
				text = "sil"
			intervals [2055]:
				xmin = 277.2353
				xmax = 277.3153
				text = "R"
			intervals [2056]:
				xmin = 277.3153
				xmax = 277.3753
				text = "AY1"
			intervals [2057]:
				xmin = 277.3753
				xmax = 277.5453
				text = "T"
			intervals [2058]:
				xmin = 277.5453
				xmax = 285.3963
				text = ""
			intervals [2059]:
				xmin = 285.3963
				xmax = 285.4263
				text = "sil"
			intervals [2060]:
				xmin = 285.4263
				xmax = 285.5563
				text = "M"
			intervals [2061]:
				xmin = 285.5563
				xmax = 285.5863
				text = "HH"
			intervals [2062]:
				xmin = 285.5863
				xmax = 285.8663
				text = "M"
			intervals [2063]:
				xmin = 285.8663
				xmax = 287.7369
				text = "sp"
			intervals [2064]:
				xmin = 287.7369
				xmax = 288.0369
				text = "M"
			intervals [2065]:
				xmin = 288.0369
				xmax = 288.0969
				text = "HH"
			intervals [2066]:
				xmin = 288.0969
				xmax = 288.1269
				text = "M"
			intervals [2067]:
				xmin = 288.1269
				xmax = 294.3169
				text = ""
			intervals [2068]:
				xmin = 294.3169
				xmax = 294.3769
				text = "sil"
			intervals [2069]:
				xmin = 294.3769
				xmax = 294.4469
				text = "Y"
			intervals [2070]:
				xmin = 294.4469
				xmax = 294.5569
				text = "EH1"
			intervals [2071]:
				xmin = 294.5569
				xmax = 294.7369
				text = "S"
			intervals [2072]:
				xmin = 294.7369
				xmax = 294.8169
				text = "sp"
			intervals [2073]:
				xmin = 294.8169
				xmax = 294.9116
				text = ""
			intervals [2074]:
				xmin = 294.9116
				xmax = 295.0516
				text = "Y"
			intervals [2075]:
				xmin = 295.0516
				xmax = 295.0916
				text = "AH1"
			intervals [2076]:
				xmin = 295.0916
				xmax = 295.2216
				text = "P"
			intervals [2077]:
				xmin = 295.2216
				xmax = 301.5316
				text = ""
			intervals [2078]:
				xmin = 301.5316
				xmax = 301.5716
				text = "sil"
			intervals [2079]:
				xmin = 301.5716
				xmax = 301.7316
				text = "M"
			intervals [2080]:
				xmin = 301.7316
				xmax = 301.7616
				text = "HH"
			intervals [2081]:
				xmin = 301.7616
				xmax = 301.9916
				text = "M"
			intervals [2082]:
				xmin = 301.9916
				xmax = 304.5118
				text = ""
			intervals [2083]:
				xmin = 304.5118
				xmax = 304.5918
				text = "N"
			intervals [2084]:
				xmin = 304.5918
				xmax = 304.6918
				text = "EY1"
			intervals [2085]:
				xmin = 304.6918
				xmax = 304.7518
				text = "B"
			intervals [2086]:
				xmin = 304.7518
				xmax = 304.7818
				text = "ER0"
			intervals [2087]:
				xmin = 304.7818
				xmax = 304.8118
				text = "HH"
			intervals [2088]:
				xmin = 304.8118
				xmax = 304.8718
				text = "UH2"
			intervals [2089]:
				xmin = 304.8718
				xmax = 304.9118
				text = "D"
			intervals [2090]:
				xmin = 304.9118
				xmax = 304.9518
				text = "Z"
			intervals [2091]:
				xmin = 304.9518
				xmax = 305.0218
				text = "ER0"
			intervals [2092]:
				xmin = 305.0218
				xmax = 305.0918
				text = "IH0"
			intervals [2093]:
				xmin = 305.0918
				xmax = 305.1618
				text = "M"
			intervals [2094]:
				xmin = 305.1618
				xmax = 305.2018
				text = "P"
			intervals [2095]:
				xmin = 305.2018
				xmax = 305.2318
				text = "AO1"
			intervals [2096]:
				xmin = 305.2318
				xmax = 305.2618
				text = "R"
			intervals [2097]:
				xmin = 305.2618
				xmax = 305.2918
				text = "T"
			intervals [2098]:
				xmin = 305.2918
				xmax = 305.3218
				text = "AH0"
			intervals [2099]:
				xmin = 305.3218
				xmax = 305.3518
				text = "N"
			intervals [2100]:
				xmin = 305.3518
				xmax = 305.3818
				text = "T"
			intervals [2101]:
				xmin = 305.3818
				xmax = 307.1988
				text = ""
			intervals [2102]:
				xmin = 307.1988
				xmax = 307.3088
				text = "R"
			intervals [2103]:
				xmin = 307.3088
				xmax = 307.4288
				text = "AY1"
			intervals [2104]:
				xmin = 307.4288
				xmax = 307.5088
				text = "T"
			intervals [2105]:
				xmin = 307.5088
				xmax = 308.0412
				text = ""
			intervals [2106]:
				xmin = 308.0412
				xmax = 308.1812
				text = "R"
			intervals [2107]:
				xmin = 308.1812
				xmax = 308.2812
				text = "AY1"
			intervals [2108]:
				xmin = 308.2812
				xmax = 308.3412
				text = "T"
			intervals [2109]:
				xmin = 308.3412
				xmax = 308.7579
				text = "sp"
			intervals [2110]:
				xmin = 308.7579
				xmax = 308.8079
				text = "K"
			intervals [2111]:
				xmin = 308.8079
				xmax = 308.8479
				text = "AA1"
			intervals [2112]:
				xmin = 308.8479
				xmax = 308.8879
				text = "Z"
			intervals [2113]:
				xmin = 308.8879
				xmax = 308.9179
				text = "DH"
			intervals [2114]:
				xmin = 308.9179
				xmax = 308.9879
				text = "AE1"
			intervals [2115]:
				xmin = 308.9879
				xmax = 309.0479
				text = "T"
			intervals [2116]:
				xmin = 309.0479
				xmax = 309.1179
				text = "Z"
			intervals [2117]:
				xmin = 309.1179
				xmax = 309.1679
				text = "V"
			intervals [2118]:
				xmin = 309.1679
				xmax = 309.2479
				text = "AE2"
			intervals [2119]:
				xmin = 309.2479
				xmax = 309.3579
				text = "L"
			intervals [2120]:
				xmin = 309.3579
				xmax = 309.4279
				text = "AH0"
			intervals [2121]:
				xmin = 309.4279
				xmax = 309.4979
				text = "D"
			intervals [2122]:
				xmin = 309.4979
				xmax = 309.6179
				text = "EY1"
			intervals [2123]:
				xmin = 309.6179
				xmax = 309.7379
				text = "SH"
			intervals [2124]:
				xmin = 309.7379
				xmax = 309.7779
				text = "AH0"
			intervals [2125]:
				xmin = 309.7779
				xmax = 309.8179
				text = "N"
			intervals [2126]:
				xmin = 309.8179
				xmax = 311.6273
				text = ""
			intervals [2127]:
				xmin = 311.6273
				xmax = 311.6673
				text = "sil"
			intervals [2128]:
				xmin = 311.6673
				xmax = 311.7473
				text = "JH"
			intervals [2129]:
				xmin = 311.7473
				xmax = 311.8473
				text = "IH1"
			intervals [2130]:
				xmin = 311.8473
				xmax = 311.9473
				text = "T"
			intervals [2131]:
				xmin = 311.9473
				xmax = 311.9773
				text = "sp"
			intervals [2132]:
				xmin = 311.9773
				xmax = 312.1273
				text = "Y"
			intervals [2133]:
				xmin = 312.1273
				xmax = 312.2873
				text = "AE1"
			intervals [2134]:
				xmin = 312.2873
				xmax = 312.5334
				text = ""
			intervals [2135]:
				xmin = 312.5334
				xmax = 312.6034
				text = "DH"
			intervals [2136]:
				xmin = 312.6034
				xmax = 312.6434
				text = "AE1"
			intervals [2137]:
				xmin = 312.6434
				xmax = 312.7034
				text = "T"
			intervals [2138]:
				xmin = 312.7034
				xmax = 312.7734
				text = "S"
			intervals [2139]:
				xmin = 312.7734
				xmax = 312.8234
				text = "R"
			intervals [2140]:
				xmin = 312.8234
				xmax = 312.9034
				text = "AY1"
			intervals [2141]:
				xmin = 312.9034
				xmax = 313.0134
				text = "T"
			intervals [2142]:
				xmin = 313.0134
				xmax = 313.2
				text = ""
	item [3]:
		class = "IntervalTier"
		name = "DCB_int_01 - words"
		xmin = 0.0
		xmax = 313.2
		intervals: size = 339
			intervals [1]:
				xmin = 0.0
				xmax = 9.9607
				text = ""
			intervals [2]:
				xmin = 9.9607
				xmax = 10.1407
				text = "where"
			intervals [3]:
				xmin = 10.1407
				xmax = 10.1707
				text = "d"
			intervals [4]:
				xmin = 10.1707
				xmax = 10.2407
				text = "you"
			intervals [5]:
				xmin = 10.2407
				xmax = 10.3507
				text = "go"
			intervals [6]:
				xmin = 10.3507
				xmax = 10.4407
				text = "to"
			intervals [7]:
				xmin = 10.4407
				xmax = 10.7607
				text = "school"
			intervals [8]:
				xmin = 10.7607
				xmax = 127.0901
				text = ""
			intervals [9]:
				xmin = 127.0901
				xmax = 127.3501
				text = "hm"
			intervals [10]:
				xmin = 127.3501
				xmax = 183.8649
				text = ""
			intervals [11]:
				xmin = 183.8649
				xmax = 184.0649
				text = "yup"
			intervals [12]:
				xmin = 184.0649
				xmax = 227.3906
				text = ""
			intervals [13]:
				xmin = 227.3906
				xmax = 227.7706
				text = "mm-hm"
			intervals [14]:
				xmin = 227.7706
				xmax = 245.8041
				text = ""
			intervals [15]:
				xmin = 245.8041
				xmax = 245.9441
				text = "and"
			intervals [16]:
				xmin = 245.9441
				xmax = 246.1141
				text = "that"
			intervals [17]:
				xmin = 246.1141
				xmax = 246.1741
				text = ""
			intervals [18]:
				xmin = 246.1741
				xmax = 246.2541
				text = "s"
			intervals [19]:
				xmin = 246.2541
				xmax = 246.5141
				text = "probably"
			intervals [20]:
				xmin = 246.5141
				xmax = 246.6541
				text = ""
			intervals [21]:
				xmin = 246.6541
				xmax = 246.9341
				text = "where"
			intervals [22]:
				xmin = 246.9341
				xmax = 246.9641
				text = ""
			intervals [23]:
				xmin = 246.9641
				xmax = 247.0341
				text = "it"
			intervals [24]:
				xmin = 247.0341
				xmax = 247.1641
				text = ""
			intervals [25]:
				xmin = 247.1641
				xmax = 247.4441
				text = "came"
			intervals [26]:
				xmin = 247.4441
				xmax = 247.7441
				text = ""
			intervals [27]:
				xmin = 247.7441
				xmax = 247.8341
				text = "from"
			intervals [28]:
				xmin = 247.8341
				xmax = 249.4351
				text = ""
			intervals [29]:
				xmin = 249.4351
				xmax = 249.6351
				text = "that"
			intervals [30]:
				xmin = 249.6351
				xmax = 249.9251
				text = "makes"
			intervals [31]:
				xmin = 249.9251
				xmax = 250.0151
				text = "a"
			intervals [32]:
				xmin = 250.0151
				xmax = 250.2051
				text = "lot"
			intervals [33]:
				xmin = 250.2051
				xmax = 250.2851
				text = "of"
			intervals [34]:
				xmin = 250.2851
				xmax = 250.3151
				text = ""
			intervals [35]:
				xmin = 250.3151
				xmax = 250.4951
				text = "sense"
			intervals [36]:
				xmin = 250.4951
				xmax = 250.8934
				text = ""
			intervals [37]:
				xmin = 250.8934
				xmax = 251.0034
				text = "i"
			intervals [38]:
				xmin = 251.0034
				xmax = 251.0334
				text = ""
			intervals [39]:
				xmin = 251.0334
				xmax = 251.2334
				text = "come"
			intervals [40]:
				xmin = 251.2334
				xmax = 251.4034
				text = "from"
			intervals [41]:
				xmin = 251.4034
				xmax = 251.4634
				text = "a"
			intervals [42]:
				xmin = 251.4634
				xmax = 251.7434
				text = "small"
			intervals [43]:
				xmin = 251.7434
				xmax = 251.7734
				text = ""
			intervals [44]:
				xmin = 251.7734
				xmax = 252.0734
				text = "town"
			intervals [45]:
				xmin = 252.0734
				xmax = 252.1734
				text = "and"
			intervals [46]:
				xmin = 252.1734
				xmax = 252.2934
				text = "we"
			intervals [47]:
				xmin = 252.2934
				xmax = 252.3234
				text = ""
			intervals [48]:
				xmin = 252.3234
				xmax = 252.5934
				text = "have"
			intervals [49]:
				xmin = 252.5934
				xmax = 253.2807
				text = ""
			intervals [50]:
				xmin = 253.2807
				xmax = 253.4307
				text = "our"
			intervals [51]:
				xmin = 253.4307
				xmax = 253.6507
				text = "two"
			intervals [52]:
				xmin = 253.6507
				xmax = 253.7007
				text = ""
			intervals [53]:
				xmin = 253.7007
				xmax = 253.8907
				text = "high"
			intervals [54]:
				xmin = 253.8907
				xmax = 254.3907
				text = "schools"
			intervals [55]:
				xmin = 254.3907
				xmax = 254.6257
				text = ""
			intervals [56]:
				xmin = 254.6257
				xmax = 255.0657
				text = "<unk>"
			intervals [57]:
				xmin = 255.0657
				xmax = 255.0957
				text = ""
			intervals [58]:
				xmin = 255.0957
				xmax = 255.2757
				text = "so"
			intervals [59]:
				xmin = 255.2757
				xmax = 255.4057
				text = "the"
			intervals [60]:
				xmin = 255.4057
				xmax = 255.7457
				text = "night"
			intervals [61]:
				xmin = 255.7457
				xmax = 255.8257
				text = "of"
			intervals [62]:
				xmin = 255.8257
				xmax = 255.8557
				text = ""
			intervals [63]:
				xmin = 255.8557
				xmax = 255.9457
				text = "the"
			intervals [64]:
				xmin = 255.9457
				xmax = 256.1457
				text = "big"
			intervals [65]:
				xmin = 256.1457
				xmax = 256.5757
				text = "football"
			intervals [66]:
				xmin = 256.5757
				xmax = 256.6057
				text = ""
			intervals [67]:
				xmin = 256.6057
				xmax = 256.9257
				text = "game"
			intervals [68]:
				xmin = 256.9257
				xmax = 257.2473
				text = ""
			intervals [69]:
				xmin = 257.2473
				xmax = 257.6173
				text = "city"
			intervals [70]:
				xmin = 257.6173
				xmax = 257.8832
				text = ""
			intervals [71]:
				xmin = 257.8832
				xmax = 257.9732
				text = "the"
			intervals [72]:
				xmin = 257.9732
				xmax = 258.3532
				text = "city"
			intervals [73]:
				xmin = 258.3532
				xmax = 258.4032
				text = "i"
			intervals [74]:
				xmin = 258.4032
				xmax = 258.6032
				text = "mean"
			intervals [75]:
				xmin = 258.6032
				xmax = 258.9732
				text = "everybody"
			intervals [76]:
				xmin = 258.9732
				xmax = 259.0232
				text = "s"
			intervals [77]:
				xmin = 259.0232
				xmax = 259.1132
				text = "at"
			intervals [78]:
				xmin = 259.1132
				xmax = 259.2432
				text = "the"
			intervals [79]:
				xmin = 259.2432
				xmax = 259.5532
				text = "football"
			intervals [80]:
				xmin = 259.5532
				xmax = 259.6132
				text = ""
			intervals [81]:
				xmin = 259.6132
				xmax = 259.7432
				text = "game"
			intervals [82]:
				xmin = 259.7432
				xmax = 260.260
				text = ""
			intervals [83]:
				xmin = 260.260
				xmax = 260.430
				text = "and"
			intervals [84]:
				xmin = 260.430
				xmax = 260.570
				text = "so"
			intervals [85]:
				xmin = 260.570
				xmax = 260.960
				text = "one"
			intervals [86]:
				xmin = 260.960
				xmax = 261.1237
				text = ""
			intervals [87]:
				xmin = 261.1237
				xmax = 261.4337
				text = "year"
			intervals [88]:
				xmin = 261.4337
				xmax = 261.6137
				text = "we"
			intervals [89]:
				xmin = 261.6137
				xmax = 261.7737
				text = "were"
			intervals [90]:
				xmin = 261.7737
				xmax = 261.9137
				text = "in"
			intervals [91]:
				xmin = 261.9137
				xmax = 262.1037
				text = "the"
			intervals [92]:
				xmin = 262.1037
				xmax = 262.1637
				text = "i"
			intervals [93]:
				xmin = 262.1637
				xmax = 262.2137
				text = ""
			intervals [94]:
				xmin = 262.2137
				xmax = 262.3737
				text = "guess"
			intervals [95]:
				xmin = 262.3737
				xmax = 262.6437
				text = "semi"
			intervals [96]:
				xmin = 262.6437
				xmax = 263.0637
				text = "finals"
			intervals [97]:
				xmin = 263.0637
				xmax = 263.1137
				text = ""
			intervals [98]:
				xmin = 263.1137
				xmax = 263.2537
				text = "and"
			intervals [99]:
				xmin = 263.2537
				xmax = 263.4337
				text = "we"
			intervals [100]:
				xmin = 263.4337
				xmax = 263.5537
				text = ""
			intervals [101]:
				xmin = 263.5537
				xmax = 263.7737
				text = "played"
			intervals [102]:
				xmin = 263.7737
				xmax = 263.8437
				text = "in"
			intervals [103]:
				xmin = 263.8437
				xmax = 263.9137
				text = "the"
			intervals [104]:
				xmin = 263.9137
				xmax = 263.9537
				text = ""
			intervals [105]:
				xmin = 263.9537
				xmax = 264.2437
				text = "georgia"
			intervals [106]:
				xmin = 264.2437
				xmax = 264.2737
				text = ""
			intervals [107]:
				xmin = 264.2737
				xmax = 264.5737
				text = "dome"
			intervals [108]:
				xmin = 264.5737
				xmax = 265.0708
				text = ""
			intervals [109]:
				xmin = 265.0708
				xmax = 265.1908
				text = "and"
			intervals [110]:
				xmin = 265.1908
				xmax = 265.2808
				text = "so"
			intervals [111]:
				xmin = 265.2808
				xmax = 265.4008
				text = "the"
			intervals [112]:
				xmin = 265.4008
				xmax = 265.5408
				text = "t"
			intervals [113]:
				xmin = 265.5408
				xmax = 265.5708
				text = ""
			intervals [114]:
				xmin = 265.5708
				xmax = 265.8008
				text = "shirts"
			intervals [115]:
				xmin = 265.8008
				xmax = 266.0908
				text = "says"
			intervals [116]:
				xmin = 266.0908
				xmax = 266.2008
				text = ""
			intervals [117]:
				xmin = 266.2008
				xmax = 266.7008
				text = "whoever"
			intervals [118]:
				xmin = 266.7008
				xmax = 266.8208
				text = ""
			intervals [119]:
				xmin = 266.8208
				xmax = 267.0508
				text = "whoever"
			intervals [120]:
				xmin = 267.0508
				xmax = 267.1208
				text = "is"
			intervals [121]:
				xmin = 267.1208
				xmax = 267.2108
				text = "the"
			intervals [122]:
				xmin = 267.2108
				xmax = 267.4908
				text = "last"
			intervals [123]:
				xmin = 267.4908
				xmax = 267.6708
				text = "one"
			intervals [124]:
				xmin = 267.6708
				xmax = 267.8508
				text = "turn"
			intervals [125]:
				xmin = 267.8508
				xmax = 268.0008
				text = "off"
			intervals [126]:
				xmin = 268.0008
				xmax = 268.0908
				text = "the"
			intervals [127]:
				xmin = 268.0908
				xmax = 268.3608
				text = "light"
			intervals [128]:
				xmin = 268.3608
				xmax = 268.7748
				text = ""
			intervals [129]:
				xmin = 268.7748
				xmax = 268.8948
				text = "and"
			intervals [130]:
				xmin = 268.8948
				xmax = 268.9748
				text = "we"
			intervals [131]:
				xmin = 268.9748
				xmax = 269.0248
				text = "<unk>"
			intervals [132]:
				xmin = 269.0248
				xmax = 269.1648
				text = "see"
			intervals [133]:
				xmin = 269.1648
				xmax = 269.2848
				text = "you"
			intervals [134]:
				xmin = 269.2848
				xmax = 269.3848
				text = "at"
			intervals [135]:
				xmin = 269.3848
				xmax = 269.4848
				text = "the"
			intervals [136]:
				xmin = 269.4848
				xmax = 269.7748
				text = "dome"
			intervals [137]:
				xmin = 269.7748
				xmax = 269.9548
				text = "like"
			intervals [138]:
				xmin = 269.9548
				xmax = 270.0448
				text = ""
			intervals [139]:
				xmin = 270.0448
				xmax = 270.8748
				text = "everybody"
			intervals [140]:
				xmin = 270.8748
				xmax = 271.1037
				text = ""
			intervals [141]:
				xmin = 271.1037
				xmax = 271.1837
				text = "we"
			intervals [142]:
				xmin = 271.1837
				xmax = 271.5537
				text = "drove"
			intervals [143]:
				xmin = 271.5537
				xmax = 271.8037
				text = "four"
			intervals [144]:
				xmin = 271.8037
				xmax = 272.0637
				text = "hours"
			intervals [145]:
				xmin = 272.0637
				xmax = 272.1737
				text = "for"
			intervals [146]:
				xmin = 272.1737
				xmax = 272.6337
				text = "everybody"
			intervals [147]:
				xmin = 272.6337
				xmax = 272.7237
				text = "to"
			intervals [148]:
				xmin = 272.7237
				xmax = 272.9137
				text = "go"
			intervals [149]:
				xmin = 272.9137
				xmax = 273.2037
				text = "see"
			intervals [150]:
				xmin = 273.2037
				xmax = 273.2937
				text = ""
			intervals [151]:
				xmin = 273.2937
				xmax = 273.6137
				text = "these"
			intervals [152]:
				xmin = 273.6137
				xmax = 273.6837
				text = ""
			intervals [153]:
				xmin = 273.6837
				xmax = 273.8837
				text = "two"
			intervals [154]:
				xmin = 273.8837
				xmax = 274.1837
				text = "teams"
			intervals [155]:
				xmin = 274.1837
				xmax = 274.3937
				text = "that"
			intervals [156]:
				xmin = 274.3937
				xmax = 274.4237
				text = ""
			intervals [157]:
				xmin = 274.4237
				xmax = 274.6737
				text = "are"
			intervals [158]:
				xmin = 274.6737
				xmax = 274.9337
				text = "five"
			intervals [159]:
				xmin = 274.9337
				xmax = 275.1537
				text = "miles"
			intervals [160]:
				xmin = 275.1537
				xmax = 275.4037
				text = "apart"
			intervals [161]:
				xmin = 275.4037
				xmax = 275.5337
				text = "from"
			intervals [162]:
				xmin = 275.5337
				xmax = 275.6537
				text = "each"
			intervals [163]:
				xmin = 275.6537
				xmax = 275.9937
				text = "other"
			intervals [164]:
				xmin = 275.9937
				xmax = 276.3055
				text = ""
			intervals [165]:
				xmin = 276.3055
				xmax = 276.4755
				text = "go"
			intervals [166]:
				xmin = 276.4755
				xmax = 276.9055
				text = "play"
			intervals [167]:
				xmin = 276.9055
				xmax = 277.7433
				text = ""
			intervals [168]:
				xmin = 277.7433
				xmax = 277.9233
				text = "in"
			intervals [169]:
				xmin = 277.9233
				xmax = 278.0233
				text = "the"
			intervals [170]:
				xmin = 278.0233
				xmax = 278.2033
				text = "dome"
			intervals [171]:
				xmin = 278.2033
				xmax = 278.2733
				text = "we"
			intervals [172]:
				xmin = 278.2733
				xmax = 278.5033
				text = "drove"
			intervals [173]:
				xmin = 278.5033
				xmax = 278.7133
				text = "five"
			intervals [174]:
				xmin = 278.7133
				xmax = 278.8833
				text = "hours"
			intervals [175]:
				xmin = 278.8833
				xmax = 278.9133
				text = ""
			intervals [176]:
				xmin = 278.9133
				xmax = 279.0933
				text = "four"
			intervals [177]:
				xmin = 279.0933
				xmax = 279.3333
				text = "hours"
			intervals [178]:
				xmin = 279.3333
				xmax = 279.4133
				text = "to"
			intervals [179]:
				xmin = 279.4133
				xmax = 279.5133
				text = "go"
			intervals [180]:
				xmin = 279.5133
				xmax = 279.7433
				text = "see"
			intervals [181]:
				xmin = 279.7433
				xmax = 280.1633
				text = "them"
			intervals [182]:
				xmin = 280.1633
				xmax = 280.2988
				text = ""
			intervals [183]:
				xmin = 280.2988
				xmax = 280.6988
				text = "play"
			intervals [184]:
				xmin = 280.6988
				xmax = 281.1528
				text = ""
			intervals [185]:
				xmin = 281.1528
				xmax = 281.3728
				text = "and"
			intervals [186]:
				xmin = 281.3728
				xmax = 281.5628
				text = "but"
			intervals [187]:
				xmin = 281.5628
				xmax = 281.7928
				text = "that"
			intervals [188]:
				xmin = 281.7928
				xmax = 281.9728
				text = "was"
			intervals [189]:
				xmin = 281.9728
				xmax = 282.0028
				text = ""
			intervals [190]:
				xmin = 282.0028
				xmax = 282.1928
				text = "just"
			intervals [191]:
				xmin = 282.1928
				xmax = 282.3828
				text = "how"
			intervals [192]:
				xmin = 282.3828
				xmax = 282.4828
				text = ""
			intervals [193]:
				xmin = 282.4828
				xmax = 282.7528
				text = "big"
			intervals [194]:
				xmin = 282.7528
				xmax = 282.8528
				text = "so"
			intervals [195]:
				xmin = 282.8528
				xmax = 282.9028
				text = "i"
			intervals [196]:
				xmin = 282.9028
				xmax = 283.5628
				text = "understand"
			intervals [197]:
				xmin = 283.5628
				xmax = 283.7228
				text = "like"
			intervals [198]:
				xmin = 283.7228
				xmax = 283.9739
				text = ""
			intervals [199]:
				xmin = 283.9739
				xmax = 284.0739
				text = "i"
			intervals [200]:
				xmin = 284.0739
				xmax = 284.6739
				text = "understand"
			intervals [201]:
				xmin = 284.6739
				xmax = 284.7439
				text = ""
			intervals [202]:
				xmin = 284.7439
				xmax = 285.2839
				text = "rivalries"
			intervals [203]:
				xmin = 285.2839
				xmax = 285.3939
				text = ""
			intervals [204]:
				xmin = 285.3939
				xmax = 285.7539
				text = "and"
			intervals [205]:
				xmin = 285.7539
				xmax = 285.8839
				text = ""
			intervals [206]:
				xmin = 285.8839
				xmax = 286.1339
				text = "and"
			intervals [207]:
				xmin = 286.1339
				xmax = 286.1839
				text = ""
			intervals [208]:
				xmin = 286.1839
				xmax = 286.4139
				text = "and"
			intervals [209]:
				xmin = 286.4139
				xmax = 286.4439
				text = ""
			intervals [210]:
				xmin = 286.4439
				xmax = 286.6139
				text = "that"
			intervals [211]:
				xmin = 286.6139
				xmax = 286.9239
				text = "makes"
			intervals [212]:
				xmin = 286.9239
				xmax = 287.0139
				text = "a"
			intervals [213]:
				xmin = 287.0139
				xmax = 287.2039
				text = "lot"
			intervals [214]:
				xmin = 287.2039
				xmax = 287.3439
				text = "of"
			intervals [215]:
				xmin = 287.3439
				xmax = 287.7239
				text = "sense"
			intervals [216]:
				xmin = 287.7239
				xmax = 287.8239
				text = "and"
			intervals [217]:
				xmin = 287.8239
				xmax = 288.0739
				text = "and"
			intervals [218]:
				xmin = 288.0739
				xmax = 288.3839
				text = "so"
			intervals [219]:
				xmin = 288.3839
				xmax = 288.7912
				text = ""
			intervals [220]:
				xmin = 288.7912
				xmax = 288.9612
				text = "but"
			intervals [221]:
				xmin = 288.9612
				xmax = 289.3612
				text = "also"
			intervals [222]:
				xmin = 289.3612
				xmax = 289.4212
				text = ""
			intervals [223]:
				xmin = 289.4212
				xmax = 289.7212
				text = "the"
			intervals [224]:
				xmin = 289.7212
				xmax = 289.8412
				text = ""
			intervals [225]:
				xmin = 289.8412
				xmax = 289.9512
				text = "the"
			intervals [226]:
				xmin = 289.9512
				xmax = 290.4512
				text = "importance"
			intervals [227]:
				xmin = 290.4512
				xmax = 290.5512
				text = "of"
			intervals [228]:
				xmin = 290.5512
				xmax = 291.0012
				text = "connection"
			intervals [229]:
				xmin = 291.0012
				xmax = 291.0412
				text = "i"
			intervals [230]:
				xmin = 291.0412
				xmax = 291.2412
				text = "think"
			intervals [231]:
				xmin = 291.2412
				xmax = 291.3112
				text = "you"
			intervals [232]:
				xmin = 291.3112
				xmax = 291.5212
				text = "going"
			intervals [233]:
				xmin = 291.5212
				xmax = 291.7212
				text = "back"
			intervals [234]:
				xmin = 291.7212
				xmax = 291.8212
				text = "to"
			intervals [235]:
				xmin = 291.8212
				xmax = 291.8612
				text = ""
			intervals [236]:
				xmin = 291.8612
				xmax = 291.9912
				text = "the"
			intervals [237]:
				xmin = 291.9912
				xmax = 292.0212
				text = ""
			intervals [238]:
				xmin = 292.0212
				xmax = 292.1112
				text = "the"
			intervals [239]:
				xmin = 292.1112
				xmax = 292.3112
				text = "whole"
			intervals [240]:
				xmin = 292.3112
				xmax = 292.7712
				text = "city"
			intervals [241]:
				xmin = 292.7712
				xmax = 292.8012
				text = ""
			intervals [242]:
				xmin = 292.8012
				xmax = 292.9412
				text = "and"
			intervals [243]:
				xmin = 292.9412
				xmax = 293.2089
				text = ""
			intervals [244]:
				xmin = 293.2089
				xmax = 293.2889
				text = "and"
			intervals [245]:
				xmin = 293.2889
				xmax = 293.5489
				text = "people"
			intervals [246]:
				xmin = 293.5489
				xmax = 293.7389
				text = "being"
			intervals [247]:
				xmin = 293.7389
				xmax = 293.9289
				text = ""
			intervals [248]:
				xmin = 293.9289
				xmax = 294.3589
				text = "connected"
			intervals [249]:
				xmin = 294.3589
				xmax = 294.3989
				text = ""
			intervals [250]:
				xmin = 294.3989
				xmax = 294.8589
				text = "right"
			intervals [251]:
				xmin = 294.8589
				xmax = 295.2443
				text = ""
			intervals [252]:
				xmin = 295.2443
				xmax = 295.5343
				text = "um"
			intervals [253]:
				xmin = 295.5343
				xmax = 295.5643
				text = ""
			intervals [254]:
				xmin = 295.5643
				xmax = 295.7843
				text = "and"
			intervals [255]:
				xmin = 295.7843
				xmax = 295.8143
				text = ""
			intervals [256]:
				xmin = 295.8143
				xmax = 295.9543
				text = "and"
			intervals [257]:
				xmin = 295.9543
				xmax = 296.0643
				text = "you're"
			intervals [258]:
				xmin = 296.0643
				xmax = 296.2143
				text = "not"
			intervals [259]:
				xmin = 296.2143
				xmax = 296.2743
				text = "the"
			intervals [260]:
				xmin = 296.2743
				xmax = 296.3443
				text = ""
			intervals [261]:
				xmin = 296.3443
				xmax = 296.5643
				text = "first"
			intervals [262]:
				xmin = 296.5643
				xmax = 296.8943
				text = "person"
			intervals [263]:
				xmin = 296.8943
				xmax = 297.0743
				text = "to"
			intervals [264]:
				xmin = 297.0743
				xmax = 297.3843
				text = "say"
			intervals [265]:
				xmin = 297.3843
				xmax = 297.5643
				text = "that"
			intervals [266]:
				xmin = 297.5643
				xmax = 297.5943
				text = ""
			intervals [267]:
				xmin = 297.5943
				xmax = 297.7343
				text = "to"
			intervals [268]:
				xmin = 297.7343
				xmax = 298.0743
				text = "me"
			intervals [269]:
				xmin = 298.0743
				xmax = 298.1043
				text = ""
			intervals [270]:
				xmin = 298.1043
				xmax = 298.2643
				text = "that"
			intervals [271]:
				xmin = 298.2643
				xmax = 298.3843
				text = "it"
			intervals [272]:
				xmin = 298.3843
				xmax = 298.5043
				text = "s"
			intervals [273]:
				xmin = 298.5043
				xmax = 298.8543
				text = "really"
			intervals [274]:
				xmin = 298.8543
				xmax = 299.4043
				text = "about"
			intervals [275]:
				xmin = 299.4043
				xmax = 300.0238
				text = ""
			intervals [276]:
				xmin = 300.0238
				xmax = 300.1638
				text = "cause"
			intervals [277]:
				xmin = 300.1638
				xmax = 300.2338
				text = "i"
			intervals [278]:
				xmin = 300.2338
				xmax = 300.3838
				text = "need"
			intervals [279]:
				xmin = 300.3838
				xmax = 300.4938
				text = "to"
			intervals [280]:
				xmin = 300.4938
				xmax = 300.5838
				text = "know"
			intervals [281]:
				xmin = 300.5838
				xmax = 300.6338
				text = ""
			intervals [282]:
				xmin = 300.6338
				xmax = 300.7538
				text = "who"
			intervals [283]:
				xmin = 300.7538
				xmax = 300.9738
				text = "you"
			intervals [284]:
				xmin = 300.9738
				xmax = 301.1838
				text = "know"
			intervals [285]:
				xmin = 301.1838
				xmax = 301.5745
				text = ""
			intervals [286]:
				xmin = 301.5745
				xmax = 301.6445
				text = "i"
			intervals [287]:
				xmin = 301.6445
				xmax = 301.8045
				text = "need"
			intervals [288]:
				xmin = 301.8045
				xmax = 301.8345
				text = ""
			intervals [289]:
				xmin = 301.8345
				xmax = 301.9145
				text = "to"
			intervals [290]:
				xmin = 301.9145
				xmax = 302.1845
				text = "know"
			intervals [291]:
				xmin = 302.1845
				xmax = 302.7987
				text = ""
			intervals [292]:
				xmin = 302.7987
				xmax = 303.0387
				text = "and"
			intervals [293]:
				xmin = 303.0387
				xmax = 303.0687
				text = ""
			intervals [294]:
				xmin = 303.0687
				xmax = 303.2187
				text = "and"
			intervals [295]:
				xmin = 303.2187
				xmax = 303.3787
				text = "so"
			intervals [296]:
				xmin = 303.3787
				xmax = 303.8287
				text = "neighborhoods"
			intervals [297]:
				xmin = 303.8287
				xmax = 303.9187
				text = "are"
			intervals [298]:
				xmin = 303.9187
				xmax = 304.1387
				text = "really"
			intervals [299]:
				xmin = 304.1387
				xmax = 304.5587
				text = "important"
			intervals [300]:
				xmin = 304.5587
				xmax = 304.8941
				text = ""
			intervals [301]:
				xmin = 304.8941
				xmax = 304.9841
				text = "cause"
			intervals [302]:
				xmin = 304.9841
				xmax = 305.0541
				text = "i"
			intervals [303]:
				xmin = 305.0541
				xmax = 305.1941
				text = "need"
			intervals [304]:
				xmin = 305.1941
				xmax = 305.3141
				text = "to"
			intervals [305]:
				xmin = 305.3141
				xmax = 305.5541
				text = "know"
			intervals [306]:
				xmin = 305.5541
				xmax = 305.6041
				text = ""
			intervals [307]:
				xmin = 305.6041
				xmax = 305.7441
				text = "who"
			intervals [308]:
				xmin = 305.7441
				xmax = 305.9041
				text = "you"
			intervals [309]:
				xmin = 305.9041
				xmax = 305.9341
				text = ""
			intervals [310]:
				xmin = 305.9341
				xmax = 306.2041
				text = "know"
			intervals [311]:
				xmin = 306.2041
				xmax = 306.3141
				text = "and"
			intervals [312]:
				xmin = 306.3141
				xmax = 306.4741
				text = "how"
			intervals [313]:
				xmin = 306.4741
				xmax = 306.6841
				text = "you"
			intervals [314]:
				xmin = 306.6841
				xmax = 306.8841
				text = "know"
			intervals [315]:
				xmin = 306.8841
				xmax = 307.2341
				text = "them"
			intervals [316]:
				xmin = 307.2341
				xmax = 307.4241
				text = "and"
			intervals [317]:
				xmin = 307.4241
				xmax = 307.4841
				text = "who"
			intervals [318]:
				xmin = 307.4841
				xmax = 307.6541
				text = "you"
			intervals [319]:
				xmin = 307.6541
				xmax = 307.9041
				text = "live"
			intervals [320]:
				xmin = 307.9041
				xmax = 307.9441
				text = ""
			intervals [321]:
				xmin = 307.9441
				xmax = 308.1741
				text = "with"
			intervals [322]:
				xmin = 308.1741
				xmax = 308.3641
				text = "and"
			intervals [323]:
				xmin = 308.3641
				xmax = 308.4941
				text = "who"
			intervals [324]:
				xmin = 308.4941
				xmax = 308.5241
				text = ""
			intervals [325]:
				xmin = 308.5241
				xmax = 308.7441
				text = "live"
			intervals [326]:
				xmin = 308.7441
				xmax = 308.8041
				text = ""
			intervals [327]:
				xmin = 308.8041
				xmax = 309.0441
				text = "live"
			intervals [328]:
				xmin = 309.0441
				xmax = 310.0409
				text = ""
			intervals [329]:
				xmin = 310.0409
				xmax = 310.1009
				text = "<unk>"
			intervals [330]:
				xmin = 310.1009
				xmax = 310.526
				text = ""
			intervals [331]:
				xmin = 310.526
				xmax = 310.656
				text = "i"
			intervals [332]:
				xmin = 310.656
				xmax = 310.796
				text = "need"
			intervals [333]:
				xmin = 310.796
				xmax = 310.886
				text = "to"
			intervals [334]:
				xmin = 310.886
				xmax = 310.916
				text = ""
			intervals [335]:
				xmin = 310.916
				xmax = 311.006
				text = "know"
			intervals [336]:
				xmin = 311.006
				xmax = 311.146
				text = "are"
			intervals [337]:
				xmin = 311.146
				xmax = 311.316
				text = "you"
			intervals [338]:
				xmin = 311.316
				xmax = 311.676
				text = "legit"
			intervals [339]:
				xmin = 311.676
				xmax = 313.2
				text = ""
	item [4]:
		class = "IntervalTier"
		name = "DCB_int_01 - phones"
		xmin = 0.0
		xmax = 313.2
		intervals: size = 821
			intervals [1]:
				xmin = 0.0
				xmax = 9.9307
				text = ""
			intervals [2]:
				xmin = 9.9307
				xmax = 9.9607
				text = "sil"
			intervals [3]:
				xmin = 9.9607
				xmax = 9.9907
				text = "HH"
			intervals [4]:
				xmin = 9.9907
				xmax = 10.0307
				text = "W"
			intervals [5]:
				xmin = 10.0307
				xmax = 10.0907
				text = "EH1"
			intervals [6]:
				xmin = 10.0907
				xmax = 10.1407
				text = "R"
			intervals [7]:
				xmin = 10.1407
				xmax = 10.1707
				text = "D"
			intervals [8]:
				xmin = 10.1707
				xmax = 10.2107
				text = "Y"
			intervals [9]:
				xmin = 10.2107
				xmax = 10.2407
				text = "UW1"
			intervals [10]:
				xmin = 10.2407
				xmax = 10.3107
				text = "G"
			intervals [11]:
				xmin = 10.3107
				xmax = 10.3507
				text = "OW1"
			intervals [12]:
				xmin = 10.3507
				xmax = 10.3807
				text = "T"
			intervals [13]:
				xmin = 10.3807
				xmax = 10.4407
				text = "AH0"
			intervals [14]:
				xmin = 10.4407
				xmax = 10.5507
				text = "S"
			intervals [15]:
				xmin = 10.5507
				xmax = 10.6207
				text = "K"
			intervals [16]:
				xmin = 10.6207
				xmax = 10.6607
				text = "UW1"
			intervals [17]:
				xmin = 10.6607
				xmax = 10.7607
				text = "L"
			intervals [18]:
				xmin = 10.7607
				xmax = 10.8007
				text = "sp"
			intervals [19]:
				xmin = 10.8007
				xmax = 127.0901
				text = ""
			intervals [20]:
				xmin = 127.0901
				xmax = 127.1701
				text = "HH"
			intervals [21]:
				xmin = 127.1701
				xmax = 127.3501
				text = "M"
			intervals [22]:
				xmin = 127.3501
				xmax = 183.8649
				text = "sp"
			intervals [23]:
				xmin = 183.8649
				xmax = 183.9649
				text = "Y"
			intervals [24]:
				xmin = 183.9649
				xmax = 184.0149
				text = "AH1"
			intervals [25]:
				xmin = 184.0149
				xmax = 184.0649
				text = "P"
			intervals [26]:
				xmin = 184.0649
				xmax = 227.3606
				text = ""
			intervals [27]:
				xmin = 227.3606
				xmax = 227.3906
				text = "sil"
			intervals [28]:
				xmin = 227.3906
				xmax = 227.5306
				text = "M"
			intervals [29]:
				xmin = 227.5306
				xmax = 227.6606
				text = "HH"
			intervals [30]:
				xmin = 227.6606
				xmax = 227.7706
				text = "M"
			intervals [31]:
				xmin = 227.7706
				xmax = 245.8041
				text = "sp"
			intervals [32]:
				xmin = 245.8041
				xmax = 245.8541
				text = "AH0"
			intervals [33]:
				xmin = 245.8541
				xmax = 245.9441
				text = "N"
			intervals [34]:
				xmin = 245.9441
				xmax = 245.9841
				text = "DH"
			intervals [35]:
				xmin = 245.9841
				xmax = 246.0341
				text = "AE1"
			intervals [36]:
				xmin = 246.0341
				xmax = 246.1141
				text = "T"
			intervals [37]:
				xmin = 246.1141
				xmax = 246.1741
				text = "sp"
			intervals [38]:
				xmin = 246.1741
				xmax = 246.2541
				text = "S"
			intervals [39]:
				xmin = 246.2541
				xmax = 246.3641
				text = "P"
			intervals [40]:
				xmin = 246.3641
				xmax = 246.3941
				text = "R"
			intervals [41]:
				xmin = 246.3941
				xmax = 246.4241
				text = "AA1"
			intervals [42]:
				xmin = 246.4241
				xmax = 246.4541
				text = "B"
			intervals [43]:
				xmin = 246.4541
				xmax = 246.4841
				text = "L"
			intervals [44]:
				xmin = 246.4841
				xmax = 246.5141
				text = "IY0"
			intervals [45]:
				xmin = 246.5141
				xmax = 246.6541
				text = "sp"
			intervals [46]:
				xmin = 246.6541
				xmax = 246.8641
				text = "W"
			intervals [47]:
				xmin = 246.8641
				xmax = 246.9041
				text = "EH1"
			intervals [48]:
				xmin = 246.9041
				xmax = 246.9341
				text = "R"
			intervals [49]:
				xmin = 246.9341
				xmax = 246.9641
				text = "sp"
			intervals [50]:
				xmin = 246.9641
				xmax = 246.9941
				text = "IH0"
			intervals [51]:
				xmin = 246.9941
				xmax = 247.0341
				text = "T"
			intervals [52]:
				xmin = 247.0341
				xmax = 247.1641
				text = "sp"
			intervals [53]:
				xmin = 247.1641
				xmax = 247.2141
				text = "K"
			intervals [54]:
				xmin = 247.2141
				xmax = 247.2441
				text = "EY1"
			intervals [55]:
				xmin = 247.2441
				xmax = 247.4441
				text = "M"
			intervals [56]:
				xmin = 247.4441
				xmax = 247.7441
				text = "sp"
			intervals [57]:
				xmin = 247.7441
				xmax = 247.7741
				text = "F"
			intervals [58]:
				xmin = 247.7741
				xmax = 247.8041
				text = "ER0"
			intervals [59]:
				xmin = 247.8041
				xmax = 247.8341
				text = "M"
			intervals [60]:
				xmin = 247.8341
				xmax = 249.4351
				text = ""
			intervals [61]:
				xmin = 249.4351
				xmax = 249.5251
				text = "DH"
			intervals [62]:
				xmin = 249.5251
				xmax = 249.5851
				text = "AH0"
			intervals [63]:
				xmin = 249.5851
				xmax = 249.6351
				text = "T"
			intervals [64]:
				xmin = 249.6351
				xmax = 249.7051
				text = "M"
			intervals [65]:
				xmin = 249.7051
				xmax = 249.7751
				text = "EY1"
			intervals [66]:
				xmin = 249.7751
				xmax = 249.8451
				text = "K"
			intervals [67]:
				xmin = 249.8451
				xmax = 249.9251
				text = "S"
			intervals [68]:
				xmin = 249.9251
				xmax = 250.0151
				text = "AH0"
			intervals [69]:
				xmin = 250.0151
				xmax = 250.0651
				text = "L"
			intervals [70]:
				xmin = 250.0651
				xmax = 250.1751
				text = "AA1"
			intervals [71]:
				xmin = 250.1751
				xmax = 250.2051
				text = "T"
			intervals [72]:
				xmin = 250.2051
				xmax = 250.2351
				text = "AH0"
			intervals [73]:
				xmin = 250.2351
				xmax = 250.2851
				text = "V"
			intervals [74]:
				xmin = 250.2851
				xmax = 250.3151
				text = "sp"
			intervals [75]:
				xmin = 250.3151
				xmax = 250.4051
				text = "S"
			intervals [76]:
				xmin = 250.4051
				xmax = 250.4351
				text = "EH1"
			intervals [77]:
				xmin = 250.4351
				xmax = 250.4651
				text = "N"
			intervals [78]:
				xmin = 250.4651
				xmax = 250.4951
				text = "S"
			intervals [79]:
				xmin = 250.4951
				xmax = 250.7351
				text = "sp"
			intervals [80]:
				xmin = 250.7351
				xmax = 250.8934
				text = ""
			intervals [81]:
				xmin = 250.8934
				xmax = 251.0034
				text = "AY1"
			intervals [82]:
				xmin = 251.0034
				xmax = 251.0334
				text = "sp"
			intervals [83]:
				xmin = 251.0334
				xmax = 251.1034
				text = "K"
			intervals [84]:
				xmin = 251.1034
				xmax = 251.1434
				text = "AH1"
			intervals [85]:
				xmin = 251.1434
				xmax = 251.2334
				text = "M"
			intervals [86]:
				xmin = 251.2334
				xmax = 251.2734
				text = "F"
			intervals [87]:
				xmin = 251.2734
				xmax = 251.3334
				text = "ER0"
			intervals [88]:
				xmin = 251.3334
				xmax = 251.4034
				text = "M"
			intervals [89]:
				xmin = 251.4034
				xmax = 251.4634
				text = "AH0"
			intervals [90]:
				xmin = 251.4634
				xmax = 251.5534
				text = "S"
			intervals [91]:
				xmin = 251.5534
				xmax = 251.6034
				text = "M"
			intervals [92]:
				xmin = 251.6034
				xmax = 251.6934
				text = "AO1"
			intervals [93]:
				xmin = 251.6934
				xmax = 251.7434
				text = "L"
			intervals [94]:
				xmin = 251.7434
				xmax = 251.7734
				text = "sp"
			intervals [95]:
				xmin = 251.7734
				xmax = 251.8734
				text = "T"
			intervals [96]:
				xmin = 251.8734
				xmax = 252.0334
				text = "AW1"
			intervals [97]:
				xmin = 252.0334
				xmax = 252.0734
				text = "N"
			intervals [98]:
				xmin = 252.0734
				xmax = 252.1034
				text = "AH0"
			intervals [99]:
				xmin = 252.1034
				xmax = 252.1734
				text = "N"
			intervals [100]:
				xmin = 252.1734
				xmax = 252.2334
				text = "W"
			intervals [101]:
				xmin = 252.2334
				xmax = 252.2934
				text = "IY1"
			intervals [102]:
				xmin = 252.2934
				xmax = 252.3234
				text = "sp"
			intervals [103]:
				xmin = 252.3234
				xmax = 252.4434
				text = "HH"
			intervals [104]:
				xmin = 252.4434
				xmax = 252.5534
				text = "AE1"
			intervals [105]:
				xmin = 252.5534
				xmax = 252.5934
				text = "V"
			intervals [106]:
				xmin = 252.5934
				xmax = 253.2807
				text = "sp"
			intervals [107]:
				xmin = 253.2807
				xmax = 253.3507
				text = "AA1"
			intervals [108]:
				xmin = 253.3507
				xmax = 253.4307
				text = "R"
			intervals [109]:
				xmin = 253.4307
				xmax = 253.5607
				text = "T"
			intervals [110]:
				xmin = 253.5607
				xmax = 253.6507
				text = "UW1"
			intervals [111]:
				xmin = 253.6507
				xmax = 253.7007
				text = "sp"
			intervals [112]:
				xmin = 253.7007
				xmax = 253.7807
				text = "HH"
			intervals [113]:
				xmin = 253.7807
				xmax = 253.8907
				text = "AY1"
			intervals [114]:
				xmin = 253.8907
				xmax = 254.0007
				text = "S"
			intervals [115]:
				xmin = 254.0007
				xmax = 254.0507
				text = "K"
			intervals [116]:
				xmin = 254.0507
				xmax = 254.0907
				text = "UW1"
			intervals [117]:
				xmin = 254.0907
				xmax = 254.2507
				text = "L"
			intervals [118]:
				xmin = 254.2507
				xmax = 254.3907
				text = "Z"
			intervals [119]:
				xmin = 254.3907
				xmax = 254.5857
				text = ""
			intervals [120]:
				xmin = 254.5857
				xmax = 254.6257
				text = "sil"
			intervals [121]:
				xmin = 254.6257
				xmax = 255.0657
				text = "spn"
			intervals [122]:
				xmin = 255.0657
				xmax = 255.0957
				text = "sp"
			intervals [123]:
				xmin = 255.0957
				xmax = 255.2057
				text = "S"
			intervals [124]:
				xmin = 255.2057
				xmax = 255.2757
				text = "OW1"
			intervals [125]:
				xmin = 255.2757
				xmax = 255.3757
				text = "DH"
			intervals [126]:
				xmin = 255.3757
				xmax = 255.4057
				text = "AH0"
			intervals [127]:
				xmin = 255.4057
				xmax = 255.6157
				text = "N"
			intervals [128]:
				xmin = 255.6157
				xmax = 255.6957
				text = "AY1"
			intervals [129]:
				xmin = 255.6957
				xmax = 255.7457
				text = "T"
			intervals [130]:
				xmin = 255.7457
				xmax = 255.7857
				text = "AH0"
			intervals [131]:
				xmin = 255.7857
				xmax = 255.8257
				text = "V"
			intervals [132]:
				xmin = 255.8257
				xmax = 255.8557
				text = "sp"
			intervals [133]:
				xmin = 255.8557
				xmax = 255.9057
				text = "DH"
			intervals [134]:
				xmin = 255.9057
				xmax = 255.9457
				text = "AH0"
			intervals [135]:
				xmin = 255.9457
				xmax = 256.0457
				text = "B"
			intervals [136]:
				xmin = 256.0457
				xmax = 256.0857
				text = "IH1"
			intervals [137]:
				xmin = 256.0857
				xmax = 256.1457
				text = "G"
			intervals [138]:
				xmin = 256.1457
				xmax = 256.2757
				text = "F"
			intervals [139]:
				xmin = 256.2757
				xmax = 256.3357
				text = "UH1"
			intervals [140]:
				xmin = 256.3357
				xmax = 256.3957
				text = "T"
			intervals [141]:
				xmin = 256.3957
				xmax = 256.4357
				text = "B"
			intervals [142]:
				xmin = 256.4357
				xmax = 256.5057
				text = "AO2"
			intervals [143]:
				xmin = 256.5057
				xmax = 256.5757
				text = "L"
			intervals [144]:
				xmin = 256.5757
				xmax = 256.6057
				text = "sp"
			intervals [145]:
				xmin = 256.6057
				xmax = 256.6657
				text = "G"
			intervals [146]:
				xmin = 256.6657
				xmax = 256.7457
				text = "EY1"
			intervals [147]:
				xmin = 256.7457
				xmax = 256.9257
				text = "M"
			intervals [148]:
				xmin = 256.9257
				xmax = 257.0857
				text = "sp"
			intervals [149]:
				xmin = 257.0857
				xmax = 257.2473
				text = ""
			intervals [150]:
				xmin = 257.2473
				xmax = 257.3773
				text = "S"
			intervals [151]:
				xmin = 257.3773
				xmax = 257.4173
				text = "IH1"
			intervals [152]:
				xmin = 257.4173
				xmax = 257.4673
				text = "T"
			intervals [153]:
				xmin = 257.4673
				xmax = 257.6173
				text = "IY0"
			intervals [154]:
				xmin = 257.6173
				xmax = 257.8832
				text = "sp"
			intervals [155]:
				xmin = 257.8832
				xmax = 257.9232
				text = "DH"
			intervals [156]:
				xmin = 257.9232
				xmax = 257.9732
				text = "AH0"
			intervals [157]:
				xmin = 257.9732
				xmax = 258.0732
				text = "S"
			intervals [158]:
				xmin = 258.0732
				xmax = 258.1232
				text = "IH1"
			intervals [159]:
				xmin = 258.1232
				xmax = 258.2032
				text = "T"
			intervals [160]:
				xmin = 258.2032
				xmax = 258.3532
				text = "IY0"
			intervals [161]:
				xmin = 258.3532
				xmax = 258.4032
				text = "AY1"
			intervals [162]:
				xmin = 258.4032
				xmax = 258.4832
				text = "M"
			intervals [163]:
				xmin = 258.4832
				xmax = 258.5332
				text = "IY1"
			intervals [164]:
				xmin = 258.5332
				xmax = 258.6032
				text = "N"
			intervals [165]:
				xmin = 258.6032
				xmax = 258.6832
				text = "EH1"
			intervals [166]:
				xmin = 258.6832
				xmax = 258.7232
				text = "V"
			intervals [167]:
				xmin = 258.7232
				xmax = 258.7632
				text = "R"
			intervals [168]:
				xmin = 258.7632
				xmax = 258.8032
				text = "IY0"
			intervals [169]:
				xmin = 258.8032
				xmax = 258.8532
				text = "B"
			intervals [170]:
				xmin = 258.8532
				xmax = 258.8932
				text = "AA2"
			intervals [171]:
				xmin = 258.8932
				xmax = 258.9332
				text = "D"
			intervals [172]:
				xmin = 258.9332
				xmax = 258.9732
				text = "IY0"
			intervals [173]:
				xmin = 258.9732
				xmax = 259.0232
				text = "Z"
			intervals [174]:
				xmin = 259.0232
				xmax = 259.0832
				text = "AE1"
			intervals [175]:
				xmin = 259.0832
				xmax = 259.1132
				text = "T"
			intervals [176]:
				xmin = 259.1132
				xmax = 259.1832
				text = "DH"
			intervals [177]:
				xmin = 259.1832
				xmax = 259.2432
				text = "AH0"
			intervals [178]:
				xmin = 259.2432
				xmax = 259.3032
				text = "F"
			intervals [179]:
				xmin = 259.3032
				xmax = 259.3432
				text = "UH1"
			intervals [180]:
				xmin = 259.3432
				xmax = 259.4132
				text = "T"
			intervals [181]:
				xmin = 259.4132
				xmax = 259.4432
				text = "B"
			intervals [182]:
				xmin = 259.4432
				xmax = 259.4732
				text = "AO2"
			intervals [183]:
				xmin = 259.4732
				xmax = 259.5532
				text = "L"
			intervals [184]:
				xmin = 259.5532
				xmax = 259.6132
				text = "sp"
			intervals [185]:
				xmin = 259.6132
				xmax = 259.6832
				text = "G"
			intervals [186]:
				xmin = 259.6832
				xmax = 259.7132
				text = "EY1"
			intervals [187]:
				xmin = 259.7132
				xmax = 259.7432
				text = "M"
			intervals [188]:
				xmin = 259.7432
				xmax = 259.9232
				text = "sp"
			intervals [189]:
				xmin = 259.9232
				xmax = 260.260
				text = ""
			intervals [190]:
				xmin = 260.260
				xmax = 260.370
				text = "AH0"
			intervals [191]:
				xmin = 260.370
				xmax = 260.430
				text = "N"
			intervals [192]:
				xmin = 260.430
				xmax = 260.480
				text = "S"
			intervals [193]:
				xmin = 260.480
				xmax = 260.570
				text = "OW1"
			intervals [194]:
				xmin = 260.570
				xmax = 260.680
				text = "W"
			intervals [195]:
				xmin = 260.680
				xmax = 260.760
				text = "AH1"
			intervals [196]:
				xmin = 260.760
				xmax = 260.960
				text = "N"
			intervals [197]:
				xmin = 260.960
				xmax = 261.1237
				text = ""
			intervals [198]:
				xmin = 261.1237
				xmax = 261.2437
				text = "Y"
			intervals [199]:
				xmin = 261.2437
				xmax = 261.3637
				text = "IH1"
			intervals [200]:
				xmin = 261.3637
				xmax = 261.4337
				text = "R"
			intervals [201]:
				xmin = 261.4337
				xmax = 261.5237
				text = "W"
			intervals [202]:
				xmin = 261.5237
				xmax = 261.6137
				text = "IY1"
			intervals [203]:
				xmin = 261.6137
				xmax = 261.7037
				text = "W"
			intervals [204]:
				xmin = 261.7037
				xmax = 261.7737
				text = "ER0"
			intervals [205]:
				xmin = 261.7737
				xmax = 261.8537
				text = "IH1"
			intervals [206]:
				xmin = 261.8537
				xmax = 261.9137
				text = "N"
			intervals [207]:
				xmin = 261.9137
				xmax = 261.9437
				text = "DH"
			intervals [208]:
				xmin = 261.9437
				xmax = 262.1037
				text = "IY0"
			intervals [209]:
				xmin = 262.1037
				xmax = 262.1637
				text = "AY1"
			intervals [210]:
				xmin = 262.1637
				xmax = 262.2137
				text = "sp"
			intervals [211]:
				xmin = 262.2137
				xmax = 262.2537
				text = "G"
			intervals [212]:
				xmin = 262.2537
				xmax = 262.2937
				text = "EH1"
			intervals [213]:
				xmin = 262.2937
				xmax = 262.3737
				text = "S"
			intervals [214]:
				xmin = 262.3737
				xmax = 262.4737
				text = "S"
			intervals [215]:
				xmin = 262.4737
				xmax = 262.5137
				text = "EH1"
			intervals [216]:
				xmin = 262.5137
				xmax = 262.5737
				text = "M"
			intervals [217]:
				xmin = 262.5737
				xmax = 262.6437
				text = "IY0"
			intervals [218]:
				xmin = 262.6437
				xmax = 262.7637
				text = "F"
			intervals [219]:
				xmin = 262.7637
				xmax = 262.8437
				text = "AY1"
			intervals [220]:
				xmin = 262.8437
				xmax = 262.9237
				text = "N"
			intervals [221]:
				xmin = 262.9237
				xmax = 262.9637
				text = "AH0"
			intervals [222]:
				xmin = 262.9637
				xmax = 262.9937
				text = "L"
			intervals [223]:
				xmin = 262.9937
				xmax = 263.0637
				text = "Z"
			intervals [224]:
				xmin = 263.0637
				xmax = 263.1137
				text = "sp"
			intervals [225]:
				xmin = 263.1137
				xmax = 263.1737
				text = "AH0"
			intervals [226]:
				xmin = 263.1737
				xmax = 263.2537
				text = "N"
			intervals [227]:
				xmin = 263.2537
				xmax = 263.3137
				text = "W"
			intervals [228]:
				xmin = 263.3137
				xmax = 263.4337
				text = "IY1"
			intervals [229]:
				xmin = 263.4337
				xmax = 263.5537
				text = "sp"
			intervals [230]:
				xmin = 263.5537
				xmax = 263.6237
				text = "P"
			intervals [231]:
				xmin = 263.6237
				xmax = 263.6637
				text = "L"
			intervals [232]:
				xmin = 263.6637
				xmax = 263.7237
				text = "EY1"
			intervals [233]:
				xmin = 263.7237
				xmax = 263.7737
				text = "D"
			intervals [234]:
				xmin = 263.7737
				xmax = 263.8037
				text = "IH0"
			intervals [235]:
				xmin = 263.8037
				xmax = 263.8437
				text = "N"
			intervals [236]:
				xmin = 263.8437
				xmax = 263.8837
				text = "DH"
			intervals [237]:
				xmin = 263.8837
				xmax = 263.9137
				text = "AH0"
			intervals [238]:
				xmin = 263.9137
				xmax = 263.9537
				text = "sp"
			intervals [239]:
				xmin = 263.9537
				xmax = 264.0437
				text = "JH"
			intervals [240]:
				xmin = 264.0437
				xmax = 264.0837
				text = "AO1"
			intervals [241]:
				xmin = 264.0837
				xmax = 264.1437
				text = "R"
			intervals [242]:
				xmin = 264.1437
				xmax = 264.2037
				text = "JH"
			intervals [243]:
				xmin = 264.2037
				xmax = 264.2437
				text = "AH0"
			intervals [244]:
				xmin = 264.2437
				xmax = 264.2737
				text = "sp"
			intervals [245]:
				xmin = 264.2737
				xmax = 264.3637
				text = "D"
			intervals [246]:
				xmin = 264.3637
				xmax = 264.4137
				text = "OW1"
			intervals [247]:
				xmin = 264.4137
				xmax = 264.5737
				text = "M"
			intervals [248]:
				xmin = 264.5737
				xmax = 264.6537
				text = "sp"
			intervals [249]:
				xmin = 264.6537
				xmax = 265.0708
				text = ""
			intervals [250]:
				xmin = 265.0708
				xmax = 265.1408
				text = "AH0"
			intervals [251]:
				xmin = 265.1408
				xmax = 265.1908
				text = "N"
			intervals [252]:
				xmin = 265.1908
				xmax = 265.2408
				text = "S"
			intervals [253]:
				xmin = 265.2408
				xmax = 265.2808
				text = "OW1"
			intervals [254]:
				xmin = 265.2808
				xmax = 265.3508
				text = "DH"
			intervals [255]:
				xmin = 265.3508
				xmax = 265.4008
				text = "AH0"
			intervals [256]:
				xmin = 265.4008
				xmax = 265.4908
				text = "T"
			intervals [257]:
				xmin = 265.4908
				xmax = 265.5408
				text = "IY1"
			intervals [258]:
				xmin = 265.5408
				xmax = 265.5708
				text = "sp"
			intervals [259]:
				xmin = 265.5708
				xmax = 265.6608
				text = "SH"
			intervals [260]:
				xmin = 265.6608
				xmax = 265.7108
				text = "ER1"
			intervals [261]:
				xmin = 265.7108
				xmax = 265.7708
				text = "T"
			intervals [262]:
				xmin = 265.7708
				xmax = 265.8008
				text = "S"
			intervals [263]:
				xmin = 265.8008
				xmax = 265.8508
				text = "S"
			intervals [264]:
				xmin = 265.8508
				xmax = 266.0508
				text = "IH1"
			intervals [265]:
				xmin = 266.0508
				xmax = 266.0908
				text = "Z"
			intervals [266]:
				xmin = 266.0908
				xmax = 266.2008
				text = "sp"
			intervals [267]:
				xmin = 266.2008
				xmax = 266.2808
				text = "HH"
			intervals [268]:
				xmin = 266.2808
				xmax = 266.3808
				text = "UW0"
			intervals [269]:
				xmin = 266.3808
				xmax = 266.4208
				text = "EH1"
			intervals [270]:
				xmin = 266.4208
				xmax = 266.4908
				text = "V"
			intervals [271]:
				xmin = 266.4908
				xmax = 266.7008
				text = "ER0"
			intervals [272]:
				xmin = 266.7008
				xmax = 266.8208
				text = "sp"
			intervals [273]:
				xmin = 266.8208
				xmax = 266.8608
				text = "HH"
			intervals [274]:
				xmin = 266.8608
				xmax = 266.9408
				text = "UW0"
			intervals [275]:
				xmin = 266.9408
				xmax = 266.9808
				text = "EH1"
			intervals [276]:
				xmin = 266.9808
				xmax = 267.0208
				text = "V"
			intervals [277]:
				xmin = 267.0208
				xmax = 267.0508
				text = "ER0"
			intervals [278]:
				xmin = 267.0508
				xmax = 267.0808
				text = "IH0"
			intervals [279]:
				xmin = 267.0808
				xmax = 267.1208
				text = "Z"
			intervals [280]:
				xmin = 267.1208
				xmax = 267.1608
				text = "DH"
			intervals [281]:
				xmin = 267.1608
				xmax = 267.2108
				text = "AH0"
			intervals [282]:
				xmin = 267.2108
				xmax = 267.2908
				text = "L"
			intervals [283]:
				xmin = 267.2908
				xmax = 267.3808
				text = "AE1"
			intervals [284]:
				xmin = 267.3808
				xmax = 267.4908
				text = "S"
			intervals [285]:
				xmin = 267.4908
				xmax = 267.5708
				text = "W"
			intervals [286]:
				xmin = 267.5708
				xmax = 267.6108
				text = "AH1"
			intervals [287]:
				xmin = 267.6108
				xmax = 267.6708
				text = "N"
			intervals [288]:
				xmin = 267.6708
				xmax = 267.7608
				text = "T"
			intervals [289]:
				xmin = 267.7608
				xmax = 267.8208
				text = "ER1"
			intervals [290]:
				xmin = 267.8208
				xmax = 267.8508
				text = "N"
			intervals [291]:
				xmin = 267.8508
				xmax = 267.9308
				text = "AO1"
			intervals [292]:
				xmin = 267.9308
				xmax = 268.0008
				text = "F"
			intervals [293]:
				xmin = 268.0008
				xmax = 268.0408
				text = "DH"
			intervals [294]:
				xmin = 268.0408
				xmax = 268.0908
				text = "AH0"
			intervals [295]:
				xmin = 268.0908
				xmax = 268.1908
				text = "L"
			intervals [296]:
				xmin = 268.1908
				xmax = 268.3008
				text = "AY1"
			intervals [297]:
				xmin = 268.3008
				xmax = 268.3608
				text = "T"
			intervals [298]:
				xmin = 268.3608
				xmax = 268.7748
				text = "sp"
			intervals [299]:
				xmin = 268.7748
				xmax = 268.8048
				text = "AH0"
			intervals [300]:
				xmin = 268.8048
				xmax = 268.8948
				text = "N"
			intervals [301]:
				xmin = 268.8948
				xmax = 268.9448
				text = "W"
			intervals [302]:
				xmin = 268.9448
				xmax = 268.9748
				text = "IY1"
			intervals [303]:
				xmin = 268.9748
				xmax = 269.0248
				text = "spn"
			intervals [304]:
				xmin = 269.0248
				xmax = 269.0948
				text = "S"
			intervals [305]:
				xmin = 269.0948
				xmax = 269.1648
				text = "IY1"
			intervals [306]:
				xmin = 269.1648
				xmax = 269.2248
				text = "Y"
			intervals [307]:
				xmin = 269.2248
				xmax = 269.2848
				text = "UW1"
			intervals [308]:
				xmin = 269.2848
				xmax = 269.3148
				text = "AE1"
			intervals [309]:
				xmin = 269.3148
				xmax = 269.3848
				text = "T"
			intervals [310]:
				xmin = 269.3848
				xmax = 269.4248
				text = "DH"
			intervals [311]:
				xmin = 269.4248
				xmax = 269.4848
				text = "AH0"
			intervals [312]:
				xmin = 269.4848
				xmax = 269.5648
				text = "D"
			intervals [313]:
				xmin = 269.5648
				xmax = 269.6648
				text = "OW1"
			intervals [314]:
				xmin = 269.6648
				xmax = 269.7748
				text = "M"
			intervals [315]:
				xmin = 269.7748
				xmax = 269.8348
				text = "L"
			intervals [316]:
				xmin = 269.8348
				xmax = 269.8948
				text = "AY1"
			intervals [317]:
				xmin = 269.8948
				xmax = 269.9548
				text = "K"
			intervals [318]:
				xmin = 269.9548
				xmax = 270.0448
				text = "sp"
			intervals [319]:
				xmin = 270.0448
				xmax = 270.1848
				text = "EH1"
			intervals [320]:
				xmin = 270.1848
				xmax = 270.2748
				text = "V"
			intervals [321]:
				xmin = 270.2748
				xmax = 270.3348
				text = "R"
			intervals [322]:
				xmin = 270.3348
				xmax = 270.4148
				text = "IY0"
			intervals [323]:
				xmin = 270.4148
				xmax = 270.4848
				text = "B"
			intervals [324]:
				xmin = 270.4848
				xmax = 270.5948
				text = "AA2"
			intervals [325]:
				xmin = 270.5948
				xmax = 270.6848
				text = "D"
			intervals [326]:
				xmin = 270.6848
				xmax = 270.8748
				text = "IY0"
			intervals [327]:
				xmin = 270.8748
				xmax = 271.0637
				text = ""
			intervals [328]:
				xmin = 271.0637
				xmax = 271.1037
				text = "sil"
			intervals [329]:
				xmin = 271.1037
				xmax = 271.1337
				text = "W"
			intervals [330]:
				xmin = 271.1337
				xmax = 271.1837
				text = "IY1"
			intervals [331]:
				xmin = 271.1837
				xmax = 271.3537
				text = "D"
			intervals [332]:
				xmin = 271.3537
				xmax = 271.4137
				text = "R"
			intervals [333]:
				xmin = 271.4137
				xmax = 271.4637
				text = "OW1"
			intervals [334]:
				xmin = 271.4637
				xmax = 271.5537
				text = "V"
			intervals [335]:
				xmin = 271.5537
				xmax = 271.6737
				text = "F"
			intervals [336]:
				xmin = 271.6737
				xmax = 271.7437
				text = "AO1"
			intervals [337]:
				xmin = 271.7437
				xmax = 271.8037
				text = "R"
			intervals [338]:
				xmin = 271.8037
				xmax = 271.9537
				text = "AW1"
			intervals [339]:
				xmin = 271.9537
				xmax = 272.0137
				text = "R"
			intervals [340]:
				xmin = 272.0137
				xmax = 272.0637
				text = "Z"
			intervals [341]:
				xmin = 272.0637
				xmax = 272.1037
				text = "F"
			intervals [342]:
				xmin = 272.1037
				xmax = 272.1337
				text = "R"
			intervals [343]:
				xmin = 272.1337
				xmax = 272.1737
				text = "ER0"
			intervals [344]:
				xmin = 272.1737
				xmax = 272.2737
				text = "EH1"
			intervals [345]:
				xmin = 272.2737
				xmax = 272.3237
				text = "V"
			intervals [346]:
				xmin = 272.3237
				xmax = 272.3537
				text = "R"
			intervals [347]:
				xmin = 272.3537
				xmax = 272.4037
				text = "IY0"
			intervals [348]:
				xmin = 272.4037
				xmax = 272.4637
				text = "B"
			intervals [349]:
				xmin = 272.4637
				xmax = 272.5137
				text = "AA2"
			intervals [350]:
				xmin = 272.5137
				xmax = 272.5737
				text = "D"
			intervals [351]:
				xmin = 272.5737
				xmax = 272.6337
				text = "IY0"
			intervals [352]:
				xmin = 272.6337
				xmax = 272.6737
				text = "T"
			intervals [353]:
				xmin = 272.6737
				xmax = 272.7237
				text = "IH0"
			intervals [354]:
				xmin = 272.7237
				xmax = 272.7837
				text = "G"
			intervals [355]:
				xmin = 272.7837
				xmax = 272.9137
				text = "OW1"
			intervals [356]:
				xmin = 272.9137
				xmax = 273.0537
				text = "S"
			intervals [357]:
				xmin = 273.0537
				xmax = 273.2037
				text = "IY1"
			intervals [358]:
				xmin = 273.2037
				xmax = 273.2937
				text = "sp"
			intervals [359]:
				xmin = 273.2937
				xmax = 273.3537
				text = "DH"
			intervals [360]:
				xmin = 273.3537
				xmax = 273.4237
				text = "IY1"
			intervals [361]:
				xmin = 273.4237
				xmax = 273.6137
				text = "Z"
			intervals [362]:
				xmin = 273.6137
				xmax = 273.6837
				text = "sp"
			intervals [363]:
				xmin = 273.6837
				xmax = 273.8037
				text = "T"
			intervals [364]:
				xmin = 273.8037
				xmax = 273.8837
				text = "UW1"
			intervals [365]:
				xmin = 273.8837
				xmax = 273.9837
				text = "T"
			intervals [366]:
				xmin = 273.9837
				xmax = 274.0737
				text = "IY1"
			intervals [367]:
				xmin = 274.0737
				xmax = 274.1337
				text = "M"
			intervals [368]:
				xmin = 274.1337
				xmax = 274.1837
				text = "Z"
			intervals [369]:
				xmin = 274.1837
				xmax = 274.2337
				text = "DH"
			intervals [370]:
				xmin = 274.2337
				xmax = 274.3537
				text = "AH0"
			intervals [371]:
				xmin = 274.3537
				xmax = 274.3937
				text = "T"
			intervals [372]:
				xmin = 274.3937
				xmax = 274.4237
				text = "sp"
			intervals [373]:
				xmin = 274.4237
				xmax = 274.5437
				text = "AA1"
			intervals [374]:
				xmin = 274.5437
				xmax = 274.6737
				text = "R"
			intervals [375]:
				xmin = 274.6737
				xmax = 274.7537
				text = "F"
			intervals [376]:
				xmin = 274.7537
				xmax = 274.8837
				text = "AY1"
			intervals [377]:
				xmin = 274.8837
				xmax = 274.9337
				text = "V"
			intervals [378]:
				xmin = 274.9337
				xmax = 274.9937
				text = "M"
			intervals [379]:
				xmin = 274.9937
				xmax = 275.0637
				text = "AY1"
			intervals [380]:
				xmin = 275.0637
				xmax = 275.1137
				text = "L"
			intervals [381]:
				xmin = 275.1137
				xmax = 275.1537
				text = "Z"
			intervals [382]:
				xmin = 275.1537
				xmax = 275.1837
				text = "AH0"
			intervals [383]:
				xmin = 275.1837
				xmax = 275.2637
				text = "P"
			intervals [384]:
				xmin = 275.2637
				xmax = 275.3337
				text = "AA1"
			intervals [385]:
				xmin = 275.3337
				xmax = 275.3737
				text = "R"
			intervals [386]:
				xmin = 275.3737
				xmax = 275.4037
				text = "T"
			intervals [387]:
				xmin = 275.4037
				xmax = 275.4437
				text = "F"
			intervals [388]:
				xmin = 275.4437
				xmax = 275.4937
				text = "ER0"
			intervals [389]:
				xmin = 275.4937
				xmax = 275.5337
				text = "M"
			intervals [390]:
				xmin = 275.5337
				xmax = 275.5837
				text = "IY1"
			intervals [391]:
				xmin = 275.5837
				xmax = 275.6537
				text = "CH"
			intervals [392]:
				xmin = 275.6537
				xmax = 275.6837
				text = "AH1"
			intervals [393]:
				xmin = 275.6837
				xmax = 275.8137
				text = "DH"
			intervals [394]:
				xmin = 275.8137
				xmax = 275.9937
				text = "ER0"
			intervals [395]:
				xmin = 275.9937
				xmax = 276.2355
				text = ""
			intervals [396]:
				xmin = 276.2355
				xmax = 276.3055
				text = "sil"
			intervals [397]:
				xmin = 276.3055
				xmax = 276.3755
				text = "G"
			intervals [398]:
				xmin = 276.3755
				xmax = 276.4755
				text = "OW1"
			intervals [399]:
				xmin = 276.4755
				xmax = 276.5855
				text = "P"
			intervals [400]:
				xmin = 276.5855
				xmax = 276.6755
				text = "L"
			intervals [401]:
				xmin = 276.6755
				xmax = 276.9055
				text = "EY1"
			intervals [402]:
				xmin = 276.9055
				xmax = 276.9655
				text = "sp"
			intervals [403]:
				xmin = 276.9655
				xmax = 277.7433
				text = ""
			intervals [404]:
				xmin = 277.7433
				xmax = 277.8833
				text = "IH1"
			intervals [405]:
				xmin = 277.8833
				xmax = 277.9233
				text = "N"
			intervals [406]:
				xmin = 277.9233
				xmax = 277.9533
				text = "DH"
			intervals [407]:
				xmin = 277.9533
				xmax = 278.0233
				text = "AH0"
			intervals [408]:
				xmin = 278.0233
				xmax = 278.0933
				text = "D"
			intervals [409]:
				xmin = 278.0933
				xmax = 278.1733
				text = "OW1"
			intervals [410]:
				xmin = 278.1733
				xmax = 278.2033
				text = "M"
			intervals [411]:
				xmin = 278.2033
				xmax = 278.2433
				text = "W"
			intervals [412]:
				xmin = 278.2433
				xmax = 278.2733
				text = "IY1"
			intervals [413]:
				xmin = 278.2733
				xmax = 278.3333
				text = "D"
			intervals [414]:
				xmin = 278.3333
				xmax = 278.3733
				text = "R"
			intervals [415]:
				xmin = 278.3733
				xmax = 278.4133
				text = "OW1"
			intervals [416]:
				xmin = 278.4133
				xmax = 278.5033
				text = "V"
			intervals [417]:
				xmin = 278.5033
				xmax = 278.5733
				text = "F"
			intervals [418]:
				xmin = 278.5733
				xmax = 278.6733
				text = "AY1"
			intervals [419]:
				xmin = 278.6733
				xmax = 278.7133
				text = "V"
			intervals [420]:
				xmin = 278.7133
				xmax = 278.7833
				text = "AW1"
			intervals [421]:
				xmin = 278.7833
				xmax = 278.8533
				text = "ER0"
			intervals [422]:
				xmin = 278.8533
				xmax = 278.8833
				text = "Z"
			intervals [423]:
				xmin = 278.8833
				xmax = 278.9133
				text = "sp"
			intervals [424]:
				xmin = 278.9133
				xmax = 278.9833
				text = "F"
			intervals [425]:
				xmin = 278.9833
				xmax = 279.0533
				text = "AO1"
			intervals [426]:
				xmin = 279.0533
				xmax = 279.0933
				text = "R"
			intervals [427]:
				xmin = 279.0933
				xmax = 279.1733
				text = "AW1"
			intervals [428]:
				xmin = 279.1733
				xmax = 279.2933
				text = "ER0"
			intervals [429]:
				xmin = 279.2933
				xmax = 279.3333
				text = "Z"
			intervals [430]:
				xmin = 279.3333
				xmax = 279.3633
				text = "T"
			intervals [431]:
				xmin = 279.3633
				xmax = 279.4133
				text = "IH0"
			intervals [432]:
				xmin = 279.4133
				xmax = 279.4433
				text = "G"
			intervals [433]:
				xmin = 279.4433
				xmax = 279.5133
				text = "OW1"
			intervals [434]:
				xmin = 279.5133
				xmax = 279.6333
				text = "S"
			intervals [435]:
				xmin = 279.6333
				xmax = 279.7433
				text = "IY1"
			intervals [436]:
				xmin = 279.7433
				xmax = 279.8133
				text = "DH"
			intervals [437]:
				xmin = 279.8133
				xmax = 279.9233
				text = "AH0"
			intervals [438]:
				xmin = 279.9233
				xmax = 280.1633
				text = "M"
			intervals [439]:
				xmin = 280.1633
				xmax = 280.2988
				text = ""
			intervals [440]:
				xmin = 280.2988
				xmax = 280.4088
				text = "P"
			intervals [441]:
				xmin = 280.4088
				xmax = 280.4988
				text = "L"
			intervals [442]:
				xmin = 280.4988
				xmax = 280.6988
				text = "EY1"
			intervals [443]:
				xmin = 280.6988
				xmax = 281.1528
				text = "sp"
			intervals [444]:
				xmin = 281.1528
				xmax = 281.2728
				text = "AE1"
			intervals [445]:
				xmin = 281.2728
				xmax = 281.3728
				text = "N"
			intervals [446]:
				xmin = 281.3728
				xmax = 281.4228
				text = "B"
			intervals [447]:
				xmin = 281.4228
				xmax = 281.4728
				text = "AH1"
			intervals [448]:
				xmin = 281.4728
				xmax = 281.5628
				text = "T"
			intervals [449]:
				xmin = 281.5628
				xmax = 281.6028
				text = "DH"
			intervals [450]:
				xmin = 281.6028
				xmax = 281.7028
				text = "AE1"
			intervals [451]:
				xmin = 281.7028
				xmax = 281.7928
				text = "T"
			intervals [452]:
				xmin = 281.7928
				xmax = 281.8528
				text = "W"
			intervals [453]:
				xmin = 281.8528
				xmax = 281.8828
				text = "AH0"
			intervals [454]:
				xmin = 281.8828
				xmax = 281.9728
				text = "Z"
			intervals [455]:
				xmin = 281.9728
				xmax = 282.0028
				text = "sp"
			intervals [456]:
				xmin = 282.0028
				xmax = 282.0728
				text = "JH"
			intervals [457]:
				xmin = 282.0728
				xmax = 282.1428
				text = "IH0"
			intervals [458]:
				xmin = 282.1428
				xmax = 282.1928
				text = "S"
			intervals [459]:
				xmin = 282.1928
				xmax = 282.2828
				text = "HH"
			intervals [460]:
				xmin = 282.2828
				xmax = 282.3828
				text = "AW1"
			intervals [461]:
				xmin = 282.3828
				xmax = 282.4828
				text = "sp"
			intervals [462]:
				xmin = 282.4828
				xmax = 282.5428
				text = "B"
			intervals [463]:
				xmin = 282.5428
				xmax = 282.6828
				text = "IH1"
			intervals [464]:
				xmin = 282.6828
				xmax = 282.7528
				text = "G"
			intervals [465]:
				xmin = 282.7528
				xmax = 282.8028
				text = "S"
			intervals [466]:
				xmin = 282.8028
				xmax = 282.8528
				text = "OW1"
			intervals [467]:
				xmin = 282.8528
				xmax = 282.9028
				text = "AY1"
			intervals [468]:
				xmin = 282.9028
				xmax = 282.9528
				text = "AH2"
			intervals [469]:
				xmin = 282.9528
				xmax = 283.0028
				text = "N"
			intervals [470]:
				xmin = 283.0028
				xmax = 283.0428
				text = "D"
			intervals [471]:
				xmin = 283.0428
				xmax = 283.1128
				text = "ER0"
			intervals [472]:
				xmin = 283.1128
				xmax = 283.2128
				text = "S"
			intervals [473]:
				xmin = 283.2128
				xmax = 283.2728
				text = "T"
			intervals [474]:
				xmin = 283.2728
				xmax = 283.4328
				text = "AE1"
			intervals [475]:
				xmin = 283.4328
				xmax = 283.5228
				text = "N"
			intervals [476]:
				xmin = 283.5228
				xmax = 283.5628
				text = "D"
			intervals [477]:
				xmin = 283.5628
				xmax = 283.6128
				text = "L"
			intervals [478]:
				xmin = 283.6128
				xmax = 283.6728
				text = "AY1"
			intervals [479]:
				xmin = 283.6728
				xmax = 283.7228
				text = "K"
			intervals [480]:
				xmin = 283.7228
				xmax = 283.9739
				text = "sp"
			intervals [481]:
				xmin = 283.9739
				xmax = 284.0739
				text = "AY1"
			intervals [482]:
				xmin = 284.0739
				xmax = 284.1039
				text = "AH2"
			intervals [483]:
				xmin = 284.1039
				xmax = 284.1639
				text = "N"
			intervals [484]:
				xmin = 284.1639
				xmax = 284.1939
				text = "D"
			intervals [485]:
				xmin = 284.1939
				xmax = 284.2439
				text = "ER0"
			intervals [486]:
				xmin = 284.2439
				xmax = 284.3539
				text = "S"
			intervals [487]:
				xmin = 284.3539
				xmax = 284.4139
				text = "T"
			intervals [488]:
				xmin = 284.4139
				xmax = 284.5539
				text = "AE1"
			intervals [489]:
				xmin = 284.5539
				xmax = 284.6139
				text = "N"
			intervals [490]:
				xmin = 284.6139
				xmax = 284.6739
				text = "D"
			intervals [491]:
				xmin = 284.6739
				xmax = 284.7439
				text = "sp"
			intervals [492]:
				xmin = 284.7439
				xmax = 284.8339
				text = "R"
			intervals [493]:
				xmin = 284.8339
				xmax = 284.9439
				text = "AY1"
			intervals [494]:
				xmin = 284.9439
				xmax = 285.0239
				text = "V"
			intervals [495]:
				xmin = 285.0239
				xmax = 285.0839
				text = "AH0"
			intervals [496]:
				xmin = 285.0839
				xmax = 285.1139
				text = "L"
			intervals [497]:
				xmin = 285.1139
				xmax = 285.2239
				text = "R"
			intervals [498]:
				xmin = 285.2239
				xmax = 285.2539
				text = "IY0"
			intervals [499]:
				xmin = 285.2539
				xmax = 285.2839
				text = "Z"
			intervals [500]:
				xmin = 285.2839
				xmax = 285.3939
				text = "sp"
			intervals [501]:
				xmin = 285.3939
				xmax = 285.5539
				text = "AE1"
			intervals [502]:
				xmin = 285.5539
				xmax = 285.7539
				text = "N"
			intervals [503]:
				xmin = 285.7539
				xmax = 285.8839
				text = "sp"
			intervals [504]:
				xmin = 285.8839
				xmax = 285.9539
				text = "AH0"
			intervals [505]:
				xmin = 285.9539
				xmax = 286.1339
				text = "N"
			intervals [506]:
				xmin = 286.1339
				xmax = 286.1839
				text = "sp"
			intervals [507]:
				xmin = 286.1839
				xmax = 286.2439
				text = "AH0"
			intervals [508]:
				xmin = 286.2439
				xmax = 286.4139
				text = "N"
			intervals [509]:
				xmin = 286.4139
				xmax = 286.4439
				text = "sp"
			intervals [510]:
				xmin = 286.4439
				xmax = 286.5039
				text = "DH"
			intervals [511]:
				xmin = 286.5039
				xmax = 286.5839
				text = "AH0"
			intervals [512]:
				xmin = 286.5839
				xmax = 286.6139
				text = "T"
			intervals [513]:
				xmin = 286.6139
				xmax = 286.6839
				text = "M"
			intervals [514]:
				xmin = 286.6839
				xmax = 286.7539
				text = "EY1"
			intervals [515]:
				xmin = 286.7539
				xmax = 286.8439
				text = "K"
			intervals [516]:
				xmin = 286.8439
				xmax = 286.9239
				text = "S"
			intervals [517]:
				xmin = 286.9239
				xmax = 287.0139
				text = "AH0"
			intervals [518]:
				xmin = 287.0139
				xmax = 287.0939
				text = "L"
			intervals [519]:
				xmin = 287.0939
				xmax = 287.1639
				text = "AA1"
			intervals [520]:
				xmin = 287.1639
				xmax = 287.2039
				text = "T"
			intervals [521]:
				xmin = 287.2039
				xmax = 287.2539
				text = "AH0"
			intervals [522]:
				xmin = 287.2539
				xmax = 287.3439
				text = "V"
			intervals [523]:
				xmin = 287.3439
				xmax = 287.4839
				text = "S"
			intervals [524]:
				xmin = 287.4839
				xmax = 287.5839
				text = "EH1"
			intervals [525]:
				xmin = 287.5839
				xmax = 287.6839
				text = "N"
			intervals [526]:
				xmin = 287.6839
				xmax = 287.7239
				text = "S"
			intervals [527]:
				xmin = 287.7239
				xmax = 287.7839
				text = "AH0"
			intervals [528]:
				xmin = 287.7839
				xmax = 287.8239
				text = "N"
			intervals [529]:
				xmin = 287.8239
				xmax = 287.9339
				text = "AH0"
			intervals [530]:
				xmin = 287.9339
				xmax = 288.0239
				text = "N"
			intervals [531]:
				xmin = 288.0239
				xmax = 288.0739
				text = "D"
			intervals [532]:
				xmin = 288.0739
				xmax = 288.1339
				text = "S"
			intervals [533]:
				xmin = 288.1339
				xmax = 288.3839
				text = "OW1"
			intervals [534]:
				xmin = 288.3839
				xmax = 288.4739
				text = "sp"
			intervals [535]:
				xmin = 288.4739
				xmax = 288.7912
				text = ""
			intervals [536]:
				xmin = 288.7912
				xmax = 288.8612
				text = "B"
			intervals [537]:
				xmin = 288.8612
				xmax = 288.9112
				text = "AH1"
			intervals [538]:
				xmin = 288.9112
				xmax = 288.9612
				text = "T"
			intervals [539]:
				xmin = 288.9612
				xmax = 289.0712
				text = "AO1"
			intervals [540]:
				xmin = 289.0712
				xmax = 289.1512
				text = "L"
			intervals [541]:
				xmin = 289.1512
				xmax = 289.2612
				text = "S"
			intervals [542]:
				xmin = 289.2612
				xmax = 289.3612
				text = "OW0"
			intervals [543]:
				xmin = 289.3612
				xmax = 289.4212
				text = "sp"
			intervals [544]:
				xmin = 289.4212
				xmax = 289.4812
				text = "DH"
			intervals [545]:
				xmin = 289.4812
				xmax = 289.7212
				text = "IY0"
			intervals [546]:
				xmin = 289.7212
				xmax = 289.8412
				text = "sp"
			intervals [547]:
				xmin = 289.8412
				xmax = 289.9112
				text = "DH"
			intervals [548]:
				xmin = 289.9112
				xmax = 289.9512
				text = "IY0"
			intervals [549]:
				xmin = 289.9512
				xmax = 290.0312
				text = "IH0"
			intervals [550]:
				xmin = 290.0312
				xmax = 290.0812
				text = "M"
			intervals [551]:
				xmin = 290.0812
				xmax = 290.1912
				text = "P"
			intervals [552]:
				xmin = 290.1912
				xmax = 290.2312
				text = "AO1"
			intervals [553]:
				xmin = 290.2312
				xmax = 290.2912
				text = "R"
			intervals [554]:
				xmin = 290.2912
				xmax = 290.3212
				text = "T"
			intervals [555]:
				xmin = 290.3212
				xmax = 290.3512
				text = "AH0"
			intervals [556]:
				xmin = 290.3512
				xmax = 290.4112
				text = "N"
			intervals [557]:
				xmin = 290.4112
				xmax = 290.4512
				text = "S"
			intervals [558]:
				xmin = 290.4512
				xmax = 290.4912
				text = "AH0"
			intervals [559]:
				xmin = 290.4912
				xmax = 290.5512
				text = "V"
			intervals [560]:
				xmin = 290.5512
				xmax = 290.6512
				text = "K"
			intervals [561]:
				xmin = 290.6512
				xmax = 290.6812
				text = "AH0"
			intervals [562]:
				xmin = 290.6812
				xmax = 290.7612
				text = "N"
			intervals [563]:
				xmin = 290.7612
				xmax = 290.8112
				text = "EH1"
			intervals [564]:
				xmin = 290.8112
				xmax = 290.8812
				text = "K"
			intervals [565]:
				xmin = 290.8812
				xmax = 290.9412
				text = "SH"
			intervals [566]:
				xmin = 290.9412
				xmax = 290.9712
				text = "AH0"
			intervals [567]:
				xmin = 290.9712
				xmax = 291.0012
				text = "N"
			intervals [568]:
				xmin = 291.0012
				xmax = 291.0412
				text = "AY1"
			intervals [569]:
				xmin = 291.0412
				xmax = 291.1012
				text = "TH"
			intervals [570]:
				xmin = 291.1012
				xmax = 291.1312
				text = "IH1"
			intervals [571]:
				xmin = 291.1312
				xmax = 291.1712
				text = "NG"
			intervals [572]:
				xmin = 291.1712
				xmax = 291.2412
				text = "K"
			intervals [573]:
				xmin = 291.2412
				xmax = 291.2812
				text = "Y"
			intervals [574]:
				xmin = 291.2812
				xmax = 291.3112
				text = "UW1"
			intervals [575]:
				xmin = 291.3112
				xmax = 291.3812
				text = "G"
			intervals [576]:
				xmin = 291.3812
				xmax = 291.4112
				text = "OW1"
			intervals [577]:
				xmin = 291.4112
				xmax = 291.4712
				text = "IH0"
			intervals [578]:
				xmin = 291.4712
				xmax = 291.5212
				text = "N"
			intervals [579]:
				xmin = 291.5212
				xmax = 291.5912
				text = "B"
			intervals [580]:
				xmin = 291.5912
				xmax = 291.6312
				text = "AE1"
			intervals [581]:
				xmin = 291.6312
				xmax = 291.7212
				text = "K"
			intervals [582]:
				xmin = 291.7212
				xmax = 291.7812
				text = "T"
			intervals [583]:
				xmin = 291.7812
				xmax = 291.8212
				text = "IH0"
			intervals [584]:
				xmin = 291.8212
				xmax = 291.8612
				text = "sp"
			intervals [585]:
				xmin = 291.8612
				xmax = 291.9212
				text = "DH"
			intervals [586]:
				xmin = 291.9212
				xmax = 291.9912
				text = "AH0"
			intervals [587]:
				xmin = 291.9912
				xmax = 292.0212
				text = "sp"
			intervals [588]:
				xmin = 292.0212
				xmax = 292.0812
				text = "DH"
			intervals [589]:
				xmin = 292.0812
				xmax = 292.1112
				text = "AH1"
			intervals [590]:
				xmin = 292.1112
				xmax = 292.1812
				text = "HH"
			intervals [591]:
				xmin = 292.1812
				xmax = 292.2412
				text = "OW1"
			intervals [592]:
				xmin = 292.2412
				xmax = 292.3112
				text = "L"
			intervals [593]:
				xmin = 292.3112
				xmax = 292.4712
				text = "S"
			intervals [594]:
				xmin = 292.4712
				xmax = 292.5112
				text = "IH1"
			intervals [595]:
				xmin = 292.5112
				xmax = 292.5812
				text = "T"
			intervals [596]:
				xmin = 292.5812
				xmax = 292.7712
				text = "IY0"
			intervals [597]:
				xmin = 292.7712
				xmax = 292.8012
				text = "sp"
			intervals [598]:
				xmin = 292.8012
				xmax = 292.8312
				text = "AH0"
			intervals [599]:
				xmin = 292.8312
				xmax = 292.9412
				text = "N"
			intervals [600]:
				xmin = 292.9412
				xmax = 293.2089
				text = "sp"
			intervals [601]:
				xmin = 293.2089
				xmax = 293.2389
				text = "AH0"
			intervals [602]:
				xmin = 293.2389
				xmax = 293.2889
				text = "N"
			intervals [603]:
				xmin = 293.2889
				xmax = 293.3589
				text = "P"
			intervals [604]:
				xmin = 293.3589
				xmax = 293.3989
				text = "IY1"
			intervals [605]:
				xmin = 293.3989
				xmax = 293.4389
				text = "P"
			intervals [606]:
				xmin = 293.4389
				xmax = 293.4789
				text = "AH0"
			intervals [607]:
				xmin = 293.4789
				xmax = 293.5489
				text = "L"
			intervals [608]:
				xmin = 293.5489
				xmax = 293.6089
				text = "B"
			intervals [609]:
				xmin = 293.6089
				xmax = 293.6389
				text = "IY1"
			intervals [610]:
				xmin = 293.6389
				xmax = 293.6689
				text = "IH0"
			intervals [611]:
				xmin = 293.6689
				xmax = 293.7389
				text = "NG"
			intervals [612]:
				xmin = 293.7389
				xmax = 293.9289
				text = "sp"
			intervals [613]:
				xmin = 293.9289
				xmax = 293.9589
				text = "K"
			intervals [614]:
				xmin = 293.9589
				xmax = 293.9889
				text = "AH0"
			intervals [615]:
				xmin = 293.9889
				xmax = 294.0189
				text = "N"
			intervals [616]:
				xmin = 294.0189
				xmax = 294.0789
				text = "EH1"
			intervals [617]:
				xmin = 294.0789
				xmax = 294.1789
				text = "K"
			intervals [618]:
				xmin = 294.1789
				xmax = 294.2589
				text = "T"
			intervals [619]:
				xmin = 294.2589
				xmax = 294.2989
				text = "IH0"
			intervals [620]:
				xmin = 294.2989
				xmax = 294.3589
				text = "D"
			intervals [621]:
				xmin = 294.3589
				xmax = 294.3989
				text = "sp"
			intervals [622]:
				xmin = 294.3989
				xmax = 294.4889
				text = "R"
			intervals [623]:
				xmin = 294.4889
				xmax = 294.5189
				text = "AY1"
			intervals [624]:
				xmin = 294.5189
				xmax = 294.8589
				text = "T"
			intervals [625]:
				xmin = 294.8589
				xmax = 295.2443
				text = ""
			intervals [626]:
				xmin = 295.2443
				xmax = 295.3843
				text = "AH1"
			intervals [627]:
				xmin = 295.3843
				xmax = 295.5343
				text = "M"
			intervals [628]:
				xmin = 295.5343
				xmax = 295.5643
				text = "sp"
			intervals [629]:
				xmin = 295.5643
				xmax = 295.6243
				text = "AH0"
			intervals [630]:
				xmin = 295.6243
				xmax = 295.7543
				text = "N"
			intervals [631]:
				xmin = 295.7543
				xmax = 295.7843
				text = "D"
			intervals [632]:
				xmin = 295.7843
				xmax = 295.8143
				text = "sp"
			intervals [633]:
				xmin = 295.8143
				xmax = 295.8443
				text = "AH0"
			intervals [634]:
				xmin = 295.8443
				xmax = 295.9543
				text = "N"
			intervals [635]:
				xmin = 295.9543
				xmax = 296.0043
				text = "Y"
			intervals [636]:
				xmin = 296.0043
				xmax = 296.0343
				text = "UH1"
			intervals [637]:
				xmin = 296.0343
				xmax = 296.0643
				text = "R"
			intervals [638]:
				xmin = 296.0643
				xmax = 296.0943
				text = "N"
			intervals [639]:
				xmin = 296.0943
				xmax = 296.1543
				text = "AA1"
			intervals [640]:
				xmin = 296.1543
				xmax = 296.2143
				text = "T"
			intervals [641]:
				xmin = 296.2143
				xmax = 296.2443
				text = "DH"
			intervals [642]:
				xmin = 296.2443
				xmax = 296.2743
				text = "AH0"
			intervals [643]:
				xmin = 296.2743
				xmax = 296.3443
				text = "sp"
			intervals [644]:
				xmin = 296.3443
				xmax = 296.4143
				text = "F"
			intervals [645]:
				xmin = 296.4143
				xmax = 296.4843
				text = "ER1"
			intervals [646]:
				xmin = 296.4843
				xmax = 296.5343
				text = "S"
			intervals [647]:
				xmin = 296.5343
				xmax = 296.5643
				text = "T"
			intervals [648]:
				xmin = 296.5643
				xmax = 296.6243
				text = "P"
			intervals [649]:
				xmin = 296.6243
				xmax = 296.6843
				text = "ER1"
			intervals [650]:
				xmin = 296.6843
				xmax = 296.7743
				text = "S"
			intervals [651]:
				xmin = 296.7743
				xmax = 296.8043
				text = "AH0"
			intervals [652]:
				xmin = 296.8043
				xmax = 296.8943
				text = "N"
			intervals [653]:
				xmin = 296.8943
				xmax = 296.9743
				text = "T"
			intervals [654]:
				xmin = 296.9743
				xmax = 297.0743
				text = "UW1"
			intervals [655]:
				xmin = 297.0743
				xmax = 297.2643
				text = "S"
			intervals [656]:
				xmin = 297.2643
				xmax = 297.3843
				text = "EY1"
			intervals [657]:
				xmin = 297.3843
				xmax = 297.4443
				text = "DH"
			intervals [658]:
				xmin = 297.4443
				xmax = 297.4943
				text = "AE1"
			intervals [659]:
				xmin = 297.4943
				xmax = 297.5643
				text = "T"
			intervals [660]:
				xmin = 297.5643
				xmax = 297.5943
				text = "sp"
			intervals [661]:
				xmin = 297.5943
				xmax = 297.7043
				text = "T"
			intervals [662]:
				xmin = 297.7043
				xmax = 297.7343
				text = "IH0"
			intervals [663]:
				xmin = 297.7343
				xmax = 297.8243
				text = "M"
			intervals [664]:
				xmin = 297.8243
				xmax = 298.0743
				text = "IY1"
			intervals [665]:
				xmin = 298.0743
				xmax = 298.1043
				text = "sp"
			intervals [666]:
				xmin = 298.1043
				xmax = 298.1443
				text = "DH"
			intervals [667]:
				xmin = 298.1443
				xmax = 298.2343
				text = "AH0"
			intervals [668]:
				xmin = 298.2343
				xmax = 298.2643
				text = "T"
			intervals [669]:
				xmin = 298.2643
				xmax = 298.3143
				text = "IH1"
			intervals [670]:
				xmin = 298.3143
				xmax = 298.3843
				text = "T"
			intervals [671]:
				xmin = 298.3843
				xmax = 298.5043
				text = "S"
			intervals [672]:
				xmin = 298.5043
				xmax = 298.5943
				text = "R"
			intervals [673]:
				xmin = 298.5943
				xmax = 298.6643
				text = "IH1"
			intervals [674]:
				xmin = 298.6643
				xmax = 298.7543
				text = "L"
			intervals [675]:
				xmin = 298.7543
				xmax = 298.8543
				text = "IY0"
			intervals [676]:
				xmin = 298.8543
				xmax = 298.9443
				text = "AH0"
			intervals [677]:
				xmin = 298.9443
				xmax = 298.9843
				text = "B"
			intervals [678]:
				xmin = 298.9843
				xmax = 299.1343
				text = "AW1"
			intervals [679]:
				xmin = 299.1343
				xmax = 299.4043
				text = "T"
			intervals [680]:
				xmin = 299.4043
				xmax = 300.0238
				text = ""
			intervals [681]:
				xmin = 300.0238
				xmax = 300.0838
				text = "K"
			intervals [682]:
				xmin = 300.0838
				xmax = 300.1138
				text = "AA1"
			intervals [683]:
				xmin = 300.1138
				xmax = 300.1638
				text = "Z"
			intervals [684]:
				xmin = 300.1638
				xmax = 300.2338
				text = "AY1"
			intervals [685]:
				xmin = 300.2338
				xmax = 300.2938
				text = "N"
			intervals [686]:
				xmin = 300.2938
				xmax = 300.3338
				text = "IY1"
			intervals [687]:
				xmin = 300.3338
				xmax = 300.3838
				text = "D"
			intervals [688]:
				xmin = 300.3838
				xmax = 300.4638
				text = "T"
			intervals [689]:
				xmin = 300.4638
				xmax = 300.4938
				text = "UW1"
			intervals [690]:
				xmin = 300.4938
				xmax = 300.5438
				text = "N"
			intervals [691]:
				xmin = 300.5438
				xmax = 300.5838
				text = "OW1"
			intervals [692]:
				xmin = 300.5838
				xmax = 300.6338
				text = "sp"
			intervals [693]:
				xmin = 300.6338
				xmax = 300.6838
				text = "HH"
			intervals [694]:
				xmin = 300.6838
				xmax = 300.7538
				text = "UW1"
			intervals [695]:
				xmin = 300.7538
				xmax = 300.8838
				text = "Y"
			intervals [696]:
				xmin = 300.8838
				xmax = 300.9738
				text = "UW1"
			intervals [697]:
				xmin = 300.9738
				xmax = 301.0438
				text = "N"
			intervals [698]:
				xmin = 301.0438
				xmax = 301.1838
				text = "OW1"
			intervals [699]:
				xmin = 301.1838
				xmax = 301.5745
				text = "sp"
			intervals [700]:
				xmin = 301.5745
				xmax = 301.6445
				text = "AY1"
			intervals [701]:
				xmin = 301.6445
				xmax = 301.7045
				text = "N"
			intervals [702]:
				xmin = 301.7045
				xmax = 301.7345
				text = "IY1"
			intervals [703]:
				xmin = 301.7345
				xmax = 301.8045
				text = "D"
			intervals [704]:
				xmin = 301.8045
				xmax = 301.8345
				text = "sp"
			intervals [705]:
				xmin = 301.8345
				xmax = 301.8645
				text = "T"
			intervals [706]:
				xmin = 301.8645
				xmax = 301.9145
				text = "IH0"
			intervals [707]:
				xmin = 301.9145
				xmax = 301.9745
				text = "N"
			intervals [708]:
				xmin = 301.9745
				xmax = 302.1845
				text = "OW1"
			intervals [709]:
				xmin = 302.1845
				xmax = 302.3145
				text = "sp"
			intervals [710]:
				xmin = 302.3145
				xmax = 302.7987
				text = ""
			intervals [711]:
				xmin = 302.7987
				xmax = 302.9187
				text = "AE1"
			intervals [712]:
				xmin = 302.9187
				xmax = 302.9887
				text = "N"
			intervals [713]:
				xmin = 302.9887
				xmax = 303.0387
				text = "D"
			intervals [714]:
				xmin = 303.0387
				xmax = 303.0687
				text = "sp"
			intervals [715]:
				xmin = 303.0687
				xmax = 303.1487
				text = "AE1"
			intervals [716]:
				xmin = 303.1487
				xmax = 303.2187
				text = "N"
			intervals [717]:
				xmin = 303.2187
				xmax = 303.2787
				text = "S"
			intervals [718]:
				xmin = 303.2787
				xmax = 303.3787
				text = "OW1"
			intervals [719]:
				xmin = 303.3787
				xmax = 303.4687
				text = "N"
			intervals [720]:
				xmin = 303.4687
				xmax = 303.5587
				text = "EY1"
			intervals [721]:
				xmin = 303.5587
				xmax = 303.6187
				text = "B"
			intervals [722]:
				xmin = 303.6187
				xmax = 303.6587
				text = "ER0"
			intervals [723]:
				xmin = 303.6587
				xmax = 303.7087
				text = "HH"
			intervals [724]:
				xmin = 303.7087
				xmax = 303.7387
				text = "UH2"
			intervals [725]:
				xmin = 303.7387
				xmax = 303.7787
				text = "D"
			intervals [726]:
				xmin = 303.7787
				xmax = 303.8287
				text = "Z"
			intervals [727]:
				xmin = 303.8287
				xmax = 303.9187
				text = "ER0"
			intervals [728]:
				xmin = 303.9187
				xmax = 303.9787
				text = "R"
			intervals [729]:
				xmin = 303.9787
				xmax = 304.0287
				text = "IH1"
			intervals [730]:
				xmin = 304.0287
				xmax = 304.0887
				text = "L"
			intervals [731]:
				xmin = 304.0887
				xmax = 304.1387
				text = "IY0"
			intervals [732]:
				xmin = 304.1387
				xmax = 304.1787
				text = "IH0"
			intervals [733]:
				xmin = 304.1787
				xmax = 304.2187
				text = "M"
			intervals [734]:
				xmin = 304.2187
				xmax = 304.3187
				text = "P"
			intervals [735]:
				xmin = 304.3187
				xmax = 304.3687
				text = "AO1"
			intervals [736]:
				xmin = 304.3687
				xmax = 304.4287
				text = "R"
			intervals [737]:
				xmin = 304.4287
				xmax = 304.4587
				text = "T"
			intervals [738]:
				xmin = 304.4587
				xmax = 304.4987
				text = "AH0"
			intervals [739]:
				xmin = 304.4987
				xmax = 304.5287
				text = "N"
			intervals [740]:
				xmin = 304.5287
				xmax = 304.5587
				text = "T"
			intervals [741]:
				xmin = 304.5587
				xmax = 304.8941
				text = ""
			intervals [742]:
				xmin = 304.8941
				xmax = 304.9241
				text = "K"
			intervals [743]:
				xmin = 304.9241
				xmax = 304.9541
				text = "AA1"
			intervals [744]:
				xmin = 304.9541
				xmax = 304.9841
				text = "Z"
			intervals [745]:
				xmin = 304.9841
				xmax = 305.0541
				text = "AY1"
			intervals [746]:
				xmin = 305.0541
				xmax = 305.1341
				text = "N"
			intervals [747]:
				xmin = 305.1341
				xmax = 305.1641
				text = "IY1"
			intervals [748]:
				xmin = 305.1641
				xmax = 305.1941
				text = "D"
			intervals [749]:
				xmin = 305.1941
				xmax = 305.2441
				text = "T"
			intervals [750]:
				xmin = 305.2441
				xmax = 305.3141
				text = "AH0"
			intervals [751]:
				xmin = 305.3141
				xmax = 305.3841
				text = "N"
			intervals [752]:
				xmin = 305.3841
				xmax = 305.5541
				text = "OW1"
			intervals [753]:
				xmin = 305.5541
				xmax = 305.6041
				text = "sp"
			intervals [754]:
				xmin = 305.6041
				xmax = 305.6641
				text = "HH"
			intervals [755]:
				xmin = 305.6641
				xmax = 305.7441
				text = "UW1"
			intervals [756]:
				xmin = 305.7441
				xmax = 305.8241
				text = "Y"
			intervals [757]:
				xmin = 305.8241
				xmax = 305.9041
				text = "UW1"
			intervals [758]:
				xmin = 305.9041
				xmax = 305.9341
				text = "sp"
			intervals [759]:
				xmin = 305.9341
				xmax = 306.0041
				text = "N"
			intervals [760]:
				xmin = 306.0041
				xmax = 306.2041
				text = "OW1"
			intervals [761]:
				xmin = 306.2041
				xmax = 306.2741
				text = "AH0"
			intervals [762]:
				xmin = 306.2741
				xmax = 306.3141
				text = "N"
			intervals [763]:
				xmin = 306.3141
				xmax = 306.3941
				text = "HH"
			intervals [764]:
				xmin = 306.3941
				xmax = 306.4741
				text = "AW1"
			intervals [765]:
				xmin = 306.4741
				xmax = 306.6041
				text = "Y"
			intervals [766]:
				xmin = 306.6041
				xmax = 306.6841
				text = "UW1"
			intervals [767]:
				xmin = 306.6841
				xmax = 306.7441
				text = "N"
			intervals [768]:
				xmin = 306.7441
				xmax = 306.8841
				text = "OW1"
			intervals [769]:
				xmin = 306.8841
				xmax = 306.9341
				text = "DH"
			intervals [770]:
				xmin = 306.9341
				xmax = 307.1441
				text = "EH1"
			intervals [771]:
				xmin = 307.1441
				xmax = 307.2341
				text = "M"
			intervals [772]:
				xmin = 307.2341
				xmax = 307.3941
				text = "AE1"
			intervals [773]:
				xmin = 307.3941
				xmax = 307.4241
				text = "N"
			intervals [774]:
				xmin = 307.4241
				xmax = 307.4541
				text = "HH"
			intervals [775]:
				xmin = 307.4541
				xmax = 307.4841
				text = "UW1"
			intervals [776]:
				xmin = 307.4841
				xmax = 307.5341
				text = "Y"
			intervals [777]:
				xmin = 307.5341
				xmax = 307.6541
				text = "UW1"
			intervals [778]:
				xmin = 307.6541
				xmax = 307.7041
				text = "L"
			intervals [779]:
				xmin = 307.7041
				xmax = 307.8041
				text = "IH1"
			intervals [780]:
				xmin = 307.8041
				xmax = 307.9041
				text = "V"
			intervals [781]:
				xmin = 307.9041
				xmax = 307.9441
				text = "sp"
			intervals [782]:
				xmin = 307.9441
				xmax = 308.0341
				text = "W"
			intervals [783]:
				xmin = 308.0341
				xmax = 308.1141
				text = "IH1"
			intervals [784]:
				xmin = 308.1141
				xmax = 308.1741
				text = "DH"
			intervals [785]:
				xmin = 308.1741
				xmax = 308.2341
				text = "AE1"
			intervals [786]:
				xmin = 308.2341
				xmax = 308.3341
				text = "N"
			intervals [787]:
				xmin = 308.3341
				xmax = 308.3641
				text = "D"
			intervals [788]:
				xmin = 308.3641
				xmax = 308.4141
				text = "HH"
			intervals [789]:
				xmin = 308.4141
				xmax = 308.4941
				text = "UW1"
			intervals [790]:
				xmin = 308.4941
				xmax = 308.5241
				text = "sp"
			intervals [791]:
				xmin = 308.5241
				xmax = 308.5941
				text = "L"
			intervals [792]:
				xmin = 308.5941
				xmax = 308.6841
				text = "IH1"
			intervals [793]:
				xmin = 308.6841
				xmax = 308.7441
				text = "V"
			intervals [794]:
				xmin = 308.7441
				xmax = 308.8041
				text = "sp"
			intervals [795]:
				xmin = 308.8041
				xmax = 308.9141
				text = "L"
			intervals [796]:
				xmin = 308.9141
				xmax = 308.9941
				text = "IH1"
			intervals [797]:
				xmin = 308.9941
				xmax = 309.0441
				text = "V"
			intervals [798]:
				xmin = 309.0441
				xmax = 310.0409
				text = "sp"
			intervals [799]:
				xmin = 310.0409
				xmax = 310.1009
				text = "spn"
			intervals [800]:
				xmin = 310.1009
				xmax = 310.2109
				text = "sp"
			intervals [801]:
				xmin = 310.2109
				xmax = 310.526
				text = ""
			intervals [802]:
				xmin = 310.526
				xmax = 310.656
				text = "AY1"
			intervals [803]:
				xmin = 310.656
				xmax = 310.736
				text = "N"
			intervals [804]:
				xmin = 310.736
				xmax = 310.766
				text = "IY1"
			intervals [805]:
				xmin = 310.766
				xmax = 310.796
				text = "D"
			intervals [806]:
				xmin = 310.796
				xmax = 310.826
				text = "T"
			intervals [807]:
				xmin = 310.826
				xmax = 310.886
				text = "AH0"
			intervals [808]:
				xmin = 310.886
				xmax = 310.916
				text = "sp"
			intervals [809]:
				xmin = 310.916
				xmax = 310.976
				text = "N"
			intervals [810]:
				xmin = 310.976
				xmax = 311.006
				text = "OW1"
			intervals [811]:
				xmin = 311.006
				xmax = 311.076
				text = "AA1"
			intervals [812]:
				xmin = 311.076
				xmax = 311.146
				text = "R"
			intervals [813]:
				xmin = 311.146
				xmax = 311.206
				text = "Y"
			intervals [814]:
				xmin = 311.206
				xmax = 311.316
				text = "UW1"
			intervals [815]:
				xmin = 311.316
				xmax = 311.366
				text = "L"
			intervals [816]:
				xmin = 311.366
				xmax = 311.416
				text = "AH0"
			intervals [817]:
				xmin = 311.416
				xmax = 311.516
				text = "JH"
			intervals [818]:
				xmin = 311.516
				xmax = 311.616
				text = "IH1"
			intervals [819]:
				xmin = 311.616
				xmax = 311.676
				text = "T"
			intervals [820]:
				xmin = 311.676
				xmax = 311.716
				text = "sp"
			intervals [821]:
				xmin = 311.716
				xmax = 313.2
				text = ""
