# Supplementary material for: Considering Performance in the Automated and Manual Coding of Sociolinguistic Variables: Lessons From Variable (ING)
Source: Front Artif Intell. 2021 Apr 29;4:648543. doi: 10.3389/frai.2021.648543 (PMC8117961; doi:10.3389/frai.2021.648543)
Supplement: Supplementary file 6 [file Data_Sheet_6.ZIP › CORAAL_VARAligned_as_TextGrids_p2/DCB_se3_ag4_m_02_4.TextGrid]

File type = "ooTextFile"
Object class = "TextGrid"

xmin = 0.0
xmax = 674.2
tiers? <exists>
size = 4
item []:
	item [1]:
		class = "IntervalTier"
		name = "DCB_se3_ag4_m_02 - words"
		xmin = 0.0
		xmax = 674.2
		intervals: size = 2158
			intervals [1]:
				xmin = 0.0
				xmax = 4.7832
				text = ""
			intervals [2]:
				xmin = 4.7832
				xmax = 4.9532
				text = "i"
			intervals [3]:
				xmin = 4.9532
				xmax = 5.2932
				text = "watch"
			intervals [4]:
				xmin = 5.2932
				xmax = 5.4432
				text = "it"
			intervals [5]:
				xmin = 5.4432
				xmax = 5.5832
				text = "during"
			intervals [6]:
				xmin = 5.5832
				xmax = 5.6632
				text = "the"
			intervals [7]:
				xmin = 5.6632
				xmax = 6.4132
				text = "playoffs"
			intervals [8]:
				xmin = 6.4132
				xmax = 6.5813
				text = ""
			intervals [9]:
				xmin = 6.5813
				xmax = 6.8913
				text = "but"
			intervals [10]:
				xmin = 6.8913
				xmax = 7.0773
				text = ""
			intervals [11]:
				xmin = 7.0773
				xmax = 7.3473
				text = "not"
			intervals [12]:
				xmin = 7.3473
				xmax = 7.5873
				text = "like"
			intervals [13]:
				xmin = 7.5873
				xmax = 7.6273
				text = ""
			intervals [14]:
				xmin = 7.6273
				xmax = 7.7673
				text = "i"
			intervals [15]:
				xmin = 7.7673
				xmax = 7.9673
				text = "used"
			intervals [16]:
				xmin = 7.9673
				xmax = 8.0573
				text = "to"
			intervals [17]:
				xmin = 8.0573
				xmax = 8.3473
				text = "watch"
			intervals [18]:
				xmin = 8.3473
				xmax = 8.4073
				text = "it"
			intervals [19]:
				xmin = 8.4073
				xmax = 8.9273
				text = "regularly"
			intervals [20]:
				xmin = 8.9273
				xmax = 9.0173
				text = "i"
			intervals [21]:
				xmin = 9.0173
				xmax = 9.2273
				text = "don't"
			intervals [22]:
				xmin = 9.2273
				xmax = 9.415
				text = ""
			intervals [23]:
				xmin = 9.415
				xmax = 9.515
				text = "i"
			intervals [24]:
				xmin = 9.515
				xmax = 9.755
				text = "don't"
			intervals [25]:
				xmin = 9.755
				xmax = 9.805
				text = ""
			intervals [26]:
				xmin = 9.805
				xmax = 10.165
				text = "watch"
			intervals [27]:
				xmin = 10.165
				xmax = 10.245
				text = "it"
			intervals [28]:
				xmin = 10.245
				xmax = 10.275
				text = ""
			intervals [29]:
				xmin = 10.275
				xmax = 10.555
				text = "like"
			intervals [30]:
				xmin = 10.555
				xmax = 10.605
				text = "i"
			intervals [31]:
				xmin = 10.605
				xmax = 10.985
				text = "used"
			intervals [32]:
				xmin = 10.985
				xmax = 11.215
				text = "to"
			intervals [33]:
				xmin = 11.215
				xmax = 11.6698
				text = ""
			intervals [34]:
				xmin = 11.6698
				xmax = 12.3398
				text = "um"
			intervals [35]:
				xmin = 12.3398
				xmax = 12.892
				text = ""
			intervals [36]:
				xmin = 12.892
				xmax = 12.952
				text = "<unk>"
			intervals [37]:
				xmin = 12.952
				xmax = 13.9475
				text = ""
			intervals [38]:
				xmin = 13.9475
				xmax = 14.2375
				text = "part"
			intervals [39]:
				xmin = 14.2375
				xmax = 14.3275
				text = "of"
			intervals [40]:
				xmin = 14.3275
				xmax = 14.4375
				text = "the"
			intervals [41]:
				xmin = 14.4375
				xmax = 14.8975
				text = "difference"
			intervals [42]:
				xmin = 14.8975
				xmax = 15.1475
				text = "is"
			intervals [43]:
				xmin = 15.1475
				xmax = 15.3275
				text = "is"
			intervals [44]:
				xmin = 15.3275
				xmax = 15.5075
				text = "that"
			intervals [45]:
				xmin = 15.5075
				xmax = 15.5675
				text = ""
			intervals [46]:
				xmin = 15.5675
				xmax = 15.8275
				text = "the"
			intervals [47]:
				xmin = 15.8275
				xmax = 16.0899
				text = ""
			intervals [48]:
				xmin = 16.0899
				xmax = 16.1799
				text = "the"
			intervals [49]:
				xmin = 16.1799
				xmax = 16.2999
				text = ""
			intervals [50]:
				xmin = 16.2999
				xmax = 16.4099
				text = "the"
			intervals [51]:
				xmin = 16.4099
				xmax = 16.8999
				text = "change"
			intervals [52]:
				xmin = 16.8999
				xmax = 17.1699
				text = "in"
			intervals [53]:
				xmin = 17.1699
				xmax = 17.8734
				text = ""
			intervals [54]:
				xmin = 17.8734
				xmax = 18.3934
				text = "in"
			intervals [55]:
				xmin = 18.3934
				xmax = 18.5034
				text = ""
			intervals [56]:
				xmin = 18.5034
				xmax = 19.0034
				text = "college"
			intervals [57]:
				xmin = 19.0034
				xmax = 19.6534
				text = "basketball"
			intervals [58]:
				xmin = 19.6534
				xmax = 19.7234
				text = "i"
			intervals [59]:
				xmin = 19.7234
				xmax = 20.0234
				text = "think"
			intervals [60]:
				xmin = 20.0234
				xmax = 20.2134
				text = "has"
			intervals [61]:
				xmin = 20.2134
				xmax = 20.8534
				text = "affected"
			intervals [62]:
				xmin = 20.8534
				xmax = 21.4611
				text = ""
			intervals [63]:
				xmin = 21.4611
				xmax = 21.9411
				text = "um"
			intervals [64]:
				xmin = 21.9411
				xmax = 22.2428
				text = ""
			intervals [65]:
				xmin = 22.2428
				xmax = 22.4328
				text = "how"
			intervals [66]:
				xmin = 22.4328
				xmax = 22.8428
				text = "certainly"
			intervals [67]:
				xmin = 22.8428
				xmax = 22.9028
				text = ""
			intervals [68]:
				xmin = 22.9028
				xmax = 23.2228
				text = "i"
			intervals [69]:
				xmin = 23.2228
				xmax = 23.2528
				text = ""
			intervals [70]:
				xmin = 23.2528
				xmax = 23.5928
				text = "view"
			intervals [71]:
				xmin = 23.5928
				xmax = 23.6828
				text = ""
			intervals [72]:
				xmin = 23.6828
				xmax = 24.1928
				text = "professional"
			intervals [73]:
				xmin = 24.1928
				xmax = 24.7028
				text = "basketball"
			intervals [74]:
				xmin = 24.7028
				xmax = 25.3529
				text = ""
			intervals [75]:
				xmin = 25.3529
				xmax = 26.0229
				text = "so"
			intervals [76]:
				xmin = 26.0229
				xmax = 26.8428
				text = ""
			intervals [77]:
				xmin = 26.8428
				xmax = 27.2628
				text = "um"
			intervals [78]:
				xmin = 27.2628
				xmax = 27.9125
				text = ""
			intervals [79]:
				xmin = 27.9125
				xmax = 28.1725
				text = "in"
			intervals [80]:
				xmin = 28.1725
				xmax = 29.0525
				text = "college"
			intervals [81]:
				xmin = 29.0525
				xmax = 29.5494
				text = ""
			intervals [82]:
				xmin = 29.5494
				xmax = 29.9294
				text = "and"
			intervals [83]:
				xmin = 29.9294
				xmax = 30.2519
				text = ""
			intervals [84]:
				xmin = 30.2519
				xmax = 30.6519
				text = "after"
			intervals [85]:
				xmin = 30.6519
				xmax = 31.4319
				text = "college"
			intervals [86]:
				xmin = 31.4319
				xmax = 32.0129
				text = ""
			intervals [87]:
				xmin = 32.0129
				xmax = 32.3729
				text = "um"
			intervals [88]:
				xmin = 32.3729
				xmax = 33.7385
				text = ""
			intervals [89]:
				xmin = 33.7385
				xmax = 34.4785
				text = "because"
			intervals [90]:
				xmin = 34.4785
				xmax = 35.0168
				text = ""
			intervals [91]:
				xmin = 35.0168
				xmax = 35.2368
				text = "you"
			intervals [92]:
				xmin = 35.2368
				xmax = 35.5168
				text = "sort"
			intervals [93]:
				xmin = 35.5168
				xmax = 35.5868
				text = "of"
			intervals [94]:
				xmin = 35.5868
				xmax = 36.0168
				text = "follow"
			intervals [95]:
				xmin = 36.0168
				xmax = 36.3968
				text = "people"
			intervals [96]:
				xmin = 36.3968
				xmax = 36.4968
				text = "s"
			intervals [97]:
				xmin = 36.4968
				xmax = 37.3668
				text = "careers"
			intervals [98]:
				xmin = 37.3668
				xmax = 37.9263
				text = ""
			intervals [99]:
				xmin = 37.9263
				xmax = 38.1263
				text = "in"
			intervals [100]:
				xmin = 38.1263
				xmax = 38.4963
				text = "college"
			intervals [101]:
				xmin = 38.4963
				xmax = 38.7363
				text = "because"
			intervals [102]:
				xmin = 38.7363
				xmax = 38.8363
				text = "they"
			intervals [103]:
				xmin = 38.8363
				xmax = 38.9463
				text = "were"
			intervals [104]:
				xmin = 38.9463
				xmax = 39.0163
				text = "in"
			intervals [105]:
				xmin = 39.0163
				xmax = 39.3063
				text = "college"
			intervals [106]:
				xmin = 39.3063
				xmax = 39.4563
				text = "for"
			intervals [107]:
				xmin = 39.4563
				xmax = 39.6763
				text = "four"
			intervals [108]:
				xmin = 39.6763
				xmax = 40.0763
				text = "years"
			intervals [109]:
				xmin = 40.0763
				xmax = 40.9531
				text = ""
			intervals [110]:
				xmin = 40.9531
				xmax = 41.3731
				text = "um"
			intervals [111]:
				xmin = 41.3731
				xmax = 41.5548
				text = ""
			intervals [112]:
				xmin = 41.5548
				xmax = 41.6748
				text = "you"
			intervals [113]:
				xmin = 41.6748
				xmax = 41.8548
				text = "felt"
			intervals [114]:
				xmin = 41.8548
				xmax = 42.0148
				text = "like"
			intervals [115]:
				xmin = 42.0148
				xmax = 42.0848
				text = "you"
			intervals [116]:
				xmin = 42.0848
				xmax = 42.2848
				text = "sort"
			intervals [117]:
				xmin = 42.2848
				xmax = 42.3448
				text = "of"
			intervals [118]:
				xmin = 42.3448
				xmax = 42.5248
				text = "had"
			intervals [119]:
				xmin = 42.5248
				xmax = 42.5848
				text = "a"
			intervals [120]:
				xmin = 42.5848
				xmax = 43.0148
				text = "connection"
			intervals [121]:
				xmin = 43.0148
				xmax = 43.1448
				text = "with"
			intervals [122]:
				xmin = 43.1448
				xmax = 43.2948
				text = "them"
			intervals [123]:
				xmin = 43.2948
				xmax = 43.4048
				text = "and"
			intervals [124]:
				xmin = 43.4048
				xmax = 43.4848
				text = "you"
			intervals [125]:
				xmin = 43.4848
				xmax = 43.6748
				text = "knew"
			intervals [126]:
				xmin = 43.6748
				xmax = 43.8348
				text = "them"
			intervals [127]:
				xmin = 43.8348
				xmax = 44.3344
				text = ""
			intervals [128]:
				xmin = 44.3344
				xmax = 44.6344
				text = "and"
			intervals [129]:
				xmin = 44.6344
				xmax = 44.7344
				text = "when"
			intervals [130]:
				xmin = 44.7344
				xmax = 44.8744
				text = "they"
			intervals [131]:
				xmin = 44.8744
				xmax = 45.1444
				text = "went"
			intervals [132]:
				xmin = 45.1444
				xmax = 45.1744
				text = ""
			intervals [133]:
				xmin = 45.1744
				xmax = 45.5744
				text = "then"
			intervals [134]:
				xmin = 45.5744
				xmax = 46.0475
				text = ""
			intervals [135]:
				xmin = 46.0475
				xmax = 46.6975
				text = "graduated"
			intervals [136]:
				xmin = 46.6975
				xmax = 47.0575
				text = "college"
			intervals [137]:
				xmin = 47.0575
				xmax = 47.0975
				text = "or"
			intervals [138]:
				xmin = 47.0975
				xmax = 47.2375
				text = "f"
			intervals [139]:
				xmin = 47.2375
				xmax = 47.6275
				text = "completed"
			intervals [140]:
				xmin = 47.6275
				xmax = 47.7475
				text = "their"
			intervals [141]:
				xmin = 47.7475
				xmax = 48.2075
				text = "college"
			intervals [142]:
				xmin = 48.2075
				xmax = 48.5675
				text = "years"
			intervals [143]:
				xmin = 48.5675
				xmax = 48.8675
				text = "and"
			intervals [144]:
				xmin = 48.8675
				xmax = 48.9475
				text = ""
			intervals [145]:
				xmin = 48.9475
				xmax = 49.1375
				text = "went"
			intervals [146]:
				xmin = 49.1375
				xmax = 49.2275
				text = "to"
			intervals [147]:
				xmin = 49.2275
				xmax = 49.3375
				text = "the"
			intervals [148]:
				xmin = 49.3375
				xmax = 50.0175
				text = "pros"
			intervals [149]:
				xmin = 50.0175
				xmax = 51.3508
				text = ""
			intervals [150]:
				xmin = 51.3508
				xmax = 51.4808
				text = "you"
			intervals [151]:
				xmin = 51.4808
				xmax = 51.6608
				text = "felt"
			intervals [152]:
				xmin = 51.6608
				xmax = 51.8008
				text = "like"
			intervals [153]:
				xmin = 51.8008
				xmax = 51.8608
				text = "you"
			intervals [154]:
				xmin = 51.8608
				xmax = 51.9508
				text = "had"
			intervals [155]:
				xmin = 51.9508
				xmax = 52.0108
				text = "a"
			intervals [156]:
				xmin = 52.0108
				xmax = 52.4608
				text = "connection"
			intervals [157]:
				xmin = 52.4608
				xmax = 52.6208
				text = "and"
			intervals [158]:
				xmin = 52.6208
				xmax = 52.8608
				text = "you"
			intervals [159]:
				xmin = 52.8608
				xmax = 52.9108
				text = ""
			intervals [160]:
				xmin = 52.9108
				xmax = 53.0108
				text = "f"
			intervals [161]:
				xmin = 53.0108
				xmax = 53.1797
				text = ""
			intervals [162]:
				xmin = 53.1797
				xmax = 53.6997
				text = "followed"
			intervals [163]:
				xmin = 53.6997
				xmax = 53.9397
				text = "them"
			intervals [164]:
				xmin = 53.9397
				xmax = 54.2497
				text = "through"
			intervals [165]:
				xmin = 54.2497
				xmax = 54.5997
				text = "their"
			intervals [166]:
				xmin = 54.5997
				xmax = 54.9211
				text = ""
			intervals [167]:
				xmin = 54.9211
				xmax = 55.1911
				text = "pro"
			intervals [168]:
				xmin = 55.1911
				xmax = 55.6911
				text = "career"
			intervals [169]:
				xmin = 55.6911
				xmax = 55.9758
				text = ""
			intervals [170]:
				xmin = 55.9758
				xmax = 56.4758
				text = "and"
			intervals [171]:
				xmin = 56.4758
				xmax = 56.5958
				text = ""
			intervals [172]:
				xmin = 56.5958
				xmax = 57.0358
				text = "that"
			intervals [173]:
				xmin = 57.0358
				xmax = 57.0758
				text = ""
			intervals [174]:
				xmin = 57.0758
				xmax = 57.1958
				text = "for"
			intervals [175]:
				xmin = 57.1958
				xmax = 57.4458
				text = "me"
			intervals [176]:
				xmin = 57.4458
				xmax = 57.6458
				text = "was"
			intervals [177]:
				xmin = 57.6458
				xmax = 57.8558
				text = "some"
			intervals [178]:
				xmin = 57.8558
				xmax = 57.9458
				text = "of"
			intervals [179]:
				xmin = 57.9458
				xmax = 58.0858
				text = "the"
			intervals [180]:
				xmin = 58.0858
				xmax = 58.6358
				text = "attraction"
			intervals [181]:
				xmin = 58.6358
				xmax = 58.9258
				text = "to"
			intervals [182]:
				xmin = 58.9258
				xmax = 59.4958
				text = "watching"
			intervals [183]:
				xmin = 59.4958
				xmax = 60.147
				text = ""
			intervals [184]:
				xmin = 60.147
				xmax = 60.337
				text = "the"
			intervals [185]:
				xmin = 60.337
				xmax = 60.6875
				text = ""
			intervals [186]:
				xmin = 60.6875
				xmax = 61.2575
				text = "pro"
			intervals [187]:
				xmin = 61.2575
				xmax = 61.8176
				text = ""
			intervals [188]:
				xmin = 61.8176
				xmax = 62.4176
				text = "basketball"
			intervals [189]:
				xmin = 62.4176
				xmax = 62.9376
				text = "because"
			intervals [190]:
				xmin = 62.9376
				xmax = 63.335
				text = ""
			intervals [191]:
				xmin = 63.335
				xmax = 63.545
				text = "there"
			intervals [192]:
				xmin = 63.545
				xmax = 63.655
				text = "were"
			intervals [193]:
				xmin = 63.655
				xmax = 64.025
				text = "people"
			intervals [194]:
				xmin = 64.025
				xmax = 64.205
				text = "that"
			intervals [195]:
				xmin = 64.205
				xmax = 64.465
				text = "i"
			intervals [196]:
				xmin = 64.465
				xmax = 64.8586
				text = ""
			intervals [197]:
				xmin = 64.8586
				xmax = 65.0186
				text = "felt"
			intervals [198]:
				xmin = 65.0186
				xmax = 65.2086
				text = "like"
			intervals [199]:
				xmin = 65.2086
				xmax = 65.2786
				text = "i"
			intervals [200]:
				xmin = 65.2786
				xmax = 65.6286
				text = "knew"
			intervals [201]:
				xmin = 65.6286
				xmax = 65.6586
				text = ""
			intervals [202]:
				xmin = 65.6586
				xmax = 66.0086
				text = "certainly"
			intervals [203]:
				xmin = 66.0086
				xmax = 66.2286
				text = "knew"
			intervals [204]:
				xmin = 66.2286
				xmax = 66.5486
				text = "of"
			intervals [205]:
				xmin = 66.5486
				xmax = 67.0843
				text = ""
			intervals [206]:
				xmin = 67.0843
				xmax = 67.5643
				text = "uh"
			intervals [207]:
				xmin = 67.5643
				xmax = 67.7556
				text = ""
			intervals [208]:
				xmin = 67.7556
				xmax = 67.9056
				text = "had"
			intervals [209]:
				xmin = 67.9056
				xmax = 68.2956
				text = "watched"
			intervals [210]:
				xmin = 68.2956
				xmax = 68.4756
				text = "them"
			intervals [211]:
				xmin = 68.4756
				xmax = 68.5756
				text = "in"
			intervals [212]:
				xmin = 68.5756
				xmax = 69.2356
				text = "college"
			intervals [213]:
				xmin = 69.2356
				xmax = 69.5024
				text = ""
			intervals [214]:
				xmin = 69.5024
				xmax = 69.9924
				text = "and"
			intervals [215]:
				xmin = 69.9924
				xmax = 70.3089
				text = ""
			intervals [216]:
				xmin = 70.3089
				xmax = 70.5089
				text = "who"
			intervals [217]:
				xmin = 70.5089
				xmax = 70.7089
				text = ""
			intervals [218]:
				xmin = 70.7089
				xmax = 70.9289
				text = "i'm"
			intervals [219]:
				xmin = 70.9289
				xmax = 71.1489
				text = "now"
			intervals [220]:
				xmin = 71.1489
				xmax = 71.5889
				text = "interested"
			intervals [221]:
				xmin = 71.5889
				xmax = 71.7389
				text = "in"
			intervals [222]:
				xmin = 71.7389
				xmax = 72.1289
				text = "watching"
			intervals [223]:
				xmin = 72.1289
				xmax = 72.3189
				text = "them"
			intervals [224]:
				xmin = 72.3189
				xmax = 72.3889
				text = ""
			intervals [225]:
				xmin = 72.3889
				xmax = 72.8989
				text = "progress"
			intervals [226]:
				xmin = 72.8989
				xmax = 73.0389
				text = "and"
			intervals [227]:
				xmin = 73.0389
				xmax = 73.0889
				text = ""
			intervals [228]:
				xmin = 73.0889
				xmax = 73.2889
				text = "play"
			intervals [229]:
				xmin = 73.2889
				xmax = 73.3789
				text = "in"
			intervals [230]:
				xmin = 73.3789
				xmax = 73.4589
				text = "the"
			intervals [231]:
				xmin = 73.4589
				xmax = 73.8789
				text = "pros"
			intervals [232]:
				xmin = 73.8789
				xmax = 74.0589
				text = "and"
			intervals [233]:
				xmin = 74.0589
				xmax = 74.0989
				text = ""
			intervals [234]:
				xmin = 74.0989
				xmax = 74.2589
				text = "i"
			intervals [235]:
				xmin = 74.2589
				xmax = 74.4089
				text = "would"
			intervals [236]:
				xmin = 74.4089
				xmax = 74.8989
				text = "follow"
			intervals [237]:
				xmin = 74.8989
				xmax = 75.5261
				text = ""
			intervals [238]:
				xmin = 75.5261
				xmax = 75.7261
				text = "pro"
			intervals [239]:
				xmin = 75.7261
				xmax = 76.2761
				text = "basketball"
			intervals [240]:
				xmin = 76.2761
				xmax = 76.4461
				text = "more"
			intervals [241]:
				xmin = 76.4461
				xmax = 76.4761
				text = ""
			intervals [242]:
				xmin = 76.4761
				xmax = 76.9961
				text = "closely"
			intervals [243]:
				xmin = 76.9961
				xmax = 77.0261
				text = ""
			intervals [244]:
				xmin = 77.0261
				xmax = 77.3861
				text = "because"
			intervals [245]:
				xmin = 77.3861
				xmax = 77.4761
				text = "of"
			intervals [246]:
				xmin = 77.4761
				xmax = 77.6961
				text = "that"
			intervals [247]:
				xmin = 77.6961
				xmax = 79.2609
				text = ""
			intervals [248]:
				xmin = 79.2609
				xmax = 79.4009
				text = "i"
			intervals [249]:
				xmin = 79.4009
				xmax = 79.5609
				text = "don't"
			intervals [250]:
				xmin = 79.5609
				xmax = 79.6909
				text = "know"
			intervals [251]:
				xmin = 79.6909
				xmax = 79.8309
				text = "who"
			intervals [252]:
				xmin = 79.8309
				xmax = 80.2509
				text = "these"
			intervals [253]:
				xmin = 80.2509
				xmax = 81.3916
				text = ""
			intervals [254]:
				xmin = 81.3916
				xmax = 81.6116
				text = "pro"
			intervals [255]:
				xmin = 81.6116
				xmax = 81.9516
				text = "players"
			intervals [256]:
				xmin = 81.9516
				xmax = 82.0916
				text = "are"
			intervals [257]:
				xmin = 82.0916
				xmax = 82.4616
				text = "anymore"
			intervals [258]:
				xmin = 82.4616
				xmax = 82.5016
				text = ""
			intervals [259]:
				xmin = 82.5016
				xmax = 83.0816
				text = "because"
			intervals [260]:
				xmin = 83.0816
				xmax = 83.4691
				text = ""
			intervals [261]:
				xmin = 83.4691
				xmax = 83.5991
				text = "you"
			intervals [262]:
				xmin = 83.5991
				xmax = 83.9191
				text = "don't"
			intervals [263]:
				xmin = 83.9191
				xmax = 84.2273
				text = ""
			intervals [264]:
				xmin = 84.2273
				xmax = 84.5873
				text = "they're"
			intervals [265]:
				xmin = 84.5873
				xmax = 84.6173
				text = ""
			intervals [266]:
				xmin = 84.6173
				xmax = 84.9073
				text = "they're"
			intervals [267]:
				xmin = 84.9073
				xmax = 85.1173
				text = "one"
			intervals [268]:
				xmin = 85.1173
				xmax = 85.2273
				text = "and"
			intervals [269]:
				xmin = 85.2273
				xmax = 85.5073
				text = "done"
			intervals [270]:
				xmin = 85.5073
				xmax = 85.6773
				text = "in"
			intervals [271]:
				xmin = 85.6773
				xmax = 86.3373
				text = "college"
			intervals [272]:
				xmin = 86.3373
				xmax = 86.7196
				text = ""
			intervals [273]:
				xmin = 86.7196
				xmax = 86.8996
				text = "and"
			intervals [274]:
				xmin = 86.8996
				xmax = 87.1396
				text = "then"
			intervals [275]:
				xmin = 87.1396
				xmax = 87.4796
				text = "they're"
			intervals [276]:
				xmin = 87.4796
				xmax = 87.5096
				text = ""
			intervals [277]:
				xmin = 87.5096
				xmax = 87.7396
				text = "in"
			intervals [278]:
				xmin = 87.7396
				xmax = 87.8496
				text = "the"
			intervals [279]:
				xmin = 87.8496
				xmax = 88.3996
				text = "pros"
			intervals [280]:
				xmin = 88.3996
				xmax = 88.8296
				text = "and"
			intervals [281]:
				xmin = 88.8296
				xmax = 88.9396
				text = ""
			intervals [282]:
				xmin = 88.9396
				xmax = 89.1796
				text = "you"
			intervals [283]:
				xmin = 89.1796
				xmax = 89.2196
				text = ""
			intervals [284]:
				xmin = 89.2196
				xmax = 89.4396
				text = "hear"
			intervals [285]:
				xmin = 89.4396
				xmax = 89.5996
				text = "their"
			intervals [286]:
				xmin = 89.5996
				xmax = 89.9496
				text = "name"
			intervals [287]:
				xmin = 89.9496
				xmax = 90.1096
				text = "and"
			intervals [288]:
				xmin = 90.1096
				xmax = 90.2396
				text = "you"
			intervals [289]:
				xmin = 90.2396
				xmax = 90.6696
				text = "go"
			intervals [290]:
				xmin = 90.6696
				xmax = 91.2042
				text = ""
			intervals [291]:
				xmin = 91.2042
				xmax = 91.3542
				text = "well"
			intervals [292]:
				xmin = 91.3542
				xmax = 91.4742
				text = "who"
			intervals [293]:
				xmin = 91.4742
				xmax = 91.6742
				text = "was"
			intervals [294]:
				xmin = 91.6742
				xmax = 91.8942
				text = "that"
			intervals [295]:
				xmin = 91.8942
				xmax = 91.9242
				text = ""
			intervals [296]:
				xmin = 91.9242
				xmax = 92.0242
				text = "and"
			intervals [297]:
				xmin = 92.0242
				xmax = 92.1642
				text = "where"
			intervals [298]:
				xmin = 92.1642
				xmax = 92.2842
				text = "did"
			intervals [299]:
				xmin = 92.2842
				xmax = 92.3942
				text = "they"
			intervals [300]:
				xmin = 92.3942
				xmax = 92.6442
				text = "come"
			intervals [301]:
				xmin = 92.6442
				xmax = 92.6742
				text = ""
			intervals [302]:
				xmin = 92.6742
				xmax = 92.9142
				text = "from"
			intervals [303]:
				xmin = 92.9142
				xmax = 94.6433
				text = ""
			intervals [304]:
				xmin = 94.6433
				xmax = 95.0633
				text = "and"
			intervals [305]:
				xmin = 95.0633
				xmax = 95.7533
				text = "so"
			intervals [306]:
				xmin = 95.7533
				xmax = 95.7933
				text = ""
			intervals [307]:
				xmin = 95.7933
				xmax = 96.2833
				text = "i"
			intervals [308]:
				xmin = 96.2833
				xmax = 96.3133
				text = ""
			intervals [309]:
				xmin = 96.3133
				xmax = 96.7133
				text = "i"
			intervals [310]:
				xmin = 96.7133
				xmax = 96.7833
				text = ""
			intervals [311]:
				xmin = 96.7833
				xmax = 96.9733
				text = "i"
			intervals [312]:
				xmin = 96.9733
				xmax = 97.0033
				text = ""
			intervals [313]:
				xmin = 97.0033
				xmax = 97.1833
				text = "don't"
			intervals [314]:
				xmin = 97.1833
				xmax = 97.813
				text = ""
			intervals [315]:
				xmin = 97.813
				xmax = 98.493
				text = "follow"
			intervals [316]:
				xmin = 98.493
				xmax = 99.5336
				text = ""
			intervals [317]:
				xmin = 99.5336
				xmax = 99.7036
				text = "it"
			intervals [318]:
				xmin = 99.7036
				xmax = 99.7636
				text = ""
			intervals [319]:
				xmin = 99.7636
				xmax = 100.0536
				text = "like"
			intervals [320]:
				xmin = 100.0536
				xmax = 100.3436
				text = "i"
			intervals [321]:
				xmin = 100.3436
				xmax = 100.6638
				text = ""
			intervals [322]:
				xmin = 100.6638
				xmax = 100.8438
				text = "like"
			intervals [323]:
				xmin = 100.8438
				xmax = 100.8738
				text = "i"
			intervals [324]:
				xmin = 100.8738
				xmax = 101.2238
				text = "used"
			intervals [325]:
				xmin = 101.2238
				xmax = 101.3938
				text = "to"
			intervals [326]:
				xmin = 101.3938
				xmax = 101.4638
				text = ""
			intervals [327]:
				xmin = 101.4638
				xmax = 101.6538
				text = "and"
			intervals [328]:
				xmin = 101.6538
				xmax = 102.2815
				text = ""
			intervals [329]:
				xmin = 102.2815
				xmax = 102.5815
				text = "i"
			intervals [330]:
				xmin = 102.5815
				xmax = 102.9494
				text = ""
			intervals [331]:
				xmin = 102.9494
				xmax = 103.1094
				text = "i"
			intervals [332]:
				xmin = 103.1094
				xmax = 103.1894
				text = "d"
			intervals [333]:
				xmin = 103.1894
				xmax = 103.4294
				text = "sort"
			intervals [334]:
				xmin = 103.4294
				xmax = 103.5094
				text = "of"
			intervals [335]:
				xmin = 103.5094
				xmax = 103.8294
				text = "know"
			intervals [336]:
				xmin = 103.8294
				xmax = 103.8594
				text = ""
			intervals [337]:
				xmin = 103.8594
				xmax = 103.9994
				text = "the"
			intervals [338]:
				xmin = 103.9994
				xmax = 104.2294
				text = ""
			intervals [339]:
				xmin = 104.2294
				xmax = 104.3794
				text = "the"
			intervals [340]:
				xmin = 104.3794
				xmax = 104.4994
				text = ""
			intervals [341]:
				xmin = 104.4994
				xmax = 104.7094
				text = "the"
			intervals [342]:
				xmin = 104.7094
				xmax = 104.7394
				text = ""
			intervals [343]:
				xmin = 104.7394
				xmax = 105.1994
				text = "names"
			intervals [344]:
				xmin = 105.1994
				xmax = 105.5494
				text = "were"
			intervals [345]:
				xmin = 105.5494
				xmax = 105.5794
				text = ""
			intervals [346]:
				xmin = 105.5794
				xmax = 106.0594
				text = "household"
			intervals [347]:
				xmin = 106.0594
				xmax = 106.5394
				text = "names"
			intervals [348]:
				xmin = 106.5394
				xmax = 107.0752
				text = ""
			intervals [349]:
				xmin = 107.0752
				xmax = 107.6652
				text = "um"
			intervals [350]:
				xmin = 107.6652
				xmax = 108.0071
				text = ""
			intervals [351]:
				xmin = 108.0071
				xmax = 108.3371
				text = "but"
			intervals [352]:
				xmin = 108.3371
				xmax = 108.6059
				text = ""
			intervals [353]:
				xmin = 108.6059
				xmax = 108.6959
				text = "when"
			intervals [354]:
				xmin = 108.6959
				xmax = 108.8159
				text = "you"
			intervals [355]:
				xmin = 108.8159
				xmax = 109.1559
				text = "start"
			intervals [356]:
				xmin = 109.1559
				xmax = 109.3363
				text = ""
			intervals [357]:
				xmin = 109.3363
				xmax = 109.5963
				text = "going"
			intervals [358]:
				xmin = 109.5963
				xmax = 109.8863
				text = "past"
			intervals [359]:
				xmin = 109.8863
				xmax = 110.0363
				text = "some"
			intervals [360]:
				xmin = 110.0363
				xmax = 110.0663
				text = ""
			intervals [361]:
				xmin = 110.0663
				xmax = 110.1263
				text = "of"
			intervals [362]:
				xmin = 110.1263
				xmax = 110.3463
				text = "them"
			intervals [363]:
				xmin = 110.3463
				xmax = 110.3763
				text = ""
			intervals [364]:
				xmin = 110.3763
				xmax = 110.4663
				text = "and"
			intervals [365]:
				xmin = 110.4663
				xmax = 110.5563
				text = "you"
			intervals [366]:
				xmin = 110.5563
				xmax = 110.8263
				text = "ask"
			intervals [367]:
				xmin = 110.8263
				xmax = 110.9263
				text = "me"
			intervals [368]:
				xmin = 110.9263
				xmax = 111.1863
				text = "about"
			intervals [369]:
				xmin = 111.1863
				xmax = 111.2163
				text = ""
			intervals [370]:
				xmin = 111.2163
				xmax = 111.5363
				text = "so"
			intervals [371]:
				xmin = 111.5363
				xmax = 111.6563
				text = "and"
			intervals [372]:
				xmin = 111.6563
				xmax = 111.8763
				text = "so"
			intervals [373]:
				xmin = 111.8763
				xmax = 112.4222
				text = ""
			intervals [374]:
				xmin = 112.4222
				xmax = 112.6022
				text = "i"
			intervals [375]:
				xmin = 112.6022
				xmax = 112.7222
				text = "don't"
			intervals [376]:
				xmin = 112.7222
				xmax = 112.7522
				text = ""
			intervals [377]:
				xmin = 112.7522
				xmax = 112.8222
				text = "know"
			intervals [378]:
				xmin = 112.8222
				xmax = 112.8622
				text = ""
			intervals [379]:
				xmin = 112.8622
				xmax = 112.9222
				text = "who"
			intervals [380]:
				xmin = 112.9222
				xmax = 112.9722
				text = ""
			intervals [381]:
				xmin = 112.9722
				xmax = 113.1022
				text = "that"
			intervals [382]:
				xmin = 113.1022
				xmax = 113.1322
				text = ""
			intervals [383]:
				xmin = 113.1322
				xmax = 113.4922
				text = "is"
			intervals [384]:
				xmin = 113.4922
				xmax = 113.6644
				text = ""
			intervals [385]:
				xmin = 113.6644
				xmax = 113.7244
				text = "and"
			intervals [386]:
				xmin = 113.7244
				xmax = 113.8144
				text = "who"
			intervals [387]:
				xmin = 113.8144
				xmax = 113.9444
				text = "they"
			intervals [388]:
				xmin = 113.9444
				xmax = 114.1744
				text = "play"
			intervals [389]:
				xmin = 114.1744
				xmax = 114.9244
				text = "for"
			intervals [390]:
				xmin = 114.9244
				xmax = 115.0244
				text = ""
			intervals [391]:
				xmin = 115.0244
				xmax = 115.0744
				text = "or"
			intervals [392]:
				xmin = 115.0744
				xmax = 115.1344
				text = ""
			intervals [393]:
				xmin = 115.1344
				xmax = 115.1744
				text = "or"
			intervals [394]:
				xmin = 115.1744
				xmax = 116.0346
				text = ""
			intervals [395]:
				xmin = 116.0346
				xmax = 116.2046
				text = "any"
			intervals [396]:
				xmin = 116.2046
				xmax = 116.2446
				text = ""
			intervals [397]:
				xmin = 116.2446
				xmax = 116.3146
				text = "of"
			intervals [398]:
				xmin = 116.3146
				xmax = 116.5946
				text = "that"
			intervals [399]:
				xmin = 116.5946
				xmax = 117.0447
				text = ""
			intervals [400]:
				xmin = 117.0447
				xmax = 117.2247
				text = "so"
			intervals [401]:
				xmin = 117.2247
				xmax = 117.2947
				text = "i"
			intervals [402]:
				xmin = 117.2947
				xmax = 117.5447
				text = "don't"
			intervals [403]:
				xmin = 117.5447
				xmax = 117.5747
				text = ""
			intervals [404]:
				xmin = 117.5747
				xmax = 117.6747
				text = "i"
			intervals [405]:
				xmin = 117.6747
				xmax = 117.8447
				text = "don't"
			intervals [406]:
				xmin = 117.8447
				xmax = 118.2247
				text = "follow"
			intervals [407]:
				xmin = 118.2247
				xmax = 118.3047
				text = "it"
			intervals [408]:
				xmin = 118.3047
				xmax = 118.3347
				text = ""
			intervals [409]:
				xmin = 118.3347
				xmax = 118.5547
				text = "as"
			intervals [410]:
				xmin = 118.5547
				xmax = 118.6047
				text = ""
			intervals [411]:
				xmin = 118.6047
				xmax = 118.8447
				text = "as"
			intervals [412]:
				xmin = 118.8447
				xmax = 119.1147
				text = "much"
			intervals [413]:
				xmin = 119.1147
				xmax = 119.2647
				text = "as"
			intervals [414]:
				xmin = 119.2647
				xmax = 119.3747
				text = "i"
			intervals [415]:
				xmin = 119.3747
				xmax = 119.4047
				text = ""
			intervals [416]:
				xmin = 119.4047
				xmax = 119.6047
				text = "used"
			intervals [417]:
				xmin = 119.6047
				xmax = 119.7747
				text = "to"
			intervals [418]:
				xmin = 119.7747
				xmax = 119.9147
				text = "and"
			intervals [419]:
				xmin = 119.9147
				xmax = 120.2715
				text = ""
			intervals [420]:
				xmin = 120.2715
				xmax = 120.5715
				text = "even"
			intervals [421]:
				xmin = 120.5715
				xmax = 120.7315
				text = "with"
			intervals [422]:
				xmin = 120.7315
				xmax = 121.2115
				text = "college"
			intervals [423]:
				xmin = 121.2115
				xmax = 121.5015
				text = "now"
			intervals [424]:
				xmin = 121.5015
				xmax = 121.5415
				text = "i"
			intervals [425]:
				xmin = 121.5415
				xmax = 121.7115
				text = "mean"
			intervals [426]:
				xmin = 121.7115
				xmax = 121.8715
				text = ""
			intervals [427]:
				xmin = 121.8715
				xmax = 122.1115
				text = "i"
			intervals [428]:
				xmin = 122.1115
				xmax = 122.1415
				text = ""
			intervals [429]:
				xmin = 122.1415
				xmax = 122.3915
				text = "i"
			intervals [430]:
				xmin = 122.3915
				xmax = 122.4215
				text = "<unk>"
			intervals [431]:
				xmin = 122.4215
				xmax = 122.5815
				text = ""
			intervals [432]:
				xmin = 122.5815
				xmax = 122.7815
				text = "i"
			intervals [433]:
				xmin = 122.7815
				xmax = 122.8115
				text = "<unk>"
			intervals [434]:
				xmin = 122.8115
				xmax = 122.8815
				text = ""
			intervals [435]:
				xmin = 122.8815
				xmax = 123.5215
				text = "follow"
			intervals [436]:
				xmin = 123.5215
				xmax = 123.965
				text = ""
			intervals [437]:
				xmin = 123.965
				xmax = 124.225
				text = "the"
			intervals [438]:
				xmin = 124.225
				xmax = 124.265
				text = ""
			intervals [439]:
				xmin = 124.265
				xmax = 124.725
				text = "the"
			intervals [440]:
				xmin = 124.725
				xmax = 125.165
				text = "um"
			intervals [441]:
				xmin = 125.165
				xmax = 125.3541
				text = ""
			intervals [442]:
				xmin = 125.3541
				xmax = 125.6441
				text = "march"
			intervals [443]:
				xmin = 125.6441
				xmax = 126.2241
				text = "madness"
			intervals [444]:
				xmin = 126.2241
				xmax = 127.0343
				text = ""
			intervals [445]:
				xmin = 127.0343
				xmax = 127.2843
				text = "but"
			intervals [446]:
				xmin = 127.2843
				xmax = 127.4343
				text = ""
			intervals [447]:
				xmin = 127.4343
				xmax = 127.5343
				text = "i"
			intervals [448]:
				xmin = 127.5343
				xmax = 127.5743
				text = ""
			intervals [449]:
				xmin = 127.5743
				xmax = 127.8243
				text = "during"
			intervals [450]:
				xmin = 127.8243
				xmax = 127.9243
				text = "the"
			intervals [451]:
				xmin = 127.9243
				xmax = 128.2643
				text = "season"
			intervals [452]:
				xmin = 128.2643
				xmax = 128.3543
				text = "the"
			intervals [453]:
				xmin = 128.3543
				xmax = 128.6043
				text = "season"
			intervals [454]:
				xmin = 128.6043
				xmax = 128.6943
				text = "is"
			intervals [455]:
				xmin = 128.6943
				xmax = 128.9043
				text = "still"
			intervals [456]:
				xmin = 128.9043
				xmax = 129.1343
				text = "so"
			intervals [457]:
				xmin = 129.1343
				xmax = 129.4243
				text = "long"
			intervals [458]:
				xmin = 129.4243
				xmax = 129.8347
				text = ""
			intervals [459]:
				xmin = 129.8347
				xmax = 129.9547
				text = "there"
			intervals [460]:
				xmin = 129.9547
				xmax = 129.9947
				text = "s"
			intervals [461]:
				xmin = 129.9947
				xmax = 130.1747
				text = "so"
			intervals [462]:
				xmin = 130.1747
				xmax = 130.3647
				text = "many"
			intervals [463]:
				xmin = 130.3647
				xmax = 130.7447
				text = "games"
			intervals [464]:
				xmin = 130.7447
				xmax = 130.8047
				text = "it"
			intervals [465]:
				xmin = 130.8047
				xmax = 130.8347
				text = "s"
			intervals [466]:
				xmin = 130.8347
				xmax = 131.0247
				text = "hard"
			intervals [467]:
				xmin = 131.0247
				xmax = 131.0947
				text = "to"
			intervals [468]:
				xmin = 131.0947
				xmax = 131.3947
				text = "keep"
			intervals [469]:
				xmin = 131.3947
				xmax = 131.5347
				text = "up"
			intervals [470]:
				xmin = 131.5347
				xmax = 131.6547
				text = "with"
			intervals [471]:
				xmin = 131.6547
				xmax = 131.8047
				text = "them"
			intervals [472]:
				xmin = 131.8047
				xmax = 132.4202
				text = ""
			intervals [473]:
				xmin = 132.4202
				xmax = 133.1202
				text = "and"
			intervals [474]:
				xmin = 133.1202
				xmax = 133.1901
				text = ""
			intervals [475]:
				xmin = 133.1901
				xmax = 133.5801
				text = "there"
			intervals [476]:
				xmin = 133.5801
				xmax = 133.6101
				text = "are"
			intervals [477]:
				xmin = 133.6101
				xmax = 133.6701
				text = ""
			intervals [478]:
				xmin = 133.6701
				xmax = 133.7901
				text = "there"
			intervals [479]:
				xmin = 133.7901
				xmax = 133.8201
				text = "are"
			intervals [480]:
				xmin = 133.8201
				xmax = 133.8901
				text = "a"
			intervals [481]:
				xmin = 133.8901
				xmax = 134.1001
				text = "lot"
			intervals [482]:
				xmin = 134.1001
				xmax = 134.1701
				text = "of"
			intervals [483]:
				xmin = 134.1701
				xmax = 134.6701
				text = "teams"
			intervals [484]:
				xmin = 134.6701
				xmax = 134.8801
				text = "and"
			intervals [485]:
				xmin = 134.8801
				xmax = 134.9101
				text = ""
			intervals [486]:
				xmin = 134.9101
				xmax = 135.1001
				text = "there"
			intervals [487]:
				xmin = 135.1001
				xmax = 135.1301
				text = "are"
			intervals [488]:
				xmin = 135.1301
				xmax = 135.1601
				text = "a"
			intervals [489]:
				xmin = 135.1601
				xmax = 135.3501
				text = "lot"
			intervals [490]:
				xmin = 135.3501
				xmax = 135.4301
				text = "of"
			intervals [491]:
				xmin = 135.4301
				xmax = 135.9901
				text = "players"
			intervals [492]:
				xmin = 135.9901
				xmax = 136.2401
				text = "and"
			intervals [493]:
				xmin = 136.2401
				xmax = 136.8137
				text = ""
			intervals [494]:
				xmin = 136.8137
				xmax = 136.9437
				text = "you"
			intervals [495]:
				xmin = 136.9437
				xmax = 137.1637
				text = "know"
			intervals [496]:
				xmin = 137.1637
				xmax = 137.3837
				text = "they"
			intervals [497]:
				xmin = 137.3837
				xmax = 137.4637
				text = ""
			intervals [498]:
				xmin = 137.4637
				xmax = 137.6837
				text = "they"
			intervals [499]:
				xmin = 137.6837
				xmax = 137.8875
				text = ""
			intervals [500]:
				xmin = 137.8875
				xmax = 138.1475
				text = "they"
			intervals [501]:
				xmin = 138.1475
				xmax = 138.1975
				text = ""
			intervals [502]:
				xmin = 138.1975
				xmax = 138.4175
				text = "come"
			intervals [503]:
				xmin = 138.4175
				xmax = 138.5775
				text = "and"
			intervals [504]:
				xmin = 138.5775
				xmax = 138.7975
				text = "go"
			intervals [505]:
				xmin = 138.7975
				xmax = 139.0875
				text = "so"
			intervals [506]:
				xmin = 139.0875
				xmax = 139.5475
				text = "quickly"
			intervals [507]:
				xmin = 139.5475
				xmax = 139.6775
				text = "you"
			intervals [508]:
				xmin = 139.6775
				xmax = 139.9075
				text = "just"
			intervals [509]:
				xmin = 139.9075
				xmax = 140.1375
				text = "can't"
			intervals [510]:
				xmin = 140.1375
				xmax = 140.4075
				text = "keep"
			intervals [511]:
				xmin = 140.4075
				xmax = 140.5575
				text = "up"
			intervals [512]:
				xmin = 140.5575
				xmax = 140.7075
				text = "with"
			intervals [513]:
				xmin = 140.7075
				xmax = 140.7375
				text = ""
			intervals [514]:
				xmin = 140.7375
				xmax = 140.9175
				text = "them"
			intervals [515]:
				xmin = 140.9175
				xmax = 141.0875
				text = "and"
			intervals [516]:
				xmin = 141.0875
				xmax = 141.4483
				text = ""
			intervals [517]:
				xmin = 141.4483
				xmax = 141.6183
				text = "so"
			intervals [518]:
				xmin = 141.6183
				xmax = 141.7283
				text = "you"
			intervals [519]:
				xmin = 141.7283
				xmax = 141.8883
				text = "don't"
			intervals [520]:
				xmin = 141.8883
				xmax = 142.0883
				text = "have"
			intervals [521]:
				xmin = 142.0883
				xmax = 142.1983
				text = "the"
			intervals [522]:
				xmin = 142.1983
				xmax = 142.6783
				text = "opportunity"
			intervals [523]:
				xmin = 142.6783
				xmax = 142.7683
				text = "to"
			intervals [524]:
				xmin = 142.7683
				xmax = 143.0183
				text = "sort"
			intervals [525]:
				xmin = 143.0183
				xmax = 143.0883
				text = "of"
			intervals [526]:
				xmin = 143.0883
				xmax = 143.9159
				text = ""
			intervals [527]:
				xmin = 143.9159
				xmax = 144.2559
				text = "become"
			intervals [528]:
				xmin = 144.2559
				xmax = 144.3459
				text = "a"
			intervals [529]:
				xmin = 144.3459
				xmax = 144.9659
				text = "fan"
			intervals [530]:
				xmin = 144.9659
				xmax = 145.0559
				text = ""
			intervals [531]:
				xmin = 145.0559
				xmax = 145.4659
				text = "of"
			intervals [532]:
				xmin = 145.4659
				xmax = 145.6659
				text = ""
			intervals [533]:
				xmin = 145.6659
				xmax = 146.1559
				text = "either"
			intervals [534]:
				xmin = 146.1559
				xmax = 146.1859
				text = ""
			intervals [535]:
				xmin = 146.1859
				xmax = 146.3559
				text = "a"
			intervals [536]:
				xmin = 146.3559
				xmax = 146.7059
				text = "particular"
			intervals [537]:
				xmin = 146.7059
				xmax = 147.1559
				text = "player"
			intervals [538]:
				xmin = 147.1559
				xmax = 147.1859
				text = ""
			intervals [539]:
				xmin = 147.1859
				xmax = 147.4459
				text = "or"
			intervals [540]:
				xmin = 147.4459
				xmax = 147.5659
				text = "a"
			intervals [541]:
				xmin = 147.5659
				xmax = 147.9659
				text = "particular"
			intervals [542]:
				xmin = 147.9659
				xmax = 147.9959
				text = ""
			intervals [543]:
				xmin = 147.9959
				xmax = 148.4059
				text = "team"
			intervals [544]:
				xmin = 148.4059
				xmax = 149.2084
				text = ""
			intervals [545]:
				xmin = 149.2084
				xmax = 149.7484
				text = "um"
			intervals [546]:
				xmin = 149.7484
				xmax = 149.9784
				text = ""
			intervals [547]:
				xmin = 149.9784
				xmax = 150.1184
				text = "in"
			intervals [548]:
				xmin = 150.1184
				xmax = 150.2184
				text = "the"
			intervals [549]:
				xmin = 150.2184
				xmax = 150.4184
				text = "way"
			intervals [550]:
				xmin = 150.4184
				xmax = 150.5484
				text = "that"
			intervals [551]:
				xmin = 150.5484
				xmax = 150.6684
				text = "we"
			intervals [552]:
				xmin = 150.6684
				xmax = 150.9784
				text = "used"
			intervals [553]:
				xmin = 150.9784
				xmax = 151.1684
				text = "to"
			intervals [554]:
				xmin = 151.1684
				xmax = 152.0146
				text = ""
			intervals [555]:
				xmin = 152.0146
				xmax = 152.1946
				text = "used"
			intervals [556]:
				xmin = 152.1946
				xmax = 152.2946
				text = "to"
			intervals [557]:
				xmin = 152.2946
				xmax = 152.4646
				text = "do"
			intervals [558]:
				xmin = 152.4646
				xmax = 152.7146
				text = "that"
			intervals [559]:
				xmin = 152.7146
				xmax = 161.6327
				text = ""
			intervals [560]:
				xmin = 161.6327
				xmax = 162.2027
				text = "yes"
			intervals [561]:
				xmin = 162.2027
				xmax = 162.6908
				text = ""
			intervals [562]:
				xmin = 162.6908
				xmax = 162.8708
				text = "yes"
			intervals [563]:
				xmin = 162.8708
				xmax = 171.158
				text = ""
			intervals [564]:
				xmin = 171.158
				xmax = 173.268
				text = "<unk>"
			intervals [565]:
				xmin = 173.268
				xmax = 178.946
				text = ""
			intervals [566]:
				xmin = 178.946
				xmax = 179.316
				text = "i'm"
			intervals [567]:
				xmin = 179.316
				xmax = 179.606
				text = "not"
			intervals [568]:
				xmin = 179.606
				xmax = 179.696
				text = "a"
			intervals [569]:
				xmin = 179.696
				xmax = 180.136
				text = "fan"
			intervals [570]:
				xmin = 180.136
				xmax = 180.236
				text = "of"
			intervals [571]:
				xmin = 180.236
				xmax = 181.196
				text = "musicals"
			intervals [572]:
				xmin = 181.196
				xmax = 181.486
				text = "i've"
			intervals [573]:
				xmin = 181.486
				xmax = 181.836
				text = "never"
			intervals [574]:
				xmin = 181.836
				xmax = 182.036
				text = "really"
			intervals [575]:
				xmin = 182.036
				xmax = 182.246
				text = "sort"
			intervals [576]:
				xmin = 182.246
				xmax = 182.316
				text = "of"
			intervals [577]:
				xmin = 182.316
				xmax = 182.496
				text = "been"
			intervals [578]:
				xmin = 182.496
				xmax = 182.566
				text = "a"
			intervals [579]:
				xmin = 182.566
				xmax = 182.866
				text = "fan"
			intervals [580]:
				xmin = 182.866
				xmax = 182.946
				text = "of"
			intervals [581]:
				xmin = 182.946
				xmax = 183.356
				text = "musicals"
			intervals [582]:
				xmin = 183.356
				xmax = 183.386
				text = ""
			intervals [583]:
				xmin = 183.386
				xmax = 183.726
				text = "every"
			intervals [584]:
				xmin = 183.726
				xmax = 184.036
				text = "now"
			intervals [585]:
				xmin = 184.036
				xmax = 184.196
				text = "and"
			intervals [586]:
				xmin = 184.196
				xmax = 184.436
				text = "then"
			intervals [587]:
				xmin = 184.436
				xmax = 184.6983
				text = ""
			intervals [588]:
				xmin = 184.6983
				xmax = 184.8183
				text = "i"
			intervals [589]:
				xmin = 184.8183
				xmax = 184.8683
				text = ""
			intervals [590]:
				xmin = 184.8683
				xmax = 184.9883
				text = "i"
			intervals [591]:
				xmin = 184.9883
				xmax = 185.3583
				text = "hate"
			intervals [592]:
				xmin = 185.3583
				xmax = 185.4983
				text = "i"
			intervals [593]:
				xmin = 185.4983
				xmax = 185.6583
				text = "know"
			intervals [594]:
				xmin = 185.6583
				xmax = 185.8583
				text = "i"
			intervals [595]:
				xmin = 185.8583
				xmax = 186.4283
				text = "i"
			intervals [596]:
				xmin = 186.4283
				xmax = 186.4583
				text = "i"
			intervals [597]:
				xmin = 186.4583
				xmax = 186.8083
				text = "listened"
			intervals [598]:
				xmin = 186.8083
				xmax = 186.9283
				text = "to"
			intervals [599]:
				xmin = 186.9283
				xmax = 187.1783
				text = "that"
			intervals [600]:
				xmin = 187.1783
				xmax = 187.2483
				text = "and"
			intervals [601]:
				xmin = 187.2483
				xmax = 187.3683
				text = "i'm"
			intervals [602]:
				xmin = 187.3683
				xmax = 187.6883
				text = "like"
			intervals [603]:
				xmin = 187.6883
				xmax = 187.7983
				text = "and"
			intervals [604]:
				xmin = 187.7983
				xmax = 187.8883
				text = "i"
			intervals [605]:
				xmin = 187.8883
				xmax = 188.0683
				text = "was"
			intervals [606]:
				xmin = 188.0683
				xmax = 188.3383
				text = "thinking"
			intervals [607]:
				xmin = 188.3383
				xmax = 188.4483
				text = "to"
			intervals [608]:
				xmin = 188.4483
				xmax = 188.8283
				text = "myself"
			intervals [609]:
				xmin = 188.8283
				xmax = 188.8983
				text = ""
			intervals [610]:
				xmin = 188.8983
				xmax = 189.0583
				text = "did"
			intervals [611]:
				xmin = 189.0583
				xmax = 189.1483
				text = "i"
			intervals [612]:
				xmin = 189.1483
				xmax = 189.3783
				text = "really"
			intervals [613]:
				xmin = 189.3783
				xmax = 189.5783
				text = "say"
			intervals [614]:
				xmin = 189.5783
				xmax = 189.7783
				text = "that"
			intervals [615]:
				xmin = 189.7783
				xmax = 189.8083
				text = ""
			intervals [616]:
				xmin = 189.8083
				xmax = 190.0883
				text = "like"
			intervals [617]:
				xmin = 190.0883
				xmax = 190.1383
				text = ""
			intervals [618]:
				xmin = 190.1383
				xmax = 190.3083
				text = "that"
			intervals [619]:
				xmin = 190.3083
				xmax = 190.3383
				text = ""
			intervals [620]:
				xmin = 190.3383
				xmax = 190.3683
				text = "oh"
			intervals [621]:
				xmin = 190.3683
				xmax = 190.5383
				text = "i"
			intervals [622]:
				xmin = 190.5383
				xmax = 190.8483
				text = "guess"
			intervals [623]:
				xmin = 190.8483
				xmax = 191.2504
				text = ""
			intervals [624]:
				xmin = 191.2504
				xmax = 191.2804
				text = "i"
			intervals [625]:
				xmin = 191.2804
				xmax = 191.3104
				text = ""
			intervals [626]:
				xmin = 191.3104
				xmax = 191.5804
				text = "guess"
			intervals [627]:
				xmin = 191.5804
				xmax = 191.6304
				text = "i"
			intervals [628]:
				xmin = 191.6304
				xmax = 192.0604
				text = "did"
			intervals [629]:
				xmin = 192.0604
				xmax = 192.2744
				text = ""
			intervals [630]:
				xmin = 192.2744
				xmax = 192.4044
				text = "and"
			intervals [631]:
				xmin = 192.4044
				xmax = 192.6144
				text = "i"
			intervals [632]:
				xmin = 192.6144
				xmax = 192.7144
				text = "and"
			intervals [633]:
				xmin = 192.7144
				xmax = 192.8644
				text = "i"
			intervals [634]:
				xmin = 192.8644
				xmax = 193.1144
				text = "don't"
			intervals [635]:
				xmin = 193.1144
				xmax = 193.3044
				text = "think"
			intervals [636]:
				xmin = 193.3044
				xmax = 193.4544
				text = "that"
			intervals [637]:
				xmin = 193.4544
				xmax = 193.5944
				text = "i've"
			intervals [638]:
				xmin = 193.5944
				xmax = 193.6244
				text = ""
			intervals [639]:
				xmin = 193.6244
				xmax = 194.0044
				text = "become"
			intervals [640]:
				xmin = 194.0044
				xmax = 194.1599
				text = ""
			intervals [641]:
				xmin = 194.1599
				xmax = 194.3299
				text = "i'm"
			intervals [642]:
				xmin = 194.3299
				xmax = 194.3599
				text = ""
			intervals [643]:
				xmin = 194.3599
				xmax = 194.4799
				text = "i'm"
			intervals [644]:
				xmin = 194.4799
				xmax = 194.6499
				text = "more"
			intervals [645]:
				xmin = 194.6499
				xmax = 195.1199
				text = "tolerant"
			intervals [646]:
				xmin = 195.1199
				xmax = 195.2299
				text = "of"
			intervals [647]:
				xmin = 195.2299
				xmax = 195.2599
				text = ""
			intervals [648]:
				xmin = 195.2599
				xmax = 195.4199
				text = "them"
			intervals [649]:
				xmin = 195.4199
				xmax = 195.4899
				text = "and"
			intervals [650]:
				xmin = 195.4899
				xmax = 195.6999
				text = "then"
			intervals [651]:
				xmin = 195.6999
				xmax = 195.8999
				text = "some"
			intervals [652]:
				xmin = 195.8999
				xmax = 195.9699
				text = "of"
			intervals [653]:
				xmin = 195.9699
				xmax = 196.1299
				text = "them"
			intervals [654]:
				xmin = 196.1299
				xmax = 196.2899
				text = "i"
			intervals [655]:
				xmin = 196.2899
				xmax = 196.3199
				text = ""
			intervals [656]:
				xmin = 196.3199
				xmax = 196.5099
				text = "i've"
			intervals [657]:
				xmin = 196.5099
				xmax = 196.7999
				text = "actually"
			intervals [658]:
				xmin = 196.7999
				xmax = 196.9999
				text = "come"
			intervals [659]:
				xmin = 196.9999
				xmax = 197.1199
				text = "to"
			intervals [660]:
				xmin = 197.1199
				xmax = 197.4399
				text = "enjoy"
			intervals [661]:
				xmin = 197.4399
				xmax = 197.7884
				text = ""
			intervals [662]:
				xmin = 197.7884
				xmax = 197.9784
				text = "so"
			intervals [663]:
				xmin = 197.9784
				xmax = 198.1184
				text = "i"
			intervals [664]:
				xmin = 198.1184
				xmax = 198.3484
				text = "w"
			intervals [665]:
				xmin = 198.3484
				xmax = 198.4184
				text = "i"
			intervals [666]:
				xmin = 198.4184
				xmax = 198.6084
				text = "don't"
			intervals [667]:
				xmin = 198.6084
				xmax = 198.7984
				text = "say"
			intervals [668]:
				xmin = 198.7984
				xmax = 198.9484
				text = "that"
			intervals [669]:
				xmin = 198.9484
				xmax = 199.0484
				text = "i"
			intervals [670]:
				xmin = 199.0484
				xmax = 199.2584
				text = "hate"
			intervals [671]:
				xmin = 199.2584
				xmax = 199.4584
				text = "them"
			intervals [672]:
				xmin = 199.4584
				xmax = 199.7681
				text = ""
			intervals [673]:
				xmin = 199.7681
				xmax = 199.9481
				text = "i'm"
			intervals [674]:
				xmin = 199.9481
				xmax = 199.9781
				text = ""
			intervals [675]:
				xmin = 199.9781
				xmax = 200.1581
				text = "i'm"
			intervals [676]:
				xmin = 200.1581
				xmax = 200.4681
				text = "probably"
			intervals [677]:
				xmin = 200.4681
				xmax = 200.6681
				text = "more"
			intervals [678]:
				xmin = 200.6681
				xmax = 201.2781
				text = "selective"
			intervals [679]:
				xmin = 201.2781
				xmax = 201.5581
				text = "about"
			intervals [680]:
				xmin = 201.5581
				xmax = 201.7581
				text = "which"
			intervals [681]:
				xmin = 201.7581
				xmax = 202.0081
				text = "ones"
			intervals [682]:
				xmin = 202.0081
				xmax = 202.3381
				text = "i"
			intervals [683]:
				xmin = 202.3381
				xmax = 202.4281
				text = "i"
			intervals [684]:
				xmin = 202.4281
				xmax = 202.4681
				text = ""
			intervals [685]:
				xmin = 202.4681
				xmax = 202.7081
				text = "find"
			intervals [686]:
				xmin = 202.7081
				xmax = 203.2181
				text = "interesting"
			intervals [687]:
				xmin = 203.2181
				xmax = 203.3181
				text = "and"
			intervals [688]:
				xmin = 203.3181
				xmax = 203.4481
				text = "i'm"
			intervals [689]:
				xmin = 203.4481
				xmax = 203.7981
				text = "interested"
			intervals [690]:
				xmin = 203.7981
				xmax = 203.9381
				text = "in"
			intervals [691]:
				xmin = 203.9381
				xmax = 204.2481
				text = "seeing"
			intervals [692]:
				xmin = 204.2481
				xmax = 204.7092
				text = ""
			intervals [693]:
				xmin = 204.7092
				xmax = 204.9092
				text = "but"
			intervals [694]:
				xmin = 204.9092
				xmax = 205.1092
				text = "i"
			intervals [695]:
				xmin = 205.1092
				xmax = 205.1392
				text = ""
			intervals [696]:
				xmin = 205.1392
				xmax = 205.3292
				text = "i"
			intervals [697]:
				xmin = 205.3292
				xmax = 205.4192
				text = ""
			intervals [698]:
				xmin = 205.4192
				xmax = 205.5692
				text = "i"
			intervals [699]:
				xmin = 205.5692
				xmax = 205.8492
				text = "do"
			intervals [700]:
				xmin = 205.8492
				xmax = 206.0392
				text = "not"
			intervals [701]:
				xmin = 206.0392
				xmax = 206.0692
				text = ""
			intervals [702]:
				xmin = 206.0692
				xmax = 206.2792
				text = "hate"
			intervals [703]:
				xmin = 206.2792
				xmax = 206.3492
				text = ""
			intervals [704]:
				xmin = 206.3492
				xmax = 206.9192
				text = "musicals"
			intervals [705]:
				xmin = 206.9192
				xmax = 210.9811
				text = ""
			intervals [706]:
				xmin = 210.9811
				xmax = 211.4811
				text = "um"
			intervals [707]:
				xmin = 211.4811
				xmax = 212.7987
				text = ""
			intervals [708]:
				xmin = 212.7987
				xmax = 212.8787
				text = "i"
			intervals [709]:
				xmin = 212.8787
				xmax = 213.0587
				text = "think"
			intervals [710]:
				xmin = 213.0587
				xmax = 213.1287
				text = "it"
			intervals [711]:
				xmin = 213.1287
				xmax = 213.3087
				text = "was"
			intervals [712]:
				xmin = 213.3087
				xmax = 213.6987
				text = "fela"
			intervals [713]:
				xmin = 213.6987
				xmax = 215.6539
				text = ""
			intervals [714]:
				xmin = 215.6539
				xmax = 216.1739
				text = "fela"
			intervals [715]:
				xmin = 216.1739
				xmax = 216.5697
				text = ""
			intervals [716]:
				xmin = 216.5697
				xmax = 216.7097
				text = "uh"
			intervals [717]:
				xmin = 216.7097
				xmax = 217.3246
				text = ""
			intervals [718]:
				xmin = 217.3246
				xmax = 217.6646
				text = "wasn't"
			intervals [719]:
				xmin = 217.6646
				xmax = 217.7446
				text = "it"
			intervals [720]:
				xmin = 217.7446
				xmax = 217.9446
				text = "called"
			intervals [721]:
				xmin = 217.9446
				xmax = 217.9746
				text = ""
			intervals [722]:
				xmin = 217.9746
				xmax = 218.2446
				text = "fela"
			intervals [723]:
				xmin = 218.2446
				xmax = 218.4046
				text = "what"
			intervals [724]:
				xmin = 218.4046
				xmax = 218.5646
				text = "was"
			intervals [725]:
				xmin = 218.5646
				xmax = 218.7246
				text = "that"
			intervals [726]:
				xmin = 218.7246
				xmax = 218.9246
				text = ""
			intervals [727]:
				xmin = 218.9246
				xmax = 219.2646
				text = "musical"
			intervals [728]:
				xmin = 219.2646
				xmax = 219.7646
				text = "called"
			intervals [729]:
				xmin = 219.7646
				xmax = 222.3586
				text = ""
			intervals [730]:
				xmin = 222.3586
				xmax = 222.4686
				text = "i"
			intervals [731]:
				xmin = 222.4686
				xmax = 222.5486
				text = ""
			intervals [732]:
				xmin = 222.5486
				xmax = 222.6486
				text = "thought"
			intervals [733]:
				xmin = 222.6486
				xmax = 222.7086
				text = "it"
			intervals [734]:
				xmin = 222.7086
				xmax = 222.8986
				text = "was"
			intervals [735]:
				xmin = 222.8986
				xmax = 223.1186
				text = "fela"
			intervals [736]:
				xmin = 223.1186
				xmax = 223.1486
				text = "i"
			intervals [737]:
				xmin = 223.1486
				xmax = 223.1786
				text = ""
			intervals [738]:
				xmin = 223.1786
				xmax = 223.3886
				text = "can't"
			intervals [739]:
				xmin = 223.3886
				xmax = 223.7186
				text = "remember"
			intervals [740]:
				xmin = 223.7186
				xmax = 223.7986
				text = "the"
			intervals [741]:
				xmin = 223.7986
				xmax = 224.1186
				text = "name"
			intervals [742]:
				xmin = 224.1186
				xmax = 224.1886
				text = "of"
			intervals [743]:
				xmin = 224.1886
				xmax = 224.3586
				text = "it"
			intervals [744]:
				xmin = 224.3586
				xmax = 225.0735
				text = ""
			intervals [745]:
				xmin = 225.0735
				xmax = 225.2535
				text = "over"
			intervals [746]:
				xmin = 225.2535
				xmax = 225.5335
				text = "here"
			intervals [747]:
				xmin = 225.5335
				xmax = 225.6535
				text = "at"
			intervals [748]:
				xmin = 225.6535
				xmax = 226.0035
				text = "the"
			intervals [749]:
				xmin = 226.0035
				xmax = 226.2669
				text = ""
			intervals [750]:
				xmin = 226.2669
				xmax = 226.6769
				text = "here"
			intervals [751]:
				xmin = 226.6769
				xmax = 226.7869
				text = "in"
			intervals [752]:
				xmin = 226.7869
				xmax = 226.9744
				text = ""
			intervals [753]:
				xmin = 226.9744
				xmax = 227.1144
				text = "it"
			intervals [754]:
				xmin = 227.1144
				xmax = 227.2544
				text = "was"
			intervals [755]:
				xmin = 227.2544
				xmax = 227.6444
				text = "playing"
			intervals [756]:
				xmin = 227.6444
				xmax = 228.5176
				text = ""
			intervals [757]:
				xmin = 228.5176
				xmax = 228.6376
				text = "it"
			intervals [758]:
				xmin = 228.6376
				xmax = 228.7476
				text = "was"
			intervals [759]:
				xmin = 228.7476
				xmax = 228.9776
				text = "playing"
			intervals [760]:
				xmin = 228.9776
				xmax = 229.1576
				text = "around"
			intervals [761]:
				xmin = 229.1576
				xmax = 229.2176
				text = "the"
			intervals [762]:
				xmin = 229.2176
				xmax = 229.5576
				text = "country"
			intervals [763]:
				xmin = 229.5576
				xmax = 229.6476
				text = "but"
			intervals [764]:
				xmin = 229.6476
				xmax = 229.7076
				text = "it"
			intervals [765]:
				xmin = 229.7076
				xmax = 229.7976
				text = "was"
			intervals [766]:
				xmin = 229.7976
				xmax = 230.0176
				text = "playing"
			intervals [767]:
				xmin = 230.0176
				xmax = 230.1276
				text = "at"
			intervals [768]:
				xmin = 230.1276
				xmax = 230.1876
				text = "the"
			intervals [769]:
				xmin = 230.1876
				xmax = 230.4576
				text = "theater"
			intervals [770]:
				xmin = 230.4576
				xmax = 230.6376
				text = "right"
			intervals [771]:
				xmin = 230.6376
				xmax = 230.7676
				text = "up"
			intervals [772]:
				xmin = 230.7676
				xmax = 230.9676
				text = "here"
			intervals [773]:
				xmin = 230.9676
				xmax = 231.3676
				text = "seventh"
			intervals [774]:
				xmin = 231.3676
				xmax = 231.5176
				text = "and"
			intervals [775]:
				xmin = 231.5176
				xmax = 231.7285
				text = ""
			intervals [776]:
				xmin = 231.7285
				xmax = 231.9885
				text = "across"
			intervals [777]:
				xmin = 231.9885
				xmax = 232.1185
				text = "from"
			intervals [778]:
				xmin = 232.1185
				xmax = 232.1885
				text = "the"
			intervals [779]:
				xmin = 232.1885
				xmax = 232.6585
				text = "verizon"
			intervals [780]:
				xmin = 232.6585
				xmax = 232.9685
				text = "center"
			intervals [781]:
				xmin = 232.9685
				xmax = 235.9633
				text = ""
			intervals [782]:
				xmin = 235.9633
				xmax = 236.1133
				text = "no"
			intervals [783]:
				xmin = 236.1133
				xmax = 236.2033
				text = "it"
			intervals [784]:
				xmin = 236.2033
				xmax = 236.4433
				text = "was"
			intervals [785]:
				xmin = 236.4433
				xmax = 236.5433
				text = "it"
			intervals [786]:
				xmin = 236.5433
				xmax = 236.6233
				text = "s"
			intervals [787]:
				xmin = 236.6233
				xmax = 236.7533
				text = "at"
			intervals [788]:
				xmin = 236.7533
				xmax = 236.8633
				text = "the"
			intervals [789]:
				xmin = 236.8633
				xmax = 237.1933
				text = "theater"
			intervals [790]:
				xmin = 237.1933
				xmax = 237.3333
				text = "but"
			intervals [791]:
				xmin = 237.3333
				xmax = 237.4133
				text = "it"
			intervals [792]:
				xmin = 237.4133
				xmax = 237.5533
				text = "s"
			intervals [793]:
				xmin = 237.5533
				xmax = 237.8163
				text = ""
			intervals [794]:
				xmin = 237.8163
				xmax = 237.9363
				text = "it"
			intervals [795]:
				xmin = 237.9363
				xmax = 238.0863
				text = "was"
			intervals [796]:
				xmin = 238.0863
				xmax = 238.2663
				text = "not"
			intervals [797]:
				xmin = 238.2663
				xmax = 238.3163
				text = "a"
			intervals [798]:
				xmin = 238.3163
				xmax = 238.8563
				text = "shakespeare"
			intervals [799]:
				xmin = 238.8563
				xmax = 239.6353
				text = ""
			intervals [800]:
				xmin = 239.6353
				xmax = 240.1153
				text = "no"
			intervals [801]:
				xmin = 240.1153
				xmax = 240.199
				text = ""
			intervals [802]:
				xmin = 240.199
				xmax = 240.429
				text = "no"
			intervals [803]:
				xmin = 240.429
				xmax = 240.539
				text = "it"
			intervals [804]:
				xmin = 240.539
				xmax = 240.829
				text = "wasn't"
			intervals [805]:
				xmin = 240.829
				xmax = 240.879
				text = "a"
			intervals [806]:
				xmin = 240.879
				xmax = 241.269
				text = "shakespeare"
			intervals [807]:
				xmin = 241.269
				xmax = 241.499
				text = "play"
			intervals [808]:
				xmin = 241.499
				xmax = 241.579
				text = "it"
			intervals [809]:
				xmin = 241.579
				xmax = 241.869
				text = "was"
			intervals [810]:
				xmin = 241.869
				xmax = 241.929
				text = ""
			intervals [811]:
				xmin = 241.929
				xmax = 242.079
				text = "i"
			intervals [812]:
				xmin = 242.079
				xmax = 242.299
				text = "thought"
			intervals [813]:
				xmin = 242.299
				xmax = 242.359
				text = "it"
			intervals [814]:
				xmin = 242.359
				xmax = 242.509
				text = "was"
			intervals [815]:
				xmin = 242.509
				xmax = 242.699
				text = "called"
			intervals [816]:
				xmin = 242.699
				xmax = 243.079
				text = "fela"
			intervals [817]:
				xmin = 243.079
				xmax = 244.6416
				text = ""
			intervals [818]:
				xmin = 244.6416
				xmax = 244.7516
				text = "it"
			intervals [819]:
				xmin = 244.7516
				xmax = 244.9016
				text = "was"
			intervals [820]:
				xmin = 244.9016
				xmax = 245.2316
				text = "actually"
			intervals [821]:
				xmin = 245.2316
				xmax = 245.4916
				text = "at"
			intervals [822]:
				xmin = 245.4916
				xmax = 245.6816
				text = "the"
			intervals [823]:
				xmin = 245.6816
				xmax = 246.1516
				text = "shakespeare"
			intervals [824]:
				xmin = 246.1516
				xmax = 246.5016
				text = "theater"
			intervals [825]:
				xmin = 246.5016
				xmax = 246.5316
				text = ""
			intervals [826]:
				xmin = 246.5316
				xmax = 246.8616
				text = "yeah"
			intervals [827]:
				xmin = 246.8616
				xmax = 246.9016
				text = ""
			intervals [828]:
				xmin = 246.9016
				xmax = 247.1716
				text = "yeah"
			intervals [829]:
				xmin = 247.1716
				xmax = 247.4732
				text = ""
			intervals [830]:
				xmin = 247.4732
				xmax = 247.6932
				text = "that"
			intervals [831]:
				xmin = 247.6932
				xmax = 247.8232
				text = "was"
			intervals [832]:
				xmin = 247.8232
				xmax = 248.0032
				text = "one"
			intervals [833]:
				xmin = 248.0032
				xmax = 248.0932
				text = "i"
			intervals [834]:
				xmin = 248.0932
				xmax = 248.3832
				text = "really"
			intervals [835]:
				xmin = 248.3832
				xmax = 248.7632
				text = "enjoyed"
			intervals [836]:
				xmin = 248.7632
				xmax = 249.1438
				text = ""
			intervals [837]:
				xmin = 249.1438
				xmax = 249.4938
				text = "um"
			intervals [838]:
				xmin = 249.4938
				xmax = 249.5538
				text = "and"
			intervals [839]:
				xmin = 249.5538
				xmax = 249.6638
				text = "there"
			intervals [840]:
				xmin = 249.6638
				xmax = 249.8038
				text = "there"
			intervals [841]:
				xmin = 249.8038
				xmax = 249.9438
				text = ""
			intervals [842]:
				xmin = 249.9438
				xmax = 250.0738
				text = "have"
			intervals [843]:
				xmin = 250.0738
				xmax = 250.2238
				text = "been"
			intervals [844]:
				xmin = 250.2238
				xmax = 250.3138
				text = "a"
			intervals [845]:
				xmin = 250.3138
				xmax = 250.4638
				text = "few"
			intervals [846]:
				xmin = 250.4638
				xmax = 250.6838
				text = "ones"
			intervals [847]:
				xmin = 250.6838
				xmax = 250.7438
				text = "i"
			intervals [848]:
				xmin = 250.7438
				xmax = 250.9438
				text = "can't"
			intervals [849]:
				xmin = 250.9438
				xmax = 251.3938
				text = "remember"
			intervals [850]:
				xmin = 251.3938
				xmax = 251.4538
				text = "i"
			intervals [851]:
				xmin = 251.4538
				xmax = 251.6838
				text = "haven't"
			intervals [852]:
				xmin = 251.6838
				xmax = 251.7938
				text = "been"
			intervals [853]:
				xmin = 251.7938
				xmax = 251.8638
				text = "to"
			intervals [854]:
				xmin = 251.8638
				xmax = 251.9838
				text = "the"
			intervals [855]:
				xmin = 251.9838
				xmax = 252.1938
				text = "theater"
			intervals [856]:
				xmin = 252.1938
				xmax = 252.2538
				text = "in"
			intervals [857]:
				xmin = 252.2538
				xmax = 252.5738
				text = "awhile"
			intervals [858]:
				xmin = 252.5738
				xmax = 252.9611
				text = ""
			intervals [859]:
				xmin = 252.9611
				xmax = 253.0511
				text = "but"
			intervals [860]:
				xmin = 253.0511
				xmax = 253.1711
				text = "there"
			intervals [861]:
				xmin = 253.1711
				xmax = 253.2311
				text = "were"
			intervals [862]:
				xmin = 253.2311
				xmax = 253.2811
				text = "a"
			intervals [863]:
				xmin = 253.2811
				xmax = 253.4811
				text = "few"
			intervals [864]:
				xmin = 253.4811
				xmax = 253.7111
				text = "others"
			intervals [865]:
				xmin = 253.7111
				xmax = 253.8611
				text = "that"
			intervals [866]:
				xmin = 253.8611
				xmax = 253.9711
				text = "i've"
			intervals [867]:
				xmin = 253.9711
				xmax = 254.0711
				text = ""
			intervals [868]:
				xmin = 254.0711
				xmax = 254.2911
				text = "i've"
			intervals [869]:
				xmin = 254.2911
				xmax = 254.3211
				text = ""
			intervals [870]:
				xmin = 254.3211
				xmax = 254.5411
				text = "really"
			intervals [871]:
				xmin = 254.5411
				xmax = 254.9111
				text = "enjoyed"
			intervals [872]:
				xmin = 254.9111
				xmax = 254.9511
				text = ""
			intervals [873]:
				xmin = 254.9511
				xmax = 255.0711
				text = "and"
			intervals [874]:
				xmin = 255.0711
				xmax = 255.2211
				text = "so"
			intervals [875]:
				xmin = 255.2211
				xmax = 255.5444
				text = ""
			intervals [876]:
				xmin = 255.5444
				xmax = 255.7444
				text = "from"
			intervals [877]:
				xmin = 255.7444
				xmax = 255.9844
				text = "time"
			intervals [878]:
				xmin = 255.9844
				xmax = 256.1144
				text = "to"
			intervals [879]:
				xmin = 256.1144
				xmax = 256.4944
				text = "time"
			intervals [880]:
				xmin = 256.4944
				xmax = 256.6644
				text = "i"
			intervals [881]:
				xmin = 256.6644
				xmax = 256.7144
				text = ""
			intervals [882]:
				xmin = 256.7144
				xmax = 257.0244
				text = "i"
			intervals [883]:
				xmin = 257.0244
				xmax = 257.9405
				text = ""
			intervals [884]:
				xmin = 257.9405
				xmax = 258.1305
				text = "i"
			intervals [885]:
				xmin = 258.1305
				xmax = 258.8927
				text = ""
			intervals [886]:
				xmin = 258.8927
				xmax = 259.0727
				text = "you"
			intervals [887]:
				xmin = 259.0727
				xmax = 259.1827
				text = "know"
			intervals [888]:
				xmin = 259.1827
				xmax = 261.7502
				text = ""
			intervals [889]:
				xmin = 261.7502
				xmax = 262.6402
				text = "<unk>"
			intervals [890]:
				xmin = 262.6402
				xmax = 263.2858
				text = ""
			intervals [891]:
				xmin = 263.2858
				xmax = 263.5258
				text = "there"
			intervals [892]:
				xmin = 263.5258
				xmax = 263.6458
				text = "s"
			intervals [893]:
				xmin = 263.6458
				xmax = 263.8858
				text = "there"
			intervals [894]:
				xmin = 263.8858
				xmax = 264.0558
				text = "from"
			intervals [895]:
				xmin = 264.0558
				xmax = 264.3558
				text = "time"
			intervals [896]:
				xmin = 264.3558
				xmax = 264.4658
				text = "to"
			intervals [897]:
				xmin = 264.4658
				xmax = 264.8458
				text = "time"
			intervals [898]:
				xmin = 264.8458
				xmax = 264.9258
				text = "i"
			intervals [899]:
				xmin = 264.9258
				xmax = 265.1158
				text = "do"
			intervals [900]:
				xmin = 265.1158
				xmax = 265.3258
				text = "like"
			intervals [901]:
				xmin = 265.3258
				xmax = 265.5058
				text = "go"
			intervals [902]:
				xmin = 265.5058
				xmax = 265.6558
				text = "go"
			intervals [903]:
				xmin = 265.6558
				xmax = 265.6858
				text = ""
			intervals [904]:
				xmin = 265.6858
				xmax = 265.9758
				text = "music"
			intervals [905]:
				xmin = 265.9758
				xmax = 266.1358
				text = "from"
			intervals [906]:
				xmin = 266.1358
				xmax = 266.4758
				text = "time"
			intervals [907]:
				xmin = 266.4758
				xmax = 266.5758
				text = "to"
			intervals [908]:
				xmin = 266.5758
				xmax = 266.9458
				text = "time"
			intervals [909]:
				xmin = 266.9458
				xmax = 267.4145
				text = ""
			intervals [910]:
				xmin = 267.4145
				xmax = 267.5845
				text = "and"
			intervals [911]:
				xmin = 267.5845
				xmax = 267.8045
				text = "some"
			intervals [912]:
				xmin = 267.8045
				xmax = 267.8645
				text = "of"
			intervals [913]:
				xmin = 267.8645
				xmax = 268.0645
				text = "them"
			intervals [914]:
				xmin = 268.0645
				xmax = 268.1645
				text = "i"
			intervals [915]:
				xmin = 268.1645
				xmax = 268.5145
				text = "certainly"
			intervals [916]:
				xmin = 268.5145
				xmax = 268.8045
				text = "enjoyed"
			intervals [917]:
				xmin = 268.8045
				xmax = 269.0245
				text = "chuck"
			intervals [918]:
				xmin = 269.0245
				xmax = 269.0545
				text = ""
			intervals [919]:
				xmin = 269.0545
				xmax = 269.3145
				text = "brown"
			intervals [920]:
				xmin = 269.3145
				xmax = 270.0196
				text = ""
			intervals [921]:
				xmin = 270.0196
				xmax = 270.6096
				text = "and"
			intervals [922]:
				xmin = 270.6096
				xmax = 270.6396
				text = ""
			intervals [923]:
				xmin = 270.6396
				xmax = 270.9796
				text = "and"
			intervals [924]:
				xmin = 270.9796
				xmax = 271.0096
				text = ""
			intervals [925]:
				xmin = 271.0096
				xmax = 271.2396
				text = "and"
			intervals [926]:
				xmin = 271.2396
				xmax = 271.2896
				text = ""
			intervals [927]:
				xmin = 271.2896
				xmax = 271.5296
				text = "and"
			intervals [928]:
				xmin = 271.5296
				xmax = 271.7596
				text = "rare"
			intervals [929]:
				xmin = 271.7596
				xmax = 272.2196
				text = "essence"
			intervals [930]:
				xmin = 272.2196
				xmax = 272.3796
				text = "and"
			intervals [931]:
				xmin = 272.3796
				xmax = 272.7903
				text = ""
			intervals [932]:
				xmin = 272.7903
				xmax = 273.0003
				text = "some"
			intervals [933]:
				xmin = 273.0003
				xmax = 273.0603
				text = "of"
			intervals [934]:
				xmin = 273.0603
				xmax = 273.1903
				text = "the"
			intervals [935]:
				xmin = 273.1903
				xmax = 273.7803
				text = "traditional"
			intervals [936]:
				xmin = 273.7803
				xmax = 273.9703
				text = "kind"
			intervals [937]:
				xmin = 273.9703
				xmax = 274.0503
				text = "of"
			intervals [938]:
				xmin = 274.0503
				xmax = 274.1903
				text = "go"
			intervals [939]:
				xmin = 274.1903
				xmax = 274.3703
				text = "go"
			intervals [940]:
				xmin = 274.3703
				xmax = 274.4003
				text = ""
			intervals [941]:
				xmin = 274.4003
				xmax = 274.7303
				text = "music"
			intervals [942]:
				xmin = 274.7303
				xmax = 274.9303
				text = "cause"
			intervals [943]:
				xmin = 274.9303
				xmax = 275.0003
				text = "it"
			intervals [944]:
				xmin = 275.0003
				xmax = 275.3203
				text = "was"
			intervals [945]:
				xmin = 275.3203
				xmax = 275.793
				text = ""
			intervals [946]:
				xmin = 275.793
				xmax = 275.863
				text = "i"
			intervals [947]:
				xmin = 275.863
				xmax = 276.043
				text = "mean"
			intervals [948]:
				xmin = 276.043
				xmax = 276.153
				text = "i"
			intervals [949]:
				xmin = 276.153
				xmax = 276.273
				text = ""
			intervals [950]:
				xmin = 276.273
				xmax = 276.373
				text = "i"
			intervals [951]:
				xmin = 276.373
				xmax = 276.9777
				text = ""
			intervals [952]:
				xmin = 276.9777
				xmax = 277.1777
				text = "i"
			intervals [953]:
				xmin = 277.1777
				xmax = 277.3877
				text = "was"
			intervals [954]:
				xmin = 277.3877
				xmax = 277.6177
				text = "sort"
			intervals [955]:
				xmin = 277.6177
				xmax = 277.8677
				text = "of"
			intervals [956]:
				xmin = 277.8677
				xmax = 278.224
				text = ""
			intervals [957]:
				xmin = 278.224
				xmax = 278.324
				text = "i"
			intervals [958]:
				xmin = 278.324
				xmax = 278.504
				text = "was"
			intervals [959]:
				xmin = 278.504
				xmax = 278.914
				text = "grown"
			intervals [960]:
				xmin = 278.914
				xmax = 279.154
				text = "then"
			intervals [961]:
				xmin = 279.154
				xmax = 279.184
				text = ""
			intervals [962]:
				xmin = 279.184
				xmax = 279.284
				text = "i"
			intervals [963]:
				xmin = 279.284
				xmax = 279.594
				text = "wasn't"
			intervals [964]:
				xmin = 279.594
				xmax = 279.844
				text = "part"
			intervals [965]:
				xmin = 279.844
				xmax = 279.954
				text = "of"
			intervals [966]:
				xmin = 279.954
				xmax = 280.164
				text = "the"
			intervals [967]:
				xmin = 280.164
				xmax = 280.5001
				text = ""
			intervals [968]:
				xmin = 280.5001
				xmax = 280.5901
				text = "the"
			intervals [969]:
				xmin = 280.5901
				xmax = 280.6201
				text = ""
			intervals [970]:
				xmin = 280.6201
				xmax = 280.8401
				text = "go"
			intervals [971]:
				xmin = 280.8401
				xmax = 281.0201
				text = "go"
			intervals [972]:
				xmin = 281.0201
				xmax = 281.5801
				text = "crowds"
			intervals [973]:
				xmin = 281.5801
				xmax = 281.6201
				text = "i"
			intervals [974]:
				xmin = 281.6201
				xmax = 281.7101
				text = "was"
			intervals [975]:
				xmin = 281.7101
				xmax = 281.7401
				text = ""
			intervals [976]:
				xmin = 281.7401
				xmax = 281.9801
				text = "sort"
			intervals [977]:
				xmin = 281.9801
				xmax = 282.0401
				text = "of"
			intervals [978]:
				xmin = 282.0401
				xmax = 282.3901
				text = "past"
			intervals [979]:
				xmin = 282.3901
				xmax = 282.6101
				text = "that"
			intervals [980]:
				xmin = 282.6101
				xmax = 282.9423
				text = ""
			intervals [981]:
				xmin = 282.9423
				xmax = 283.1623
				text = "but"
			intervals [982]:
				xmin = 283.1623
				xmax = 283.3523
				text = "it"
			intervals [983]:
				xmin = 283.3523
				xmax = 283.7923
				text = "was"
			intervals [984]:
				xmin = 283.7923
				xmax = 283.8223
				text = ""
			intervals [985]:
				xmin = 283.8223
				xmax = 283.9123
				text = "you"
			intervals [986]:
				xmin = 283.9123
				xmax = 284.1023
				text = "know"
			intervals [987]:
				xmin = 284.1023
				xmax = 284.2323
				text = "it"
			intervals [988]:
				xmin = 284.2323
				xmax = 284.4923
				text = "was"
			intervals [989]:
				xmin = 284.4923
				xmax = 284.5223
				text = ""
			intervals [990]:
				xmin = 284.5223
				xmax = 284.6823
				text = "it"
			intervals [991]:
				xmin = 284.6823
				xmax = 285.0023
				text = "was"
			intervals [992]:
				xmin = 285.0023
				xmax = 285.2713
				text = ""
			intervals [993]:
				xmin = 285.2713
				xmax = 285.6213
				text = "dc"
			intervals [994]:
				xmin = 285.6213
				xmax = 286.0113
				text = "music"
			intervals [995]:
				xmin = 286.0113
				xmax = 287.4886
				text = ""
			intervals [996]:
				xmin = 287.4886
				xmax = 287.5886
				text = "you"
			intervals [997]:
				xmin = 287.5886
				xmax = 287.8286
				text = "know"
			intervals [998]:
				xmin = 287.8286
				xmax = 287.9286
				text = ""
			intervals [999]:
				xmin = 287.9286
				xmax = 288.3286
				text = "and"
			intervals [1000]:
				xmin = 288.3286
				xmax = 288.4886
				text = ""
			intervals [1001]:
				xmin = 288.4886
				xmax = 288.9286
				text = "so"
			intervals [1002]:
				xmin = 288.9286
				xmax = 289.5545
				text = ""
			intervals [1003]:
				xmin = 289.5545
				xmax = 290.1345
				text = "um"
			intervals [1004]:
				xmin = 290.1345
				xmax = 290.8645
				text = ""
			intervals [1005]:
				xmin = 290.8645
				xmax = 291.1145
				text = "some"
			intervals [1006]:
				xmin = 291.1145
				xmax = 291.2345
				text = "of"
			intervals [1007]:
				xmin = 291.2345
				xmax = 291.3045
				text = "it"
			intervals [1008]:
				xmin = 291.3045
				xmax = 291.3845
				text = "i"
			intervals [1009]:
				xmin = 291.3845
				xmax = 291.5145
				text = "like"
			intervals [1010]:
				xmin = 291.5145
				xmax = 294.4872
				text = ""
			intervals [1011]:
				xmin = 294.4872
				xmax = 294.5472
				text = "<unk>"
			intervals [1012]:
				xmin = 294.5472
				xmax = 295.0235
				text = ""
			intervals [1013]:
				xmin = 295.0235
				xmax = 295.5035
				text = "gosh"
			intervals [1014]:
				xmin = 295.5035
				xmax = 295.5335
				text = ""
			intervals [1015]:
				xmin = 295.5335
				xmax = 295.6635
				text = "on"
			intervals [1016]:
				xmin = 295.6635
				xmax = 295.7235
				text = "the"
			intervals [1017]:
				xmin = 295.7235
				xmax = 296.1035
				text = "radio"
			intervals [1018]:
				xmin = 296.1035
				xmax = 298.0799
				text = ""
			intervals [1019]:
				xmin = 298.0799
				xmax = 298.1499
				text = "on"
			intervals [1020]:
				xmin = 298.1499
				xmax = 298.2299
				text = "the"
			intervals [1021]:
				xmin = 298.2299
				xmax = 298.5999
				text = "radio"
			intervals [1022]:
				xmin = 298.5999
				xmax = 304.7549
				text = ""
			intervals [1023]:
				xmin = 304.7549
				xmax = 304.9549
				text = "i"
			intervals [1024]:
				xmin = 304.9549
				xmax = 305.1949
				text = "was"
			intervals [1025]:
				xmin = 305.1949
				xmax = 305.9175
				text = ""
			intervals [1026]:
				xmin = 305.9175
				xmax = 306.2275
				text = "no"
			intervals [1027]:
				xmin = 306.2275
				xmax = 306.4175
				text = "go"
			intervals [1028]:
				xmin = 306.4175
				xmax = 306.5875
				text = "go"
			intervals [1029]:
				xmin = 306.5875
				xmax = 306.8875
				text = "came"
			intervals [1030]:
				xmin = 306.8875
				xmax = 307.2175
				text = "after"
			intervals [1031]:
				xmin = 307.2175
				xmax = 307.3075
				text = "i"
			intervals [1032]:
				xmin = 307.3075
				xmax = 307.4775
				text = "was"
			intervals [1033]:
				xmin = 307.4775
				xmax = 307.6175
				text = "out"
			intervals [1034]:
				xmin = 307.6175
				xmax = 307.6775
				text = "of"
			intervals [1035]:
				xmin = 307.6775
				xmax = 307.8475
				text = "high"
			intervals [1036]:
				xmin = 307.8475
				xmax = 308.1575
				text = "school"
			intervals [1037]:
				xmin = 308.1575
				xmax = 308.3869
				text = ""
			intervals [1038]:
				xmin = 308.3869
				xmax = 308.5069
				text = "we"
			intervals [1039]:
				xmin = 308.5069
				xmax = 308.6469
				text = "didn't"
			intervals [1040]:
				xmin = 308.6469
				xmax = 308.8069
				text = "have"
			intervals [1041]:
				xmin = 308.8069
				xmax = 308.9869
				text = "go"
			intervals [1042]:
				xmin = 308.9869
				xmax = 309.1469
				text = "go"
			intervals [1043]:
				xmin = 309.1469
				xmax = 309.3269
				text = "then"
			intervals [1044]:
				xmin = 309.3269
				xmax = 310.1107
				text = ""
			intervals [1045]:
				xmin = 310.1107
				xmax = 310.3007
				text = "i"
			intervals [1046]:
				xmin = 310.3007
				xmax = 310.6207
				text = "was"
			intervals [1047]:
				xmin = 310.6207
				xmax = 310.7624
				text = ""
			intervals [1048]:
				xmin = 310.7624
				xmax = 310.8824
				text = "i"
			intervals [1049]:
				xmin = 310.8824
				xmax = 311.3458
				text = ""
			intervals [1050]:
				xmin = 311.3458
				xmax = 311.4758
				text = "i"
			intervals [1051]:
				xmin = 311.4758
				xmax = 311.7258
				text = "was"
			intervals [1052]:
				xmin = 311.7258
				xmax = 311.7858
				text = "g-"
			intervals [1053]:
				xmin = 311.7858
				xmax = 312.0158
				text = "gone"
			intervals [1054]:
				xmin = 312.0158
				xmax = 312.0758
				text = "and"
			intervals [1055]:
				xmin = 312.0758
				xmax = 312.3958
				text = "came"
			intervals [1056]:
				xmin = 312.3958
				xmax = 312.5358
				text = "i"
			intervals [1057]:
				xmin = 312.5358
				xmax = 312.7358
				text = "had"
			intervals [1058]:
				xmin = 312.7358
				xmax = 312.9758
				text = "gone"
			intervals [1059]:
				xmin = 312.9758
				xmax = 313.0358
				text = "and"
			intervals [1060]:
				xmin = 313.0358
				xmax = 313.2258
				text = "come"
			intervals [1061]:
				xmin = 313.2258
				xmax = 313.5558
				text = "back"
			intervals [1062]:
				xmin = 313.5558
				xmax = 313.7758
				text = "yeah"
			intervals [1063]:
				xmin = 313.7758
				xmax = 314.1786
				text = ""
			intervals [1064]:
				xmin = 314.1786
				xmax = 314.3386
				text = "yeah"
			intervals [1065]:
				xmin = 314.3386
				xmax = 314.3686
				text = ""
			intervals [1066]:
				xmin = 314.3686
				xmax = 314.5386
				text = "go"
			intervals [1067]:
				xmin = 314.5386
				xmax = 314.7186
				text = "go"
			intervals [1068]:
				xmin = 314.7186
				xmax = 315.273
				text = ""
			intervals [1069]:
				xmin = 315.273
				xmax = 315.383
				text = "s"
			intervals [1070]:
				xmin = 315.383
				xmax = 315.583
				text = "late"
			intervals [1071]:
				xmin = 315.583
				xmax = 315.693
				text = "s"
			intervals [1072]:
				xmin = 315.693
				xmax = 315.733
				text = ""
			intervals [1073]:
				xmin = 315.733
				xmax = 315.973
				text = "late"
			intervals [1074]:
				xmin = 315.973
				xmax = 316.573
				text = "seventies"
			intervals [1075]:
				xmin = 316.573
				xmax = 316.783
				text = "right"
			intervals [1076]:
				xmin = 316.783
				xmax = 317.0168
				text = ""
			intervals [1077]:
				xmin = 317.0168
				xmax = 317.1568
				text = "that"
			intervals [1078]:
				xmin = 317.1568
				xmax = 317.2468
				text = "s"
			intervals [1079]:
				xmin = 317.2468
				xmax = 317.4068
				text = "right"
			intervals [1080]:
				xmin = 317.4068
				xmax = 318.6567
				text = ""
			intervals [1081]:
				xmin = 318.6567
				xmax = 318.9167
				text = "yeah"
			intervals [1082]:
				xmin = 318.9167
				xmax = 319.5174
				text = ""
			intervals [1083]:
				xmin = 319.5174
				xmax = 319.6874
				text = "yeah"
			intervals [1084]:
				xmin = 319.6874
				xmax = 322.9123
				text = ""
			intervals [1085]:
				xmin = 322.9123
				xmax = 323.2623
				text = "no"
			intervals [1086]:
				xmin = 323.2623
				xmax = 323.3223
				text = "i"
			intervals [1087]:
				xmin = 323.3223
				xmax = 323.5023
				text = "was"
			intervals [1088]:
				xmin = 323.5023
				xmax = 323.7423
				text = "not"
			intervals [1089]:
				xmin = 323.7423
				xmax = 324.2178
				text = ""
			intervals [1090]:
				xmin = 324.2178
				xmax = 324.4478
				text = "no"
			intervals [1091]:
				xmin = 324.4478
				xmax = 324.5978
				text = ""
			intervals [1092]:
				xmin = 324.5978
				xmax = 324.8178
				text = "no"
			intervals [1093]:
				xmin = 324.8178
				xmax = 324.8478
				text = ""
			intervals [1094]:
				xmin = 324.8478
				xmax = 324.8778
				text = "i"
			intervals [1095]:
				xmin = 324.8778
				xmax = 325.0878
				text = "was"
			intervals [1096]:
				xmin = 325.0878
				xmax = 325.2078
				text = "not"
			intervals [1097]:
				xmin = 325.2078
				xmax = 329.9796
				text = ""
			intervals [1098]:
				xmin = 329.9796
				xmax = 330.2396
				text = "i'm"
			intervals [1099]:
				xmin = 330.2396
				xmax = 330.2696
				text = "n-"
			intervals [1100]:
				xmin = 330.2696
				xmax = 330.5596
				text = ""
			intervals [1101]:
				xmin = 330.5596
				xmax = 330.9396
				text = "both"
			intervals [1102]:
				xmin = 330.9396
				xmax = 330.9996
				text = "i"
			intervals [1103]:
				xmin = 330.9996
				xmax = 331.2896
				text = "mean"
			intervals [1104]:
				xmin = 331.2896
				xmax = 331.5296
				text = "i"
			intervals [1105]:
				xmin = 331.5296
				xmax = 331.6096
				text = "i"
			intervals [1106]:
				xmin = 331.6096
				xmax = 331.8796
				text = "like"
			intervals [1107]:
				xmin = 331.8796
				xmax = 331.9796
				text = "it"
			intervals [1108]:
				xmin = 331.9796
				xmax = 332.4596
				text = "because"
			intervals [1109]:
				xmin = 332.4596
				xmax = 332.5096
				text = ""
			intervals [1110]:
				xmin = 332.5096
				xmax = 332.6296
				text = "i"
			intervals [1111]:
				xmin = 332.6296
				xmax = 332.8596
				text = "like"
			intervals [1112]:
				xmin = 332.8596
				xmax = 333.0696
				text = "some"
			intervals [1113]:
				xmin = 333.0696
				xmax = 333.1796
				text = "of"
			intervals [1114]:
				xmin = 333.1796
				xmax = 333.2396
				text = "it"
			intervals [1115]:
				xmin = 333.2396
				xmax = 333.5096
				text = "because"
			intervals [1116]:
				xmin = 333.5096
				xmax = 333.6096
				text = "i"
			intervals [1117]:
				xmin = 333.6096
				xmax = 333.9296
				text = "like"
			intervals [1118]:
				xmin = 333.9296
				xmax = 334.0596
				text = "it"
			intervals [1119]:
				xmin = 334.0596
				xmax = 334.4434
				text = ""
			intervals [1120]:
				xmin = 334.4434
				xmax = 334.7334
				text = "and"
			intervals [1121]:
				xmin = 334.7334
				xmax = 335.1734
				text = "then"
			intervals [1122]:
				xmin = 335.1734
				xmax = 335.2034
				text = ""
			intervals [1123]:
				xmin = 335.2034
				xmax = 335.4234
				text = "you"
			intervals [1124]:
				xmin = 335.4234
				xmax = 335.6734
				text = "know"
			intervals [1125]:
				xmin = 335.6734
				xmax = 335.9121
				text = ""
			intervals [1126]:
				xmin = 335.9121
				xmax = 335.9421
				text = "th-"
			intervals [1127]:
				xmin = 335.9421
				xmax = 336.1821
				text = ""
			intervals [1128]:
				xmin = 336.1821
				xmax = 336.5221
				text = "that"
			intervals [1129]:
				xmin = 336.5221
				xmax = 336.9321
				text = "that"
			intervals [1130]:
				xmin = 336.9321
				xmax = 337.0521
				text = "i"
			intervals [1131]:
				xmin = 337.0521
				xmax = 337.3821
				text = "like"
			intervals [1132]:
				xmin = 337.3821
				xmax = 337.5521
				text = "is"
			intervals [1133]:
				xmin = 337.5521
				xmax = 338.0221
				text = "usually"
			intervals [1134]:
				xmin = 338.0221
				xmax = 338.3415
				text = ""
			intervals [1135]:
				xmin = 338.3415
				xmax = 338.6015
				text = "more"
			intervals [1136]:
				xmin = 338.6015
				xmax = 339.6615
				text = "traditional"
			intervals [1137]:
				xmin = 339.6615
				xmax = 340.1507
				text = ""
			intervals [1138]:
				xmin = 340.1507
				xmax = 340.5107
				text = "and"
			intervals [1139]:
				xmin = 340.5107
				xmax = 340.6707
				text = "and"
			intervals [1140]:
				xmin = 340.6707
				xmax = 340.9707
				text = "more"
			intervals [1141]:
				xmin = 340.9707
				xmax = 341.2504
				text = ""
			intervals [1142]:
				xmin = 341.2504
				xmax = 341.9804
				text = "characteristic"
			intervals [1143]:
				xmin = 341.9804
				xmax = 342.4004
				text = "of"
			intervals [1144]:
				xmin = 342.4004
				xmax = 342.8566
				text = ""
			intervals [1145]:
				xmin = 342.8566
				xmax = 342.9066
				text = "wh-"
			intervals [1146]:
				xmin = 342.9066
				xmax = 342.9466
				text = ""
			intervals [1147]:
				xmin = 342.9466
				xmax = 343.2266
				text = "how"
			intervals [1148]:
				xmin = 343.2266
				xmax = 343.3066
				text = "it"
			intervals [1149]:
				xmin = 343.3066
				xmax = 343.6966
				text = "started"
			intervals [1150]:
				xmin = 343.6966
				xmax = 343.8766
				text = "here"
			intervals [1151]:
				xmin = 343.8766
				xmax = 343.9666
				text = "in"
			intervals [1152]:
				xmin = 343.9666
				xmax = 344.3266
				text = "dc"
			intervals [1153]:
				xmin = 344.3266
				xmax = 344.3966
				text = "and"
			intervals [1154]:
				xmin = 344.3966
				xmax = 344.5266
				text = "what"
			intervals [1155]:
				xmin = 344.5266
				xmax = 344.5866
				text = "it"
			intervals [1156]:
				xmin = 344.5866
				xmax = 344.7166
				text = "was"
			intervals [1157]:
				xmin = 344.7166
				xmax = 344.8666
				text = "all"
			intervals [1158]:
				xmin = 344.8666
				xmax = 345.1566
				text = "about"
			intervals [1159]:
				xmin = 345.1566
				xmax = 347.5807
				text = ""
			intervals [1160]:
				xmin = 347.5807
				xmax = 347.7907
				text = "yeah"
			intervals [1161]:
				xmin = 347.7907
				xmax = 348.2203
				text = ""
			intervals [1162]:
				xmin = 348.2203
				xmax = 348.3203
				text = "they"
			intervals [1163]:
				xmin = 348.3203
				xmax = 348.5503
				text = "w"
			intervals [1164]:
				xmin = 348.5503
				xmax = 348.6803
				text = "they"
			intervals [1165]:
				xmin = 348.6803
				xmax = 348.8703
				text = "were"
			intervals [1166]:
				xmin = 348.8703
				xmax = 349.2255
				text = ""
			intervals [1167]:
				xmin = 349.2255
				xmax = 349.3955
				text = "they"
			intervals [1168]:
				xmin = 349.3955
				xmax = 349.4755
				text = "were"
			intervals [1169]:
				xmin = 349.4755
				xmax = 349.5055
				text = ""
			intervals [1170]:
				xmin = 349.5055
				xmax = 349.6255
				text = "they"
			intervals [1171]:
				xmin = 349.6255
				xmax = 349.7255
				text = "were"
			intervals [1172]:
				xmin = 349.7255
				xmax = 350.0855
				text = "local"
			intervals [1173]:
				xmin = 350.0855
				xmax = 350.1555
				text = "and"
			intervals [1174]:
				xmin = 350.1555
				xmax = 350.2555
				text = "they"
			intervals [1175]:
				xmin = 350.2555
				xmax = 350.4755
				text = "were"
			intervals [1176]:
				xmin = 350.4755
				xmax = 350.5255
				text = ""
			intervals [1177]:
				xmin = 350.5255
				xmax = 350.6655
				text = "you"
			intervals [1178]:
				xmin = 350.6655
				xmax = 350.7955
				text = "know"
			intervals [1179]:
				xmin = 350.7955
				xmax = 350.9455
				text = "they"
			intervals [1180]:
				xmin = 350.9455
				xmax = 351.0055
				text = "were"
			intervals [1181]:
				xmin = 351.0055
				xmax = 351.0355
				text = "a"
			intervals [1182]:
				xmin = 351.0355
				xmax = 351.2955
				text = "part"
			intervals [1183]:
				xmin = 351.2955
				xmax = 351.3655
				text = "of"
			intervals [1184]:
				xmin = 351.3655
				xmax = 351.6255
				text = "that"
			intervals [1185]:
				xmin = 351.6255
				xmax = 351.9605
				text = ""
			intervals [1186]:
				xmin = 351.9605
				xmax = 352.9005
				text = "original"
			intervals [1187]:
				xmin = 352.9005
				xmax = 353.392
				text = ""
			intervals [1188]:
				xmin = 353.392
				xmax = 354.082
				text = "development"
			intervals [1189]:
				xmin = 354.082
				xmax = 354.332
				text = "of"
			intervals [1190]:
				xmin = 354.332
				xmax = 354.532
				text = ""
			intervals [1191]:
				xmin = 354.532
				xmax = 354.792
				text = "of"
			intervals [1192]:
				xmin = 354.792
				xmax = 354.882
				text = ""
			intervals [1193]:
				xmin = 354.882
				xmax = 355.042
				text = "of"
			intervals [1194]:
				xmin = 355.042
				xmax = 355.082
				text = ""
			intervals [1195]:
				xmin = 355.082
				xmax = 355.312
				text = "go"
			intervals [1196]:
				xmin = 355.312
				xmax = 355.552
				text = "go"
			intervals [1197]:
				xmin = 355.552
				xmax = 355.632
				text = ""
			intervals [1198]:
				xmin = 355.632
				xmax = 355.752
				text = "they"
			intervals [1199]:
				xmin = 355.752
				xmax = 355.862
				text = "were"
			intervals [1200]:
				xmin = 355.862
				xmax = 356.102
				text = "part"
			intervals [1201]:
				xmin = 356.102
				xmax = 356.182
				text = "of"
			intervals [1202]:
				xmin = 356.182
				xmax = 356.332
				text = "one"
			intervals [1203]:
				xmin = 356.332
				xmax = 356.422
				text = "of"
			intervals [1204]:
				xmin = 356.422
				xmax = 356.582
				text = "the"
			intervals [1205]:
				xmin = 356.582
				xmax = 356.612
				text = ""
			intervals [1206]:
				xmin = 356.612
				xmax = 356.942
				text = "original"
			intervals [1207]:
				xmin = 356.942
				xmax = 357.042
				text = ""
			intervals [1208]:
				xmin = 357.042
				xmax = 357.432
				text = "groups"
			intervals [1209]:
				xmin = 357.432
				xmax = 361.5882
				text = ""
			intervals [1210]:
				xmin = 361.5882
				xmax = 362.3482
				text = "<unk>"
			intervals [1211]:
				xmin = 362.3482
				xmax = 362.4113
				text = ""
			intervals [1212]:
				xmin = 362.4113
				xmax = 362.9513
				text = "i"
			intervals [1213]:
				xmin = 362.9513
				xmax = 363.0013
				text = "i"
			intervals [1214]:
				xmin = 363.0013
				xmax = 363.2013
				text = "don't"
			intervals [1215]:
				xmin = 363.2013
				xmax = 363.2313
				text = "i"
			intervals [1216]:
				xmin = 363.2313
				xmax = 363.3213
				text = "don't"
			intervals [1217]:
				xmin = 363.3213
				xmax = 363.3813
				text = "know"
			intervals [1218]:
				xmin = 363.3813
				xmax = 363.5013
				text = "cause"
			intervals [1219]:
				xmin = 363.5013
				xmax = 363.6213
				text = "i'm"
			intervals [1220]:
				xmin = 363.6213
				xmax = 363.8413
				text = "not"
			intervals [1221]:
				xmin = 363.8413
				xmax = 364.0913
				text = "that"
			intervals [1222]:
				xmin = 364.0913
				xmax = 364.3885
				text = ""
			intervals [1223]:
				xmin = 364.3885
				xmax = 364.6585
				text = "i'm"
			intervals [1224]:
				xmin = 364.6585
				xmax = 364.7585
				text = "i'm"
			intervals [1225]:
				xmin = 364.7585
				xmax = 364.8085
				text = ""
			intervals [1226]:
				xmin = 364.8085
				xmax = 364.9685
				text = "i'm"
			intervals [1227]:
				xmin = 364.9685
				xmax = 365.1485
				text = "not"
			intervals [1228]:
				xmin = 365.1485
				xmax = 365.3285
				text = "that"
			intervals [1229]:
				xmin = 365.3285
				xmax = 365.4885
				text = "in"
			intervals [1230]:
				xmin = 365.4885
				xmax = 366.0985
				text = "tune"
			intervals [1231]:
				xmin = 366.0985
				xmax = 366.3185
				text = "to"
			intervals [1232]:
				xmin = 366.3185
				xmax = 366.5785
				text = "all"
			intervals [1233]:
				xmin = 366.5785
				xmax = 366.6385
				text = "of"
			intervals [1234]:
				xmin = 366.6385
				xmax = 366.9485
				text = "that"
			intervals [1235]:
				xmin = 366.9485
				xmax = 367.2967
				text = ""
			intervals [1236]:
				xmin = 367.2967
				xmax = 367.8267
				text = "um"
			intervals [1237]:
				xmin = 367.8267
				xmax = 368.1882
				text = ""
			intervals [1238]:
				xmin = 368.1882
				xmax = 368.3282
				text = "i"
			intervals [1239]:
				xmin = 368.3282
				xmax = 368.5982
				text = "just"
			intervals [1240]:
				xmin = 368.5982
				xmax = 369.0282
				text = "remember"
			intervals [1241]:
				xmin = 369.0282
				xmax = 369.2382
				text = "that"
			intervals [1242]:
				xmin = 369.2382
				xmax = 369.3482
				text = "it"
			intervals [1243]:
				xmin = 369.3482
				xmax = 369.8182
				text = "was"
			intervals [1244]:
				xmin = 369.8182
				xmax = 370.3814
				text = ""
			intervals [1245]:
				xmin = 370.3814
				xmax = 370.8314
				text = "very"
			intervals [1246]:
				xmin = 370.8314
				xmax = 371.215
				text = ""
			intervals [1247]:
				xmin = 371.215
				xmax = 372.195
				text = "distinctive"
			intervals [1248]:
				xmin = 372.195
				xmax = 372.3452
				text = ""
			intervals [1249]:
				xmin = 372.3452
				xmax = 372.7652
				text = "certainly"
			intervals [1250]:
				xmin = 372.7652
				xmax = 372.9152
				text = "when"
			intervals [1251]:
				xmin = 372.9152
				xmax = 373.0152
				text = "it"
			intervals [1252]:
				xmin = 373.0152
				xmax = 373.2952
				text = "first"
			intervals [1253]:
				xmin = 373.2952
				xmax = 373.5352
				text = "came"
			intervals [1254]:
				xmin = 373.5352
				xmax = 373.7952
				text = "out"
			intervals [1255]:
				xmin = 373.7952
				xmax = 374.4081
				text = ""
			intervals [1256]:
				xmin = 374.4081
				xmax = 374.9781
				text = "um"
			intervals [1257]:
				xmin = 374.9781
				xmax = 375.4516
				text = ""
			intervals [1258]:
				xmin = 375.4516
				xmax = 376.3016
				text = "and"
			intervals [1259]:
				xmin = 376.3016
				xmax = 376.5496
				text = ""
			intervals [1260]:
				xmin = 376.5496
				xmax = 377.0096
				text = "when"
			intervals [1261]:
				xmin = 377.0096
				xmax = 377.0496
				text = ""
			intervals [1262]:
				xmin = 377.0496
				xmax = 377.4296
				text = "people"
			intervals [1263]:
				xmin = 377.4296
				xmax = 377.5896
				text = ""
			intervals [1264]:
				xmin = 377.5896
				xmax = 377.9696
				text = "talked"
			intervals [1265]:
				xmin = 377.9696
				xmax = 378.4196
				text = "about"
			intervals [1266]:
				xmin = 378.4196
				xmax = 378.5596
				text = ""
			intervals [1267]:
				xmin = 378.5596
				xmax = 378.7796
				text = "go"
			intervals [1268]:
				xmin = 378.7796
				xmax = 379.0296
				text = "go"
			intervals [1269]:
				xmin = 379.0296
				xmax = 379.2096
				text = "you"
			intervals [1270]:
				xmin = 379.2096
				xmax = 379.5896
				text = "knew"
			intervals [1271]:
				xmin = 379.5896
				xmax = 379.6196
				text = ""
			intervals [1272]:
				xmin = 379.6196
				xmax = 379.8596
				text = "that"
			intervals [1273]:
				xmin = 379.8596
				xmax = 380.1112
				text = ""
			intervals [1274]:
				xmin = 380.1112
				xmax = 380.4212
				text = "there"
			intervals [1275]:
				xmin = 380.4212
				xmax = 380.6212
				text = "was"
			intervals [1276]:
				xmin = 380.6212
				xmax = 380.7912
				text = "that"
			intervals [1277]:
				xmin = 380.7912
				xmax = 380.8212
				text = ""
			intervals [1278]:
				xmin = 380.8212
				xmax = 381.3312
				text = "dc"
			intervals [1279]:
				xmin = 381.3312
				xmax = 381.9612
				text = "connection"
			intervals [1280]:
				xmin = 381.9612
				xmax = 382.493
				text = ""
			intervals [1281]:
				xmin = 382.493
				xmax = 382.903
				text = "which"
			intervals [1282]:
				xmin = 382.903
				xmax = 383.493
				text = "um"
			intervals [1283]:
				xmin = 383.493
				xmax = 384.0504
				text = ""
			intervals [1284]:
				xmin = 384.0504
				xmax = 384.1604
				text = "you"
			intervals [1285]:
				xmin = 384.1604
				xmax = 384.5204
				text = "know"
			intervals [1286]:
				xmin = 384.5204
				xmax = 384.9304
				text = ""
			intervals [1287]:
				xmin = 384.9304
				xmax = 385.1204
				text = "there"
			intervals [1288]:
				xmin = 385.1204
				xmax = 385.2104
				text = "s"
			intervals [1289]:
				xmin = 385.2104
				xmax = 385.3904
				text = "a"
			intervals [1290]:
				xmin = 385.3904
				xmax = 385.4704
				text = ""
			intervals [1291]:
				xmin = 385.4704
				xmax = 385.6504
				text = "there"
			intervals [1292]:
				xmin = 385.6504
				xmax = 385.7404
				text = "s"
			intervals [1293]:
				xmin = 385.7404
				xmax = 385.9204
				text = "a"
			intervals [1294]:
				xmin = 385.9204
				xmax = 386.1104
				text = ""
			intervals [1295]:
				xmin = 386.1104
				xmax = 386.3704
				text = "element"
			intervals [1296]:
				xmin = 386.3704
				xmax = 386.4804
				text = "of"
			intervals [1297]:
				xmin = 386.4804
				xmax = 386.9804
				text = "pride"
			intervals [1298]:
				xmin = 386.9804
				xmax = 387.3404
				text = "there"
			intervals [1299]:
				xmin = 387.3404
				xmax = 387.4904
				text = "you"
			intervals [1300]:
				xmin = 387.4904
				xmax = 387.7204
				text = "know"
			intervals [1301]:
				xmin = 387.7204
				xmax = 388.2032
				text = ""
			intervals [1302]:
				xmin = 388.2032
				xmax = 388.3232
				text = "it"
			intervals [1303]:
				xmin = 388.3232
				xmax = 388.3732
				text = ""
			intervals [1304]:
				xmin = 388.3732
				xmax = 388.5032
				text = "s"
			intervals [1305]:
				xmin = 388.5032
				xmax = 388.6632
				text = "it"
			intervals [1306]:
				xmin = 388.6632
				xmax = 388.8132
				text = "s"
			intervals [1307]:
				xmin = 388.8132
				xmax = 389.0632
				text = ""
			intervals [1308]:
				xmin = 389.0632
				xmax = 389.2032
				text = "a"
			intervals [1309]:
				xmin = 389.2032
				xmax = 389.4032
				text = ""
			intervals [1310]:
				xmin = 389.4032
				xmax = 389.6332
				text = "we"
			intervals [1311]:
				xmin = 389.6332
				xmax = 389.7132
				text = ""
			intervals [1312]:
				xmin = 389.7132
				xmax = 389.8932
				text = "we"
			intervals [1313]:
				xmin = 389.8932
				xmax = 390.1032
				text = "own"
			intervals [1314]:
				xmin = 390.1032
				xmax = 390.3532
				text = "that"
			intervals [1315]:
				xmin = 390.3532
				xmax = 391.8838
				text = ""
			intervals [1316]:
				xmin = 391.8838
				xmax = 392.1038
				text = "i"
			intervals [1317]:
				xmin = 392.1038
				xmax = 392.4438
				text = "am"
			intervals [1318]:
				xmin = 392.4438
				xmax = 393.3183
				text = ""
			intervals [1319]:
				xmin = 393.3183
				xmax = 393.4883
				text = "i"
			intervals [1320]:
				xmin = 393.4883
				xmax = 393.5183
				text = ""
			intervals [1321]:
				xmin = 393.5183
				xmax = 393.8283
				text = "am"
			intervals [1322]:
				xmin = 393.8283
				xmax = 394.9509
				text = ""
			intervals [1323]:
				xmin = 394.9509
				xmax = 395.1809
				text = "w"
			intervals [1324]:
				xmin = 395.1809
				xmax = 395.4709
				text = "w"
			intervals [1325]:
				xmin = 395.4709
				xmax = 396.1309
				text = "washington"
			intervals [1326]:
				xmin = 396.1309
				xmax = 396.3709
				text = "is"
			intervals [1327]:
				xmin = 396.3709
				xmax = 396.6509
				text = "a"
			intervals [1328]:
				xmin = 396.6509
				xmax = 397.9934
				text = ""
			intervals [1329]:
				xmin = 397.9934
				xmax = 398.1034
				text = "<unk>"
			intervals [1330]:
				xmin = 398.1034
				xmax = 399.0323
				text = ""
			intervals [1331]:
				xmin = 399.0323
				xmax = 399.3023
				text = "if"
			intervals [1332]:
				xmin = 399.3023
				xmax = 399.3923
				text = "you"
			intervals [1333]:
				xmin = 399.3923
				xmax = 399.8023
				text = "step"
			intervals [1334]:
				xmin = 399.8023
				xmax = 400.2123
				text = "away"
			intervals [1335]:
				xmin = 400.2123
				xmax = 400.7623
				text = "from"
			intervals [1336]:
				xmin = 400.7623
				xmax = 401.2009
				text = ""
			intervals [1337]:
				xmin = 401.2009
				xmax = 401.3709
				text = "the"
			intervals [1338]:
				xmin = 401.3709
				xmax = 401.9509
				text = "world"
			intervals [1339]:
				xmin = 401.9509
				xmax = 402.2309
				text = "view"
			intervals [1340]:
				xmin = 402.2309
				xmax = 402.3109
				text = "of"
			intervals [1341]:
				xmin = 402.3109
				xmax = 402.3409
				text = ""
			intervals [1342]:
				xmin = 402.3409
				xmax = 402.9009
				text = "dc"
			intervals [1343]:
				xmin = 402.9009
				xmax = 403.7493
				text = ""
			intervals [1344]:
				xmin = 403.7493
				xmax = 404.2293
				text = "the"
			intervals [1345]:
				xmin = 404.2293
				xmax = 404.8978
				text = ""
			intervals [1346]:
				xmin = 404.8978
				xmax = 405.2978
				text = "nation"
			intervals [1347]:
				xmin = 405.2978
				xmax = 405.3578
				text = "s"
			intervals [1348]:
				xmin = 405.3578
				xmax = 406.0378
				text = "capital"
			intervals [1349]:
				xmin = 406.0378
				xmax = 406.5938
				text = ""
			intervals [1350]:
				xmin = 406.5938
				xmax = 407.2538
				text = "the"
			intervals [1351]:
				xmin = 407.2538
				xmax = 408.1282
				text = ""
			intervals [1352]:
				xmin = 408.1282
				xmax = 408.7982
				text = "political"
			intervals [1353]:
				xmin = 408.7982
				xmax = 409.3082
				text = "center"
			intervals [1354]:
				xmin = 409.3082
				xmax = 409.4682
				text = ""
			intervals [1355]:
				xmin = 409.4682
				xmax = 410.0682
				text = "of"
			intervals [1356]:
				xmin = 410.0682
				xmax = 410.359
				text = ""
			intervals [1357]:
				xmin = 410.359
				xmax = 410.509
				text = "of"
			intervals [1358]:
				xmin = 410.509
				xmax = 410.569
				text = ""
			intervals [1359]:
				xmin = 410.569
				xmax = 410.889
				text = "the"
			intervals [1360]:
				xmin = 410.889
				xmax = 411.029
				text = ""
			intervals [1361]:
				xmin = 411.029
				xmax = 411.199
				text = "of"
			intervals [1362]:
				xmin = 411.199
				xmax = 411.289
				text = "the"
			intervals [1363]:
				xmin = 411.289
				xmax = 411.879
				text = "world"
			intervals [1364]:
				xmin = 411.879
				xmax = 412.2386
				text = ""
			intervals [1365]:
				xmin = 412.2386
				xmax = 412.4486
				text = "in"
			intervals [1366]:
				xmin = 412.4486
				xmax = 412.4786
				text = ""
			intervals [1367]:
				xmin = 412.4786
				xmax = 412.7786
				text = "some"
			intervals [1368]:
				xmin = 412.7786
				xmax = 413.0386
				text = "ways"
			intervals [1369]:
				xmin = 413.0386
				xmax = 413.3429
				text = ""
			intervals [1370]:
				xmin = 413.3429
				xmax = 413.5429
				text = "and"
			intervals [1371]:
				xmin = 413.5429
				xmax = 413.8429
				text = "you"
			intervals [1372]:
				xmin = 413.8429
				xmax = 414.015
				text = ""
			intervals [1373]:
				xmin = 414.015
				xmax = 414.295
				text = "you"
			intervals [1374]:
				xmin = 414.295
				xmax = 414.325
				text = ""
			intervals [1375]:
				xmin = 414.325
				xmax = 414.725
				text = "look"
			intervals [1376]:
				xmin = 414.725
				xmax = 415.055
				text = "at"
			intervals [1377]:
				xmin = 415.055
				xmax = 415.5723
				text = ""
			intervals [1378]:
				xmin = 415.5723
				xmax = 415.7323
				text = "the"
			intervals [1379]:
				xmin = 415.7323
				xmax = 416.3923
				text = "city"
			intervals [1380]:
				xmin = 416.3923
				xmax = 417.218
				text = ""
			intervals [1381]:
				xmin = 417.218
				xmax = 417.938
				text = "and"
			intervals [1382]:
				xmin = 417.938
				xmax = 418.142
				text = ""
			intervals [1383]:
				xmin = 418.142
				xmax = 418.412
				text = "what"
			intervals [1384]:
				xmin = 418.412
				xmax = 418.522
				text = "it"
			intervals [1385]:
				xmin = 418.522
				xmax = 418.762
				text = "was"
			intervals [1386]:
				xmin = 418.762
				xmax = 419.252
				text = "like"
			intervals [1387]:
				xmin = 419.252
				xmax = 419.4982
				text = ""
			intervals [1388]:
				xmin = 419.4982
				xmax = 419.6582
				text = "what"
			intervals [1389]:
				xmin = 419.6582
				xmax = 419.8082
				text = "it"
			intervals [1390]:
				xmin = 419.8082
				xmax = 420.1482
				text = "meant"
			intervals [1391]:
				xmin = 420.1482
				xmax = 420.7375
				text = ""
			intervals [1392]:
				xmin = 420.7375
				xmax = 420.8975
				text = "for"
			intervals [1393]:
				xmin = 420.8975
				xmax = 421.0575
				text = ""
			intervals [1394]:
				xmin = 421.0575
				xmax = 421.3375
				text = "black"
			intervals [1395]:
				xmin = 421.3375
				xmax = 421.8175
				text = "people"
			intervals [1396]:
				xmin = 421.8175
				xmax = 423.9975
				text = ""
			intervals [1397]:
				xmin = 423.9975
				xmax = 424.1675
				text = "it"
			intervals [1398]:
				xmin = 424.1675
				xmax = 424.2075
				text = "s"
			intervals [1399]:
				xmin = 424.2075
				xmax = 424.9475
				text = "special"
			intervals [1400]:
				xmin = 424.9475
				xmax = 425.8451
				text = ""
			intervals [1401]:
				xmin = 425.8451
				xmax = 426.2251
				text = "you"
			intervals [1402]:
				xmin = 426.2251
				xmax = 426.3831
				text = ""
			intervals [1403]:
				xmin = 426.3831
				xmax = 426.5931
				text = "if"
			intervals [1404]:
				xmin = 426.5931
				xmax = 426.7731
				text = "you"
			intervals [1405]:
				xmin = 426.7731
				xmax = 426.8231
				text = ""
			intervals [1406]:
				xmin = 426.8231
				xmax = 427.0131
				text = "if"
			intervals [1407]:
				xmin = 427.0131
				xmax = 427.1031
				text = "you"
			intervals [1408]:
				xmin = 427.1031
				xmax = 427.3731
				text = "live"
			intervals [1409]:
				xmin = 427.3731
				xmax = 427.5231
				text = "and"
			intervals [1410]:
				xmin = 427.5231
				xmax = 427.7431
				text = "work"
			intervals [1411]:
				xmin = 427.7431
				xmax = 427.9331
				text = "here"
			intervals [1412]:
				xmin = 427.9331
				xmax = 428.0031
				text = "in"
			intervals [1413]:
				xmin = 428.0031
				xmax = 428.5731
				text = "dc"
			intervals [1414]:
				xmin = 428.5731
				xmax = 429.4836
				text = ""
			intervals [1415]:
				xmin = 429.4836
				xmax = 430.0836
				text = "and"
			intervals [1416]:
				xmin = 430.0836
				xmax = 430.316
				text = ""
			intervals [1417]:
				xmin = 430.316
				xmax = 430.846
				text = "you"
			intervals [1418]:
				xmin = 430.846
				xmax = 431.6124
				text = ""
			intervals [1419]:
				xmin = 431.6124
				xmax = 431.9724
				text = "leave"
			intervals [1420]:
				xmin = 431.9724
				xmax = 432.2124
				text = "and"
			intervals [1421]:
				xmin = 432.2124
				xmax = 432.2624
				text = ""
			intervals [1422]:
				xmin = 432.2624
				xmax = 432.4424
				text = "go"
			intervals [1423]:
				xmin = 432.4424
				xmax = 432.6824
				text = "some"
			intervals [1424]:
				xmin = 432.6824
				xmax = 433.0024
				text = "place"
			intervals [1425]:
				xmin = 433.0024
				xmax = 433.3424
				text = "else"
			intervals [1426]:
				xmin = 433.3424
				xmax = 433.666
				text = ""
			intervals [1427]:
				xmin = 433.666
				xmax = 434.006
				text = "and"
			intervals [1428]:
				xmin = 434.006
				xmax = 434.206
				text = "and"
			intervals [1429]:
				xmin = 434.206
				xmax = 434.326
				text = "i'm"
			intervals [1430]:
				xmin = 434.326
				xmax = 434.526
				text = "sure"
			intervals [1431]:
				xmin = 434.526
				xmax = 434.716
				text = "this"
			intervals [1432]:
				xmin = 434.716
				xmax = 434.836
				text = "has"
			intervals [1433]:
				xmin = 434.836
				xmax = 435.166
				text = "happened"
			intervals [1434]:
				xmin = 435.166
				xmax = 435.296
				text = "to"
			intervals [1435]:
				xmin = 435.296
				xmax = 435.576
				text = "you"
			intervals [1436]:
				xmin = 435.576
				xmax = 436.0108
				text = ""
			intervals [1437]:
				xmin = 436.0108
				xmax = 436.2608
				text = "and"
			intervals [1438]:
				xmin = 436.2608
				xmax = 436.5808
				text = "you"
			intervals [1439]:
				xmin = 436.5808
				xmax = 436.7008
				text = ""
			intervals [1440]:
				xmin = 436.7008
				xmax = 436.8708
				text = "you"
			intervals [1441]:
				xmin = 436.8708
				xmax = 436.9008
				text = ""
			intervals [1442]:
				xmin = 436.9008
				xmax = 437.1308
				text = "go"
			intervals [1443]:
				xmin = 437.1308
				xmax = 437.3308
				text = "to"
			intervals [1444]:
				xmin = 437.3308
				xmax = 437.6608
				text = "another"
			intervals [1445]:
				xmin = 437.6608
				xmax = 438.1208
				text = "city"
			intervals [1446]:
				xmin = 438.1208
				xmax = 438.5122
				text = ""
			intervals [1447]:
				xmin = 438.5122
				xmax = 438.6522
				text = "and"
			intervals [1448]:
				xmin = 438.6522
				xmax = 438.7622
				text = "you"
			intervals [1449]:
				xmin = 438.7622
				xmax = 439.0122
				text = "look"
			intervals [1450]:
				xmin = 439.0122
				xmax = 439.3522
				text = "around"
			intervals [1451]:
				xmin = 439.3522
				xmax = 439.4522
				text = "and"
			intervals [1452]:
				xmin = 439.4522
				xmax = 439.5422
				text = "the"
			intervals [1453]:
				xmin = 439.5422
				xmax = 439.8122
				text = "first"
			intervals [1454]:
				xmin = 439.8122
				xmax = 439.9622
				text = "thing"
			intervals [1455]:
				xmin = 439.9622
				xmax = 440.0622
				text = "you"
			intervals [1456]:
				xmin = 440.0622
				xmax = 440.3922
				text = "say"
			intervals [1457]:
				xmin = 440.3922
				xmax = 440.6422
				text = "is"
			intervals [1458]:
				xmin = 440.6422
				xmax = 441.0769
				text = ""
			intervals [1459]:
				xmin = 441.0769
				xmax = 441.2469
				text = "where"
			intervals [1460]:
				xmin = 441.2469
				xmax = 441.2769
				text = "are"
			intervals [1461]:
				xmin = 441.2769
				xmax = 441.4269
				text = "all"
			intervals [1462]:
				xmin = 441.4269
				xmax = 441.5269
				text = "the"
			intervals [1463]:
				xmin = 441.5269
				xmax = 441.8369
				text = "black"
			intervals [1464]:
				xmin = 441.8369
				xmax = 442.2769
				text = "people"
			intervals [1465]:
				xmin = 442.2769
				xmax = 442.4169
				text = "and"
			intervals [1466]:
				xmin = 442.4169
				xmax = 442.5769
				text = "where"
			intervals [1467]:
				xmin = 442.5769
				xmax = 442.6069
				text = "are"
			intervals [1468]:
				xmin = 442.6069
				xmax = 442.7369
				text = "all"
			intervals [1469]:
				xmin = 442.7369
				xmax = 442.8469
				text = "the"
			intervals [1470]:
				xmin = 442.8469
				xmax = 443.1069
				text = "black"
			intervals [1471]:
				xmin = 443.1069
				xmax = 443.9169
				text = "professionals"
			intervals [1472]:
				xmin = 443.9169
				xmax = 444.3098
				text = ""
			intervals [1473]:
				xmin = 444.3098
				xmax = 444.5098
				text = "we"
			intervals [1474]:
				xmin = 444.5098
				xmax = 444.6398
				text = ""
			intervals [1475]:
				xmin = 444.6398
				xmax = 445.1098
				text = "we've"
			intervals [1476]:
				xmin = 445.1098
				xmax = 445.7256
				text = ""
			intervals [1477]:
				xmin = 445.7256
				xmax = 446.2656
				text = "dc"
			intervals [1478]:
				xmin = 446.2656
				xmax = 446.4856
				text = "is"
			intervals [1479]:
				xmin = 446.4856
				xmax = 446.5156
				text = ""
			intervals [1480]:
				xmin = 446.5156
				xmax = 446.6856
				text = "just"
			intervals [1481]:
				xmin = 446.6856
				xmax = 446.9756
				text = "so"
			intervals [1482]:
				xmin = 446.9756
				xmax = 447.5556
				text = "unique"
			intervals [1483]:
				xmin = 447.5556
				xmax = 447.6756
				text = "in"
			intervals [1484]:
				xmin = 447.6756
				xmax = 447.8456
				text = "that"
			intervals [1485]:
				xmin = 447.8456
				xmax = 447.9956
				text = "way"
			intervals [1486]:
				xmin = 447.9956
				xmax = 448.0656
				text = "and"
			intervals [1487]:
				xmin = 448.0656
				xmax = 448.1856
				text = "we"
			intervals [1488]:
				xmin = 448.1856
				xmax = 448.4456
				text = "take"
			intervals [1489]:
				xmin = 448.4456
				xmax = 448.5156
				text = "it"
			intervals [1490]:
				xmin = 448.5156
				xmax = 448.6956
				text = "for"
			intervals [1491]:
				xmin = 448.6956
				xmax = 449.3056
				text = "granted"
			intervals [1492]:
				xmin = 449.3056
				xmax = 449.6998
				text = ""
			intervals [1493]:
				xmin = 449.6998
				xmax = 449.9498
				text = "until"
			intervals [1494]:
				xmin = 449.9498
				xmax = 450.0998
				text = "you"
			intervals [1495]:
				xmin = 450.0998
				xmax = 450.2898
				text = "go"
			intervals [1496]:
				xmin = 450.2898
				xmax = 450.8498
				text = "away"
			intervals [1497]:
				xmin = 450.8498
				xmax = 451.1368
				text = ""
			intervals [1498]:
				xmin = 451.1368
				xmax = 451.2768
				text = "and"
			intervals [1499]:
				xmin = 451.2768
				xmax = 451.3568
				text = "you"
			intervals [1500]:
				xmin = 451.3568
				xmax = 451.5868
				text = "look"
			intervals [1501]:
				xmin = 451.5868
				xmax = 452.2868
				text = "around"
			intervals [1502]:
				xmin = 452.2868
				xmax = 452.6925
				text = ""
			intervals [1503]:
				xmin = 452.6925
				xmax = 453.2225
				text = "and"
			intervals [1504]:
				xmin = 453.2225
				xmax = 453.2625
				text = ""
			intervals [1505]:
				xmin = 453.2625
				xmax = 453.4125
				text = "you"
			intervals [1506]:
				xmin = 453.4125
				xmax = 453.6525
				text = "see"
			intervals [1507]:
				xmin = 453.6525
				xmax = 453.8425
				text = "what"
			intervals [1508]:
				xmin = 453.8425
				xmax = 453.9225
				text = "s"
			intervals [1509]:
				xmin = 453.9225
				xmax = 454.3825
				text = "missing"
			intervals [1510]:
				xmin = 454.3825
				xmax = 454.9111
				text = ""
			intervals [1511]:
				xmin = 454.9111
				xmax = 454.9411
				text = "i"
			intervals [1512]:
				xmin = 454.9411
				xmax = 455.1911
				text = "mean"
			intervals [1513]:
				xmin = 455.1911
				xmax = 455.5453
				text = ""
			intervals [1514]:
				xmin = 455.5453
				xmax = 455.7353
				text = "this"
			intervals [1515]:
				xmin = 455.7353
				xmax = 455.9153
				text = "is"
			intervals [1516]:
				xmin = 455.9153
				xmax = 456.0253
				text = "an"
			intervals [1517]:
				xmin = 456.0253
				xmax = 456.8553
				text = "incredible"
			intervals [1518]:
				xmin = 456.8553
				xmax = 456.9253
				text = "it"
			intervals [1519]:
				xmin = 456.9253
				xmax = 457.0253
				text = "s"
			intervals [1520]:
				xmin = 457.0253
				xmax = 457.1753
				text = "been"
			intervals [1521]:
				xmin = 457.1753
				xmax = 457.2353
				text = "an"
			intervals [1522]:
				xmin = 457.2353
				xmax = 457.8253
				text = "incredible"
			intervals [1523]:
				xmin = 457.8253
				xmax = 458.3553
				text = "place"
			intervals [1524]:
				xmin = 458.3553
				xmax = 458.6813
				text = ""
			intervals [1525]:
				xmin = 458.6813
				xmax = 459.4313
				text = "for"
			intervals [1526]:
				xmin = 459.4313
				xmax = 459.4913
				text = ""
			intervals [1527]:
				xmin = 459.4913
				xmax = 460.0213
				text = "um"
			intervals [1528]:
				xmin = 460.0213
				xmax = 460.6133
				text = ""
			intervals [1529]:
				xmin = 460.6133
				xmax = 460.7733
				text = "the"
			intervals [1530]:
				xmin = 460.7733
				xmax = 460.8433
				text = "the"
			intervals [1531]:
				xmin = 460.8433
				xmax = 461.4699
				text = ""
			intervals [1532]:
				xmin = 461.4699
				xmax = 462.0699
				text = "professional"
			intervals [1533]:
				xmin = 462.0699
				xmax = 462.3699
				text = "growth"
			intervals [1534]:
				xmin = 462.3699
				xmax = 462.4499
				text = "and"
			intervals [1535]:
				xmin = 462.4499
				xmax = 463.0599
				text = "development"
			intervals [1536]:
				xmin = 463.0599
				xmax = 463.1099
				text = ""
			intervals [1537]:
				xmin = 463.1099
				xmax = 463.3799
				text = "for"
			intervals [1538]:
				xmin = 463.3799
				xmax = 463.6599
				text = "all"
			intervals [1539]:
				xmin = 463.6599
				xmax = 463.9699
				text = "sorts"
			intervals [1540]:
				xmin = 463.9699
				xmax = 464.0299
				text = "of"
			intervals [1541]:
				xmin = 464.0299
				xmax = 464.4299
				text = "people"
			intervals [1542]:
				xmin = 464.4299
				xmax = 464.7616
				text = ""
			intervals [1543]:
				xmin = 464.7616
				xmax = 464.9116
				text = "but"
			intervals [1544]:
				xmin = 464.9116
				xmax = 465.5116
				text = "especially"
			intervals [1545]:
				xmin = 465.5116
				xmax = 465.6716
				text = "for"
			intervals [1546]:
				xmin = 465.6716
				xmax = 465.9416
				text = "black"
			intervals [1547]:
				xmin = 465.9416
				xmax = 466.3116
				text = "people"
			intervals [1548]:
				xmin = 466.3116
				xmax = 466.5779
				text = ""
			intervals [1549]:
				xmin = 466.5779
				xmax = 466.7379
				text = "we've"
			intervals [1550]:
				xmin = 466.7379
				xmax = 466.9379
				text = "got"
			intervals [1551]:
				xmin = 466.9379
				xmax = 466.9879
				text = "a"
			intervals [1552]:
				xmin = 466.9879
				xmax = 467.6679
				text = "huge"
			intervals [1553]:
				xmin = 467.6679
				xmax = 467.8879
				text = "black"
			intervals [1554]:
				xmin = 467.8879
				xmax = 468.1379
				text = "well"
			intervals [1555]:
				xmin = 468.1379
				xmax = 468.6179
				text = "had"
			intervals [1556]:
				xmin = 468.6179
				xmax = 468.6779
				text = "and"
			intervals [1557]:
				xmin = 468.6779
				xmax = 468.7779
				text = "it"
			intervals [1558]:
				xmin = 468.7779
				xmax = 468.8779
				text = "s"
			intervals [1559]:
				xmin = 468.8779
				xmax = 468.9079
				text = ""
			intervals [1560]:
				xmin = 468.9079
				xmax = 469.0379
				text = "it"
			intervals [1561]:
				xmin = 469.0379
				xmax = 469.1879
				text = "s"
			intervals [1562]:
				xmin = 469.1879
				xmax = 469.360
				text = ""
			intervals [1563]:
				xmin = 469.360
				xmax = 469.530
				text = "to"
			intervals [1564]:
				xmin = 469.530
				xmax = 469.770
				text = "some"
			intervals [1565]:
				xmin = 469.770
				xmax = 470.020
				text = "degree"
			intervals [1566]:
				xmin = 470.020
				xmax = 470.390
				text = "still"
			intervals [1567]:
				xmin = 470.390
				xmax = 470.870
				text = "have"
			intervals [1568]:
				xmin = 470.870
				xmax = 471.1951
				text = ""
			intervals [1569]:
				xmin = 471.1951
				xmax = 471.2951
				text = "a"
			intervals [1570]:
				xmin = 471.2951
				xmax = 471.8151
				text = "huge"
			intervals [1571]:
				xmin = 471.8151
				xmax = 472.1451
				text = "black"
			intervals [1572]:
				xmin = 472.1451
				xmax = 472.3951
				text = "middle"
			intervals [1573]:
				xmin = 472.3951
				xmax = 473.0451
				text = "class"
			intervals [1574]:
				xmin = 473.0451
				xmax = 473.7743
				text = ""
			intervals [1575]:
				xmin = 473.7743
				xmax = 474.2743
				text = "here"
			intervals [1576]:
				xmin = 474.2743
				xmax = 474.5434
				text = ""
			intervals [1577]:
				xmin = 474.5434
				xmax = 474.6834
				text = "there"
			intervals [1578]:
				xmin = 474.6834
				xmax = 474.7734
				text = "have"
			intervals [1579]:
				xmin = 474.7734
				xmax = 474.9434
				text = "been"
			intervals [1580]:
				xmin = 474.9434
				xmax = 475.0334
				text = ""
			intervals [1581]:
				xmin = 475.0334
				xmax = 475.3134
				text = "all"
			intervals [1582]:
				xmin = 475.3134
				xmax = 475.5834
				text = "kinds"
			intervals [1583]:
				xmin = 475.5834
				xmax = 475.7034
				text = "of"
			intervals [1584]:
				xmin = 475.7034
				xmax = 476.3334
				text = "opportunities"
			intervals [1585]:
				xmin = 476.3334
				xmax = 476.6434
				text = "people"
			intervals [1586]:
				xmin = 476.6434
				xmax = 476.7634
				text = "have"
			intervals [1587]:
				xmin = 476.7634
				xmax = 476.9034
				text = "been"
			intervals [1588]:
				xmin = 476.9034
				xmax = 477.1234
				text = "able"
			intervals [1589]:
				xmin = 477.1234
				xmax = 477.2934
				text = "to"
			intervals [1590]:
				xmin = 477.2934
				xmax = 477.8534
				text = "succeed"
			intervals [1591]:
				xmin = 477.8534
				xmax = 478.0034
				text = "in"
			intervals [1592]:
				xmin = 478.0034
				xmax = 478.3534
				text = "life"
			intervals [1593]:
				xmin = 478.3534
				xmax = 478.5134
				text = "and"
			intervals [1594]:
				xmin = 478.5134
				xmax = 478.7549
				text = ""
			intervals [1595]:
				xmin = 478.7549
				xmax = 478.9449
				text = "do"
			intervals [1596]:
				xmin = 478.9449
				xmax = 479.1449
				text = "all"
			intervals [1597]:
				xmin = 479.1449
				xmax = 479.4849
				text = "kinds"
			intervals [1598]:
				xmin = 479.4849
				xmax = 479.5649
				text = "of"
			intervals [1599]:
				xmin = 479.5649
				xmax = 480.0649
				text = "things"
			intervals [1600]:
				xmin = 480.0649
				xmax = 480.4697
				text = ""
			intervals [1601]:
				xmin = 480.4697
				xmax = 480.6897
				text = "in"
			intervals [1602]:
				xmin = 480.6897
				xmax = 480.7197
				text = ""
			intervals [1603]:
				xmin = 480.7197
				xmax = 480.9197
				text = "in"
			intervals [1604]:
				xmin = 480.9197
				xmax = 481.1697
				text = "large"
			intervals [1605]:
				xmin = 481.1697
				xmax = 481.3997
				text = "part"
			intervals [1606]:
				xmin = 481.3997
				xmax = 481.7397
				text = "because"
			intervals [1607]:
				xmin = 481.7397
				xmax = 481.8397
				text = "the"
			intervals [1608]:
				xmin = 481.8397
				xmax = 482.0297
				text = ""
			intervals [1609]:
				xmin = 482.0297
				xmax = 482.5997
				text = "government"
			intervals [1610]:
				xmin = 482.5997
				xmax = 482.6497
				text = ""
			intervals [1611]:
				xmin = 482.6497
				xmax = 483.1497
				text = "was"
			intervals [1612]:
				xmin = 483.1497
				xmax = 483.5097
				text = "willing"
			intervals [1613]:
				xmin = 483.5097
				xmax = 483.7697
				text = "to"
			intervals [1614]:
				xmin = 483.7697
				xmax = 484.0616
				text = ""
			intervals [1615]:
				xmin = 484.0616
				xmax = 484.4316
				text = "hire"
			intervals [1616]:
				xmin = 484.4316
				xmax = 484.6916
				text = "black"
			intervals [1617]:
				xmin = 484.6916
				xmax = 485.1716
				text = "people"
			intervals [1618]:
				xmin = 485.1716
				xmax = 485.3816
				text = "and"
			intervals [1619]:
				xmin = 485.3816
				xmax = 485.4516
				text = ""
			intervals [1620]:
				xmin = 485.4516
				xmax = 485.6416
				text = "give"
			intervals [1621]:
				xmin = 485.6416
				xmax = 486.0816
				text = "people"
			intervals [1622]:
				xmin = 486.0816
				xmax = 486.2016
				text = "an"
			intervals [1623]:
				xmin = 486.2016
				xmax = 486.9616
				text = "opportunity"
			intervals [1624]:
				xmin = 486.9616
				xmax = 487.1116
				text = "and"
			intervals [1625]:
				xmin = 487.1116
				xmax = 487.5803
				text = ""
			intervals [1626]:
				xmin = 487.5803
				xmax = 487.6803
				text = "you"
			intervals [1627]:
				xmin = 487.6803
				xmax = 488.0103
				text = "know"
			intervals [1628]:
				xmin = 488.0103
				xmax = 488.2353
				text = ""
			intervals [1629]:
				xmin = 488.2353
				xmax = 488.4753
				text = "we"
			intervals [1630]:
				xmin = 488.4753
				xmax = 488.7353
				text = "we"
			intervals [1631]:
				xmin = 488.7353
				xmax = 489.6444
				text = ""
			intervals [1632]:
				xmin = 489.6444
				xmax = 489.9344
				text = "had"
			intervals [1633]:
				xmin = 489.9344
				xmax = 490.0244
				text = "a"
			intervals [1634]:
				xmin = 490.0244
				xmax = 490.5044
				text = "strong"
			intervals [1635]:
				xmin = 490.5044
				xmax = 490.8344
				text = "city"
			intervals [1636]:
				xmin = 490.8344
				xmax = 491.4144
				text = "government"
			intervals [1637]:
				xmin = 491.4144
				xmax = 491.5344
				text = "at"
			intervals [1638]:
				xmin = 491.5344
				xmax = 491.6644
				text = "the"
			intervals [1639]:
				xmin = 491.6644
				xmax = 491.7444
				text = ""
			intervals [1640]:
				xmin = 491.7444
				xmax = 491.9844
				text = "at"
			intervals [1641]:
				xmin = 491.9844
				xmax = 492.0944
				text = ""
			intervals [1642]:
				xmin = 492.0944
				xmax = 492.3044
				text = "for"
			intervals [1643]:
				xmin = 492.3044
				xmax = 492.3644
				text = "a"
			intervals [1644]:
				xmin = 492.3644
				xmax = 492.6544
				text = "long"
			intervals [1645]:
				xmin = 492.6544
				xmax = 493.0144
				text = "time"
			intervals [1646]:
				xmin = 493.0144
				xmax = 493.4991
				text = ""
			intervals [1647]:
				xmin = 493.4991
				xmax = 494.1891
				text = "and"
			intervals [1648]:
				xmin = 494.1891
				xmax = 494.8091
				text = "um"
			intervals [1649]:
				xmin = 494.8091
				xmax = 495.5082
				text = ""
			intervals [1650]:
				xmin = 495.5082
				xmax = 495.7182
				text = "there"
			intervals [1651]:
				xmin = 495.7182
				xmax = 495.9582
				text = "was"
			intervals [1652]:
				xmin = 495.9582
				xmax = 496.0782
				text = "a"
			intervals [1653]:
				xmin = 496.0782
				xmax = 496.1382
				text = ""
			intervals [1654]:
				xmin = 496.1382
				xmax = 496.2882
				text = "there"
			intervals [1655]:
				xmin = 496.2882
				xmax = 496.4482
				text = "was"
			intervals [1656]:
				xmin = 496.4482
				xmax = 496.5082
				text = "a"
			intervals [1657]:
				xmin = 496.5082
				xmax = 497.2882
				text = "place"
			intervals [1658]:
				xmin = 497.2882
				xmax = 497.4082
				text = ""
			intervals [1659]:
				xmin = 497.4082
				xmax = 497.6282
				text = "where"
			intervals [1660]:
				xmin = 497.6282
				xmax = 497.7482
				text = ""
			intervals [1661]:
				xmin = 497.7482
				xmax = 497.8082
				text = "uh"
			intervals [1662]:
				xmin = 497.8082
				xmax = 497.8382
				text = ""
			intervals [1663]:
				xmin = 497.8382
				xmax = 497.9982
				text = "you"
			intervals [1664]:
				xmin = 497.9982
				xmax = 498.1882
				text = ""
			intervals [1665]:
				xmin = 498.1882
				xmax = 498.3382
				text = "could"
			intervals [1666]:
				xmin = 498.3382
				xmax = 498.8682
				text = "find"
			intervals [1667]:
				xmin = 498.8682
				xmax = 499.0082
				text = "your"
			intervals [1668]:
				xmin = 499.0082
				xmax = 499.3682
				text = "niche"
			intervals [1669]:
				xmin = 499.3682
				xmax = 499.4982
				text = "in"
			intervals [1670]:
				xmin = 499.4982
				xmax = 499.8555
				text = ""
			intervals [1671]:
				xmin = 499.8555
				xmax = 500.0455
				text = "in"
			intervals [1672]:
				xmin = 500.0455
				xmax = 500.8855
				text = "politics"
			intervals [1673]:
				xmin = 500.8855
				xmax = 501.0955
				text = "and"
			intervals [1674]:
				xmin = 501.0955
				xmax = 501.4116
				text = ""
			intervals [1675]:
				xmin = 501.4116
				xmax = 501.5816
				text = "and"
			intervals [1676]:
				xmin = 501.5816
				xmax = 501.6116
				text = ""
			intervals [1677]:
				xmin = 501.6116
				xmax = 501.9016
				text = "have"
			intervals [1678]:
				xmin = 501.9016
				xmax = 502.0216
				text = "an"
			intervals [1679]:
				xmin = 502.0216
				xmax = 502.8116
				text = "impact"
			intervals [1680]:
				xmin = 502.8116
				xmax = 503.0816
				text = "and"
			intervals [1681]:
				xmin = 503.0816
				xmax = 503.4137
				text = ""
			intervals [1682]:
				xmin = 503.4137
				xmax = 503.6937
				text = "just"
			intervals [1683]:
				xmin = 503.6937
				xmax = 503.8837
				text = "do"
			intervals [1684]:
				xmin = 503.8837
				xmax = 504.1137
				text = "all"
			intervals [1685]:
				xmin = 504.1137
				xmax = 504.6337
				text = "kinds"
			intervals [1686]:
				xmin = 504.6337
				xmax = 504.9737
				text = "of"
			intervals [1687]:
				xmin = 504.9737
				xmax = 505.3409
				text = ""
			intervals [1688]:
				xmin = 505.3409
				xmax = 505.5409
				text = "all"
			intervals [1689]:
				xmin = 505.5409
				xmax = 505.8709
				text = "kinds"
			intervals [1690]:
				xmin = 505.8709
				xmax = 505.9409
				text = "of"
			intervals [1691]:
				xmin = 505.9409
				xmax = 506.4509
				text = "things"
			intervals [1692]:
				xmin = 506.4509
				xmax = 506.8128
				text = ""
			intervals [1693]:
				xmin = 506.8128
				xmax = 507.2428
				text = "and"
			intervals [1694]:
				xmin = 507.2428
				xmax = 508.1628
				text = "so"
			intervals [1695]:
				xmin = 508.1628
				xmax = 508.6209
				text = ""
			intervals [1696]:
				xmin = 508.6209
				xmax = 509.3409
				text = "absolutely"
			intervals [1697]:
				xmin = 509.3409
				xmax = 509.5209
				text = "i'm"
			intervals [1698]:
				xmin = 509.5209
				xmax = 509.5809
				text = "a"
			intervals [1699]:
				xmin = 509.5809
				xmax = 509.8809
				text = "proud"
			intervals [1700]:
				xmin = 509.8809
				xmax = 510.6909
				text = "washingtonian"
			intervals [1701]:
				xmin = 510.6909
				xmax = 514.6804
				text = ""
			intervals [1702]:
				xmin = 514.6804
				xmax = 514.9504
				text = "now"
			intervals [1703]:
				xmin = 514.9504
				xmax = 515.1504
				text = "what"
			intervals [1704]:
				xmin = 515.1504
				xmax = 515.2604
				text = "i"
			intervals [1705]:
				xmin = 515.2604
				xmax = 515.4404
				text = "can"
			intervals [1706]:
				xmin = 515.4404
				xmax = 515.6704
				text = "say"
			intervals [1707]:
				xmin = 515.6704
				xmax = 515.8004
				text = "to"
			intervals [1708]:
				xmin = 515.8004
				xmax = 516.0304
				text = "you"
			intervals [1709]:
				xmin = 516.0304
				xmax = 516.0604
				text = ""
			intervals [1710]:
				xmin = 516.0604
				xmax = 516.4904
				text = "is"
			intervals [1711]:
				xmin = 516.4904
				xmax = 516.5904
				text = ""
			intervals [1712]:
				xmin = 516.5904
				xmax = 516.9504
				text = "i"
			intervals [1713]:
				xmin = 516.9504
				xmax = 517.0104
				text = ""
			intervals [1714]:
				xmin = 517.0104
				xmax = 517.3404
				text = "worry"
			intervals [1715]:
				xmin = 517.3404
				xmax = 517.5904
				text = "about"
			intervals [1716]:
				xmin = 517.5904
				xmax = 517.7004
				text = "my"
			intervals [1717]:
				xmin = 517.7004
				xmax = 517.7304
				text = ""
			intervals [1718]:
				xmin = 517.7304
				xmax = 518.0604
				text = "city"
			intervals [1719]:
				xmin = 518.0604
				xmax = 520.854
				text = ""
			intervals [1720]:
				xmin = 520.854
				xmax = 521.354
				text = "because"
			intervals [1721]:
				xmin = 521.354
				xmax = 521.514
				text = "it"
			intervals [1722]:
				xmin = 521.514
				xmax = 521.854
				text = "is"
			intervals [1723]:
				xmin = 521.854
				xmax = 522.544
				text = "changing"
			intervals [1724]:
				xmin = 522.544
				xmax = 522.8574
				text = ""
			intervals [1725]:
				xmin = 522.8574
				xmax = 523.0574
				text = "and"
			intervals [1726]:
				xmin = 523.0574
				xmax = 523.1974
				text = "i'm"
			intervals [1727]:
				xmin = 523.1974
				xmax = 523.4074
				text = "not"
			intervals [1728]:
				xmin = 523.4074
				xmax = 523.6174
				text = "so"
			intervals [1729]:
				xmin = 523.6174
				xmax = 524.3074
				text = "sure"
			intervals [1730]:
				xmin = 524.3074
				xmax = 524.6059
				text = ""
			intervals [1731]:
				xmin = 524.6059
				xmax = 524.8159
				text = "that"
			intervals [1732]:
				xmin = 524.8159
				xmax = 524.9359
				text = ""
			intervals [1733]:
				xmin = 524.9359
				xmax = 525.2559
				text = "all"
			intervals [1734]:
				xmin = 525.2559
				xmax = 525.3859
				text = "the"
			intervals [1735]:
				xmin = 525.3859
				xmax = 526.4059
				text = "changes"
			intervals [1736]:
				xmin = 526.4059
				xmax = 526.6279
				text = ""
			intervals [1737]:
				xmin = 526.6279
				xmax = 526.8179
				text = "are"
			intervals [1738]:
				xmin = 526.8179
				xmax = 527.0479
				text = "for"
			intervals [1739]:
				xmin = 527.0479
				xmax = 527.2979
				text = "the"
			intervals [1740]:
				xmin = 527.2979
				xmax = 527.6822
				text = ""
			intervals [1741]:
				xmin = 527.6822
				xmax = 527.8622
				text = "for"
			intervals [1742]:
				xmin = 527.8622
				xmax = 527.9722
				text = "the"
			intervals [1743]:
				xmin = 527.9722
				xmax = 528.1022
				text = ""
			intervals [1744]:
				xmin = 528.1022
				xmax = 528.6522
				text = "best"
			intervals [1745]:
				xmin = 528.6522
				xmax = 530.5492
				text = ""
			intervals [1746]:
				xmin = 530.5492
				xmax = 530.7892
				text = "that"
			intervals [1747]:
				xmin = 530.7892
				xmax = 531.2692
				text = "means"
			intervals [1748]:
				xmin = 531.2692
				xmax = 531.9392
				text = "that"
			intervals [1749]:
				xmin = 531.9392
				xmax = 533.3004
				text = ""
			intervals [1750]:
				xmin = 533.3004
				xmax = 534.1904
				text = "dc"
			intervals [1751]:
				xmin = 534.1904
				xmax = 534.4751
				text = ""
			intervals [1752]:
				xmin = 534.4751
				xmax = 534.8051
				text = "used"
			intervals [1753]:
				xmin = 534.8051
				xmax = 534.9251
				text = "to"
			intervals [1754]:
				xmin = 534.9251
				xmax = 535.4751
				text = "be"
			intervals [1755]:
				xmin = 535.4751
				xmax = 536.0612
				text = ""
			intervals [1756]:
				xmin = 536.0612
				xmax = 536.2012
				text = "a"
			intervals [1757]:
				xmin = 536.2012
				xmax = 536.9512
				text = "warm"
			intervals [1758]:
				xmin = 536.9512
				xmax = 537.3279
				text = ""
			intervals [1759]:
				xmin = 537.3279
				xmax = 537.6079
				text = "and"
			intervals [1760]:
				xmin = 537.6079
				xmax = 537.6379
				text = ""
			intervals [1761]:
				xmin = 537.6379
				xmax = 538.3179
				text = "friendly"
			intervals [1762]:
				xmin = 538.3179
				xmax = 538.6109
				text = ""
			intervals [1763]:
				xmin = 538.6109
				xmax = 539.1509
				text = "city"
			intervals [1764]:
				xmin = 539.1509
				xmax = 540.0362
				text = ""
			intervals [1765]:
				xmin = 540.0362
				xmax = 540.2262
				text = "you"
			intervals [1766]:
				xmin = 540.2262
				xmax = 540.5362
				text = "walk"
			intervals [1767]:
				xmin = 540.5362
				xmax = 540.7562
				text = "down"
			intervals [1768]:
				xmin = 540.7562
				xmax = 540.8562
				text = "the"
			intervals [1769]:
				xmin = 540.8562
				xmax = 541.2862
				text = "street"
			intervals [1770]:
				xmin = 541.2862
				xmax = 541.8272
				text = ""
			intervals [1771]:
				xmin = 541.8272
				xmax = 542.3672
				text = "everybody"
			intervals [1772]:
				xmin = 542.3672
				xmax = 542.9272
				text = "speaks"
			intervals [1773]:
				xmin = 542.9272
				xmax = 544.1455
				text = ""
			intervals [1774]:
				xmin = 544.1455
				xmax = 544.3055
				text = "you"
			intervals [1775]:
				xmin = 544.3055
				xmax = 544.5855
				text = "greet"
			intervals [1776]:
				xmin = 544.5855
				xmax = 545.0255
				text = "everybody"
			intervals [1777]:
				xmin = 545.0255
				xmax = 545.0855
				text = "you"
			intervals [1778]:
				xmin = 545.0855
				xmax = 545.2755
				text = "make"
			intervals [1779]:
				xmin = 545.2755
				xmax = 545.8655
				text = "contact"
			intervals [1780]:
				xmin = 545.8655
				xmax = 545.9355
				text = "you"
			intervals [1781]:
				xmin = 545.9355
				xmax = 546.1955
				text = "say"
			intervals [1782]:
				xmin = 546.1955
				xmax = 546.6055
				text = "hello"
			intervals [1783]:
				xmin = 546.6055
				xmax = 547.7564
				text = ""
			intervals [1784]:
				xmin = 547.7564
				xmax = 548.3864
				text = "you"
			intervals [1785]:
				xmin = 548.3864
				xmax = 549.1368
				text = ""
			intervals [1786]:
				xmin = 549.1368
				xmax = 549.3268
				text = "are"
			intervals [1787]:
				xmin = 549.3268
				xmax = 549.8568
				text = "polite"
			intervals [1788]:
				xmin = 549.8568
				xmax = 550.2877
				text = ""
			intervals [1789]:
				xmin = 550.2877
				xmax = 550.5777
				text = "you're"
			intervals [1790]:
				xmin = 550.5777
				xmax = 551.4177
				text = "courteous"
			intervals [1791]:
				xmin = 551.4177
				xmax = 551.7955
				text = ""
			intervals [1792]:
				xmin = 551.7955
				xmax = 552.4855
				text = "um"
			intervals [1793]:
				xmin = 552.4855
				xmax = 552.8432
				text = ""
			intervals [1794]:
				xmin = 552.8432
				xmax = 553.1132
				text = "it"
			intervals [1795]:
				xmin = 553.1132
				xmax = 553.3246
				text = ""
			intervals [1796]:
				xmin = 553.3246
				xmax = 553.4746
				text = "there"
			intervals [1797]:
				xmin = 553.4746
				xmax = 553.7146
				text = "w"
			intervals [1798]:
				xmin = 553.7146
				xmax = 553.9475
				text = ""
			intervals [1799]:
				xmin = 553.9475
				xmax = 554.2675
				text = "there"
			intervals [1800]:
				xmin = 554.2675
				xmax = 554.8975
				text = "was"
			intervals [1801]:
				xmin = 554.8975
				xmax = 555.293
				text = ""
			intervals [1802]:
				xmin = 555.293
				xmax = 555.683
				text = "dc"
			intervals [1803]:
				xmin = 555.683
				xmax = 555.843
				text = "is"
			intervals [1804]:
				xmin = 555.843
				xmax = 556.153
				text = "south"
			intervals [1805]:
				xmin = 556.153
				xmax = 556.213
				text = "of"
			intervals [1806]:
				xmin = 556.213
				xmax = 556.283
				text = "the"
			intervals [1807]:
				xmin = 556.283
				xmax = 556.623
				text = "mason"
			intervals [1808]:
				xmin = 556.623
				xmax = 556.983
				text = "dixon"
			intervals [1809]:
				xmin = 556.983
				xmax = 557.243
				text = "line"
			intervals [1810]:
				xmin = 557.243
				xmax = 557.8272
				text = ""
			intervals [1811]:
				xmin = 557.8272
				xmax = 558.5272
				text = "and"
			intervals [1812]:
				xmin = 558.5272
				xmax = 559.4212
				text = ""
			intervals [1813]:
				xmin = 559.4212
				xmax = 559.7512
				text = "there"
			intervals [1814]:
				xmin = 559.7512
				xmax = 559.9512
				text = "was"
			intervals [1815]:
				xmin = 559.9512
				xmax = 560.0412
				text = "a"
			intervals [1816]:
				xmin = 560.0412
				xmax = 560.1912
				text = ""
			intervals [1817]:
				xmin = 560.1912
				xmax = 560.9812
				text = "culture"
			intervals [1818]:
				xmin = 560.9812
				xmax = 562.1395
				text = ""
			intervals [1819]:
				xmin = 562.1395
				xmax = 562.4195
				text = "some"
			intervals [1820]:
				xmin = 562.4195
				xmax = 562.4795
				text = "of"
			intervals [1821]:
				xmin = 562.4795
				xmax = 562.5895
				text = "the"
			intervals [1822]:
				xmin = 562.5895
				xmax = 563.2695
				text = "best"
			intervals [1823]:
				xmin = 563.2695
				xmax = 563.4416
				text = ""
			intervals [1824]:
				xmin = 563.4416
				xmax = 563.9216
				text = "parts"
			intervals [1825]:
				xmin = 563.9216
				xmax = 563.9516
				text = ""
			intervals [1826]:
				xmin = 563.9516
				xmax = 564.5616
				text = "of"
			intervals [1827]:
				xmin = 564.5616
				xmax = 564.9211
				text = ""
			intervals [1828]:
				xmin = 564.9211
				xmax = 565.1011
				text = "the"
			intervals [1829]:
				xmin = 565.1011
				xmax = 565.5611
				text = "southern"
			intervals [1830]:
				xmin = 565.5611
				xmax = 566.3011
				text = "culture"
			intervals [1831]:
				xmin = 566.3011
				xmax = 567.4085
				text = ""
			intervals [1832]:
				xmin = 567.4085
				xmax = 567.5785
				text = "had"
			intervals [1833]:
				xmin = 567.5785
				xmax = 568.3285
				text = "manifested"
			intervals [1834]:
				xmin = 568.3285
				xmax = 568.9485
				text = "themselves"
			intervals [1835]:
				xmin = 568.9485
				xmax = 569.1085
				text = "and"
			intervals [1836]:
				xmin = 569.1085
				xmax = 569.4585
				text = "become"
			intervals [1837]:
				xmin = 569.4585
				xmax = 569.5185
				text = "a"
			intervals [1838]:
				xmin = 569.5185
				xmax = 569.7985
				text = "part"
			intervals [1839]:
				xmin = 569.7985
				xmax = 569.8685
				text = "of"
			intervals [1840]:
				xmin = 569.8685
				xmax = 569.9485
				text = "the"
			intervals [1841]:
				xmin = 569.9485
				xmax = 570.3085
				text = "culture"
			intervals [1842]:
				xmin = 570.3085
				xmax = 570.3885
				text = "in"
			intervals [1843]:
				xmin = 570.3885
				xmax = 570.7685
				text = "dc"
			intervals [1844]:
				xmin = 570.7685
				xmax = 572.3615
				text = ""
			intervals [1845]:
				xmin = 572.3615
				xmax = 572.5415
				text = "we've"
			intervals [1846]:
				xmin = 572.5415
				xmax = 572.5715
				text = ""
			intervals [1847]:
				xmin = 572.5715
				xmax = 572.9715
				text = "lost"
			intervals [1848]:
				xmin = 572.9715
				xmax = 573.1715
				text = "that"
			intervals [1849]:
				xmin = 573.1715
				xmax = 573.3862
				text = ""
			intervals [1850]:
				xmin = 573.3862
				xmax = 573.5762
				text = "we're"
			intervals [1851]:
				xmin = 573.5762
				xmax = 573.9962
				text = "losing"
			intervals [1852]:
				xmin = 573.9962
				xmax = 574.2062
				text = "that"
			intervals [1853]:
				xmin = 574.2062
				xmax = 574.3162
				text = ""
			intervals [1854]:
				xmin = 574.3162
				xmax = 574.4662
				text = "it"
			intervals [1855]:
				xmin = 574.4662
				xmax = 574.5562
				text = "s"
			intervals [1856]:
				xmin = 574.5562
				xmax = 574.8862
				text = "become"
			intervals [1857]:
				xmin = 574.8862
				xmax = 575.6462
				text = "cold"
			intervals [1858]:
				xmin = 575.6462
				xmax = 575.9583
				text = ""
			intervals [1859]:
				xmin = 575.9583
				xmax = 576.4183
				text = "people"
			intervals [1860]:
				xmin = 576.4183
				xmax = 576.6883
				text = "are"
			intervals [1861]:
				xmin = 576.6883
				xmax = 576.7683
				text = ""
			intervals [1862]:
				xmin = 576.7683
				xmax = 577.2683
				text = "rude"
			intervals [1863]:
				xmin = 577.2683
				xmax = 577.6683
				text = "people"
			intervals [1864]:
				xmin = 577.6683
				xmax = 577.7683
				text = "are"
			intervals [1865]:
				xmin = 577.7683
				xmax = 578.2683
				text = "callous"
			intervals [1866]:
				xmin = 578.2683
				xmax = 578.6183
				text = "people"
			intervals [1867]:
				xmin = 578.6183
				xmax = 578.6783
				text = "are"
			intervals [1868]:
				xmin = 578.6783
				xmax = 579.3483
				text = "indifferent"
			intervals [1869]:
				xmin = 579.3483
				xmax = 579.7177
				text = ""
			intervals [1870]:
				xmin = 579.7177
				xmax = 579.9777
				text = "um"
			intervals [1871]:
				xmin = 579.9777
				xmax = 580.2677
				text = "people"
			intervals [1872]:
				xmin = 580.2677
				xmax = 580.4877
				text = "don't"
			intervals [1873]:
				xmin = 580.4877
				xmax = 581.0877
				text = "speak"
			intervals [1874]:
				xmin = 581.0877
				xmax = 581.3354
				text = ""
			intervals [1875]:
				xmin = 581.3354
				xmax = 581.6154
				text = "you"
			intervals [1876]:
				xmin = 581.6154
				xmax = 581.6554
				text = ""
			intervals [1877]:
				xmin = 581.6554
				xmax = 581.9254
				text = "you"
			intervals [1878]:
				xmin = 581.9254
				xmax = 581.9554
				text = ""
			intervals [1879]:
				xmin = 581.9554
				xmax = 582.2754
				text = "you"
			intervals [1880]:
				xmin = 582.2754
				xmax = 582.3454
				text = ""
			intervals [1881]:
				xmin = 582.3454
				xmax = 582.6054
				text = "you"
			intervals [1882]:
				xmin = 582.6054
				xmax = 582.6354
				text = ""
			intervals [1883]:
				xmin = 582.6354
				xmax = 582.9454
				text = "know"
			intervals [1884]:
				xmin = 582.9454
				xmax = 583.1754
				text = "all"
			intervals [1885]:
				xmin = 583.1754
				xmax = 583.3254
				text = "your"
			intervals [1886]:
				xmin = 583.3254
				xmax = 583.4354
				text = ""
			intervals [1887]:
				xmin = 583.4354
				xmax = 583.5654
				text = "you"
			intervals [1888]:
				xmin = 583.5654
				xmax = 583.9054
				text = "used"
			intervals [1889]:
				xmin = 583.9054
				xmax = 584.0354
				text = "to"
			intervals [1890]:
				xmin = 584.0354
				xmax = 584.1254
				text = "you"
			intervals [1891]:
				xmin = 584.1254
				xmax = 584.3254
				text = "grow"
			intervals [1892]:
				xmin = 584.3254
				xmax = 584.4454
				text = "up"
			intervals [1893]:
				xmin = 584.4454
				xmax = 584.5054
				text = "and"
			intervals [1894]:
				xmin = 584.5054
				xmax = 584.7254
				text = "you"
			intervals [1895]:
				xmin = 584.7254
				xmax = 584.9054
				text = "know"
			intervals [1896]:
				xmin = 584.9054
				xmax = 585.0654
				text = "all"
			intervals [1897]:
				xmin = 585.0654
				xmax = 585.1754
				text = "your"
			intervals [1898]:
				xmin = 585.1754
				xmax = 585.7854
				text = "neighbors"
			intervals [1899]:
				xmin = 585.7854
				xmax = 586.9011
				text = ""
			intervals [1900]:
				xmin = 586.9011
				xmax = 587.6111
				text = "and"
			intervals [1901]:
				xmin = 587.6111
				xmax = 587.9034
				text = ""
			intervals [1902]:
				xmin = 587.9034
				xmax = 588.7234
				text = "everybody"
			intervals [1903]:
				xmin = 588.7234
				xmax = 588.7534
				text = ""
			intervals [1904]:
				xmin = 588.7534
				xmax = 589.1134
				text = "helped"
			intervals [1905]:
				xmin = 589.1134
				xmax = 589.3634
				text = "out"
			intervals [1906]:
				xmin = 589.3634
				xmax = 589.4734
				text = ""
			intervals [1907]:
				xmin = 589.4734
				xmax = 590.0734
				text = "and"
			intervals [1908]:
				xmin = 590.0734
				xmax = 590.2802
				text = ""
			intervals [1909]:
				xmin = 590.2802
				xmax = 590.4302
				text = "there"
			intervals [1910]:
				xmin = 590.4302
				xmax = 590.5602
				text = "was"
			intervals [1911]:
				xmin = 590.5602
				xmax = 590.8802
				text = "just"
			intervals [1912]:
				xmin = 590.8802
				xmax = 590.9702
				text = "a"
			intervals [1913]:
				xmin = 590.9702
				xmax = 591.4902
				text = "warmth"
			intervals [1914]:
				xmin = 591.4902
				xmax = 591.6802
				text = "and"
			intervals [1915]:
				xmin = 591.6802
				xmax = 591.7302
				text = ""
			intervals [1916]:
				xmin = 591.7302
				xmax = 591.9802
				text = "and"
			intervals [1917]:
				xmin = 591.9802
				xmax = 592.5002
				text = "sense"
			intervals [1918]:
				xmin = 592.5002
				xmax = 592.7302
				text = "of"
			intervals [1919]:
				xmin = 592.7302
				xmax = 593.8102
				text = "camaraderie"
			intervals [1920]:
				xmin = 593.8102
				xmax = 594.0787
				text = ""
			intervals [1921]:
				xmin = 594.0787
				xmax = 594.3287
				text = "and"
			intervals [1922]:
				xmin = 594.3287
				xmax = 595.1687
				text = "pride"
			intervals [1923]:
				xmin = 595.1687
				xmax = 595.4787
				text = "and"
			intervals [1924]:
				xmin = 595.4787
				xmax = 596.2587
				text = "unity"
			intervals [1925]:
				xmin = 596.2587
				xmax = 596.8324
				text = ""
			intervals [1926]:
				xmin = 596.8324
				xmax = 597.2124
				text = "that"
			intervals [1927]:
				xmin = 597.2124
				xmax = 597.335
				text = ""
			intervals [1928]:
				xmin = 597.335
				xmax = 597.635
				text = "i"
			intervals [1929]:
				xmin = 597.635
				xmax = 598.265
				text = "remember"
			intervals [1930]:
				xmin = 598.265
				xmax = 598.7695
				text = ""
			intervals [1931]:
				xmin = 598.7695
				xmax = 599.1595
				text = "growing"
			intervals [1932]:
				xmin = 599.1595
				xmax = 599.2595
				text = "up"
			intervals [1933]:
				xmin = 599.2595
				xmax = 599.2895
				text = ""
			intervals [1934]:
				xmin = 599.2895
				xmax = 599.6595
				text = "here"
			intervals [1935]:
				xmin = 599.6595
				xmax = 600.2981
				text = ""
			intervals [1936]:
				xmin = 600.2981
				xmax = 600.5181
				text = "that"
			intervals [1937]:
				xmin = 600.5181
				xmax = 600.6281
				text = "i"
			intervals [1938]:
				xmin = 600.6281
				xmax = 600.6881
				text = ""
			intervals [1939]:
				xmin = 600.6881
				xmax = 600.9181
				text = "think"
			intervals [1940]:
				xmin = 600.9181
				xmax = 601.4781
				text = "is"
			intervals [1941]:
				xmin = 601.4781
				xmax = 602.4501
				text = ""
			intervals [1942]:
				xmin = 602.4501
				xmax = 602.8301
				text = "being"
			intervals [1943]:
				xmin = 602.8301
				xmax = 603.1189
				text = ""
			intervals [1944]:
				xmin = 603.1189
				xmax = 603.7189
				text = "eroded"
			intervals [1945]:
				xmin = 603.7189
				xmax = 604.5288
				text = ""
			intervals [1946]:
				xmin = 604.5288
				xmax = 604.7788
				text = "not"
			intervals [1947]:
				xmin = 604.7788
				xmax = 604.9488
				text = "so"
			intervals [1948]:
				xmin = 604.9488
				xmax = 605.3788
				text = "slowly"
			intervals [1949]:
				xmin = 605.3788
				xmax = 606.3052
				text = ""
			intervals [1950]:
				xmin = 606.3052
				xmax = 606.9452
				text = "um"
			intervals [1951]:
				xmin = 606.9452
				xmax = 608.0583
				text = ""
			intervals [1952]:
				xmin = 608.0583
				xmax = 608.2983
				text = "you"
			intervals [1953]:
				xmin = 608.2983
				xmax = 608.4483
				text = "know"
			intervals [1954]:
				xmin = 608.4483
				xmax = 608.6383
				text = "you"
			intervals [1955]:
				xmin = 608.6383
				xmax = 609.0583
				text = "had"
			intervals [1956]:
				xmin = 609.0583
				xmax = 609.6364
				text = ""
			intervals [1957]:
				xmin = 609.6364
				xmax = 610.0464
				text = "people"
			intervals [1958]:
				xmin = 610.0464
				xmax = 610.4564
				text = "here"
			intervals [1959]:
				xmin = 610.4564
				xmax = 610.4864
				text = ""
			intervals [1960]:
				xmin = 610.4864
				xmax = 610.9864
				text = "who"
			intervals [1961]:
				xmin = 610.9864
				xmax = 611.8851
				text = ""
			intervals [1962]:
				xmin = 611.8851
				xmax = 612.1751
				text = "couldn't"
			intervals [1963]:
				xmin = 612.1751
				xmax = 612.4051
				text = "wait"
			intervals [1964]:
				xmin = 612.4051
				xmax = 612.4851
				text = "to"
			intervals [1965]:
				xmin = 612.4851
				xmax = 612.6751
				text = "get"
			intervals [1966]:
				xmin = 612.6751
				xmax = 613.0051
				text = "here"
			intervals [1967]:
				xmin = 613.0051
				xmax = 613.8838
				text = ""
			intervals [1968]:
				xmin = 613.8838
				xmax = 614.9138
				text = "because"
			intervals [1969]:
				xmin = 614.9138
				xmax = 615.7348
				text = ""
			intervals [1970]:
				xmin = 615.7348
				xmax = 615.7648
				text = "th-"
			intervals [1971]:
				xmin = 615.7648
				xmax = 615.8948
				text = ""
			intervals [1972]:
				xmin = 615.8948
				xmax = 616.4048
				text = "they"
			intervals [1973]:
				xmin = 616.4048
				xmax = 617.3854
				text = ""
			intervals [1974]:
				xmin = 617.3854
				xmax = 618.2654
				text = "recognizably"
			intervals [1975]:
				xmin = 618.2654
				xmax = 618.4554
				text = "that"
			intervals [1976]:
				xmin = 618.4554
				xmax = 618.5854
				text = "there"
			intervals [1977]:
				xmin = 618.5854
				xmax = 618.7254
				text = "was"
			intervals [1978]:
				xmin = 618.7254
				xmax = 618.7754
				text = ""
			intervals [1979]:
				xmin = 618.7754
				xmax = 619.5854
				text = "opportunity"
			intervals [1980]:
				xmin = 619.5854
				xmax = 619.9634
				text = ""
			intervals [1981]:
				xmin = 619.9634
				xmax = 620.1234
				text = "and"
			intervals [1982]:
				xmin = 620.1234
				xmax = 620.2534
				text = "if"
			intervals [1983]:
				xmin = 620.2534
				xmax = 620.3934
				text = "they"
			intervals [1984]:
				xmin = 620.3934
				xmax = 620.6734
				text = "worked"
			intervals [1985]:
				xmin = 620.6734
				xmax = 621.0234
				text = "hard"
			intervals [1986]:
				xmin = 621.0234
				xmax = 621.1934
				text = "they"
			intervals [1987]:
				xmin = 621.1934
				xmax = 621.5334
				text = "could"
			intervals [1988]:
				xmin = 621.5334
				xmax = 621.9155
				text = ""
			intervals [1989]:
				xmin = 621.9155
				xmax = 622.1155
				text = "they"
			intervals [1990]:
				xmin = 622.1155
				xmax = 622.2755
				text = "could"
			intervals [1991]:
				xmin = 622.2755
				xmax = 622.3055
				text = ""
			intervals [1992]:
				xmin = 622.3055
				xmax = 622.9755
				text = "succeed"
			intervals [1993]:
				xmin = 622.9755
				xmax = 623.4225
				text = ""
			intervals [1994]:
				xmin = 623.4225
				xmax = 623.7025
				text = "and"
			intervals [1995]:
				xmin = 623.7025
				xmax = 623.7325
				text = ""
			intervals [1996]:
				xmin = 623.7325
				xmax = 623.9025
				text = "and"
			intervals [1997]:
				xmin = 623.9025
				xmax = 624.1125
				text = "do"
			intervals [1998]:
				xmin = 624.1125
				xmax = 624.5825
				text = "well"
			intervals [1999]:
				xmin = 624.5825
				xmax = 624.8025
				text = "and"
			intervals [2000]:
				xmin = 624.8025
				xmax = 624.8325
				text = ""
			intervals [2001]:
				xmin = 624.8325
				xmax = 625.2225
				text = "grow"
			intervals [2002]:
				xmin = 625.2225
				xmax = 625.3925
				text = "and"
			intervals [2003]:
				xmin = 625.3925
				xmax = 625.4225
				text = ""
			intervals [2004]:
				xmin = 625.4225
				xmax = 625.9325
				text = "develop"
			intervals [2005]:
				xmin = 625.9325
				xmax = 625.9925
				text = ""
			intervals [2006]:
				xmin = 625.9925
				xmax = 626.2825
				text = "and"
			intervals [2007]:
				xmin = 626.2825
				xmax = 626.7545
				text = ""
			intervals [2008]:
				xmin = 626.7545
				xmax = 626.9245
				text = "there"
			intervals [2009]:
				xmin = 626.9245
				xmax = 626.9845
				text = "were"
			intervals [2010]:
				xmin = 626.9845
				xmax = 627.1445
				text = "all"
			intervals [2011]:
				xmin = 627.1445
				xmax = 627.4445
				text = "kinds"
			intervals [2012]:
				xmin = 627.4445
				xmax = 627.7045
				text = "of"
			intervals [2013]:
				xmin = 627.7045
				xmax = 628.4145
				text = "opportunities"
			intervals [2014]:
				xmin = 628.4145
				xmax = 628.7945
				text = "here"
			intervals [2015]:
				xmin = 628.7945
				xmax = 629.0045
				text = "and"
			intervals [2016]:
				xmin = 629.0045
				xmax = 629.7252
				text = ""
			intervals [2017]:
				xmin = 629.7252
				xmax = 629.9152
				text = "all"
			intervals [2018]:
				xmin = 629.9152
				xmax = 629.9752
				text = "of"
			intervals [2019]:
				xmin = 629.9752
				xmax = 630.2252
				text = "that"
			intervals [2020]:
				xmin = 630.2252
				xmax = 630.2752
				text = ""
			intervals [2021]:
				xmin = 630.2752
				xmax = 630.6552
				text = "and"
			intervals [2022]:
				xmin = 630.6552
				xmax = 631.1439
				text = ""
			intervals [2023]:
				xmin = 631.1439
				xmax = 631.2339
				text = "i"
			intervals [2024]:
				xmin = 631.2339
				xmax = 631.4439
				text = "don't"
			intervals [2025]:
				xmin = 631.4439
				xmax = 631.6639
				text = "think"
			intervals [2026]:
				xmin = 631.6639
				xmax = 631.8339
				text = "that"
			intervals [2027]:
				xmin = 631.8339
				xmax = 632.0239
				text = "there"
			intervals [2028]:
				xmin = 632.0239
				xmax = 632.0839
				text = "s"
			intervals [2029]:
				xmin = 632.0839
				xmax = 632.3239
				text = "that"
			intervals [2030]:
				xmin = 632.3239
				xmax = 632.7739
				text = "sense"
			intervals [2031]:
				xmin = 632.7739
				xmax = 633.1339
				text = "of"
			intervals [2032]:
				xmin = 633.1339
				xmax = 633.9638
				text = ""
			intervals [2033]:
				xmin = 633.9638
				xmax = 634.1238
				text = "of"
			intervals [2034]:
				xmin = 634.1238
				xmax = 634.1638
				text = ""
			intervals [2035]:
				xmin = 634.1638
				xmax = 634.6338
				text = "hope"
			intervals [2036]:
				xmin = 634.6338
				xmax = 634.8399
				text = ""
			intervals [2037]:
				xmin = 634.8399
				xmax = 635.0899
				text = "that"
			intervals [2038]:
				xmin = 635.0899
				xmax = 635.5499
				text = "sense"
			intervals [2039]:
				xmin = 635.5499
				xmax = 636.1099
				text = "of"
			intervals [2040]:
				xmin = 636.1099
				xmax = 636.3199
				text = ""
			intervals [2041]:
				xmin = 636.3199
				xmax = 637.0699
				text = "um"
			intervals [2042]:
				xmin = 637.0699
				xmax = 639.4233
				text = ""
			intervals [2043]:
				xmin = 639.4233
				xmax = 639.4733
				text = "<unk>"
			intervals [2044]:
				xmin = 639.4733
				xmax = 641.2504
				text = ""
			intervals [2045]:
				xmin = 641.2504
				xmax = 641.5404
				text = "being"
			intervals [2046]:
				xmin = 641.5404
				xmax = 641.8104
				text = "able"
			intervals [2047]:
				xmin = 641.8104
				xmax = 641.9604
				text = "to"
			intervals [2048]:
				xmin = 641.9604
				xmax = 642.1204
				text = "be"
			intervals [2049]:
				xmin = 642.1204
				xmax = 642.5304
				text = "part"
			intervals [2050]:
				xmin = 642.5304
				xmax = 642.6604
				text = "of"
			intervals [2051]:
				xmin = 642.6604
				xmax = 643.1604
				text = "something"
			intervals [2052]:
				xmin = 643.1604
				xmax = 643.9792
				text = ""
			intervals [2053]:
				xmin = 643.9792
				xmax = 644.0392
				text = "i"
			intervals [2054]:
				xmin = 644.0392
				xmax = 644.3292
				text = "think"
			intervals [2055]:
				xmin = 644.3292
				xmax = 644.3992
				text = ""
			intervals [2056]:
				xmin = 644.3992
				xmax = 644.5192
				text = "th-"
			intervals [2057]:
				xmin = 644.5192
				xmax = 644.6992
				text = "the"
			intervals [2058]:
				xmin = 644.6992
				xmax = 644.7692
				text = ""
			intervals [2059]:
				xmin = 644.7692
				xmax = 645.1092
				text = "the"
			intervals [2060]:
				xmin = 645.1092
				xmax = 645.2192
				text = ""
			intervals [2061]:
				xmin = 645.2192
				xmax = 645.5892
				text = "view"
			intervals [2062]:
				xmin = 645.5892
				xmax = 645.6592
				text = "of"
			intervals [2063]:
				xmin = 645.6592
				xmax = 645.7492
				text = "the"
			intervals [2064]:
				xmin = 645.7492
				xmax = 646.0492
				text = "city"
			intervals [2065]:
				xmin = 646.0492
				xmax = 646.1692
				text = "is"
			intervals [2066]:
				xmin = 646.1692
				xmax = 646.2092
				text = "a"
			intervals [2067]:
				xmin = 646.2092
				xmax = 646.3492
				text = "lot"
			intervals [2068]:
				xmin = 646.3492
				xmax = 646.5092
				text = "more"
			intervals [2069]:
				xmin = 646.5092
				xmax = 647.1492
				text = "transient"
			intervals [2070]:
				xmin = 647.1492
				xmax = 647.4487
				text = ""
			intervals [2071]:
				xmin = 647.4487
				xmax = 647.6887
				text = "there"
			intervals [2072]:
				xmin = 647.6887
				xmax = 648.1687
				text = "people"
			intervals [2073]:
				xmin = 648.1687
				xmax = 648.4587
				text = "here"
			intervals [2074]:
				xmin = 648.4587
				xmax = 648.4887
				text = "are"
			intervals [2075]:
				xmin = 648.4887
				xmax = 648.5687
				text = "a"
			intervals [2076]:
				xmin = 648.5687
				xmax = 648.7487
				text = "lot"
			intervals [2077]:
				xmin = 648.7487
				xmax = 648.8987
				text = "more"
			intervals [2078]:
				xmin = 648.8987
				xmax = 649.4887
				text = "transient"
			intervals [2079]:
				xmin = 649.4887
				xmax = 649.9538
				text = ""
			intervals [2080]:
				xmin = 649.9538
				xmax = 650.6338
				text = "um"
			intervals [2081]:
				xmin = 650.6338
				xmax = 651.1472
				text = ""
			intervals [2082]:
				xmin = 651.1472
				xmax = 651.5372
				text = "there"
			intervals [2083]:
				xmin = 651.5372
				xmax = 651.6572
				text = ""
			intervals [2084]:
				xmin = 651.6572
				xmax = 651.9072
				text = "there"
			intervals [2085]:
				xmin = 651.9072
				xmax = 652.142
				text = ""
			intervals [2086]:
				xmin = 652.142
				xmax = 652.302
				text = "there"
			intervals [2087]:
				xmin = 652.302
				xmax = 652.332
				text = "are"
			intervals [2088]:
				xmin = 652.332
				xmax = 652.422
				text = ""
			intervals [2089]:
				xmin = 652.422
				xmax = 652.872
				text = "people"
			intervals [2090]:
				xmin = 652.872
				xmax = 653.312
				text = "here"
			intervals [2091]:
				xmin = 653.312
				xmax = 653.472
				text = ""
			intervals [2092]:
				xmin = 653.472
				xmax = 653.952
				text = "who"
			intervals [2093]:
				xmin = 653.952
				xmax = 654.9919
				text = ""
			intervals [2094]:
				xmin = 654.9919
				xmax = 655.2819
				text = "don't"
			intervals [2095]:
				xmin = 655.2819
				xmax = 655.7019
				text = "come"
			intervals [2096]:
				xmin = 655.7019
				xmax = 655.9919
				text = "in"
			intervals [2097]:
				xmin = 655.9919
				xmax = 656.2319
				text = "with"
			intervals [2098]:
				xmin = 656.2319
				xmax = 656.3819
				text = "a"
			intervals [2099]:
				xmin = 656.3819
				xmax = 656.5019
				text = ""
			intervals [2100]:
				xmin = 656.5019
				xmax = 656.6719
				text = "an"
			intervals [2101]:
				xmin = 656.6719
				xmax = 657.2019
				text = "understanding"
			intervals [2102]:
				xmin = 657.2019
				xmax = 657.2719
				text = "or"
			intervals [2103]:
				xmin = 657.2719
				xmax = 658.0819
				text = "appreciation"
			intervals [2104]:
				xmin = 658.0819
				xmax = 658.5047
				text = ""
			intervals [2105]:
				xmin = 658.5047
				xmax = 658.6947
				text = "of"
			intervals [2106]:
				xmin = 658.6947
				xmax = 658.7347
				text = ""
			intervals [2107]:
				xmin = 658.7347
				xmax = 659.2247
				text = "the"
			intervals [2108]:
				xmin = 659.2247
				xmax = 659.2547
				text = ""
			intervals [2109]:
				xmin = 659.2547
				xmax = 659.9247
				text = "um"
			intervals [2110]:
				xmin = 659.9247
				xmax = 660.560
				text = ""
			intervals [2111]:
				xmin = 660.560
				xmax = 660.780
				text = "what"
			intervals [2112]:
				xmin = 660.780
				xmax = 660.830
				text = ""
			intervals [2113]:
				xmin = 660.830
				xmax = 661.200
				text = "was"
			intervals [2114]:
				xmin = 661.200
				xmax = 661.4024
				text = ""
			intervals [2115]:
				xmin = 661.4024
				xmax = 661.7024
				text = "sort"
			intervals [2116]:
				xmin = 661.7024
				xmax = 661.7924
				text = "of"
			intervals [2117]:
				xmin = 661.7924
				xmax = 661.8924
				text = "the"
			intervals [2118]:
				xmin = 661.8924
				xmax = 662.3824
				text = "culture"
			intervals [2119]:
				xmin = 662.3824
				xmax = 662.4524
				text = "of"
			intervals [2120]:
				xmin = 662.4524
				xmax = 662.5724
				text = "the"
			intervals [2121]:
				xmin = 662.5724
				xmax = 662.9424
				text = "city"
			intervals [2122]:
				xmin = 662.9424
				xmax = 663.9767
				text = ""
			intervals [2123]:
				xmin = 663.9767
				xmax = 664.5967
				text = "and"
			intervals [2124]:
				xmin = 664.5967
				xmax = 664.6467
				text = ""
			intervals [2125]:
				xmin = 664.6467
				xmax = 664.8967
				text = "i"
			intervals [2126]:
				xmin = 664.8967
				xmax = 664.9367
				text = ""
			intervals [2127]:
				xmin = 664.9367
				xmax = 665.0967
				text = "i"
			intervals [2128]:
				xmin = 665.0967
				xmax = 665.1867
				text = ""
			intervals [2129]:
				xmin = 665.1867
				xmax = 665.3467
				text = "think"
			intervals [2130]:
				xmin = 665.3467
				xmax = 665.4167
				text = ""
			intervals [2131]:
				xmin = 665.4167
				xmax = 665.5967
				text = "that"
			intervals [2132]:
				xmin = 665.5967
				xmax = 665.6267
				text = ""
			intervals [2133]:
				xmin = 665.6267
				xmax = 666.0567
				text = "s"
			intervals [2134]:
				xmin = 666.0567
				xmax = 667.006
				text = ""
			intervals [2135]:
				xmin = 667.006
				xmax = 667.166
				text = "t"
			intervals [2136]:
				xmin = 667.166
				xmax = 667.246
				text = ""
			intervals [2137]:
				xmin = 667.246
				xmax = 667.446
				text = "to"
			intervals [2138]:
				xmin = 667.446
				xmax = 667.816
				text = "lose"
			intervals [2139]:
				xmin = 667.816
				xmax = 668.126
				text = "that"
			intervals [2140]:
				xmin = 668.126
				xmax = 668.3581
				text = ""
			intervals [2141]:
				xmin = 668.3581
				xmax = 668.9081
				text = "is"
			intervals [2142]:
				xmin = 668.9081
				xmax = 668.9381
				text = ""
			intervals [2143]:
				xmin = 668.9381
				xmax = 669.4481
				text = "um"
			intervals [2144]:
				xmin = 669.4481
				xmax = 671.4803
				text = ""
			intervals [2145]:
				xmin = 671.4803
				xmax = 671.6503
				text = "to"
			intervals [2146]:
				xmin = 671.6503
				xmax = 671.9203
				text = "lose"
			intervals [2147]:
				xmin = 671.9203
				xmax = 672.1803
				text = "some"
			intervals [2148]:
				xmin = 672.1803
				xmax = 672.2703
				text = "of"
			intervals [2149]:
				xmin = 672.2703
				xmax = 672.4703
				text = "what"
			intervals [2150]:
				xmin = 672.4703
				xmax = 672.6303
				text = "was"
			intervals [2151]:
				xmin = 672.6303
				xmax = 672.7403
				text = "the"
			intervals [2152]:
				xmin = 672.7403
				xmax = 673.0403
				text = "best"
			intervals [2153]:
				xmin = 673.0403
				xmax = 673.3003
				text = "part"
			intervals [2154]:
				xmin = 673.3003
				xmax = 673.3903
				text = "of"
			intervals [2155]:
				xmin = 673.3903
				xmax = 673.4203
				text = ""
			intervals [2156]:
				xmin = 673.4203
				xmax = 673.5003
				text = "the"
			intervals [2157]:
				xmin = 673.5003
				xmax = 673.7703
				text = "city"
			intervals [2158]:
				xmin = 673.7703
				xmax = 674.2
				text = ""
	item [2]:
		class = "IntervalTier"
		name = "DCB_se3_ag4_m_02 - phones"
		xmin = 0.0
		xmax = 674.2
		intervals: size = 5565
			intervals [1]:
				xmin = 0.0
				xmax = 4.7832
				text = ""
			intervals [2]:
				xmin = 4.7832
				xmax = 4.9532
				text = "AY1"
			intervals [3]:
				xmin = 4.9532
				xmax = 5.0532
				text = "W"
			intervals [4]:
				xmin = 5.0532
				xmax = 5.1832
				text = "AA1"
			intervals [5]:
				xmin = 5.1832
				xmax = 5.2932
				text = "CH"
			intervals [6]:
				xmin = 5.2932
				xmax = 5.3532
				text = "IH0"
			intervals [7]:
				xmin = 5.3532
				xmax = 5.4432
				text = "T"
			intervals [8]:
				xmin = 5.4432
				xmax = 5.4832
				text = "D"
			intervals [9]:
				xmin = 5.4832
				xmax = 5.5232
				text = "ER1"
			intervals [10]:
				xmin = 5.5232
				xmax = 5.5532
				text = "IH0"
			intervals [11]:
				xmin = 5.5532
				xmax = 5.5832
				text = "N"
			intervals [12]:
				xmin = 5.5832
				xmax = 5.6132
				text = "DH"
			intervals [13]:
				xmin = 5.6132
				xmax = 5.6632
				text = "AH0"
			intervals [14]:
				xmin = 5.6632
				xmax = 5.7532
				text = "P"
			intervals [15]:
				xmin = 5.7532
				xmax = 5.8132
				text = "L"
			intervals [16]:
				xmin = 5.8132
				xmax = 5.9532
				text = "EY1"
			intervals [17]:
				xmin = 5.9532
				xmax = 6.0932
				text = "AO2"
			intervals [18]:
				xmin = 6.0932
				xmax = 6.1732
				text = "F"
			intervals [19]:
				xmin = 6.1732
				xmax = 6.4132
				text = "S"
			intervals [20]:
				xmin = 6.4132
				xmax = 6.5813
				text = ""
			intervals [21]:
				xmin = 6.5813
				xmax = 6.6713
				text = "B"
			intervals [22]:
				xmin = 6.6713
				xmax = 6.7513
				text = "AH1"
			intervals [23]:
				xmin = 6.7513
				xmax = 6.8913
				text = "T"
			intervals [24]:
				xmin = 6.8913
				xmax = 7.0273
				text = ""
			intervals [25]:
				xmin = 7.0273
				xmax = 7.0773
				text = "sil"
			intervals [26]:
				xmin = 7.0773
				xmax = 7.1773
				text = "N"
			intervals [27]:
				xmin = 7.1773
				xmax = 7.3073
				text = "AA1"
			intervals [28]:
				xmin = 7.3073
				xmax = 7.3473
				text = "T"
			intervals [29]:
				xmin = 7.3473
				xmax = 7.4373
				text = "L"
			intervals [30]:
				xmin = 7.4373
				xmax = 7.5273
				text = "AY1"
			intervals [31]:
				xmin = 7.5273
				xmax = 7.5873
				text = "K"
			intervals [32]:
				xmin = 7.5873
				xmax = 7.6273
				text = "sp"
			intervals [33]:
				xmin = 7.6273
				xmax = 7.7673
				text = "AY1"
			intervals [34]:
				xmin = 7.7673
				xmax = 7.8473
				text = "Y"
			intervals [35]:
				xmin = 7.8473
				xmax = 7.9073
				text = "UW1"
			intervals [36]:
				xmin = 7.9073
				xmax = 7.9373
				text = "Z"
			intervals [37]:
				xmin = 7.9373
				xmax = 7.9673
				text = "D"
			intervals [38]:
				xmin = 7.9673
				xmax = 8.0073
				text = "T"
			intervals [39]:
				xmin = 8.0073
				xmax = 8.0573
				text = "AH0"
			intervals [40]:
				xmin = 8.0573
				xmax = 8.1273
				text = "W"
			intervals [41]:
				xmin = 8.1273
				xmax = 8.2373
				text = "AA1"
			intervals [42]:
				xmin = 8.2373
				xmax = 8.3473
				text = "CH"
			intervals [43]:
				xmin = 8.3473
				xmax = 8.3773
				text = "IH0"
			intervals [44]:
				xmin = 8.3773
				xmax = 8.4073
				text = "T"
			intervals [45]:
				xmin = 8.4073
				xmax = 8.4973
				text = "R"
			intervals [46]:
				xmin = 8.4973
				xmax = 8.5673
				text = "EH1"
			intervals [47]:
				xmin = 8.5673
				xmax = 8.6173
				text = "G"
			intervals [48]:
				xmin = 8.6173
				xmax = 8.6473
				text = "Y"
			intervals [49]:
				xmin = 8.6473
				xmax = 8.6773
				text = "AH0"
			intervals [50]:
				xmin = 8.6773
				xmax = 8.7073
				text = "L"
			intervals [51]:
				xmin = 8.7073
				xmax = 8.7873
				text = "ER0"
			intervals [52]:
				xmin = 8.7873
				xmax = 8.8673
				text = "L"
			intervals [53]:
				xmin = 8.8673
				xmax = 8.9273
				text = "IY0"
			intervals [54]:
				xmin = 8.9273
				xmax = 9.0173
				text = "AY1"
			intervals [55]:
				xmin = 9.0173
				xmax = 9.0673
				text = "D"
			intervals [56]:
				xmin = 9.0673
				xmax = 9.1373
				text = "OW1"
			intervals [57]:
				xmin = 9.1373
				xmax = 9.1973
				text = "N"
			intervals [58]:
				xmin = 9.1973
				xmax = 9.2273
				text = "T"
			intervals [59]:
				xmin = 9.2273
				xmax = 9.335
				text = ""
			intervals [60]:
				xmin = 9.335
				xmax = 9.415
				text = "sil"
			intervals [61]:
				xmin = 9.415
				xmax = 9.515
				text = "AY1"
			intervals [62]:
				xmin = 9.515
				xmax = 9.575
				text = "D"
			intervals [63]:
				xmin = 9.575
				xmax = 9.685
				text = "OW1"
			intervals [64]:
				xmin = 9.685
				xmax = 9.725
				text = "N"
			intervals [65]:
				xmin = 9.725
				xmax = 9.755
				text = "T"
			intervals [66]:
				xmin = 9.755
				xmax = 9.805
				text = "sp"
			intervals [67]:
				xmin = 9.805
				xmax = 9.915
				text = "W"
			intervals [68]:
				xmin = 9.915
				xmax = 10.055
				text = "AA1"
			intervals [69]:
				xmin = 10.055
				xmax = 10.165
				text = "CH"
			intervals [70]:
				xmin = 10.165
				xmax = 10.215
				text = "IH0"
			intervals [71]:
				xmin = 10.215
				xmax = 10.245
				text = "T"
			intervals [72]:
				xmin = 10.245
				xmax = 10.275
				text = "sp"
			intervals [73]:
				xmin = 10.275
				xmax = 10.365
				text = "L"
			intervals [74]:
				xmin = 10.365
				xmax = 10.435
				text = "AY1"
			intervals [75]:
				xmin = 10.435
				xmax = 10.555
				text = "K"
			intervals [76]:
				xmin = 10.555
				xmax = 10.605
				text = "AY1"
			intervals [77]:
				xmin = 10.605
				xmax = 10.775
				text = "Y"
			intervals [78]:
				xmin = 10.775
				xmax = 10.855
				text = "UW1"
			intervals [79]:
				xmin = 10.855
				xmax = 10.955
				text = "Z"
			intervals [80]:
				xmin = 10.955
				xmax = 10.985
				text = "D"
			intervals [81]:
				xmin = 10.985
				xmax = 11.065
				text = "T"
			intervals [82]:
				xmin = 11.065
				xmax = 11.215
				text = "UW1"
			intervals [83]:
				xmin = 11.215
				xmax = 11.6698
				text = "sp"
			intervals [84]:
				xmin = 11.6698
				xmax = 12.1198
				text = "AH1"
			intervals [85]:
				xmin = 12.1198
				xmax = 12.3398
				text = "M"
			intervals [86]:
				xmin = 12.3398
				xmax = 12.892
				text = "sp"
			intervals [87]:
				xmin = 12.892
				xmax = 12.952
				text = "spn"
			intervals [88]:
				xmin = 12.952
				xmax = 13.012
				text = "sp"
			intervals [89]:
				xmin = 13.012
				xmax = 13.9475
				text = ""
			intervals [90]:
				xmin = 13.9475
				xmax = 14.0675
				text = "P"
			intervals [91]:
				xmin = 14.0675
				xmax = 14.1575
				text = "AA1"
			intervals [92]:
				xmin = 14.1575
				xmax = 14.2075
				text = "R"
			intervals [93]:
				xmin = 14.2075
				xmax = 14.2375
				text = "T"
			intervals [94]:
				xmin = 14.2375
				xmax = 14.2775
				text = "AH0"
			intervals [95]:
				xmin = 14.2775
				xmax = 14.3275
				text = "V"
			intervals [96]:
				xmin = 14.3275
				xmax = 14.3775
				text = "DH"
			intervals [97]:
				xmin = 14.3775
				xmax = 14.4375
				text = "AH0"
			intervals [98]:
				xmin = 14.4375
				xmax = 14.5175
				text = "D"
			intervals [99]:
				xmin = 14.5175
				xmax = 14.5975
				text = "IH1"
			intervals [100]:
				xmin = 14.5975
				xmax = 14.6975
				text = "F"
			intervals [101]:
				xmin = 14.6975
				xmax = 14.7275
				text = "R"
			intervals [102]:
				xmin = 14.7275
				xmax = 14.7575
				text = "AH0"
			intervals [103]:
				xmin = 14.7575
				xmax = 14.8375
				text = "N"
			intervals [104]:
				xmin = 14.8375
				xmax = 14.8975
				text = "S"
			intervals [105]:
				xmin = 14.8975
				xmax = 15.0575
				text = "IH0"
			intervals [106]:
				xmin = 15.0575
				xmax = 15.1475
				text = "Z"
			intervals [107]:
				xmin = 15.1475
				xmax = 15.2375
				text = "IH0"
			intervals [108]:
				xmin = 15.2375
				xmax = 15.3275
				text = "Z"
			intervals [109]:
				xmin = 15.3275
				xmax = 15.3875
				text = "DH"
			intervals [110]:
				xmin = 15.3875
				xmax = 15.4675
				text = "AE1"
			intervals [111]:
				xmin = 15.4675
				xmax = 15.5075
				text = "T"
			intervals [112]:
				xmin = 15.5075
				xmax = 15.5675
				text = "sp"
			intervals [113]:
				xmin = 15.5675
				xmax = 15.6675
				text = "DH"
			intervals [114]:
				xmin = 15.6675
				xmax = 15.8275
				text = "AH0"
			intervals [115]:
				xmin = 15.8275
				xmax = 16.0899
				text = "sp"
			intervals [116]:
				xmin = 16.0899
				xmax = 16.1199
				text = "DH"
			intervals [117]:
				xmin = 16.1199
				xmax = 16.1799
				text = "AH0"
			intervals [118]:
				xmin = 16.1799
				xmax = 16.2999
				text = "sp"
			intervals [119]:
				xmin = 16.2999
				xmax = 16.3599
				text = "DH"
			intervals [120]:
				xmin = 16.3599
				xmax = 16.4099
				text = "AH0"
			intervals [121]:
				xmin = 16.4099
				xmax = 16.5699
				text = "CH"
			intervals [122]:
				xmin = 16.5699
				xmax = 16.7699
				text = "EY1"
			intervals [123]:
				xmin = 16.7699
				xmax = 16.8199
				text = "N"
			intervals [124]:
				xmin = 16.8199
				xmax = 16.8999
				text = "JH"
			intervals [125]:
				xmin = 16.8999
				xmax = 16.9499
				text = "IH1"
			intervals [126]:
				xmin = 16.9499
				xmax = 17.1699
				text = "N"
			intervals [127]:
				xmin = 17.1699
				xmax = 17.1999
				text = "sp"
			intervals [128]:
				xmin = 17.1999
				xmax = 17.8734
				text = ""
			intervals [129]:
				xmin = 17.8734
				xmax = 18.0634
				text = "IH1"
			intervals [130]:
				xmin = 18.0634
				xmax = 18.3934
				text = "N"
			intervals [131]:
				xmin = 18.3934
				xmax = 18.5034
				text = "sp"
			intervals [132]:
				xmin = 18.5034
				xmax = 18.6834
				text = "K"
			intervals [133]:
				xmin = 18.6834
				xmax = 18.7934
				text = "AA1"
			intervals [134]:
				xmin = 18.7934
				xmax = 18.8434
				text = "L"
			intervals [135]:
				xmin = 18.8434
				xmax = 18.9034
				text = "IH0"
			intervals [136]:
				xmin = 18.9034
				xmax = 19.0034
				text = "JH"
			intervals [137]:
				xmin = 19.0034
				xmax = 19.0734
				text = "B"
			intervals [138]:
				xmin = 19.0734
				xmax = 19.1534
				text = "AE1"
			intervals [139]:
				xmin = 19.1534
				xmax = 19.2834
				text = "S"
			intervals [140]:
				xmin = 19.2834
				xmax = 19.3134
				text = "K"
			intervals [141]:
				xmin = 19.3134
				xmax = 19.3534
				text = "AH0"
			intervals [142]:
				xmin = 19.3534
				xmax = 19.4034
				text = "T"
			intervals [143]:
				xmin = 19.4034
				xmax = 19.4534
				text = "B"
			intervals [144]:
				xmin = 19.4534
				xmax = 19.5834
				text = "AO2"
			intervals [145]:
				xmin = 19.5834
				xmax = 19.6534
				text = "L"
			intervals [146]:
				xmin = 19.6534
				xmax = 19.7234
				text = "AY1"
			intervals [147]:
				xmin = 19.7234
				xmax = 19.8434
				text = "TH"
			intervals [148]:
				xmin = 19.8434
				xmax = 19.8934
				text = "IH1"
			intervals [149]:
				xmin = 19.8934
				xmax = 19.9534
				text = "NG"
			intervals [150]:
				xmin = 19.9534
				xmax = 20.0234
				text = "K"
			intervals [151]:
				xmin = 20.0234
				xmax = 20.0534
				text = "HH"
			intervals [152]:
				xmin = 20.0534
				xmax = 20.1134
				text = "AE1"
			intervals [153]:
				xmin = 20.1134
				xmax = 20.2134
				text = "Z"
			intervals [154]:
				xmin = 20.2134
				xmax = 20.2734
				text = "AH0"
			intervals [155]:
				xmin = 20.2734
				xmax = 20.4534
				text = "F"
			intervals [156]:
				xmin = 20.4534
				xmax = 20.5134
				text = "EH1"
			intervals [157]:
				xmin = 20.5134
				xmax = 20.6534
				text = "K"
			intervals [158]:
				xmin = 20.6534
				xmax = 20.7034
				text = "T"
			intervals [159]:
				xmin = 20.7034
				xmax = 20.7834
				text = "IH0"
			intervals [160]:
				xmin = 20.7834
				xmax = 20.8534
				text = "D"
			intervals [161]:
				xmin = 20.8534
				xmax = 21.4611
				text = "sp"
			intervals [162]:
				xmin = 21.4611
				xmax = 21.7311
				text = "AH1"
			intervals [163]:
				xmin = 21.7311
				xmax = 21.9411
				text = "M"
			intervals [164]:
				xmin = 21.9411
				xmax = 22.2028
				text = ""
			intervals [165]:
				xmin = 22.2028
				xmax = 22.2428
				text = "sil"
			intervals [166]:
				xmin = 22.2428
				xmax = 22.3228
				text = "HH"
			intervals [167]:
				xmin = 22.3228
				xmax = 22.4328
				text = "AW1"
			intervals [168]:
				xmin = 22.4328
				xmax = 22.6028
				text = "S"
			intervals [169]:
				xmin = 22.6028
				xmax = 22.6728
				text = "ER1"
			intervals [170]:
				xmin = 22.6728
				xmax = 22.7228
				text = "T"
			intervals [171]:
				xmin = 22.7228
				xmax = 22.7528
				text = "AH0"
			intervals [172]:
				xmin = 22.7528
				xmax = 22.7828
				text = "N"
			intervals [173]:
				xmin = 22.7828
				xmax = 22.8128
				text = "L"
			intervals [174]:
				xmin = 22.8128
				xmax = 22.8428
				text = "IY0"
			intervals [175]:
				xmin = 22.8428
				xmax = 22.9028
				text = "sp"
			intervals [176]:
				xmin = 22.9028
				xmax = 23.2228
				text = "AY1"
			intervals [177]:
				xmin = 23.2228
				xmax = 23.2528
				text = "sp"
			intervals [178]:
				xmin = 23.2528
				xmax = 23.2928
				text = "V"
			intervals [179]:
				xmin = 23.2928
				xmax = 23.4028
				text = "Y"
			intervals [180]:
				xmin = 23.4028
				xmax = 23.5928
				text = "UW1"
			intervals [181]:
				xmin = 23.5928
				xmax = 23.6828
				text = "sp"
			intervals [182]:
				xmin = 23.6828
				xmax = 23.7428
				text = "P"
			intervals [183]:
				xmin = 23.7428
				xmax = 23.7728
				text = "R"
			intervals [184]:
				xmin = 23.7728
				xmax = 23.8028
				text = "AH0"
			intervals [185]:
				xmin = 23.8028
				xmax = 23.9128
				text = "F"
			intervals [186]:
				xmin = 23.9128
				xmax = 23.9628
				text = "EH1"
			intervals [187]:
				xmin = 23.9628
				xmax = 24.0728
				text = "SH"
			intervals [188]:
				xmin = 24.0728
				xmax = 24.1028
				text = "AH0"
			intervals [189]:
				xmin = 24.1028
				xmax = 24.1328
				text = "N"
			intervals [190]:
				xmin = 24.1328
				xmax = 24.1628
				text = "AH0"
			intervals [191]:
				xmin = 24.1628
				xmax = 24.1928
				text = "L"
			intervals [192]:
				xmin = 24.1928
				xmax = 24.2628
				text = "B"
			intervals [193]:
				xmin = 24.2628
				xmax = 24.3428
				text = "AE1"
			intervals [194]:
				xmin = 24.3428
				xmax = 24.4528
				text = "S"
			intervals [195]:
				xmin = 24.4528
				xmax = 24.4828
				text = "K"
			intervals [196]:
				xmin = 24.4828
				xmax = 24.5328
				text = "AH0"
			intervals [197]:
				xmin = 24.5328
				xmax = 24.5728
				text = "T"
			intervals [198]:
				xmin = 24.5728
				xmax = 24.6228
				text = "B"
			intervals [199]:
				xmin = 24.6228
				xmax = 24.6528
				text = "AO2"
			intervals [200]:
				xmin = 24.6528
				xmax = 24.7028
				text = "L"
			intervals [201]:
				xmin = 24.7028
				xmax = 24.8828
				text = "sp"
			intervals [202]:
				xmin = 24.8828
				xmax = 25.3529
				text = ""
			intervals [203]:
				xmin = 25.3529
				xmax = 25.5329
				text = "S"
			intervals [204]:
				xmin = 25.5329
				xmax = 26.0229
				text = "OW1"
			intervals [205]:
				xmin = 26.0229
				xmax = 26.8428
				text = "sp"
			intervals [206]:
				xmin = 26.8428
				xmax = 27.1728
				text = "AH1"
			intervals [207]:
				xmin = 27.1728
				xmax = 27.2628
				text = "M"
			intervals [208]:
				xmin = 27.2628
				xmax = 27.3128
				text = "sp"
			intervals [209]:
				xmin = 27.3128
				xmax = 27.9125
				text = ""
			intervals [210]:
				xmin = 27.9125
				xmax = 28.0825
				text = "IH1"
			intervals [211]:
				xmin = 28.0825
				xmax = 28.1725
				text = "N"
			intervals [212]:
				xmin = 28.1725
				xmax = 28.3025
				text = "K"
			intervals [213]:
				xmin = 28.3025
				xmax = 28.5125
				text = "AA1"
			intervals [214]:
				xmin = 28.5125
				xmax = 28.6025
				text = "L"
			intervals [215]:
				xmin = 28.6025
				xmax = 28.7425
				text = "IH0"
			intervals [216]:
				xmin = 28.7425
				xmax = 29.0525
				text = "JH"
			intervals [217]:
				xmin = 29.0525
				xmax = 29.5194
				text = ""
			intervals [218]:
				xmin = 29.5194
				xmax = 29.5494
				text = "sil"
			intervals [219]:
				xmin = 29.5494
				xmax = 29.8794
				text = "AE1"
			intervals [220]:
				xmin = 29.8794
				xmax = 29.9294
				text = "N"
			intervals [221]:
				xmin = 29.9294
				xmax = 30.1919
				text = ""
			intervals [222]:
				xmin = 30.1919
				xmax = 30.2519
				text = "sil"
			intervals [223]:
				xmin = 30.2519
				xmax = 30.4119
				text = "AE1"
			intervals [224]:
				xmin = 30.4119
				xmax = 30.5119
				text = "F"
			intervals [225]:
				xmin = 30.5119
				xmax = 30.5819
				text = "T"
			intervals [226]:
				xmin = 30.5819
				xmax = 30.6519
				text = "ER0"
			intervals [227]:
				xmin = 30.6519
				xmax = 30.7819
				text = "K"
			intervals [228]:
				xmin = 30.7819
				xmax = 30.9519
				text = "AA1"
			intervals [229]:
				xmin = 30.9519
				xmax = 31.0519
				text = "L"
			intervals [230]:
				xmin = 31.0519
				xmax = 31.1519
				text = "IH0"
			intervals [231]:
				xmin = 31.1519
				xmax = 31.4319
				text = "JH"
			intervals [232]:
				xmin = 31.4319
				xmax = 31.9829
				text = ""
			intervals [233]:
				xmin = 31.9829
				xmax = 32.0129
				text = "sil"
			intervals [234]:
				xmin = 32.0129
				xmax = 32.2829
				text = "AH1"
			intervals [235]:
				xmin = 32.2829
				xmax = 32.3729
				text = "M"
			intervals [236]:
				xmin = 32.3729
				xmax = 32.4029
				text = "sp"
			intervals [237]:
				xmin = 32.4029
				xmax = 33.7385
				text = ""
			intervals [238]:
				xmin = 33.7385
				xmax = 33.7885
				text = "B"
			intervals [239]:
				xmin = 33.7885
				xmax = 33.8685
				text = "IH0"
			intervals [240]:
				xmin = 33.8685
				xmax = 33.9885
				text = "K"
			intervals [241]:
				xmin = 33.9885
				xmax = 34.1585
				text = "AH1"
			intervals [242]:
				xmin = 34.1585
				xmax = 34.4785
				text = "Z"
			intervals [243]:
				xmin = 34.4785
				xmax = 35.0168
				text = ""
			intervals [244]:
				xmin = 35.0168
				xmax = 35.1368
				text = "Y"
			intervals [245]:
				xmin = 35.1368
				xmax = 35.2368
				text = "UW1"
			intervals [246]:
				xmin = 35.2368
				xmax = 35.3868
				text = "S"
			intervals [247]:
				xmin = 35.3868
				xmax = 35.4468
				text = "AO1"
			intervals [248]:
				xmin = 35.4468
				xmax = 35.4868
				text = "R"
			intervals [249]:
				xmin = 35.4868
				xmax = 35.5168
				text = "T"
			intervals [250]:
				xmin = 35.5168
				xmax = 35.5468
				text = "AH0"
			intervals [251]:
				xmin = 35.5468
				xmax = 35.5868
				text = "V"
			intervals [252]:
				xmin = 35.5868
				xmax = 35.7368
				text = "F"
			intervals [253]:
				xmin = 35.7368
				xmax = 35.8768
				text = "AA1"
			intervals [254]:
				xmin = 35.8768
				xmax = 35.9468
				text = "L"
			intervals [255]:
				xmin = 35.9468
				xmax = 36.0168
				text = "OW0"
			intervals [256]:
				xmin = 36.0168
				xmax = 36.1668
				text = "P"
			intervals [257]:
				xmin = 36.1668
				xmax = 36.2368
				text = "IY1"
			intervals [258]:
				xmin = 36.2368
				xmax = 36.3268
				text = "P"
			intervals [259]:
				xmin = 36.3268
				xmax = 36.3568
				text = "AH0"
			intervals [260]:
				xmin = 36.3568
				xmax = 36.3968
				text = "L"
			intervals [261]:
				xmin = 36.3968
				xmax = 36.4968
				text = "S"
			intervals [262]:
				xmin = 36.4968
				xmax = 36.5868
				text = "K"
			intervals [263]:
				xmin = 36.5868
				xmax = 36.7368
				text = "ER0"
			intervals [264]:
				xmin = 36.7368
				xmax = 36.9768
				text = "IH1"
			intervals [265]:
				xmin = 36.9768
				xmax = 37.1268
				text = "R"
			intervals [266]:
				xmin = 37.1268
				xmax = 37.3668
				text = "Z"
			intervals [267]:
				xmin = 37.3668
				xmax = 37.9263
				text = ""
			intervals [268]:
				xmin = 37.9263
				xmax = 38.0663
				text = "IH1"
			intervals [269]:
				xmin = 38.0663
				xmax = 38.1263
				text = "N"
			intervals [270]:
				xmin = 38.1263
				xmax = 38.2163
				text = "K"
			intervals [271]:
				xmin = 38.2163
				xmax = 38.3363
				text = "AA1"
			intervals [272]:
				xmin = 38.3363
				xmax = 38.3763
				text = "L"
			intervals [273]:
				xmin = 38.3763
				xmax = 38.4263
				text = "IH0"
			intervals [274]:
				xmin = 38.4263
				xmax = 38.4963
				text = "JH"
			intervals [275]:
				xmin = 38.4963
				xmax = 38.5363
				text = "B"
			intervals [276]:
				xmin = 38.5363
				xmax = 38.5763
				text = "IH0"
			intervals [277]:
				xmin = 38.5763
				xmax = 38.6263
				text = "K"
			intervals [278]:
				xmin = 38.6263
				xmax = 38.6763
				text = "AA1"
			intervals [279]:
				xmin = 38.6763
				xmax = 38.7363
				text = "Z"
			intervals [280]:
				xmin = 38.7363
				xmax = 38.7763
				text = "DH"
			intervals [281]:
				xmin = 38.7763
				xmax = 38.8363
				text = "EY1"
			intervals [282]:
				xmin = 38.8363
				xmax = 38.8963
				text = "W"
			intervals [283]:
				xmin = 38.8963
				xmax = 38.9463
				text = "ER0"
			intervals [284]:
				xmin = 38.9463
				xmax = 38.9763
				text = "IH1"
			intervals [285]:
				xmin = 38.9763
				xmax = 39.0163
				text = "N"
			intervals [286]:
				xmin = 39.0163
				xmax = 39.1063
				text = "K"
			intervals [287]:
				xmin = 39.1063
				xmax = 39.1963
				text = "AA1"
			intervals [288]:
				xmin = 39.1963
				xmax = 39.2363
				text = "L"
			intervals [289]:
				xmin = 39.2363
				xmax = 39.2763
				text = "IH0"
			intervals [290]:
				xmin = 39.2763
				xmax = 39.3063
				text = "JH"
			intervals [291]:
				xmin = 39.3063
				xmax = 39.3863
				text = "F"
			intervals [292]:
				xmin = 39.3863
				xmax = 39.4563
				text = "ER0"
			intervals [293]:
				xmin = 39.4563
				xmax = 39.5663
				text = "F"
			intervals [294]:
				xmin = 39.5663
				xmax = 39.6163
				text = "AO1"
			intervals [295]:
				xmin = 39.6163
				xmax = 39.6763
				text = "R"
			intervals [296]:
				xmin = 39.6763
				xmax = 39.8363
				text = "Y"
			intervals [297]:
				xmin = 39.8363
				xmax = 39.9163
				text = "ER0"
			intervals [298]:
				xmin = 39.9163
				xmax = 40.0763
				text = "Z"
			intervals [299]:
				xmin = 40.0763
				xmax = 40.9531
				text = ""
			intervals [300]:
				xmin = 40.9531
				xmax = 41.2731
				text = "AH1"
			intervals [301]:
				xmin = 41.2731
				xmax = 41.3731
				text = "M"
			intervals [302]:
				xmin = 41.3731
				xmax = 41.4131
				text = "sp"
			intervals [303]:
				xmin = 41.4131
				xmax = 41.5548
				text = ""
			intervals [304]:
				xmin = 41.5548
				xmax = 41.6348
				text = "Y"
			intervals [305]:
				xmin = 41.6348
				xmax = 41.6748
				text = "UW1"
			intervals [306]:
				xmin = 41.6748
				xmax = 41.7648
				text = "F"
			intervals [307]:
				xmin = 41.7648
				xmax = 41.7948
				text = "EH1"
			intervals [308]:
				xmin = 41.7948
				xmax = 41.8248
				text = "L"
			intervals [309]:
				xmin = 41.8248
				xmax = 41.8548
				text = "T"
			intervals [310]:
				xmin = 41.8548
				xmax = 41.8848
				text = "L"
			intervals [311]:
				xmin = 41.8848
				xmax = 41.9348
				text = "AY1"
			intervals [312]:
				xmin = 41.9348
				xmax = 42.0148
				text = "K"
			intervals [313]:
				xmin = 42.0148
				xmax = 42.0448
				text = "Y"
			intervals [314]:
				xmin = 42.0448
				xmax = 42.0848
				text = "UW1"
			intervals [315]:
				xmin = 42.0848
				xmax = 42.1948
				text = "S"
			intervals [316]:
				xmin = 42.1948
				xmax = 42.2248
				text = "AO1"
			intervals [317]:
				xmin = 42.2248
				xmax = 42.2548
				text = "R"
			intervals [318]:
				xmin = 42.2548
				xmax = 42.2848
				text = "T"
			intervals [319]:
				xmin = 42.2848
				xmax = 42.3148
				text = "AH1"
			intervals [320]:
				xmin = 42.3148
				xmax = 42.3448
				text = "V"
			intervals [321]:
				xmin = 42.3448
				xmax = 42.3748
				text = "HH"
			intervals [322]:
				xmin = 42.3748
				xmax = 42.4248
				text = "AE1"
			intervals [323]:
				xmin = 42.4248
				xmax = 42.5248
				text = "D"
			intervals [324]:
				xmin = 42.5248
				xmax = 42.5848
				text = "AH0"
			intervals [325]:
				xmin = 42.5848
				xmax = 42.6748
				text = "K"
			intervals [326]:
				xmin = 42.6748
				xmax = 42.7148
				text = "AH0"
			intervals [327]:
				xmin = 42.7148
				xmax = 42.7648
				text = "N"
			intervals [328]:
				xmin = 42.7648
				xmax = 42.8148
				text = "EH1"
			intervals [329]:
				xmin = 42.8148
				xmax = 42.8648
				text = "K"
			intervals [330]:
				xmin = 42.8648
				xmax = 42.9548
				text = "SH"
			intervals [331]:
				xmin = 42.9548
				xmax = 42.9848
				text = "AH0"
			intervals [332]:
				xmin = 42.9848
				xmax = 43.0148
				text = "N"
			intervals [333]:
				xmin = 43.0148
				xmax = 43.0548
				text = "W"
			intervals [334]:
				xmin = 43.0548
				xmax = 43.1048
				text = "IH0"
			intervals [335]:
				xmin = 43.1048
				xmax = 43.1448
				text = "TH"
			intervals [336]:
				xmin = 43.1448
				xmax = 43.1848
				text = "DH"
			intervals [337]:
				xmin = 43.1848
				xmax = 43.2248
				text = "AH0"
			intervals [338]:
				xmin = 43.2248
				xmax = 43.2948
				text = "M"
			intervals [339]:
				xmin = 43.2948
				xmax = 43.3248
				text = "AH0"
			intervals [340]:
				xmin = 43.3248
				xmax = 43.4048
				text = "N"
			intervals [341]:
				xmin = 43.4048
				xmax = 43.4348
				text = "Y"
			intervals [342]:
				xmin = 43.4348
				xmax = 43.4848
				text = "UW1"
			intervals [343]:
				xmin = 43.4848
				xmax = 43.5748
				text = "N"
			intervals [344]:
				xmin = 43.5748
				xmax = 43.6748
				text = "UW1"
			intervals [345]:
				xmin = 43.6748
				xmax = 43.7148
				text = "DH"
			intervals [346]:
				xmin = 43.7148
				xmax = 43.7648
				text = "AH0"
			intervals [347]:
				xmin = 43.7648
				xmax = 43.8348
				text = "M"
			intervals [348]:
				xmin = 43.8348
				xmax = 44.2944
				text = ""
			intervals [349]:
				xmin = 44.2944
				xmax = 44.3344
				text = "sil"
			intervals [350]:
				xmin = 44.3344
				xmax = 44.4244
				text = "AE1"
			intervals [351]:
				xmin = 44.4244
				xmax = 44.6044
				text = "N"
			intervals [352]:
				xmin = 44.6044
				xmax = 44.6344
				text = "D"
			intervals [353]:
				xmin = 44.6344
				xmax = 44.6644
				text = "W"
			intervals [354]:
				xmin = 44.6644
				xmax = 44.7044
				text = "EH1"
			intervals [355]:
				xmin = 44.7044
				xmax = 44.7344
				text = "N"
			intervals [356]:
				xmin = 44.7344
				xmax = 44.7844
				text = "DH"
			intervals [357]:
				xmin = 44.7844
				xmax = 44.8744
				text = "EY1"
			intervals [358]:
				xmin = 44.8744
				xmax = 44.9644
				text = "W"
			intervals [359]:
				xmin = 44.9644
				xmax = 45.0444
				text = "EH1"
			intervals [360]:
				xmin = 45.0444
				xmax = 45.0944
				text = "N"
			intervals [361]:
				xmin = 45.0944
				xmax = 45.1444
				text = "T"
			intervals [362]:
				xmin = 45.1444
				xmax = 45.1744
				text = "sp"
			intervals [363]:
				xmin = 45.1744
				xmax = 45.2844
				text = "DH"
			intervals [364]:
				xmin = 45.2844
				xmax = 45.4044
				text = "EH1"
			intervals [365]:
				xmin = 45.4044
				xmax = 45.5744
				text = "N"
			intervals [366]:
				xmin = 45.5744
				xmax = 46.0475
				text = "sp"
			intervals [367]:
				xmin = 46.0475
				xmax = 46.1275
				text = "G"
			intervals [368]:
				xmin = 46.1275
				xmax = 46.1875
				text = "R"
			intervals [369]:
				xmin = 46.1875
				xmax = 46.3275
				text = "AE1"
			intervals [370]:
				xmin = 46.3275
				xmax = 46.4275
				text = "JH"
			intervals [371]:
				xmin = 46.4275
				xmax = 46.5275
				text = "UW0"
			intervals [372]:
				xmin = 46.5275
				xmax = 46.5875
				text = "EY2"
			intervals [373]:
				xmin = 46.5875
				xmax = 46.6175
				text = "T"
			intervals [374]:
				xmin = 46.6175
				xmax = 46.6675
				text = "IH0"
			intervals [375]:
				xmin = 46.6675
				xmax = 46.6975
				text = "D"
			intervals [376]:
				xmin = 46.6975
				xmax = 46.7575
				text = "K"
			intervals [377]:
				xmin = 46.7575
				xmax = 46.9175
				text = "AA1"
			intervals [378]:
				xmin = 46.9175
				xmax = 46.9475
				text = "L"
			intervals [379]:
				xmin = 46.9475
				xmax = 46.9875
				text = "IH0"
			intervals [380]:
				xmin = 46.9875
				xmax = 47.0575
				text = "JH"
			intervals [381]:
				xmin = 47.0575
				xmax = 47.0975
				text = "ER0"
			intervals [382]:
				xmin = 47.0975
				xmax = 47.1275
				text = "EH1"
			intervals [383]:
				xmin = 47.1275
				xmax = 47.2375
				text = "F"
			intervals [384]:
				xmin = 47.2375
				xmax = 47.3175
				text = "K"
			intervals [385]:
				xmin = 47.3175
				xmax = 47.3475
				text = "AH0"
			intervals [386]:
				xmin = 47.3475
				xmax = 47.3775
				text = "M"
			intervals [387]:
				xmin = 47.3775
				xmax = 47.4575
				text = "P"
			intervals [388]:
				xmin = 47.4575
				xmax = 47.4975
				text = "L"
			intervals [389]:
				xmin = 47.4975
				xmax = 47.5375
				text = "IY1"
			intervals [390]:
				xmin = 47.5375
				xmax = 47.5675
				text = "T"
			intervals [391]:
				xmin = 47.5675
				xmax = 47.5975
				text = "IH0"
			intervals [392]:
				xmin = 47.5975
				xmax = 47.6275
				text = "D"
			intervals [393]:
				xmin = 47.6275
				xmax = 47.6575
				text = "DH"
			intervals [394]:
				xmin = 47.6575
				xmax = 47.6975
				text = "EH1"
			intervals [395]:
				xmin = 47.6975
				xmax = 47.7475
				text = "R"
			intervals [396]:
				xmin = 47.7475
				xmax = 47.8375
				text = "K"
			intervals [397]:
				xmin = 47.8375
				xmax = 47.9275
				text = "AA1"
			intervals [398]:
				xmin = 47.9275
				xmax = 48.0175
				text = "L"
			intervals [399]:
				xmin = 48.0175
				xmax = 48.0875
				text = "IH0"
			intervals [400]:
				xmin = 48.0875
				xmax = 48.2075
				text = "JH"
			intervals [401]:
				xmin = 48.2075
				xmax = 48.2675
				text = "Y"
			intervals [402]:
				xmin = 48.2675
				xmax = 48.3575
				text = "IH1"
			intervals [403]:
				xmin = 48.3575
				xmax = 48.4575
				text = "R"
			intervals [404]:
				xmin = 48.4575
				xmax = 48.5675
				text = "Z"
			intervals [405]:
				xmin = 48.5675
				xmax = 48.6475
				text = "AE1"
			intervals [406]:
				xmin = 48.6475
				xmax = 48.8675
				text = "N"
			intervals [407]:
				xmin = 48.8675
				xmax = 48.9475
				text = "sp"
			intervals [408]:
				xmin = 48.9475
				xmax = 49.0175
				text = "W"
			intervals [409]:
				xmin = 49.0175
				xmax = 49.0675
				text = "EH1"
			intervals [410]:
				xmin = 49.0675
				xmax = 49.0975
				text = "N"
			intervals [411]:
				xmin = 49.0975
				xmax = 49.1375
				text = "T"
			intervals [412]:
				xmin = 49.1375
				xmax = 49.1975
				text = "T"
			intervals [413]:
				xmin = 49.1975
				xmax = 49.2275
				text = "IH0"
			intervals [414]:
				xmin = 49.2275
				xmax = 49.2775
				text = "DH"
			intervals [415]:
				xmin = 49.2775
				xmax = 49.3375
				text = "AH0"
			intervals [416]:
				xmin = 49.3375
				xmax = 49.4575
				text = "P"
			intervals [417]:
				xmin = 49.4575
				xmax = 49.5275
				text = "R"
			intervals [418]:
				xmin = 49.5275
				xmax = 49.7875
				text = "OW1"
			intervals [419]:
				xmin = 49.7875
				xmax = 50.0175
				text = "Z"
			intervals [420]:
				xmin = 50.0175
				xmax = 51.3208
				text = ""
			intervals [421]:
				xmin = 51.3208
				xmax = 51.3508
				text = "sil"
			intervals [422]:
				xmin = 51.3508
				xmax = 51.4408
				text = "Y"
			intervals [423]:
				xmin = 51.4408
				xmax = 51.4808
				text = "UW1"
			intervals [424]:
				xmin = 51.4808
				xmax = 51.5708
				text = "F"
			intervals [425]:
				xmin = 51.5708
				xmax = 51.6008
				text = "EH1"
			intervals [426]:
				xmin = 51.6008
				xmax = 51.6308
				text = "L"
			intervals [427]:
				xmin = 51.6308
				xmax = 51.6608
				text = "T"
			intervals [428]:
				xmin = 51.6608
				xmax = 51.6908
				text = "L"
			intervals [429]:
				xmin = 51.6908
				xmax = 51.7308
				text = "AY1"
			intervals [430]:
				xmin = 51.7308
				xmax = 51.8008
				text = "K"
			intervals [431]:
				xmin = 51.8008
				xmax = 51.8308
				text = "Y"
			intervals [432]:
				xmin = 51.8308
				xmax = 51.8608
				text = "UW1"
			intervals [433]:
				xmin = 51.8608
				xmax = 51.8908
				text = "HH"
			intervals [434]:
				xmin = 51.8908
				xmax = 51.9208
				text = "AE1"
			intervals [435]:
				xmin = 51.9208
				xmax = 51.9508
				text = "D"
			intervals [436]:
				xmin = 51.9508
				xmax = 52.0108
				text = "AH0"
			intervals [437]:
				xmin = 52.0108
				xmax = 52.0708
				text = "K"
			intervals [438]:
				xmin = 52.0708
				xmax = 52.1008
				text = "AH0"
			intervals [439]:
				xmin = 52.1008
				xmax = 52.1908
				text = "N"
			intervals [440]:
				xmin = 52.1908
				xmax = 52.2408
				text = "EH1"
			intervals [441]:
				xmin = 52.2408
				xmax = 52.3008
				text = "K"
			intervals [442]:
				xmin = 52.3008
				xmax = 52.3808
				text = "SH"
			intervals [443]:
				xmin = 52.3808
				xmax = 52.4308
				text = "AH0"
			intervals [444]:
				xmin = 52.4308
				xmax = 52.4608
				text = "N"
			intervals [445]:
				xmin = 52.4608
				xmax = 52.4908
				text = "AH0"
			intervals [446]:
				xmin = 52.4908
				xmax = 52.6208
				text = "N"
			intervals [447]:
				xmin = 52.6208
				xmax = 52.6908
				text = "Y"
			intervals [448]:
				xmin = 52.6908
				xmax = 52.8608
				text = "UW1"
			intervals [449]:
				xmin = 52.8608
				xmax = 52.9108
				text = "sp"
			intervals [450]:
				xmin = 52.9108
				xmax = 52.9408
				text = "EH1"
			intervals [451]:
				xmin = 52.9408
				xmax = 53.0108
				text = "F"
			intervals [452]:
				xmin = 53.0108
				xmax = 53.1797
				text = ""
			intervals [453]:
				xmin = 53.1797
				xmax = 53.3397
				text = "F"
			intervals [454]:
				xmin = 53.3397
				xmax = 53.5097
				text = "AA1"
			intervals [455]:
				xmin = 53.5097
				xmax = 53.5597
				text = "L"
			intervals [456]:
				xmin = 53.5597
				xmax = 53.6597
				text = "OW0"
			intervals [457]:
				xmin = 53.6597
				xmax = 53.6997
				text = "D"
			intervals [458]:
				xmin = 53.6997
				xmax = 53.7597
				text = "DH"
			intervals [459]:
				xmin = 53.7597
				xmax = 53.8697
				text = "AH0"
			intervals [460]:
				xmin = 53.8697
				xmax = 53.9397
				text = "M"
			intervals [461]:
				xmin = 53.9397
				xmax = 54.0597
				text = "TH"
			intervals [462]:
				xmin = 54.0597
				xmax = 54.1097
				text = "R"
			intervals [463]:
				xmin = 54.1097
				xmax = 54.2497
				text = "UW1"
			intervals [464]:
				xmin = 54.2497
				xmax = 54.3097
				text = "DH"
			intervals [465]:
				xmin = 54.3097
				xmax = 54.3797
				text = "EH1"
			intervals [466]:
				xmin = 54.3797
				xmax = 54.5997
				text = "R"
			intervals [467]:
				xmin = 54.5997
				xmax = 54.6297
				text = "sp"
			intervals [468]:
				xmin = 54.6297
				xmax = 54.9211
				text = ""
			intervals [469]:
				xmin = 54.9211
				xmax = 55.0511
				text = "P"
			intervals [470]:
				xmin = 55.0511
				xmax = 55.0911
				text = "R"
			intervals [471]:
				xmin = 55.0911
				xmax = 55.1911
				text = "OW1"
			intervals [472]:
				xmin = 55.1911
				xmax = 55.3111
				text = "K"
			intervals [473]:
				xmin = 55.3111
				xmax = 55.4611
				text = "ER0"
			intervals [474]:
				xmin = 55.4611
				xmax = 55.5011
				text = "IH1"
			intervals [475]:
				xmin = 55.5011
				xmax = 55.6911
				text = "R"
			intervals [476]:
				xmin = 55.6911
				xmax = 55.9758
				text = ""
			intervals [477]:
				xmin = 55.9758
				xmax = 56.1358
				text = "AE1"
			intervals [478]:
				xmin = 56.1358
				xmax = 56.3058
				text = "N"
			intervals [479]:
				xmin = 56.3058
				xmax = 56.4758
				text = "D"
			intervals [480]:
				xmin = 56.4758
				xmax = 56.5958
				text = "sp"
			intervals [481]:
				xmin = 56.5958
				xmax = 56.8458
				text = "DH"
			intervals [482]:
				xmin = 56.8458
				xmax = 56.9658
				text = "AE1"
			intervals [483]:
				xmin = 56.9658
				xmax = 57.0358
				text = "T"
			intervals [484]:
				xmin = 57.0358
				xmax = 57.0758
				text = "sp"
			intervals [485]:
				xmin = 57.0758
				xmax = 57.1358
				text = "F"
			intervals [486]:
				xmin = 57.1358
				xmax = 57.1958
				text = "ER0"
			intervals [487]:
				xmin = 57.1958
				xmax = 57.2758
				text = "M"
			intervals [488]:
				xmin = 57.2758
				xmax = 57.4458
				text = "IY1"
			intervals [489]:
				xmin = 57.4458
				xmax = 57.5458
				text = "W"
			intervals [490]:
				xmin = 57.5458
				xmax = 57.5858
				text = "AH0"
			intervals [491]:
				xmin = 57.5858
				xmax = 57.6458
				text = "Z"
			intervals [492]:
				xmin = 57.6458
				xmax = 57.7058
				text = "S"
			intervals [493]:
				xmin = 57.7058
				xmax = 57.7658
				text = "AH1"
			intervals [494]:
				xmin = 57.7658
				xmax = 57.8558
				text = "M"
			intervals [495]:
				xmin = 57.8558
				xmax = 57.9058
				text = "AH1"
			intervals [496]:
				xmin = 57.9058
				xmax = 57.9458
				text = "V"
			intervals [497]:
				xmin = 57.9458
				xmax = 57.9958
				text = "DH"
			intervals [498]:
				xmin = 57.9958
				xmax = 58.0858
				text = "IY0"
			intervals [499]:
				xmin = 58.0858
				xmax = 58.1558
				text = "AH0"
			intervals [500]:
				xmin = 58.1558
				xmax = 58.2558
				text = "T"
			intervals [501]:
				xmin = 58.2558
				xmax = 58.2958
				text = "R"
			intervals [502]:
				xmin = 58.2958
				xmax = 58.3958
				text = "AE1"
			intervals [503]:
				xmin = 58.3958
				xmax = 58.4658
				text = "K"
			intervals [504]:
				xmin = 58.4658
				xmax = 58.5358
				text = "SH"
			intervals [505]:
				xmin = 58.5358
				xmax = 58.5858
				text = "AH0"
			intervals [506]:
				xmin = 58.5858
				xmax = 58.6358
				text = "N"
			intervals [507]:
				xmin = 58.6358
				xmax = 58.7358
				text = "T"
			intervals [508]:
				xmin = 58.7358
				xmax = 58.9258
				text = "UW1"
			intervals [509]:
				xmin = 58.9258
				xmax = 58.9858
				text = "W"
			intervals [510]:
				xmin = 58.9858
				xmax = 59.1258
				text = "AA1"
			intervals [511]:
				xmin = 59.1258
				xmax = 59.2858
				text = "CH"
			intervals [512]:
				xmin = 59.2858
				xmax = 59.3158
				text = "IH0"
			intervals [513]:
				xmin = 59.3158
				xmax = 59.4958
				text = "N"
			intervals [514]:
				xmin = 59.4958
				xmax = 60.147
				text = "sp"
			intervals [515]:
				xmin = 60.147
				xmax = 60.207
				text = "DH"
			intervals [516]:
				xmin = 60.207
				xmax = 60.337
				text = "AH0"
			intervals [517]:
				xmin = 60.337
				xmax = 60.397
				text = "sp"
			intervals [518]:
				xmin = 60.397
				xmax = 60.6875
				text = ""
			intervals [519]:
				xmin = 60.6875
				xmax = 60.8375
				text = "P"
			intervals [520]:
				xmin = 60.8375
				xmax = 60.8775
				text = "R"
			intervals [521]:
				xmin = 60.8775
				xmax = 61.2575
				text = "OW1"
			intervals [522]:
				xmin = 61.2575
				xmax = 61.8176
				text = "sp"
			intervals [523]:
				xmin = 61.8176
				xmax = 61.8676
				text = "B"
			intervals [524]:
				xmin = 61.8676
				xmax = 61.9876
				text = "AE1"
			intervals [525]:
				xmin = 61.9876
				xmax = 62.0876
				text = "S"
			intervals [526]:
				xmin = 62.0876
				xmax = 62.1176
				text = "K"
			intervals [527]:
				xmin = 62.1176
				xmax = 62.1676
				text = "AH0"
			intervals [528]:
				xmin = 62.1676
				xmax = 62.2176
				text = "T"
			intervals [529]:
				xmin = 62.2176
				xmax = 62.2576
				text = "B"
			intervals [530]:
				xmin = 62.2576
				xmax = 62.3676
				text = "AO2"
			intervals [531]:
				xmin = 62.3676
				xmax = 62.4176
				text = "L"
			intervals [532]:
				xmin = 62.4176
				xmax = 62.4776
				text = "B"
			intervals [533]:
				xmin = 62.4776
				xmax = 62.5476
				text = "IH0"
			intervals [534]:
				xmin = 62.5476
				xmax = 62.6376
				text = "K"
			intervals [535]:
				xmin = 62.6376
				xmax = 62.7876
				text = "AH1"
			intervals [536]:
				xmin = 62.7876
				xmax = 62.9376
				text = "Z"
			intervals [537]:
				xmin = 62.9376
				xmax = 63.335
				text = ""
			intervals [538]:
				xmin = 63.335
				xmax = 63.435
				text = "DH"
			intervals [539]:
				xmin = 63.435
				xmax = 63.465
				text = "EH1"
			intervals [540]:
				xmin = 63.465
				xmax = 63.545
				text = "R"
			intervals [541]:
				xmin = 63.545
				xmax = 63.595
				text = "W"
			intervals [542]:
				xmin = 63.595
				xmax = 63.655
				text = "ER0"
			intervals [543]:
				xmin = 63.655
				xmax = 63.745
				text = "P"
			intervals [544]:
				xmin = 63.745
				xmax = 63.845
				text = "IY1"
			intervals [545]:
				xmin = 63.845
				xmax = 63.925
				text = "P"
			intervals [546]:
				xmin = 63.925
				xmax = 63.975
				text = "AH0"
			intervals [547]:
				xmin = 63.975
				xmax = 64.025
				text = "L"
			intervals [548]:
				xmin = 64.025
				xmax = 64.085
				text = "DH"
			intervals [549]:
				xmin = 64.085
				xmax = 64.125
				text = "AE1"
			intervals [550]:
				xmin = 64.125
				xmax = 64.205
				text = "T"
			intervals [551]:
				xmin = 64.205
				xmax = 64.465
				text = "AY1"
			intervals [552]:
				xmin = 64.465
				xmax = 64.8586
				text = "sp"
			intervals [553]:
				xmin = 64.8586
				xmax = 64.9086
				text = "F"
			intervals [554]:
				xmin = 64.9086
				xmax = 64.9586
				text = "EH1"
			intervals [555]:
				xmin = 64.9586
				xmax = 64.9886
				text = "L"
			intervals [556]:
				xmin = 64.9886
				xmax = 65.0186
				text = "T"
			intervals [557]:
				xmin = 65.0186
				xmax = 65.0586
				text = "L"
			intervals [558]:
				xmin = 65.0586
				xmax = 65.0986
				text = "AY1"
			intervals [559]:
				xmin = 65.0986
				xmax = 65.2086
				text = "K"
			intervals [560]:
				xmin = 65.2086
				xmax = 65.2786
				text = "AY1"
			intervals [561]:
				xmin = 65.2786
				xmax = 65.4086
				text = "N"
			intervals [562]:
				xmin = 65.4086
				xmax = 65.6286
				text = "UW1"
			intervals [563]:
				xmin = 65.6286
				xmax = 65.6586
				text = "sp"
			intervals [564]:
				xmin = 65.6586
				xmax = 65.8186
				text = "S"
			intervals [565]:
				xmin = 65.8186
				xmax = 65.8486
				text = "ER1"
			intervals [566]:
				xmin = 65.8486
				xmax = 65.8786
				text = "T"
			intervals [567]:
				xmin = 65.8786
				xmax = 65.9086
				text = "AH0"
			intervals [568]:
				xmin = 65.9086
				xmax = 65.9386
				text = "N"
			intervals [569]:
				xmin = 65.9386
				xmax = 65.9686
				text = "L"
			intervals [570]:
				xmin = 65.9686
				xmax = 66.0086
				text = "IY0"
			intervals [571]:
				xmin = 66.0086
				xmax = 66.1086
				text = "N"
			intervals [572]:
				xmin = 66.1086
				xmax = 66.2286
				text = "UW1"
			intervals [573]:
				xmin = 66.2286
				xmax = 66.4886
				text = "AH1"
			intervals [574]:
				xmin = 66.4886
				xmax = 66.5486
				text = "V"
			intervals [575]:
				xmin = 66.5486
				xmax = 67.0843
				text = "sp"
			intervals [576]:
				xmin = 67.0843
				xmax = 67.5643
				text = "AH1"
			intervals [577]:
				xmin = 67.5643
				xmax = 67.7556
				text = "sp"
			intervals [578]:
				xmin = 67.7556
				xmax = 67.8156
				text = "HH"
			intervals [579]:
				xmin = 67.8156
				xmax = 67.8456
				text = "AE1"
			intervals [580]:
				xmin = 67.8456
				xmax = 67.9056
				text = "D"
			intervals [581]:
				xmin = 67.9056
				xmax = 68.0356
				text = "W"
			intervals [582]:
				xmin = 68.0356
				xmax = 68.1556
				text = "AA1"
			intervals [583]:
				xmin = 68.1556
				xmax = 68.2656
				text = "CH"
			intervals [584]:
				xmin = 68.2656
				xmax = 68.2956
				text = "T"
			intervals [585]:
				xmin = 68.2956
				xmax = 68.3356
				text = "DH"
			intervals [586]:
				xmin = 68.3356
				xmax = 68.3856
				text = "AH0"
			intervals [587]:
				xmin = 68.3856
				xmax = 68.4756
				text = "M"
			intervals [588]:
				xmin = 68.4756
				xmax = 68.5156
				text = "IH0"
			intervals [589]:
				xmin = 68.5156
				xmax = 68.5756
				text = "N"
			intervals [590]:
				xmin = 68.5756
				xmax = 68.6856
				text = "K"
			intervals [591]:
				xmin = 68.6856
				xmax = 68.8656
				text = "AA1"
			intervals [592]:
				xmin = 68.8656
				xmax = 68.9556
				text = "L"
			intervals [593]:
				xmin = 68.9556
				xmax = 69.0456
				text = "IH0"
			intervals [594]:
				xmin = 69.0456
				xmax = 69.2356
				text = "JH"
			intervals [595]:
				xmin = 69.2356
				xmax = 69.4624
				text = ""
			intervals [596]:
				xmin = 69.4624
				xmax = 69.5024
				text = "sil"
			intervals [597]:
				xmin = 69.5024
				xmax = 69.8124
				text = "AE1"
			intervals [598]:
				xmin = 69.8124
				xmax = 69.9424
				text = "N"
			intervals [599]:
				xmin = 69.9424
				xmax = 69.9924
				text = "D"
			intervals [600]:
				xmin = 69.9924
				xmax = 70.3089
				text = ""
			intervals [601]:
				xmin = 70.3089
				xmax = 70.3789
				text = "HH"
			intervals [602]:
				xmin = 70.3789
				xmax = 70.5089
				text = "UW1"
			intervals [603]:
				xmin = 70.5089
				xmax = 70.7089
				text = "sp"
			intervals [604]:
				xmin = 70.7089
				xmax = 70.8689
				text = "AY1"
			intervals [605]:
				xmin = 70.8689
				xmax = 70.9289
				text = "M"
			intervals [606]:
				xmin = 70.9289
				xmax = 71.0289
				text = "N"
			intervals [607]:
				xmin = 71.0289
				xmax = 71.1489
				text = "AW1"
			intervals [608]:
				xmin = 71.1489
				xmax = 71.2289
				text = "IH1"
			intervals [609]:
				xmin = 71.2289
				xmax = 71.2689
				text = "N"
			intervals [610]:
				xmin = 71.2689
				xmax = 71.3289
				text = "T"
			intervals [611]:
				xmin = 71.3289
				xmax = 71.3589
				text = "R"
			intervals [612]:
				xmin = 71.3589
				xmax = 71.3889
				text = "IH0"
			intervals [613]:
				xmin = 71.3889
				xmax = 71.4689
				text = "S"
			intervals [614]:
				xmin = 71.4689
				xmax = 71.5089
				text = "T"
			intervals [615]:
				xmin = 71.5089
				xmax = 71.5589
				text = "IH0"
			intervals [616]:
				xmin = 71.5589
				xmax = 71.5889
				text = "D"
			intervals [617]:
				xmin = 71.5889
				xmax = 71.6189
				text = "IH0"
			intervals [618]:
				xmin = 71.6189
				xmax = 71.7389
				text = "N"
			intervals [619]:
				xmin = 71.7389
				xmax = 71.8089
				text = "W"
			intervals [620]:
				xmin = 71.8089
				xmax = 71.9189
				text = "AA1"
			intervals [621]:
				xmin = 71.9189
				xmax = 72.0389
				text = "CH"
			intervals [622]:
				xmin = 72.0389
				xmax = 72.0689
				text = "IH0"
			intervals [623]:
				xmin = 72.0689
				xmax = 72.1289
				text = "N"
			intervals [624]:
				xmin = 72.1289
				xmax = 72.1689
				text = "DH"
			intervals [625]:
				xmin = 72.1689
				xmax = 72.2289
				text = "EH1"
			intervals [626]:
				xmin = 72.2289
				xmax = 72.3189
				text = "M"
			intervals [627]:
				xmin = 72.3189
				xmax = 72.3889
				text = "sp"
			intervals [628]:
				xmin = 72.3889
				xmax = 72.4689
				text = "P"
			intervals [629]:
				xmin = 72.4689
				xmax = 72.4989
				text = "R"
			intervals [630]:
				xmin = 72.4989
				xmax = 72.5289
				text = "AH0"
			intervals [631]:
				xmin = 72.5289
				xmax = 72.5989
				text = "G"
			intervals [632]:
				xmin = 72.5989
				xmax = 72.6589
				text = "R"
			intervals [633]:
				xmin = 72.6589
				xmax = 72.7389
				text = "EH1"
			intervals [634]:
				xmin = 72.7389
				xmax = 72.8989
				text = "S"
			intervals [635]:
				xmin = 72.8989
				xmax = 72.9489
				text = "AH0"
			intervals [636]:
				xmin = 72.9489
				xmax = 73.0389
				text = "N"
			intervals [637]:
				xmin = 73.0389
				xmax = 73.0889
				text = "sp"
			intervals [638]:
				xmin = 73.0889
				xmax = 73.1589
				text = "P"
			intervals [639]:
				xmin = 73.1589
				xmax = 73.2089
				text = "L"
			intervals [640]:
				xmin = 73.2089
				xmax = 73.2889
				text = "EY1"
			intervals [641]:
				xmin = 73.2889
				xmax = 73.3189
				text = "IH0"
			intervals [642]:
				xmin = 73.3189
				xmax = 73.3789
				text = "N"
			intervals [643]:
				xmin = 73.3789
				xmax = 73.4189
				text = "DH"
			intervals [644]:
				xmin = 73.4189
				xmax = 73.4589
				text = "AH0"
			intervals [645]:
				xmin = 73.4589
				xmax = 73.5589
				text = "P"
			intervals [646]:
				xmin = 73.5589
				xmax = 73.5989
				text = "R"
			intervals [647]:
				xmin = 73.5989
				xmax = 73.7489
				text = "OW1"
			intervals [648]:
				xmin = 73.7489
				xmax = 73.8789
				text = "Z"
			intervals [649]:
				xmin = 73.8789
				xmax = 73.9089
				text = "AH0"
			intervals [650]:
				xmin = 73.9089
				xmax = 74.0589
				text = "N"
			intervals [651]:
				xmin = 74.0589
				xmax = 74.0989
				text = "sp"
			intervals [652]:
				xmin = 74.0989
				xmax = 74.2589
				text = "AY1"
			intervals [653]:
				xmin = 74.2589
				xmax = 74.3489
				text = "W"
			intervals [654]:
				xmin = 74.3489
				xmax = 74.3789
				text = "UH1"
			intervals [655]:
				xmin = 74.3789
				xmax = 74.4089
				text = "D"
			intervals [656]:
				xmin = 74.4089
				xmax = 74.5589
				text = "F"
			intervals [657]:
				xmin = 74.5589
				xmax = 74.6789
				text = "AA1"
			intervals [658]:
				xmin = 74.6789
				xmax = 74.7189
				text = "L"
			intervals [659]:
				xmin = 74.7189
				xmax = 74.8989
				text = "OW0"
			intervals [660]:
				xmin = 74.8989
				xmax = 75.5261
				text = ""
			intervals [661]:
				xmin = 75.5261
				xmax = 75.6161
				text = "P"
			intervals [662]:
				xmin = 75.6161
				xmax = 75.6461
				text = "R"
			intervals [663]:
				xmin = 75.6461
				xmax = 75.7261
				text = "OW1"
			intervals [664]:
				xmin = 75.7261
				xmax = 75.8061
				text = "B"
			intervals [665]:
				xmin = 75.8061
				xmax = 75.8861
				text = "AE1"
			intervals [666]:
				xmin = 75.8861
				xmax = 75.9961
				text = "S"
			intervals [667]:
				xmin = 75.9961
				xmax = 76.0361
				text = "K"
			intervals [668]:
				xmin = 76.0361
				xmax = 76.0661
				text = "AH0"
			intervals [669]:
				xmin = 76.0661
				xmax = 76.1061
				text = "T"
			intervals [670]:
				xmin = 76.1061
				xmax = 76.1461
				text = "B"
			intervals [671]:
				xmin = 76.1461
				xmax = 76.2261
				text = "AO2"
			intervals [672]:
				xmin = 76.2261
				xmax = 76.2761
				text = "L"
			intervals [673]:
				xmin = 76.2761
				xmax = 76.3661
				text = "M"
			intervals [674]:
				xmin = 76.3661
				xmax = 76.3961
				text = "AO1"
			intervals [675]:
				xmin = 76.3961
				xmax = 76.4461
				text = "R"
			intervals [676]:
				xmin = 76.4461
				xmax = 76.4761
				text = "sp"
			intervals [677]:
				xmin = 76.4761
				xmax = 76.5861
				text = "K"
			intervals [678]:
				xmin = 76.5861
				xmax = 76.6161
				text = "L"
			intervals [679]:
				xmin = 76.6161
				xmax = 76.7061
				text = "OW1"
			intervals [680]:
				xmin = 76.7061
				xmax = 76.8461
				text = "S"
			intervals [681]:
				xmin = 76.8461
				xmax = 76.9061
				text = "L"
			intervals [682]:
				xmin = 76.9061
				xmax = 76.9961
				text = "IY0"
			intervals [683]:
				xmin = 76.9961
				xmax = 77.0261
				text = "sp"
			intervals [684]:
				xmin = 77.0261
				xmax = 77.0961
				text = "B"
			intervals [685]:
				xmin = 77.0961
				xmax = 77.1461
				text = "IH0"
			intervals [686]:
				xmin = 77.1461
				xmax = 77.2361
				text = "K"
			intervals [687]:
				xmin = 77.2361
				xmax = 77.3161
				text = "AH1"
			intervals [688]:
				xmin = 77.3161
				xmax = 77.3861
				text = "Z"
			intervals [689]:
				xmin = 77.3861
				xmax = 77.4361
				text = "AH0"
			intervals [690]:
				xmin = 77.4361
				xmax = 77.4761
				text = "V"
			intervals [691]:
				xmin = 77.4761
				xmax = 77.5061
				text = "DH"
			intervals [692]:
				xmin = 77.5061
				xmax = 77.5461
				text = "AH0"
			intervals [693]:
				xmin = 77.5461
				xmax = 77.6961
				text = "T"
			intervals [694]:
				xmin = 77.6961
				xmax = 79.2609
				text = ""
			intervals [695]:
				xmin = 79.2609
				xmax = 79.4009
				text = "AY1"
			intervals [696]:
				xmin = 79.4009
				xmax = 79.4609
				text = "D"
			intervals [697]:
				xmin = 79.4609
				xmax = 79.5009
				text = "OW1"
			intervals [698]:
				xmin = 79.5009
				xmax = 79.5609
				text = "N"
			intervals [699]:
				xmin = 79.5609
				xmax = 79.6009
				text = "N"
			intervals [700]:
				xmin = 79.6009
				xmax = 79.6909
				text = "OW1"
			intervals [701]:
				xmin = 79.6909
				xmax = 79.7609
				text = "HH"
			intervals [702]:
				xmin = 79.7609
				xmax = 79.8309
				text = "UW1"
			intervals [703]:
				xmin = 79.8309
				xmax = 79.8709
				text = "DH"
			intervals [704]:
				xmin = 79.8709
				xmax = 79.9509
				text = "IY1"
			intervals [705]:
				xmin = 79.9509
				xmax = 80.2509
				text = "Z"
			intervals [706]:
				xmin = 80.2509
				xmax = 81.3916
				text = ""
			intervals [707]:
				xmin = 81.3916
				xmax = 81.4816
				text = "P"
			intervals [708]:
				xmin = 81.4816
				xmax = 81.5216
				text = "R"
			intervals [709]:
				xmin = 81.5216
				xmax = 81.6116
				text = "OW1"
			intervals [710]:
				xmin = 81.6116
				xmax = 81.6916
				text = "P"
			intervals [711]:
				xmin = 81.6916
				xmax = 81.7516
				text = "L"
			intervals [712]:
				xmin = 81.7516
				xmax = 81.8416
				text = "EY1"
			intervals [713]:
				xmin = 81.8416
				xmax = 81.8816
				text = "ER0"
			intervals [714]:
				xmin = 81.8816
				xmax = 81.9516
				text = "Z"
			intervals [715]:
				xmin = 81.9516
				xmax = 82.0916
				text = "ER0"
			intervals [716]:
				xmin = 82.0916
				xmax = 82.1216
				text = "EH2"
			intervals [717]:
				xmin = 82.1216
				xmax = 82.1816
				text = "N"
			intervals [718]:
				xmin = 82.1816
				xmax = 82.2116
				text = "IY0"
			intervals [719]:
				xmin = 82.2116
				xmax = 82.2816
				text = "M"
			intervals [720]:
				xmin = 82.2816
				xmax = 82.4016
				text = "AO1"
			intervals [721]:
				xmin = 82.4016
				xmax = 82.4616
				text = "R"
			intervals [722]:
				xmin = 82.4616
				xmax = 82.5016
				text = "sp"
			intervals [723]:
				xmin = 82.5016
				xmax = 82.5616
				text = "B"
			intervals [724]:
				xmin = 82.5616
				xmax = 82.6216
				text = "IH0"
			intervals [725]:
				xmin = 82.6216
				xmax = 82.7016
				text = "K"
			intervals [726]:
				xmin = 82.7016
				xmax = 82.8316
				text = "AH1"
			intervals [727]:
				xmin = 82.8316
				xmax = 83.0816
				text = "Z"
			intervals [728]:
				xmin = 83.0816
				xmax = 83.3991
				text = ""
			intervals [729]:
				xmin = 83.3991
				xmax = 83.4691
				text = "sil"
			intervals [730]:
				xmin = 83.4691
				xmax = 83.5591
				text = "Y"
			intervals [731]:
				xmin = 83.5591
				xmax = 83.5991
				text = "UW1"
			intervals [732]:
				xmin = 83.5991
				xmax = 83.6691
				text = "D"
			intervals [733]:
				xmin = 83.6691
				xmax = 83.8091
				text = "OW1"
			intervals [734]:
				xmin = 83.8091
				xmax = 83.8791
				text = "N"
			intervals [735]:
				xmin = 83.8791
				xmax = 83.9191
				text = "T"
			intervals [736]:
				xmin = 83.9191
				xmax = 84.2273
				text = ""
			intervals [737]:
				xmin = 84.2273
				xmax = 84.3273
				text = "DH"
			intervals [738]:
				xmin = 84.3273
				xmax = 84.4173
				text = "EH1"
			intervals [739]:
				xmin = 84.4173
				xmax = 84.5873
				text = "R"
			intervals [740]:
				xmin = 84.5873
				xmax = 84.6173
				text = "sp"
			intervals [741]:
				xmin = 84.6173
				xmax = 84.7473
				text = "DH"
			intervals [742]:
				xmin = 84.7473
				xmax = 84.8173
				text = "EH1"
			intervals [743]:
				xmin = 84.8173
				xmax = 84.9073
				text = "R"
			intervals [744]:
				xmin = 84.9073
				xmax = 85.0173
				text = "W"
			intervals [745]:
				xmin = 85.0173
				xmax = 85.0573
				text = "AH1"
			intervals [746]:
				xmin = 85.0573
				xmax = 85.1173
				text = "N"
			intervals [747]:
				xmin = 85.1173
				xmax = 85.1673
				text = "AH0"
			intervals [748]:
				xmin = 85.1673
				xmax = 85.2273
				text = "N"
			intervals [749]:
				xmin = 85.2273
				xmax = 85.3173
				text = "D"
			intervals [750]:
				xmin = 85.3173
				xmax = 85.4373
				text = "AH1"
			intervals [751]:
				xmin = 85.4373
				xmax = 85.5073
				text = "N"
			intervals [752]:
				xmin = 85.5073
				xmax = 85.5773
				text = "IH1"
			intervals [753]:
				xmin = 85.5773
				xmax = 85.6773
				text = "N"
			intervals [754]:
				xmin = 85.6773
				xmax = 85.7673
				text = "K"
			intervals [755]:
				xmin = 85.7673
				xmax = 85.9473
				text = "AA1"
			intervals [756]:
				xmin = 85.9473
				xmax = 86.0373
				text = "L"
			intervals [757]:
				xmin = 86.0373
				xmax = 86.1273
				text = "IH0"
			intervals [758]:
				xmin = 86.1273
				xmax = 86.3373
				text = "JH"
			intervals [759]:
				xmin = 86.3373
				xmax = 86.6696
				text = ""
			intervals [760]:
				xmin = 86.6696
				xmax = 86.7196
				text = "sil"
			intervals [761]:
				xmin = 86.7196
				xmax = 86.7996
				text = "AE1"
			intervals [762]:
				xmin = 86.7996
				xmax = 86.8996
				text = "N"
			intervals [763]:
				xmin = 86.8996
				xmax = 86.9596
				text = "DH"
			intervals [764]:
				xmin = 86.9596
				xmax = 87.0396
				text = "EH1"
			intervals [765]:
				xmin = 87.0396
				xmax = 87.1396
				text = "N"
			intervals [766]:
				xmin = 87.1396
				xmax = 87.1996
				text = "DH"
			intervals [767]:
				xmin = 87.1996
				xmax = 87.3596
				text = "EH1"
			intervals [768]:
				xmin = 87.3596
				xmax = 87.4796
				text = "R"
			intervals [769]:
				xmin = 87.4796
				xmax = 87.5096
				text = "sp"
			intervals [770]:
				xmin = 87.5096
				xmax = 87.6596
				text = "IH1"
			intervals [771]:
				xmin = 87.6596
				xmax = 87.7396
				text = "N"
			intervals [772]:
				xmin = 87.7396
				xmax = 87.7896
				text = "DH"
			intervals [773]:
				xmin = 87.7896
				xmax = 87.8496
				text = "AH0"
			intervals [774]:
				xmin = 87.8496
				xmax = 87.9596
				text = "P"
			intervals [775]:
				xmin = 87.9596
				xmax = 87.9996
				text = "R"
			intervals [776]:
				xmin = 87.9996
				xmax = 88.2396
				text = "OW1"
			intervals [777]:
				xmin = 88.2396
				xmax = 88.3996
				text = "Z"
			intervals [778]:
				xmin = 88.3996
				xmax = 88.4996
				text = "AE1"
			intervals [779]:
				xmin = 88.4996
				xmax = 88.8296
				text = "N"
			intervals [780]:
				xmin = 88.8296
				xmax = 88.9396
				text = "sp"
			intervals [781]:
				xmin = 88.9396
				xmax = 89.0496
				text = "Y"
			intervals [782]:
				xmin = 89.0496
				xmax = 89.1796
				text = "UW1"
			intervals [783]:
				xmin = 89.1796
				xmax = 89.2196
				text = "sp"
			intervals [784]:
				xmin = 89.2196
				xmax = 89.3196
				text = "HH"
			intervals [785]:
				xmin = 89.3196
				xmax = 89.3996
				text = "IY1"
			intervals [786]:
				xmin = 89.3996
				xmax = 89.4396
				text = "R"
			intervals [787]:
				xmin = 89.4396
				xmax = 89.4896
				text = "DH"
			intervals [788]:
				xmin = 89.4896
				xmax = 89.5296
				text = "EH1"
			intervals [789]:
				xmin = 89.5296
				xmax = 89.5996
				text = "R"
			intervals [790]:
				xmin = 89.5996
				xmax = 89.6696
				text = "N"
			intervals [791]:
				xmin = 89.6696
				xmax = 89.8696
				text = "EY1"
			intervals [792]:
				xmin = 89.8696
				xmax = 89.9496
				text = "M"
			intervals [793]:
				xmin = 89.9496
				xmax = 89.9996
				text = "AH0"
			intervals [794]:
				xmin = 89.9996
				xmax = 90.1096
				text = "N"
			intervals [795]:
				xmin = 90.1096
				xmax = 90.1796
				text = "Y"
			intervals [796]:
				xmin = 90.1796
				xmax = 90.2396
				text = "UW1"
			intervals [797]:
				xmin = 90.2396
				xmax = 90.3296
				text = "G"
			intervals [798]:
				xmin = 90.3296
				xmax = 90.6696
				text = "OW1"
			intervals [799]:
				xmin = 90.6696
				xmax = 90.6996
				text = "sp"
			intervals [800]:
				xmin = 90.6996
				xmax = 91.2042
				text = ""
			intervals [801]:
				xmin = 91.2042
				xmax = 91.2642
				text = "W"
			intervals [802]:
				xmin = 91.2642
				xmax = 91.2942
				text = "EH1"
			intervals [803]:
				xmin = 91.2942
				xmax = 91.3542
				text = "L"
			intervals [804]:
				xmin = 91.3542
				xmax = 91.4142
				text = "HH"
			intervals [805]:
				xmin = 91.4142
				xmax = 91.4742
				text = "UW1"
			intervals [806]:
				xmin = 91.4742
				xmax = 91.5042
				text = "W"
			intervals [807]:
				xmin = 91.5042
				xmax = 91.5842
				text = "AH1"
			intervals [808]:
				xmin = 91.5842
				xmax = 91.6742
				text = "Z"
			intervals [809]:
				xmin = 91.6742
				xmax = 91.7242
				text = "DH"
			intervals [810]:
				xmin = 91.7242
				xmax = 91.8442
				text = "AE1"
			intervals [811]:
				xmin = 91.8442
				xmax = 91.8942
				text = "T"
			intervals [812]:
				xmin = 91.8942
				xmax = 91.9242
				text = "sp"
			intervals [813]:
				xmin = 91.9242
				xmax = 91.9542
				text = "AH0"
			intervals [814]:
				xmin = 91.9542
				xmax = 92.0242
				text = "N"
			intervals [815]:
				xmin = 92.0242
				xmax = 92.0842
				text = "W"
			intervals [816]:
				xmin = 92.0842
				xmax = 92.1342
				text = "EH1"
			intervals [817]:
				xmin = 92.1342
				xmax = 92.1642
				text = "R"
			intervals [818]:
				xmin = 92.1642
				xmax = 92.1942
				text = "D"
			intervals [819]:
				xmin = 92.1942
				xmax = 92.2442
				text = "IH0"
			intervals [820]:
				xmin = 92.2442
				xmax = 92.2842
				text = "D"
			intervals [821]:
				xmin = 92.2842
				xmax = 92.3342
				text = "DH"
			intervals [822]:
				xmin = 92.3342
				xmax = 92.3942
				text = "EY1"
			intervals [823]:
				xmin = 92.3942
				xmax = 92.5042
				text = "K"
			intervals [824]:
				xmin = 92.5042
				xmax = 92.5442
				text = "AH1"
			intervals [825]:
				xmin = 92.5442
				xmax = 92.6442
				text = "M"
			intervals [826]:
				xmin = 92.6442
				xmax = 92.6742
				text = "sp"
			intervals [827]:
				xmin = 92.6742
				xmax = 92.7642
				text = "F"
			intervals [828]:
				xmin = 92.7642
				xmax = 92.8042
				text = "R"
			intervals [829]:
				xmin = 92.8042
				xmax = 92.8342
				text = "AH1"
			intervals [830]:
				xmin = 92.8342
				xmax = 92.9142
				text = "M"
			intervals [831]:
				xmin = 92.9142
				xmax = 94.6133
				text = ""
			intervals [832]:
				xmin = 94.6133
				xmax = 94.6433
				text = "sil"
			intervals [833]:
				xmin = 94.6433
				xmax = 94.8233
				text = "AE1"
			intervals [834]:
				xmin = 94.8233
				xmax = 94.9933
				text = "N"
			intervals [835]:
				xmin = 94.9933
				xmax = 95.0633
				text = "D"
			intervals [836]:
				xmin = 95.0633
				xmax = 95.2333
				text = "S"
			intervals [837]:
				xmin = 95.2333
				xmax = 95.7533
				text = "OW1"
			intervals [838]:
				xmin = 95.7533
				xmax = 95.7933
				text = "sp"
			intervals [839]:
				xmin = 95.7933
				xmax = 96.2833
				text = "AY1"
			intervals [840]:
				xmin = 96.2833
				xmax = 96.3133
				text = "sp"
			intervals [841]:
				xmin = 96.3133
				xmax = 96.7133
				text = "AY1"
			intervals [842]:
				xmin = 96.7133
				xmax = 96.7833
				text = "sp"
			intervals [843]:
				xmin = 96.7833
				xmax = 96.9733
				text = "AY1"
			intervals [844]:
				xmin = 96.9733
				xmax = 97.0033
				text = "sp"
			intervals [845]:
				xmin = 97.0033
				xmax = 97.0733
				text = "D"
			intervals [846]:
				xmin = 97.0733
				xmax = 97.1433
				text = "OW1"
			intervals [847]:
				xmin = 97.1433
				xmax = 97.1833
				text = "N"
			intervals [848]:
				xmin = 97.1833
				xmax = 97.4533
				text = "sp"
			intervals [849]:
				xmin = 97.4533
				xmax = 97.813
				text = ""
			intervals [850]:
				xmin = 97.813
				xmax = 98.073
				text = "F"
			intervals [851]:
				xmin = 98.073
				xmax = 98.213
				text = "AA1"
			intervals [852]:
				xmin = 98.213
				xmax = 98.283
				text = "L"
			intervals [853]:
				xmin = 98.283
				xmax = 98.493
				text = "OW0"
			intervals [854]:
				xmin = 98.493
				xmax = 99.5336
				text = "sp"
			intervals [855]:
				xmin = 99.5336
				xmax = 99.6336
				text = "IH1"
			intervals [856]:
				xmin = 99.6336
				xmax = 99.7036
				text = "T"
			intervals [857]:
				xmin = 99.7036
				xmax = 99.7636
				text = "sp"
			intervals [858]:
				xmin = 99.7636
				xmax = 99.8536
				text = "L"
			intervals [859]:
				xmin = 99.8536
				xmax = 99.9236
				text = "AY1"
			intervals [860]:
				xmin = 99.9236
				xmax = 100.0536
				text = "K"
			intervals [861]:
				xmin = 100.0536
				xmax = 100.3436
				text = "AY1"
			intervals [862]:
				xmin = 100.3436
				xmax = 100.6638
				text = "sp"
			intervals [863]:
				xmin = 100.6638
				xmax = 100.6938
				text = "L"
			intervals [864]:
				xmin = 100.6938
				xmax = 100.7338
				text = "AY1"
			intervals [865]:
				xmin = 100.7338
				xmax = 100.8438
				text = "K"
			intervals [866]:
				xmin = 100.8438
				xmax = 100.8738
				text = "AY1"
			intervals [867]:
				xmin = 100.8738
				xmax = 101.0538
				text = "Y"
			intervals [868]:
				xmin = 101.0538
				xmax = 101.1138
				text = "UW1"
			intervals [869]:
				xmin = 101.1138
				xmax = 101.1938
				text = "Z"
			intervals [870]:
				xmin = 101.1938
				xmax = 101.2238
				text = "D"
			intervals [871]:
				xmin = 101.2238
				xmax = 101.3038
				text = "T"
			intervals [872]:
				xmin = 101.3038
				xmax = 101.3938
				text = "UW1"
			intervals [873]:
				xmin = 101.3938
				xmax = 101.4638
				text = "sp"
			intervals [874]:
				xmin = 101.4638
				xmax = 101.5338
				text = "AH0"
			intervals [875]:
				xmin = 101.5338
				xmax = 101.6538
				text = "N"
			intervals [876]:
				xmin = 101.6538
				xmax = 102.2815
				text = "sp"
			intervals [877]:
				xmin = 102.2815
				xmax = 102.5815
				text = "AY1"
			intervals [878]:
				xmin = 102.5815
				xmax = 102.6315
				text = "sp"
			intervals [879]:
				xmin = 102.6315
				xmax = 102.9494
				text = ""
			intervals [880]:
				xmin = 102.9494
				xmax = 103.1094
				text = "AY1"
			intervals [881]:
				xmin = 103.1094
				xmax = 103.1894
				text = "D"
			intervals [882]:
				xmin = 103.1894
				xmax = 103.3194
				text = "S"
			intervals [883]:
				xmin = 103.3194
				xmax = 103.3494
				text = "AO1"
			intervals [884]:
				xmin = 103.3494
				xmax = 103.3894
				text = "R"
			intervals [885]:
				xmin = 103.3894
				xmax = 103.4294
				text = "T"
			intervals [886]:
				xmin = 103.4294
				xmax = 103.4594
				text = "AH0"
			intervals [887]:
				xmin = 103.4594
				xmax = 103.5094
				text = "V"
			intervals [888]:
				xmin = 103.5094
				xmax = 103.5794
				text = "N"
			intervals [889]:
				xmin = 103.5794
				xmax = 103.8294
				text = "OW1"
			intervals [890]:
				xmin = 103.8294
				xmax = 103.8594
				text = "sp"
			intervals [891]:
				xmin = 103.8594
				xmax = 103.9194
				text = "DH"
			intervals [892]:
				xmin = 103.9194
				xmax = 103.9994
				text = "AH0"
			intervals [893]:
				xmin = 103.9994
				xmax = 104.2294
				text = "sp"
			intervals [894]:
				xmin = 104.2294
				xmax = 104.2994
				text = "DH"
			intervals [895]:
				xmin = 104.2994
				xmax = 104.3794
				text = "AH0"
			intervals [896]:
				xmin = 104.3794
				xmax = 104.4994
				text = "sp"
			intervals [897]:
				xmin = 104.4994
				xmax = 104.6094
				text = "DH"
			intervals [898]:
				xmin = 104.6094
				xmax = 104.7094
				text = "AH1"
			intervals [899]:
				xmin = 104.7094
				xmax = 104.7394
				text = "sp"
			intervals [900]:
				xmin = 104.7394
				xmax = 104.8694
				text = "N"
			intervals [901]:
				xmin = 104.8694
				xmax = 105.0294
				text = "EY1"
			intervals [902]:
				xmin = 105.0294
				xmax = 105.0794
				text = "M"
			intervals [903]:
				xmin = 105.0794
				xmax = 105.1994
				text = "Z"
			intervals [904]:
				xmin = 105.1994
				xmax = 105.2794
				text = "W"
			intervals [905]:
				xmin = 105.2794
				xmax = 105.5494
				text = "ER1"
			intervals [906]:
				xmin = 105.5494
				xmax = 105.5794
				text = "sp"
			intervals [907]:
				xmin = 105.5794
				xmax = 105.6894
				text = "HH"
			intervals [908]:
				xmin = 105.6894
				xmax = 105.7794
				text = "AW1"
			intervals [909]:
				xmin = 105.7794
				xmax = 105.8694
				text = "S"
			intervals [910]:
				xmin = 105.8694
				xmax = 105.9194
				text = "HH"
			intervals [911]:
				xmin = 105.9194
				xmax = 105.9894
				text = "OW2"
			intervals [912]:
				xmin = 105.9894
				xmax = 106.0194
				text = "L"
			intervals [913]:
				xmin = 106.0194
				xmax = 106.0594
				text = "D"
			intervals [914]:
				xmin = 106.0594
				xmax = 106.1094
				text = "N"
			intervals [915]:
				xmin = 106.1094
				xmax = 106.1994
				text = "EY1"
			intervals [916]:
				xmin = 106.1994
				xmax = 106.3694
				text = "M"
			intervals [917]:
				xmin = 106.3694
				xmax = 106.5394
				text = "Z"
			intervals [918]:
				xmin = 106.5394
				xmax = 107.0452
				text = ""
			intervals [919]:
				xmin = 107.0452
				xmax = 107.0752
				text = "sil"
			intervals [920]:
				xmin = 107.0752
				xmax = 107.3452
				text = "AH1"
			intervals [921]:
				xmin = 107.3452
				xmax = 107.6652
				text = "M"
			intervals [922]:
				xmin = 107.6652
				xmax = 107.9371
				text = ""
			intervals [923]:
				xmin = 107.9371
				xmax = 108.0071
				text = "sil"
			intervals [924]:
				xmin = 108.0071
				xmax = 108.0971
				text = "B"
			intervals [925]:
				xmin = 108.0971
				xmax = 108.2171
				text = "AH1"
			intervals [926]:
				xmin = 108.2171
				xmax = 108.3371
				text = "T"
			intervals [927]:
				xmin = 108.3371
				xmax = 108.5459
				text = ""
			intervals [928]:
				xmin = 108.5459
				xmax = 108.6059
				text = "sil"
			intervals [929]:
				xmin = 108.6059
				xmax = 108.6359
				text = "W"
			intervals [930]:
				xmin = 108.6359
				xmax = 108.6659
				text = "EH1"
			intervals [931]:
				xmin = 108.6659
				xmax = 108.6959
				text = "N"
			intervals [932]:
				xmin = 108.6959
				xmax = 108.7559
				text = "Y"
			intervals [933]:
				xmin = 108.7559
				xmax = 108.8159
				text = "UW1"
			intervals [934]:
				xmin = 108.8159
				xmax = 108.8959
				text = "S"
			intervals [935]:
				xmin = 108.8959
				xmax = 108.9559
				text = "T"
			intervals [936]:
				xmin = 108.9559
				xmax = 109.0459
				text = "AA1"
			intervals [937]:
				xmin = 109.0459
				xmax = 109.1159
				text = "R"
			intervals [938]:
				xmin = 109.1159
				xmax = 109.1559
				text = "T"
			intervals [939]:
				xmin = 109.1559
				xmax = 109.3363
				text = "sp"
			intervals [940]:
				xmin = 109.3363
				xmax = 109.3863
				text = "G"
			intervals [941]:
				xmin = 109.3863
				xmax = 109.4363
				text = "OW1"
			intervals [942]:
				xmin = 109.4363
				xmax = 109.5363
				text = "IH0"
			intervals [943]:
				xmin = 109.5363
				xmax = 109.5963
				text = "N"
			intervals [944]:
				xmin = 109.5963
				xmax = 109.6763
				text = "P"
			intervals [945]:
				xmin = 109.6763
				xmax = 109.8063
				text = "AE1"
			intervals [946]:
				xmin = 109.8063
				xmax = 109.8563
				text = "S"
			intervals [947]:
				xmin = 109.8563
				xmax = 109.8863
				text = "T"
			intervals [948]:
				xmin = 109.8863
				xmax = 109.9463
				text = "S"
			intervals [949]:
				xmin = 109.9463
				xmax = 109.9763
				text = "AH1"
			intervals [950]:
				xmin = 109.9763
				xmax = 110.0363
				text = "M"
			intervals [951]:
				xmin = 110.0363
				xmax = 110.0663
				text = "sp"
			intervals [952]:
				xmin = 110.0663
				xmax = 110.0963
				text = "AH0"
			intervals [953]:
				xmin = 110.0963
				xmax = 110.1263
				text = "V"
			intervals [954]:
				xmin = 110.1263
				xmax = 110.1663
				text = "DH"
			intervals [955]:
				xmin = 110.1663
				xmax = 110.2663
				text = "EH1"
			intervals [956]:
				xmin = 110.2663
				xmax = 110.3463
				text = "M"
			intervals [957]:
				xmin = 110.3463
				xmax = 110.3763
				text = "sp"
			intervals [958]:
				xmin = 110.3763
				xmax = 110.4063
				text = "AH0"
			intervals [959]:
				xmin = 110.4063
				xmax = 110.4663
				text = "N"
			intervals [960]:
				xmin = 110.4663
				xmax = 110.5263
				text = "Y"
			intervals [961]:
				xmin = 110.5263
				xmax = 110.5563
				text = "UW1"
			intervals [962]:
				xmin = 110.5563
				xmax = 110.6663
				text = "AE1"
			intervals [963]:
				xmin = 110.6663
				xmax = 110.7863
				text = "S"
			intervals [964]:
				xmin = 110.7863
				xmax = 110.8263
				text = "K"
			intervals [965]:
				xmin = 110.8263
				xmax = 110.8763
				text = "M"
			intervals [966]:
				xmin = 110.8763
				xmax = 110.9263
				text = "IY1"
			intervals [967]:
				xmin = 110.9263
				xmax = 111.0063
				text = "AH0"
			intervals [968]:
				xmin = 111.0063
				xmax = 111.0663
				text = "B"
			intervals [969]:
				xmin = 111.0663
				xmax = 111.1363
				text = "AW1"
			intervals [970]:
				xmin = 111.1363
				xmax = 111.1863
				text = "T"
			intervals [971]:
				xmin = 111.1863
				xmax = 111.2163
				text = "sp"
			intervals [972]:
				xmin = 111.2163
				xmax = 111.4363
				text = "S"
			intervals [973]:
				xmin = 111.4363
				xmax = 111.5363
				text = "OW1"
			intervals [974]:
				xmin = 111.5363
				xmax = 111.5763
				text = "AH0"
			intervals [975]:
				xmin = 111.5763
				xmax = 111.6063
				text = "N"
			intervals [976]:
				xmin = 111.6063
				xmax = 111.6563
				text = "D"
			intervals [977]:
				xmin = 111.6563
				xmax = 111.7363
				text = "S"
			intervals [978]:
				xmin = 111.7363
				xmax = 111.8763
				text = "OW1"
			intervals [979]:
				xmin = 111.8763
				xmax = 111.9663
				text = "sp"
			intervals [980]:
				xmin = 111.9663
				xmax = 112.4222
				text = ""
			intervals [981]:
				xmin = 112.4222
				xmax = 112.6022
				text = "AY1"
			intervals [982]:
				xmin = 112.6022
				xmax = 112.6522
				text = "D"
			intervals [983]:
				xmin = 112.6522
				xmax = 112.6822
				text = "OW1"
			intervals [984]:
				xmin = 112.6822
				xmax = 112.7222
				text = "N"
			intervals [985]:
				xmin = 112.7222
				xmax = 112.7522
				text = "sp"
			intervals [986]:
				xmin = 112.7522
				xmax = 112.7822
				text = "N"
			intervals [987]:
				xmin = 112.7822
				xmax = 112.8222
				text = "OW1"
			intervals [988]:
				xmin = 112.8222
				xmax = 112.8622
				text = "sp"
			intervals [989]:
				xmin = 112.8622
				xmax = 112.8922
				text = "HH"
			intervals [990]:
				xmin = 112.8922
				xmax = 112.9222
				text = "UW1"
			intervals [991]:
				xmin = 112.9222
				xmax = 112.9722
				text = "sp"
			intervals [992]:
				xmin = 112.9722
				xmax = 113.0322
				text = "DH"
			intervals [993]:
				xmin = 113.0322
				xmax = 113.0722
				text = "AH0"
			intervals [994]:
				xmin = 113.0722
				xmax = 113.1022
				text = "T"
			intervals [995]:
				xmin = 113.1022
				xmax = 113.1322
				text = "sp"
			intervals [996]:
				xmin = 113.1322
				xmax = 113.2522
				text = "IH0"
			intervals [997]:
				xmin = 113.2522
				xmax = 113.4922
				text = "Z"
			intervals [998]:
				xmin = 113.4922
				xmax = 113.6044
				text = ""
			intervals [999]:
				xmin = 113.6044
				xmax = 113.6644
				text = "sil"
			intervals [1000]:
				xmin = 113.6644
				xmax = 113.6944
				text = "AH0"
			intervals [1001]:
				xmin = 113.6944
				xmax = 113.7244
				text = "N"
			intervals [1002]:
				xmin = 113.7244
				xmax = 113.7544
				text = "HH"
			intervals [1003]:
				xmin = 113.7544
				xmax = 113.8144
				text = "UW1"
			intervals [1004]:
				xmin = 113.8144
				xmax = 113.8744
				text = "DH"
			intervals [1005]:
				xmin = 113.8744
				xmax = 113.9444
				text = "EY1"
			intervals [1006]:
				xmin = 113.9444
				xmax = 114.0544
				text = "P"
			intervals [1007]:
				xmin = 114.0544
				xmax = 114.0944
				text = "L"
			intervals [1008]:
				xmin = 114.0944
				xmax = 114.1744
				text = "EY1"
			intervals [1009]:
				xmin = 114.1744
				xmax = 114.3244
				text = "F"
			intervals [1010]:
				xmin = 114.3244
				xmax = 114.4244
				text = "AO1"
			intervals [1011]:
				xmin = 114.4244
				xmax = 114.9244
				text = "R"
			intervals [1012]:
				xmin = 114.9244
				xmax = 115.0244
				text = "sp"
			intervals [1013]:
				xmin = 115.0244
				xmax = 115.0744
				text = "ER0"
			intervals [1014]:
				xmin = 115.0744
				xmax = 115.1344
				text = "sp"
			intervals [1015]:
				xmin = 115.1344
				xmax = 115.1744
				text = "ER0"
			intervals [1016]:
				xmin = 115.1744
				xmax = 116.0346
				text = "sp"
			intervals [1017]:
				xmin = 116.0346
				xmax = 116.1246
				text = "EH1"
			intervals [1018]:
				xmin = 116.1246
				xmax = 116.1546
				text = "N"
			intervals [1019]:
				xmin = 116.1546
				xmax = 116.2046
				text = "IY0"
			intervals [1020]:
				xmin = 116.2046
				xmax = 116.2446
				text = "sp"
			intervals [1021]:
				xmin = 116.2446
				xmax = 116.2846
				text = "AH0"
			intervals [1022]:
				xmin = 116.2846
				xmax = 116.3146
				text = "V"
			intervals [1023]:
				xmin = 116.3146
				xmax = 116.3546
				text = "DH"
			intervals [1024]:
				xmin = 116.3546
				xmax = 116.3846
				text = "AE1"
			intervals [1025]:
				xmin = 116.3846
				xmax = 116.5946
				text = "T"
			intervals [1026]:
				xmin = 116.5946
				xmax = 117.0447
				text = ""
			intervals [1027]:
				xmin = 117.0447
				xmax = 117.1747
				text = "S"
			intervals [1028]:
				xmin = 117.1747
				xmax = 117.2247
				text = "OW1"
			intervals [1029]:
				xmin = 117.2247
				xmax = 117.2947
				text = "AY1"
			intervals [1030]:
				xmin = 117.2947
				xmax = 117.3647
				text = "D"
			intervals [1031]:
				xmin = 117.3647
				xmax = 117.4347
				text = "OW1"
			intervals [1032]:
				xmin = 117.4347
				xmax = 117.5147
				text = "N"
			intervals [1033]:
				xmin = 117.5147
				xmax = 117.5447
				text = "T"
			intervals [1034]:
				xmin = 117.5447
				xmax = 117.5747
				text = "sp"
			intervals [1035]:
				xmin = 117.5747
				xmax = 117.6747
				text = "AY1"
			intervals [1036]:
				xmin = 117.6747
				xmax = 117.7247
				text = "D"
			intervals [1037]:
				xmin = 117.7247
				xmax = 117.7947
				text = "OW1"
			intervals [1038]:
				xmin = 117.7947
				xmax = 117.8447
				text = "N"
			intervals [1039]:
				xmin = 117.8447
				xmax = 117.9947
				text = "F"
			intervals [1040]:
				xmin = 117.9947
				xmax = 118.1047
				text = "AA1"
			intervals [1041]:
				xmin = 118.1047
				xmax = 118.1347
				text = "L"
			intervals [1042]:
				xmin = 118.1347
				xmax = 118.2247
				text = "OW0"
			intervals [1043]:
				xmin = 118.2247
				xmax = 118.2747
				text = "IH0"
			intervals [1044]:
				xmin = 118.2747
				xmax = 118.3047
				text = "T"
			intervals [1045]:
				xmin = 118.3047
				xmax = 118.3347
				text = "sp"
			intervals [1046]:
				xmin = 118.3347
				xmax = 118.4347
				text = "EH1"
			intervals [1047]:
				xmin = 118.4347
				xmax = 118.5547
				text = "Z"
			intervals [1048]:
				xmin = 118.5547
				xmax = 118.6047
				text = "sp"
			intervals [1049]:
				xmin = 118.6047
				xmax = 118.7247
				text = "AE1"
			intervals [1050]:
				xmin = 118.7247
				xmax = 118.8447
				text = "Z"
			intervals [1051]:
				xmin = 118.8447
				xmax = 118.8947
				text = "M"
			intervals [1052]:
				xmin = 118.8947
				xmax = 118.9947
				text = "AH1"
			intervals [1053]:
				xmin = 118.9947
				xmax = 119.1147
				text = "CH"
			intervals [1054]:
				xmin = 119.1147
				xmax = 119.1547
				text = "EH1"
			intervals [1055]:
				xmin = 119.1547
				xmax = 119.2647
				text = "Z"
			intervals [1056]:
				xmin = 119.2647
				xmax = 119.3747
				text = "AY1"
			intervals [1057]:
				xmin = 119.3747
				xmax = 119.4047
				text = "sp"
			intervals [1058]:
				xmin = 119.4047
				xmax = 119.4747
				text = "Y"
			intervals [1059]:
				xmin = 119.4747
				xmax = 119.5147
				text = "UW1"
			intervals [1060]:
				xmin = 119.5147
				xmax = 119.5747
				text = "Z"
			intervals [1061]:
				xmin = 119.5747
				xmax = 119.6047
				text = "D"
			intervals [1062]:
				xmin = 119.6047
				xmax = 119.6847
				text = "T"
			intervals [1063]:
				xmin = 119.6847
				xmax = 119.7747
				text = "UW1"
			intervals [1064]:
				xmin = 119.7747
				xmax = 119.8747
				text = "AH0"
			intervals [1065]:
				xmin = 119.8747
				xmax = 119.9147
				text = "N"
			intervals [1066]:
				xmin = 119.9147
				xmax = 120.2415
				text = ""
			intervals [1067]:
				xmin = 120.2415
				xmax = 120.2715
				text = "sil"
			intervals [1068]:
				xmin = 120.2715
				xmax = 120.4015
				text = "IY1"
			intervals [1069]:
				xmin = 120.4015
				xmax = 120.4415
				text = "V"
			intervals [1070]:
				xmin = 120.4415
				xmax = 120.4715
				text = "IH0"
			intervals [1071]:
				xmin = 120.4715
				xmax = 120.5715
				text = "N"
			intervals [1072]:
				xmin = 120.5715
				xmax = 120.6215
				text = "W"
			intervals [1073]:
				xmin = 120.6215
				xmax = 120.6615
				text = "IH1"
			intervals [1074]:
				xmin = 120.6615
				xmax = 120.7315
				text = "TH"
			intervals [1075]:
				xmin = 120.7315
				xmax = 120.8115
				text = "K"
			intervals [1076]:
				xmin = 120.8115
				xmax = 120.9615
				text = "AA1"
			intervals [1077]:
				xmin = 120.9615
				xmax = 121.0315
				text = "L"
			intervals [1078]:
				xmin = 121.0315
				xmax = 121.0915
				text = "IH0"
			intervals [1079]:
				xmin = 121.0915
				xmax = 121.2115
				text = "JH"
			intervals [1080]:
				xmin = 121.2115
				xmax = 121.2715
				text = "N"
			intervals [1081]:
				xmin = 121.2715
				xmax = 121.5015
				text = "AW1"
			intervals [1082]:
				xmin = 121.5015
				xmax = 121.5415
				text = "AY1"
			intervals [1083]:
				xmin = 121.5415
				xmax = 121.6215
				text = "M"
			intervals [1084]:
				xmin = 121.6215
				xmax = 121.6715
				text = "IY1"
			intervals [1085]:
				xmin = 121.6715
				xmax = 121.7115
				text = "N"
			intervals [1086]:
				xmin = 121.7115
				xmax = 121.8715
				text = "sp"
			intervals [1087]:
				xmin = 121.8715
				xmax = 122.1115
				text = "AY1"
			intervals [1088]:
				xmin = 122.1115
				xmax = 122.1415
				text = "sp"
			intervals [1089]:
				xmin = 122.1415
				xmax = 122.3915
				text = "AY1"
			intervals [1090]:
				xmin = 122.3915
				xmax = 122.4215
				text = "spn"
			intervals [1091]:
				xmin = 122.4215
				xmax = 122.5815
				text = "sp"
			intervals [1092]:
				xmin = 122.5815
				xmax = 122.7815
				text = "AY1"
			intervals [1093]:
				xmin = 122.7815
				xmax = 122.8115
				text = "spn"
			intervals [1094]:
				xmin = 122.8115
				xmax = 122.8815
				text = "sp"
			intervals [1095]:
				xmin = 122.8815
				xmax = 122.9715
				text = "F"
			intervals [1096]:
				xmin = 122.9715
				xmax = 123.1315
				text = "AA1"
			intervals [1097]:
				xmin = 123.1315
				xmax = 123.2015
				text = "L"
			intervals [1098]:
				xmin = 123.2015
				xmax = 123.5215
				text = "OW0"
			intervals [1099]:
				xmin = 123.5215
				xmax = 123.5715
				text = "sp"
			intervals [1100]:
				xmin = 123.5715
				xmax = 123.965
				text = ""
			intervals [1101]:
				xmin = 123.965
				xmax = 124.075
				text = "DH"
			intervals [1102]:
				xmin = 124.075
				xmax = 124.225
				text = "AH0"
			intervals [1103]:
				xmin = 124.225
				xmax = 124.265
				text = "sp"
			intervals [1104]:
				xmin = 124.265
				xmax = 124.395
				text = "DH"
			intervals [1105]:
				xmin = 124.395
				xmax = 124.725
				text = "IY0"
			intervals [1106]:
				xmin = 124.725
				xmax = 124.925
				text = "AH1"
			intervals [1107]:
				xmin = 124.925
				xmax = 125.165
				text = "M"
			intervals [1108]:
				xmin = 125.165
				xmax = 125.3141
				text = ""
			intervals [1109]:
				xmin = 125.3141
				xmax = 125.3541
				text = "sil"
			intervals [1110]:
				xmin = 125.3541
				xmax = 125.4241
				text = "M"
			intervals [1111]:
				xmin = 125.4241
				xmax = 125.4741
				text = "AA1"
			intervals [1112]:
				xmin = 125.4741
				xmax = 125.5341
				text = "R"
			intervals [1113]:
				xmin = 125.5341
				xmax = 125.6441
				text = "CH"
			intervals [1114]:
				xmin = 125.6441
				xmax = 125.7041
				text = "M"
			intervals [1115]:
				xmin = 125.7041
				xmax = 125.8141
				text = "AE1"
			intervals [1116]:
				xmin = 125.8141
				xmax = 125.8841
				text = "D"
			intervals [1117]:
				xmin = 125.8841
				xmax = 125.9341
				text = "N"
			intervals [1118]:
				xmin = 125.9341
				xmax = 126.0041
				text = "AH0"
			intervals [1119]:
				xmin = 126.0041
				xmax = 126.2241
				text = "S"
			intervals [1120]:
				xmin = 126.2241
				xmax = 127.0343
				text = ""
			intervals [1121]:
				xmin = 127.0343
				xmax = 127.1143
				text = "B"
			intervals [1122]:
				xmin = 127.1143
				xmax = 127.2443
				text = "AH1"
			intervals [1123]:
				xmin = 127.2443
				xmax = 127.2843
				text = "T"
			intervals [1124]:
				xmin = 127.2843
				xmax = 127.4343
				text = "sp"
			intervals [1125]:
				xmin = 127.4343
				xmax = 127.5343
				text = "AY1"
			intervals [1126]:
				xmin = 127.5343
				xmax = 127.5743
				text = "sp"
			intervals [1127]:
				xmin = 127.5743
				xmax = 127.6743
				text = "D"
			intervals [1128]:
				xmin = 127.6743
				xmax = 127.7243
				text = "UH1"
			intervals [1129]:
				xmin = 127.7243
				xmax = 127.7543
				text = "R"
			intervals [1130]:
				xmin = 127.7543
				xmax = 127.7943
				text = "IH0"
			intervals [1131]:
				xmin = 127.7943
				xmax = 127.8243
				text = "N"
			intervals [1132]:
				xmin = 127.8243
				xmax = 127.8643
				text = "DH"
			intervals [1133]:
				xmin = 127.8643
				xmax = 127.9243
				text = "AH0"
			intervals [1134]:
				xmin = 127.9243
				xmax = 128.0543
				text = "S"
			intervals [1135]:
				xmin = 128.0543
				xmax = 128.1243
				text = "IY1"
			intervals [1136]:
				xmin = 128.1243
				xmax = 128.2043
				text = "Z"
			intervals [1137]:
				xmin = 128.2043
				xmax = 128.2343
				text = "AH0"
			intervals [1138]:
				xmin = 128.2343
				xmax = 128.2643
				text = "N"
			intervals [1139]:
				xmin = 128.2643
				xmax = 128.2943
				text = "DH"
			intervals [1140]:
				xmin = 128.2943
				xmax = 128.3543
				text = "AH0"
			intervals [1141]:
				xmin = 128.3543
				xmax = 128.4443
				text = "S"
			intervals [1142]:
				xmin = 128.4443
				xmax = 128.4843
				text = "IY1"
			intervals [1143]:
				xmin = 128.4843
				xmax = 128.5443
				text = "Z"
			intervals [1144]:
				xmin = 128.5443
				xmax = 128.5743
				text = "AH0"
			intervals [1145]:
				xmin = 128.5743
				xmax = 128.6043
				text = "N"
			intervals [1146]:
				xmin = 128.6043
				xmax = 128.6343
				text = "IH0"
			intervals [1147]:
				xmin = 128.6343
				xmax = 128.6943
				text = "Z"
			intervals [1148]:
				xmin = 128.6943
				xmax = 128.7443
				text = "S"
			intervals [1149]:
				xmin = 128.7443
				xmax = 128.7743
				text = "T"
			intervals [1150]:
				xmin = 128.7743
				xmax = 128.8143
				text = "IH1"
			intervals [1151]:
				xmin = 128.8143
				xmax = 128.9043
				text = "L"
			intervals [1152]:
				xmin = 128.9043
				xmax = 129.0243
				text = "S"
			intervals [1153]:
				xmin = 129.0243
				xmax = 129.1343
				text = "OW1"
			intervals [1154]:
				xmin = 129.1343
				xmax = 129.2243
				text = "L"
			intervals [1155]:
				xmin = 129.2243
				xmax = 129.3743
				text = "AO1"
			intervals [1156]:
				xmin = 129.3743
				xmax = 129.4243
				text = "NG"
			intervals [1157]:
				xmin = 129.4243
				xmax = 129.4743
				text = "sp"
			intervals [1158]:
				xmin = 129.4743
				xmax = 129.8347
				text = ""
			intervals [1159]:
				xmin = 129.8347
				xmax = 129.8947
				text = "DH"
			intervals [1160]:
				xmin = 129.8947
				xmax = 129.9247
				text = "EH1"
			intervals [1161]:
				xmin = 129.9247
				xmax = 129.9547
				text = "R"
			intervals [1162]:
				xmin = 129.9547
				xmax = 129.9947
				text = "Z"
			intervals [1163]:
				xmin = 129.9947
				xmax = 130.1047
				text = "S"
			intervals [1164]:
				xmin = 130.1047
				xmax = 130.1747
				text = "OW1"
			intervals [1165]:
				xmin = 130.1747
				xmax = 130.2347
				text = "M"
			intervals [1166]:
				xmin = 130.2347
				xmax = 130.2647
				text = "EH1"
			intervals [1167]:
				xmin = 130.2647
				xmax = 130.2947
				text = "N"
			intervals [1168]:
				xmin = 130.2947
				xmax = 130.3647
				text = "IY0"
			intervals [1169]:
				xmin = 130.3647
				xmax = 130.4647
				text = "G"
			intervals [1170]:
				xmin = 130.4647
				xmax = 130.6347
				text = "EY1"
			intervals [1171]:
				xmin = 130.6347
				xmax = 130.6747
				text = "M"
			intervals [1172]:
				xmin = 130.6747
				xmax = 130.7447
				text = "Z"
			intervals [1173]:
				xmin = 130.7447
				xmax = 130.7747
				text = "IH0"
			intervals [1174]:
				xmin = 130.7747
				xmax = 130.8047
				text = "T"
			intervals [1175]:
				xmin = 130.8047
				xmax = 130.8347
				text = "S"
			intervals [1176]:
				xmin = 130.8347
				xmax = 130.8947
				text = "HH"
			intervals [1177]:
				xmin = 130.8947
				xmax = 130.9647
				text = "AA1"
			intervals [1178]:
				xmin = 130.9647
				xmax = 130.9947
				text = "R"
			intervals [1179]:
				xmin = 130.9947
				xmax = 131.0247
				text = "D"
			intervals [1180]:
				xmin = 131.0247
				xmax = 131.0547
				text = "T"
			intervals [1181]:
				xmin = 131.0547
				xmax = 131.0947
				text = "IH0"
			intervals [1182]:
				xmin = 131.0947
				xmax = 131.1947
				text = "K"
			intervals [1183]:
				xmin = 131.1947
				xmax = 131.2647
				text = "IY1"
			intervals [1184]:
				xmin = 131.2647
				xmax = 131.3947
				text = "P"
			intervals [1185]:
				xmin = 131.3947
				xmax = 131.4647
				text = "AH1"
			intervals [1186]:
				xmin = 131.4647
				xmax = 131.5347
				text = "P"
			intervals [1187]:
				xmin = 131.5347
				xmax = 131.5747
				text = "W"
			intervals [1188]:
				xmin = 131.5747
				xmax = 131.6147
				text = "IH0"
			intervals [1189]:
				xmin = 131.6147
				xmax = 131.6547
				text = "TH"
			intervals [1190]:
				xmin = 131.6547
				xmax = 131.6847
				text = "DH"
			intervals [1191]:
				xmin = 131.6847
				xmax = 131.7747
				text = "AH0"
			intervals [1192]:
				xmin = 131.7747
				xmax = 131.8047
				text = "M"
			intervals [1193]:
				xmin = 131.8047
				xmax = 132.3902
				text = ""
			intervals [1194]:
				xmin = 132.3902
				xmax = 132.4202
				text = "sil"
			intervals [1195]:
				xmin = 132.4202
				xmax = 132.8202
				text = "AE1"
			intervals [1196]:
				xmin = 132.8202
				xmax = 133.0302
				text = "N"
			intervals [1197]:
				xmin = 133.0302
				xmax = 133.1202
				text = "D"
			intervals [1198]:
				xmin = 133.1202
				xmax = 133.1901
				text = ""
			intervals [1199]:
				xmin = 133.1901
				xmax = 133.2801
				text = "DH"
			intervals [1200]:
				xmin = 133.2801
				xmax = 133.3601
				text = "EH1"
			intervals [1201]:
				xmin = 133.3601
				xmax = 133.5801
				text = "R"
			intervals [1202]:
				xmin = 133.5801
				xmax = 133.6101
				text = "ER0"
			intervals [1203]:
				xmin = 133.6101
				xmax = 133.6701
				text = "sp"
			intervals [1204]:
				xmin = 133.6701
				xmax = 133.7301
				text = "DH"
			intervals [1205]:
				xmin = 133.7301
				xmax = 133.7601
				text = "EH1"
			intervals [1206]:
				xmin = 133.7601
				xmax = 133.7901
				text = "R"
			intervals [1207]:
				xmin = 133.7901
				xmax = 133.8201
				text = "ER0"
			intervals [1208]:
				xmin = 133.8201
				xmax = 133.8901
				text = "AH0"
			intervals [1209]:
				xmin = 133.8901
				xmax = 133.9501
				text = "L"
			intervals [1210]:
				xmin = 133.9501
				xmax = 134.0501
				text = "AA1"
			intervals [1211]:
				xmin = 134.0501
				xmax = 134.1001
				text = "T"
			intervals [1212]:
				xmin = 134.1001
				xmax = 134.1401
				text = "AH0"
			intervals [1213]:
				xmin = 134.1401
				xmax = 134.1701
				text = "V"
			intervals [1214]:
				xmin = 134.1701
				xmax = 134.3001
				text = "T"
			intervals [1215]:
				xmin = 134.3001
				xmax = 134.4801
				text = "IY1"
			intervals [1216]:
				xmin = 134.4801
				xmax = 134.5901
				text = "M"
			intervals [1217]:
				xmin = 134.5901
				xmax = 134.6701
				text = "Z"
			intervals [1218]:
				xmin = 134.6701
				xmax = 134.7201
				text = "AH0"
			intervals [1219]:
				xmin = 134.7201
				xmax = 134.8201
				text = "N"
			intervals [1220]:
				xmin = 134.8201
				xmax = 134.8801
				text = "D"
			intervals [1221]:
				xmin = 134.8801
				xmax = 134.9101
				text = "sp"
			intervals [1222]:
				xmin = 134.9101
				xmax = 135.0301
				text = "DH"
			intervals [1223]:
				xmin = 135.0301
				xmax = 135.0701
				text = "EH1"
			intervals [1224]:
				xmin = 135.0701
				xmax = 135.1001
				text = "R"
			intervals [1225]:
				xmin = 135.1001
				xmax = 135.1301
				text = "ER0"
			intervals [1226]:
				xmin = 135.1301
				xmax = 135.1601
				text = "AH0"
			intervals [1227]:
				xmin = 135.1601
				xmax = 135.2401
				text = "L"
			intervals [1228]:
				xmin = 135.2401
				xmax = 135.3001
				text = "AA1"
			intervals [1229]:
				xmin = 135.3001
				xmax = 135.3501
				text = "T"
			intervals [1230]:
				xmin = 135.3501
				xmax = 135.3901
				text = "AH0"
			intervals [1231]:
				xmin = 135.3901
				xmax = 135.4301
				text = "V"
			intervals [1232]:
				xmin = 135.4301
				xmax = 135.5601
				text = "P"
			intervals [1233]:
				xmin = 135.5601
				xmax = 135.6301
				text = "L"
			intervals [1234]:
				xmin = 135.6301
				xmax = 135.7501
				text = "EY1"
			intervals [1235]:
				xmin = 135.7501
				xmax = 135.8801
				text = "ER0"
			intervals [1236]:
				xmin = 135.8801
				xmax = 135.9901
				text = "Z"
			intervals [1237]:
				xmin = 135.9901
				xmax = 136.0501
				text = "AH0"
			intervals [1238]:
				xmin = 136.0501
				xmax = 136.1301
				text = "N"
			intervals [1239]:
				xmin = 136.1301
				xmax = 136.2401
				text = "D"
			intervals [1240]:
				xmin = 136.2401
				xmax = 136.8137
				text = ""
			intervals [1241]:
				xmin = 136.8137
				xmax = 136.8937
				text = "Y"
			intervals [1242]:
				xmin = 136.8937
				xmax = 136.9437
				text = "UW1"
			intervals [1243]:
				xmin = 136.9437
				xmax = 137.0037
				text = "N"
			intervals [1244]:
				xmin = 137.0037
				xmax = 137.1637
				text = "OW1"
			intervals [1245]:
				xmin = 137.1637
				xmax = 137.2537
				text = "DH"
			intervals [1246]:
				xmin = 137.2537
				xmax = 137.3837
				text = "EY1"
			intervals [1247]:
				xmin = 137.3837
				xmax = 137.4637
				text = "sp"
			intervals [1248]:
				xmin = 137.4637
				xmax = 137.5337
				text = "DH"
			intervals [1249]:
				xmin = 137.5337
				xmax = 137.6837
				text = "EY1"
			intervals [1250]:
				xmin = 137.6837
				xmax = 137.7737
				text = "sp"
			intervals [1251]:
				xmin = 137.7737
				xmax = 137.8875
				text = ""
			intervals [1252]:
				xmin = 137.8875
				xmax = 137.9875
				text = "DH"
			intervals [1253]:
				xmin = 137.9875
				xmax = 138.1475
				text = "EY1"
			intervals [1254]:
				xmin = 138.1475
				xmax = 138.1975
				text = "sp"
			intervals [1255]:
				xmin = 138.1975
				xmax = 138.3075
				text = "K"
			intervals [1256]:
				xmin = 138.3075
				xmax = 138.3575
				text = "AH1"
			intervals [1257]:
				xmin = 138.3575
				xmax = 138.4175
				text = "M"
			intervals [1258]:
				xmin = 138.4175
				xmax = 138.4675
				text = "AH0"
			intervals [1259]:
				xmin = 138.4675
				xmax = 138.5475
				text = "N"
			intervals [1260]:
				xmin = 138.5475
				xmax = 138.5775
				text = "D"
			intervals [1261]:
				xmin = 138.5775
				xmax = 138.6475
				text = "G"
			intervals [1262]:
				xmin = 138.6475
				xmax = 138.7975
				text = "OW1"
			intervals [1263]:
				xmin = 138.7975
				xmax = 138.9575
				text = "S"
			intervals [1264]:
				xmin = 138.9575
				xmax = 139.0875
				text = "OW1"
			intervals [1265]:
				xmin = 139.0875
				xmax = 139.2475
				text = "K"
			intervals [1266]:
				xmin = 139.2475
				xmax = 139.2775
				text = "W"
			intervals [1267]:
				xmin = 139.2775
				xmax = 139.3075
				text = "IH1"
			intervals [1268]:
				xmin = 139.3075
				xmax = 139.4375
				text = "K"
			intervals [1269]:
				xmin = 139.4375
				xmax = 139.4975
				text = "L"
			intervals [1270]:
				xmin = 139.4975
				xmax = 139.5475
				text = "IY0"
			intervals [1271]:
				xmin = 139.5475
				xmax = 139.6375
				text = "Y"
			intervals [1272]:
				xmin = 139.6375
				xmax = 139.6775
				text = "UW1"
			intervals [1273]:
				xmin = 139.6775
				xmax = 139.7575
				text = "JH"
			intervals [1274]:
				xmin = 139.7575
				xmax = 139.8175
				text = "IH0"
			intervals [1275]:
				xmin = 139.8175
				xmax = 139.9075
				text = "S"
			intervals [1276]:
				xmin = 139.9075
				xmax = 139.9775
				text = "K"
			intervals [1277]:
				xmin = 139.9775
				xmax = 140.0675
				text = "AE1"
			intervals [1278]:
				xmin = 140.0675
				xmax = 140.1375
				text = "N"
			intervals [1279]:
				xmin = 140.1375
				xmax = 140.2275
				text = "K"
			intervals [1280]:
				xmin = 140.2275
				xmax = 140.2875
				text = "IY1"
			intervals [1281]:
				xmin = 140.2875
				xmax = 140.4075
				text = "P"
			intervals [1282]:
				xmin = 140.4075
				xmax = 140.4675
				text = "AH1"
			intervals [1283]:
				xmin = 140.4675
				xmax = 140.5575
				text = "P"
			intervals [1284]:
				xmin = 140.5575
				xmax = 140.5975
				text = "W"
			intervals [1285]:
				xmin = 140.5975
				xmax = 140.6375
				text = "IH0"
			intervals [1286]:
				xmin = 140.6375
				xmax = 140.7075
				text = "TH"
			intervals [1287]:
				xmin = 140.7075
				xmax = 140.7375
				text = "sp"
			intervals [1288]:
				xmin = 140.7375
				xmax = 140.7975
				text = "DH"
			intervals [1289]:
				xmin = 140.7975
				xmax = 140.8475
				text = "AH0"
			intervals [1290]:
				xmin = 140.8475
				xmax = 140.9175
				text = "M"
			intervals [1291]:
				xmin = 140.9175
				xmax = 140.9875
				text = "AH0"
			intervals [1292]:
				xmin = 140.9875
				xmax = 141.0875
				text = "N"
			intervals [1293]:
				xmin = 141.0875
				xmax = 141.1375
				text = "sp"
			intervals [1294]:
				xmin = 141.1375
				xmax = 141.4483
				text = ""
			intervals [1295]:
				xmin = 141.4483
				xmax = 141.5783
				text = "S"
			intervals [1296]:
				xmin = 141.5783
				xmax = 141.6183
				text = "OW1"
			intervals [1297]:
				xmin = 141.6183
				xmax = 141.6983
				text = "Y"
			intervals [1298]:
				xmin = 141.6983
				xmax = 141.7283
				text = "UW1"
			intervals [1299]:
				xmin = 141.7283
				xmax = 141.7683
				text = "D"
			intervals [1300]:
				xmin = 141.7683
				xmax = 141.8183
				text = "OW1"
			intervals [1301]:
				xmin = 141.8183
				xmax = 141.8883
				text = "N"
			intervals [1302]:
				xmin = 141.8883
				xmax = 141.9583
				text = "HH"
			intervals [1303]:
				xmin = 141.9583
				xmax = 142.0283
				text = "AE1"
			intervals [1304]:
				xmin = 142.0283
				xmax = 142.0883
				text = "V"
			intervals [1305]:
				xmin = 142.0883
				xmax = 142.1283
				text = "DH"
			intervals [1306]:
				xmin = 142.1283
				xmax = 142.1983
				text = "IY0"
			intervals [1307]:
				xmin = 142.1983
				xmax = 142.2683
				text = "AA2"
			intervals [1308]:
				xmin = 142.2683
				xmax = 142.3583
				text = "P"
			intervals [1309]:
				xmin = 142.3583
				xmax = 142.3883
				text = "ER0"
			intervals [1310]:
				xmin = 142.3883
				xmax = 142.5083
				text = "T"
			intervals [1311]:
				xmin = 142.5083
				xmax = 142.5583
				text = "UW1"
			intervals [1312]:
				xmin = 142.5583
				xmax = 142.5883
				text = "N"
			intervals [1313]:
				xmin = 142.5883
				xmax = 142.6183
				text = "AH0"
			intervals [1314]:
				xmin = 142.6183
				xmax = 142.6483
				text = "T"
			intervals [1315]:
				xmin = 142.6483
				xmax = 142.6783
				text = "IY0"
			intervals [1316]:
				xmin = 142.6783
				xmax = 142.7083
				text = "T"
			intervals [1317]:
				xmin = 142.7083
				xmax = 142.7683
				text = "AH0"
			intervals [1318]:
				xmin = 142.7683
				xmax = 142.8783
				text = "S"
			intervals [1319]:
				xmin = 142.8783
				xmax = 142.9283
				text = "AO1"
			intervals [1320]:
				xmin = 142.9283
				xmax = 142.9783
				text = "R"
			intervals [1321]:
				xmin = 142.9783
				xmax = 143.0183
				text = "T"
			intervals [1322]:
				xmin = 143.0183
				xmax = 143.0583
				text = "AH0"
			intervals [1323]:
				xmin = 143.0583
				xmax = 143.0883
				text = "V"
			intervals [1324]:
				xmin = 143.0883
				xmax = 143.1483
				text = "sp"
			intervals [1325]:
				xmin = 143.1483
				xmax = 143.9159
				text = ""
			intervals [1326]:
				xmin = 143.9159
				xmax = 143.9859
				text = "B"
			intervals [1327]:
				xmin = 143.9859
				xmax = 144.0359
				text = "IH0"
			intervals [1328]:
				xmin = 144.0359
				xmax = 144.1359
				text = "K"
			intervals [1329]:
				xmin = 144.1359
				xmax = 144.1659
				text = "AH1"
			intervals [1330]:
				xmin = 144.1659
				xmax = 144.2559
				text = "M"
			intervals [1331]:
				xmin = 144.2559
				xmax = 144.3459
				text = "AH0"
			intervals [1332]:
				xmin = 144.3459
				xmax = 144.5059
				text = "F"
			intervals [1333]:
				xmin = 144.5059
				xmax = 144.8459
				text = "AE1"
			intervals [1334]:
				xmin = 144.8459
				xmax = 144.9659
				text = "N"
			intervals [1335]:
				xmin = 144.9659
				xmax = 145.0559
				text = "sp"
			intervals [1336]:
				xmin = 145.0559
				xmax = 145.3959
				text = "AH1"
			intervals [1337]:
				xmin = 145.3959
				xmax = 145.4659
				text = "V"
			intervals [1338]:
				xmin = 145.4659
				xmax = 145.6659
				text = "sp"
			intervals [1339]:
				xmin = 145.6659
				xmax = 145.8259
				text = "IY1"
			intervals [1340]:
				xmin = 145.8259
				xmax = 145.8959
				text = "DH"
			intervals [1341]:
				xmin = 145.8959
				xmax = 146.1559
				text = "ER0"
			intervals [1342]:
				xmin = 146.1559
				xmax = 146.1859
				text = "sp"
			intervals [1343]:
				xmin = 146.1859
				xmax = 146.3559
				text = "EY1"
			intervals [1344]:
				xmin = 146.3559
				xmax = 146.4059
				text = "P"
			intervals [1345]:
				xmin = 146.4059
				xmax = 146.4459
				text = "ER0"
			intervals [1346]:
				xmin = 146.4459
				xmax = 146.4959
				text = "T"
			intervals [1347]:
				xmin = 146.4959
				xmax = 146.5359
				text = "IH1"
			intervals [1348]:
				xmin = 146.5359
				xmax = 146.5759
				text = "K"
			intervals [1349]:
				xmin = 146.5759
				xmax = 146.6059
				text = "Y"
			intervals [1350]:
				xmin = 146.6059
				xmax = 146.6359
				text = "AH0"
			intervals [1351]:
				xmin = 146.6359
				xmax = 146.6659
				text = "L"
			intervals [1352]:
				xmin = 146.6659
				xmax = 146.7059
				text = "ER0"
			intervals [1353]:
				xmin = 146.7059
				xmax = 146.8259
				text = "P"
			intervals [1354]:
				xmin = 146.8259
				xmax = 146.8859
				text = "L"
			intervals [1355]:
				xmin = 146.8859
				xmax = 147.0559
				text = "EY1"
			intervals [1356]:
				xmin = 147.0559
				xmax = 147.1559
				text = "ER0"
			intervals [1357]:
				xmin = 147.1559
				xmax = 147.1859
				text = "sp"
			intervals [1358]:
				xmin = 147.1859
				xmax = 147.3759
				text = "AO1"
			intervals [1359]:
				xmin = 147.3759
				xmax = 147.4459
				text = "R"
			intervals [1360]:
				xmin = 147.4459
				xmax = 147.5659
				text = "EY1"
			intervals [1361]:
				xmin = 147.5659
				xmax = 147.6459
				text = "P"
			intervals [1362]:
				xmin = 147.6459
				xmax = 147.6759
				text = "ER0"
			intervals [1363]:
				xmin = 147.6759
				xmax = 147.7559
				text = "T"
			intervals [1364]:
				xmin = 147.7559
				xmax = 147.7959
				text = "IH1"
			intervals [1365]:
				xmin = 147.7959
				xmax = 147.8359
				text = "K"
			intervals [1366]:
				xmin = 147.8359
				xmax = 147.8659
				text = "Y"
			intervals [1367]:
				xmin = 147.8659
				xmax = 147.8959
				text = "AH0"
			intervals [1368]:
				xmin = 147.8959
				xmax = 147.9259
				text = "L"
			intervals [1369]:
				xmin = 147.9259
				xmax = 147.9659
				text = "ER0"
			intervals [1370]:
				xmin = 147.9659
				xmax = 147.9959
				text = "sp"
			intervals [1371]:
				xmin = 147.9959
				xmax = 148.1359
				text = "T"
			intervals [1372]:
				xmin = 148.1359
				xmax = 148.1759
				text = "IY1"
			intervals [1373]:
				xmin = 148.1759
				xmax = 148.4059
				text = "M"
			intervals [1374]:
				xmin = 148.4059
				xmax = 149.2084
				text = "sp"
			intervals [1375]:
				xmin = 149.2084
				xmax = 149.5984
				text = "AH1"
			intervals [1376]:
				xmin = 149.5984
				xmax = 149.7484
				text = "M"
			intervals [1377]:
				xmin = 149.7484
				xmax = 149.9784
				text = "sp"
			intervals [1378]:
				xmin = 149.9784
				xmax = 150.0784
				text = "IH0"
			intervals [1379]:
				xmin = 150.0784
				xmax = 150.1184
				text = "N"
			intervals [1380]:
				xmin = 150.1184
				xmax = 150.1684
				text = "DH"
			intervals [1381]:
				xmin = 150.1684
				xmax = 150.2184
				text = "AH0"
			intervals [1382]:
				xmin = 150.2184
				xmax = 150.3284
				text = "W"
			intervals [1383]:
				xmin = 150.3284
				xmax = 150.4184
				text = "EY1"
			intervals [1384]:
				xmin = 150.4184
				xmax = 150.4784
				text = "DH"
			intervals [1385]:
				xmin = 150.4784
				xmax = 150.5084
				text = "AH0"
			intervals [1386]:
				xmin = 150.5084
				xmax = 150.5484
				text = "T"
			intervals [1387]:
				xmin = 150.5484
				xmax = 150.6184
				text = "W"
			intervals [1388]:
				xmin = 150.6184
				xmax = 150.6684
				text = "IY1"
			intervals [1389]:
				xmin = 150.6684
				xmax = 150.7984
				text = "Y"
			intervals [1390]:
				xmin = 150.7984
				xmax = 150.8584
				text = "UW1"
			intervals [1391]:
				xmin = 150.8584
				xmax = 150.9384
				text = "Z"
			intervals [1392]:
				xmin = 150.9384
				xmax = 150.9784
				text = "D"
			intervals [1393]:
				xmin = 150.9784
				xmax = 151.0384
				text = "T"
			intervals [1394]:
				xmin = 151.0384
				xmax = 151.1684
				text = "AH0"
			intervals [1395]:
				xmin = 151.1684
				xmax = 152.0146
				text = "sp"
			intervals [1396]:
				xmin = 152.0146
				xmax = 152.0646
				text = "Y"
			intervals [1397]:
				xmin = 152.0646
				xmax = 152.1046
				text = "UW1"
			intervals [1398]:
				xmin = 152.1046
				xmax = 152.1646
				text = "Z"
			intervals [1399]:
				xmin = 152.1646
				xmax = 152.1946
				text = "D"
			intervals [1400]:
				xmin = 152.1946
				xmax = 152.2646
				text = "T"
			intervals [1401]:
				xmin = 152.2646
				xmax = 152.2946
				text = "IH0"
			intervals [1402]:
				xmin = 152.2946
				xmax = 152.3646
				text = "D"
			intervals [1403]:
				xmin = 152.3646
				xmax = 152.4646
				text = "UW1"
			intervals [1404]:
				xmin = 152.4646
				xmax = 152.5046
				text = "DH"
			intervals [1405]:
				xmin = 152.5046
				xmax = 152.5946
				text = "AH0"
			intervals [1406]:
				xmin = 152.5946
				xmax = 152.7146
				text = "T"
			intervals [1407]:
				xmin = 152.7146
				xmax = 161.6327
				text = ""
			intervals [1408]:
				xmin = 161.6327
				xmax = 161.7627
				text = "Y"
			intervals [1409]:
				xmin = 161.7627
				xmax = 162.0027
				text = "EH1"
			intervals [1410]:
				xmin = 162.0027
				xmax = 162.2027
				text = "S"
			intervals [1411]:
				xmin = 162.2027
				xmax = 162.6908
				text = "sp"
			intervals [1412]:
				xmin = 162.6908
				xmax = 162.7208
				text = "Y"
			intervals [1413]:
				xmin = 162.7208
				xmax = 162.8408
				text = "EH1"
			intervals [1414]:
				xmin = 162.8408
				xmax = 162.8708
				text = "S"
			intervals [1415]:
				xmin = 162.8708
				xmax = 163.1108
				text = "sp"
			intervals [1416]:
				xmin = 163.1108
				xmax = 171.158
				text = ""
			intervals [1417]:
				xmin = 171.158
				xmax = 173.268
				text = "spn"
			intervals [1418]:
				xmin = 173.268
				xmax = 173.568
				text = "sp"
			intervals [1419]:
				xmin = 173.568
				xmax = 178.946
				text = ""
			intervals [1420]:
				xmin = 178.946
				xmax = 179.256
				text = "AY1"
			intervals [1421]:
				xmin = 179.256
				xmax = 179.316
				text = "M"
			intervals [1422]:
				xmin = 179.316
				xmax = 179.416
				text = "N"
			intervals [1423]:
				xmin = 179.416
				xmax = 179.536
				text = "AA1"
			intervals [1424]:
				xmin = 179.536
				xmax = 179.606
				text = "T"
			intervals [1425]:
				xmin = 179.606
				xmax = 179.696
				text = "AH0"
			intervals [1426]:
				xmin = 179.696
				xmax = 179.876
				text = "F"
			intervals [1427]:
				xmin = 179.876
				xmax = 180.046
				text = "AE1"
			intervals [1428]:
				xmin = 180.046
				xmax = 180.136
				text = "N"
			intervals [1429]:
				xmin = 180.136
				xmax = 180.206
				text = "AH0"
			intervals [1430]:
				xmin = 180.206
				xmax = 180.236
				text = "V"
			intervals [1431]:
				xmin = 180.236
				xmax = 180.336
				text = "M"
			intervals [1432]:
				xmin = 180.336
				xmax = 180.406
				text = "Y"
			intervals [1433]:
				xmin = 180.406
				xmax = 180.476
				text = "UW1"
			intervals [1434]:
				xmin = 180.476
				xmax = 180.556
				text = "Z"
			intervals [1435]:
				xmin = 180.556
				xmax = 180.606
				text = "IH0"
			intervals [1436]:
				xmin = 180.606
				xmax = 180.696
				text = "K"
			intervals [1437]:
				xmin = 180.696
				xmax = 180.846
				text = "AH0"
			intervals [1438]:
				xmin = 180.846
				xmax = 180.926
				text = "L"
			intervals [1439]:
				xmin = 180.926
				xmax = 181.196
				text = "Z"
			intervals [1440]:
				xmin = 181.196
				xmax = 181.366
				text = "AY1"
			intervals [1441]:
				xmin = 181.366
				xmax = 181.486
				text = "V"
			intervals [1442]:
				xmin = 181.486
				xmax = 181.586
				text = "N"
			intervals [1443]:
				xmin = 181.586
				xmax = 181.646
				text = "EH1"
			intervals [1444]:
				xmin = 181.646
				xmax = 181.676
				text = "V"
			intervals [1445]:
				xmin = 181.676
				xmax = 181.836
				text = "ER0"
			intervals [1446]:
				xmin = 181.836
				xmax = 181.866
				text = "R"
			intervals [1447]:
				xmin = 181.866
				xmax = 181.906
				text = "IH1"
			intervals [1448]:
				xmin = 181.906
				xmax = 181.976
				text = "L"
			intervals [1449]:
				xmin = 181.976
				xmax = 182.036
				text = "IY0"
			intervals [1450]:
				xmin = 182.036
				xmax = 182.156
				text = "S"
			intervals [1451]:
				xmin = 182.156
				xmax = 182.186
				text = "AO1"
			intervals [1452]:
				xmin = 182.186
				xmax = 182.216
				text = "R"
			intervals [1453]:
				xmin = 182.216
				xmax = 182.246
				text = "T"
			intervals [1454]:
				xmin = 182.246
				xmax = 182.276
				text = "AH0"
			intervals [1455]:
				xmin = 182.276
				xmax = 182.316
				text = "V"
			intervals [1456]:
				xmin = 182.316
				xmax = 182.356
				text = "B"
			intervals [1457]:
				xmin = 182.356
				xmax = 182.426
				text = "AH0"
			intervals [1458]:
				xmin = 182.426
				xmax = 182.496
				text = "N"
			intervals [1459]:
				xmin = 182.496
				xmax = 182.566
				text = "AH0"
			intervals [1460]:
				xmin = 182.566
				xmax = 182.686
				text = "F"
			intervals [1461]:
				xmin = 182.686
				xmax = 182.796
				text = "AE1"
			intervals [1462]:
				xmin = 182.796
				xmax = 182.866
				text = "N"
			intervals [1463]:
				xmin = 182.866
				xmax = 182.916
				text = "AH0"
			intervals [1464]:
				xmin = 182.916
				xmax = 182.946
				text = "V"
			intervals [1465]:
				xmin = 182.946
				xmax = 182.986
				text = "M"
			intervals [1466]:
				xmin = 182.986
				xmax = 183.036
				text = "Y"
			intervals [1467]:
				xmin = 183.036
				xmax = 183.126
				text = "UW1"
			intervals [1468]:
				xmin = 183.126
				xmax = 183.176
				text = "Z"
			intervals [1469]:
				xmin = 183.176
				xmax = 183.216
				text = "IH0"
			intervals [1470]:
				xmin = 183.216
				xmax = 183.266
				text = "K"
			intervals [1471]:
				xmin = 183.266
				xmax = 183.296
				text = "AH0"
			intervals [1472]:
				xmin = 183.296
				xmax = 183.326
				text = "L"
			intervals [1473]:
				xmin = 183.326
				xmax = 183.356
				text = "Z"
			intervals [1474]:
				xmin = 183.356
				xmax = 183.386
				text = "sp"
			intervals [1475]:
				xmin = 183.386
				xmax = 183.586
				text = "EH1"
			intervals [1476]:
				xmin = 183.586
				xmax = 183.626
				text = "V"
			intervals [1477]:
				xmin = 183.626
				xmax = 183.676
				text = "ER0"
			intervals [1478]:
				xmin = 183.676
				xmax = 183.726
				text = "IY0"
			intervals [1479]:
				xmin = 183.726
				xmax = 183.836
				text = "N"
			intervals [1480]:
				xmin = 183.836
				xmax = 184.036
				text = "AW1"
			intervals [1481]:
				xmin = 184.036
				xmax = 184.116
				text = "AH0"
			intervals [1482]:
				xmin = 184.116
				xmax = 184.196
				text = "N"
			intervals [1483]:
				xmin = 184.196
				xmax = 184.236
				text = "DH"
			intervals [1484]:
				xmin = 184.236
				xmax = 184.306
				text = "EH1"
			intervals [1485]:
				xmin = 184.306
				xmax = 184.436
				text = "N"
			intervals [1486]:
				xmin = 184.436
				xmax = 184.5583
				text = ""
			intervals [1487]:
				xmin = 184.5583
				xmax = 184.6983
				text = "sil"
			intervals [1488]:
				xmin = 184.6983
				xmax = 184.8183
				text = "AY1"
			intervals [1489]:
				xmin = 184.8183
				xmax = 184.8683
				text = "sp"
			intervals [1490]:
				xmin = 184.8683
				xmax = 184.9883
				text = "AY1"
			intervals [1491]:
				xmin = 184.9883
				xmax = 185.0883
				text = "HH"
			intervals [1492]:
				xmin = 185.0883
				xmax = 185.2683
				text = "EY1"
			intervals [1493]:
				xmin = 185.2683
				xmax = 185.3583
				text = "T"
			intervals [1494]:
				xmin = 185.3583
				xmax = 185.4983
				text = "AY1"
			intervals [1495]:
				xmin = 185.4983
				xmax = 185.5583
				text = "N"
			intervals [1496]:
				xmin = 185.5583
				xmax = 185.6583
				text = "OW1"
			intervals [1497]:
				xmin = 185.6583
				xmax = 185.8583
				text = "AY1"
			intervals [1498]:
				xmin = 185.8583
				xmax = 186.4283
				text = "AY1"
			intervals [1499]:
				xmin = 186.4283
				xmax = 186.4583
				text = "AY1"
			intervals [1500]:
				xmin = 186.4583
				xmax = 186.5283
				text = "L"
			intervals [1501]:
				xmin = 186.5283
				xmax = 186.5783
				text = "IH1"
			intervals [1502]:
				xmin = 186.5783
				xmax = 186.6883
				text = "S"
			intervals [1503]:
				xmin = 186.6883
				xmax = 186.7283
				text = "AH0"
			intervals [1504]:
				xmin = 186.7283
				xmax = 186.7583
				text = "N"
			intervals [1505]:
				xmin = 186.7583
				xmax = 186.8083
				text = "D"
			intervals [1506]:
				xmin = 186.8083
				xmax = 186.8583
				text = "T"
			intervals [1507]:
				xmin = 186.8583
				xmax = 186.9283
				text = "UW1"
			intervals [1508]:
				xmin = 186.9283
				xmax = 186.9883
				text = "DH"
			intervals [1509]:
				xmin = 186.9883
				xmax = 187.1483
				text = "AE1"
			intervals [1510]:
				xmin = 187.1483
				xmax = 187.1783
				text = "T"
			intervals [1511]:
				xmin = 187.1783
				xmax = 187.2083
				text = "AH0"
			intervals [1512]:
				xmin = 187.2083
				xmax = 187.2483
				text = "N"
			intervals [1513]:
				xmin = 187.2483
				xmax = 187.3283
				text = "AY1"
			intervals [1514]:
				xmin = 187.3283
				xmax = 187.3683
				text = "M"
			intervals [1515]:
				xmin = 187.3683
				xmax = 187.4383
				text = "L"
			intervals [1516]:
				xmin = 187.4383
				xmax = 187.5583
				text = "AY1"
			intervals [1517]:
				xmin = 187.5583
				xmax = 187.6883
				text = "K"
			intervals [1518]:
				xmin = 187.6883
				xmax = 187.7183
				text = "AE1"
			intervals [1519]:
				xmin = 187.7183
				xmax = 187.7983
				text = "N"
			intervals [1520]:
				xmin = 187.7983
				xmax = 187.8883
				text = "AY1"
			intervals [1521]:
				xmin = 187.8883
				xmax = 187.9283
				text = "W"
			intervals [1522]:
				xmin = 187.9283
				xmax = 187.9983
				text = "AH0"
			intervals [1523]:
				xmin = 187.9983
				xmax = 188.0683
				text = "Z"
			intervals [1524]:
				xmin = 188.0683
				xmax = 188.1283
				text = "TH"
			intervals [1525]:
				xmin = 188.1283
				xmax = 188.1783
				text = "IH1"
			intervals [1526]:
				xmin = 188.1783
				xmax = 188.2083
				text = "NG"
			intervals [1527]:
				xmin = 188.2083
				xmax = 188.2783
				text = "K"
			intervals [1528]:
				xmin = 188.2783
				xmax = 188.3083
				text = "IH0"
			intervals [1529]:
				xmin = 188.3083
				xmax = 188.3383
				text = "N"
			intervals [1530]:
				xmin = 188.3383
				xmax = 188.4183
				text = "T"
			intervals [1531]:
				xmin = 188.4183
				xmax = 188.4483
				text = "UW1"
			intervals [1532]:
				xmin = 188.4483
				xmax = 188.5083
				text = "M"
			intervals [1533]:
				xmin = 188.5083
				xmax = 188.5783
				text = "AY2"
			intervals [1534]:
				xmin = 188.5783
				xmax = 188.7183
				text = "S"
			intervals [1535]:
				xmin = 188.7183
				xmax = 188.7583
				text = "EH1"
			intervals [1536]:
				xmin = 188.7583
				xmax = 188.7983
				text = "L"
			intervals [1537]:
				xmin = 188.7983
				xmax = 188.8283
				text = "F"
			intervals [1538]:
				xmin = 188.8283
				xmax = 188.8983
				text = "sp"
			intervals [1539]:
				xmin = 188.8983
				xmax = 188.9283
				text = "D"
			intervals [1540]:
				xmin = 188.9283
				xmax = 188.9583
				text = "IH0"
			intervals [1541]:
				xmin = 188.9583
				xmax = 189.0583
				text = "D"
			intervals [1542]:
				xmin = 189.0583
				xmax = 189.1483
				text = "AY1"
			intervals [1543]:
				xmin = 189.1483
				xmax = 189.2383
				text = "R"
			intervals [1544]:
				xmin = 189.2383
				xmax = 189.2783
				text = "IH1"
			intervals [1545]:
				xmin = 189.2783
				xmax = 189.3183
				text = "L"
			intervals [1546]:
				xmin = 189.3183
				xmax = 189.3783
				text = "IY0"
			intervals [1547]:
				xmin = 189.3783
				xmax = 189.5083
				text = "S"
			intervals [1548]:
				xmin = 189.5083
				xmax = 189.5783
				text = "EY1"
			intervals [1549]:
				xmin = 189.5783
				xmax = 189.6283
				text = "DH"
			intervals [1550]:
				xmin = 189.6283
				xmax = 189.6983
				text = "AE1"
			intervals [1551]:
				xmin = 189.6983
				xmax = 189.7783
				text = "T"
			intervals [1552]:
				xmin = 189.7783
				xmax = 189.8083
				text = "sp"
			intervals [1553]:
				xmin = 189.8083
				xmax = 189.8883
				text = "L"
			intervals [1554]:
				xmin = 189.8883
				xmax = 189.9683
				text = "AY1"
			intervals [1555]:
				xmin = 189.9683
				xmax = 190.0883
				text = "K"
			intervals [1556]:
				xmin = 190.0883
				xmax = 190.1383
				text = "sp"
			intervals [1557]:
				xmin = 190.1383
				xmax = 190.2083
				text = "DH"
			intervals [1558]:
				xmin = 190.2083
				xmax = 190.2383
				text = "AH0"
			intervals [1559]:
				xmin = 190.2383
				xmax = 190.3083
				text = "T"
			intervals [1560]:
				xmin = 190.3083
				xmax = 190.3383
				text = "sp"
			intervals [1561]:
				xmin = 190.3383
				xmax = 190.3683
				text = "OW1"
			intervals [1562]:
				xmin = 190.3683
				xmax = 190.5383
				text = "AY1"
			intervals [1563]:
				xmin = 190.5383
				xmax = 190.6383
				text = "G"
			intervals [1564]:
				xmin = 190.6383
				xmax = 190.6883
				text = "EH1"
			intervals [1565]:
				xmin = 190.6883
				xmax = 190.8483
				text = "S"
			intervals [1566]:
				xmin = 190.8483
				xmax = 191.2504
				text = ""
			intervals [1567]:
				xmin = 191.2504
				xmax = 191.2804
				text = "AY1"
			intervals [1568]:
				xmin = 191.2804
				xmax = 191.3104
				text = "sp"
			intervals [1569]:
				xmin = 191.3104
				xmax = 191.3804
				text = "G"
			intervals [1570]:
				xmin = 191.3804
				xmax = 191.4204
				text = "EH1"
			intervals [1571]:
				xmin = 191.4204
				xmax = 191.5804
				text = "S"
			intervals [1572]:
				xmin = 191.5804
				xmax = 191.6304
				text = "AY1"
			intervals [1573]:
				xmin = 191.6304
				xmax = 191.7504
				text = "D"
			intervals [1574]:
				xmin = 191.7504
				xmax = 191.9004
				text = "IH1"
			intervals [1575]:
				xmin = 191.9004
				xmax = 192.0604
				text = "D"
			intervals [1576]:
				xmin = 192.0604
				xmax = 192.2344
				text = ""
			intervals [1577]:
				xmin = 192.2344
				xmax = 192.2744
				text = "sil"
			intervals [1578]:
				xmin = 192.2744
				xmax = 192.3544
				text = "AH0"
			intervals [1579]:
				xmin = 192.3544
				xmax = 192.4044
				text = "N"
			intervals [1580]:
				xmin = 192.4044
				xmax = 192.6144
				text = "AY1"
			intervals [1581]:
				xmin = 192.6144
				xmax = 192.6444
				text = "AE1"
			intervals [1582]:
				xmin = 192.6444
				xmax = 192.7144
				text = "N"
			intervals [1583]:
				xmin = 192.7144
				xmax = 192.8644
				text = "AY1"
			intervals [1584]:
				xmin = 192.8644
				xmax = 192.9144
				text = "D"
			intervals [1585]:
				xmin = 192.9144
				xmax = 192.9944
				text = "OW1"
			intervals [1586]:
				xmin = 192.9944
				xmax = 193.1144
				text = "N"
			intervals [1587]:
				xmin = 193.1144
				xmax = 193.1744
				text = "TH"
			intervals [1588]:
				xmin = 193.1744
				xmax = 193.2144
				text = "IH1"
			intervals [1589]:
				xmin = 193.2144
				xmax = 193.2744
				text = "NG"
			intervals [1590]:
				xmin = 193.2744
				xmax = 193.3044
				text = "K"
			intervals [1591]:
				xmin = 193.3044
				xmax = 193.3344
				text = "DH"
			intervals [1592]:
				xmin = 193.3344
				xmax = 193.3644
				text = "AH0"
			intervals [1593]:
				xmin = 193.3644
				xmax = 193.4544
				text = "T"
			intervals [1594]:
				xmin = 193.4544
				xmax = 193.5244
				text = "AY1"
			intervals [1595]:
				xmin = 193.5244
				xmax = 193.5944
				text = "V"
			intervals [1596]:
				xmin = 193.5944
				xmax = 193.6244
				text = "sp"
			intervals [1597]:
				xmin = 193.6244
				xmax = 193.6644
				text = "B"
			intervals [1598]:
				xmin = 193.6644
				xmax = 193.7244
				text = "IH0"
			intervals [1599]:
				xmin = 193.7244
				xmax = 193.8144
				text = "K"
			intervals [1600]:
				xmin = 193.8144
				xmax = 193.8644
				text = "AH1"
			intervals [1601]:
				xmin = 193.8644
				xmax = 194.0044
				text = "M"
			intervals [1602]:
				xmin = 194.0044
				xmax = 194.0344
				text = "sp"
			intervals [1603]:
				xmin = 194.0344
				xmax = 194.1599
				text = ""
			intervals [1604]:
				xmin = 194.1599
				xmax = 194.2799
				text = "AY1"
			intervals [1605]:
				xmin = 194.2799
				xmax = 194.3299
				text = "M"
			intervals [1606]:
				xmin = 194.3299
				xmax = 194.3599
				text = "sp"
			intervals [1607]:
				xmin = 194.3599
				xmax = 194.4499
				text = "AY1"
			intervals [1608]:
				xmin = 194.4499
				xmax = 194.4799
				text = "M"
			intervals [1609]:
				xmin = 194.4799
				xmax = 194.5499
				text = "M"
			intervals [1610]:
				xmin = 194.5499
				xmax = 194.5899
				text = "AO1"
			intervals [1611]:
				xmin = 194.5899
				xmax = 194.6499
				text = "R"
			intervals [1612]:
				xmin = 194.6499
				xmax = 194.7999
				text = "T"
			intervals [1613]:
				xmin = 194.7999
				xmax = 194.9199
				text = "AA1"
			intervals [1614]:
				xmin = 194.9199
				xmax = 194.9599
				text = "L"
			intervals [1615]:
				xmin = 194.9599
				xmax = 195.0099
				text = "ER0"
			intervals [1616]:
				xmin = 195.0099
				xmax = 195.0399
				text = "AH0"
			intervals [1617]:
				xmin = 195.0399
				xmax = 195.0699
				text = "N"
			intervals [1618]:
				xmin = 195.0699
				xmax = 195.1199
				text = "T"
			intervals [1619]:
				xmin = 195.1199
				xmax = 195.1799
				text = "AH1"
			intervals [1620]:
				xmin = 195.1799
				xmax = 195.2299
				text = "V"
			intervals [1621]:
				xmin = 195.2299
				xmax = 195.2599
				text = "sp"
			intervals [1622]:
				xmin = 195.2599
				xmax = 195.2899
				text = "DH"
			intervals [1623]:
				xmin = 195.2899
				xmax = 195.3299
				text = "AH0"
			intervals [1624]:
				xmin = 195.3299
				xmax = 195.4199
				text = "M"
			intervals [1625]:
				xmin = 195.4199
				xmax = 195.4499
				text = "AH0"
			intervals [1626]:
				xmin = 195.4499
				xmax = 195.4899
				text = "N"
			intervals [1627]:
				xmin = 195.4899
				xmax = 195.5399
				text = "DH"
			intervals [1628]:
				xmin = 195.5399
				xmax = 195.5999
				text = "EH1"
			intervals [1629]:
				xmin = 195.5999
				xmax = 195.6999
				text = "N"
			intervals [1630]:
				xmin = 195.6999
				xmax = 195.7599
				text = "S"
			intervals [1631]:
				xmin = 195.7599
				xmax = 195.8099
				text = "AH1"
			intervals [1632]:
				xmin = 195.8099
				xmax = 195.8999
				text = "M"
			intervals [1633]:
				xmin = 195.8999
				xmax = 195.9299
				text = "AH1"
			intervals [1634]:
				xmin = 195.9299
				xmax = 195.9699
				text = "V"
			intervals [1635]:
				xmin = 195.9699
				xmax = 195.9999
				text = "DH"
			intervals [1636]:
				xmin = 195.9999
				xmax = 196.0599
				text = "AH0"
			intervals [1637]:
				xmin = 196.0599
				xmax = 196.1299
				text = "M"
			intervals [1638]:
				xmin = 196.1299
				xmax = 196.2899
				text = "AY1"
			intervals [1639]:
				xmin = 196.2899
				xmax = 196.3199
				text = "sp"
			intervals [1640]:
				xmin = 196.3199
				xmax = 196.4399
				text = "AY1"
			intervals [1641]:
				xmin = 196.4399
				xmax = 196.5099
				text = "V"
			intervals [1642]:
				xmin = 196.5099
				xmax = 196.6099
				text = "AE1"
			intervals [1643]:
				xmin = 196.6099
				xmax = 196.6599
				text = "K"
			intervals [1644]:
				xmin = 196.6599
				xmax = 196.7299
				text = "CH"
			intervals [1645]:
				xmin = 196.7299
				xmax = 196.7599
				text = "L"
			intervals [1646]:
				xmin = 196.7599
				xmax = 196.7999
				text = "IY0"
			intervals [1647]:
				xmin = 196.7999
				xmax = 196.8799
				text = "K"
			intervals [1648]:
				xmin = 196.8799
				xmax = 196.9199
				text = "AH1"
			intervals [1649]:
				xmin = 196.9199
				xmax = 196.9999
				text = "M"
			intervals [1650]:
				xmin = 196.9999
				xmax = 197.0499
				text = "T"
			intervals [1651]:
				xmin = 197.0499
				xmax = 197.1199
				text = "AH0"
			intervals [1652]:
				xmin = 197.1199
				xmax = 197.1599
				text = "IH0"
			intervals [1653]:
				xmin = 197.1599
				xmax = 197.2199
				text = "N"
			intervals [1654]:
				xmin = 197.2199
				xmax = 197.2899
				text = "JH"
			intervals [1655]:
				xmin = 197.2899
				xmax = 197.4399
				text = "OY1"
			intervals [1656]:
				xmin = 197.4399
				xmax = 197.4799
				text = "sp"
			intervals [1657]:
				xmin = 197.4799
				xmax = 197.7884
				text = ""
			intervals [1658]:
				xmin = 197.7884
				xmax = 197.8984
				text = "S"
			intervals [1659]:
				xmin = 197.8984
				xmax = 197.9784
				text = "OW1"
			intervals [1660]:
				xmin = 197.9784
				xmax = 198.1184
				text = "AY1"
			intervals [1661]:
				xmin = 198.1184
				xmax = 198.1484
				text = "D"
			intervals [1662]:
				xmin = 198.1484
				xmax = 198.1884
				text = "AH1"
			intervals [1663]:
				xmin = 198.1884
				xmax = 198.2184
				text = "B"
			intervals [1664]:
				xmin = 198.2184
				xmax = 198.2484
				text = "AH0"
			intervals [1665]:
				xmin = 198.2484
				xmax = 198.2784
				text = "L"
			intervals [1666]:
				xmin = 198.2784
				xmax = 198.3084
				text = "Y"
			intervals [1667]:
				xmin = 198.3084
				xmax = 198.3484
				text = "UW0"
			intervals [1668]:
				xmin = 198.3484
				xmax = 198.4184
				text = "AY1"
			intervals [1669]:
				xmin = 198.4184
				xmax = 198.4984
				text = "D"
			intervals [1670]:
				xmin = 198.4984
				xmax = 198.5484
				text = "OW1"
			intervals [1671]:
				xmin = 198.5484
				xmax = 198.6084
				text = "N"
			intervals [1672]:
				xmin = 198.6084
				xmax = 198.7284
				text = "S"
			intervals [1673]:
				xmin = 198.7284
				xmax = 198.7984
				text = "EY1"
			intervals [1674]:
				xmin = 198.7984
				xmax = 198.8384
				text = "DH"
			intervals [1675]:
				xmin = 198.8384
				xmax = 198.8784
				text = "AE1"
			intervals [1676]:
				xmin = 198.8784
				xmax = 198.9484
				text = "T"
			intervals [1677]:
				xmin = 198.9484
				xmax = 199.0484
				text = "AY1"
			intervals [1678]:
				xmin = 199.0484
				xmax = 199.1184
				text = "HH"
			intervals [1679]:
				xmin = 199.1184
				xmax = 199.1984
				text = "EY1"
			intervals [1680]:
				xmin = 199.1984
				xmax = 199.2584
				text = "T"
			intervals [1681]:
				xmin = 199.2584
				xmax = 199.3184
				text = "DH"
			intervals [1682]:
				xmin = 199.3184
				xmax = 199.3984
				text = "AH0"
			intervals [1683]:
				xmin = 199.3984
				xmax = 199.4584
				text = "M"
			intervals [1684]:
				xmin = 199.4584
				xmax = 199.7281
				text = ""
			intervals [1685]:
				xmin = 199.7281
				xmax = 199.7681
				text = "sil"
			intervals [1686]:
				xmin = 199.7681
				xmax = 199.8781
				text = "AY1"
			intervals [1687]:
				xmin = 199.8781
				xmax = 199.9481
				text = "M"
			intervals [1688]:
				xmin = 199.9481
				xmax = 199.9781
				text = "sp"
			intervals [1689]:
				xmin = 199.9781
				xmax = 200.0881
				text = "AY1"
			intervals [1690]:
				xmin = 200.0881
				xmax = 200.1581
				text = "M"
			intervals [1691]:
				xmin = 200.1581
				xmax = 200.2381
				text = "P"
			intervals [1692]:
				xmin = 200.2381
				xmax = 200.2681
				text = "R"
			intervals [1693]:
				xmin = 200.2681
				xmax = 200.3181
				text = "AA1"
			intervals [1694]:
				xmin = 200.3181
				xmax = 200.3681
				text = "B"
			intervals [1695]:
				xmin = 200.3681
				xmax = 200.4281
				text = "L"
			intervals [1696]:
				xmin = 200.4281
				xmax = 200.4681
				text = "IY0"
			intervals [1697]:
				xmin = 200.4681
				xmax = 200.5581
				text = "M"
			intervals [1698]:
				xmin = 200.5581
				xmax = 200.5981
				text = "AO1"
			intervals [1699]:
				xmin = 200.5981
				xmax = 200.6681
				text = "R"
			intervals [1700]:
				xmin = 200.6681
				xmax = 200.8081
				text = "S"
			intervals [1701]:
				xmin = 200.8081
				xmax = 200.8481
				text = "AH0"
			intervals [1702]:
				xmin = 200.8481
				xmax = 200.9581
				text = "L"
			intervals [1703]:
				xmin = 200.9581
				xmax = 201.0181
				text = "EH1"
			intervals [1704]:
				xmin = 201.0181
				xmax = 201.1081
				text = "K"
			intervals [1705]:
				xmin = 201.1081
				xmax = 201.1481
				text = "T"
			intervals [1706]:
				xmin = 201.1481
				xmax = 201.1881
				text = "IH0"
			intervals [1707]:
				xmin = 201.1881
				xmax = 201.2781
				text = "V"
			intervals [1708]:
				xmin = 201.2781
				xmax = 201.3481
				text = "AH0"
			intervals [1709]:
				xmin = 201.3481
				xmax = 201.4081
				text = "B"
			intervals [1710]:
				xmin = 201.4081
				xmax = 201.4681
				text = "AW1"
			intervals [1711]:
				xmin = 201.4681
				xmax = 201.5581
				text = "T"
			intervals [1712]:
				xmin = 201.5581
				xmax = 201.6081
				text = "W"
			intervals [1713]:
				xmin = 201.6081
				xmax = 201.6581
				text = "IH1"
			intervals [1714]:
				xmin = 201.6581
				xmax = 201.7581
				text = "CH"
			intervals [1715]:
				xmin = 201.7581
				xmax = 201.8381
				text = "W"
			intervals [1716]:
				xmin = 201.8381
				xmax = 201.8881
				text = "AH1"
			intervals [1717]:
				xmin = 201.8881
				xmax = 201.9381
				text = "N"
			intervals [1718]:
				xmin = 201.9381
				xmax = 202.0081
				text = "Z"
			intervals [1719]:
				xmin = 202.0081
				xmax = 202.3381
				text = "AY1"
			intervals [1720]:
				xmin = 202.3381
				xmax = 202.4281
				text = "AY1"
			intervals [1721]:
				xmin = 202.4281
				xmax = 202.4681
				text = "sp"
			intervals [1722]:
				xmin = 202.4681
				xmax = 202.5481
				text = "F"
			intervals [1723]:
				xmin = 202.5481
				xmax = 202.6481
				text = "AY1"
			intervals [1724]:
				xmin = 202.6481
				xmax = 202.6781
				text = "N"
			intervals [1725]:
				xmin = 202.6781
				xmax = 202.7081
				text = "D"
			intervals [1726]:
				xmin = 202.7081
				xmax = 202.7881
				text = "IH1"
			intervals [1727]:
				xmin = 202.7881
				xmax = 202.8281
				text = "N"
			intervals [1728]:
				xmin = 202.8281
				xmax = 202.8981
				text = "T"
			intervals [1729]:
				xmin = 202.8981
				xmax = 202.9281
				text = "R"
			intervals [1730]:
				xmin = 202.9281
				xmax = 202.9681
				text = "AH0"
			intervals [1731]:
				xmin = 202.9681
				xmax = 203.0381
				text = "S"
			intervals [1732]:
				xmin = 203.0381
				xmax = 203.0881
				text = "T"
			intervals [1733]:
				xmin = 203.0881
				xmax = 203.1381
				text = "IH0"
			intervals [1734]:
				xmin = 203.1381
				xmax = 203.2181
				text = "NG"
			intervals [1735]:
				xmin = 203.2181
				xmax = 203.2481
				text = "AE1"
			intervals [1736]:
				xmin = 203.2481
				xmax = 203.3181
				text = "N"
			intervals [1737]:
				xmin = 203.3181
				xmax = 203.3681
				text = "AY1"
			intervals [1738]:
				xmin = 203.3681
				xmax = 203.4481
				text = "M"
			intervals [1739]:
				xmin = 203.4481
				xmax = 203.4781
				text = "IH1"
			intervals [1740]:
				xmin = 203.4781
				xmax = 203.5281
				text = "N"
			intervals [1741]:
				xmin = 203.5281
				xmax = 203.5781
				text = "T"
			intervals [1742]:
				xmin = 203.5781
				xmax = 203.6081
				text = "R"
			intervals [1743]:
				xmin = 203.6081
				xmax = 203.6381
				text = "IH0"
			intervals [1744]:
				xmin = 203.6381
				xmax = 203.6681
				text = "S"
			intervals [1745]:
				xmin = 203.6681
				xmax = 203.7381
				text = "T"
			intervals [1746]:
				xmin = 203.7381
				xmax = 203.7681
				text = "IH0"
			intervals [1747]:
				xmin = 203.7681
				xmax = 203.7981
				text = "D"
			intervals [1748]:
				xmin = 203.7981
				xmax = 203.8681
				text = "IH0"
			intervals [1749]:
				xmin = 203.8681
				xmax = 203.9381
				text = "N"
			intervals [1750]:
				xmin = 203.9381
				xmax = 204.0481
				text = "S"
			intervals [1751]:
				xmin = 204.0481
				xmax = 204.0781
				text = "IY1"
			intervals [1752]:
				xmin = 204.0781
				xmax = 204.1081
				text = "IH0"
			intervals [1753]:
				xmin = 204.1081
				xmax = 204.2481
				text = "NG"
			intervals [1754]:
				xmin = 204.2481
				xmax = 204.7092
				text = "sp"
			intervals [1755]:
				xmin = 204.7092
				xmax = 204.7692
				text = "B"
			intervals [1756]:
				xmin = 204.7692
				xmax = 204.8392
				text = "AH1"
			intervals [1757]:
				xmin = 204.8392
				xmax = 204.9092
				text = "T"
			intervals [1758]:
				xmin = 204.9092
				xmax = 205.1092
				text = "AY1"
			intervals [1759]:
				xmin = 205.1092
				xmax = 205.1392
				text = "sp"
			intervals [1760]:
				xmin = 205.1392
				xmax = 205.3292
				text = "AY1"
			intervals [1761]:
				xmin = 205.3292
				xmax = 205.4192
				text = "sp"
			intervals [1762]:
				xmin = 205.4192
				xmax = 205.5692
				text = "AY1"
			intervals [1763]:
				xmin = 205.5692
				xmax = 205.7792
				text = "D"
			intervals [1764]:
				xmin = 205.7792
				xmax = 205.8492
				text = "UW1"
			intervals [1765]:
				xmin = 205.8492
				xmax = 205.9192
				text = "N"
			intervals [1766]:
				xmin = 205.9192
				xmax = 205.9592
				text = "AA1"
			intervals [1767]:
				xmin = 205.9592
				xmax = 206.0392
				text = "T"
			intervals [1768]:
				xmin = 206.0392
				xmax = 206.0692
				text = "sp"
			intervals [1769]:
				xmin = 206.0692
				xmax = 206.1292
				text = "HH"
			intervals [1770]:
				xmin = 206.1292
				xmax = 206.2292
				text = "EY1"
			intervals [1771]:
				xmin = 206.2292
				xmax = 206.2792
				text = "T"
			intervals [1772]:
				xmin = 206.2792
				xmax = 206.3492
				text = "sp"
			intervals [1773]:
				xmin = 206.3492
				xmax = 206.3792
				text = "M"
			intervals [1774]:
				xmin = 206.3792
				xmax = 206.4092
				text = "Y"
			intervals [1775]:
				xmin = 206.4092
				xmax = 206.4592
				text = "UW1"
			intervals [1776]:
				xmin = 206.4592
				xmax = 206.5392
				text = "Z"
			intervals [1777]:
				xmin = 206.5392
				xmax = 206.5692
				text = "IH0"
			intervals [1778]:
				xmin = 206.5692
				xmax = 206.6092
				text = "K"
			intervals [1779]:
				xmin = 206.6092
				xmax = 206.6392
				text = "AH0"
			intervals [1780]:
				xmin = 206.6392
				xmax = 206.6692
				text = "L"
			intervals [1781]:
				xmin = 206.6692
				xmax = 206.9192
				text = "Z"
			intervals [1782]:
				xmin = 206.9192
				xmax = 210.9211
				text = ""
			intervals [1783]:
				xmin = 210.9211
				xmax = 210.9811
				text = "sil"
			intervals [1784]:
				xmin = 210.9811
				xmax = 211.2711
				text = "AH1"
			intervals [1785]:
				xmin = 211.2711
				xmax = 211.4811
				text = "M"
			intervals [1786]:
				xmin = 211.4811
				xmax = 212.7987
				text = "sp"
			intervals [1787]:
				xmin = 212.7987
				xmax = 212.8787
				text = "AY1"
			intervals [1788]:
				xmin = 212.8787
				xmax = 212.9487
				text = "TH"
			intervals [1789]:
				xmin = 212.9487
				xmax = 212.9787
				text = "IH1"
			intervals [1790]:
				xmin = 212.9787
				xmax = 213.0187
				text = "NG"
			intervals [1791]:
				xmin = 213.0187
				xmax = 213.0587
				text = "K"
			intervals [1792]:
				xmin = 213.0587
				xmax = 213.0887
				text = "IH0"
			intervals [1793]:
				xmin = 213.0887
				xmax = 213.1287
				text = "T"
			intervals [1794]:
				xmin = 213.1287
				xmax = 213.1887
				text = "W"
			intervals [1795]:
				xmin = 213.1887
				xmax = 213.2387
				text = "AH0"
			intervals [1796]:
				xmin = 213.2387
				xmax = 213.3087
				text = "Z"
			intervals [1797]:
				xmin = 213.3087
				xmax = 213.4787
				text = "F"
			intervals [1798]:
				xmin = 213.4787
				xmax = 213.5987
				text = "EH1"
			intervals [1799]:
				xmin = 213.5987
				xmax = 213.6587
				text = "L"
			intervals [1800]:
				xmin = 213.6587
				xmax = 213.6987
				text = "AH0"
			intervals [1801]:
				xmin = 213.6987
				xmax = 213.8187
				text = "sp"
			intervals [1802]:
				xmin = 213.8187
				xmax = 215.6539
				text = ""
			intervals [1803]:
				xmin = 215.6539
				xmax = 215.8939
				text = "F"
			intervals [1804]:
				xmin = 215.8939
				xmax = 216.0139
				text = "EH1"
			intervals [1805]:
				xmin = 216.0139
				xmax = 216.1039
				text = "L"
			intervals [1806]:
				xmin = 216.1039
				xmax = 216.1739
				text = "AH0"
			intervals [1807]:
				xmin = 216.1739
				xmax = 216.5697
				text = "sp"
			intervals [1808]:
				xmin = 216.5697
				xmax = 216.7097
				text = "AH1"
			intervals [1809]:
				xmin = 216.7097
				xmax = 216.8897
				text = "sp"
			intervals [1810]:
				xmin = 216.8897
				xmax = 217.3246
				text = ""
			intervals [1811]:
				xmin = 217.3246
				xmax = 217.4946
				text = "W"
			intervals [1812]:
				xmin = 217.4946
				xmax = 217.5246
				text = "AH1"
			intervals [1813]:
				xmin = 217.5246
				xmax = 217.5746
				text = "Z"
			intervals [1814]:
				xmin = 217.5746
				xmax = 217.6046
				text = "AH0"
			intervals [1815]:
				xmin = 217.6046
				xmax = 217.6346
				text = "N"
			intervals [1816]:
				xmin = 217.6346
				xmax = 217.6646
				text = "T"
			intervals [1817]:
				xmin = 217.6646
				xmax = 217.6946
				text = "IH0"
			intervals [1818]:
				xmin = 217.6946
				xmax = 217.7446
				text = "T"
			intervals [1819]:
				xmin = 217.7446
				xmax = 217.8246
				text = "K"
			intervals [1820]:
				xmin = 217.8246
				xmax = 217.8646
				text = "AO1"
			intervals [1821]:
				xmin = 217.8646
				xmax = 217.9146
				text = "L"
			intervals [1822]:
				xmin = 217.9146
				xmax = 217.9446
				text = "D"
			intervals [1823]:
				xmin = 217.9446
				xmax = 217.9746
				text = "sp"
			intervals [1824]:
				xmin = 217.9746
				xmax = 218.0846
				text = "F"
			intervals [1825]:
				xmin = 218.0846
				xmax = 218.1546
				text = "EH1"
			intervals [1826]:
				xmin = 218.1546
				xmax = 218.1846
				text = "L"
			intervals [1827]:
				xmin = 218.1846
				xmax = 218.2446
				text = "AH0"
			intervals [1828]:
				xmin = 218.2446
				xmax = 218.3346
				text = "W"
			intervals [1829]:
				xmin = 218.3346
				xmax = 218.3646
				text = "AH1"
			intervals [1830]:
				xmin = 218.3646
				xmax = 218.4046
				text = "T"
			intervals [1831]:
				xmin = 218.4046
				xmax = 218.4746
				text = "W"
			intervals [1832]:
				xmin = 218.4746
				xmax = 218.5046
				text = "AH0"
			intervals [1833]:
				xmin = 218.5046
				xmax = 218.5646
				text = "Z"
			intervals [1834]:
				xmin = 218.5646
				xmax = 218.6346
				text = "DH"
			intervals [1835]:
				xmin = 218.6346
				xmax = 218.6946
				text = "AH0"
			intervals [1836]:
				xmin = 218.6946
				xmax = 218.7246
				text = "T"
			intervals [1837]:
				xmin = 218.7246
				xmax = 218.9246
				text = "sp"
			intervals [1838]:
				xmin = 218.9246
				xmax = 218.9546
				text = "M"
			intervals [1839]:
				xmin = 218.9546
				xmax = 218.9846
				text = "Y"
			intervals [1840]:
				xmin = 218.9846
				xmax = 219.0146
				text = "UW1"
			intervals [1841]:
				xmin = 219.0146
				xmax = 219.0646
				text = "Z"
			intervals [1842]:
				xmin = 219.0646
				xmax = 219.1346
				text = "IH0"
			intervals [1843]:
				xmin = 219.1346
				xmax = 219.1946
				text = "K"
			intervals [1844]:
				xmin = 219.1946
				xmax = 219.2246
				text = "AH0"
			intervals [1845]:
				xmin = 219.2246
				xmax = 219.2646
				text = "L"
			intervals [1846]:
				xmin = 219.2646
				xmax = 219.3846
				text = "K"
			intervals [1847]:
				xmin = 219.3846
				xmax = 219.4846
				text = "AO1"
			intervals [1848]:
				xmin = 219.4846
				xmax = 219.5146
				text = "L"
			intervals [1849]:
				xmin = 219.5146
				xmax = 219.7646
				text = "D"
			intervals [1850]:
				xmin = 219.7646
				xmax = 222.2486
				text = ""
			intervals [1851]:
				xmin = 222.2486
				xmax = 222.3586
				text = "sil"
			intervals [1852]:
				xmin = 222.3586
				xmax = 222.4686
				text = "AY1"
			intervals [1853]:
				xmin = 222.4686
				xmax = 222.5486
				text = "sp"
			intervals [1854]:
				xmin = 222.5486
				xmax = 222.5886
				text = "TH"
			intervals [1855]:
				xmin = 222.5886
				xmax = 222.6186
				text = "AO1"
			intervals [1856]:
				xmin = 222.6186
				xmax = 222.6486
				text = "T"
			intervals [1857]:
				xmin = 222.6486
				xmax = 222.6786
				text = "IH0"
			intervals [1858]:
				xmin = 222.6786
				xmax = 222.7086
				text = "T"
			intervals [1859]:
				xmin = 222.7086
				xmax = 222.7686
				text = "W"
			intervals [1860]:
				xmin = 222.7686
				xmax = 222.7986
				text = "AH0"
			intervals [1861]:
				xmin = 222.7986
				xmax = 222.8986
				text = "Z"
			intervals [1862]:
				xmin = 222.8986
				xmax = 223.0086
				text = "F"
			intervals [1863]:
				xmin = 223.0086
				xmax = 223.0586
				text = "EH1"
			intervals [1864]:
				xmin = 223.0586
				xmax = 223.0886
				text = "L"
			intervals [1865]:
				xmin = 223.0886
				xmax = 223.1186
				text = "AH0"
			intervals [1866]:
				xmin = 223.1186
				xmax = 223.1486
				text = "AY1"
			intervals [1867]:
				xmin = 223.1486
				xmax = 223.1786
				text = "sp"
			intervals [1868]:
				xmin = 223.1786
				xmax = 223.2986
				text = "K"
			intervals [1869]:
				xmin = 223.2986
				xmax = 223.3286
				text = "AE1"
			intervals [1870]:
				xmin = 223.3286
				xmax = 223.3886
				text = "N"
			intervals [1871]:
				xmin = 223.3886
				xmax = 223.4386
				text = "R"
			intervals [1872]:
				xmin = 223.4386
				xmax = 223.4986
				text = "IY0"
			intervals [1873]:
				xmin = 223.4986
				xmax = 223.5386
				text = "M"
			intervals [1874]:
				xmin = 223.5386
				xmax = 223.6086
				text = "EH1"
			intervals [1875]:
				xmin = 223.6086
				xmax = 223.6486
				text = "M"
			intervals [1876]:
				xmin = 223.6486
				xmax = 223.6786
				text = "B"
			intervals [1877]:
				xmin = 223.6786
				xmax = 223.7186
				text = "ER0"
			intervals [1878]:
				xmin = 223.7186
				xmax = 223.7586
				text = "DH"
			intervals [1879]:
				xmin = 223.7586
				xmax = 223.7986
				text = "AH0"
			intervals [1880]:
				xmin = 223.7986
				xmax = 223.8886
				text = "N"
			intervals [1881]:
				xmin = 223.8886
				xmax = 223.9986
				text = "EY1"
			intervals [1882]:
				xmin = 223.9986
				xmax = 224.1186
				text = "M"
			intervals [1883]:
				xmin = 224.1186
				xmax = 224.1586
				text = "AH0"
			intervals [1884]:
				xmin = 224.1586
				xmax = 224.1886
				text = "V"
			intervals [1885]:
				xmin = 224.1886
				xmax = 224.2186
				text = "IH1"
			intervals [1886]:
				xmin = 224.2186
				xmax = 224.3586
				text = "T"
			intervals [1887]:
				xmin = 224.3586
				xmax = 225.0735
				text = "sp"
			intervals [1888]:
				xmin = 225.0735
				xmax = 225.1635
				text = "OW1"
			intervals [1889]:
				xmin = 225.1635
				xmax = 225.2135
				text = "V"
			intervals [1890]:
				xmin = 225.2135
				xmax = 225.2535
				text = "ER0"
			intervals [1891]:
				xmin = 225.2535
				xmax = 225.3535
				text = "HH"
			intervals [1892]:
				xmin = 225.3535
				xmax = 225.4535
				text = "IY1"
			intervals [1893]:
				xmin = 225.4535
				xmax = 225.5335
				text = "R"
			intervals [1894]:
				xmin = 225.5335
				xmax = 225.5635
				text = "AE1"
			intervals [1895]:
				xmin = 225.5635
				xmax = 225.6535
				text = "T"
			intervals [1896]:
				xmin = 225.6535
				xmax = 225.7135
				text = "DH"
			intervals [1897]:
				xmin = 225.7135
				xmax = 226.0035
				text = "AH0"
			intervals [1898]:
				xmin = 226.0035
				xmax = 226.2669
				text = "sp"
			intervals [1899]:
				xmin = 226.2669
				xmax = 226.4469
				text = "HH"
			intervals [1900]:
				xmin = 226.4469
				xmax = 226.5469
				text = "IY1"
			intervals [1901]:
				xmin = 226.5469
				xmax = 226.6769
				text = "R"
			intervals [1902]:
				xmin = 226.6769
				xmax = 226.7069
				text = "IH0"
			intervals [1903]:
				xmin = 226.7069
				xmax = 226.7869
				text = "N"
			intervals [1904]:
				xmin = 226.7869
				xmax = 226.8169
				text = "sp"
			intervals [1905]:
				xmin = 226.8169
				xmax = 226.9744
				text = ""
			intervals [1906]:
				xmin = 226.9744
				xmax = 227.0844
				text = "IH1"
			intervals [1907]:
				xmin = 227.0844
				xmax = 227.1144
				text = "T"
			intervals [1908]:
				xmin = 227.1144
				xmax = 227.1444
				text = "W"
			intervals [1909]:
				xmin = 227.1444
				xmax = 227.1744
				text = "AH0"
			intervals [1910]:
				xmin = 227.1744
				xmax = 227.2544
				text = "Z"
			intervals [1911]:
				xmin = 227.2544
				xmax = 227.3644
				text = "P"
			intervals [1912]:
				xmin = 227.3644
				xmax = 227.3944
				text = "L"
			intervals [1913]:
				xmin = 227.3944
				xmax = 227.5044
				text = "EY1"
			intervals [1914]:
				xmin = 227.5044
				xmax = 227.5344
				text = "IH0"
			intervals [1915]:
				xmin = 227.5344
				xmax = 227.6444
				text = "NG"
			intervals [1916]:
				xmin = 227.6444
				xmax = 227.6744
				text = "sp"
			intervals [1917]:
				xmin = 227.6744
				xmax = 228.5176
				text = ""
			intervals [1918]:
				xmin = 228.5176
				xmax = 228.5976
				text = "IH1"
			intervals [1919]:
				xmin = 228.5976
				xmax = 228.6376
				text = "T"
			intervals [1920]:
				xmin = 228.6376
				xmax = 228.6676
				text = "W"
			intervals [1921]:
				xmin = 228.6676
				xmax = 228.6976
				text = "AH0"
			intervals [1922]:
				xmin = 228.6976
				xmax = 228.7476
				text = "Z"
			intervals [1923]:
				xmin = 228.7476
				xmax = 228.8176
				text = "P"
			intervals [1924]:
				xmin = 228.8176
				xmax = 228.8676
				text = "L"
			intervals [1925]:
				xmin = 228.8676
				xmax = 228.9076
				text = "EY1"
			intervals [1926]:
				xmin = 228.9076
				xmax = 228.9376
				text = "IH0"
			intervals [1927]:
				xmin = 228.9376
				xmax = 228.9776
				text = "N"
			intervals [1928]:
				xmin = 228.9776
				xmax = 229.0676
				text = "ER0"
			intervals [1929]:
				xmin = 229.0676
				xmax = 229.0976
				text = "AW1"
			intervals [1930]:
				xmin = 229.0976
				xmax = 229.1276
				text = "N"
			intervals [1931]:
				xmin = 229.1276
				xmax = 229.1576
				text = "D"
			intervals [1932]:
				xmin = 229.1576
				xmax = 229.1876
				text = "DH"
			intervals [1933]:
				xmin = 229.1876
				xmax = 229.2176
				text = "AH0"
			intervals [1934]:
				xmin = 229.2176
				xmax = 229.3076
				text = "K"
			intervals [1935]:
				xmin = 229.3076
				xmax = 229.3576
				text = "AH1"
			intervals [1936]:
				xmin = 229.3576
				xmax = 229.4076
				text = "N"
			intervals [1937]:
				xmin = 229.4076
				xmax = 229.4876
				text = "T"
			intervals [1938]:
				xmin = 229.4876
				xmax = 229.5176
				text = "R"
			intervals [1939]:
				xmin = 229.5176
				xmax = 229.5576
				text = "IY0"
			intervals [1940]:
				xmin = 229.5576
				xmax = 229.5876
				text = "B"
			intervals [1941]:
				xmin = 229.5876
				xmax = 229.6176
				text = "AH1"
			intervals [1942]:
				xmin = 229.6176
				xmax = 229.6476
				text = "T"
			intervals [1943]:
				xmin = 229.6476
				xmax = 229.6776
				text = "IH0"
			intervals [1944]:
				xmin = 229.6776
				xmax = 229.7076
				text = "T"
			intervals [1945]:
				xmin = 229.7076
				xmax = 229.7376
				text = "W"
			intervals [1946]:
				xmin = 229.7376
				xmax = 229.7676
				text = "AH0"
			intervals [1947]:
				xmin = 229.7676
				xmax = 229.7976
				text = "Z"
			intervals [1948]:
				xmin = 229.7976
				xmax = 229.8576
				text = "P"
			intervals [1949]:
				xmin = 229.8576
				xmax = 229.8976
				text = "L"
			intervals [1950]:
				xmin = 229.8976
				xmax = 229.9376
				text = "EY1"
			intervals [1951]:
				xmin = 229.9376
				xmax = 229.9676
				text = "IH0"
			intervals [1952]:
				xmin = 229.9676
				xmax = 230.0176
				text = "N"
			intervals [1953]:
				xmin = 230.0176
				xmax = 230.0576
				text = "AE1"
			intervals [1954]:
				xmin = 230.0576
				xmax = 230.1276
				text = "T"
			intervals [1955]:
				xmin = 230.1276
				xmax = 230.1576
				text = "DH"
			intervals [1956]:
				xmin = 230.1576
				xmax = 230.1876
				text = "AH0"
			intervals [1957]:
				xmin = 230.1876
				xmax = 230.2476
				text = "TH"
			intervals [1958]:
				xmin = 230.2476
				xmax = 230.3076
				text = "IY1"
			intervals [1959]:
				xmin = 230.3076
				xmax = 230.3376
				text = "AH0"
			intervals [1960]:
				xmin = 230.3376
				xmax = 230.3676
				text = "T"
			intervals [1961]:
				xmin = 230.3676
				xmax = 230.4576
				text = "ER0"
			intervals [1962]:
				xmin = 230.4576
				xmax = 230.5376
				text = "R"
			intervals [1963]:
				xmin = 230.5376
				xmax = 230.5776
				text = "AY1"
			intervals [1964]:
				xmin = 230.5776
				xmax = 230.6376
				text = "T"
			intervals [1965]:
				xmin = 230.6376
				xmax = 230.6776
				text = "AH1"
			intervals [1966]:
				xmin = 230.6776
				xmax = 230.7676
				text = "P"
			intervals [1967]:
				xmin = 230.7676
				xmax = 230.8176
				text = "HH"
			intervals [1968]:
				xmin = 230.8176
				xmax = 230.8976
				text = "IY1"
			intervals [1969]:
				xmin = 230.8976
				xmax = 230.9676
				text = "R"
			intervals [1970]:
				xmin = 230.9676
				xmax = 231.1176
				text = "S"
			intervals [1971]:
				xmin = 231.1176
				xmax = 231.1476
				text = "EH1"
			intervals [1972]:
				xmin = 231.1476
				xmax = 231.2076
				text = "V"
			intervals [1973]:
				xmin = 231.2076
				xmax = 231.2376
				text = "AH0"
			intervals [1974]:
				xmin = 231.2376
				xmax = 231.2676
				text = "N"
			intervals [1975]:
				xmin = 231.2676
				xmax = 231.3676
				text = "TH"
			intervals [1976]:
				xmin = 231.3676
				xmax = 231.4276
				text = "AH0"
			intervals [1977]:
				xmin = 231.4276
				xmax = 231.4576
				text = "N"
			intervals [1978]:
				xmin = 231.4576
				xmax = 231.5176
				text = "D"
			intervals [1979]:
				xmin = 231.5176
				xmax = 231.7285
				text = ""
			intervals [1980]:
				xmin = 231.7285
				xmax = 231.7585
				text = "AH0"
			intervals [1981]:
				xmin = 231.7585
				xmax = 231.8285
				text = "K"
			intervals [1982]:
				xmin = 231.8285
				xmax = 231.8685
				text = "R"
			intervals [1983]:
				xmin = 231.8685
				xmax = 231.9085
				text = "AO1"
			intervals [1984]:
				xmin = 231.9085
				xmax = 231.9885
				text = "S"
			intervals [1985]:
				xmin = 231.9885
				xmax = 232.0385
				text = "F"
			intervals [1986]:
				xmin = 232.0385
				xmax = 232.0685
				text = "ER0"
			intervals [1987]:
				xmin = 232.0685
				xmax = 232.1185
				text = "M"
			intervals [1988]:
				xmin = 232.1185
				xmax = 232.1585
				text = "DH"
			intervals [1989]:
				xmin = 232.1585
				xmax = 232.1885
				text = "AH0"
			intervals [1990]:
				xmin = 232.1885
				xmax = 232.2785
				text = "V"
			intervals [1991]:
				xmin = 232.2785
				xmax = 232.3885
				text = "ER0"
			intervals [1992]:
				xmin = 232.3885
				xmax = 232.4885
				text = "AY1"
			intervals [1993]:
				xmin = 232.4885
				xmax = 232.5585
				text = "Z"
			intervals [1994]:
				xmin = 232.5585
				xmax = 232.5985
				text = "AH0"
			intervals [1995]:
				xmin = 232.5985
				xmax = 232.6585
				text = "N"
			intervals [1996]:
				xmin = 232.6585
				xmax = 232.7585
				text = "S"
			intervals [1997]:
				xmin = 232.7585
				xmax = 232.8285
				text = "EH1"
			intervals [1998]:
				xmin = 232.8285
				xmax = 232.8685
				text = "N"
			intervals [1999]:
				xmin = 232.8685
				xmax = 232.9685
				text = "ER0"
			intervals [2000]:
				xmin = 232.9685
				xmax = 235.9333
				text = ""
			intervals [2001]:
				xmin = 235.9333
				xmax = 235.9633
				text = "sil"
			intervals [2002]:
				xmin = 235.9633
				xmax = 236.0333
				text = "N"
			intervals [2003]:
				xmin = 236.0333
				xmax = 236.1133
				text = "OW1"
			intervals [2004]:
				xmin = 236.1133
				xmax = 236.1433
				text = "IH0"
			intervals [2005]:
				xmin = 236.1433
				xmax = 236.2033
				text = "T"
			intervals [2006]:
				xmin = 236.2033
				xmax = 236.2333
				text = "W"
			intervals [2007]:
				xmin = 236.2333
				xmax = 236.3033
				text = "AH1"
			intervals [2008]:
				xmin = 236.3033
				xmax = 236.4433
				text = "Z"
			intervals [2009]:
				xmin = 236.4433
				xmax = 236.4833
				text = "IH1"
			intervals [2010]:
				xmin = 236.4833
				xmax = 236.5433
				text = "T"
			intervals [2011]:
				xmin = 236.5433
				xmax = 236.6233
				text = "S"
			intervals [2012]:
				xmin = 236.6233
				xmax = 236.6833
				text = "AE1"
			intervals [2013]:
				xmin = 236.6833
				xmax = 236.7533
				text = "T"
			intervals [2014]:
				xmin = 236.7533
				xmax = 236.7933
				text = "DH"
			intervals [2015]:
				xmin = 236.7933
				xmax = 236.8633
				text = "AH0"
			intervals [2016]:
				xmin = 236.8633
				xmax = 236.9633
				text = "TH"
			intervals [2017]:
				xmin = 236.9633
				xmax = 237.0833
				text = "IY1"
			intervals [2018]:
				xmin = 237.0833
				xmax = 237.1133
				text = "AH0"
			intervals [2019]:
				xmin = 237.1133
				xmax = 237.1433
				text = "T"
			intervals [2020]:
				xmin = 237.1433
				xmax = 237.1933
				text = "ER0"
			intervals [2021]:
				xmin = 237.1933
				xmax = 237.2533
				text = "B"
			intervals [2022]:
				xmin = 237.2533
				xmax = 237.2833
				text = "AH1"
			intervals [2023]:
				xmin = 237.2833
				xmax = 237.3333
				text = "T"
			intervals [2024]:
				xmin = 237.3333
				xmax = 237.3633
				text = "IH0"
			intervals [2025]:
				xmin = 237.3633
				xmax = 237.4133
				text = "T"
			intervals [2026]:
				xmin = 237.4133
				xmax = 237.5533
				text = "Z"
			intervals [2027]:
				xmin = 237.5533
				xmax = 237.8163
				text = ""
			intervals [2028]:
				xmin = 237.8163
				xmax = 237.8863
				text = "IH1"
			intervals [2029]:
				xmin = 237.8863
				xmax = 237.9363
				text = "T"
			intervals [2030]:
				xmin = 237.9363
				xmax = 238.0063
				text = "W"
			intervals [2031]:
				xmin = 238.0063
				xmax = 238.0463
				text = "AH0"
			intervals [2032]:
				xmin = 238.0463
				xmax = 238.0863
				text = "Z"
			intervals [2033]:
				xmin = 238.0863
				xmax = 238.1463
				text = "N"
			intervals [2034]:
				xmin = 238.1463
				xmax = 238.2363
				text = "AA1"
			intervals [2035]:
				xmin = 238.2363
				xmax = 238.2663
				text = "T"
			intervals [2036]:
				xmin = 238.2663
				xmax = 238.3163
				text = "AH0"
			intervals [2037]:
				xmin = 238.3163
				xmax = 238.4363
				text = "SH"
			intervals [2038]:
				xmin = 238.4363
				xmax = 238.4863
				text = "EY1"
			intervals [2039]:
				xmin = 238.4863
				xmax = 238.5363
				text = "K"
			intervals [2040]:
				xmin = 238.5363
				xmax = 238.6063
				text = "S"
			intervals [2041]:
				xmin = 238.6063
				xmax = 238.6663
				text = "P"
			intervals [2042]:
				xmin = 238.6663
				xmax = 238.8163
				text = "IY2"
			intervals [2043]:
				xmin = 238.8163
				xmax = 238.8563
				text = "R"
			intervals [2044]:
				xmin = 238.8563
				xmax = 239.6353
				text = "sp"
			intervals [2045]:
				xmin = 239.6353
				xmax = 239.8053
				text = "N"
			intervals [2046]:
				xmin = 239.8053
				xmax = 240.1153
				text = "OW1"
			intervals [2047]:
				xmin = 240.1153
				xmax = 240.199
				text = ""
			intervals [2048]:
				xmin = 240.199
				xmax = 240.309
				text = "N"
			intervals [2049]:
				xmin = 240.309
				xmax = 240.429
				text = "OW1"
			intervals [2050]:
				xmin = 240.429
				xmax = 240.489
				text = "IH0"
			intervals [2051]:
				xmin = 240.489
				xmax = 240.539
				text = "T"
			intervals [2052]:
				xmin = 240.539
				xmax = 240.609
				text = "W"
			intervals [2053]:
				xmin = 240.609
				xmax = 240.669
				text = "AH1"
			intervals [2054]:
				xmin = 240.669
				xmax = 240.739
				text = "Z"
			intervals [2055]:
				xmin = 240.739
				xmax = 240.769
				text = "AH0"
			intervals [2056]:
				xmin = 240.769
				xmax = 240.799
				text = "N"
			intervals [2057]:
				xmin = 240.799
				xmax = 240.829
				text = "T"
			intervals [2058]:
				xmin = 240.829
				xmax = 240.879
				text = "AH0"
			intervals [2059]:
				xmin = 240.879
				xmax = 240.989
				text = "SH"
			intervals [2060]:
				xmin = 240.989
				xmax = 241.039
				text = "EY1"
			intervals [2061]:
				xmin = 241.039
				xmax = 241.089
				text = "K"
			intervals [2062]:
				xmin = 241.089
				xmax = 241.149
				text = "S"
			intervals [2063]:
				xmin = 241.149
				xmax = 241.209
				text = "P"
			intervals [2064]:
				xmin = 241.209
				xmax = 241.239
				text = "IY2"
			intervals [2065]:
				xmin = 241.239
				xmax = 241.269
				text = "R"
			intervals [2066]:
				xmin = 241.269
				xmax = 241.359
				text = "P"
			intervals [2067]:
				xmin = 241.359
				xmax = 241.429
				text = "L"
			intervals [2068]:
				xmin = 241.429
				xmax = 241.499
				text = "EY1"
			intervals [2069]:
				xmin = 241.499
				xmax = 241.529
				text = "IH1"
			intervals [2070]:
				xmin = 241.529
				xmax = 241.579
				text = "T"
			intervals [2071]:
				xmin = 241.579
				xmax = 241.659
				text = "W"
			intervals [2072]:
				xmin = 241.659
				xmax = 241.699
				text = "AH0"
			intervals [2073]:
				xmin = 241.699
				xmax = 241.869
				text = "Z"
			intervals [2074]:
				xmin = 241.869
				xmax = 241.929
				text = "sp"
			intervals [2075]:
				xmin = 241.929
				xmax = 242.079
				text = "AY1"
			intervals [2076]:
				xmin = 242.079
				xmax = 242.219
				text = "TH"
			intervals [2077]:
				xmin = 242.219
				xmax = 242.269
				text = "AO1"
			intervals [2078]:
				xmin = 242.269
				xmax = 242.299
				text = "T"
			intervals [2079]:
				xmin = 242.299
				xmax = 242.329
				text = "IH0"
			intervals [2080]:
				xmin = 242.329
				xmax = 242.359
				text = "T"
			intervals [2081]:
				xmin = 242.359
				xmax = 242.389
				text = "W"
			intervals [2082]:
				xmin = 242.389
				xmax = 242.429
				text = "AH0"
			intervals [2083]:
				xmin = 242.429
				xmax = 242.509
				text = "Z"
			intervals [2084]:
				xmin = 242.509
				xmax = 242.599
				text = "K"
			intervals [2085]:
				xmin = 242.599
				xmax = 242.639
				text = "AO1"
			intervals [2086]:
				xmin = 242.639
				xmax = 242.669
				text = "L"
			intervals [2087]:
				xmin = 242.669
				xmax = 242.699
				text = "D"
			intervals [2088]:
				xmin = 242.699
				xmax = 242.869
				text = "F"
			intervals [2089]:
				xmin = 242.869
				xmax = 242.969
				text = "EH1"
			intervals [2090]:
				xmin = 242.969
				xmax = 242.999
				text = "L"
			intervals [2091]:
				xmin = 242.999
				xmax = 243.079
				text = "AH0"
			intervals [2092]:
				xmin = 243.079
				xmax = 243.159
				text = "sp"
			intervals [2093]:
				xmin = 243.159
				xmax = 244.6416
				text = ""
			intervals [2094]:
				xmin = 244.6416
				xmax = 244.7216
				text = "IH1"
			intervals [2095]:
				xmin = 244.7216
				xmax = 244.7516
				text = "T"
			intervals [2096]:
				xmin = 244.7516
				xmax = 244.7816
				text = "W"
			intervals [2097]:
				xmin = 244.7816
				xmax = 244.8216
				text = "AH0"
			intervals [2098]:
				xmin = 244.8216
				xmax = 244.9016
				text = "Z"
			intervals [2099]:
				xmin = 244.9016
				xmax = 244.9816
				text = "AE1"
			intervals [2100]:
				xmin = 244.9816
				xmax = 245.0416
				text = "K"
			intervals [2101]:
				xmin = 245.0416
				xmax = 245.1316
				text = "SH"
			intervals [2102]:
				xmin = 245.1316
				xmax = 245.1616
				text = "AH0"
			intervals [2103]:
				xmin = 245.1616
				xmax = 245.1916
				text = "L"
			intervals [2104]:
				xmin = 245.1916
				xmax = 245.2316
				text = "IY0"
			intervals [2105]:
				xmin = 245.2316
				xmax = 245.4016
				text = "AE1"
			intervals [2106]:
				xmin = 245.4016
				xmax = 245.4916
				text = "T"
			intervals [2107]:
				xmin = 245.4916
				xmax = 245.5616
				text = "DH"
			intervals [2108]:
				xmin = 245.5616
				xmax = 245.6816
				text = "AH1"
			intervals [2109]:
				xmin = 245.6816
				xmax = 245.7416
				text = "SH"
			intervals [2110]:
				xmin = 245.7416
				xmax = 245.8016
				text = "EY1"
			intervals [2111]:
				xmin = 245.8016
				xmax = 245.8416
				text = "K"
			intervals [2112]:
				xmin = 245.8416
				xmax = 245.9016
				text = "S"
			intervals [2113]:
				xmin = 245.9016
				xmax = 245.9616
				text = "P"
			intervals [2114]:
				xmin = 245.9616
				xmax = 246.1216
				text = "IY2"
			intervals [2115]:
				xmin = 246.1216
				xmax = 246.1516
				text = "R"
			intervals [2116]:
				xmin = 246.1516
				xmax = 246.2116
				text = "TH"
			intervals [2117]:
				xmin = 246.2116
				xmax = 246.3316
				text = "IY1"
			intervals [2118]:
				xmin = 246.3316
				xmax = 246.3816
				text = "AH0"
			intervals [2119]:
				xmin = 246.3816
				xmax = 246.4316
				text = "T"
			intervals [2120]:
				xmin = 246.4316
				xmax = 246.5016
				text = "ER0"
			intervals [2121]:
				xmin = 246.5016
				xmax = 246.5316
				text = "sp"
			intervals [2122]:
				xmin = 246.5316
				xmax = 246.6716
				text = "Y"
			intervals [2123]:
				xmin = 246.6716
				xmax = 246.8616
				text = "AE1"
			intervals [2124]:
				xmin = 246.8616
				xmax = 246.9016
				text = "sp"
			intervals [2125]:
				xmin = 246.9016
				xmax = 247.0416
				text = "Y"
			intervals [2126]:
				xmin = 247.0416
				xmax = 247.1716
				text = "AE1"
			intervals [2127]:
				xmin = 247.1716
				xmax = 247.2016
				text = "sp"
			intervals [2128]:
				xmin = 247.2016
				xmax = 247.4732
				text = ""
			intervals [2129]:
				xmin = 247.4732
				xmax = 247.5632
				text = "DH"
			intervals [2130]:
				xmin = 247.5632
				xmax = 247.6132
				text = "AE1"
			intervals [2131]:
				xmin = 247.6132
				xmax = 247.6932
				text = "T"
			intervals [2132]:
				xmin = 247.6932
				xmax = 247.7432
				text = "W"
			intervals [2133]:
				xmin = 247.7432
				xmax = 247.7732
				text = "AH0"
			intervals [2134]:
				xmin = 247.7732
				xmax = 247.8232
				text = "Z"
			intervals [2135]:
				xmin = 247.8232
				xmax = 247.9032
				text = "W"
			intervals [2136]:
				xmin = 247.9032
				xmax = 247.9532
				text = "AH1"
			intervals [2137]:
				xmin = 247.9532
				xmax = 248.0032
				text = "N"
			intervals [2138]:
				xmin = 248.0032
				xmax = 248.0932
				text = "AY1"
			intervals [2139]:
				xmin = 248.0932
				xmax = 248.1832
				text = "R"
			intervals [2140]:
				xmin = 248.1832
				xmax = 248.2232
				text = "IH1"
			intervals [2141]:
				xmin = 248.2232
				xmax = 248.3132
				text = "L"
			intervals [2142]:
				xmin = 248.3132
				xmax = 248.3832
				text = "IY0"
			intervals [2143]:
				xmin = 248.3832
				xmax = 248.4232
				text = "IH0"
			intervals [2144]:
				xmin = 248.4232
				xmax = 248.4832
				text = "N"
			intervals [2145]:
				xmin = 248.4832
				xmax = 248.5732
				text = "JH"
			intervals [2146]:
				xmin = 248.5732
				xmax = 248.7232
				text = "OY1"
			intervals [2147]:
				xmin = 248.7232
				xmax = 248.7632
				text = "D"
			intervals [2148]:
				xmin = 248.7632
				xmax = 249.1438
				text = ""
			intervals [2149]:
				xmin = 249.1438
				xmax = 249.4638
				text = "AH1"
			intervals [2150]:
				xmin = 249.4638
				xmax = 249.4938
				text = "M"
			intervals [2151]:
				xmin = 249.4938
				xmax = 249.5238
				text = "AH0"
			intervals [2152]:
				xmin = 249.5238
				xmax = 249.5538
				text = "N"
			intervals [2153]:
				xmin = 249.5538
				xmax = 249.5838
				text = "DH"
			intervals [2154]:
				xmin = 249.5838
				xmax = 249.6338
				text = "EH1"
			intervals [2155]:
				xmin = 249.6338
				xmax = 249.6638
				text = "R"
			intervals [2156]:
				xmin = 249.6638
				xmax = 249.6938
				text = "DH"
			intervals [2157]:
				xmin = 249.6938
				xmax = 249.7738
				text = "EH1"
			intervals [2158]:
				xmin = 249.7738
				xmax = 249.8038
				text = "R"
			intervals [2159]:
				xmin = 249.8038
				xmax = 249.9438
				text = "sp"
			intervals [2160]:
				xmin = 249.9438
				xmax = 249.9938
				text = "HH"
			intervals [2161]:
				xmin = 249.9938
				xmax = 250.0338
				text = "AE1"
			intervals [2162]:
				xmin = 250.0338
				xmax = 250.0738
				text = "V"
			intervals [2163]:
				xmin = 250.0738
				xmax = 250.1338
				text = "B"
			intervals [2164]:
				xmin = 250.1338
				xmax = 250.1738
				text = "IH1"
			intervals [2165]:
				xmin = 250.1738
				xmax = 250.2238
				text = "N"
			intervals [2166]:
				xmin = 250.2238
				xmax = 250.3138
				text = "AH0"
			intervals [2167]:
				xmin = 250.3138
				xmax = 250.3938
				text = "F"
			intervals [2168]:
				xmin = 250.3938
				xmax = 250.4238
				text = "Y"
			intervals [2169]:
				xmin = 250.4238
				xmax = 250.4638
				text = "UW1"
			intervals [2170]:
				xmin = 250.4638
				xmax = 250.5038
				text = "W"
			intervals [2171]:
				xmin = 250.5038
				xmax = 250.5538
				text = "AH1"
			intervals [2172]:
				xmin = 250.5538
				xmax = 250.6138
				text = "N"
			intervals [2173]:
				xmin = 250.6138
				xmax = 250.6838
				text = "Z"
			intervals [2174]:
				xmin = 250.6838
				xmax = 250.7438
				text = "AY1"
			intervals [2175]:
				xmin = 250.7438
				xmax = 250.8438
				text = "K"
			intervals [2176]:
				xmin = 250.8438
				xmax = 250.8838
				text = "AE1"
			intervals [2177]:
				xmin = 250.8838
				xmax = 250.9438
				text = "N"
			intervals [2178]:
				xmin = 250.9438
				xmax = 251.0038
				text = "R"
			intervals [2179]:
				xmin = 251.0038
				xmax = 251.0438
				text = "IH0"
			intervals [2180]:
				xmin = 251.0438
				xmax = 251.1238
				text = "M"
			intervals [2181]:
				xmin = 251.1238
				xmax = 251.1838
				text = "EH1"
			intervals [2182]:
				xmin = 251.1838
				xmax = 251.2638
				text = "M"
			intervals [2183]:
				xmin = 251.2638
				xmax = 251.3038
				text = "B"
			intervals [2184]:
				xmin = 251.3038
				xmax = 251.3938
				text = "ER0"
			intervals [2185]:
				xmin = 251.3938
				xmax = 251.4538
				text = "AY1"
			intervals [2186]:
				xmin = 251.4538
				xmax = 251.4838
				text = "HH"
			intervals [2187]:
				xmin = 251.4838
				xmax = 251.5238
				text = "AE1"
			intervals [2188]:
				xmin = 251.5238
				xmax = 251.5838
				text = "V"
			intervals [2189]:
				xmin = 251.5838
				xmax = 251.6238
				text = "AH0"
			intervals [2190]:
				xmin = 251.6238
				xmax = 251.6838
				text = "N"
			intervals [2191]:
				xmin = 251.6838
				xmax = 251.7238
				text = "B"
			intervals [2192]:
				xmin = 251.7238
				xmax = 251.7638
				text = "AH0"
			intervals [2193]:
				xmin = 251.7638
				xmax = 251.7938
				text = "N"
			intervals [2194]:
				xmin = 251.7938
				xmax = 251.8338
				text = "T"
			intervals [2195]:
				xmin = 251.8338
				xmax = 251.8638
				text = "IH0"
			intervals [2196]:
				xmin = 251.8638
				xmax = 251.9038
				text = "DH"
			intervals [2197]:
				xmin = 251.9038
				xmax = 251.9838
				text = "AH0"
			intervals [2198]:
				xmin = 251.9838
				xmax = 252.0538
				text = "TH"
			intervals [2199]:
				xmin = 252.0538
				xmax = 252.1038
				text = "IY1"
			intervals [2200]:
				xmin = 252.1038
				xmax = 252.1338
				text = "AH0"
			intervals [2201]:
				xmin = 252.1338
				xmax = 252.1638
				text = "T"
			intervals [2202]:
				xmin = 252.1638
				xmax = 252.1938
				text = "ER0"
			intervals [2203]:
				xmin = 252.1938
				xmax = 252.2238
				text = "IH0"
			intervals [2204]:
				xmin = 252.2238
				xmax = 252.2538
				text = "N"
			intervals [2205]:
				xmin = 252.2538
				xmax = 252.2938
				text = "AH0"
			intervals [2206]:
				xmin = 252.2938
				xmax = 252.4038
				text = "W"
			intervals [2207]:
				xmin = 252.4038
				xmax = 252.4338
				text = "AY1"
			intervals [2208]:
				xmin = 252.4338
				xmax = 252.5738
				text = "L"
			intervals [2209]:
				xmin = 252.5738
				xmax = 252.9211
				text = ""
			intervals [2210]:
				xmin = 252.9211
				xmax = 252.9611
				text = "sil"
			intervals [2211]:
				xmin = 252.9611
				xmax = 252.9911
				text = "B"
			intervals [2212]:
				xmin = 252.9911
				xmax = 253.0211
				text = "AH1"
			intervals [2213]:
				xmin = 253.0211
				xmax = 253.0511
				text = "T"
			intervals [2214]:
				xmin = 253.0511
				xmax = 253.1111
				text = "DH"
			intervals [2215]:
				xmin = 253.1111
				xmax = 253.1411
				text = "EH1"
			intervals [2216]:
				xmin = 253.1411
				xmax = 253.1711
				text = "R"
			intervals [2217]:
				xmin = 253.1711
				xmax = 253.2011
				text = "W"
			intervals [2218]:
				xmin = 253.2011
				xmax = 253.2311
				text = "ER0"
			intervals [2219]:
				xmin = 253.2311
				xmax = 253.2811
				text = "AH0"
			intervals [2220]:
				xmin = 253.2811
				xmax = 253.3611
				text = "F"
			intervals [2221]:
				xmin = 253.3611
				xmax = 253.3911
				text = "Y"
			intervals [2222]:
				xmin = 253.3911
				xmax = 253.4811
				text = "UW1"
			intervals [2223]:
				xmin = 253.4811
				xmax = 253.5311
				text = "AH1"
			intervals [2224]:
				xmin = 253.5311
				xmax = 253.6111
				text = "DH"
			intervals [2225]:
				xmin = 253.6111
				xmax = 253.6411
				text = "ER0"
			intervals [2226]:
				xmin = 253.6411
				xmax = 253.7111
				text = "Z"
			intervals [2227]:
				xmin = 253.7111
				xmax = 253.7611
				text = "DH"
			intervals [2228]:
				xmin = 253.7611
				xmax = 253.8011
				text = "AH0"
			intervals [2229]:
				xmin = 253.8011
				xmax = 253.8611
				text = "T"
			intervals [2230]:
				xmin = 253.8611
				xmax = 253.9111
				text = "AY1"
			intervals [2231]:
				xmin = 253.9111
				xmax = 253.9711
				text = "V"
			intervals [2232]:
				xmin = 253.9711
				xmax = 254.0711
				text = "sp"
			intervals [2233]:
				xmin = 254.0711
				xmax = 254.1911
				text = "AY1"
			intervals [2234]:
				xmin = 254.1911
				xmax = 254.2911
				text = "V"
			intervals [2235]:
				xmin = 254.2911
				xmax = 254.3211
				text = "sp"
			intervals [2236]:
				xmin = 254.3211
				xmax = 254.3611
				text = "R"
			intervals [2237]:
				xmin = 254.3611
				xmax = 254.4111
				text = "IY1"
			intervals [2238]:
				xmin = 254.4111
				xmax = 254.4911
				text = "L"
			intervals [2239]:
				xmin = 254.4911
				xmax = 254.5411
				text = "IY0"
			intervals [2240]:
				xmin = 254.5411
				xmax = 254.5811
				text = "IH0"
			intervals [2241]:
				xmin = 254.5811
				xmax = 254.6611
				text = "N"
			intervals [2242]:
				xmin = 254.6611
				xmax = 254.7511
				text = "JH"
			intervals [2243]:
				xmin = 254.7511
				xmax = 254.8811
				text = "OY1"
			intervals [2244]:
				xmin = 254.8811
				xmax = 254.9111
				text = "D"
			intervals [2245]:
				xmin = 254.9111
				xmax = 254.9511
				text = "sp"
			intervals [2246]:
				xmin = 254.9511
				xmax = 254.9911
				text = "AH0"
			intervals [2247]:
				xmin = 254.9911
				xmax = 255.0711
				text = "N"
			intervals [2248]:
				xmin = 255.0711
				xmax = 255.1611
				text = "S"
			intervals [2249]:
				xmin = 255.1611
				xmax = 255.2211
				text = "OW1"
			intervals [2250]:
				xmin = 255.2211
				xmax = 255.3011
				text = "sp"
			intervals [2251]:
				xmin = 255.3011
				xmax = 255.5444
				text = ""
			intervals [2252]:
				xmin = 255.5444
				xmax = 255.6744
				text = "F"
			intervals [2253]:
				xmin = 255.6744
				xmax = 255.7044
				text = "ER0"
			intervals [2254]:
				xmin = 255.7044
				xmax = 255.7444
				text = "M"
			intervals [2255]:
				xmin = 255.7444
				xmax = 255.8344
				text = "T"
			intervals [2256]:
				xmin = 255.8344
				xmax = 255.9444
				text = "AY1"
			intervals [2257]:
				xmin = 255.9444
				xmax = 255.9844
				text = "M"
			intervals [2258]:
				xmin = 255.9844
				xmax = 256.0544
				text = "T"
			intervals [2259]:
				xmin = 256.0544
				xmax = 256.1144
				text = "AH0"
			intervals [2260]:
				xmin = 256.1144
				xmax = 256.2144
				text = "T"
			intervals [2261]:
				xmin = 256.2144
				xmax = 256.3744
				text = "AY1"
			intervals [2262]:
				xmin = 256.3744
				xmax = 256.4944
				text = "M"
			intervals [2263]:
				xmin = 256.4944
				xmax = 256.6644
				text = "AY1"
			intervals [2264]:
				xmin = 256.6644
				xmax = 256.7144
				text = "sp"
			intervals [2265]:
				xmin = 256.7144
				xmax = 257.0244
				text = "AY1"
			intervals [2266]:
				xmin = 257.0244
				xmax = 257.9405
				text = "sp"
			intervals [2267]:
				xmin = 257.9405
				xmax = 258.1305
				text = "AY1"
			intervals [2268]:
				xmin = 258.1305
				xmax = 258.3205
				text = "sp"
			intervals [2269]:
				xmin = 258.3205
				xmax = 258.8927
				text = ""
			intervals [2270]:
				xmin = 258.8927
				xmax = 259.0227
				text = "Y"
			intervals [2271]:
				xmin = 259.0227
				xmax = 259.0727
				text = "UW1"
			intervals [2272]:
				xmin = 259.0727
				xmax = 259.1227
				text = "N"
			intervals [2273]:
				xmin = 259.1227
				xmax = 259.1827
				text = "OW1"
			intervals [2274]:
				xmin = 259.1827
				xmax = 261.7102
				text = ""
			intervals [2275]:
				xmin = 261.7102
				xmax = 261.7502
				text = "sil"
			intervals [2276]:
				xmin = 261.7502
				xmax = 262.6402
				text = "spn"
			intervals [2277]:
				xmin = 262.6402
				xmax = 262.7402
				text = "sp"
			intervals [2278]:
				xmin = 262.7402
				xmax = 263.2858
				text = ""
			intervals [2279]:
				xmin = 263.2858
				xmax = 263.3758
				text = "DH"
			intervals [2280]:
				xmin = 263.3758
				xmax = 263.4358
				text = "EH1"
			intervals [2281]:
				xmin = 263.4358
				xmax = 263.5258
				text = "R"
			intervals [2282]:
				xmin = 263.5258
				xmax = 263.6458
				text = "S"
			intervals [2283]:
				xmin = 263.6458
				xmax = 263.7158
				text = "DH"
			intervals [2284]:
				xmin = 263.7158
				xmax = 263.7858
				text = "EH1"
			intervals [2285]:
				xmin = 263.7858
				xmax = 263.8858
				text = "R"
			intervals [2286]:
				xmin = 263.8858
				xmax = 263.9558
				text = "F"
			intervals [2287]:
				xmin = 263.9558
				xmax = 264.0158
				text = "ER0"
			intervals [2288]:
				xmin = 264.0158
				xmax = 264.0558
				text = "M"
			intervals [2289]:
				xmin = 264.0558
				xmax = 264.1858
				text = "T"
			intervals [2290]:
				xmin = 264.1858
				xmax = 264.3058
				text = "AY1"
			intervals [2291]:
				xmin = 264.3058
				xmax = 264.3558
				text = "M"
			intervals [2292]:
				xmin = 264.3558
				xmax = 264.4058
				text = "T"
			intervals [2293]:
				xmin = 264.4058
				xmax = 264.4658
				text = "AH0"
			intervals [2294]:
				xmin = 264.4658
				xmax = 264.6058
				text = "T"
			intervals [2295]:
				xmin = 264.6058
				xmax = 264.7658
				text = "AY1"
			intervals [2296]:
				xmin = 264.7658
				xmax = 264.8458
				text = "M"
			intervals [2297]:
				xmin = 264.8458
				xmax = 264.9258
				text = "AY1"
			intervals [2298]:
				xmin = 264.9258
				xmax = 265.0358
				text = "D"
			intervals [2299]:
				xmin = 265.0358
				xmax = 265.1158
				text = "UW1"
			intervals [2300]:
				xmin = 265.1158
				xmax = 265.1958
				text = "L"
			intervals [2301]:
				xmin = 265.1958
				xmax = 265.2758
				text = "AY1"
			intervals [2302]:
				xmin = 265.2758
				xmax = 265.3258
				text = "K"
			intervals [2303]:
				xmin = 265.3258
				xmax = 265.4058
				text = "G"
			intervals [2304]:
				xmin = 265.4058
				xmax = 265.5058
				text = "OW1"
			intervals [2305]:
				xmin = 265.5058
				xmax = 265.5658
				text = "G"
			intervals [2306]:
				xmin = 265.5658
				xmax = 265.6558
				text = "OW1"
			intervals [2307]:
				xmin = 265.6558
				xmax = 265.6858
				text = "sp"
			intervals [2308]:
				xmin = 265.6858
				xmax = 265.7158
				text = "M"
			intervals [2309]:
				xmin = 265.7158
				xmax = 265.7558
				text = "Y"
			intervals [2310]:
				xmin = 265.7558
				xmax = 265.8258
				text = "UW1"
			intervals [2311]:
				xmin = 265.8258
				xmax = 265.9158
				text = "Z"
			intervals [2312]:
				xmin = 265.9158
				xmax = 265.9458
				text = "IH0"
			intervals [2313]:
				xmin = 265.9458
				xmax = 265.9758
				text = "K"
			intervals [2314]:
				xmin = 265.9758
				xmax = 266.0658
				text = "F"
			intervals [2315]:
				xmin = 266.0658
				xmax = 266.0958
				text = "ER0"
			intervals [2316]:
				xmin = 266.0958
				xmax = 266.1358
				text = "M"
			intervals [2317]:
				xmin = 266.1358
				xmax = 266.2858
				text = "T"
			intervals [2318]:
				xmin = 266.2858
				xmax = 266.4158
				text = "AY1"
			intervals [2319]:
				xmin = 266.4158
				xmax = 266.4758
				text = "M"
			intervals [2320]:
				xmin = 266.4758
				xmax = 266.5158
				text = "T"
			intervals [2321]:
				xmin = 266.5158
				xmax = 266.5758
				text = "AH0"
			intervals [2322]:
				xmin = 266.5758
				xmax = 266.6958
				text = "T"
			intervals [2323]:
				xmin = 266.6958
				xmax = 266.9058
				text = "AY1"
			intervals [2324]:
				xmin = 266.9058
				xmax = 266.9458
				text = "M"
			intervals [2325]:
				xmin = 266.9458
				xmax = 267.3845
				text = ""
			intervals [2326]:
				xmin = 267.3845
				xmax = 267.4145
				text = "sil"
			intervals [2327]:
				xmin = 267.4145
				xmax = 267.4945
				text = "AE1"
			intervals [2328]:
				xmin = 267.4945
				xmax = 267.5845
				text = "N"
			intervals [2329]:
				xmin = 267.5845
				xmax = 267.6745
				text = "S"
			intervals [2330]:
				xmin = 267.6745
				xmax = 267.7245
				text = "AH1"
			intervals [2331]:
				xmin = 267.7245
				xmax = 267.8045
				text = "M"
			intervals [2332]:
				xmin = 267.8045
				xmax = 267.8345
				text = "AH0"
			intervals [2333]:
				xmin = 267.8345
				xmax = 267.8645
				text = "V"
			intervals [2334]:
				xmin = 267.8645
				xmax = 267.8945
				text = "DH"
			intervals [2335]:
				xmin = 267.8945
				xmax = 267.9445
				text = "AH0"
			intervals [2336]:
				xmin = 267.9445
				xmax = 268.0645
				text = "M"
			intervals [2337]:
				xmin = 268.0645
				xmax = 268.1645
				text = "AY1"
			intervals [2338]:
				xmin = 268.1645
				xmax = 268.2945
				text = "S"
			intervals [2339]:
				xmin = 268.2945
				xmax = 268.3245
				text = "ER1"
			intervals [2340]:
				xmin = 268.3245
				xmax = 268.3545
				text = "T"
			intervals [2341]:
				xmin = 268.3545
				xmax = 268.3845
				text = "AH0"
			intervals [2342]:
				xmin = 268.3845
				xmax = 268.4145
				text = "N"
			intervals [2343]:
				xmin = 268.4145
				xmax = 268.4645
				text = "L"
			intervals [2344]:
				xmin = 268.4645
				xmax = 268.5145
				text = "IY0"
			intervals [2345]:
				xmin = 268.5145
				xmax = 268.5445
				text = "IH0"
			intervals [2346]:
				xmin = 268.5445
				xmax = 268.6045
				text = "N"
			intervals [2347]:
				xmin = 268.6045
				xmax = 268.6745
				text = "JH"
			intervals [2348]:
				xmin = 268.6745
				xmax = 268.7645
				text = "OY1"
			intervals [2349]:
				xmin = 268.7645
				xmax = 268.8045
				text = "D"
			intervals [2350]:
				xmin = 268.8045
				xmax = 268.9045
				text = "CH"
			intervals [2351]:
				xmin = 268.9045
				xmax = 268.9545
				text = "AH1"
			intervals [2352]:
				xmin = 268.9545
				xmax = 269.0245
				text = "K"
			intervals [2353]:
				xmin = 269.0245
				xmax = 269.0545
				text = "sp"
			intervals [2354]:
				xmin = 269.0545
				xmax = 269.0845
				text = "B"
			intervals [2355]:
				xmin = 269.0845
				xmax = 269.1245
				text = "R"
			intervals [2356]:
				xmin = 269.1245
				xmax = 269.1945
				text = "AW1"
			intervals [2357]:
				xmin = 269.1945
				xmax = 269.3145
				text = "N"
			intervals [2358]:
				xmin = 269.3145
				xmax = 269.9796
				text = ""
			intervals [2359]:
				xmin = 269.9796
				xmax = 270.0196
				text = "sil"
			intervals [2360]:
				xmin = 270.0196
				xmax = 270.5096
				text = "AE1"
			intervals [2361]:
				xmin = 270.5096
				xmax = 270.5796
				text = "N"
			intervals [2362]:
				xmin = 270.5796
				xmax = 270.6096
				text = "D"
			intervals [2363]:
				xmin = 270.6096
				xmax = 270.6396
				text = "sp"
			intervals [2364]:
				xmin = 270.6396
				xmax = 270.8096
				text = "AE1"
			intervals [2365]:
				xmin = 270.8096
				xmax = 270.8996
				text = "N"
			intervals [2366]:
				xmin = 270.8996
				xmax = 270.9796
				text = "D"
			intervals [2367]:
				xmin = 270.9796
				xmax = 271.0096
				text = "sp"
			intervals [2368]:
				xmin = 271.0096
				xmax = 271.0996
				text = "AE1"
			intervals [2369]:
				xmin = 271.0996
				xmax = 271.2396
				text = "N"
			intervals [2370]:
				xmin = 271.2396
				xmax = 271.2896
				text = "sp"
			intervals [2371]:
				xmin = 271.2896
				xmax = 271.4696
				text = "AH0"
			intervals [2372]:
				xmin = 271.4696
				xmax = 271.4996
				text = "N"
			intervals [2373]:
				xmin = 271.4996
				xmax = 271.5296
				text = "D"
			intervals [2374]:
				xmin = 271.5296
				xmax = 271.5996
				text = "R"
			intervals [2375]:
				xmin = 271.5996
				xmax = 271.6696
				text = "EH1"
			intervals [2376]:
				xmin = 271.6696
				xmax = 271.7596
				text = "R"
			intervals [2377]:
				xmin = 271.7596
				xmax = 271.8396
				text = "EH1"
			intervals [2378]:
				xmin = 271.8396
				xmax = 271.9696
				text = "S"
			intervals [2379]:
				xmin = 271.9696
				xmax = 272.0496
				text = "AH0"
			intervals [2380]:
				xmin = 272.0496
				xmax = 272.1296
				text = "N"
			intervals [2381]:
				xmin = 272.1296
				xmax = 272.2196
				text = "S"
			intervals [2382]:
				xmin = 272.2196
				xmax = 272.2596
				text = "AH0"
			intervals [2383]:
				xmin = 272.2596
				xmax = 272.3796
				text = "N"
			intervals [2384]:
				xmin = 272.3796
				xmax = 272.7403
				text = ""
			intervals [2385]:
				xmin = 272.7403
				xmax = 272.7903
				text = "sil"
			intervals [2386]:
				xmin = 272.7903
				xmax = 272.8903
				text = "S"
			intervals [2387]:
				xmin = 272.8903
				xmax = 272.9403
				text = "AH1"
			intervals [2388]:
				xmin = 272.9403
				xmax = 273.0003
				text = "M"
			intervals [2389]:
				xmin = 273.0003
				xmax = 273.0303
				text = "AH0"
			intervals [2390]:
				xmin = 273.0303
				xmax = 273.0603
				text = "V"
			intervals [2391]:
				xmin = 273.0603
				xmax = 273.1203
				text = "DH"
			intervals [2392]:
				xmin = 273.1203
				xmax = 273.1903
				text = "AH0"
			intervals [2393]:
				xmin = 273.1903
				xmax = 273.2703
				text = "T"
			intervals [2394]:
				xmin = 273.2703
				xmax = 273.3003
				text = "R"
			intervals [2395]:
				xmin = 273.3003
				xmax = 273.3403
				text = "AH0"
			intervals [2396]:
				xmin = 273.3403
				xmax = 273.4103
				text = "D"
			intervals [2397]:
				xmin = 273.4103
				xmax = 273.4903
				text = "IH1"
			intervals [2398]:
				xmin = 273.4903
				xmax = 273.6203
				text = "SH"
			intervals [2399]:
				xmin = 273.6203
				xmax = 273.6503
				text = "AH0"
			intervals [2400]:
				xmin = 273.6503
				xmax = 273.6803
				text = "N"
			intervals [2401]:
				xmin = 273.6803
				xmax = 273.7203
				text = "AH0"
			intervals [2402]:
				xmin = 273.7203
				xmax = 273.7803
				text = "L"
			intervals [2403]:
				xmin = 273.7803
				xmax = 273.8603
				text = "K"
			intervals [2404]:
				xmin = 273.8603
				xmax = 273.9203
				text = "AY1"
			intervals [2405]:
				xmin = 273.9203
				xmax = 273.9703
				text = "N"
			intervals [2406]:
				xmin = 273.9703
				xmax = 274.0203
				text = "AH0"
			intervals [2407]:
				xmin = 274.0203
				xmax = 274.0503
				text = "V"
			intervals [2408]:
				xmin = 274.0503
				xmax = 274.1303
				text = "G"
			intervals [2409]:
				xmin = 274.1303
				xmax = 274.1903
				text = "OW1"
			intervals [2410]:
				xmin = 274.1903
				xmax = 274.2803
				text = "G"
			intervals [2411]:
				xmin = 274.2803
				xmax = 274.3703
				text = "OW1"
			intervals [2412]:
				xmin = 274.3703
				xmax = 274.4003
				text = "sp"
			intervals [2413]:
				xmin = 274.4003
				xmax = 274.4503
				text = "M"
			intervals [2414]:
				xmin = 274.4503
				xmax = 274.5003
				text = "Y"
			intervals [2415]:
				xmin = 274.5003
				xmax = 274.5403
				text = "UW1"
			intervals [2416]:
				xmin = 274.5403
				xmax = 274.6003
				text = "Z"
			intervals [2417]:
				xmin = 274.6003
				xmax = 274.6703
				text = "IH0"
			intervals [2418]:
				xmin = 274.6703
				xmax = 274.7303
				text = "K"
			intervals [2419]:
				xmin = 274.7303
				xmax = 274.8003
				text = "K"
			intervals [2420]:
				xmin = 274.8003
				xmax = 274.8403
				text = "AA1"
			intervals [2421]:
				xmin = 274.8403
				xmax = 274.9303
				text = "Z"
			intervals [2422]:
				xmin = 274.9303
				xmax = 274.9703
				text = "IH0"
			intervals [2423]:
				xmin = 274.9703
				xmax = 275.0003
				text = "T"
			intervals [2424]:
				xmin = 275.0003
				xmax = 275.0703
				text = "W"
			intervals [2425]:
				xmin = 275.0703
				xmax = 275.1403
				text = "AH0"
			intervals [2426]:
				xmin = 275.1403
				xmax = 275.3203
				text = "Z"
			intervals [2427]:
				xmin = 275.3203
				xmax = 275.753
				text = ""
			intervals [2428]:
				xmin = 275.753
				xmax = 275.793
				text = "sil"
			intervals [2429]:
				xmin = 275.793
				xmax = 275.863
				text = "AY1"
			intervals [2430]:
				xmin = 275.863
				xmax = 275.943
				text = "M"
			intervals [2431]:
				xmin = 275.943
				xmax = 275.983
				text = "IY1"
			intervals [2432]:
				xmin = 275.983
				xmax = 276.043
				text = "N"
			intervals [2433]:
				xmin = 276.043
				xmax = 276.153
				text = "AY1"
			intervals [2434]:
				xmin = 276.153
				xmax = 276.273
				text = "sp"
			intervals [2435]:
				xmin = 276.273
				xmax = 276.373
				text = "AY1"
			intervals [2436]:
				xmin = 276.373
				xmax = 276.433
				text = "sp"
			intervals [2437]:
				xmin = 276.433
				xmax = 276.9777
				text = ""
			intervals [2438]:
				xmin = 276.9777
				xmax = 277.1777
				text = "AY1"
			intervals [2439]:
				xmin = 277.1777
				xmax = 277.2277
				text = "W"
			intervals [2440]:
				xmin = 277.2277
				xmax = 277.2977
				text = "AH1"
			intervals [2441]:
				xmin = 277.2977
				xmax = 277.3877
				text = "Z"
			intervals [2442]:
				xmin = 277.3877
				xmax = 277.5077
				text = "S"
			intervals [2443]:
				xmin = 277.5077
				xmax = 277.5377
				text = "AO1"
			intervals [2444]:
				xmin = 277.5377
				xmax = 277.5877
				text = "R"
			intervals [2445]:
				xmin = 277.5877
				xmax = 277.6177
				text = "T"
			intervals [2446]:
				xmin = 277.6177
				xmax = 277.6977
				text = "AH0"
			intervals [2447]:
				xmin = 277.6977
				xmax = 277.8677
				text = "V"
			intervals [2448]:
				xmin = 277.8677
				xmax = 278.174
				text = ""
			intervals [2449]:
				xmin = 278.174
				xmax = 278.224
				text = "sil"
			intervals [2450]:
				xmin = 278.224
				xmax = 278.324
				text = "AY1"
			intervals [2451]:
				xmin = 278.324
				xmax = 278.364
				text = "W"
			intervals [2452]:
				xmin = 278.364
				xmax = 278.414
				text = "AH0"
			intervals [2453]:
				xmin = 278.414
				xmax = 278.504
				text = "Z"
			intervals [2454]:
				xmin = 278.504
				xmax = 278.584
				text = "G"
			intervals [2455]:
				xmin = 278.584
				xmax = 278.654
				text = "R"
			intervals [2456]:
				xmin = 278.654
				xmax = 278.834
				text = "OW1"
			intervals [2457]:
				xmin = 278.834
				xmax = 278.914
				text = "N"
			intervals [2458]:
				xmin = 278.914
				xmax = 278.964
				text = "DH"
			intervals [2459]:
				xmin = 278.964
				xmax = 279.064
				text = "EH1"
			intervals [2460]:
				xmin = 279.064
				xmax = 279.154
				text = "N"
			intervals [2461]:
				xmin = 279.154
				xmax = 279.184
				text = "sp"
			intervals [2462]:
				xmin = 279.184
				xmax = 279.284
				text = "AY1"
			intervals [2463]:
				xmin = 279.284
				xmax = 279.374
				text = "W"
			intervals [2464]:
				xmin = 279.374
				xmax = 279.444
				text = "AH1"
			intervals [2465]:
				xmin = 279.444
				xmax = 279.504
				text = "Z"
			intervals [2466]:
				xmin = 279.504
				xmax = 279.534
				text = "AH0"
			intervals [2467]:
				xmin = 279.534
				xmax = 279.564
				text = "N"
			intervals [2468]:
				xmin = 279.564
				xmax = 279.594
				text = "T"
			intervals [2469]:
				xmin = 279.594
				xmax = 279.684
				text = "P"
			intervals [2470]:
				xmin = 279.684
				xmax = 279.784
				text = "AA1"
			intervals [2471]:
				xmin = 279.784
				xmax = 279.814
				text = "R"
			intervals [2472]:
				xmin = 279.814
				xmax = 279.844
				text = "T"
			intervals [2473]:
				xmin = 279.844
				xmax = 279.904
				text = "AH0"
			intervals [2474]:
				xmin = 279.904
				xmax = 279.954
				text = "V"
			intervals [2475]:
				xmin = 279.954
				xmax = 280.004
				text = "DH"
			intervals [2476]:
				xmin = 280.004
				xmax = 280.164
				text = "AH1"
			intervals [2477]:
				xmin = 280.164
				xmax = 280.5001
				text = ""
			intervals [2478]:
				xmin = 280.5001
				xmax = 280.5601
				text = "DH"
			intervals [2479]:
				xmin = 280.5601
				xmax = 280.5901
				text = "AH0"
			intervals [2480]:
				xmin = 280.5901
				xmax = 280.6201
				text = "sp"
			intervals [2481]:
				xmin = 280.6201
				xmax = 280.7101
				text = "G"
			intervals [2482]:
				xmin = 280.7101
				xmax = 280.8401
				text = "OW1"
			intervals [2483]:
				xmin = 280.8401
				xmax = 280.9001
				text = "G"
			intervals [2484]:
				xmin = 280.9001
				xmax = 281.0201
				text = "OW1"
			intervals [2485]:
				xmin = 281.0201
				xmax = 281.1301
				text = "K"
			intervals [2486]:
				xmin = 281.1301
				xmax = 281.1701
				text = "R"
			intervals [2487]:
				xmin = 281.1701
				xmax = 281.3601
				text = "AW1"
			intervals [2488]:
				xmin = 281.3601
				xmax = 281.4301
				text = "D"
			intervals [2489]:
				xmin = 281.4301
				xmax = 281.5801
				text = "Z"
			intervals [2490]:
				xmin = 281.5801
				xmax = 281.6201
				text = "AY1"
			intervals [2491]:
				xmin = 281.6201
				xmax = 281.6501
				text = "W"
			intervals [2492]:
				xmin = 281.6501
				xmax = 281.6801
				text = "AO1"
			intervals [2493]:
				xmin = 281.6801
				xmax = 281.7101
				text = "Z"
			intervals [2494]:
				xmin = 281.7101
				xmax = 281.7401
				text = "sp"
			intervals [2495]:
				xmin = 281.7401
				xmax = 281.8901
				text = "S"
			intervals [2496]:
				xmin = 281.8901
				xmax = 281.9201
				text = "AO1"
			intervals [2497]:
				xmin = 281.9201
				xmax = 281.9501
				text = "R"
			intervals [2498]:
				xmin = 281.9501
				xmax = 281.9801
				text = "T"
			intervals [2499]:
				xmin = 281.9801
				xmax = 282.0101
				text = "AH0"
			intervals [2500]:
				xmin = 282.0101
				xmax = 282.0401
				text = "V"
			intervals [2501]:
				xmin = 282.0401
				xmax = 282.1001
				text = "P"
			intervals [2502]:
				xmin = 282.1001
				xmax = 282.2501
				text = "AE1"
			intervals [2503]:
				xmin = 282.2501
				xmax = 282.3601
				text = "S"
			intervals [2504]:
				xmin = 282.3601
				xmax = 282.3901
				text = "T"
			intervals [2505]:
				xmin = 282.3901
				xmax = 282.4301
				text = "DH"
			intervals [2506]:
				xmin = 282.4301
				xmax = 282.5001
				text = "AE1"
			intervals [2507]:
				xmin = 282.5001
				xmax = 282.6101
				text = "T"
			intervals [2508]:
				xmin = 282.6101
				xmax = 282.9423
				text = ""
			intervals [2509]:
				xmin = 282.9423
				xmax = 283.0323
				text = "B"
			intervals [2510]:
				xmin = 283.0323
				xmax = 283.0723
				text = "AH1"
			intervals [2511]:
				xmin = 283.0723
				xmax = 283.1623
				text = "T"
			intervals [2512]:
				xmin = 283.1623
				xmax = 283.3123
				text = "IH1"
			intervals [2513]:
				xmin = 283.3123
				xmax = 283.3523
				text = "T"
			intervals [2514]:
				xmin = 283.3523
				xmax = 283.4523
				text = "W"
			intervals [2515]:
				xmin = 283.4523
				xmax = 283.5223
				text = "AH1"
			intervals [2516]:
				xmin = 283.5223
				xmax = 283.7923
				text = "Z"
			intervals [2517]:
				xmin = 283.7923
				xmax = 283.8223
				text = "sp"
			intervals [2518]:
				xmin = 283.8223
				xmax = 283.8523
				text = "Y"
			intervals [2519]:
				xmin = 283.8523
				xmax = 283.9123
				text = "UW1"
			intervals [2520]:
				xmin = 283.9123
				xmax = 283.9623
				text = "N"
			intervals [2521]:
				xmin = 283.9623
				xmax = 284.1023
				text = "OW1"
			intervals [2522]:
				xmin = 284.1023
				xmax = 284.1723
				text = "IH0"
			intervals [2523]:
				xmin = 284.1723
				xmax = 284.2323
				text = "T"
			intervals [2524]:
				xmin = 284.2323
				xmax = 284.3023
				text = "W"
			intervals [2525]:
				xmin = 284.3023
				xmax = 284.3423
				text = "AH0"
			intervals [2526]:
				xmin = 284.3423
				xmax = 284.4923
				text = "Z"
			intervals [2527]:
				xmin = 284.4923
				xmax = 284.5223
				text = "sp"
			intervals [2528]:
				xmin = 284.5223
				xmax = 284.6323
				text = "IH0"
			intervals [2529]:
				xmin = 284.6323
				xmax = 284.6823
				text = "T"
			intervals [2530]:
				xmin = 284.6823
				xmax = 284.7423
				text = "W"
			intervals [2531]:
				xmin = 284.7423
				xmax = 284.7723
				text = "AH0"
			intervals [2532]:
				xmin = 284.7723
				xmax = 285.0023
				text = "Z"
			intervals [2533]:
				xmin = 285.0023
				xmax = 285.2713
				text = ""
			intervals [2534]:
				xmin = 285.2713
				xmax = 285.3413
				text = "D"
			intervals [2535]:
				xmin = 285.3413
				xmax = 285.4413
				text = "IY1"
			intervals [2536]:
				xmin = 285.4413
				xmax = 285.5513
				text = "S"
			intervals [2537]:
				xmin = 285.5513
				xmax = 285.6213
				text = "IY1"
			intervals [2538]:
				xmin = 285.6213
				xmax = 285.6813
				text = "M"
			intervals [2539]:
				xmin = 285.6813
				xmax = 285.7513
				text = "Y"
			intervals [2540]:
				xmin = 285.7513
				xmax = 285.8113
				text = "UW1"
			intervals [2541]:
				xmin = 285.8113
				xmax = 285.8813
				text = "Z"
			intervals [2542]:
				xmin = 285.8813
				xmax = 285.9813
				text = "IH0"
			intervals [2543]:
				xmin = 285.9813
				xmax = 286.0113
				text = "K"
			intervals [2544]:
				xmin = 286.0113
				xmax = 287.4486
				text = ""
			intervals [2545]:
				xmin = 287.4486
				xmax = 287.4886
				text = "sil"
			intervals [2546]:
				xmin = 287.4886
				xmax = 287.5186
				text = "Y"
			intervals [2547]:
				xmin = 287.5186
				xmax = 287.5886
				text = "UW1"
			intervals [2548]:
				xmin = 287.5886
				xmax = 287.6386
				text = "N"
			intervals [2549]:
				xmin = 287.6386
				xmax = 287.8286
				text = "OW1"
			intervals [2550]:
				xmin = 287.8286
				xmax = 287.9286
				text = "sp"
			intervals [2551]:
				xmin = 287.9286
				xmax = 288.0486
				text = "AH0"
			intervals [2552]:
				xmin = 288.0486
				xmax = 288.3286
				text = "N"
			intervals [2553]:
				xmin = 288.3286
				xmax = 288.4886
				text = "sp"
			intervals [2554]:
				xmin = 288.4886
				xmax = 288.6786
				text = "S"
			intervals [2555]:
				xmin = 288.6786
				xmax = 288.9286
				text = "OW1"
			intervals [2556]:
				xmin = 288.9286
				xmax = 289.5545
				text = "sp"
			intervals [2557]:
				xmin = 289.5545
				xmax = 289.9045
				text = "AH1"
			intervals [2558]:
				xmin = 289.9045
				xmax = 290.1345
				text = "M"
			intervals [2559]:
				xmin = 290.1345
				xmax = 290.7545
				text = ""
			intervals [2560]:
				xmin = 290.7545
				xmax = 290.8645
				text = "sil"
			intervals [2561]:
				xmin = 290.8645
				xmax = 291.0045
				text = "S"
			intervals [2562]:
				xmin = 291.0045
				xmax = 291.0545
				text = "AH1"
			intervals [2563]:
				xmin = 291.0545
				xmax = 291.1145
				text = "M"
			intervals [2564]:
				xmin = 291.1145
				xmax = 291.1645
				text = "AH1"
			intervals [2565]:
				xmin = 291.1645
				xmax = 291.2345
				text = "V"
			intervals [2566]:
				xmin = 291.2345
				xmax = 291.2645
				text = "IH0"
			intervals [2567]:
				xmin = 291.2645
				xmax = 291.3045
				text = "T"
			intervals [2568]:
				xmin = 291.3045
				xmax = 291.3845
				text = "AY1"
			intervals [2569]:
				xmin = 291.3845
				xmax = 291.4545
				text = "L"
			intervals [2570]:
				xmin = 291.4545
				xmax = 291.4845
				text = "AY1"
			intervals [2571]:
				xmin = 291.4845
				xmax = 291.5145
				text = "K"
			intervals [2572]:
				xmin = 291.5145
				xmax = 294.4872
				text = "sp"
			intervals [2573]:
				xmin = 294.4872
				xmax = 294.5472
				text = "spn"
			intervals [2574]:
				xmin = 294.5472
				xmax = 295.0235
				text = "sp"
			intervals [2575]:
				xmin = 295.0235
				xmax = 295.0935
				text = "G"
			intervals [2576]:
				xmin = 295.0935
				xmax = 295.3335
				text = "AA1"
			intervals [2577]:
				xmin = 295.3335
				xmax = 295.5035
				text = "SH"
			intervals [2578]:
				xmin = 295.5035
				xmax = 295.5335
				text = "sp"
			intervals [2579]:
				xmin = 295.5335
				xmax = 295.6335
				text = "AA1"
			intervals [2580]:
				xmin = 295.6335
				xmax = 295.6635
				text = "N"
			intervals [2581]:
				xmin = 295.6635
				xmax = 295.6935
				text = "DH"
			intervals [2582]:
				xmin = 295.6935
				xmax = 295.7235
				text = "AH0"
			intervals [2583]:
				xmin = 295.7235
				xmax = 295.8135
				text = "R"
			intervals [2584]:
				xmin = 295.8135
				xmax = 295.8535
				text = "EY1"
			intervals [2585]:
				xmin = 295.8535
				xmax = 295.9135
				text = "D"
			intervals [2586]:
				xmin = 295.9135
				xmax = 296.0235
				text = "IY0"
			intervals [2587]:
				xmin = 296.0235
				xmax = 296.1035
				text = "OW2"
			intervals [2588]:
				xmin = 296.1035
				xmax = 298.0799
				text = "sp"
			intervals [2589]:
				xmin = 298.0799
				xmax = 298.1099
				text = "AA1"
			intervals [2590]:
				xmin = 298.1099
				xmax = 298.1499
				text = "N"
			intervals [2591]:
				xmin = 298.1499
				xmax = 298.1799
				text = "DH"
			intervals [2592]:
				xmin = 298.1799
				xmax = 298.2299
				text = "AH0"
			intervals [2593]:
				xmin = 298.2299
				xmax = 298.2999
				text = "R"
			intervals [2594]:
				xmin = 298.2999
				xmax = 298.3599
				text = "EY1"
			intervals [2595]:
				xmin = 298.3599
				xmax = 298.4199
				text = "D"
			intervals [2596]:
				xmin = 298.4199
				xmax = 298.5299
				text = "IY0"
			intervals [2597]:
				xmin = 298.5299
				xmax = 298.5999
				text = "OW2"
			intervals [2598]:
				xmin = 298.5999
				xmax = 298.6699
				text = "sp"
			intervals [2599]:
				xmin = 298.6699
				xmax = 304.7549
				text = ""
			intervals [2600]:
				xmin = 304.7549
				xmax = 304.9549
				text = "AY1"
			intervals [2601]:
				xmin = 304.9549
				xmax = 305.0149
				text = "W"
			intervals [2602]:
				xmin = 305.0149
				xmax = 305.0449
				text = "AH0"
			intervals [2603]:
				xmin = 305.0449
				xmax = 305.1949
				text = "Z"
			intervals [2604]:
				xmin = 305.1949
				xmax = 305.8875
				text = ""
			intervals [2605]:
				xmin = 305.8875
				xmax = 305.9175
				text = "sil"
			intervals [2606]:
				xmin = 305.9175
				xmax = 305.9875
				text = "N"
			intervals [2607]:
				xmin = 305.9875
				xmax = 306.2275
				text = "OW1"
			intervals [2608]:
				xmin = 306.2275
				xmax = 306.3175
				text = "G"
			intervals [2609]:
				xmin = 306.3175
				xmax = 306.4175
				text = "OW1"
			intervals [2610]:
				xmin = 306.4175
				xmax = 306.4875
				text = "G"
			intervals [2611]:
				xmin = 306.4875
				xmax = 306.5875
				text = "OW1"
			intervals [2612]:
				xmin = 306.5875
				xmax = 306.6975
				text = "K"
			intervals [2613]:
				xmin = 306.6975
				xmax = 306.7975
				text = "EY1"
			intervals [2614]:
				xmin = 306.7975
				xmax = 306.8875
				text = "M"
			intervals [2615]:
				xmin = 306.8875
				xmax = 307.0075
				text = "AE1"
			intervals [2616]:
				xmin = 307.0075
				xmax = 307.0975
				text = "F"
			intervals [2617]:
				xmin = 307.0975
				xmax = 307.1475
				text = "T"
			intervals [2618]:
				xmin = 307.1475
				xmax = 307.2175
				text = "ER0"
			intervals [2619]:
				xmin = 307.2175
				xmax = 307.3075
				text = "AY1"
			intervals [2620]:
				xmin = 307.3075
				xmax = 307.3775
				text = "W"
			intervals [2621]:
				xmin = 307.3775
				xmax = 307.4075
				text = "AH0"
			intervals [2622]:
				xmin = 307.4075
				xmax = 307.4775
				text = "Z"
			intervals [2623]:
				xmin = 307.4775
				xmax = 307.5575
				text = "AW1"
			intervals [2624]:
				xmin = 307.5575
				xmax = 307.6175
				text = "T"
			intervals [2625]:
				xmin = 307.6175
				xmax = 307.6475
				text = "AH1"
			intervals [2626]:
				xmin = 307.6475
				xmax = 307.6775
				text = "V"
			intervals [2627]:
				xmin = 307.6775
				xmax = 307.7075
				text = "HH"
			intervals [2628]:
				xmin = 307.7075
				xmax = 307.8475
				text = "AY1"
			intervals [2629]:
				xmin = 307.8475
				xmax = 307.9675
				text = "S"
			intervals [2630]:
				xmin = 307.9675
				xmax = 308.0175
				text = "K"
			intervals [2631]:
				xmin = 308.0175
				xmax = 308.0675
				text = "UW1"
			intervals [2632]:
				xmin = 308.0675
				xmax = 308.1575
				text = "L"
			intervals [2633]:
				xmin = 308.1575
				xmax = 308.3369
				text = ""
			intervals [2634]:
				xmin = 308.3369
				xmax = 308.3869
				text = "sil"
			intervals [2635]:
				xmin = 308.3869
				xmax = 308.4669
				text = "W"
			intervals [2636]:
				xmin = 308.4669
				xmax = 308.5069
				text = "IY1"
			intervals [2637]:
				xmin = 308.5069
				xmax = 308.5369
				text = "D"
			intervals [2638]:
				xmin = 308.5369
				xmax = 308.5869
				text = "IH1"
			intervals [2639]:
				xmin = 308.5869
				xmax = 308.6169
				text = "N"
			intervals [2640]:
				xmin = 308.6169
				xmax = 308.6469
				text = "T"
			intervals [2641]:
				xmin = 308.6469
				xmax = 308.6869
				text = "HH"
			intervals [2642]:
				xmin = 308.6869
				xmax = 308.7569
				text = "AE1"
			intervals [2643]:
				xmin = 308.7569
				xmax = 308.8069
				text = "V"
			intervals [2644]:
				xmin = 308.8069
				xmax = 308.8769
				text = "G"
			intervals [2645]:
				xmin = 308.8769
				xmax = 308.9869
				text = "OW1"
			intervals [2646]:
				xmin = 308.9869
				xmax = 309.0469
				text = "G"
			intervals [2647]:
				xmin = 309.0469
				xmax = 309.1469
				text = "OW1"
			intervals [2648]:
				xmin = 309.1469
				xmax = 309.2069
				text = "DH"
			intervals [2649]:
				xmin = 309.2069
				xmax = 309.2469
				text = "EH1"
			intervals [2650]:
				xmin = 309.2469
				xmax = 309.3269
				text = "N"
			intervals [2651]:
				xmin = 309.3269
				xmax = 309.3569
				text = "sp"
			intervals [2652]:
				xmin = 309.3569
				xmax = 310.1107
				text = ""
			intervals [2653]:
				xmin = 310.1107
				xmax = 310.3007
				text = "AY1"
			intervals [2654]:
				xmin = 310.3007
				xmax = 310.3907
				text = "W"
			intervals [2655]:
				xmin = 310.3907
				xmax = 310.4307
				text = "AH0"
			intervals [2656]:
				xmin = 310.4307
				xmax = 310.6207
				text = "Z"
			intervals [2657]:
				xmin = 310.6207
				xmax = 310.7124
				text = ""
			intervals [2658]:
				xmin = 310.7124
				xmax = 310.7624
				text = "sil"
			intervals [2659]:
				xmin = 310.7624
				xmax = 310.8824
				text = "AY1"
			intervals [2660]:
				xmin = 310.8824
				xmax = 311.3458
				text = "sp"
			intervals [2661]:
				xmin = 311.3458
				xmax = 311.4758
				text = "AY1"
			intervals [2662]:
				xmin = 311.4758
				xmax = 311.5158
				text = "W"
			intervals [2663]:
				xmin = 311.5158
				xmax = 311.6958
				text = "AA1"
			intervals [2664]:
				xmin = 311.6958
				xmax = 311.7258
				text = "Z"
			intervals [2665]:
				xmin = 311.7258
				xmax = 311.7858
				text = "G"
			intervals [2666]:
				xmin = 311.7858
				xmax = 311.8258
				text = "G"
			intervals [2667]:
				xmin = 311.8258
				xmax = 311.9658
				text = "AO1"
			intervals [2668]:
				xmin = 311.9658
				xmax = 312.0158
				text = "N"
			intervals [2669]:
				xmin = 312.0158
				xmax = 312.0458
				text = "AH0"
			intervals [2670]:
				xmin = 312.0458
				xmax = 312.0758
				text = "N"
			intervals [2671]:
				xmin = 312.0758
				xmax = 312.1658
				text = "K"
			intervals [2672]:
				xmin = 312.1658
				xmax = 312.2558
				text = "EY1"
			intervals [2673]:
				xmin = 312.2558
				xmax = 312.3958
				text = "M"
			intervals [2674]:
				xmin = 312.3958
				xmax = 312.5358
				text = "AY1"
			intervals [2675]:
				xmin = 312.5358
				xmax = 312.5658
				text = "HH"
			intervals [2676]:
				xmin = 312.5658
				xmax = 312.6558
				text = "AE1"
			intervals [2677]:
				xmin = 312.6558
				xmax = 312.7358
				text = "D"
			intervals [2678]:
				xmin = 312.7358
				xmax = 312.8358
				text = "G"
			intervals [2679]:
				xmin = 312.8358
				xmax = 312.9458
				text = "AO1"
			intervals [2680]:
				xmin = 312.9458
				xmax = 312.9758
				text = "N"
			intervals [2681]:
				xmin = 312.9758
				xmax = 313.0058
				text = "AH0"
			intervals [2682]:
				xmin = 313.0058
				xmax = 313.0358
				text = "N"
			intervals [2683]:
				xmin = 313.0358
				xmax = 313.1158
				text = "K"
			intervals [2684]:
				xmin = 313.1158
				xmax = 313.1558
				text = "AH1"
			intervals [2685]:
				xmin = 313.1558
				xmax = 313.2258
				text = "M"
			intervals [2686]:
				xmin = 313.2258
				xmax = 313.2758
				text = "B"
			intervals [2687]:
				xmin = 313.2758
				xmax = 313.4358
				text = "AE1"
			intervals [2688]:
				xmin = 313.4358
				xmax = 313.5558
				text = "K"
			intervals [2689]:
				xmin = 313.5558
				xmax = 313.6058
				text = "Y"
			intervals [2690]:
				xmin = 313.6058
				xmax = 313.7758
				text = "AE1"
			intervals [2691]:
				xmin = 313.7758
				xmax = 314.1786
				text = "sp"
			intervals [2692]:
				xmin = 314.1786
				xmax = 314.2286
				text = "Y"
			intervals [2693]:
				xmin = 314.2286
				xmax = 314.3386
				text = "AE1"
			intervals [2694]:
				xmin = 314.3386
				xmax = 314.3686
				text = "sp"
			intervals [2695]:
				xmin = 314.3686
				xmax = 314.4386
				text = "G"
			intervals [2696]:
				xmin = 314.4386
				xmax = 314.5386
				text = "OW1"
			intervals [2697]:
				xmin = 314.5386
				xmax = 314.6186
				text = "G"
			intervals [2698]:
				xmin = 314.6186
				xmax = 314.7186
				text = "OW1"
			intervals [2699]:
				xmin = 314.7186
				xmax = 315.273
				text = "sp"
			intervals [2700]:
				xmin = 315.273
				xmax = 315.383
				text = "S"
			intervals [2701]:
				xmin = 315.383
				xmax = 315.463
				text = "L"
			intervals [2702]:
				xmin = 315.463
				xmax = 315.523
				text = "EY1"
			intervals [2703]:
				xmin = 315.523
				xmax = 315.583
				text = "T"
			intervals [2704]:
				xmin = 315.583
				xmax = 315.693
				text = "S"
			intervals [2705]:
				xmin = 315.693
				xmax = 315.733
				text = "sp"
			intervals [2706]:
				xmin = 315.733
				xmax = 315.843
				text = "L"
			intervals [2707]:
				xmin = 315.843
				xmax = 315.923
				text = "EY1"
			intervals [2708]:
				xmin = 315.923
				xmax = 315.973
				text = "T"
			intervals [2709]:
				xmin = 315.973
				xmax = 316.083
				text = "S"
			intervals [2710]:
				xmin = 316.083
				xmax = 316.173
				text = "EH1"
			intervals [2711]:
				xmin = 316.173
				xmax = 316.223
				text = "V"
			intervals [2712]:
				xmin = 316.223
				xmax = 316.253
				text = "AH0"
			intervals [2713]:
				xmin = 316.253
				xmax = 316.313
				text = "N"
			intervals [2714]:
				xmin = 316.313
				xmax = 316.353
				text = "T"
			intervals [2715]:
				xmin = 316.353
				xmax = 316.453
				text = "IY0"
			intervals [2716]:
				xmin = 316.453
				xmax = 316.573
				text = "Z"
			intervals [2717]:
				xmin = 316.573
				xmax = 316.623
				text = "R"
			intervals [2718]:
				xmin = 316.623
				xmax = 316.753
				text = "AY1"
			intervals [2719]:
				xmin = 316.753
				xmax = 316.783
				text = "T"
			intervals [2720]:
				xmin = 316.783
				xmax = 316.813
				text = "sp"
			intervals [2721]:
				xmin = 316.813
				xmax = 317.0168
				text = ""
			intervals [2722]:
				xmin = 317.0168
				xmax = 317.0768
				text = "DH"
			intervals [2723]:
				xmin = 317.0768
				xmax = 317.1168
				text = "AH0"
			intervals [2724]:
				xmin = 317.1168
				xmax = 317.1568
				text = "T"
			intervals [2725]:
				xmin = 317.1568
				xmax = 317.2468
				text = "S"
			intervals [2726]:
				xmin = 317.2468
				xmax = 317.2868
				text = "R"
			intervals [2727]:
				xmin = 317.2868
				xmax = 317.3568
				text = "AY1"
			intervals [2728]:
				xmin = 317.3568
				xmax = 317.4068
				text = "T"
			intervals [2729]:
				xmin = 317.4068
				xmax = 318.6167
				text = ""
			intervals [2730]:
				xmin = 318.6167
				xmax = 318.6567
				text = "sil"
			intervals [2731]:
				xmin = 318.6567
				xmax = 318.7367
				text = "Y"
			intervals [2732]:
				xmin = 318.7367
				xmax = 318.9167
				text = "AE1"
			intervals [2733]:
				xmin = 318.9167
				xmax = 319.5174
				text = "sp"
			intervals [2734]:
				xmin = 319.5174
				xmax = 319.5574
				text = "Y"
			intervals [2735]:
				xmin = 319.5574
				xmax = 319.6874
				text = "AE1"
			intervals [2736]:
				xmin = 319.6874
				xmax = 322.9123
				text = "sp"
			intervals [2737]:
				xmin = 322.9123
				xmax = 323.0223
				text = "N"
			intervals [2738]:
				xmin = 323.0223
				xmax = 323.2623
				text = "OW1"
			intervals [2739]:
				xmin = 323.2623
				xmax = 323.3223
				text = "AY1"
			intervals [2740]:
				xmin = 323.3223
				xmax = 323.3923
				text = "W"
			intervals [2741]:
				xmin = 323.3923
				xmax = 323.4323
				text = "AH0"
			intervals [2742]:
				xmin = 323.4323
				xmax = 323.5023
				text = "Z"
			intervals [2743]:
				xmin = 323.5023
				xmax = 323.5623
				text = "N"
			intervals [2744]:
				xmin = 323.5623
				xmax = 323.6223
				text = "AA1"
			intervals [2745]:
				xmin = 323.6223
				xmax = 323.7423
				text = "T"
			intervals [2746]:
				xmin = 323.7423
				xmax = 324.1778
				text = ""
			intervals [2747]:
				xmin = 324.1778
				xmax = 324.2178
				text = "sil"
			intervals [2748]:
				xmin = 324.2178
				xmax = 324.2878
				text = "N"
			intervals [2749]:
				xmin = 324.2878
				xmax = 324.4478
				text = "OW1"
			intervals [2750]:
				xmin = 324.4478
				xmax = 324.5978
				text = "sp"
			intervals [2751]:
				xmin = 324.5978
				xmax = 324.6478
				text = "N"
			intervals [2752]:
				xmin = 324.6478
				xmax = 324.8178
				text = "OW1"
			intervals [2753]:
				xmin = 324.8178
				xmax = 324.8478
				text = "sp"
			intervals [2754]:
				xmin = 324.8478
				xmax = 324.8778
				text = "AY1"
			intervals [2755]:
				xmin = 324.8778
				xmax = 324.9478
				text = "W"
			intervals [2756]:
				xmin = 324.9478
				xmax = 324.9778
				text = "AO1"
			intervals [2757]:
				xmin = 324.9778
				xmax = 325.0878
				text = "Z"
			intervals [2758]:
				xmin = 325.0878
				xmax = 325.1278
				text = "N"
			intervals [2759]:
				xmin = 325.1278
				xmax = 325.1578
				text = "AA1"
			intervals [2760]:
				xmin = 325.1578
				xmax = 325.2078
				text = "T"
			intervals [2761]:
				xmin = 325.2078
				xmax = 325.4178
				text = "sp"
			intervals [2762]:
				xmin = 325.4178
				xmax = 329.9796
				text = ""
			intervals [2763]:
				xmin = 329.9796
				xmax = 330.1296
				text = "AY1"
			intervals [2764]:
				xmin = 330.1296
				xmax = 330.2396
				text = "M"
			intervals [2765]:
				xmin = 330.2396
				xmax = 330.2696
				text = "N"
			intervals [2766]:
				xmin = 330.2696
				xmax = 330.5596
				text = "sp"
			intervals [2767]:
				xmin = 330.5596
				xmax = 330.6196
				text = "B"
			intervals [2768]:
				xmin = 330.6196
				xmax = 330.8296
				text = "OW1"
			intervals [2769]:
				xmin = 330.8296
				xmax = 330.9396
				text = "TH"
			intervals [2770]:
				xmin = 330.9396
				xmax = 330.9996
				text = "AY1"
			intervals [2771]:
				xmin = 330.9996
				xmax = 331.0796
				text = "M"
			intervals [2772]:
				xmin = 331.0796
				xmax = 331.1896
				text = "IY1"
			intervals [2773]:
				xmin = 331.1896
				xmax = 331.2896
				text = "N"
			intervals [2774]:
				xmin = 331.2896
				xmax = 331.5296
				text = "AY1"
			intervals [2775]:
				xmin = 331.5296
				xmax = 331.6096
				text = "AY1"
			intervals [2776]:
				xmin = 331.6096
				xmax = 331.6996
				text = "L"
			intervals [2777]:
				xmin = 331.6996
				xmax = 331.7796
				text = "AY1"
			intervals [2778]:
				xmin = 331.7796
				xmax = 331.8796
				text = "K"
			intervals [2779]:
				xmin = 331.8796
				xmax = 331.9096
				text = "IH1"
			intervals [2780]:
				xmin = 331.9096
				xmax = 331.9796
				text = "T"
			intervals [2781]:
				xmin = 331.9796
				xmax = 332.0196
				text = "B"
			intervals [2782]:
				xmin = 332.0196
				xmax = 332.0796
				text = "IH0"
			intervals [2783]:
				xmin = 332.0796
				xmax = 332.1596
				text = "K"
			intervals [2784]:
				xmin = 332.1596
				xmax = 332.2496
				text = "AH1"
			intervals [2785]:
				xmin = 332.2496
				xmax = 332.4596
				text = "Z"
			intervals [2786]:
				xmin = 332.4596
				xmax = 332.5096
				text = "sp"
			intervals [2787]:
				xmin = 332.5096
				xmax = 332.6296
				text = "AY1"
			intervals [2788]:
				xmin = 332.6296
				xmax = 332.6896
				text = "L"
			intervals [2789]:
				xmin = 332.6896
				xmax = 332.7496
				text = "AY1"
			intervals [2790]:
				xmin = 332.7496
				xmax = 332.8596
				text = "K"
			intervals [2791]:
				xmin = 332.8596
				xmax = 332.9396
				text = "S"
			intervals [2792]:
				xmin = 332.9396
				xmax = 332.9996
				text = "AH1"
			intervals [2793]:
				xmin = 332.9996
				xmax = 333.0696
				text = "M"
			intervals [2794]:
				xmin = 333.0696
				xmax = 333.1296
				text = "AH1"
			intervals [2795]:
				xmin = 333.1296
				xmax = 333.1796
				text = "V"
			intervals [2796]:
				xmin = 333.1796
				xmax = 333.2096
				text = "IH0"
			intervals [2797]:
				xmin = 333.2096
				xmax = 333.2396
				text = "T"
			intervals [2798]:
				xmin = 333.2396
				xmax = 333.2696
				text = "B"
			intervals [2799]:
				xmin = 333.2696
				xmax = 333.3196
				text = "IH0"
			intervals [2800]:
				xmin = 333.3196
				xmax = 333.3896
				text = "K"
			intervals [2801]:
				xmin = 333.3896
				xmax = 333.4296
				text = "AA1"
			intervals [2802]:
				xmin = 333.4296
				xmax = 333.5096
				text = "Z"
			intervals [2803]:
				xmin = 333.5096
				xmax = 333.6096
				text = "AY1"
			intervals [2804]:
				xmin = 333.6096
				xmax = 333.7196
				text = "L"
			intervals [2805]:
				xmin = 333.7196
				xmax = 333.7996
				text = "AY1"
			intervals [2806]:
				xmin = 333.7996
				xmax = 333.9296
				text = "K"
			intervals [2807]:
				xmin = 333.9296
				xmax = 333.9896
				text = "IH1"
			intervals [2808]:
				xmin = 333.9896
				xmax = 334.0596
				text = "T"
			intervals [2809]:
				xmin = 334.0596
				xmax = 334.4434
				text = ""
			intervals [2810]:
				xmin = 334.4434
				xmax = 334.6134
				text = "AE1"
			intervals [2811]:
				xmin = 334.6134
				xmax = 334.7334
				text = "N"
			intervals [2812]:
				xmin = 334.7334
				xmax = 334.7934
				text = "DH"
			intervals [2813]:
				xmin = 334.7934
				xmax = 334.9134
				text = "EH1"
			intervals [2814]:
				xmin = 334.9134
				xmax = 335.1734
				text = "N"
			intervals [2815]:
				xmin = 335.1734
				xmax = 335.2034
				text = "sp"
			intervals [2816]:
				xmin = 335.2034
				xmax = 335.3634
				text = "Y"
			intervals [2817]:
				xmin = 335.3634
				xmax = 335.4234
				text = "UW1"
			intervals [2818]:
				xmin = 335.4234
				xmax = 335.4634
				text = "N"
			intervals [2819]:
				xmin = 335.4634
				xmax = 335.6734
				text = "OW1"
			intervals [2820]:
				xmin = 335.6734
				xmax = 335.9121
				text = "sp"
			intervals [2821]:
				xmin = 335.9121
				xmax = 335.9421
				text = "TH"
			intervals [2822]:
				xmin = 335.9421
				xmax = 336.1821
				text = "sp"
			intervals [2823]:
				xmin = 336.1821
				xmax = 336.2521
				text = "DH"
			intervals [2824]:
				xmin = 336.2521
				xmax = 336.3121
				text = "AH0"
			intervals [2825]:
				xmin = 336.3121
				xmax = 336.5221
				text = "T"
			intervals [2826]:
				xmin = 336.5221
				xmax = 336.5821
				text = "DH"
			intervals [2827]:
				xmin = 336.5821
				xmax = 336.7121
				text = "AE1"
			intervals [2828]:
				xmin = 336.7121
				xmax = 336.9321
				text = "T"
			intervals [2829]:
				xmin = 336.9321
				xmax = 337.0521
				text = "AY1"
			intervals [2830]:
				xmin = 337.0521
				xmax = 337.1521
				text = "L"
			intervals [2831]:
				xmin = 337.1521
				xmax = 337.2621
				text = "AY1"
			intervals [2832]:
				xmin = 337.2621
				xmax = 337.3821
				text = "K"
			intervals [2833]:
				xmin = 337.3821
				xmax = 337.4421
				text = "IH1"
			intervals [2834]:
				xmin = 337.4421
				xmax = 337.5521
				text = "Z"
			intervals [2835]:
				xmin = 337.5521
				xmax = 337.6121
				text = "Y"
			intervals [2836]:
				xmin = 337.6121
				xmax = 337.6921
				text = "UW1"
			intervals [2837]:
				xmin = 337.6921
				xmax = 337.7821
				text = "ZH"
			intervals [2838]:
				xmin = 337.7821
				xmax = 337.8521
				text = "AH0"
			intervals [2839]:
				xmin = 337.8521
				xmax = 337.9121
				text = "L"
			intervals [2840]:
				xmin = 337.9121
				xmax = 338.0221
				text = "IY0"
			intervals [2841]:
				xmin = 338.0221
				xmax = 338.3415
				text = "sp"
			intervals [2842]:
				xmin = 338.3415
				xmax = 338.4515
				text = "M"
			intervals [2843]:
				xmin = 338.4515
				xmax = 338.5415
				text = "AO1"
			intervals [2844]:
				xmin = 338.5415
				xmax = 338.6015
				text = "R"
			intervals [2845]:
				xmin = 338.6015
				xmax = 338.7115
				text = "T"
			intervals [2846]:
				xmin = 338.7115
				xmax = 338.7415
				text = "R"
			intervals [2847]:
				xmin = 338.7415
				xmax = 338.7815
				text = "AH0"
			intervals [2848]:
				xmin = 338.7815
				xmax = 338.8515
				text = "D"
			intervals [2849]:
				xmin = 338.8515
				xmax = 338.9415
				text = "IH1"
			intervals [2850]:
				xmin = 338.9415
				xmax = 339.0915
				text = "SH"
			intervals [2851]:
				xmin = 339.0915
				xmax = 339.1215
				text = "AH0"
			intervals [2852]:
				xmin = 339.1215
				xmax = 339.1715
				text = "N"
			intervals [2853]:
				xmin = 339.1715
				xmax = 339.2015
				text = "AH0"
			intervals [2854]:
				xmin = 339.2015
				xmax = 339.6615
				text = "L"
			intervals [2855]:
				xmin = 339.6615
				xmax = 340.1107
				text = ""
			intervals [2856]:
				xmin = 340.1107
				xmax = 340.1507
				text = "sil"
			intervals [2857]:
				xmin = 340.1507
				xmax = 340.2707
				text = "AE1"
			intervals [2858]:
				xmin = 340.2707
				xmax = 340.4407
				text = "N"
			intervals [2859]:
				xmin = 340.4407
				xmax = 340.5107
				text = "D"
			intervals [2860]:
				xmin = 340.5107
				xmax = 340.5907
				text = "AE1"
			intervals [2861]:
				xmin = 340.5907
				xmax = 340.6707
				text = "N"
			intervals [2862]:
				xmin = 340.6707
				xmax = 340.7507
				text = "M"
			intervals [2863]:
				xmin = 340.7507
				xmax = 340.8107
				text = "AO1"
			intervals [2864]:
				xmin = 340.8107
				xmax = 340.9707
				text = "R"
			intervals [2865]:
				xmin = 340.9707
				xmax = 341.2504
				text = ""
			intervals [2866]:
				xmin = 341.2504
				xmax = 341.3704
				text = "K"
			intervals [2867]:
				xmin = 341.3704
				xmax = 341.4004
				text = "EH2"
			intervals [2868]:
				xmin = 341.4004
				xmax = 341.4604
				text = "R"
			intervals [2869]:
				xmin = 341.4604
				xmax = 341.5004
				text = "AH0"
			intervals [2870]:
				xmin = 341.5004
				xmax = 341.5304
				text = "K"
			intervals [2871]:
				xmin = 341.5304
				xmax = 341.5904
				text = "T"
			intervals [2872]:
				xmin = 341.5904
				xmax = 341.6604
				text = "ER0"
			intervals [2873]:
				xmin = 341.6604
				xmax = 341.7104
				text = "IH1"
			intervals [2874]:
				xmin = 341.7104
				xmax = 341.7704
				text = "S"
			intervals [2875]:
				xmin = 341.7704
				xmax = 341.8504
				text = "T"
			intervals [2876]:
				xmin = 341.8504
				xmax = 341.9004
				text = "IH0"
			intervals [2877]:
				xmin = 341.9004
				xmax = 341.9804
				text = "K"
			intervals [2878]:
				xmin = 341.9804
				xmax = 342.1704
				text = "AH1"
			intervals [2879]:
				xmin = 342.1704
				xmax = 342.4004
				text = "V"
			intervals [2880]:
				xmin = 342.4004
				xmax = 342.7866
				text = ""
			intervals [2881]:
				xmin = 342.7866
				xmax = 342.8566
				text = "sil"
			intervals [2882]:
				xmin = 342.8566
				xmax = 342.9066
				text = "W"
			intervals [2883]:
				xmin = 342.9066
				xmax = 342.9466
				text = "sp"
			intervals [2884]:
				xmin = 342.9466
				xmax = 343.0966
				text = "HH"
			intervals [2885]:
				xmin = 343.0966
				xmax = 343.2266
				text = "AW1"
			intervals [2886]:
				xmin = 343.2266
				xmax = 343.2566
				text = "IH0"
			intervals [2887]:
				xmin = 343.2566
				xmax = 343.3066
				text = "T"
			intervals [2888]:
				xmin = 343.3066
				xmax = 343.3966
				text = "S"
			intervals [2889]:
				xmin = 343.3966
				xmax = 343.4566
				text = "T"
			intervals [2890]:
				xmin = 343.4566
				xmax = 343.5466
				text = "AA1"
			intervals [2891]:
				xmin = 343.5466
				xmax = 343.5866
				text = "R"
			intervals [2892]:
				xmin = 343.5866
				xmax = 343.6266
				text = "T"
			intervals [2893]:
				xmin = 343.6266
				xmax = 343.6666
				text = "IH0"
			intervals [2894]:
				xmin = 343.6666
				xmax = 343.6966
				text = "D"
			intervals [2895]:
				xmin = 343.6966
				xmax = 343.7366
				text = "HH"
			intervals [2896]:
				xmin = 343.7366
				xmax = 343.8266
				text = "IY1"
			intervals [2897]:
				xmin = 343.8266
				xmax = 343.8766
				text = "R"
			intervals [2898]:
				xmin = 343.8766
				xmax = 343.9066
				text = "IH0"
			intervals [2899]:
				xmin = 343.9066
				xmax = 343.9666
				text = "N"
			intervals [2900]:
				xmin = 343.9666
				xmax = 344.0266
				text = "D"
			intervals [2901]:
				xmin = 344.0266
				xmax = 344.1266
				text = "IY1"
			intervals [2902]:
				xmin = 344.1266
				xmax = 344.2566
				text = "S"
			intervals [2903]:
				xmin = 344.2566
				xmax = 344.3266
				text = "IY1"
			intervals [2904]:
				xmin = 344.3266
				xmax = 344.3566
				text = "AH0"
			intervals [2905]:
				xmin = 344.3566
				xmax = 344.3966
				text = "N"
			intervals [2906]:
				xmin = 344.3966
				xmax = 344.4666
				text = "W"
			intervals [2907]:
				xmin = 344.4666
				xmax = 344.4966
				text = "AH1"
			intervals [2908]:
				xmin = 344.4966
				xmax = 344.5266
				text = "T"
			intervals [2909]:
				xmin = 344.5266
				xmax = 344.5566
				text = "IH0"
			intervals [2910]:
				xmin = 344.5566
				xmax = 344.5866
				text = "T"
			intervals [2911]:
				xmin = 344.5866
				xmax = 344.6166
				text = "W"
			intervals [2912]:
				xmin = 344.6166
				xmax = 344.6566
				text = "AH0"
			intervals [2913]:
				xmin = 344.6566
				xmax = 344.7166
				text = "Z"
			intervals [2914]:
				xmin = 344.7166
				xmax = 344.8366
				text = "AO1"
			intervals [2915]:
				xmin = 344.8366
				xmax = 344.8666
				text = "L"
			intervals [2916]:
				xmin = 344.8666
				xmax = 344.9266
				text = "AH0"
			intervals [2917]:
				xmin = 344.9266
				xmax = 344.9966
				text = "B"
			intervals [2918]:
				xmin = 344.9966
				xmax = 345.0466
				text = "AW1"
			intervals [2919]:
				xmin = 345.0466
				xmax = 345.1566
				text = "T"
			intervals [2920]:
				xmin = 345.1566
				xmax = 347.5807
				text = "sp"
			intervals [2921]:
				xmin = 347.5807
				xmax = 347.6607
				text = "Y"
			intervals [2922]:
				xmin = 347.6607
				xmax = 347.7907
				text = "AE1"
			intervals [2923]:
				xmin = 347.7907
				xmax = 347.8607
				text = "sp"
			intervals [2924]:
				xmin = 347.8607
				xmax = 348.2203
				text = ""
			intervals [2925]:
				xmin = 348.2203
				xmax = 348.2903
				text = "DH"
			intervals [2926]:
				xmin = 348.2903
				xmax = 348.3203
				text = "EY1"
			intervals [2927]:
				xmin = 348.3203
				xmax = 348.3503
				text = "D"
			intervals [2928]:
				xmin = 348.3503
				xmax = 348.3803
				text = "AH1"
			intervals [2929]:
				xmin = 348.3803
				xmax = 348.4103
				text = "B"
			intervals [2930]:
				xmin = 348.4103
				xmax = 348.4403
				text = "AH0"
			intervals [2931]:
				xmin = 348.4403
				xmax = 348.4703
				text = "L"
			intervals [2932]:
				xmin = 348.4703
				xmax = 348.5103
				text = "Y"
			intervals [2933]:
				xmin = 348.5103
				xmax = 348.5503
				text = "UW0"
			intervals [2934]:
				xmin = 348.5503
				xmax = 348.6103
				text = "DH"
			intervals [2935]:
				xmin = 348.6103
				xmax = 348.6803
				text = "EY1"
			intervals [2936]:
				xmin = 348.6803
				xmax = 348.7103
				text = "W"
			intervals [2937]:
				xmin = 348.7103
				xmax = 348.8703
				text = "ER0"
			intervals [2938]:
				xmin = 348.8703
				xmax = 348.9203
				text = "sp"
			intervals [2939]:
				xmin = 348.9203
				xmax = 349.2255
				text = ""
			intervals [2940]:
				xmin = 349.2255
				xmax = 349.3155
				text = "DH"
			intervals [2941]:
				xmin = 349.3155
				xmax = 349.3955
				text = "EY1"
			intervals [2942]:
				xmin = 349.3955
				xmax = 349.4355
				text = "W"
			intervals [2943]:
				xmin = 349.4355
				xmax = 349.4755
				text = "ER0"
			intervals [2944]:
				xmin = 349.4755
				xmax = 349.5055
				text = "sp"
			intervals [2945]:
				xmin = 349.5055
				xmax = 349.5555
				text = "DH"
			intervals [2946]:
				xmin = 349.5555
				xmax = 349.6255
				text = "EY1"
			intervals [2947]:
				xmin = 349.6255
				xmax = 349.6755
				text = "W"
			intervals [2948]:
				xmin = 349.6755
				xmax = 349.7255
				text = "ER0"
			intervals [2949]:
				xmin = 349.7255
				xmax = 349.7755
				text = "L"
			intervals [2950]:
				xmin = 349.7755
				xmax = 349.8855
				text = "OW1"
			intervals [2951]:
				xmin = 349.8855
				xmax = 349.9555
				text = "K"
			intervals [2952]:
				xmin = 349.9555
				xmax = 350.0055
				text = "AH0"
			intervals [2953]:
				xmin = 350.0055
				xmax = 350.0855
				text = "L"
			intervals [2954]:
				xmin = 350.0855
				xmax = 350.1155
				text = "AH0"
			intervals [2955]:
				xmin = 350.1155
				xmax = 350.1555
				text = "N"
			intervals [2956]:
				xmin = 350.1555
				xmax = 350.1955
				text = "DH"
			intervals [2957]:
				xmin = 350.1955
				xmax = 350.2555
				text = "EY1"
			intervals [2958]:
				xmin = 350.2555
				xmax = 350.3255
				text = "W"
			intervals [2959]:
				xmin = 350.3255
				xmax = 350.4755
				text = "ER1"
			intervals [2960]:
				xmin = 350.4755
				xmax = 350.5255
				text = "sp"
			intervals [2961]:
				xmin = 350.5255
				xmax = 350.5655
				text = "Y"
			intervals [2962]:
				xmin = 350.5655
				xmax = 350.6655
				text = "UW1"
			intervals [2963]:
				xmin = 350.6655
				xmax = 350.6955
				text = "N"
			intervals [2964]:
				xmin = 350.6955
				xmax = 350.7955
				text = "OW1"
			intervals [2965]:
				xmin = 350.7955
				xmax = 350.8755
				text = "DH"
			intervals [2966]:
				xmin = 350.8755
				xmax = 350.9455
				text = "EY1"
			intervals [2967]:
				xmin = 350.9455
				xmax = 350.9755
				text = "W"
			intervals [2968]:
				xmin = 350.9755
				xmax = 351.0055
				text = "ER1"
			intervals [2969]:
				xmin = 351.0055
				xmax = 351.0355
				text = "AH0"
			intervals [2970]:
				xmin = 351.0355
				xmax = 351.1355
				text = "P"
			intervals [2971]:
				xmin = 351.1355
				xmax = 351.2155
				text = "AA1"
			intervals [2972]:
				xmin = 351.2155
				xmax = 351.2655
				text = "R"
			intervals [2973]:
				xmin = 351.2655
				xmax = 351.2955
				text = "T"
			intervals [2974]:
				xmin = 351.2955
				xmax = 351.3255
				text = "AH0"
			intervals [2975]:
				xmin = 351.3255
				xmax = 351.3655
				text = "V"
			intervals [2976]:
				xmin = 351.3655
				xmax = 351.4055
				text = "DH"
			intervals [2977]:
				xmin = 351.4055
				xmax = 351.5055
				text = "AE1"
			intervals [2978]:
				xmin = 351.5055
				xmax = 351.6255
				text = "T"
			intervals [2979]:
				xmin = 351.6255
				xmax = 351.8205
				text = ""
			intervals [2980]:
				xmin = 351.8205
				xmax = 351.9605
				text = "sil"
			intervals [2981]:
				xmin = 351.9605
				xmax = 352.1805
				text = "ER0"
			intervals [2982]:
				xmin = 352.1805
				xmax = 352.2805
				text = "IH1"
			intervals [2983]:
				xmin = 352.2805
				xmax = 352.3605
				text = "JH"
			intervals [2984]:
				xmin = 352.3605
				xmax = 352.4205
				text = "AH0"
			intervals [2985]:
				xmin = 352.4205
				xmax = 352.4805
				text = "N"
			intervals [2986]:
				xmin = 352.4805
				xmax = 352.5305
				text = "AH0"
			intervals [2987]:
				xmin = 352.5305
				xmax = 352.9005
				text = "L"
			intervals [2988]:
				xmin = 352.9005
				xmax = 353.392
				text = ""
			intervals [2989]:
				xmin = 353.392
				xmax = 353.472
				text = "D"
			intervals [2990]:
				xmin = 353.472
				xmax = 353.502
				text = "IH0"
			intervals [2991]:
				xmin = 353.502
				xmax = 353.652
				text = "V"
			intervals [2992]:
				xmin = 353.652
				xmax = 353.732
				text = "EH1"
			intervals [2993]:
				xmin = 353.732
				xmax = 353.812
				text = "L"
			intervals [2994]:
				xmin = 353.812
				xmax = 353.852
				text = "AH0"
			intervals [2995]:
				xmin = 353.852
				xmax = 353.902
				text = "P"
			intervals [2996]:
				xmin = 353.902
				xmax = 353.972
				text = "M"
			intervals [2997]:
				xmin = 353.972
				xmax = 354.002
				text = "AH0"
			intervals [2998]:
				xmin = 354.002
				xmax = 354.032
				text = "N"
			intervals [2999]:
				xmin = 354.032
				xmax = 354.082
				text = "T"
			intervals [3000]:
				xmin = 354.082
				xmax = 354.252
				text = "AH1"
			intervals [3001]:
				xmin = 354.252
				xmax = 354.332
				text = "V"
			intervals [3002]:
				xmin = 354.332
				xmax = 354.532
				text = "sp"
			intervals [3003]:
				xmin = 354.532
				xmax = 354.692
				text = "AH1"
			intervals [3004]:
				xmin = 354.692
				xmax = 354.792
				text = "V"
			intervals [3005]:
				xmin = 354.792
				xmax = 354.882
				text = "sp"
			intervals [3006]:
				xmin = 354.882
				xmax = 354.962
				text = "AH1"
			intervals [3007]:
				xmin = 354.962
				xmax = 355.042
				text = "V"
			intervals [3008]:
				xmin = 355.042
				xmax = 355.082
				text = "sp"
			intervals [3009]:
				xmin = 355.082
				xmax = 355.182
				text = "G"
			intervals [3010]:
				xmin = 355.182
				xmax = 355.312
				text = "OW1"
			intervals [3011]:
				xmin = 355.312
				xmax = 355.412
				text = "G"
			intervals [3012]:
				xmin = 355.412
				xmax = 355.552
				text = "OW1"
			intervals [3013]:
				xmin = 355.552
				xmax = 355.632
				text = "sp"
			intervals [3014]:
				xmin = 355.632
				xmax = 355.692
				text = "DH"
			intervals [3015]:
				xmin = 355.692
				xmax = 355.752
				text = "EY1"
			intervals [3016]:
				xmin = 355.752
				xmax = 355.802
				text = "W"
			intervals [3017]:
				xmin = 355.802
				xmax = 355.862
				text = "ER0"
			intervals [3018]:
				xmin = 355.862
				xmax = 355.992
				text = "P"
			intervals [3019]:
				xmin = 355.992
				xmax = 356.042
				text = "AA1"
			intervals [3020]:
				xmin = 356.042
				xmax = 356.072
				text = "R"
			intervals [3021]:
				xmin = 356.072
				xmax = 356.102
				text = "T"
			intervals [3022]:
				xmin = 356.102
				xmax = 356.142
				text = "AH0"
			intervals [3023]:
				xmin = 356.142
				xmax = 356.182
				text = "V"
			intervals [3024]:
				xmin = 356.182
				xmax = 356.262
				text = "W"
			intervals [3025]:
				xmin = 356.262
				xmax = 356.302
				text = "AH1"
			intervals [3026]:
				xmin = 356.302
				xmax = 356.332
				text = "N"
			intervals [3027]:
				xmin = 356.332
				xmax = 356.392
				text = "AH1"
			intervals [3028]:
				xmin = 356.392
				xmax = 356.422
				text = "V"
			intervals [3029]:
				xmin = 356.422
				xmax = 356.462
				text = "DH"
			intervals [3030]:
				xmin = 356.462
				xmax = 356.582
				text = "IY0"
			intervals [3031]:
				xmin = 356.582
				xmax = 356.612
				text = "sp"
			intervals [3032]:
				xmin = 356.612
				xmax = 356.662
				text = "ER0"
			intervals [3033]:
				xmin = 356.662
				xmax = 356.742
				text = "IH1"
			intervals [3034]:
				xmin = 356.742
				xmax = 356.792
				text = "JH"
			intervals [3035]:
				xmin = 356.792
				xmax = 356.822
				text = "AH0"
			intervals [3036]:
				xmin = 356.822
				xmax = 356.852
				text = "N"
			intervals [3037]:
				xmin = 356.852
				xmax = 356.902
				text = "AH0"
			intervals [3038]:
				xmin = 356.902
				xmax = 356.942
				text = "L"
			intervals [3039]:
				xmin = 356.942
				xmax = 357.042
				text = "sp"
			intervals [3040]:
				xmin = 357.042
				xmax = 357.082
				text = "G"
			intervals [3041]:
				xmin = 357.082
				xmax = 357.152
				text = "R"
			intervals [3042]:
				xmin = 357.152
				xmax = 357.202
				text = "UW1"
			intervals [3043]:
				xmin = 357.202
				xmax = 357.312
				text = "P"
			intervals [3044]:
				xmin = 357.312
				xmax = 357.432
				text = "S"
			intervals [3045]:
				xmin = 357.432
				xmax = 361.5582
				text = ""
			intervals [3046]:
				xmin = 361.5582
				xmax = 361.5882
				text = "sil"
			intervals [3047]:
				xmin = 361.5882
				xmax = 362.3482
				text = "spn"
			intervals [3048]:
				xmin = 362.3482
				xmax = 362.4113
				text = ""
			intervals [3049]:
				xmin = 362.4113
				xmax = 362.9513
				text = "AY1"
			intervals [3050]:
				xmin = 362.9513
				xmax = 363.0013
				text = "AY1"
			intervals [3051]:
				xmin = 363.0013
				xmax = 363.0513
				text = "D"
			intervals [3052]:
				xmin = 363.0513
				xmax = 363.1013
				text = "OW1"
			intervals [3053]:
				xmin = 363.1013
				xmax = 363.2013
				text = "N"
			intervals [3054]:
				xmin = 363.2013
				xmax = 363.2313
				text = "AY1"
			intervals [3055]:
				xmin = 363.2313
				xmax = 363.2613
				text = "D"
			intervals [3056]:
				xmin = 363.2613
				xmax = 363.2913
				text = "OW1"
			intervals [3057]:
				xmin = 363.2913
				xmax = 363.3213
				text = "N"
			intervals [3058]:
				xmin = 363.3213
				xmax = 363.3513
				text = "N"
			intervals [3059]:
				xmin = 363.3513
				xmax = 363.3813
				text = "OW1"
			intervals [3060]:
				xmin = 363.3813
				xmax = 363.4113
				text = "K"
			intervals [3061]:
				xmin = 363.4113
				xmax = 363.4413
				text = "AA1"
			intervals [3062]:
				xmin = 363.4413
				xmax = 363.5013
				text = "Z"
			intervals [3063]:
				xmin = 363.5013
				xmax = 363.5613
				text = "AY1"
			intervals [3064]:
				xmin = 363.5613
				xmax = 363.6213
				text = "M"
			intervals [3065]:
				xmin = 363.6213
				xmax = 363.6713
				text = "N"
			intervals [3066]:
				xmin = 363.6713
				xmax = 363.7413
				text = "AA1"
			intervals [3067]:
				xmin = 363.7413
				xmax = 363.8413
				text = "T"
			intervals [3068]:
				xmin = 363.8413
				xmax = 363.8913
				text = "DH"
			intervals [3069]:
				xmin = 363.8913
				xmax = 364.0313
				text = "AE1"
			intervals [3070]:
				xmin = 364.0313
				xmax = 364.0913
				text = "T"
			intervals [3071]:
				xmin = 364.0913
				xmax = 364.3585
				text = ""
			intervals [3072]:
				xmin = 364.3585
				xmax = 364.3885
				text = "sil"
			intervals [3073]:
				xmin = 364.3885
				xmax = 364.4985
				text = "AY1"
			intervals [3074]:
				xmin = 364.4985
				xmax = 364.6585
				text = "M"
			intervals [3075]:
				xmin = 364.6585
				xmax = 364.7285
				text = "AY1"
			intervals [3076]:
				xmin = 364.7285
				xmax = 364.7585
				text = "M"
			intervals [3077]:
				xmin = 364.7585
				xmax = 364.8085
				text = "sp"
			intervals [3078]:
				xmin = 364.8085
				xmax = 364.9285
				text = "AY1"
			intervals [3079]:
				xmin = 364.9285
				xmax = 364.9685
				text = "M"
			intervals [3080]:
				xmin = 364.9685
				xmax = 365.0285
				text = "N"
			intervals [3081]:
				xmin = 365.0285
				xmax = 365.0685
				text = "AA1"
			intervals [3082]:
				xmin = 365.0685
				xmax = 365.1485
				text = "T"
			intervals [3083]:
				xmin = 365.1485
				xmax = 365.1985
				text = "DH"
			intervals [3084]:
				xmin = 365.1985
				xmax = 365.2685
				text = "AE1"
			intervals [3085]:
				xmin = 365.2685
				xmax = 365.3285
				text = "T"
			intervals [3086]:
				xmin = 365.3285
				xmax = 365.4085
				text = "IH0"
			intervals [3087]:
				xmin = 365.4085
				xmax = 365.4885
				text = "N"
			intervals [3088]:
				xmin = 365.4885
				xmax = 365.6785
				text = "T"
			intervals [3089]:
				xmin = 365.6785
				xmax = 366.0285
[truncated: 286,688 more chars]
