# Supplementary material for: Considering Performance in the Automated and Manual Coding of Sociolinguistic Variables: Lessons From Variable (ING)
Source: Front Artif Intell. 2021 Apr 29;4:648543. doi: 10.3389/frai.2021.648543 (PMC8117961; doi:10.3389/frai.2021.648543)
Supplement: Supplementary file 6 [file Data_Sheet_6.ZIP › CORAAL_VARAligned_as_TextGrids_p2/DCB_se3_ag3_m_01_1.TextGrid]

File type = "ooTextFile"
Object class = "TextGrid"

xmin = 0.0
xmax = 3758.0998185941044
tiers? <exists>
size = 4
item []:
	item [1]:
		class = "IntervalTier"
		name = "DCB_se3_ag3_m_01 - words"
		xmin = 0.0
		xmax = 3758.0998185941044
		intervals: size = 14106
			intervals [1]:
				xmin = 0.0
				xmax = 2.970
				text = ""
			intervals [2]:
				xmin = 2.970
				xmax = 3.410
				text = "september"
			intervals [3]:
				xmin = 3.410
				xmax = 3.910
				text = "eighth"
			intervals [4]:
				xmin = 3.910
				xmax = 4.6167
				text = ""
			intervals [5]:
				xmin = 4.6167
				xmax = 5.0867
				text = "nineteen"
			intervals [6]:
				xmin = 5.0867
				xmax = 5.3167
				text = "eighty"
			intervals [7]:
				xmin = 5.3167
				xmax = 5.5267
				text = "two"
			intervals [8]:
				xmin = 5.5267
				xmax = 11.6651
				text = ""
			intervals [9]:
				xmin = 11.6651
				xmax = 11.7451
				text = "i"
			intervals [10]:
				xmin = 11.7451
				xmax = 11.9451
				text = "was"
			intervals [11]:
				xmin = 11.9451
				xmax = 12.3151
				text = "born"
			intervals [12]:
				xmin = 12.3151
				xmax = 12.6304
				text = ""
			intervals [13]:
				xmin = 12.6304
				xmax = 13.0804
				text = "um"
			intervals [14]:
				xmin = 13.0804
				xmax = 13.1204
				text = ""
			intervals [15]:
				xmin = 13.1204
				xmax = 13.3304
				text = "on"
			intervals [16]:
				xmin = 13.3304
				xmax = 13.6004
				text = "scott"
			intervals [17]:
				xmin = 13.6004
				xmax = 13.7404
				text = "air"
			intervals [18]:
				xmin = 13.7404
				xmax = 13.9904
				text = "force"
			intervals [19]:
				xmin = 13.9904
				xmax = 14.4204
				text = "base"
			intervals [20]:
				xmin = 14.4204
				xmax = 14.4504
				text = ""
			intervals [21]:
				xmin = 14.4504
				xmax = 14.5704
				text = "in"
			intervals [22]:
				xmin = 14.5704
				xmax = 14.8404
				text = "st"
			intervals [23]:
				xmin = 14.8404
				xmax = 15.3504
				text = "louis"
			intervals [24]:
				xmin = 15.3504
				xmax = 15.8772
				text = ""
			intervals [25]:
				xmin = 15.8772
				xmax = 16.0872
				text = "well"
			intervals [26]:
				xmin = 16.0872
				xmax = 16.1472
				text = ""
			intervals [27]:
				xmin = 16.1472
				xmax = 16.3272
				text = "in"
			intervals [28]:
				xmin = 16.3272
				xmax = 16.9072
				text = "illinois"
			intervals [29]:
				xmin = 16.9072
				xmax = 17.388
				text = ""
			intervals [30]:
				xmin = 17.388
				xmax = 17.488
				text = "it"
			intervals [31]:
				xmin = 17.488
				xmax = 17.708
				text = "wasn't"
			intervals [32]:
				xmin = 17.708
				xmax = 17.848
				text = "really"
			intervals [33]:
				xmin = 17.848
				xmax = 18.038
				text = "st"
			intervals [34]:
				xmin = 18.038
				xmax = 18.068
				text = ""
			intervals [35]:
				xmin = 18.068
				xmax = 18.348
				text = "louis"
			intervals [36]:
				xmin = 18.348
				xmax = 18.4064
				text = ""
			intervals [37]:
				xmin = 18.4064
				xmax = 18.5564
				text = "but"
			intervals [38]:
				xmin = 18.5564
				xmax = 18.6764
				text = "we"
			intervals [39]:
				xmin = 18.6764
				xmax = 18.7564
				text = "m-"
			intervals [40]:
				xmin = 18.7564
				xmax = 18.9714
				text = ""
			intervals [41]:
				xmin = 18.9714
				xmax = 19.0414
				text = "i"
			intervals [42]:
				xmin = 19.0414
				xmax = 19.2214
				text = "lived"
			intervals [43]:
				xmin = 19.2214
				xmax = 19.3414
				text = "in"
			intervals [44]:
				xmin = 19.3414
				xmax = 19.5514
				text = "st"
			intervals [45]:
				xmin = 19.5514
				xmax = 19.9614
				text = "louis"
			intervals [46]:
				xmin = 19.9614
				xmax = 20.1838
				text = ""
			intervals [47]:
				xmin = 20.1838
				xmax = 20.3438
				text = "um"
			intervals [48]:
				xmin = 20.3438
				xmax = 20.3838
				text = ""
			intervals [49]:
				xmin = 20.3838
				xmax = 20.4838
				text = "when"
			intervals [50]:
				xmin = 20.4838
				xmax = 20.5238
				text = "i"
			intervals [51]:
				xmin = 20.5238
				xmax = 20.6338
				text = "was"
			intervals [52]:
				xmin = 20.6338
				xmax = 20.7138
				text = ""
			intervals [53]:
				xmin = 20.7138
				xmax = 20.9538
				text = "after"
			intervals [54]:
				xmin = 20.9538
				xmax = 20.9838
				text = ""
			intervals [55]:
				xmin = 20.9838
				xmax = 21.0238
				text = "i"
			intervals [56]:
				xmin = 21.0238
				xmax = 21.0838
				text = ""
			intervals [57]:
				xmin = 21.0838
				xmax = 21.2238
				text = "was"
			intervals [58]:
				xmin = 21.2238
				xmax = 21.3238
				text = ""
			intervals [59]:
				xmin = 21.3238
				xmax = 21.4638
				text = "born"
			intervals [60]:
				xmin = 21.4638
				xmax = 21.4938
				text = ""
			intervals [61]:
				xmin = 21.4938
				xmax = 21.5838
				text = "there"
			intervals [62]:
				xmin = 21.5838
				xmax = 21.8613
				text = ""
			intervals [63]:
				xmin = 21.8613
				xmax = 22.1113
				text = "<unk>"
			intervals [64]:
				xmin = 22.1113
				xmax = 26.4409
				text = ""
			intervals [65]:
				xmin = 26.4409
				xmax = 26.5309
				text = "i"
			intervals [66]:
				xmin = 26.5309
				xmax = 27.1009
				text = "moved"
			intervals [67]:
				xmin = 27.1009
				xmax = 27.6409
				text = "um"
			intervals [68]:
				xmin = 27.6409
				xmax = 27.7809
				text = "to"
			intervals [69]:
				xmin = 27.7809
				xmax = 27.8609
				text = "the"
			intervals [70]:
				xmin = 27.8609
				xmax = 28.4809
				text = "area"
			intervals [71]:
				xmin = 28.4809
				xmax = 29.6212
				text = ""
			intervals [72]:
				xmin = 29.6212
				xmax = 29.7812
				text = "when"
			intervals [73]:
				xmin = 29.7812
				xmax = 29.8812
				text = "i"
			intervals [74]:
				xmin = 29.8812
				xmax = 30.2112
				text = "was"
			intervals [75]:
				xmin = 30.2112
				xmax = 30.4512
				text = "three"
			intervals [76]:
				xmin = 30.4512
				xmax = 30.9388
				text = ""
			intervals [77]:
				xmin = 30.9388
				xmax = 31.2388
				text = "so"
			intervals [78]:
				xmin = 31.2388
				xmax = 32.0526
				text = ""
			intervals [79]:
				xmin = 32.0526
				xmax = 32.3426
				text = "nineteen"
			intervals [80]:
				xmin = 32.3426
				xmax = 32.4926
				text = "eighty"
			intervals [81]:
				xmin = 32.4926
				xmax = 33.0726
				text = "five"
			intervals [82]:
				xmin = 33.0726
				xmax = 44.3231
				text = ""
			intervals [83]:
				xmin = 44.3231
				xmax = 44.4131
				text = "i"
			intervals [84]:
				xmin = 44.4131
				xmax = 44.5931
				text = "grew"
			intervals [85]:
				xmin = 44.5931
				xmax = 44.7331
				text = "up"
			intervals [86]:
				xmin = 44.7331
				xmax = 44.8731
				text = "in"
			intervals [87]:
				xmin = 44.8731
				xmax = 45.4731
				text = "forestville"
			intervals [88]:
				xmin = 45.4731
				xmax = 45.9331
				text = "maryland"
			intervals [89]:
				xmin = 45.9331
				xmax = 46.1737
				text = ""
			intervals [90]:
				xmin = 46.1737
				xmax = 46.2937
				text = "which"
			intervals [91]:
				xmin = 46.2937
				xmax = 46.3537
				text = "is"
			intervals [92]:
				xmin = 46.3537
				xmax = 46.7237
				text = "sometimes"
			intervals [93]:
				xmin = 46.7237
				xmax = 46.9337
				text = "called"
			intervals [94]:
				xmin = 46.9337
				xmax = 47.2337
				text = "district"
			intervals [95]:
				xmin = 47.2337
				xmax = 47.4837
				text = "heights"
			intervals [96]:
				xmin = 47.4837
				xmax = 47.8537
				text = "maryland"
			intervals [97]:
				xmin = 47.8537
				xmax = 49.6448
				text = ""
			intervals [98]:
				xmin = 49.6448
				xmax = 50.0248
				text = "and"
			intervals [99]:
				xmin = 50.0248
				xmax = 50.4648
				text = "um"
			intervals [100]:
				xmin = 50.4648
				xmax = 50.6203
				text = ""
			intervals [101]:
				xmin = 50.6203
				xmax = 50.7103
				text = "i"
			intervals [102]:
				xmin = 50.7103
				xmax = 50.9003
				text = "went"
			intervals [103]:
				xmin = 50.9003
				xmax = 51.0203
				text = "to"
			intervals [104]:
				xmin = 51.0203
				xmax = 51.4303
				text = "school"
			intervals [105]:
				xmin = 51.4303
				xmax = 51.7403
				text = "in"
			intervals [106]:
				xmin = 51.7403
				xmax = 52.1171
				text = ""
			intervals [107]:
				xmin = 52.1171
				xmax = 52.7771
				text = "northeast"
			intervals [108]:
				xmin = 52.7771
				xmax = 53.7218
				text = ""
			intervals [109]:
				xmin = 53.7218
				xmax = 53.8918
				text = "as"
			intervals [110]:
				xmin = 53.8918
				xmax = 53.9418
				text = "a"
			intervals [111]:
				xmin = 53.9418
				xmax = 54.4318
				text = "kid"
			intervals [112]:
				xmin = 54.4318
				xmax = 54.635
				text = ""
			intervals [113]:
				xmin = 54.635
				xmax = 55.115
				text = "um"
			intervals [114]:
				xmin = 55.115
				xmax = 55.175
				text = ""
			intervals [115]:
				xmin = 55.175
				xmax = 55.335
				text = "when"
			intervals [116]:
				xmin = 55.335
				xmax = 55.435
				text = "we"
			intervals [117]:
				xmin = 55.435
				xmax = 55.745
				text = "first"
			intervals [118]:
				xmin = 55.745
				xmax = 55.935
				text = "moved"
			intervals [119]:
				xmin = 55.935
				xmax = 56.215
				text = "here"
			intervals [120]:
				xmin = 56.215
				xmax = 56.2651
				text = ""
			intervals [121]:
				xmin = 56.2651
				xmax = 56.3551
				text = "then"
			intervals [122]:
				xmin = 56.3551
				xmax = 56.4151
				text = "i"
			intervals [123]:
				xmin = 56.4151
				xmax = 56.5851
				text = "went"
			intervals [124]:
				xmin = 56.5851
				xmax = 56.6951
				text = "to"
			intervals [125]:
				xmin = 56.6951
				xmax = 57.1551
				text = "schools"
			intervals [126]:
				xmin = 57.1551
				xmax = 57.3351
				text = "in"
			intervals [127]:
				xmin = 57.3351
				xmax = 57.4851
				text = "uh"
			intervals [128]:
				xmin = 57.4851
				xmax = 57.5151
				text = ""
			intervals [129]:
				xmin = 57.5151
				xmax = 57.9351
				text = "maryland"
			intervals [130]:
				xmin = 57.9351
				xmax = 58.1051
				text = "but"
			intervals [131]:
				xmin = 58.1051
				xmax = 59.1016
				text = ""
			intervals [132]:
				xmin = 59.1016
				xmax = 59.2316
				text = "now"
			intervals [133]:
				xmin = 59.2316
				xmax = 59.3816
				text = "i"
			intervals [134]:
				xmin = 59.3816
				xmax = 59.7416
				text = "live"
			intervals [135]:
				xmin = 59.7416
				xmax = 59.873
				text = ""
			intervals [136]:
				xmin = 59.873
				xmax = 60.133
				text = "back"
			intervals [137]:
				xmin = 60.133
				xmax = 60.253
				text = "in"
			intervals [138]:
				xmin = 60.253
				xmax = 60.833
				text = "northeast"
			intervals [139]:
				xmin = 60.833
				xmax = 60.9521
				text = ""
			intervals [140]:
				xmin = 60.9521
				xmax = 61.1921
				text = "in"
			intervals [141]:
				xmin = 61.1921
				xmax = 61.4021
				text = "uh"
			intervals [142]:
				xmin = 61.4021
				xmax = 61.7121
				text = "lincoln"
			intervals [143]:
				xmin = 61.7121
				xmax = 62.1121
				text = "heights"
			intervals [144]:
				xmin = 62.1121
				xmax = 63.2498
				text = ""
			intervals [145]:
				xmin = 63.2498
				xmax = 63.4498
				text = "so"
			intervals [146]:
				xmin = 63.4498
				xmax = 64.0398
				text = "forestville"
			intervals [147]:
				xmin = 64.0398
				xmax = 64.1198
				text = "and"
			intervals [148]:
				xmin = 64.1198
				xmax = 64.3798
				text = "lincoln"
			intervals [149]:
				xmin = 64.3798
				xmax = 64.7498
				text = "heights"
			intervals [150]:
				xmin = 64.7498
				xmax = 64.7898
				text = ""
			intervals [151]:
				xmin = 64.7898
				xmax = 64.8698
				text = "are"
			intervals [152]:
				xmin = 64.8698
				xmax = 65.0598
				text = ""
			intervals [153]:
				xmin = 65.0598
				xmax = 65.2498
				text = "where"
			intervals [154]:
				xmin = 65.2498
				xmax = 65.4998
				text = "i"
			intervals [155]:
				xmin = 65.4998
				xmax = 66.7263
				text = ""
			intervals [156]:
				xmin = 66.7263
				xmax = 66.8663
				text = "where"
			intervals [157]:
				xmin = 66.8663
				xmax = 66.9763
				text = "i've"
			intervals [158]:
				xmin = 66.9763
				xmax = 67.0263
				text = ""
			intervals [159]:
				xmin = 67.0263
				xmax = 67.6663
				text = "resided"
			intervals [160]:
				xmin = 67.6663
				xmax = 69.8939
				text = ""
			intervals [161]:
				xmin = 69.8939
				xmax = 70.0939
				text = "no"
			intervals [162]:
				xmin = 70.0939
				xmax = 70.630
				text = ""
			intervals [163]:
				xmin = 70.630
				xmax = 70.860
				text = "i"
			intervals [164]:
				xmin = 70.860
				xmax = 72.1967
				text = ""
			intervals [165]:
				xmin = 72.1967
				xmax = 72.3267
				text = "three"
			intervals [166]:
				xmin = 72.3267
				xmax = 72.7267
				text = "minutes"
			intervals [167]:
				xmin = 72.7267
				xmax = 72.7567
				text = ""
			intervals [168]:
				xmin = 72.7567
				xmax = 72.8467
				text = "like"
			intervals [169]:
				xmin = 72.8467
				xmax = 73.4537
				text = ""
			intervals [170]:
				xmin = 73.4537
				xmax = 74.4037
				text = "<unk>"
			intervals [171]:
				xmin = 74.4037
				xmax = 78.0715
				text = ""
			intervals [172]:
				xmin = 78.0715
				xmax = 78.3615
				text = "mm-hm"
			intervals [173]:
				xmin = 78.3615
				xmax = 80.1511
				text = ""
			intervals [174]:
				xmin = 80.1511
				xmax = 80.2311
				text = "<unk>"
			intervals [175]:
				xmin = 80.2311
				xmax = 80.2977
				text = ""
			intervals [176]:
				xmin = 80.2977
				xmax = 80.4377
				text = "so"
			intervals [177]:
				xmin = 80.4377
				xmax = 80.4677
				text = "i"
			intervals [178]:
				xmin = 80.4677
				xmax = 80.6777
				text = "went"
			intervals [179]:
				xmin = 80.6777
				xmax = 80.8377
				text = "to"
			intervals [180]:
				xmin = 80.8377
				xmax = 81.2977
				text = "school"
			intervals [181]:
				xmin = 81.2977
				xmax = 81.800
				text = ""
			intervals [182]:
				xmin = 81.800
				xmax = 81.920
				text = "uh"
			intervals [183]:
				xmin = 81.920
				xmax = 81.980
				text = "i"
			intervals [184]:
				xmin = 81.980
				xmax = 82.110
				text = "went"
			intervals [185]:
				xmin = 82.110
				xmax = 82.190
				text = "to"
			intervals [186]:
				xmin = 82.190
				xmax = 82.710
				text = "rdx"
			intervals [187]:
				xmin = 82.710
				xmax = 83.100
				text = "elementary"
			intervals [188]:
				xmin = 83.100
				xmax = 83.530
				text = "school"
			intervals [189]:
				xmin = 83.530
				xmax = 83.8283
				text = ""
			intervals [190]:
				xmin = 83.8283
				xmax = 83.9783
				text = "in"
			intervals [191]:
				xmin = 83.9783
				xmax = 84.2583
				text = "walker"
			intervals [192]:
				xmin = 84.2583
				xmax = 84.5583
				text = "mill"
			intervals [193]:
				xmin = 84.5583
				xmax = 85.3351
				text = ""
			intervals [194]:
				xmin = 85.3351
				xmax = 85.7651
				text = "um"
			intervals [195]:
				xmin = 85.7651
				xmax = 86.295
				text = ""
			intervals [196]:
				xmin = 86.295
				xmax = 86.555
				text = "before"
			intervals [197]:
				xmin = 86.555
				xmax = 86.685
				text = "that"
			intervals [198]:
				xmin = 86.685
				xmax = 86.745
				text = "i"
			intervals [199]:
				xmin = 86.745
				xmax = 86.915
				text = "went"
			intervals [200]:
				xmin = 86.915
				xmax = 87.015
				text = "to"
			intervals [201]:
				xmin = 87.015
				xmax = 88.105
				text = "rdx"
			intervals [202]:
				xmin = 88.105
				xmax = 88.5827
				text = ""
			intervals [203]:
				xmin = 88.5827
				xmax = 89.1027
				text = "um"
			intervals [204]:
				xmin = 89.1027
				xmax = 89.6585
				text = ""
			intervals [205]:
				xmin = 89.6585
				xmax = 89.8085
				text = "in"
			intervals [206]:
				xmin = 89.8085
				xmax = 90.0485
				text = "lincoln"
			intervals [207]:
				xmin = 90.0485
				xmax = 90.4885
				text = "heights"
			intervals [208]:
				xmin = 90.4885
				xmax = 90.7309
				text = ""
			intervals [209]:
				xmin = 90.7309
				xmax = 90.9509
				text = "when"
			intervals [210]:
				xmin = 90.9509
				xmax = 91.0309
				text = "we"
			intervals [211]:
				xmin = 91.0309
				xmax = 91.4009
				text = "first"
			intervals [212]:
				xmin = 91.4009
				xmax = 91.5909
				text = "moved"
			intervals [213]:
				xmin = 91.5909
				xmax = 91.8409
				text = "here"
			intervals [214]:
				xmin = 91.8409
				xmax = 92.5124
				text = ""
			intervals [215]:
				xmin = 92.5124
				xmax = 92.7124
				text = "and"
			intervals [216]:
				xmin = 92.7124
				xmax = 92.9524
				text = "that"
			intervals [217]:
				xmin = 92.9524
				xmax = 93.2124
				text = "was"
			intervals [218]:
				xmin = 93.2124
				xmax = 93.3924
				text = "like"
			intervals [219]:
				xmin = 93.3924
				xmax = 93.5424
				text = "my"
			intervals [220]:
				xmin = 93.5424
				xmax = 93.7724
				text = "pre"
			intervals [221]:
				xmin = 93.7724
				xmax = 94.0024
				text = "k"
			intervals [222]:
				xmin = 94.0024
				xmax = 94.4024
				text = "three"
			intervals [223]:
				xmin = 94.4024
				xmax = 94.5627
				text = ""
			intervals [224]:
				xmin = 94.5627
				xmax = 94.7527
				text = "pre"
			intervals [225]:
				xmin = 94.7527
				xmax = 94.9127
				text = "k"
			intervals [226]:
				xmin = 94.9127
				xmax = 95.2927
				text = "four"
			intervals [227]:
				xmin = 95.2927
				xmax = 95.7024
				text = ""
			intervals [228]:
				xmin = 95.7024
				xmax = 96.0424
				text = "days"
			intervals [229]:
				xmin = 96.0424
				xmax = 96.6656
				text = ""
			intervals [230]:
				xmin = 96.6656
				xmax = 96.7656
				text = "my"
			intervals [231]:
				xmin = 96.7656
				xmax = 96.9856
				text = "mom"
			intervals [232]:
				xmin = 96.9856
				xmax = 97.0456
				text = "is"
			intervals [233]:
				xmin = 97.0456
				xmax = 97.1056
				text = "a"
			intervals [234]:
				xmin = 97.1056
				xmax = 97.5256
				text = "dc-"
			intervals [235]:
				xmin = 97.5256
				xmax = 97.615
				text = ""
			intervals [236]:
				xmin = 97.615
				xmax = 97.925
				text = "dc"
			intervals [237]:
				xmin = 97.925
				xmax = 98.295
				text = "teacher"
			intervals [238]:
				xmin = 98.295
				xmax = 98.505
				text = "so"
			intervals [239]:
				xmin = 98.505
				xmax = 98.675
				text = "she"
			intervals [240]:
				xmin = 98.675
				xmax = 98.935
				text = "taught"
			intervals [241]:
				xmin = 98.935
				xmax = 99.045
				text = "there"
			intervals [242]:
				xmin = 99.045
				xmax = 99.165
				text = "and"
			intervals [243]:
				xmin = 99.165
				xmax = 99.225
				text = "we"
			intervals [244]:
				xmin = 99.225
				xmax = 99.355
				text = "went"
			intervals [245]:
				xmin = 99.355
				xmax = 99.425
				text = "to"
			intervals [246]:
				xmin = 99.425
				xmax = 99.695
				text = "school"
			intervals [247]:
				xmin = 99.695
				xmax = 99.895
				text = "there"
			intervals [248]:
				xmin = 99.895
				xmax = 100.0964
				text = ""
			intervals [249]:
				xmin = 100.0964
				xmax = 100.3164
				text = "but"
			intervals [250]:
				xmin = 100.3164
				xmax = 101.0077
				text = ""
			intervals [251]:
				xmin = 101.0077
				xmax = 101.2377
				text = "after"
			intervals [252]:
				xmin = 101.2377
				xmax = 101.6277
				text = "rdx"
			intervals [253]:
				xmin = 101.6277
				xmax = 101.9677
				text = "elementary"
			intervals [254]:
				xmin = 101.9677
				xmax = 102.4677
				text = "school"
			intervals [255]:
				xmin = 102.4677
				xmax = 102.8036
				text = ""
			intervals [256]:
				xmin = 102.8036
				xmax = 103.2236
				text = "graduated"
			intervals [257]:
				xmin = 103.2236
				xmax = 103.3836
				text = "from"
			intervals [258]:
				xmin = 103.3836
				xmax = 103.5636
				text = "there"
			intervals [259]:
				xmin = 103.5636
				xmax = 103.6936
				text = "and"
			intervals [260]:
				xmin = 103.6936
				xmax = 103.8636
				text = "went"
			intervals [261]:
				xmin = 103.8636
				xmax = 104.0236
				text = "to"
			intervals [262]:
				xmin = 104.0236
				xmax = 104.7736
				text = "rdx"
			intervals [263]:
				xmin = 104.7736
				xmax = 104.9336
				text = "middle"
			intervals [264]:
				xmin = 104.9336
				xmax = 105.3236
				text = "school"
			intervals [265]:
				xmin = 105.3236
				xmax = 106.0065
				text = ""
			intervals [266]:
				xmin = 106.0065
				xmax = 106.0965
				text = "in"
			intervals [267]:
				xmin = 106.0965
				xmax = 106.2965
				text = "upper"
			intervals [268]:
				xmin = 106.2965
				xmax = 106.8365
				text = "marlboro"
			intervals [269]:
				xmin = 106.8365
				xmax = 108.0762
				text = ""
			intervals [270]:
				xmin = 108.0762
				xmax = 108.6162
				text = "maryland"
			intervals [271]:
				xmin = 108.6162
				xmax = 108.9361
				text = ""
			intervals [272]:
				xmin = 108.9361
				xmax = 109.1161
				text = "and"
			intervals [273]:
				xmin = 109.1161
				xmax = 109.6261
				text = "then"
			intervals [274]:
				xmin = 109.6261
				xmax = 109.8847
				text = ""
			intervals [275]:
				xmin = 109.8847
				xmax = 110.0347
				text = "went"
			intervals [276]:
				xmin = 110.0347
				xmax = 110.1447
				text = "to"
			intervals [277]:
				xmin = 110.1447
				xmax = 110.4547
				text = "rdx"
			intervals [278]:
				xmin = 110.4547
				xmax = 110.6247
				text = "high"
			intervals [279]:
				xmin = 110.6247
				xmax = 111.0047
				text = "school"
			intervals [280]:
				xmin = 111.0047
				xmax = 111.7533
				text = ""
			intervals [281]:
				xmin = 111.7533
				xmax = 111.8733
				text = "in"
			intervals [282]:
				xmin = 111.8733
				xmax = 112.1133
				text = "largo"
			intervals [283]:
				xmin = 112.1133
				xmax = 112.4033
				text = "maryland"
			intervals [284]:
				xmin = 112.4033
				xmax = 114.6864
				text = ""
			intervals [285]:
				xmin = 114.6864
				xmax = 114.9664
				text = "then"
			intervals [286]:
				xmin = 114.9664
				xmax = 115.2864
				text = "um"
			intervals [287]:
				xmin = 115.2864
				xmax = 116.4264
				text = "rdx"
			intervals [288]:
				xmin = 116.4264
				xmax = 117.4576
				text = ""
			intervals [289]:
				xmin = 117.4576
				xmax = 117.6476
				text = "in"
			intervals [290]:
				xmin = 117.6476
				xmax = 117.8576
				text = "bowie"
			intervals [291]:
				xmin = 117.8576
				xmax = 118.1576
				text = "maryland"
			intervals [292]:
				xmin = 118.1576
				xmax = 118.2176
				text = "it"
			intervals [293]:
				xmin = 118.2176
				xmax = 118.3476
				text = "s"
			intervals [294]:
				xmin = 118.3476
				xmax = 118.4376
				text = "where"
			intervals [295]:
				xmin = 118.4376
				xmax = 118.4776
				text = "i"
			intervals [296]:
				xmin = 118.4776
				xmax = 118.9876
				text = "graduated"
			intervals [297]:
				xmin = 118.9876
				xmax = 122.3676
				text = ""
			intervals [298]:
				xmin = 122.3676
				xmax = 122.6076
				text = "i"
			intervals [299]:
				xmin = 122.6076
				xmax = 123.1676
				text = "am"
			intervals [300]:
				xmin = 123.1676
				xmax = 123.4176
				text = ""
			intervals [301]:
				xmin = 123.4176
				xmax = 123.5376
				text = "the"
			intervals [302]:
				xmin = 123.5376
				xmax = 123.7776
				text = "lead"
			intervals [303]:
				xmin = 123.7776
				xmax = 124.2576
				text = "pastor"
			intervals [304]:
				xmin = 124.2576
				xmax = 124.3176
				text = "of"
			intervals [305]:
				xmin = 124.3176
				xmax = 125.6176
				text = "rdx"
			intervals [306]:
				xmin = 125.6176
				xmax = 127.5769
				text = ""
			intervals [307]:
				xmin = 127.5769
				xmax = 127.7669
				text = "and"
			intervals [308]:
				xmin = 127.7669
				xmax = 127.8669
				text = "i"
			intervals [309]:
				xmin = 127.8669
				xmax = 128.0369
				text = "am"
			intervals [310]:
				xmin = 128.0369
				xmax = 128.6669
				text = "also"
			intervals [311]:
				xmin = 128.6669
				xmax = 129.1718
				text = ""
			intervals [312]:
				xmin = 129.1718
				xmax = 129.3018
				text = "the"
			intervals [313]:
				xmin = 129.3018
				xmax = 129.9818
				text = "ceo"
			intervals [314]:
				xmin = 129.9818
				xmax = 130.3018
				text = "of"
			intervals [315]:
				xmin = 130.3018
				xmax = 130.6606
				text = ""
			intervals [316]:
				xmin = 130.6606
				xmax = 131.6506
				text = "rdx"
			intervals [317]:
				xmin = 131.6506
				xmax = 132.4045
				text = ""
			intervals [318]:
				xmin = 132.4045
				xmax = 133.2145
				text = "rdx"
			intervals [319]:
				xmin = 133.2145
				xmax = 135.1059
				text = ""
			intervals [320]:
				xmin = 135.1059
				xmax = 135.2459
				text = "which"
			intervals [321]:
				xmin = 135.2459
				xmax = 135.3559
				text = "is"
			intervals [322]:
				xmin = 135.3559
				xmax = 135.3959
				text = "a"
			intervals [323]:
				xmin = 135.3959
				xmax = 135.7859
				text = "multi"
			intervals [324]:
				xmin = 135.7859
				xmax = 136.2659
				text = "media"
			intervals [325]:
				xmin = 136.2659
				xmax = 136.5087
				text = ""
			intervals [326]:
				xmin = 136.5087
				xmax = 136.7587
				text = "faith"
			intervals [327]:
				xmin = 136.7587
				xmax = 137.2187
				text = "based"
			intervals [328]:
				xmin = 137.2187
				xmax = 137.5512
				text = ""
			intervals [329]:
				xmin = 137.5512
				xmax = 137.7212
				text = "uh"
			intervals [330]:
				xmin = 137.7212
				xmax = 137.8412
				text = ""
			intervals [331]:
				xmin = 137.8412
				xmax = 138.1712
				text = "company"
			intervals [332]:
				xmin = 138.1712
				xmax = 144.7563
				text = ""
			intervals [333]:
				xmin = 144.7563
				xmax = 145.1063
				text = "um"
			intervals [334]:
				xmin = 145.1063
				xmax = 145.1363
				text = ""
			intervals [335]:
				xmin = 145.1363
				xmax = 145.2663
				text = "my"
			intervals [336]:
				xmin = 145.2663
				xmax = 145.4763
				text = "mom"
			intervals [337]:
				xmin = 145.4763
				xmax = 145.5363
				text = "and"
			intervals [338]:
				xmin = 145.5363
				xmax = 145.7463
				text = "dad"
			intervals [339]:
				xmin = 145.7463
				xmax = 145.8063
				text = "are"
			intervals [340]:
				xmin = 145.8063
				xmax = 145.9763
				text = "from"
			intervals [341]:
				xmin = 145.9763
				xmax = 146.6063
				text = "mississippi"
			intervals [342]:
				xmin = 146.6063
				xmax = 147.0726
				text = ""
			intervals [343]:
				xmin = 147.0726
				xmax = 147.1626
				text = "so"
			intervals [344]:
				xmin = 147.1626
				xmax = 147.3126
				text = "my"
			intervals [345]:
				xmin = 147.3126
				xmax = 147.6626
				text = "father"
			intervals [346]:
				xmin = 147.6626
				xmax = 147.8526
				text = "was"
			intervals [347]:
				xmin = 147.8526
				xmax = 148.3226
				text = "born"
			intervals [348]:
				xmin = 148.3226
				xmax = 148.7725
				text = ""
			intervals [349]:
				xmin = 148.7725
				xmax = 149.2325
				text = "in"
			intervals [350]:
				xmin = 149.2325
				xmax = 149.4067
				text = ""
			intervals [351]:
				xmin = 149.4067
				xmax = 149.6167
				text = "uh"
			intervals [352]:
				xmin = 149.6167
				xmax = 149.6467
				text = ""
			intervals [353]:
				xmin = 149.6467
				xmax = 150.3867
				text = "hattiesburg"
			intervals [354]:
				xmin = 150.3867
				xmax = 150.9267
				text = "mississippi"
			intervals [355]:
				xmin = 150.9267
				xmax = 152.351
				text = ""
			intervals [356]:
				xmin = 152.351
				xmax = 152.581
				text = "and"
			intervals [357]:
				xmin = 152.581
				xmax = 152.701
				text = "my"
			intervals [358]:
				xmin = 152.701
				xmax = 153.141
				text = "mother"
			intervals [359]:
				xmin = 153.141
				xmax = 153.3109
				text = ""
			intervals [360]:
				xmin = 153.3109
				xmax = 153.7509
				text = "is"
			intervals [361]:
				xmin = 153.7509
				xmax = 153.7809
				text = ""
			intervals [362]:
				xmin = 153.7809
				xmax = 154.1009
				text = "from"
			intervals [363]:
				xmin = 154.1009
				xmax = 154.5109
				text = "smith"
			intervals [364]:
				xmin = 154.5109
				xmax = 154.6167
				text = ""
			intervals [365]:
				xmin = 154.6167
				xmax = 155.1167
				text = "smithville"
			intervals [366]:
				xmin = 155.1167
				xmax = 155.7667
				text = "mississippi"
			intervals [367]:
				xmin = 155.7667
				xmax = 156.4372
				text = ""
			intervals [368]:
				xmin = 156.4372
				xmax = 156.5272
				text = "the"
			intervals [369]:
				xmin = 156.5272
				xmax = 156.5772
				text = ""
			intervals [370]:
				xmin = 156.5772
				xmax = 157.2672
				text = "farmlands"
			intervals [371]:
				xmin = 157.2672
				xmax = 159.1525
				text = ""
			intervals [372]:
				xmin = 159.1525
				xmax = 159.8525
				text = "<unk>"
			intervals [373]:
				xmin = 159.8525
				xmax = 161.803
				text = ""
			intervals [374]:
				xmin = 161.803
				xmax = 162.003
				text = "so"
			intervals [375]:
				xmin = 162.003
				xmax = 162.123
				text = "my"
			intervals [376]:
				xmin = 162.123
				xmax = 162.573
				text = "dad"
			intervals [377]:
				xmin = 162.573
				xmax = 162.7569
				text = ""
			intervals [378]:
				xmin = 162.7569
				xmax = 163.0869
				text = "um"
			intervals [379]:
				xmin = 163.0869
				xmax = 163.8873
				text = ""
			intervals [380]:
				xmin = 163.8873
				xmax = 164.0673
				text = "he"
			intervals [381]:
				xmin = 164.0673
				xmax = 164.1873
				text = ""
			intervals [382]:
				xmin = 164.1873
				xmax = 164.4273
				text = "was"
			intervals [383]:
				xmin = 164.4273
				xmax = 164.5473
				text = "in"
			intervals [384]:
				xmin = 164.5473
				xmax = 164.6873
				text = "the"
			intervals [385]:
				xmin = 164.6873
				xmax = 164.9473
				text = "army"
			intervals [386]:
				xmin = 164.9473
				xmax = 165.2973
				text = "national"
			intervals [387]:
				xmin = 165.2973
				xmax = 165.6773
				text = "guard"
			intervals [388]:
				xmin = 165.6773
				xmax = 167.0323
				text = ""
			intervals [389]:
				xmin = 167.0323
				xmax = 167.1423
				text = "um"
			intervals [390]:
				xmin = 167.1423
				xmax = 167.5465
				text = ""
			intervals [391]:
				xmin = 167.5465
				xmax = 167.7365
				text = "so"
			intervals [392]:
				xmin = 167.7365
				xmax = 167.7765
				text = ""
			intervals [393]:
				xmin = 167.7765
				xmax = 167.8965
				text = "he"
			intervals [394]:
				xmin = 167.8965
				xmax = 168.0165
				text = "is"
			intervals [395]:
				xmin = 168.0165
				xmax = 168.2865
				text = "now"
			intervals [396]:
				xmin = 168.2865
				xmax = 168.3465
				text = "l-"
			intervals [397]:
				xmin = 168.3465
				xmax = 168.5931
				text = ""
			intervals [398]:
				xmin = 168.5931
				xmax = 168.7031
				text = "a"
			intervals [399]:
				xmin = 168.7031
				xmax = 168.7331
				text = ""
			intervals [400]:
				xmin = 168.7331
				xmax = 169.2031
				text = "retired"
			intervals [401]:
				xmin = 169.2031
				xmax = 169.5631
				text = "lieutenant"
			intervals [402]:
				xmin = 169.5631
				xmax = 169.9331
				text = "colonel"
			intervals [403]:
				xmin = 169.9331
				xmax = 171.2571
				text = ""
			intervals [404]:
				xmin = 171.2571
				xmax = 171.4771
				text = "and"
			intervals [405]:
				xmin = 171.4771
				xmax = 171.6171
				text = "my"
			intervals [406]:
				xmin = 171.6171
				xmax = 172.0971
				text = "mother"
			intervals [407]:
				xmin = 172.0971
				xmax = 172.7166
				text = ""
			intervals [408]:
				xmin = 172.7166
				xmax = 172.8666
				text = "uh"
			intervals [409]:
				xmin = 172.8666
				xmax = 172.9966
				text = "was"
			intervals [410]:
				xmin = 172.9966
				xmax = 173.0466
				text = "a"
			intervals [411]:
				xmin = 173.0466
				xmax = 173.3466
				text = "dc"
			intervals [412]:
				xmin = 173.3466
				xmax = 173.5866
				text = "school"
			intervals [413]:
				xmin = 173.5866
				xmax = 173.8766
				text = "teacher"
			intervals [414]:
				xmin = 173.8766
				xmax = 174.0066
				text = "so"
			intervals [415]:
				xmin = 174.0066
				xmax = 174.1266
				text = "my"
			intervals [416]:
				xmin = 174.1266
				xmax = 174.4066
				text = "mom"
			intervals [417]:
				xmin = 174.4066
				xmax = 174.5366
				text = "has"
			intervals [418]:
				xmin = 174.5366
				xmax = 174.7766
				text = "worked"
			intervals [419]:
				xmin = 174.7766
				xmax = 174.8766
				text = "in"
			intervals [420]:
				xmin = 174.8766
				xmax = 175.7466
				text = "dcps"
			intervals [421]:
				xmin = 175.7466
				xmax = 176.4043
				text = ""
			intervals [422]:
				xmin = 176.4043
				xmax = 176.5643
				text = "maybe"
			intervals [423]:
				xmin = 176.5643
				xmax = 176.8343
				text = "twenty"
			intervals [424]:
				xmin = 176.8343
				xmax = 177.0743
				text = "five"
			intervals [425]:
				xmin = 177.0743
				xmax = 177.3843
				text = "years"
			intervals [426]:
				xmin = 177.3843
				xmax = 177.5843
				text = "something"
			intervals [427]:
				xmin = 177.5843
				xmax = 177.6743
				text = "like"
			intervals [428]:
				xmin = 177.6743
				xmax = 177.7043
				text = ""
			intervals [429]:
				xmin = 177.7043
				xmax = 177.9443
				text = "that"
			intervals [430]:
				xmin = 177.9443
				xmax = 184.9398
				text = ""
			intervals [431]:
				xmin = 184.9398
				xmax = 185.1698
				text = "alright"
			intervals [432]:
				xmin = 185.1698
				xmax = 188.6361
				text = ""
			intervals [433]:
				xmin = 188.6361
				xmax = 189.0161
				text = "mm-hm"
			intervals [434]:
				xmin = 189.0161
				xmax = 189.6828
				text = ""
			intervals [435]:
				xmin = 189.6828
				xmax = 189.8828
				text = "mm-hm"
			intervals [436]:
				xmin = 189.8828
				xmax = 191.3128
				text = ""
			intervals [437]:
				xmin = 191.3128
				xmax = 191.4728
				text = "mm-hm"
			intervals [438]:
				xmin = 191.4728
				xmax = 195.4529
				text = ""
			intervals [439]:
				xmin = 195.4529
				xmax = 195.9329
				text = "so"
			intervals [440]:
				xmin = 195.9329
				xmax = 196.2803
				text = ""
			intervals [441]:
				xmin = 196.2803
				xmax = 196.4103
				text = "uh"
			intervals [442]:
				xmin = 196.4103
				xmax = 196.6003
				text = "my"
			intervals [443]:
				xmin = 196.6003
				xmax = 197.1003
				text = "mom"
			intervals [444]:
				xmin = 197.1003
				xmax = 197.2761
				text = ""
			intervals [445]:
				xmin = 197.2761
				xmax = 197.5861
				text = "taught"
			intervals [446]:
				xmin = 197.5861
				xmax = 197.8161
				text = "at"
			intervals [447]:
				xmin = 197.8161
				xmax = 198.1661
				text = "the"
			intervals [448]:
				xmin = 198.1661
				xmax = 198.2339
				text = ""
			intervals [449]:
				xmin = 198.2339
				xmax = 198.5839
				text = "private"
			intervals [450]:
				xmin = 198.5839
				xmax = 198.6239
				text = ""
			intervals [451]:
				xmin = 198.6239
				xmax = 198.9639
				text = "christian"
			intervals [452]:
				xmin = 198.9639
				xmax = 199.2539
				text = "school"
			intervals [453]:
				xmin = 199.2539
				xmax = 199.4539
				text = "called"
			intervals [454]:
				xmin = 199.4539
				xmax = 200.4639
				text = "rdx"
			intervals [455]:
				xmin = 200.4639
				xmax = 200.6539
				text = "which"
			intervals [456]:
				xmin = 200.6539
				xmax = 200.7839
				text = "is"
			intervals [457]:
				xmin = 200.7839
				xmax = 201.1239
				text = "now"
			intervals [458]:
				xmin = 201.1239
				xmax = 201.5995
				text = ""
			intervals [459]:
				xmin = 201.5995
				xmax = 201.8995
				text = "uh"
			intervals [460]:
				xmin = 201.8995
				xmax = 201.9929
				text = ""
			intervals [461]:
				xmin = 201.9929
				xmax = 202.4229
				text = "closed"
			intervals [462]:
				xmin = 202.4229
				xmax = 202.6229
				text = "up"
			intervals [463]:
				xmin = 202.6229
				xmax = 202.8238
				text = ""
			intervals [464]:
				xmin = 202.8238
				xmax = 203.4138
				text = "condemned"
			intervals [465]:
				xmin = 203.4138
				xmax = 203.7771
				text = ""
			intervals [466]:
				xmin = 203.7771
				xmax = 203.9071
				text = "not"
			intervals [467]:
				xmin = 203.9071
				xmax = 204.2771
				text = "condemned"
			intervals [468]:
				xmin = 204.2771
				xmax = 204.3771
				text = "but"
			intervals [469]:
				xmin = 204.3771
				xmax = 204.5171
				text = "it"
			intervals [470]:
				xmin = 204.5171
				xmax = 204.6371
				text = "s"
			intervals [471]:
				xmin = 204.6371
				xmax = 204.6671
				text = ""
			intervals [472]:
				xmin = 204.6671
				xmax = 204.7771
				text = "it"
			intervals [473]:
				xmin = 204.7771
				xmax = 204.8671
				text = "s"
			intervals [474]:
				xmin = 204.8671
				xmax = 205.2071
				text = "closed"
			intervals [475]:
				xmin = 205.2071
				xmax = 205.3771
				text = "up"
			intervals [476]:
				xmin = 205.3771
				xmax = 206.0132
				text = ""
			intervals [477]:
				xmin = 206.0132
				xmax = 206.1932
				text = "but"
			intervals [478]:
				xmin = 206.1932
				xmax = 206.6532
				text = "um"
			intervals [479]:
				xmin = 206.6532
				xmax = 206.7908
				text = ""
			intervals [480]:
				xmin = 206.7908
				xmax = 206.9408
				text = "so"
			intervals [481]:
				xmin = 206.9408
				xmax = 207.0608
				text = "my"
			intervals [482]:
				xmin = 207.0608
				xmax = 207.3408
				text = "mom"
			intervals [483]:
				xmin = 207.3408
				xmax = 207.6708
				text = "working"
			intervals [484]:
				xmin = 207.6708
				xmax = 207.8108
				text = "there"
			intervals [485]:
				xmin = 207.8108
				xmax = 207.9308
				text = "we"
			intervals [486]:
				xmin = 207.9308
				xmax = 208.0308
				text = "were"
			intervals [487]:
				xmin = 208.0308
				xmax = 208.2508
				text = "able"
			intervals [488]:
				xmin = 208.2508
				xmax = 208.3208
				text = "to"
			intervals [489]:
				xmin = 208.3208
				xmax = 208.5208
				text = "go"
			intervals [490]:
				xmin = 208.5208
				xmax = 208.7708
				text = "there"
			intervals [491]:
				xmin = 208.7708
				xmax = 209.4973
				text = ""
			intervals [492]:
				xmin = 209.4973
				xmax = 209.9973
				text = "um"
			intervals [493]:
				xmin = 209.9973
				xmax = 210.2473
				text = "until"
			intervals [494]:
				xmin = 210.2473
				xmax = 210.3573
				text = "we"
			intervals [495]:
				xmin = 210.3573
				xmax = 210.4673
				text = "were"
			intervals [496]:
				xmin = 210.4673
				xmax = 210.5773
				text = "of"
			intervals [497]:
				xmin = 210.5773
				xmax = 210.8373
				text = "age"
			intervals [498]:
				xmin = 210.8373
				xmax = 210.9373
				text = "to"
			intervals [499]:
				xmin = 210.9373
				xmax = 211.1173
				text = "go"
			intervals [500]:
				xmin = 211.1173
				xmax = 211.3773
				text = "to"
			intervals [501]:
				xmin = 211.3773
				xmax = 211.8687
				text = ""
			intervals [502]:
				xmin = 211.8687
				xmax = 212.1587
				text = "pg"
			intervals [503]:
				xmin = 212.1587
				xmax = 212.5087
				text = "county"
			intervals [504]:
				xmin = 212.5087
				xmax = 213.1758
				text = ""
			intervals [505]:
				xmin = 213.1758
				xmax = 213.2958
				text = "and"
			intervals [506]:
				xmin = 213.2958
				xmax = 213.3658
				text = "we"
			intervals [507]:
				xmin = 213.3658
				xmax = 213.5658
				text = "moved"
			intervals [508]:
				xmin = 213.5658
				xmax = 213.6658
				text = "to"
			intervals [509]:
				xmin = 213.6658
				xmax = 214.4558
				text = "forestville"
			intervals [510]:
				xmin = 214.4558
				xmax = 215.1009
				text = ""
			intervals [511]:
				xmin = 215.1009
				xmax = 215.6909
				text = "um"
			intervals [512]:
				xmin = 215.6909
				xmax = 215.8756
				text = ""
			intervals [513]:
				xmin = 215.8756
				xmax = 216.1756
				text = "started"
			intervals [514]:
				xmin = 216.1756
				xmax = 216.4056
				text = "going"
			intervals [515]:
				xmin = 216.4056
				xmax = 216.4956
				text = "to"
			intervals [516]:
				xmin = 216.4956
				xmax = 217.0356
				text = "school"
			intervals [517]:
				xmin = 217.0356
				xmax = 217.6289
				text = ""
			intervals [518]:
				xmin = 217.6289
				xmax = 217.7089
				text = "<unk>"
			intervals [519]:
				xmin = 217.7089
				xmax = 217.8174
				text = ""
			intervals [520]:
				xmin = 217.8174
				xmax = 218.2274
				text = "and"
			intervals [521]:
				xmin = 218.2274
				xmax = 218.7474
				text = "uh"
			intervals [522]:
				xmin = 218.7474
				xmax = 218.9691
				text = ""
			intervals [523]:
				xmin = 218.9691
				xmax = 219.2991
				text = "yeah"
			intervals [524]:
				xmin = 219.2991
				xmax = 219.7187
				text = ""
			intervals [525]:
				xmin = 219.7187
				xmax = 219.8187
				text = "we"
			intervals [526]:
				xmin = 219.8187
				xmax = 219.9887
				text = "lived"
			intervals [527]:
				xmin = 219.9887
				xmax = 220.0587
				text = "in"
			intervals [528]:
				xmin = 220.0587
				xmax = 220.5487
				text = "forestville"
			intervals [529]:
				xmin = 220.5487
				xmax = 220.7187
				text = "for"
			intervals [530]:
				xmin = 220.7187
				xmax = 220.9687
				text = "most"
			intervals [531]:
				xmin = 220.9687
				xmax = 221.0287
				text = "of"
			intervals [532]:
				xmin = 221.0287
				xmax = 221.1287
				text = "my"
			intervals [533]:
				xmin = 221.1287
				xmax = 221.5587
				text = "life"
			intervals [534]:
				xmin = 221.5587
				xmax = 222.2833
				text = ""
			intervals [535]:
				xmin = 222.2833
				xmax = 222.5733
				text = "and"
			intervals [536]:
				xmin = 222.5733
				xmax = 222.8833
				text = "uh"
			intervals [537]:
				xmin = 222.8833
				xmax = 223.4024
				text = ""
			intervals [538]:
				xmin = 223.4024
				xmax = 223.5524
				text = "when"
			intervals [539]:
				xmin = 223.5524
				xmax = 223.6224
				text = "i"
			intervals [540]:
				xmin = 223.6224
				xmax = 223.8024
				text = "got"
			intervals [541]:
				xmin = 223.8024
				xmax = 224.2324
				text = "married"
			intervals [542]:
				xmin = 224.2324
				xmax = 224.7873
				text = ""
			intervals [543]:
				xmin = 224.7873
				xmax = 224.8573
				text = "my"
			intervals [544]:
				xmin = 224.8573
				xmax = 225.1373
				text = "wife"
			intervals [545]:
				xmin = 225.1373
				xmax = 225.2273
				text = "and"
			intervals [546]:
				xmin = 225.2273
				xmax = 225.4873
				text = "i"
			intervals [547]:
				xmin = 225.4873
				xmax = 225.9405
				text = ""
			intervals [548]:
				xmin = 225.9405
				xmax = 226.0905
				text = "mo"
			intervals [549]:
				xmin = 226.0905
				xmax = 226.1205
				text = ""
			intervals [550]:
				xmin = 226.1205
				xmax = 226.4605
				text = "lived"
			intervals [551]:
				xmin = 226.4605
				xmax = 226.7905
				text = "briefly"
			intervals [552]:
				xmin = 226.7905
				xmax = 226.8605
				text = "in"
			intervals [553]:
				xmin = 226.8605
				xmax = 227.0505
				text = "upper"
			intervals [554]:
				xmin = 227.0505
				xmax = 227.6005
				text = "marlboro"
			intervals [555]:
				xmin = 227.6005
				xmax = 228.1905
				text = "before"
			intervals [556]:
				xmin = 228.1905
				xmax = 228.691
				text = ""
			intervals [557]:
				xmin = 228.691
				xmax = 228.951
				text = "um"
			intervals [558]:
				xmin = 228.951
				xmax = 228.991
				text = ""
			intervals [559]:
				xmin = 228.991
				xmax = 229.131
				text = "we"
			intervals [560]:
				xmin = 229.131
				xmax = 229.371
				text = "moved"
			intervals [561]:
				xmin = 229.371
				xmax = 229.541
				text = "here"
			intervals [562]:
				xmin = 229.541
				xmax = 229.651
				text = "to"
			intervals [563]:
				xmin = 229.651
				xmax = 229.991
				text = "dc"
			intervals [564]:
				xmin = 229.991
				xmax = 234.2133
				text = ""
			intervals [565]:
				xmin = 234.2133
				xmax = 234.5233
				text = "hm"
			intervals [566]:
				xmin = 234.5233
				xmax = 236.425
				text = ""
			intervals [567]:
				xmin = 236.425
				xmax = 236.765
				text = "mm-hm"
			intervals [568]:
				xmin = 236.765
				xmax = 237.423
				text = ""
			intervals [569]:
				xmin = 237.423
				xmax = 237.553
				text = "yeah"
			intervals [570]:
				xmin = 237.553
				xmax = 237.633
				text = "we"
			intervals [571]:
				xmin = 237.633
				xmax = 237.783
				text = "lived"
			intervals [572]:
				xmin = 237.783
				xmax = 237.873
				text = "in"
			intervals [573]:
				xmin = 237.873
				xmax = 237.903
				text = "a"
			intervals [574]:
				xmin = 237.903
				xmax = 238.513
				text = "townhouse"
			intervals [575]:
				xmin = 238.513
				xmax = 238.833
				text = "uh"
			intervals [576]:
				xmin = 238.833
				xmax = 239.273
				text = "townhouse"
			intervals [577]:
				xmin = 239.273
				xmax = 239.933
				text = "complex"
			intervals [578]:
				xmin = 239.933
				xmax = 240.4252
				text = ""
			intervals [579]:
				xmin = 240.4252
				xmax = 241.0652
				text = "um"
			intervals [580]:
				xmin = 241.0652
				xmax = 241.7195
				text = ""
			intervals [581]:
				xmin = 241.7195
				xmax = 241.8395
				text = "had"
			intervals [582]:
				xmin = 241.8395
				xmax = 241.8695
				text = "a"
			intervals [583]:
				xmin = 241.8695
				xmax = 241.9695
				text = "lot"
			intervals [584]:
				xmin = 241.9695
				xmax = 242.0495
				text = "of"
			intervals [585]:
				xmin = 242.0495
				xmax = 242.3295
				text = "fun"
			intervals [586]:
				xmin = 242.3295
				xmax = 242.9307
				text = ""
			intervals [587]:
				xmin = 242.9307
				xmax = 243.1107
				text = "you"
			intervals [588]:
				xmin = 243.1107
				xmax = 243.1407
				text = ""
			intervals [589]:
				xmin = 243.1407
				xmax = 243.4007
				text = "there"
			intervals [590]:
				xmin = 243.4007
				xmax = 243.5407
				text = "were"
			intervals [591]:
				xmin = 243.5407
				xmax = 243.7907
				text = "uh"
			intervals [592]:
				xmin = 243.7907
				xmax = 244.0507
				text = "growing"
			intervals [593]:
				xmin = 244.0507
				xmax = 244.1807
				text = "up"
			intervals [594]:
				xmin = 244.1807
				xmax = 244.2607
				text = "in"
			intervals [595]:
				xmin = 244.2607
				xmax = 244.3207
				text = "the"
			intervals [596]:
				xmin = 244.3207
				xmax = 244.9407
				text = "nineties"
			intervals [597]:
				xmin = 244.9407
				xmax = 244.9707
				text = ""
			intervals [598]:
				xmin = 244.9707
				xmax = 245.2407
				text = "there"
			intervals [599]:
				xmin = 245.2407
				xmax = 245.6607
				text = "were"
			intervals [600]:
				xmin = 245.6607
				xmax = 245.847
				text = ""
			intervals [601]:
				xmin = 245.847
				xmax = 246.027
				text = "lot"
			intervals [602]:
				xmin = 246.027
				xmax = 246.367
				text = "of"
			intervals [603]:
				xmin = 246.367
				xmax = 246.412
				text = ""
			intervals [604]:
				xmin = 246.412
				xmax = 246.562
				text = "you"
			intervals [605]:
				xmin = 246.562
				xmax = 246.772
				text = "know"
			intervals [606]:
				xmin = 246.772
				xmax = 247.3464
				text = ""
			intervals [607]:
				xmin = 247.3464
				xmax = 247.9064
				text = "temptations"
			intervals [608]:
				xmin = 247.9064
				xmax = 247.9864
				text = "to"
			intervals [609]:
				xmin = 247.9864
				xmax = 248.1364
				text = "get"
			intervals [610]:
				xmin = 248.1364
				xmax = 248.3064
				text = "pulled"
			intervals [611]:
				xmin = 248.3064
				xmax = 248.3664
				text = "in"
			intervals [612]:
				xmin = 248.3664
				xmax = 248.4264
				text = "the"
			intervals [613]:
				xmin = 248.4264
				xmax = 248.5964
				text = "wrong"
			intervals [614]:
				xmin = 248.5964
				xmax = 249.5064
				text = "direction"
			intervals [615]:
				xmin = 249.5064
				xmax = 250.0944
				text = ""
			intervals [616]:
				xmin = 250.0944
				xmax = 250.7044
				text = "um"
			intervals [617]:
				xmin = 250.7044
				xmax = 251.5999
				text = ""
			intervals [618]:
				xmin = 251.5999
				xmax = 251.7599
				text = "you"
			intervals [619]:
				xmin = 251.7599
				xmax = 252.1199
				text = "know"
			intervals [620]:
				xmin = 252.1199
				xmax = 252.1599
				text = ""
			intervals [621]:
				xmin = 252.1599
				xmax = 252.5599
				text = "amidst"
			intervals [622]:
				xmin = 252.5599
				xmax = 252.6299
				text = "of"
			intervals [623]:
				xmin = 252.6299
				xmax = 252.9199
				text = "having"
			intervals [624]:
				xmin = 252.9199
				xmax = 253.4099
				text = "fun"
			intervals [625]:
				xmin = 253.4099
				xmax = 253.9546
				text = ""
			intervals [626]:
				xmin = 253.9546
				xmax = 254.1446
				text = "we"
			intervals [627]:
				xmin = 254.1446
				xmax = 254.3146
				text = "would"
			intervals [628]:
				xmin = 254.3146
				xmax = 254.8346
				text = "um"
			intervals [629]:
				xmin = 254.8346
				xmax = 255.0246
				text = ""
			intervals [630]:
				xmin = 255.0246
				xmax = 255.3546
				text = "also"
			intervals [631]:
				xmin = 255.3546
				xmax = 255.5346
				text = "have"
			intervals [632]:
				xmin = 255.5346
				xmax = 255.6446
				text = "to"
			intervals [633]:
				xmin = 255.6446
				xmax = 255.9846
				text = "avoid"
			intervals [634]:
				xmin = 255.9846
				xmax = 256.2746
				text = "certain"
			intervals [635]:
				xmin = 256.2746
				xmax = 256.5746
				text = "things"
			intervals [636]:
				xmin = 256.5746
				xmax = 256.7046
				text = "in"
			intervals [637]:
				xmin = 256.7046
				xmax = 256.7746
				text = "the"
			intervals [638]:
				xmin = 256.7746
				xmax = 257.0146
				text = "a"
			intervals [639]:
				xmin = 257.0146
				xmax = 257.1846
				text = "in"
			intervals [640]:
				xmin = 257.1846
				xmax = 257.2746
				text = "the"
			intervals [641]:
				xmin = 257.2746
				xmax = 257.6046
				text = "streets"
			intervals [642]:
				xmin = 257.6046
				xmax = 257.7446
				text = "that"
			intervals [643]:
				xmin = 257.7446
				xmax = 257.8446
				text = "we"
			intervals [644]:
				xmin = 257.8446
				xmax = 257.9646
				text = "knew"
			intervals [645]:
				xmin = 257.9646
				xmax = 258.0446
				text = "we"
			intervals [646]:
				xmin = 258.0446
				xmax = 258.2446
				text = "weren't"
			intervals [647]:
				xmin = 258.2446
				xmax = 258.4746
				text = "supposed"
			intervals [648]:
				xmin = 258.4746
				xmax = 258.5346
				text = "to"
			intervals [649]:
				xmin = 258.5346
				xmax = 258.6546
				text = "be"
			intervals [650]:
				xmin = 258.6546
				xmax = 259.1346
				text = "involved"
			intervals [651]:
				xmin = 259.1346
				xmax = 259.3546
				text = "in"
			intervals [652]:
				xmin = 259.3546
				xmax = 259.920
				text = ""
			intervals [653]:
				xmin = 259.920
				xmax = 260.360
				text = "and"
			intervals [654]:
				xmin = 260.360
				xmax = 260.690
				text = "uh"
			intervals [655]:
				xmin = 260.690
				xmax = 261.1192
				text = ""
			intervals [656]:
				xmin = 261.1192
				xmax = 261.4092
				text = "yeah"
			intervals [657]:
				xmin = 261.4092
				xmax = 261.4892
				text = "it"
			intervals [658]:
				xmin = 261.4892
				xmax = 261.6092
				text = "was"
			intervals [659]:
				xmin = 261.6092
				xmax = 261.8192
				text = "pretty"
			intervals [660]:
				xmin = 261.8192
				xmax = 262.2692
				text = "interesting"
			intervals [661]:
				xmin = 262.2692
				xmax = 262.4392
				text = "just"
			intervals [662]:
				xmin = 262.4392
				xmax = 262.6292
				text = "kind"
			intervals [663]:
				xmin = 262.6292
				xmax = 262.7392
				text = "of"
			intervals [664]:
				xmin = 262.7392
				xmax = 263.2268
				text = ""
			intervals [665]:
				xmin = 263.2268
				xmax = 264.1768
				text = "experiencing"
			intervals [666]:
				xmin = 264.1768
				xmax = 264.8962
				text = ""
			intervals [667]:
				xmin = 264.8962
				xmax = 264.9762
				text = "the"
			intervals [668]:
				xmin = 264.9762
				xmax = 265.8962
				text = "dynamics"
			intervals [669]:
				xmin = 265.8962
				xmax = 266.2231
				text = ""
			intervals [670]:
				xmin = 266.2231
				xmax = 266.8731
				text = "of"
			intervals [671]:
				xmin = 266.8731
				xmax = 267.4276
				text = ""
			intervals [672]:
				xmin = 267.4276
				xmax = 267.8676
				text = "being"
			intervals [673]:
				xmin = 267.8676
				xmax = 268.1176
				text = "middle"
			intervals [674]:
				xmin = 268.1176
				xmax = 268.5676
				text = "class"
			intervals [675]:
				xmin = 268.5676
				xmax = 268.8176
				text = "black"
			intervals [676]:
				xmin = 268.8176
				xmax = 269.3376
				text = "family"
			intervals [677]:
				xmin = 269.3376
				xmax = 269.815
				text = ""
			intervals [678]:
				xmin = 269.815
				xmax = 270.015
				text = "but"
			intervals [679]:
				xmin = 270.015
				xmax = 270.045
				text = ""
			intervals [680]:
				xmin = 270.045
				xmax = 270.445
				text = "having"
			intervals [681]:
				xmin = 270.445
				xmax = 270.995
				text = "this"
			intervals [682]:
				xmin = 270.995
				xmax = 271.6522
				text = ""
			intervals [683]:
				xmin = 271.6522
				xmax = 272.3322
				text = "um"
			intervals [684]:
				xmin = 272.3322
				xmax = 273.7373
				text = ""
			intervals [685]:
				xmin = 273.7373
				xmax = 274.0573
				text = "kind"
			intervals [686]:
				xmin = 274.0573
				xmax = 274.2473
				text = "of"
			intervals [687]:
				xmin = 274.2473
				xmax = 274.2973
				text = ""
			intervals [688]:
				xmin = 274.2973
				xmax = 274.6973
				text = "a"
			intervals [689]:
				xmin = 274.6973
				xmax = 274.8771
				text = ""
			intervals [690]:
				xmin = 274.8771
				xmax = 275.2371
				text = "hood"
			intervals [691]:
				xmin = 275.2371
				xmax = 275.8871
				text = "mentality"
			intervals [692]:
				xmin = 275.8871
				xmax = 276.204
				text = ""
			intervals [693]:
				xmin = 276.204
				xmax = 276.394
				text = "in"
			intervals [694]:
				xmin = 276.394
				xmax = 276.464
				text = "the"
			intervals [695]:
				xmin = 276.464
				xmax = 276.864
				text = "neighborhood"
			intervals [696]:
				xmin = 276.864
				xmax = 276.924
				text = "it"
			intervals [697]:
				xmin = 276.924
				xmax = 277.064
				text = "was"
			intervals [698]:
				xmin = 277.064
				xmax = 277.154
				text = "a"
			intervals [699]:
				xmin = 277.154
				xmax = 277.524
				text = "unique"
			intervals [700]:
				xmin = 277.524
				xmax = 278.174
				text = "hybrid"
			intervals [701]:
				xmin = 278.174
				xmax = 278.9054
				text = ""
			intervals [702]:
				xmin = 278.9054
				xmax = 279.0254
				text = "in"
			intervals [703]:
				xmin = 279.0254
				xmax = 279.3754
				text = "pg"
			intervals [704]:
				xmin = 279.3754
				xmax = 279.8754
				text = "county"
			intervals [705]:
				xmin = 279.8754
				xmax = 280.5168
				text = ""
			intervals [706]:
				xmin = 280.5168
				xmax = 281.1168
				text = "um"
			intervals [707]:
				xmin = 281.1168
				xmax = 281.9642
				text = ""
			intervals [708]:
				xmin = 281.9642
				xmax = 282.4342
				text = "especially"
			intervals [709]:
				xmin = 282.4342
				xmax = 282.5542
				text = "with"
			intervals [710]:
				xmin = 282.5542
				xmax = 282.6342
				text = "the"
			intervals [711]:
				xmin = 282.6342
				xmax = 283.4342
				text = "gentrification"
			intervals [712]:
				xmin = 283.4342
				xmax = 283.5242
				text = "that"
			intervals [713]:
				xmin = 283.5242
				xmax = 283.7742
				text = "started"
			intervals [714]:
				xmin = 283.7742
				xmax = 284.0542
				text = "coming"
			intervals [715]:
				xmin = 284.0542
				xmax = 284.1242
				text = "to"
			intervals [716]:
				xmin = 284.1242
				xmax = 284.6342
				text = "dc"
			intervals [717]:
				xmin = 284.6342
				xmax = 285.1985
				text = ""
			intervals [718]:
				xmin = 285.1985
				xmax = 285.2985
				text = "we"
			intervals [719]:
				xmin = 285.2985
				xmax = 285.5785
				text = "started"
			intervals [720]:
				xmin = 285.5785
				xmax = 285.8485
				text = "having"
			intervals [721]:
				xmin = 285.8485
				xmax = 286.0985
				text = "more"
			intervals [722]:
				xmin = 286.0985
				xmax = 286.1285
				text = ""
			intervals [723]:
				xmin = 286.1285
				xmax = 286.6285
				text = "elements"
			intervals [724]:
				xmin = 286.6285
				xmax = 286.7385
				text = "of"
			intervals [725]:
				xmin = 286.7385
				xmax = 286.8685
				text = "what"
			intervals [726]:
				xmin = 286.8685
				xmax = 286.9185
				text = "a"
			intervals [727]:
				xmin = 286.9185
				xmax = 287.0885
				text = "lot"
			intervals [728]:
				xmin = 287.0885
				xmax = 287.1585
				text = "of"
			intervals [729]:
				xmin = 287.1585
				xmax = 287.4185
				text = "people"
			intervals [730]:
				xmin = 287.4185
				xmax = 287.7185
				text = "normally"
			intervals [731]:
				xmin = 287.7185
				xmax = 288.2785
				text = "associated"
			intervals [732]:
				xmin = 288.2785
				xmax = 288.6085
				text = "with"
			intervals [733]:
				xmin = 288.6085
				xmax = 289.102
				text = ""
			intervals [734]:
				xmin = 289.102
				xmax = 289.492
				text = "northeast"
			intervals [735]:
				xmin = 289.492
				xmax = 289.572
				text = "and"
			intervals [736]:
				xmin = 289.572
				xmax = 290.092
				text = "southeast"
			intervals [737]:
				xmin = 290.092
				xmax = 290.4189
				text = ""
			intervals [738]:
				xmin = 290.4189
				xmax = 290.6789
				text = "parts"
			intervals [739]:
				xmin = 290.6789
				xmax = 290.7689
				text = "of"
			intervals [740]:
				xmin = 290.7689
				xmax = 291.3289
				text = "dc"
			intervals [741]:
				xmin = 291.3289
				xmax = 291.8839
				text = ""
			intervals [742]:
				xmin = 291.8839
				xmax = 291.9439
				text = "as"
			intervals [743]:
				xmin = 291.9439
				xmax = 292.0939
				text = "far"
			intervals [744]:
				xmin = 292.0939
				xmax = 292.2139
				text = "as"
			intervals [745]:
				xmin = 292.2139
				xmax = 292.6839
				text = "crime"
			intervals [746]:
				xmin = 292.6839
				xmax = 292.7439
				text = "and"
			intervals [747]:
				xmin = 292.7439
				xmax = 293.4139
				text = "drugs"
			intervals [748]:
				xmin = 293.4139
				xmax = 293.6239
				text = "things"
			intervals [749]:
				xmin = 293.6239
				xmax = 293.7439
				text = "like"
			intervals [750]:
				xmin = 293.7439
				xmax = 293.7839
				text = ""
			intervals [751]:
				xmin = 293.7839
				xmax = 294.0939
				text = "that"
			intervals [752]:
				xmin = 294.0939
				xmax = 294.4651
				text = ""
			intervals [753]:
				xmin = 294.4651
				xmax = 294.5951
				text = "you"
			intervals [754]:
				xmin = 294.5951
				xmax = 294.8551
				text = "know"
			intervals [755]:
				xmin = 294.8551
				xmax = 294.9451
				text = ""
			intervals [756]:
				xmin = 294.9451
				xmax = 295.1051
				text = "in"
			intervals [757]:
				xmin = 295.1051
				xmax = 295.4151
				text = "our"
			intervals [758]:
				xmin = 295.4151
				xmax = 295.4451
				text = ""
			intervals [759]:
				xmin = 295.4451
				xmax = 295.6151
				text = "in"
			intervals [760]:
				xmin = 295.6151
				xmax = 295.7451
				text = "our"
			intervals [761]:
				xmin = 295.7451
				xmax = 296.2251
				text = "community"
			intervals [762]:
				xmin = 296.2251
				xmax = 296.2902
				text = ""
			intervals [763]:
				xmin = 296.2902
				xmax = 296.4702
				text = "so"
			intervals [764]:
				xmin = 296.4702
				xmax = 296.6202
				text = "we"
			intervals [765]:
				xmin = 296.6202
				xmax = 296.7102
				text = "were"
			intervals [766]:
				xmin = 296.7102
				xmax = 297.2002
				text = "exposed"
			intervals [767]:
				xmin = 297.2002
				xmax = 297.3002
				text = "to"
			intervals [768]:
				xmin = 297.3002
				xmax = 297.6202
				text = "that"
			intervals [769]:
				xmin = 297.6202
				xmax = 298.145
				text = ""
			intervals [770]:
				xmin = 298.145
				xmax = 298.235
				text = "and"
			intervals [771]:
				xmin = 298.235
				xmax = 298.745
				text = "tryna-"
			intervals [772]:
				xmin = 298.745
				xmax = 298.9357
				text = ""
			intervals [773]:
				xmin = 298.9357
				xmax = 299.1057
				text = "for"
			intervals [774]:
				xmin = 299.1057
				xmax = 299.2557
				text = "me"
			intervals [775]:
				xmin = 299.2557
				xmax = 299.3657
				text = "as"
			intervals [776]:
				xmin = 299.3657
				xmax = 299.4157
				text = "a"
			intervals [777]:
				xmin = 299.4157
				xmax = 299.6157
				text = "kid"
			intervals [778]:
				xmin = 299.6157
				xmax = 299.6957
				text = "i"
			intervals [779]:
				xmin = 299.6957
				xmax = 299.8157
				text = "was"
			intervals [780]:
				xmin = 299.8157
				xmax = 300.0857
				text = "tryna"
			intervals [781]:
				xmin = 300.0857
				xmax = 300.3257
				text = "walk"
			intervals [782]:
				xmin = 300.3257
				xmax = 300.5157
				text = "the"
			intervals [783]:
				xmin = 300.5157
				xmax = 301.3438
				text = ""
			intervals [784]:
				xmin = 301.3438
				xmax = 301.5038
				text = "walk"
			intervals [785]:
				xmin = 301.5038
				xmax = 301.5738
				text = "the"
			intervals [786]:
				xmin = 301.5738
				xmax = 301.7838
				text = "straight"
			intervals [787]:
				xmin = 301.7838
				xmax = 301.8438
				text = "and"
			intervals [788]:
				xmin = 301.8438
				xmax = 302.0938
				text = "narrow"
			intervals [789]:
				xmin = 302.0938
				xmax = 302.2738
				text = "cause"
			intervals [790]:
				xmin = 302.2738
				xmax = 302.4938
				text = "i"
			intervals [791]:
				xmin = 302.4938
				xmax = 302.6038
				text = "i"
			intervals [792]:
				xmin = 302.6038
				xmax = 302.7938
				text = "grew"
			intervals [793]:
				xmin = 302.7938
				xmax = 302.9438
				text = "up"
			intervals [794]:
				xmin = 302.9438
				xmax = 303.0438
				text = "in"
			intervals [795]:
				xmin = 303.0438
				xmax = 303.1138
				text = "a"
			intervals [796]:
				xmin = 303.1138
				xmax = 303.3538
				text = "home"
			intervals [797]:
				xmin = 303.3538
				xmax = 303.4438
				text = "where"
			intervals [798]:
				xmin = 303.4438
				xmax = 303.6938
				text = "we"
			intervals [799]:
				xmin = 303.6938
				xmax = 303.8979
				text = ""
			intervals [800]:
				xmin = 303.8979
				xmax = 303.9879
				text = "we"
			intervals [801]:
				xmin = 303.9879
				xmax = 304.1779
				text = "learned"
			intervals [802]:
				xmin = 304.1779
				xmax = 304.4179
				text = "about"
			intervals [803]:
				xmin = 304.4179
				xmax = 304.8479
				text = "jesus"
			intervals [804]:
				xmin = 304.8479
				xmax = 304.9879
				text = "learned"
			intervals [805]:
				xmin = 304.9879
				xmax = 305.2279
				text = "about"
			intervals [806]:
				xmin = 305.2279
				xmax = 305.6579
				text = "god"
			intervals [807]:
				xmin = 305.6579
				xmax = 306.1601
				text = ""
			intervals [808]:
				xmin = 306.1601
				xmax = 306.4601
				text = "but"
			intervals [809]:
				xmin = 306.4601
				xmax = 306.5677
				text = ""
			intervals [810]:
				xmin = 306.5677
				xmax = 306.6877
				text = "you"
			intervals [811]:
				xmin = 306.6877
				xmax = 306.7777
				text = "know"
			intervals [812]:
				xmin = 306.7777
				xmax = 306.8877
				text = "there"
			intervals [813]:
				xmin = 306.8877
				xmax = 306.9477
				text = "were"
			intervals [814]:
				xmin = 306.9477
				xmax = 307.4977
				text = "temptations"
			intervals [815]:
				xmin = 307.4977
				xmax = 307.9177
				text = "pulling"
			intervals [816]:
				xmin = 307.9177
				xmax = 308.0272
				text = ""
			intervals [817]:
				xmin = 308.0272
				xmax = 308.4772
				text = "also"
			intervals [818]:
				xmin = 308.4772
				xmax = 308.940
				text = ""
			intervals [819]:
				xmin = 308.940
				xmax = 309.080
				text = "so"
			intervals [820]:
				xmin = 309.080
				xmax = 309.220
				text = "you"
			intervals [821]:
				xmin = 309.220
				xmax = 309.450
				text = "have"
			intervals [822]:
				xmin = 309.450
				xmax = 309.920
				text = "this"
			intervals [823]:
				xmin = 309.920
				xmax = 310.4321
				text = ""
			intervals [824]:
				xmin = 310.4321
				xmax = 310.6121
				text = "kind"
			intervals [825]:
				xmin = 310.6121
				xmax = 310.6921
				text = "of"
			intervals [826]:
				xmin = 310.6921
				xmax = 311.3021
				text = "dichotomy"
			intervals [827]:
				xmin = 311.3021
				xmax = 311.5821
				text = "going"
			intervals [828]:
				xmin = 311.5821
				xmax = 311.8121
				text = "on"
			intervals [829]:
				xmin = 311.8121
				xmax = 311.9321
				text = "where"
			intervals [830]:
				xmin = 311.9321
				xmax = 312.0121
				text = "it"
			intervals [831]:
				xmin = 312.0121
				xmax = 312.0921
				text = "s"
			intervals [832]:
				xmin = 312.0921
				xmax = 312.2721
				text = "like"
			intervals [833]:
				xmin = 312.2721
				xmax = 312.3021
				text = ""
			intervals [834]:
				xmin = 312.3021
				xmax = 312.4321
				text = "you"
			intervals [835]:
				xmin = 312.4321
				xmax = 312.7721
				text = "know"
			intervals [836]:
				xmin = 312.7721
				xmax = 312.8021
				text = ""
			intervals [837]:
				xmin = 312.8021
				xmax = 313.0121
				text = "uh"
			intervals [838]:
				xmin = 313.0121
				xmax = 313.4464
				text = ""
			intervals [839]:
				xmin = 313.4464
				xmax = 313.4864
				text = "i"
			intervals [840]:
				xmin = 313.4864
				xmax = 313.6764
				text = "know"
			intervals [841]:
				xmin = 313.6764
				xmax = 313.7464
				text = "i"
			intervals [842]:
				xmin = 313.7464
				xmax = 314.1264
				text = "should"
			intervals [843]:
				xmin = 314.1264
				xmax = 314.2864
				text = "do"
			intervals [844]:
				xmin = 314.2864
				xmax = 314.4164
				text = "the"
			intervals [845]:
				xmin = 314.4164
				xmax = 314.6664
				text = "right"
			intervals [846]:
				xmin = 314.6664
				xmax = 314.9464
				text = "thing"
			intervals [847]:
				xmin = 314.9464
				xmax = 315.0164
				text = ""
			intervals [848]:
				xmin = 315.0164
				xmax = 315.9564
				text = "but"
			intervals [849]:
				xmin = 315.9564
				xmax = 316.7978
				text = ""
			intervals [850]:
				xmin = 316.7978
				xmax = 316.9578
				text = "you"
			intervals [851]:
				xmin = 316.9578
				xmax = 317.0978
				text = "know"
			intervals [852]:
				xmin = 317.0978
				xmax = 317.9549
				text = ""
			intervals [853]:
				xmin = 317.9549
				xmax = 318.0349
				text = "i"
			intervals [854]:
				xmin = 318.0349
				xmax = 318.1249
				text = "could"
			intervals [855]:
				xmin = 318.1249
				xmax = 318.2949
				text = "ask"
			intervals [856]:
				xmin = 318.2949
				xmax = 318.9649
				text = "forgiveness"
			intervals [857]:
				xmin = 318.9649
				xmax = 319.1136
				text = ""
			intervals [858]:
				xmin = 319.1136
				xmax = 319.5136
				text = "um"
			intervals [859]:
				xmin = 319.5136
				xmax = 319.8636
				text = "so"
			intervals [860]:
				xmin = 319.8636
				xmax = 320.1065
				text = ""
			intervals [861]:
				xmin = 320.1065
				xmax = 320.2865
				text = "just"
			intervals [862]:
				xmin = 320.2865
				xmax = 320.5065
				text = "growing"
			intervals [863]:
				xmin = 320.5065
				xmax = 320.5965
				text = "up"
			intervals [864]:
				xmin = 320.5965
				xmax = 320.8065
				text = "like"
			intervals [865]:
				xmin = 320.8065
				xmax = 320.9865
				text = "that"
			intervals [866]:
				xmin = 320.9865
				xmax = 321.0665
				text = "i"
			intervals [867]:
				xmin = 321.0665
				xmax = 321.2265
				text = "had"
			intervals [868]:
				xmin = 321.2265
				xmax = 321.3165
				text = "to"
			intervals [869]:
				xmin = 321.3165
				xmax = 321.6165
				text = "really"
			intervals [870]:
				xmin = 321.6165
				xmax = 322.2896
				text = ""
			intervals [871]:
				xmin = 322.2896
				xmax = 322.4996
				text = "make"
			intervals [872]:
				xmin = 322.4996
				xmax = 322.7596
				text = "sure"
			intervals [873]:
				xmin = 322.7596
				xmax = 323.0696
				text = "that"
			intervals [874]:
				xmin = 323.0696
				xmax = 323.0996
				text = ""
			intervals [875]:
				xmin = 323.0996
				xmax = 323.6496
				text = "um"
			intervals [876]:
				xmin = 323.6496
				xmax = 324.232
				text = ""
			intervals [877]:
				xmin = 324.232
				xmax = 324.412
				text = "i"
			intervals [878]:
				xmin = 324.412
				xmax = 324.562
				text = "had"
			intervals [879]:
				xmin = 324.562
				xmax = 324.642
				text = "a"
			intervals [880]:
				xmin = 324.642
				xmax = 324.912
				text = "faith"
			intervals [881]:
				xmin = 324.912
				xmax = 324.982
				text = "of"
			intervals [882]:
				xmin = 324.982
				xmax = 325.112
				text = "my"
			intervals [883]:
				xmin = 325.112
				xmax = 325.332
				text = "own"
			intervals [884]:
				xmin = 325.332
				xmax = 325.432
				text = "in"
			intervals [885]:
				xmin = 325.432
				xmax = 325.852
				text = "god"
			intervals [886]:
				xmin = 325.852
				xmax = 326.0152
				text = ""
			intervals [887]:
				xmin = 326.0152
				xmax = 326.1552
				text = "and"
			intervals [888]:
				xmin = 326.1552
				xmax = 326.3352
				text = "that"
			intervals [889]:
				xmin = 326.3352
				xmax = 326.4252
				text = "s"
			intervals [890]:
				xmin = 326.4252
				xmax = 326.7252
				text = "really"
			intervals [891]:
				xmin = 326.7252
				xmax = 327.1918
				text = ""
			intervals [892]:
				xmin = 327.1918
				xmax = 327.3918
				text = "one"
			intervals [893]:
				xmin = 327.3918
				xmax = 327.4518
				text = "of"
			intervals [894]:
				xmin = 327.4518
				xmax = 327.5218
				text = "the"
			intervals [895]:
				xmin = 327.5218
				xmax = 327.8418
				text = "strong"
			intervals [896]:
				xmin = 327.8418
				xmax = 328.1018
				text = "points"
			intervals [897]:
				xmin = 328.1018
				xmax = 328.1818
				text = "in"
			intervals [898]:
				xmin = 328.1818
				xmax = 328.2818
				text = "my"
			intervals [899]:
				xmin = 328.2818
				xmax = 328.4818
				text = "life"
			intervals [900]:
				xmin = 328.4818
				xmax = 328.6318
				text = "that"
			intervals [901]:
				xmin = 328.6318
				xmax = 328.8618
				text = "kept"
			intervals [902]:
				xmin = 328.8618
				xmax = 328.9918
				text = "me"
			intervals [903]:
				xmin = 328.9918
				xmax = 329.3118
				text = "from"
			intervals [904]:
				xmin = 329.3118
				xmax = 329.9309
				text = ""
			intervals [905]:
				xmin = 329.9309
				xmax = 330.1609
				text = "doing"
			intervals [906]:
				xmin = 330.1609
				xmax = 330.1909
				text = "a"
			intervals [907]:
				xmin = 330.1909
				xmax = 330.3009
				text = "lot"
			intervals [908]:
				xmin = 330.3009
				xmax = 330.3609
				text = "of"
			intervals [909]:
				xmin = 330.3609
				xmax = 330.6709
				text = "criminal"
			intervals [910]:
				xmin = 330.6709
				xmax = 331.0409
				text = "activity"
			intervals [911]:
				xmin = 331.0409
				xmax = 331.1509
				text = "that"
			intervals [912]:
				xmin = 331.1509
				xmax = 331.1809
				text = "a"
			intervals [913]:
				xmin = 331.1809
				xmax = 331.2909
				text = "lot"
			intervals [914]:
				xmin = 331.2909
				xmax = 331.3509
				text = "of"
			intervals [915]:
				xmin = 331.3509
				xmax = 331.4709
				text = "my"
			intervals [916]:
				xmin = 331.4709
				xmax = 331.9009
				text = "friends"
			intervals [917]:
				xmin = 331.9009
				xmax = 332.0709
				text = "ended"
			intervals [918]:
				xmin = 332.0709
				xmax = 332.1809
				text = "up"
			intervals [919]:
				xmin = 332.1809
				xmax = 332.2955
				text = ""
			intervals [920]:
				xmin = 332.2955
				xmax = 332.6755
				text = "doing"
			intervals [921]:
				xmin = 332.6755
				xmax = 333.359
				text = ""
			intervals [922]:
				xmin = 333.359
				xmax = 333.899
				text = "um"
			intervals [923]:
				xmin = 333.899
				xmax = 334.3436
				text = ""
			intervals [924]:
				xmin = 334.3436
				xmax = 334.4536
				text = "and"
			intervals [925]:
				xmin = 334.4536
				xmax = 334.6036
				text = "just"
			intervals [926]:
				xmin = 334.6036
				xmax = 334.7836
				text = "getting"
			intervals [927]:
				xmin = 334.7836
				xmax = 335.1736
				text = "involved"
			intervals [928]:
				xmin = 335.1736
				xmax = 335.3236
				text = "in"
			intervals [929]:
				xmin = 335.3236
				xmax = 335.3536
				text = ""
			intervals [930]:
				xmin = 335.3536
				xmax = 335.5836
				text = "so"
			intervals [931]:
				xmin = 335.5836
				xmax = 338.3337
				text = ""
			intervals [932]:
				xmin = 338.3337
				xmax = 338.7737
				text = "no"
			intervals [933]:
				xmin = 338.7737
				xmax = 339.0237
				text = "actually"
			intervals [934]:
				xmin = 339.0237
				xmax = 339.1437
				text = "i'm"
			intervals [935]:
				xmin = 339.1437
				xmax = 339.1837
				text = "a"
			intervals [936]:
				xmin = 339.1837
				xmax = 339.4337
				text = "middle"
			intervals [937]:
				xmin = 339.4337
				xmax = 339.9437
				text = "child"
			intervals [938]:
				xmin = 339.9437
				xmax = 340.2337
				text = "so"
			intervals [939]:
				xmin = 340.2337
				xmax = 340.2637
				text = ""
			intervals [940]:
				xmin = 340.2637
				xmax = 340.3737
				text = "i"
			intervals [941]:
				xmin = 340.3737
				xmax = 340.4937
				text = "have"
			intervals [942]:
				xmin = 340.4937
				xmax = 340.5237
				text = "a"
			intervals [943]:
				xmin = 340.5237
				xmax = 340.7637
				text = "older"
			intervals [944]:
				xmin = 340.7637
				xmax = 341.0837
				text = "brother"
			intervals [945]:
				xmin = 341.0837
				xmax = 341.3554
				text = ""
			intervals [946]:
				xmin = 341.3554
				xmax = 341.8154
				text = "and"
			intervals [947]:
				xmin = 341.8154
				xmax = 341.8854
				text = "i"
			intervals [948]:
				xmin = 341.8854
				xmax = 342.0654
				text = "have"
			intervals [949]:
				xmin = 342.0654
				xmax = 342.1354
				text = "a"
			intervals [950]:
				xmin = 342.1354
				xmax = 342.3954
				text = "younger"
			intervals [951]:
				xmin = 342.3954
				xmax = 342.6554
				text = "brother"
			intervals [952]:
				xmin = 342.6554
				xmax = 343.5816
				text = ""
			intervals [953]:
				xmin = 343.5816
				xmax = 343.7016
				text = "and"
			intervals [954]:
				xmin = 343.7016
				xmax = 343.8816
				text = "so"
			intervals [955]:
				xmin = 343.8816
				xmax = 344.0716
				text = "i'm"
			intervals [956]:
				xmin = 344.0716
				xmax = 344.2916
				text = "dead"
			intervals [957]:
				xmin = 344.2916
				xmax = 344.5916
				text = "smack"
			intervals [958]:
				xmin = 344.5916
				xmax = 344.6816
				text = "in"
			intervals [959]:
				xmin = 344.6816
				xmax = 344.7416
				text = "the"
			intervals [960]:
				xmin = 344.7416
				xmax = 345.1016
				text = "middle"
			intervals [961]:
				xmin = 345.1016
				xmax = 345.1731
				text = ""
			intervals [962]:
				xmin = 345.1731
				xmax = 345.6531
				text = "three"
			intervals [963]:
				xmin = 345.6531
				xmax = 345.7031
				text = ""
			intervals [964]:
				xmin = 345.7031
				xmax = 345.7631
				text = "my"
			intervals [965]:
				xmin = 345.7631
				xmax = 346.1531
				text = "parents"
			intervals [966]:
				xmin = 346.1531
				xmax = 346.3131
				text = "had"
			intervals [967]:
				xmin = 346.3131
				xmax = 346.4031
				text = "three"
			intervals [968]:
				xmin = 346.4031
				xmax = 346.6831
				text = "boys"
			intervals [969]:
				xmin = 346.6831
				xmax = 346.8731
				text = "so"
			intervals [970]:
				xmin = 346.8731
				xmax = 352.6966
				text = ""
			intervals [971]:
				xmin = 352.6966
				xmax = 353.2166
				text = "um"
			intervals [972]:
				xmin = 353.2166
				xmax = 353.3647
				text = ""
			intervals [973]:
				xmin = 353.3647
				xmax = 353.6247
				text = "middle"
			intervals [974]:
				xmin = 353.6247
				xmax = 354.0647
				text = "child"
			intervals [975]:
				xmin = 354.0647
				xmax = 354.3086
				text = ""
			intervals [976]:
				xmin = 354.3086
				xmax = 354.7886
				text = "um"
			intervals [977]:
				xmin = 354.7886
				xmax = 355.7568
				text = ""
			intervals [978]:
				xmin = 355.7568
				xmax = 355.8268
				text = "it"
			intervals [979]:
				xmin = 355.8268
				xmax = 355.9468
				text = "was"
			intervals [980]:
				xmin = 355.9468
				xmax = 356.1368
				text = "pretty"
			intervals [981]:
				xmin = 356.1368
				xmax = 356.5468
				text = "cool"
			intervals [982]:
				xmin = 356.5468
				xmax = 357.2031
				text = ""
			intervals [983]:
				xmin = 357.2031
				xmax = 357.5631
				text = "i"
			intervals [984]:
				xmin = 357.5631
				xmax = 357.9631
				text = "um"
			intervals [985]:
				xmin = 357.9631
				xmax = 358.7799
				text = ""
			intervals [986]:
				xmin = 358.7799
				xmax = 358.8699
				text = "i"
			intervals [987]:
				xmin = 358.8699
				xmax = 359.0399
				text = "was"
			intervals [988]:
				xmin = 359.0399
				xmax = 359.1199
				text = "the"
			intervals [989]:
				xmin = 359.1199
				xmax = 359.6199
				text = "skinniest"
			intervals [990]:
				xmin = 359.6199
				xmax = 359.9299
				text = "of"
			intervals [991]:
				xmin = 359.9299
				xmax = 360.1081
				text = ""
			intervals [992]:
				xmin = 360.1081
				xmax = 360.2581
				text = "my"
			intervals [993]:
				xmin = 360.2581
				xmax = 360.6381
				text = "brothers"
			intervals [994]:
				xmin = 360.6381
				xmax = 360.8881
				text = "so"
			intervals [995]:
				xmin = 360.8881
				xmax = 360.9481
				text = "i"
			intervals [996]:
				xmin = 360.9481
				xmax = 361.1081
				text = "got"
			intervals [997]:
				xmin = 361.1081
				xmax = 361.1781
				text = "all"
			intervals [998]:
				xmin = 361.1781
				xmax = 361.3081
				text = "their"
			intervals [999]:
				xmin = 361.3081
				xmax = 361.4881
				text = "hand"
			intervals [1000]:
				xmin = 361.4881
				xmax = 361.5581
				text = "me"
			intervals [1001]:
				xmin = 361.5581
				xmax = 362.0081
				text = "downs"
			intervals [1002]:
				xmin = 362.0081
				xmax = 362.4749
				text = ""
			intervals [1003]:
				xmin = 362.4749
				xmax = 362.7049
				text = "even"
			intervals [1004]:
				xmin = 362.7049
				xmax = 362.8649
				text = "my"
			intervals [1005]:
				xmin = 362.8649
				xmax = 362.8949
				text = ""
			intervals [1006]:
				xmin = 362.8949
				xmax = 363.0849
				text = "l-"
			intervals [1007]:
				xmin = 363.0849
				xmax = 363.3749
				text = "younger"
			intervals [1008]:
				xmin = 363.3749
				xmax = 363.6049
				text = "brother"
			intervals [1009]:
				xmin = 363.6049
				xmax = 363.7649
				text = "was"
			intervals [1010]:
				xmin = 363.7649
				xmax = 363.9649
				text = "bigger"
			intervals [1011]:
				xmin = 363.9649
				xmax = 364.0949
				text = "than"
			intervals [1012]:
				xmin = 364.0949
				xmax = 364.2949
				text = "me"
			intervals [1013]:
				xmin = 364.2949
				xmax = 364.8191
				text = ""
			intervals [1014]:
				xmin = 364.8191
				xmax = 365.2691
				text = "so"
			intervals [1015]:
				xmin = 365.2691
				xmax = 365.7318
				text = ""
			intervals [1016]:
				xmin = 365.7318
				xmax = 365.8218
				text = "it"
			intervals [1017]:
				xmin = 365.8218
				xmax = 365.9118
				text = "was"
			intervals [1018]:
				xmin = 365.9118
				xmax = 366.0218
				text = "just"
			intervals [1019]:
				xmin = 366.0218
				xmax = 366.2718
				text = "pretty"
			intervals [1020]:
				xmin = 366.2718
				xmax = 366.5618
				text = "fun"
			intervals [1021]:
				xmin = 366.5618
				xmax = 366.7636
				text = ""
			intervals [1022]:
				xmin = 366.7636
				xmax = 366.9936
				text = "to"
			intervals [1023]:
				xmin = 366.9936
				xmax = 367.3136
				text = "just"
			intervals [1024]:
				xmin = 367.3136
				xmax = 367.5036
				text = "get"
			intervals [1025]:
				xmin = 367.5036
				xmax = 367.5336
				text = ""
			intervals [1026]:
				xmin = 367.5336
				xmax = 367.8436
				text = "clothes"
			intervals [1027]:
				xmin = 367.8436
				xmax = 367.9536
				text = "from"
			intervals [1028]:
				xmin = 367.9536
				xmax = 368.0636
				text = "your"
			intervals [1029]:
				xmin = 368.0636
				xmax = 368.2236
				text = "little"
			intervals [1030]:
				xmin = 368.2236
				xmax = 368.6136
				text = "brother"
			intervals [1031]:
				xmin = 368.6136
				xmax = 369.2784
				text = ""
			intervals [1032]:
				xmin = 369.2784
				xmax = 369.4284
				text = "and"
			intervals [1033]:
				xmin = 369.4284
				xmax = 369.4584
				text = ""
			intervals [1034]:
				xmin = 369.4584
				xmax = 369.5684
				text = "no"
			intervals [1035]:
				xmin = 369.5684
				xmax = 369.6984
				text = "one"
			intervals [1036]:
				xmin = 369.6984
				xmax = 369.9384
				text = "buys"
			intervals [1037]:
				xmin = 369.9384
				xmax = 370.0384
				text = "you"
			intervals [1038]:
				xmin = 370.0384
				xmax = 370.4084
				text = "clothes"
			intervals [1039]:
				xmin = 370.4084
				xmax = 370.7184
				text = "because"
			intervals [1040]:
				xmin = 370.7184
				xmax = 370.7984
				text = "you"
			intervals [1041]:
				xmin = 370.7984
				xmax = 370.9184
				text = "can"
			intervals [1042]:
				xmin = 370.9184
				xmax = 371.0884
				text = "fit"
			intervals [1043]:
				xmin = 371.0884
				xmax = 371.4684
				text = "everybody"
			intervals [1044]:
				xmin = 371.4684
				xmax = 371.7684
				text = "else"
			intervals [1045]:
				xmin = 371.7684
				xmax = 371.7984
				text = ""
			intervals [1046]:
				xmin = 371.7984
				xmax = 371.9884
				text = "s"
			intervals [1047]:
				xmin = 371.9884
				xmax = 372.4911
				text = ""
			intervals [1048]:
				xmin = 372.4911
				xmax = 372.6711
				text = "but"
			intervals [1049]:
				xmin = 372.6711
				xmax = 373.0211
				text = "um"
			intervals [1050]:
				xmin = 373.0211
				xmax = 373.5297
				text = ""
			intervals [1051]:
				xmin = 373.5297
				xmax = 373.6197
				text = "that"
			intervals [1052]:
				xmin = 373.6197
				xmax = 373.6597
				text = "s"
			intervals [1053]:
				xmin = 373.6597
				xmax = 373.7897
				text = "not"
			intervals [1054]:
				xmin = 373.7897
				xmax = 373.9397
				text = "true"
			intervals [1055]:
				xmin = 373.9397
				xmax = 374.0497
				text = "they"
			intervals [1056]:
				xmin = 374.0497
				xmax = 374.2497
				text = "bought"
			intervals [1057]:
				xmin = 374.2497
				xmax = 374.3397
				text = "me"
			intervals [1058]:
				xmin = 374.3397
				xmax = 374.6797
				text = "clothes"
			intervals [1059]:
				xmin = 374.6797
				xmax = 374.7997
				text = "but"
			intervals [1060]:
				xmin = 374.7997
				xmax = 375.4969
				text = ""
			intervals [1061]:
				xmin = 375.4969
				xmax = 375.5669
				text = "i"
			intervals [1062]:
				xmin = 375.5669
				xmax = 375.6669
				text = "got"
			intervals [1063]:
				xmin = 375.6669
				xmax = 375.6969
				text = "a"
			intervals [1064]:
				xmin = 375.6969
				xmax = 375.7869
				text = "lot"
			intervals [1065]:
				xmin = 375.7869
				xmax = 375.8469
				text = "of"
			intervals [1066]:
				xmin = 375.8469
				xmax = 375.9869
				text = "hand"
			intervals [1067]:
				xmin = 375.9869
				xmax = 376.0569
				text = "me"
			intervals [1068]:
				xmin = 376.0569
				xmax = 376.3869
				text = "downs"
			intervals [1069]:
				xmin = 376.3869
				xmax = 376.7492
				text = ""
			intervals [1070]:
				xmin = 376.7492
				xmax = 376.8392
				text = "it"
			intervals [1071]:
				xmin = 376.8392
				xmax = 376.9292
				text = "was"
			intervals [1072]:
				xmin = 376.9292
				xmax = 377.1392
				text = "pretty"
			intervals [1073]:
				xmin = 377.1392
				xmax = 377.5492
				text = "cool"
			intervals [1074]:
				xmin = 377.5492
				xmax = 377.9292
				text = "um"
			intervals [1075]:
				xmin = 377.9292
				xmax = 378.8569
				text = ""
			intervals [1076]:
				xmin = 378.8569
				xmax = 378.9169
				text = "my"
			intervals [1077]:
				xmin = 378.9169
				xmax = 379.1269
				text = "older"
			intervals [1078]:
				xmin = 379.1269
				xmax = 379.3169
				text = "brother"
			intervals [1079]:
				xmin = 379.3169
				xmax = 379.3669
				text = "s"
			intervals [1080]:
				xmin = 379.3669
				xmax = 379.4969
				text = "three"
			intervals [1081]:
				xmin = 379.4969
				xmax = 379.6569
				text = "years"
			intervals [1082]:
				xmin = 379.6569
				xmax = 379.7969
				text = "older"
			intervals [1083]:
				xmin = 379.7969
				xmax = 379.9169
				text = "than"
			intervals [1084]:
				xmin = 379.9169
				xmax = 380.0969
				text = "me"
			intervals [1085]:
				xmin = 380.0969
				xmax = 380.4069
				text = "so"
			intervals [1086]:
				xmin = 380.4069
				xmax = 380.8887
				text = ""
			intervals [1087]:
				xmin = 380.8887
				xmax = 381.0187
				text = "we"
			intervals [1088]:
				xmin = 381.0187
				xmax = 381.2087
				text = "kind"
			intervals [1089]:
				xmin = 381.2087
				xmax = 381.2687
				text = "of"
			intervals [1090]:
				xmin = 381.2687
				xmax = 381.4187
				text = "had"
			intervals [1091]:
				xmin = 381.4187
				xmax = 381.4887
				text = "a"
			intervals [1092]:
				xmin = 381.4887
				xmax = 381.7987
				text = "gap"
			intervals [1093]:
				xmin = 381.7987
				xmax = 381.8623
				text = ""
			intervals [1094]:
				xmin = 381.8623
				xmax = 381.9723
				text = "we"
			intervals [1095]:
				xmin = 381.9723
				xmax = 382.1123
				text = "don't"
			intervals [1096]:
				xmin = 382.1123
				xmax = 382.2623
				text = "really"
			intervals [1097]:
				xmin = 382.2623
				xmax = 382.2923
				text = ""
			intervals [1098]:
				xmin = 382.2923
				xmax = 382.4123
				text = "we"
			intervals [1099]:
				xmin = 382.4123
				xmax = 382.5323
				text = "didn't"
			intervals [1100]:
				xmin = 382.5323
				xmax = 382.7123
				text = "really"
			intervals [1101]:
				xmin = 382.7123
				xmax = 382.8923
				text = "play"
			intervals [1102]:
				xmin = 382.8923
				xmax = 383.1723
				text = "together"
			intervals [1103]:
				xmin = 383.1723
				xmax = 383.2823
				text = "as"
			intervals [1104]:
				xmin = 383.2823
				xmax = 383.5523
				text = "much"
			intervals [1105]:
				xmin = 383.5523
				xmax = 383.6123
				text = "as"
			intervals [1106]:
				xmin = 383.6123
				xmax = 383.7123
				text = "my"
			intervals [1107]:
				xmin = 383.7123
				xmax = 383.8923
				text = "little"
			intervals [1108]:
				xmin = 383.8923
				xmax = 384.0923
				text = "brother"
			intervals [1109]:
				xmin = 384.0923
				xmax = 384.1523
				text = "he"
			intervals [1110]:
				xmin = 384.1523
				xmax = 384.1823
				text = "s"
			intervals [1111]:
				xmin = 384.1823
				xmax = 384.3123
				text = "just"
			intervals [1112]:
				xmin = 384.3123
				xmax = 384.4923
				text = "one"
			intervals [1113]:
				xmin = 384.4923
				xmax = 384.5923
				text = "year"
			intervals [1114]:
				xmin = 384.5923
				xmax = 384.8323
				text = "younger"
			intervals [1115]:
				xmin = 384.8323
				xmax = 384.9223
				text = "than"
			intervals [1116]:
				xmin = 384.9223
				xmax = 384.9523
				text = ""
			intervals [1117]:
				xmin = 384.9523
				xmax = 385.0123
				text = "me"
			intervals [1118]:
				xmin = 385.0123
				xmax = 385.5143
				text = ""
			intervals [1119]:
				xmin = 385.5143
				xmax = 385.7543
				text = "so"
			intervals [1120]:
				xmin = 385.7543
				xmax = 385.9143
				text = "we"
			intervals [1121]:
				xmin = 385.9143
				xmax = 386.1943
				text = "had"
			intervals [1122]:
				xmin = 386.1943
				xmax = 386.305
				text = ""
			intervals [1123]:
				xmin = 386.305
				xmax = 386.405
				text = "a"
			intervals [1124]:
				xmin = 386.405
				xmax = 386.595
				text = "lot"
			intervals [1125]:
				xmin = 386.595
				xmax = 387.025
				text = "more"
			intervals [1126]:
				xmin = 387.025
				xmax = 387.3104
				text = ""
			intervals [1127]:
				xmin = 387.3104
				xmax = 388.0004
				text = "synergy"
			intervals [1128]:
				xmin = 388.0004
				xmax = 388.5207
				text = ""
			intervals [1129]:
				xmin = 388.5207
				xmax = 388.7507
				text = "playing"
			intervals [1130]:
				xmin = 388.7507
				xmax = 388.8607
				text = "with"
			intervals [1131]:
				xmin = 388.8607
				xmax = 389.2907
				text = "toys"
			intervals [1132]:
				xmin = 389.2907
				xmax = 389.5707
				text = "playing"
			intervals [1133]:
				xmin = 389.5707
				xmax = 390.1607
				text = "sports"
			intervals [1134]:
				xmin = 390.1607
				xmax = 390.6107
				text = "together"
			intervals [1135]:
				xmin = 390.6107
				xmax = 390.8607
				text = "things"
			intervals [1136]:
				xmin = 390.8607
				xmax = 391.0007
				text = "like"
			intervals [1137]:
				xmin = 391.0007
				xmax = 391.0307
				text = ""
			intervals [1138]:
				xmin = 391.0307
				xmax = 391.2907
				text = "that"
			intervals [1139]:
				xmin = 391.2907
				xmax = 391.9453
				text = ""
			intervals [1140]:
				xmin = 391.9453
				xmax = 392.1053
				text = "but"
			intervals [1141]:
				xmin = 392.1053
				xmax = 392.4553
				text = "um"
			intervals [1142]:
				xmin = 392.4553
				xmax = 393.1758
				text = ""
			intervals [1143]:
				xmin = 393.1758
				xmax = 393.3458
				text = "over"
			intervals [1144]:
				xmin = 393.3458
				xmax = 393.5258
				text = "all"
			intervals [1145]:
				xmin = 393.5258
				xmax = 393.5858
				text = "it"
			intervals [1146]:
				xmin = 393.5858
				xmax = 393.6958
				text = "was"
			intervals [1147]:
				xmin = 393.6958
				xmax = 393.9058
				text = "pretty"
			intervals [1148]:
				xmin = 393.9058
				xmax = 394.1858
				text = "fun"
			intervals [1149]:
				xmin = 394.1858
				xmax = 394.2158
				text = ""
			intervals [1150]:
				xmin = 394.2158
				xmax = 394.3558
				text = "we"
			intervals [1151]:
				xmin = 394.3558
				xmax = 394.4158
				text = "were"
			intervals [1152]:
				xmin = 394.4158
				xmax = 394.6858
				text = "video"
			intervals [1153]:
				xmin = 394.6858
				xmax = 395.0658
				text = "game"
			intervals [1154]:
				xmin = 395.0658
				xmax = 395.4346
				text = ""
			intervals [1155]:
				xmin = 395.4346
				xmax = 396.1146
				text = "fanatics"
			intervals [1156]:
				xmin = 396.1146
				xmax = 396.7636
				text = ""
			intervals [1157]:
				xmin = 396.7636
				xmax = 397.3736
				text = "so"
			intervals [1158]:
				xmin = 397.3736
				xmax = 397.4036
				text = ""
			intervals [1159]:
				xmin = 397.4036
				xmax = 397.5736
				text = "when"
			intervals [1160]:
				xmin = 397.5736
				xmax = 397.7136
				text = "we"
			intervals [1161]:
				xmin = 397.7136
				xmax = 397.8336
				text = "were"
			intervals [1162]:
				xmin = 397.8336
				xmax = 398.4136
				text = "kids"
			intervals [1163]:
				xmin = 398.4136
				xmax = 398.5961
				text = ""
			intervals [1164]:
				xmin = 398.5961
				xmax = 398.6561
				text = "of"
			intervals [1165]:
				xmin = 398.6561
				xmax = 398.8561
				text = "course"
			intervals [1166]:
				xmin = 398.8561
				xmax = 399.3961
				text = "nintendo"
			intervals [1167]:
				xmin = 399.3961
				xmax = 399.7161
				text = "sega"
			intervals [1168]:
				xmin = 399.7161
				xmax = 400.4061
				text = "genesis"
			intervals [1169]:
				xmin = 400.4061
				xmax = 401.1082
				text = ""
			intervals [1170]:
				xmin = 401.1082
				xmax = 401.2882
				text = "and"
			intervals [1171]:
				xmin = 401.2882
				xmax = 401.4782
				text = "then"
			intervals [1172]:
				xmin = 401.4782
				xmax = 401.5982
				text = "when"
			intervals [1173]:
				xmin = 401.5982
				xmax = 401.6582
				text = "the"
			intervals [1174]:
				xmin = 401.6582
				xmax = 402.0782
				text = "nintendo"
			intervals [1175]:
				xmin = 402.0782
				xmax = 402.3982
				text = "sixty"
			intervals [1176]:
				xmin = 402.3982
				xmax = 402.6282
				text = "four"
			intervals [1177]:
				xmin = 402.6282
				xmax = 402.8782
				text = "came"
			intervals [1178]:
				xmin = 402.8782
				xmax = 403.0282
				text = "out"
			intervals [1179]:
				xmin = 403.0282
				xmax = 403.1482
				text = "when"
			intervals [1180]:
				xmin = 403.1482
				xmax = 403.2382
				text = "i"
			intervals [1181]:
				xmin = 403.2382
				xmax = 403.4082
				text = "was"
			intervals [1182]:
				xmin = 403.4082
				xmax = 403.6082
				text = "like"
			intervals [1183]:
				xmin = 403.6082
				xmax = 403.8807
				text = ""
			intervals [1184]:
				xmin = 403.8807
				xmax = 404.1907
				text = "starting"
			intervals [1185]:
				xmin = 404.1907
				xmax = 404.3407
				text = "high"
			intervals [1186]:
				xmin = 404.3407
				xmax = 404.7207
				text = "school"
			intervals [1187]:
				xmin = 404.7207
				xmax = 404.7715
				text = ""
			intervals [1188]:
				xmin = 404.7715
				xmax = 404.8815
				text = "i"
			intervals [1189]:
				xmin = 404.8815
				xmax = 404.9915
				text = "was"
			intervals [1190]:
				xmin = 404.9915
				xmax = 405.1015
				text = "just"
			intervals [1191]:
				xmin = 405.1015
				xmax = 405.4915
				text = "hooked"
			intervals [1192]:
				xmin = 405.4915
				xmax = 405.6488
				text = ""
			intervals [1193]:
				xmin = 405.6488
				xmax = 405.7988
				text = "so"
			intervals [1194]:
				xmin = 405.7988
				xmax = 405.8588
				text = "i"
			intervals [1195]:
				xmin = 405.8588
				xmax = 405.9488
				text = "was"
			intervals [1196]:
				xmin = 405.9488
				xmax = 406.0488
				text = "like"
			intervals [1197]:
				xmin = 406.0488
				xmax = 406.0788
				text = ""
			intervals [1198]:
				xmin = 406.0788
				xmax = 406.3888
				text = "well"
			intervals [1199]:
				xmin = 406.3888
				xmax = 406.971
				text = ""
			intervals [1200]:
				xmin = 406.971
				xmax = 407.071
				text = "no"
			intervals [1201]:
				xmin = 407.071
				xmax = 407.221
				text = "more"
			intervals [1202]:
				xmin = 407.221
				xmax = 407.551
				text = "homework"
			intervals [1203]:
				xmin = 407.551
				xmax = 407.621
				text = "for"
			intervals [1204]:
				xmin = 407.621
				xmax = 407.961
				text = "me"
			intervals [1205]:
				xmin = 407.961
				xmax = 408.621
				text = ""
			intervals [1206]:
				xmin = 408.621
				xmax = 408.701
				text = "and"
			intervals [1207]:
				xmin = 408.701
				xmax = 408.811
				text = "we"
			intervals [1208]:
				xmin = 408.811
				xmax = 409.071
				text = "just"
			intervals [1209]:
				xmin = 409.071
				xmax = 409.3858
				text = ""
			intervals [1210]:
				xmin = 409.3858
				xmax = 409.4458
				text = "we"
			intervals [1211]:
				xmin = 409.4458
				xmax = 409.5358
				text = "would"
			intervals [1212]:
				xmin = 409.5358
				xmax = 409.6458
				text = "get"
			intervals [1213]:
				xmin = 409.6458
				xmax = 409.7058
				text = "a"
			intervals [1214]:
				xmin = 409.7058
				xmax = 409.8758
				text = "big"
			intervals [1215]:
				xmin = 409.8758
				xmax = 410.0458
				text = "bowl"
			intervals [1216]:
				xmin = 410.0458
				xmax = 410.1258
				text = "of"
			intervals [1217]:
				xmin = 410.1258
				xmax = 410.6458
				text = "cereal"
			intervals [1218]:
				xmin = 410.6458
				xmax = 411.1565
				text = ""
			intervals [1219]:
				xmin = 411.1565
				xmax = 411.3465
				text = "uh"
			intervals [1220]:
				xmin = 411.3465
				xmax = 411.7565
				text = "frosted"
			intervals [1221]:
				xmin = 411.7565
				xmax = 412.2865
				text = "flakes-"
			intervals [1222]:
				xmin = 412.2865
				xmax = 412.5507
				text = ""
			intervals [1223]:
				xmin = 412.5507
				xmax = 412.6707
				text = "we"
			intervals [1224]:
				xmin = 412.6707
				xmax = 412.7007
				text = "d"
			intervals [1225]:
				xmin = 412.7007
				xmax = 412.8107
				text = "get"
			intervals [1226]:
				xmin = 412.8107
				xmax = 412.9007
				text = "a"
			intervals [1227]:
				xmin = 412.9007
				xmax = 413.1807
				text = "tub"
			intervals [1228]:
				xmin = 413.1807
				xmax = 413.2907
				text = "of"
			intervals [1229]:
				xmin = 413.2907
				xmax = 413.5307
				text = "it"
			intervals [1230]:
				xmin = 413.5307
				xmax = 414.1854
				text = ""
			intervals [1231]:
				xmin = 414.1854
				xmax = 414.4354
				text = "and"
			intervals [1232]:
				xmin = 414.4354
				xmax = 414.5554
				text = "we"
			intervals [1233]:
				xmin = 414.5554
				xmax = 414.6654
				text = "would"
			intervals [1234]:
				xmin = 414.6654
				xmax = 414.8154
				text = "just"
			intervals [1235]:
				xmin = 414.8154
				xmax = 414.9454
				text = "go"
			intervals [1236]:
				xmin = 414.9454
				xmax = 415.0054
				text = "in"
			intervals [1237]:
				xmin = 415.0054
				xmax = 415.0854
				text = "the"
			intervals [1238]:
				xmin = 415.0854
				xmax = 415.4754
				text = "basement"
			intervals [1239]:
				xmin = 415.4754
				xmax = 415.5154
				text = ""
			intervals [1240]:
				xmin = 415.5154
				xmax = 415.6754
				text = "and"
			intervals [1241]:
				xmin = 415.6754
				xmax = 415.8154
				text = "just"
			intervals [1242]:
				xmin = 415.8154
				xmax = 416.0454
				text = "spend"
			intervals [1243]:
				xmin = 416.0454
				xmax = 416.5854
				text = "hours"
			intervals [1244]:
				xmin = 416.5854
				xmax = 416.7593
				text = ""
			intervals [1245]:
				xmin = 416.7593
				xmax = 417.0193
				text = "playing"
			intervals [1246]:
				xmin = 417.0193
				xmax = 417.2893
				text = "video"
			intervals [1247]:
				xmin = 417.2893
				xmax = 417.4193
				text = ""
			intervals [1248]:
				xmin = 417.4193
				xmax = 417.6893
				text = "games"
			intervals [1249]:
				xmin = 417.6893
				xmax = 418.7565
				text = ""
			intervals [1250]:
				xmin = 418.7565
				xmax = 418.8565
				text = "<unk>"
			intervals [1251]:
				xmin = 418.8565
				xmax = 419.831
				text = ""
			intervals [1252]:
				xmin = 419.831
				xmax = 419.981
				text = "my"
			intervals [1253]:
				xmin = 419.981
				xmax = 420.241
				text = "favorite"
			intervals [1254]:
				xmin = 420.241
				xmax = 420.491
				text = "video"
			intervals [1255]:
				xmin = 420.491
				xmax = 420.861
				text = "game"
			intervals [1256]:
				xmin = 420.861
				xmax = 421.081
				text = "was"
			intervals [1257]:
				xmin = 421.081
				xmax = 421.1786
				text = ""
			intervals [1258]:
				xmin = 421.1786
				xmax = 422.0386
				text = "probably"
			intervals [1259]:
				xmin = 422.0386
				xmax = 422.5475
				text = ""
			intervals [1260]:
				xmin = 422.5475
				xmax = 423.4675
				text = "wcw"
			intervals [1261]:
				xmin = 423.4675
				xmax = 423.7875
				text = "vs"
			intervals [1262]:
				xmin = 423.7875
				xmax = 424.4575
				text = "nwo"
			intervals [1263]:
				xmin = 424.4575
				xmax = 424.6633
				text = ""
			intervals [1264]:
				xmin = 424.6633
				xmax = 424.7933
				text = "which"
			intervals [1265]:
				xmin = 424.7933
				xmax = 424.9233
				text = "is"
			intervals [1266]:
				xmin = 424.9233
				xmax = 424.9933
				text = "a"
			intervals [1267]:
				xmin = 424.9933
				xmax = 425.4133
				text = "wrestling"
			intervals [1268]:
				xmin = 425.4133
				xmax = 425.7733
				text = "game"
			intervals [1269]:
				xmin = 425.7733
				xmax = 426.8448
				text = ""
			intervals [1270]:
				xmin = 426.8448
				xmax = 427.0248
				text = "and"
			intervals [1271]:
				xmin = 427.0248
				xmax = 427.1648
				text = "it"
			intervals [1272]:
				xmin = 427.1648
				xmax = 427.7448
				text = "tied"
			intervals [1273]:
				xmin = 427.7448
				xmax = 427.9648
				text = "with"
			intervals [1274]:
				xmin = 427.9648
				xmax = 428.1848
				text = "like"
			intervals [1275]:
				xmin = 428.1848
				xmax = 428.7748
				text = "goldeneye"
			intervals [1276]:
				xmin = 428.7748
				xmax = 429.1048
				text = "double"
			intervals [1277]:
				xmin = 429.1048
				xmax = 429.1848
				text = "o"
			intervals [1278]:
				xmin = 429.1848
				xmax = 429.5448
				text = "seven"
			intervals [1279]:
				xmin = 429.5448
				xmax = 429.7467
				text = ""
			intervals [1280]:
				xmin = 429.7467
				xmax = 429.8167
				text = "it"
			intervals [1281]:
				xmin = 429.8167
				xmax = 429.8867
				text = "s"
			intervals [1282]:
				xmin = 429.8867
				xmax = 429.9167
				text = ""
			intervals [1283]:
				xmin = 429.9167
				xmax = 430.0767
				text = "like"
			intervals [1284]:
				xmin = 430.0767
				xmax = 430.1167
				text = ""
			intervals [1285]:
				xmin = 430.1167
				xmax = 430.1567
				text = "a"
			intervals [1286]:
				xmin = 430.1567
				xmax = 430.3875
				text = ""
			intervals [1287]:
				xmin = 430.3875
				xmax = 430.6175
				text = "first"
			intervals [1288]:
				xmin = 430.6175
				xmax = 430.9175
				text = "person"
			intervals [1289]:
				xmin = 430.9175
				xmax = 431.1975
				text = "shooter"
			intervals [1290]:
				xmin = 431.1975
				xmax = 431.5475
				text = "game"
			intervals [1291]:
				xmin = 431.5475
				xmax = 432.276
				text = ""
			intervals [1292]:
				xmin = 432.276
				xmax = 432.456
				text = "so"
			intervals [1293]:
				xmin = 432.456
				xmax = 432.896
				text = "before"
			intervals [1294]:
				xmin = 432.896
				xmax = 433.046
				text = "all"
			intervals [1295]:
				xmin = 433.046
				xmax = 433.126
				text = "the"
			intervals [1296]:
				xmin = 433.126
				xmax = 433.356
				text = "new"
			intervals [1297]:
				xmin = 433.356
				xmax = 433.706
				text = "games"
			intervals [1298]:
				xmin = 433.706
				xmax = 433.866
				text = "like"
			intervals [1299]:
				xmin = 433.866
				xmax = 434.276
				text = "halo"
			intervals [1300]:
				xmin = 434.276
				xmax = 434.336
				text = "and"
			intervals [1301]:
				xmin = 434.336
				xmax = 434.586
				text = "call"
			intervals [1302]:
				xmin = 434.586
				xmax = 434.646
				text = "of"
			intervals [1303]:
				xmin = 434.646
				xmax = 434.676
				text = ""
			intervals [1304]:
				xmin = 434.676
				xmax = 435.076
				text = "duty"
			intervals [1305]:
				xmin = 435.076
				xmax = 435.4203
				text = ""
			intervals [1306]:
				xmin = 435.4203
				xmax = 435.5403
				text = "it"
			intervals [1307]:
				xmin = 435.5403
				xmax = 435.6503
				text = "was"
			intervals [1308]:
				xmin = 435.6503
				xmax = 435.9103
				text = "double"
			intervals [1309]:
				xmin = 435.9103
				xmax = 435.9803
				text = "oh"
			intervals [1310]:
				xmin = 435.9803
				xmax = 436.2703
				text = "seven"
			intervals [1311]:
				xmin = 436.2703
				xmax = 436.3603
				text = "and"
			intervals [1312]:
				xmin = 436.3603
				xmax = 436.4503
				text = ""
			intervals [1313]:
				xmin = 436.4503
				xmax = 436.5503
				text = "it"
			intervals [1314]:
				xmin = 436.5503
				xmax = 436.6403
				text = "was"
			intervals [1315]:
				xmin = 436.6403
				xmax = 436.8703
				text = "just"
			intervals [1316]:
				xmin = 436.8703
				xmax = 436.9103
				text = "a"
			intervals [1317]:
				xmin = 436.9103
				xmax = 437.1403
				text = "first"
			intervals [1318]:
				xmin = 437.1403
				xmax = 437.4703
				text = "person"
			intervals [1319]:
				xmin = 437.4703
				xmax = 437.7403
				text = "shooter"
			intervals [1320]:
				xmin = 437.7403
				xmax = 438.0003
				text = "game"
			intervals [1321]:
				xmin = 438.0003
				xmax = 438.3765
				text = ""
			intervals [1322]:
				xmin = 438.3765
				xmax = 438.6565
				text = "so"
			intervals [1323]:
				xmin = 438.6565
				xmax = 438.7265
				text = ""
			intervals [1324]:
				xmin = 438.7265
				xmax = 438.9965
				text = "tha-"
			intervals [1325]:
				xmin = 438.9965
				xmax = 439.3065
				text = "those"
			intervals [1326]:
				xmin = 439.3065
				xmax = 439.4565
				text = "were"
			intervals [1327]:
				xmin = 439.4565
				xmax = 439.6365
				text = "like"
			intervals [1328]:
				xmin = 439.6365
				xmax = 440.3065
				text = "revolutionary"
			intervals [1329]:
				xmin = 440.3065
				xmax = 440.8465
				text = "games"
			intervals [1330]:
				xmin = 440.8465
				xmax = 441.0065
				text = "and"
			intervals [1331]:
				xmin = 441.0065
				xmax = 441.1065
				text = "i"
			intervals [1332]:
				xmin = 441.1065
				xmax = 441.1965
				text = "was"
			intervals [1333]:
				xmin = 441.1965
				xmax = 441.3065
				text = "like"
			intervals [1334]:
				xmin = 441.3065
				xmax = 441.3365
				text = ""
			intervals [1335]:
				xmin = 441.3365
				xmax = 441.6165
				text = "man"
			intervals [1336]:
				xmin = 441.6165
				xmax = 442.1524
				text = ""
			intervals [1337]:
				xmin = 442.1524
				xmax = 442.2324
				text = "no"
			intervals [1338]:
				xmin = 442.2324
				xmax = 442.3624
				text = "need"
			intervals [1339]:
				xmin = 442.3624
				xmax = 442.4424
				text = "to"
			intervals [1340]:
				xmin = 442.4424
				xmax = 442.5324
				text = "see"
			intervals [1341]:
				xmin = 442.5324
				xmax = 442.6324
				text = "the"
			intervals [1342]:
				xmin = 442.6324
				xmax = 443.0524
				text = "sunlight"
			intervals [1343]:
				xmin = 443.0524
				xmax = 443.2268
				text = ""
			intervals [1344]:
				xmin = 443.2268
				xmax = 443.3368
				text = "i'm"
			intervals [1345]:
				xmin = 443.3368
				xmax = 443.5968
				text = "just"
			intervals [1346]:
				xmin = 443.5968
				xmax = 443.7068
				text = "in"
			intervals [1347]:
				xmin = 443.7068
				xmax = 443.9868
				text = "here"
			intervals [1348]:
				xmin = 443.9868
				xmax = 444.7962
				text = ""
			intervals [1349]:
				xmin = 444.7962
				xmax = 445.0462
				text = "so"
			intervals [1350]:
				xmin = 445.0462
				xmax = 445.0862
				text = "i"
			intervals [1351]:
				xmin = 445.0862
				xmax = 445.2862
				text = "really"
			intervals [1352]:
				xmin = 445.2862
				xmax = 445.4362
				text = "feel"
			intervals [1353]:
				xmin = 445.4362
				xmax = 445.6462
				text = "bad"
			intervals [1354]:
				xmin = 445.6462
				xmax = 445.7562
				text = "for"
			intervals [1355]:
				xmin = 445.7562
				xmax = 445.9862
				text = "kids"
			intervals [1356]:
				xmin = 445.9862
				xmax = 446.1962
				text = "now"
			intervals [1357]:
				xmin = 446.1962
				xmax = 446.3662
				text = "having"
			intervals [1358]:
				xmin = 446.3662
				xmax = 446.4362
				text = "all"
			intervals [1359]:
				xmin = 446.4362
				xmax = 446.5462
				text = "this"
			intervals [1360]:
				xmin = 446.5462
				xmax = 447.0862
				text = "technology"
			intervals [1361]:
				xmin = 447.0862
				xmax = 447.2751
				text = ""
			intervals [1362]:
				xmin = 447.2751
				xmax = 447.4651
				text = "tryna"
			intervals [1363]:
				xmin = 447.4651
				xmax = 447.8051
				text = "focus"
			intervals [1364]:
				xmin = 447.8051
				xmax = 447.9051
				text = "in"
			intervals [1365]:
				xmin = 447.9051
				xmax = 448.2151
				text = "school"
			intervals [1366]:
				xmin = 448.2151
				xmax = 448.8312
				text = ""
			intervals [1367]:
				xmin = 448.8312
				xmax = 448.9012
				text = "i"
			intervals [1368]:
				xmin = 448.9012
				xmax = 449.1312
				text = "probably"
			intervals [1369]:
				xmin = 449.1312
				xmax = 449.2612
				text = "would"
			intervals [1370]:
				xmin = 449.2612
				xmax = 449.3512
				text = "have"
			intervals [1371]:
				xmin = 449.3512
				xmax = 449.5912
				text = "just"
			intervals [1372]:
				xmin = 449.5912
				xmax = 449.6277
				text = ""
			intervals [1373]:
				xmin = 449.6277
				xmax = 450.0377
				text = "flunked"
			intervals [1374]:
				xmin = 450.0377
				xmax = 450.0677
				text = ""
			intervals [1375]:
				xmin = 450.0677
				xmax = 450.1377
				text = "high"
			intervals [1376]:
				xmin = 450.1377
				xmax = 450.1977
				text = ""
			intervals [1377]:
				xmin = 450.1977
				xmax = 450.4277
				text = "school"
			intervals [1378]:
				xmin = 450.4277
				xmax = 451.7568
				text = ""
			intervals [1379]:
				xmin = 451.7568
				xmax = 451.8968
				text = "with"
			intervals [1380]:
				xmin = 451.8968
				xmax = 451.9668
				text = "all"
			intervals [1381]:
				xmin = 451.9668
				xmax = 452.0368
				text = "the"
			intervals [1382]:
				xmin = 452.0368
				xmax = 452.0668
				text = ""
			intervals [1383]:
				xmin = 452.0668
				xmax = 452.3568
				text = "video"
			intervals [1384]:
				xmin = 452.3568
				xmax = 452.6768
				text = "games"
			intervals [1385]:
				xmin = 452.6768
				xmax = 452.7968
				text = "that"
			intervals [1386]:
				xmin = 452.7968
				xmax = 452.9168
				text = "they"
			intervals [1387]:
				xmin = 452.9168
				xmax = 453.0868
				text = "have"
			intervals [1388]:
				xmin = 453.0868
				xmax = 453.1168
				text = ""
			intervals [1389]:
				xmin = 453.1168
				xmax = 453.3168
				text = "now"
			intervals [1390]:
				xmin = 453.3168
				xmax = 459.2411
				text = ""
			intervals [1391]:
				xmin = 459.2411
				xmax = 459.4911
				text = "yeah"
			intervals [1392]:
				xmin = 459.4911
				xmax = 459.7311
				text = "so"
			intervals [1393]:
				xmin = 459.7311
				xmax = 459.8011
				text = ""
			intervals [1394]:
				xmin = 459.8011
				xmax = 459.9511
				text = "my"
			intervals [1395]:
				xmin = 459.9511
				xmax = 460.3211
				text = "dad"
			intervals [1396]:
				xmin = 460.3211
				xmax = 460.5411
				text = "got"
			intervals [1397]:
				xmin = 460.5411
				xmax = 461.2911
				text = "stationed"
			intervals [1398]:
				xmin = 461.2911
				xmax = 461.7564
				text = ""
			intervals [1399]:
				xmin = 461.7564
				xmax = 461.8764
				text = "my"
			intervals [1400]:
				xmin = 461.8764
				xmax = 462.1364
				text = "dad"
			intervals [1401]:
				xmin = 462.1364
				xmax = 462.2564
				text = "was"
			intervals [1402]:
				xmin = 462.2564
				xmax = 462.6664
				text = "stationed"
			intervals [1403]:
				xmin = 462.6664
				xmax = 462.8264
				text = "at"
			intervals [1404]:
				xmin = 462.8264
				xmax = 463.6282
				text = ""
			intervals [1405]:
				xmin = 463.6282
				xmax = 463.9282
				text = "um"
			intervals [1406]:
				xmin = 463.9282
				xmax = 464.0082
				text = "he"
			intervals [1407]:
				xmin = 464.0082
				xmax = 464.0982
				text = "was"
			intervals [1408]:
				xmin = 464.0982
				xmax = 464.3982
				text = "stationed"
			intervals [1409]:
				xmin = 464.3982
				xmax = 464.4782
				text = "at"
			intervals [1410]:
				xmin = 464.4782
				xmax = 464.7182
				text = "scott"
			intervals [1411]:
				xmin = 464.7182
				xmax = 464.8482
				text = "air"
			intervals [1412]:
				xmin = 464.8482
				xmax = 465.0782
				text = "force"
			intervals [1413]:
				xmin = 465.0782
				xmax = 465.5282
				text = "base"
			intervals [1414]:
				xmin = 465.5282
				xmax = 465.9352
				text = ""
			intervals [1415]:
				xmin = 465.9352
				xmax = 466.3452
				text = "um"
			intervals [1416]:
				xmin = 466.3452
				xmax = 466.4852
				text = "where"
			intervals [1417]:
				xmin = 466.4852
				xmax = 466.5752
				text = "i"
			intervals [1418]:
				xmin = 466.5752
				xmax = 466.7452
				text = "where"
			intervals [1419]:
				xmin = 466.7452
				xmax = 466.7852
				text = "i"
			intervals [1420]:
				xmin = 466.7852
				xmax = 466.9752
				text = "was"
			intervals [1421]:
				xmin = 466.9752
				xmax = 467.3552
				text = "born"
			intervals [1422]:
				xmin = 467.3552
				xmax = 467.6445
				text = ""
			intervals [1423]:
				xmin = 467.6445
				xmax = 467.9245
				text = "and"
			intervals [1424]:
				xmin = 467.9245
				xmax = 468.0045
				text = "you"
			intervals [1425]:
				xmin = 468.0045
				xmax = 468.0845
				text = "know"
			intervals [1426]:
				xmin = 468.0845
				xmax = 468.2945
				text = "being"
			intervals [1427]:
				xmin = 468.2945
				xmax = 468.3245
				text = "a"
			intervals [1428]:
				xmin = 468.3245
				xmax = 468.8045
				text = "military"
			intervals [1429]:
				xmin = 468.8045
				xmax = 469.0945
				text = "brat"
			intervals [1430]:
				xmin = 469.0945
				xmax = 469.6122
				text = ""
			intervals [1431]:
				xmin = 469.6122
				xmax = 469.9322
				text = "people"
			intervals [1432]:
				xmin = 469.9322
				xmax = 470.3322
				text = "normally"
			intervals [1433]:
				xmin = 470.3322
				xmax = 470.8422
				text = "expect"
			intervals [1434]:
				xmin = 470.8422
				xmax = 470.926
				text = ""
			intervals [1435]:
				xmin = 470.926
				xmax = 471.116
				text = "that"
			intervals [1436]:
				xmin = 471.116
				xmax = 471.206
				text = "i"
			intervals [1437]:
				xmin = 471.206
				xmax = 471.486
				text = "moved"
			intervals [1438]:
				xmin = 471.486
				xmax = 471.776
				text = "around"
			intervals [1439]:
				xmin = 471.776
				xmax = 471.826
				text = "a"
			intervals [1440]:
				xmin = 471.826
				xmax = 472.036
				text = "lot"
			intervals [1441]:
				xmin = 472.036
				xmax = 472.1337
				text = ""
			intervals [1442]:
				xmin = 472.1337
				xmax = 472.2737
				text = "but"
			intervals [1443]:
				xmin = 472.2737
				xmax = 472.3437
				text = "th-"
			intervals [1444]:
				xmin = 472.3437
				xmax = 472.4778
				text = ""
			intervals [1445]:
				xmin = 472.4778
				xmax = 472.6278
				text = "that"
			intervals [1446]:
				xmin = 472.6278
				xmax = 472.7478
				text = "was"
			intervals [1447]:
				xmin = 472.7478
				xmax = 472.9778
				text = "actually"
			intervals [1448]:
				xmin = 472.9778
				xmax = 473.0678
				text = "our"
			intervals [1449]:
				xmin = 473.0678
				xmax = 473.3378
				text = "last"
			intervals [1450]:
				xmin = 473.3378
				xmax = 473.6978
				text = "stop"
			intervals [1451]:
				xmin = 473.6978
				xmax = 474.1088
				text = ""
			intervals [1452]:
				xmin = 474.1088
				xmax = 474.3488
				text = "after"
			intervals [1453]:
				xmin = 474.3488
				xmax = 474.4388
				text = "i"
			intervals [1454]:
				xmin = 474.4388
				xmax = 474.6188
				text = "was"
			intervals [1455]:
				xmin = 474.6188
				xmax = 474.9688
				text = "born"
			intervals [1456]:
				xmin = 474.9688
				xmax = 475.0388
				text = "the"
			intervals [1457]:
				xmin = 475.0388
				xmax = 475.2888
				text = "last"
			intervals [1458]:
				xmin = 475.2888
				xmax = 475.4988
				text = "stop"
			intervals [1459]:
				xmin = 475.4988
				xmax = 475.8588
				text = "was"
			intervals [1460]:
				xmin = 475.8588
				xmax = 476.349
				text = ""
			intervals [1461]:
				xmin = 476.349
				xmax = 476.439
				text = "the"
			intervals [1462]:
				xmin = 476.439
				xmax = 476.749
				text = "dc"
			intervals [1463]:
				xmin = 476.749
				xmax = 477.139
				text = "armory"
			intervals [1464]:
				xmin = 477.139
				xmax = 477.4482
				text = ""
			intervals [1465]:
				xmin = 477.4482
				xmax = 477.6082
				text = "so"
			intervals [1466]:
				xmin = 477.6082
				xmax = 477.7182
				text = "my"
			intervals [1467]:
				xmin = 477.7182
				xmax = 478.0182
				text = "dad"
			intervals [1468]:
				xmin = 478.0182
				xmax = 478.2382
				text = "was"
			intervals [1469]:
				xmin = 478.2382
				xmax = 478.5382
				text = "working"
			intervals [1470]:
				xmin = 478.5382
				xmax = 478.6282
				text = "at"
			intervals [1471]:
				xmin = 478.6282
				xmax = 478.7082
				text = "the"
			intervals [1472]:
				xmin = 478.7082
				xmax = 479.0082
				text = "dc"
			intervals [1473]:
				xmin = 479.0082
				xmax = 479.3082
				text = "armory"
			intervals [1474]:
				xmin = 479.3082
				xmax = 479.3482
				text = ""
			intervals [1475]:
				xmin = 479.3482
				xmax = 479.4882
				text = "right"
			intervals [1476]:
				xmin = 479.4882
				xmax = 479.5982
				text = "by"
			intervals [1477]:
				xmin = 479.5982
				xmax = 480.0182
				text = "rfk"
			intervals [1478]:
				xmin = 480.0182
				xmax = 480.3882
				text = "stadium"
			intervals [1479]:
				xmin = 480.3882
				xmax = 480.9454
				text = ""
			intervals [1480]:
				xmin = 480.9454
				xmax = 481.2354
				text = "and"
			intervals [1481]:
				xmin = 481.2354
				xmax = 481.3554
				text = "uh"
			intervals [1482]:
				xmin = 481.3554
				xmax = 481.5354
				text = "that"
			intervals [1483]:
				xmin = 481.5354
				xmax = 481.5754
				text = "s"
			intervals [1484]:
				xmin = 481.5754
				xmax = 481.6554
				text = "how"
			intervals [1485]:
				xmin = 481.6554
				xmax = 481.7954
				text = "we"
			intervals [1486]:
				xmin = 481.7954
				xmax = 481.9654
				text = "got"
			intervals [1487]:
				xmin = 481.9654
				xmax = 482.3054
				text = "here"
			intervals [1488]:
				xmin = 482.3054
				xmax = 482.8732
				text = ""
			intervals [1489]:
				xmin = 482.8732
				xmax = 483.1232
				text = "and"
			intervals [1490]:
				xmin = 483.1232
				xmax = 483.4432
				text = "um"
			intervals [1491]:
				xmin = 483.4432
				xmax = 484.1891
				text = ""
			intervals [1492]:
				xmin = 484.1891
				xmax = 484.5391
				text = "yeah"
			intervals [1493]:
				xmin = 484.5391
				xmax = 484.9217
				text = ""
			intervals [1494]:
				xmin = 484.9217
				xmax = 485.1017
				text = "just"
			intervals [1495]:
				xmin = 485.1017
				xmax = 485.2417
				text = "been"
			intervals [1496]:
				xmin = 485.2417
				xmax = 485.3817
				text = "here"
			intervals [1497]:
				xmin = 485.3817
				xmax = 485.5417
				text = "ever"
			intervals [1498]:
				xmin = 485.5417
				xmax = 485.8817
				text = "since"
			intervals [1499]:
				xmin = 485.8817
				xmax = 491.402
				text = ""
			intervals [1500]:
				xmin = 491.402
				xmax = 491.702
				text = "mm-hm"
			intervals [1501]:
				xmin = 491.702
				xmax = 498.1754
				text = ""
			intervals [1502]:
				xmin = 498.1754
				xmax = 498.5154
				text = "mm-hm"
			intervals [1503]:
				xmin = 498.5154
				xmax = 500.8552
				text = ""
			intervals [1504]:
				xmin = 500.8552
				xmax = 501.1452
				text = "mm-hm"
			intervals [1505]:
				xmin = 501.1452
				xmax = 503.0383
				text = ""
			intervals [1506]:
				xmin = 503.0383
				xmax = 503.2983
				text = "yeah"
			intervals [1507]:
				xmin = 503.2983
				xmax = 503.5683
				text = "yeah"
			intervals [1508]:
				xmin = 503.5683
				xmax = 504.3972
				text = ""
			intervals [1509]:
				xmin = 504.3972
				xmax = 504.6072
				text = "yeah"
			intervals [1510]:
				xmin = 504.6072
				xmax = 504.7872
				text = "well"
			intervals [1511]:
				xmin = 504.7872
				xmax = 504.8772
				text = "you"
			intervals [1512]:
				xmin = 504.8772
				xmax = 505.1772
				text = "know"
			intervals [1513]:
				xmin = 505.1772
				xmax = 505.2272
				text = "i"
			intervals [1514]:
				xmin = 505.2272
				xmax = 505.5572
				text = "never"
			intervals [1515]:
				xmin = 505.5572
				xmax = 505.7472
				text = "went"
			intervals [1516]:
				xmin = 505.7472
				xmax = 505.8372
				text = "to"
			intervals [1517]:
				xmin = 505.8372
				xmax = 506.1972
				text = "school"
			intervals [1518]:
				xmin = 506.1972
				xmax = 506.3772
				text = "in"
			intervals [1519]:
				xmin = 506.3772
				xmax = 506.4972
				text = "my"
			intervals [1520]:
				xmin = 506.4972
				xmax = 506.8772
				text = "neighbor"
			intervals [1521]:
				xmin = 506.8772
				xmax = 506.9405
				text = ""
			intervals [1522]:
				xmin = 506.9405
				xmax = 507.0705
				text = "in"
			intervals [1523]:
				xmin = 507.0705
				xmax = 507.2005
				text = "my"
			intervals [1524]:
				xmin = 507.2005
				xmax = 507.5305
				text = "city"
			intervals [1525]:
				xmin = 507.5305
				xmax = 507.5605
				text = ""
			intervals [1526]:
				xmin = 507.5605
				xmax = 507.6405
				text = "it"
			intervals [1527]:
				xmin = 507.6405
				xmax = 507.6705
				text = "s"
			intervals [1528]:
				xmin = 507.6705
				xmax = 507.8405
				text = "so"
			intervals [1529]:
				xmin = 507.8405
				xmax = 508.2405
				text = "weird"
			intervals [1530]:
				xmin = 508.2405
				xmax = 508.5834
				text = ""
			intervals [1531]:
				xmin = 508.5834
				xmax = 508.6634
				text = "i"
			intervals [1532]:
				xmin = 508.6634
				xmax = 508.8534
				text = "lived"
			intervals [1533]:
				xmin = 508.8534
				xmax = 508.9434
				text = "in"
			intervals [1534]:
				xmin = 508.9434
				xmax = 509.7234
				text = "forestville"
			intervals [1535]:
				xmin = 509.7234
				xmax = 509.859
				text = ""
			intervals [1536]:
				xmin = 509.859
				xmax = 510.009
				text = "but"
			intervals [1537]:
				xmin = 510.009
				xmax = 510.039
				text = ""
			intervals [1538]:
				xmin = 510.039
				xmax = 510.229
				text = "went"
			intervals [1539]:
				xmin = 510.229
				xmax = 510.329
				text = "to"
			intervals [1540]:
				xmin = 510.329
				xmax = 510.699
				text = "elementary"
			intervals [1541]:
				xmin = 510.699
				xmax = 511.119
				text = "school"
			intervals [1542]:
				xmin = 511.119
				xmax = 511.189
				text = "in"
			intervals [1543]:
				xmin = 511.189
				xmax = 511.469
				text = "walker"
			intervals [1544]:
				xmin = 511.469
				xmax = 511.789
				text = "mill"
			intervals [1545]:
				xmin = 511.789
				xmax = 512.0132
				text = ""
			intervals [1546]:
				xmin = 512.0132
				xmax = 512.1632
				text = "went"
			intervals [1547]:
				xmin = 512.1632
				xmax = 512.2232
				text = "to"
			intervals [1548]:
				xmin = 512.2232
				xmax = 512.4732
				text = "middle"
			intervals [1549]:
				xmin = 512.4732
				xmax = 512.8432
				text = "school"
			intervals [1550]:
				xmin = 512.8432
				xmax = 512.9132
				text = "in"
			intervals [1551]:
				xmin = 512.9132
				xmax = 513.1032
				text = "upper"
			intervals [1552]:
				xmin = 513.1032
				xmax = 513.5732
				text = "marlboro"
			intervals [1553]:
				xmin = 513.5732
				xmax = 513.8679
				text = ""
			intervals [1554]:
				xmin = 513.8679
				xmax = 514.0179
				text = "went"
			intervals [1555]:
				xmin = 514.0179
				xmax = 514.0779
				text = "to"
			intervals [1556]:
				xmin = 514.0779
				xmax = 514.2379
				text = "high"
			intervals [1557]:
				xmin = 514.2379
				xmax = 514.4279
				text = "school"
			intervals [1558]:
				xmin = 514.4279
				xmax = 514.5179
				text = "in"
			intervals [1559]:
				xmin = 514.5179
				xmax = 514.8679
				text = "largo"
			intervals [1560]:
				xmin = 514.8679
				xmax = 514.9637
				text = ""
			intervals [1561]:
				xmin = 514.9637
				xmax = 515.0637
				text = "but"
			intervals [1562]:
				xmin = 515.0637
				xmax = 515.2037
				text = "there"
			intervals [1563]:
				xmin = 515.2037
				xmax = 515.2837
				text = "s"
			intervals [1564]:
				xmin = 515.2837
				xmax = 515.4037
				text = "a"
			intervals [1565]:
				xmin = 515.4037
				xmax = 515.8537
				text = "elementary"
			intervals [1566]:
				xmin = 515.8537
				xmax = 516.0837
				text = "middle"
			intervals [1567]:
				xmin = 516.0837
				xmax = 516.1637
				text = "and"
			intervals [1568]:
				xmin = 516.1637
				xmax = 516.3437
				text = "high"
			intervals [1569]:
				xmin = 516.3437
				xmax = 516.5437
				text = "school"
			intervals [1570]:
				xmin = 516.5437
				xmax = 516.6737
				text = "in"
			intervals [1571]:
				xmin = 516.6737
				xmax = 517.1337
				text = "forestville"
			intervals [1572]:
				xmin = 517.1337
				xmax = 517.4443
				text = ""
			intervals [1573]:
				xmin = 517.4443
				xmax = 517.5543
				text = "so"
			intervals [1574]:
				xmin = 517.5543
				xmax = 517.6643
				text = "i"
			intervals [1575]:
				xmin = 517.6643
				xmax = 517.8643
				text = "lived"
			intervals [1576]:
				xmin = 517.8643
				xmax = 518.0443
				text = "right"
			intervals [1577]:
				xmin = 518.0443
				xmax = 518.1443
				text = "on"
			intervals [1578]:
				xmin = 518.1443
				xmax = 518.3443
				text = "that"
			intervals [1579]:
				xmin = 518.3443
				xmax = 519.0178
				text = ""
			intervals [1580]:
				xmin = 519.0178
				xmax = 519.4178
				text = "edge"
			intervals [1581]:
				xmin = 519.4178
				xmax = 519.5478
				text = "of"
			intervals [1582]:
				xmin = 519.5478
				xmax = 519.6578
				text = "the"
			intervals [1583]:
				xmin = 519.6578
				xmax = 520.0578
				text = "city"
			intervals [1584]:
				xmin = 520.0578
				xmax = 520.1378
				text = "l-"
			intervals [1585]:
				xmin = 520.1378
				xmax = 520.3778
				text = "l-"
			intervals [1586]:
				xmin = 520.3778
				xmax = 520.546
				text = ""
			intervals [1587]:
				xmin = 520.546
				xmax = 520.776
				text = "like"
			intervals [1588]:
				xmin = 520.776
				xmax = 520.866
				text = "the"
			intervals [1589]:
				xmin = 520.866
				xmax = 521.376
				text = "divisor"
			intervals [1590]:
				xmin = 521.376
				xmax = 521.436
				text = "in"
			intervals [1591]:
				xmin = 521.436
				xmax = 521.536
				text = "the"
			intervals [1592]:
				xmin = 521.536
				xmax = 521.876
				text = "countr-"
			intervals [1593]:
				xmin = 521.876
				xmax = 521.906
				text = ""
			intervals [1594]:
				xmin = 521.906
				xmax = 522.056
				text = "in"
			intervals [1595]:
				xmin = 522.056
				xmax = 522.146
				text = "the"
			intervals [1596]:
				xmin = 522.146
				xmax = 522.536
				text = "county"
			intervals [1597]:
				xmin = 522.536
				xmax = 522.8941
				text = ""
			intervals [1598]:
				xmin = 522.8941
				xmax = 522.9941
				text = "but"
			intervals [1599]:
				xmin = 522.9941
				xmax = 523.0241
				text = "i"
			intervals [1600]:
				xmin = 523.0241
				xmax = 523.2441
				text = "didn't"
			intervals [1601]:
				xmin = 523.2441
				xmax = 523.5741
				text = "go"
			intervals [1602]:
				xmin = 523.5741
				xmax = 523.9759
				text = ""
			intervals [1603]:
				xmin = 523.9759
				xmax = 524.1159
				text = "in"
			intervals [1604]:
				xmin = 524.1159
				xmax = 524.2359
				text = "any"
			intervals [1605]:
				xmin = 524.2359
				xmax = 524.3059
				text = "of"
			intervals [1606]:
				xmin = 524.3059
				xmax = 524.4259
				text = "my"
			intervals [1607]:
				xmin = 524.4259
				xmax = 524.6559
				text = "city"
			intervals [1608]:
				xmin = 524.6559
				xmax = 524.6859
				text = "s"
			intervals [1609]:
				xmin = 524.6859
				xmax = 524.9759
				text = "schools"
			intervals [1610]:
				xmin = 524.9759
				xmax = 525.2259
				text = "anyway"
			intervals [1611]:
				xmin = 525.2259
				xmax = 525.700
				text = ""
			intervals [1612]:
				xmin = 525.700
				xmax = 526.130
				text = "um"
			intervals [1613]:
				xmin = 526.130
				xmax = 526.540
				text = "elementary"
			intervals [1614]:
				xmin = 526.540
				xmax = 526.790
				text = "school"
			intervals [1615]:
				xmin = 526.790
				xmax = 526.890
				text = "was"
			intervals [1616]:
				xmin = 526.890
				xmax = 527.120
				text = "pretty"
			intervals [1617]:
				xmin = 527.120
				xmax = 527.430
				text = "fun"
			intervals [1618]:
				xmin = 527.430
				xmax = 527.7864
				text = ""
			intervals [1619]:
				xmin = 527.7864
				xmax = 527.8464
				text = "i"
			intervals [1620]:
				xmin = 527.8464
				xmax = 528.0064
				text = "went"
			intervals [1621]:
				xmin = 528.0064
				xmax = 528.0664
				text = "to"
			intervals [1622]:
				xmin = 528.0664
				xmax = 528.4464
				text = "rdx"
			intervals [1623]:
				xmin = 528.4464
				xmax = 528.8264
				text = "elementary"
			intervals [1624]:
				xmin = 528.8264
				xmax = 529.2364
				text = "school"
			intervals [1625]:
				xmin = 529.2364
				xmax = 529.4517
				text = ""
			intervals [1626]:
				xmin = 529.4517
				xmax = 529.6717
				text = "which"
			intervals [1627]:
				xmin = 529.6717
				xmax = 529.9417
				text = "was"
			intervals [1628]:
				xmin = 529.9417
				xmax = 530.2351
				text = ""
			intervals [1629]:
				xmin = 530.2351
				xmax = 530.3551
				text = "i"
			intervals [1630]:
				xmin = 530.3551
				xmax = 530.7651
				text = "believe"
			intervals [1631]:
				xmin = 530.7651
				xmax = 530.7951
				text = ""
			intervals [1632]:
				xmin = 530.7951
				xmax = 530.9751
				text = "the"
			intervals [1633]:
				xmin = 530.9751
				xmax = 531.0251
				text = ""
			intervals [1634]:
				xmin = 531.0251
				xmax = 531.6051
				text = "first"
			intervals [1635]:
				xmin = 531.6051
				xmax = 532.2036
				text = ""
			intervals [1636]:
				xmin = 532.2036
				xmax = 532.4136
				text = "if"
			intervals [1637]:
				xmin = 532.4136
				xmax = 532.6336
				text = "not"
			intervals [1638]:
				xmin = 532.6336
				xmax = 532.7436
				text = "the"
			intervals [1639]:
				xmin = 532.7436
				xmax = 533.0036
				text = "first"
			intervals [1640]:
				xmin = 533.0036
				xmax = 533.2636
				text = "one"
			intervals [1641]:
				xmin = 533.2636
				xmax = 533.3836
				text = "of"
			intervals [1642]:
				xmin = 533.3836
				xmax = 533.5136
				text = "the"
			intervals [1643]:
				xmin = 533.5136
				xmax = 533.9036
				text = "first"
			intervals [1644]:
				xmin = 533.9036
				xmax = 534.3036
				text = "elementary"
			intervals [1645]:
				xmin = 534.3036
				xmax = 534.8536
				text = "schools"
			intervals [1646]:
				xmin = 534.8536
				xmax = 535.838
				text = ""
			intervals [1647]:
				xmin = 535.838
				xmax = 536.038
				text = "um"
			intervals [1648]:
				xmin = 536.038
				xmax = 536.148
				text = "to"
			intervals [1649]:
				xmin = 536.148
				xmax = 536.398
				text = "start"
			intervals [1650]:
				xmin = 536.398
				xmax = 536.998
				text = "uniforms"
			intervals [1651]:
				xmin = 536.998
				xmax = 537.1638
				text = ""
			intervals [1652]:
				xmin = 537.1638
				xmax = 537.3638
				text = "so"
			intervals [1653]:
				xmin = 537.3638
				xmax = 537.8538
				text = "before"
			intervals [1654]:
				xmin = 537.8538
				xmax = 538.0012
				text = ""
			intervals [1655]:
				xmin = 538.0012
				xmax = 538.4112
				text = "before"
			intervals [1656]:
				xmin = 538.4112
				xmax = 538.5612
				text = "all"
			intervals [1657]:
				xmin = 538.5612
				xmax = 538.7012
				text = "these"
			intervals [1658]:
				xmin = 538.7012
				xmax = 538.9612
				text = "schools"
			intervals [1659]:
				xmin = 538.9612
				xmax = 539.1012
				text = "had"
			intervals [1660]:
				xmin = 539.1012
				xmax = 539.6812
				text = "uniforms"
			intervals [1661]:
				xmin = 539.6812
				xmax = 540.0082
				text = ""
			intervals [1662]:
				xmin = 540.0082
				xmax = 540.5982
				text = "rdx"
			intervals [1663]:
				xmin = 540.5982
				xmax = 540.9982
				text = "elementary"
			intervals [1664]:
				xmin = 540.9982
				xmax = 541.4482
				text = "school"
			intervals [1665]:
				xmin = 541.4482
				xmax = 541.8241
				text = ""
			intervals [1666]:
				xmin = 541.8241
				xmax = 542.0841
				text = "had"
			intervals [1667]:
				xmin = 542.0841
				xmax = 542.7841
				text = "uniforms"
			intervals [1668]:
				xmin = 542.7841
				xmax = 542.8519
				text = ""
			intervals [1669]:
				xmin = 542.8519
				xmax = 543.1519
				text = "home"
			intervals [1670]:
				xmin = 543.1519
				xmax = 543.2319
				text = "of"
			intervals [1671]:
				xmin = 543.2319
				xmax = 543.2619
				text = ""
			intervals [1672]:
				xmin = 543.2619
				xmax = 543.3819
				text = "the"
			intervals [1673]:
				xmin = 543.3819
				xmax = 543.9519
				text = "bears"
			intervals [1674]:
				xmin = 543.9519
				xmax = 544.5487
				text = ""
			intervals [1675]:
				xmin = 544.5487
				xmax = 545.0587
				text = "and"
			intervals [1676]:
				xmin = 545.0587
				xmax = 545.1887
				text = "i"
			intervals [1677]:
				xmin = 545.1887
				xmax = 545.5087
				text = "remember"
			intervals [1678]:
				xmin = 545.5087
				xmax = 546.0887
				text = "because"
			intervals [1679]:
				xmin = 546.0887
				xmax = 546.246
				text = ""
			intervals [1680]:
				xmin = 546.246
				xmax = 546.356
				text = "we"
			intervals [1681]:
				xmin = 546.356
				xmax = 546.496
				text = "went"
			intervals [1682]:
				xmin = 546.496
				xmax = 546.556
				text = "to"
			intervals [1683]:
				xmin = 546.556
				xmax = 547.156
				text = "kindergarten"
			intervals [1684]:
				xmin = 547.156
				xmax = 547.366
				text = "there"
			intervals [1685]:
				xmin = 547.366
				xmax = 547.476
				text = "i"
			intervals [1686]:
				xmin = 547.476
				xmax = 547.566
				text = "was"
			intervals [1687]:
				xmin = 547.566
				xmax = 547.756
				text = "like"
			intervals [1688]:
				xmin = 547.756
				xmax = 548.5203
				text = ""
			intervals [1689]:
				xmin = 548.5203
				xmax = 548.7203
				text = "why"
			intervals [1690]:
				xmin = 548.7203
				xmax = 548.7803
				text = "is"
			intervals [1691]:
				xmin = 548.7803
				xmax = 549.1103
				text = "everybody"
			intervals [1692]:
				xmin = 549.1103
				xmax = 549.3703
				text = "wearing"
			intervals [1693]:
				xmin = 549.3703
				xmax = 549.5703
				text = "white"
			intervals [1694]:
				xmin = 549.5703
				xmax = 549.8603
				text = "shirts"
			intervals [1695]:
				xmin = 549.8603
				xmax = 549.9703
				text = "and"
			intervals [1696]:
				xmin = 549.9703
				xmax = 550.1303
				text = "blue"
			intervals [1697]:
				xmin = 550.1303
				xmax = 550.6003
				text = "ties"
			intervals [1698]:
				xmin = 550.6003
				xmax = 550.8303
				text = "and"
			intervals [1699]:
				xmin = 550.8303
				xmax = 550.9003
				text = ""
			intervals [1700]:
				xmin = 550.9003
				xmax = 551.0903
				text = "blue"
			intervals [1701]:
				xmin = 551.0903
				xmax = 551.6503
				text = "pants"
			intervals [1702]:
				xmin = 551.6503
				xmax = 551.7135
				text = ""
			intervals [1703]:
				xmin = 551.7135
				xmax = 551.7435
				text = "i"
			intervals [1704]:
				xmin = 551.7435
				xmax = 551.8335
				text = "was"
			intervals [1705]:
				xmin = 551.8335
				xmax = 551.9235
				text = "like"
			intervals [1706]:
				xmin = 551.9235
				xmax = 552.0435
				text = "what"
			intervals [1707]:
				xmin = 552.0435
				xmax = 552.1235
				text = "is"
			intervals [1708]:
				xmin = 552.1235
				xmax = 552.3135
				text = "that"
			intervals [1709]:
				xmin = 552.3135
				xmax = 552.8522
				text = ""
			intervals [1710]:
				xmin = 552.8522
				xmax = 553.3022
				text = "and"
			intervals [1711]:
				xmin = 553.3022
				xmax = 553.6622
				text = "um"
			intervals [1712]:
				xmin = 553.6622
				xmax = 553.9593
				text = ""
			intervals [1713]:
				xmin = 553.9593
				xmax = 554.1793
				text = "they"
			intervals [1714]:
				xmin = 554.1793
				xmax = 554.3793
				text = "they"
			intervals [1715]:
				xmin = 554.3793
				xmax = 554.6493
				text = "said"
			intervals [1716]:
				xmin = 554.6493
				xmax = 554.7893
				text = "that"
			intervals [1717]:
				xmin = 554.7893
				xmax = 555.1293
				text = "because"
			intervals [1718]:
				xmin = 555.1293
				xmax = 555.2193
				text = "the"
			intervals [1719]:
				xmin = 555.2193
				xmax = 555.4693
				text = "kids"
			intervals [1720]:
				xmin = 555.4693
				xmax = 555.5693
				text = "were"
			intervals [1721]:
				xmin = 555.5693
				xmax = 555.8993
				text = "having"
			intervals [1722]:
				xmin = 555.8993
				xmax = 556.3789
				text = ""
			intervals [1723]:
				xmin = 556.3789
				xmax = 556.7989
				text = "um"
			intervals [1724]:
				xmin = 556.7989
				xmax = 557.402
				text = ""
			intervals [1725]:
				xmin = 557.402
				xmax = 557.952
				text = "challenges"
			intervals [1726]:
				xmin = 557.952
				xmax = 558.212
				text = "making"
			intervals [1727]:
				xmin = 558.212
				xmax = 558.422
				text = "fun"
			intervals [1728]:
				xmin = 558.422
				xmax = 558.522
				text = "of"
			intervals [1729]:
				xmin = 558.522
				xmax = 558.732
				text = "each"
			intervals [1730]:
				xmin = 558.732
				xmax = 558.962
				text = "other"
			intervals [1731]:
				xmin = 558.962
				xmax = 559.062
				text = "and"
			intervals [1732]:
				xmin = 559.062
				xmax = 559.222
				text = "not"
			intervals [1733]:
				xmin = 559.222
				xmax = 559.662
				text = "focusing"
			intervals [1734]:
				xmin = 559.662
				xmax = 559.792
				text = "in"
			intervals [1735]:
				xmin = 559.792
				xmax = 560.292
				text = "school"
			intervals [1736]:
				xmin = 560.292
				xmax = 560.4582
				text = ""
			intervals [1737]:
				xmin = 560.4582
				xmax = 560.5982
				text = "this"
			intervals [1738]:
				xmin = 560.5982
				xmax = 560.8282
				text = "school"
			intervals [1739]:
				xmin = 560.8282
				xmax = 560.9782
				text = "was"
			intervals [1740]:
				xmin = 560.9782
				xmax = 561.2582
				text = "test"
			intervals [1741]:
				xmin = 561.2582
				xmax = 561.6782
				text = "piloted-"
			intervals [1742]:
				xmin = 561.6782
				xmax = 561.9679
				text = ""
			intervals [1743]:
				xmin = 561.9679
				xmax = 562.0979
				text = "what"
			intervals [1744]:
				xmin = 562.0979
				xmax = 562.2279
				text = "if"
			intervals [1745]:
				xmin = 562.2279
				xmax = 562.5979
				text = "everybody"
			intervals [1746]:
				xmin = 562.5979
				xmax = 562.7579
				text = "wore"
			intervals [1747]:
				xmin = 562.7579
				xmax = 562.8479
				text = "the"
			intervals [1748]:
				xmin = 562.8479
				xmax = 563.1279
				text = "same"
			intervals [1749]:
				xmin = 563.1279
				xmax = 563.3779
				text = "thing"
			intervals [1750]:
				xmin = 563.3779
				xmax = 564.220
				text = ""
			intervals [1751]:
				xmin = 564.220
				xmax = 564.340
				text = "would"
			intervals [1752]:
				xmin = 564.340
				xmax = 564.420
				text = "it"
			intervals [1753]:
				xmin = 564.420
				xmax = 564.690
				text = "help"
			intervals [1754]:
				xmin = 564.690
				xmax = 565.2299
				text = ""
			intervals [1755]:
				xmin = 565.2299
				xmax = 565.4199
				text = "and"
			intervals [1756]:
				xmin = 565.4199
				xmax = 565.6499
				text = "then"
			intervals [1757]:
				xmin = 565.6499
				xmax = 565.7199
				text = ""
			intervals [1758]:
				xmin = 565.7199
				xmax = 565.8499
				text = "they"
			intervals [1759]:
				xmin = 565.8499
				xmax = 566.0899
				text = "saw"
			intervals [1760]:
				xmin = 566.0899
				xmax = 566.2199
				text = "they"
			intervals [1761]:
				xmin = 566.2199
				xmax = 566.4599
				text = "said"
			intervals [1762]:
				xmin = 566.4599
				xmax = 566.5199
				text = "it"
			intervals [1763]:
				xmin = 566.5199
				xmax = 566.8299
				text = "helped"
			intervals [1764]:
				xmin = 566.8299
				xmax = 566.9299
				text = "as"
			intervals [1765]:
				xmin = 566.9299
				xmax = 567.1499
				text = "far"
			intervals [1766]:
				xmin = 567.1499
				xmax = 567.2799
				text = "as"
			intervals [1767]:
				xmin = 567.2799
				xmax = 567.5099
				text = "kids"
			intervals [1768]:
				xmin = 567.5099
				xmax = 567.6999
				text = "being"
			intervals [1769]:
				xmin = 567.6999
				xmax = 568.1299
				text = "focused"
			intervals [1770]:
				xmin = 568.1299
				xmax = 568.3899
				text = "so"
			intervals [1771]:
				xmin = 568.3899
				xmax = 568.9158
				text = ""
			intervals [1772]:
				xmin = 568.9158
				xmax = 569.0758
				text = "we"
			intervals [1773]:
				xmin = 569.0758
				xmax = 569.2358
				text = "all"
			intervals [1774]:
				xmin = 569.2358
				xmax = 569.3458
				text = "wore"
			intervals [1775]:
				xmin = 569.3458
				xmax = 569.4358
				text = "the"
			intervals [1776]:
				xmin = 569.4358
				xmax = 569.6858
				text = "same"
			intervals [1777]:
				xmin = 569.6858
				xmax = 569.9058
				text = "thing"
			intervals [1778]:
				xmin = 569.9058
				xmax = 570.226
				text = ""
			intervals [1779]:
				xmin = 570.226
				xmax = 570.336
				text = "<unk>"
			intervals [1780]:
				xmin = 570.336
				xmax = 570.5071
				text = ""
			intervals [1781]:
				xmin = 570.5071
				xmax = 570.6471
				text = "so"
			intervals [1782]:
				xmin = 570.6471
				xmax = 570.9471
				text = "elementary"
			intervals [1783]:
				xmin = 570.9471
				xmax = 571.1171
				text = "school"
			intervals [1784]:
				xmin = 571.1171
				xmax = 571.2071
				text = "was"
			intervals [1785]:
				xmin = 571.2071
				xmax = 571.4271
				text = "pretty"
			intervals [1786]:
				xmin = 571.4271
				xmax = 571.7471
				text = "fun"
			intervals [1787]:
				xmin = 571.7471
				xmax = 571.9171
				text = "had"
			intervals [1788]:
				xmin = 571.9171
				xmax = 572.0671
				text = "some"
			intervals [1789]:
				xmin = 572.0671
				xmax = 572.2571
				text = "fun"
			intervals [1790]:
				xmin = 572.2571
				xmax = 572.7771
				text = "teachers"
			intervals [1791]:
				xmin = 572.7771
				xmax = 573.2477
				text = ""
			intervals [1792]:
				xmin = 573.2477
				xmax = 573.7677
				text = "um"
			intervals [1793]:
				xmin = 573.7677
				xmax = 575.0596
				text = ""
			intervals [1794]:
				xmin = 575.0596
				xmax = 575.2096
				text = "we"
			intervals [1795]:
				xmin = 575.2096
				xmax = 575.3696
				text = "used"
			intervals [1796]:
				xmin = 575.3696
				xmax = 575.4896
				text = "to"
			intervals [1797]:
				xmin = 575.4896
				xmax = 575.7296
				text = "uh"
			intervals [1798]:
				xmin = 575.7296
				xmax = 575.9596
				text = "have"
			intervals [1799]:
				xmin = 575.9596
				xmax = 576.3796
				text = "those"
			intervals [1800]:
				xmin = 576.3796
				xmax = 576.7682
				text = ""
			intervals [1801]:
				xmin = 576.7682
				xmax = 576.9982
				text = "big"
			intervals [1802]:
				xmin = 576.9982
				xmax = 577.5082
				text = "posters"
			intervals [1803]:
				xmin = 577.5082
				xmax = 577.6682
				text = "on"
			intervals [1804]:
				xmin = 577.6682
				xmax = 577.7782
				text = "the"
			intervals [1805]:
				xmin = 577.7782
				xmax = 578.1182
				text = "wall"
			intervals [1806]:
				xmin = 578.1182
				xmax = 578.2782
				text = "in"
			intervals [1807]:
				xmin = 578.2782
				xmax = 578.3482
				text = "the"
			intervals [1808]:
				xmin = 578.3482
				xmax = 578.6782
				text = "school"
			intervals [1809]:
				xmin = 578.6782
				xmax = 578.8582
				text = "down"
			intervals [1810]:
				xmin = 578.8582
				xmax = 578.9182
				text = "the"
			intervals [1811]:
				xmin = 578.9182
				xmax = 579.2282
				text = "hallway"
			intervals [1812]:
				xmin = 579.2282
				xmax = 579.4382
				text = "like"
			intervals [1813]:
				xmin = 579.4382
				xmax = 579.8959
				text = ""
			intervals [1814]:
				xmin = 579.8959
				xmax = 580.6459
				text = "dare"
			intervals [1815]:
				xmin = 580.6459
				xmax = 580.8724
				text = ""
			intervals [1816]:
				xmin = 580.8724
				xmax = 581.0724
				text = "say"
			intervals [1817]:
				xmin = 581.0724
				xmax = 581.2124
				text = "no"
			intervals [1818]:
				xmin = 581.2124
				xmax = 581.3224
				text = "to"
			intervals [1819]:
				xmin = 581.3224
				xmax = 581.7924
				text = "drugs"
			intervals [1820]:
				xmin = 581.7924
				xmax = 581.9024
				text = "or"
			intervals [1821]:
				xmin = 581.9024
				xmax = 582.3926
				text = ""
			intervals [1822]:
				xmin = 582.3926
				xmax = 582.7126
				text = "saved"
			intervals [1823]:
				xmin = 582.7126
				xmax = 582.8426
				text = "by"
			intervals [1824]:
				xmin = 582.8426
				xmax = 582.9426
				text = "the"
			intervals [1825]:
				xmin = 582.9426
				xmax = 583.5026
				text = "bell"
			intervals [1826]:
				xmin = 583.5026
				xmax = 584.0738
				text = ""
			intervals [1827]:
				xmin = 584.0738
				xmax = 584.1338
				text = "i"
			intervals [1828]:
				xmin = 584.1338
				xmax = 584.3638
				text = "actually"
			intervals [1829]:
				xmin = 584.3638
				xmax = 584.5338
				text = "went"
			intervals [1830]:
				xmin = 584.5338
				xmax = 584.6138
				text = "to"
			intervals [1831]:
				xmin = 584.6138
				xmax = 584.9038
				text = "rdx"
			intervals [1832]:
				xmin = 584.9038
				xmax = 585.2738
				text = "elementary"
			intervals [1833]:
				xmin = 585.2738
				xmax = 585.5738
				text = "school"
			intervals [1834]:
				xmin = 585.5738
				xmax = 585.9438
				text = "like"
			intervals [1835]:
				xmin = 585.9438
				xmax = 587.0056
				text = ""
			intervals [1836]:
				xmin = 587.0056
				xmax = 587.3456
				text = "five"
			intervals [1837]:
				xmin = 587.3456
				xmax = 587.5056
				text = "years"
			intervals [1838]:
				xmin = 587.5056
				xmax = 587.7856
				text = "ago"
			intervals [1839]:
				xmin = 587.7856
				xmax = 587.8256
				text = ""
			intervals [1840]:
				xmin = 587.8256
				xmax = 587.9556
				text = "to"
			intervals [1841]:
				xmin = 587.9556
				xmax = 588.3156
				text = "visit"
			intervals [1842]:
				xmin = 588.3156
				xmax = 588.6237
				text = ""
			intervals [1843]:
				xmin = 588.6237
				xmax = 588.8237
				text = "and"
			intervals [1844]:
				xmin = 588.8237
				xmax = 588.9537
				text = "the"
			intervals [1845]:
				xmin = 588.9537
				xmax = 589.7937
				text = "same"
			intervals [1846]:
				xmin = 589.7937
				xmax = 591.2536
				text = ""
			intervals [1847]:
				xmin = 591.2536
				xmax = 591.6136
				text = "black"
			intervals [1848]:
				xmin = 591.6136
				xmax = 591.8736
				text = "girl"
			intervals [1849]:
				xmin = 591.8736
				xmax = 592.0436
				text = "from"
			intervals [1850]:
				xmin = 592.0436
				xmax = 592.2836
				text = "saved"
			intervals [1851]:
				xmin = 592.2836
				xmax = 592.3936
				text = "by"
			intervals [1852]:
				xmin = 592.3936
				xmax = 592.4836
				text = "the"
			intervals [1853]:
				xmin = 592.4836
				xmax = 592.9236
				text = "bell"
			intervals [1854]:
				xmin = 592.9236
				xmax = 592.9536
				text = ""
			intervals [1855]:
				xmin = 592.9536
				xmax = 593.3836
				text = "lisa"
			intervals [1856]:
				xmin = 593.3836
				xmax = 594.3532
				text = ""
			intervals [1857]:
				xmin = 594.3532
				xmax = 594.7032
				text = "she"
			intervals [1858]:
				xmin = 594.7032
				xmax = 594.8632
				text = "is"
			intervals [1859]:
				xmin = 594.8632
				xmax = 595.6232
				text = "still"
			intervals [1860]:
				xmin = 595.6232
				xmax = 595.7774
				text = ""
			intervals [1861]:
				xmin = 595.7774
				xmax = 596.0474
				text = "on"
			intervals [1862]:
				xmin = 596.0474
				xmax = 596.1774
				text = "the"
			intervals [1863]:
				xmin = 596.1774
				xmax = 596.4074
				text = "wall"
			intervals [1864]:
				xmin = 596.4074
				xmax = 597.5508
				text = ""
			intervals [1865]:
				xmin = 597.5508
				xmax = 597.7208
				text = "and"
			intervals [1866]:
				xmin = 597.7208
				xmax = 597.8308
				text = "i"
			intervals [1867]:
				xmin = 597.8308
				xmax = 597.9608
				text = "was"
			intervals [1868]:
				xmin = 597.9608
				xmax = 598.1708
				text = "just"
			intervals [1869]:
				xmin = 598.1708
				xmax = 598.5408
				text = "like"
			intervals [1870]:
				xmin = 598.5408
				xmax = 598.8508
				text = "oh"
			intervals [1871]:
				xmin = 598.8508
				xmax = 599.0708
				text = "my"
			intervals [1872]:
				xmin = 599.0708
				xmax = 599.6908
				text = "gosh"
			intervals [1873]:
				xmin = 599.6908
				xmax = 600.1827
				text = ""
			intervals [1874]:
				xmin = 600.1827
				xmax = 600.3827
				text = "like"
			intervals [1875]:
				xmin = 600.3827
				xmax = 600.5008
				text = ""
			intervals [1876]:
				xmin = 600.5008
				xmax = 600.8108
				text = "lark"
			intervals [1877]:
				xmin = 600.8108
				xmax = 601.3308
				text = "voorhies"
			intervals [1878]:
				xmin = 601.3308
				xmax = 601.4408
				text = "is"
			intervals [1879]:
				xmin = 601.4408
				xmax = 601.5508
				text = "her"
			intervals [1880]:
				xmin = 601.5508
				xmax = 601.8108
				text = "name"
			intervals [1881]:
				xmin = 601.8108
				xmax = 601.8508
				text = "i"
			intervals [1882]:
				xmin = 601.8508
				xmax = 601.9908
				text = "think"
			intervals [1883]:
				xmin = 601.9908
				xmax = 602.4769
				text = ""
			intervals [1884]:
				xmin = 602.4769
				xmax = 602.6869
				text = "why"
			intervals [1885]:
				xmin = 602.6869
				xmax = 602.7469
				text = ""
			intervals [1886]:
				xmin = 602.7469
				xmax = 602.9469
				text = "y'all"
			intervals [1887]:
				xmin = 602.9469
				xmax = 603.1469
				text = "couldn't"
			intervals [1888]:
				xmin = 603.1469
				xmax = 603.2469
				text = "get"
			intervals [1889]:
				xmin = 603.2469
				xmax = 603.4969
				text = "another"
			intervals [1890]:
				xmin = 603.4969
				xmax = 603.8769
				text = "poster"
			intervals [1891]:
				xmin = 603.8769
				xmax = 604.5767
				text = ""
			intervals [1892]:
				xmin = 604.5767
				xmax = 604.7167
				text = "so"
			intervals [1893]:
				xmin = 604.7167
				xmax = 605.4567
				text = "rdx"
			intervals [1894]:
				xmin = 605.4567
				xmax = 605.6978
				text = ""
			intervals [1895]:
				xmin = 605.6978
				xmax = 605.9178
				text = "god"
			intervals [1896]:
				xmin = 605.9178
				xmax = 606.1478
				text = "bless"
			intervals [1897]:
				xmin = 606.1478
				xmax = 606.2278
				text = "'em"
			intervals [1898]:
				xmin = 606.2278
				xmax = 606.3337
				text = ""
			intervals [1899]:
				xmin = 606.3337
				xmax = 606.6237
				text = "hopefully"
			intervals [1900]:
				xmin = 606.6237
				xmax = 606.7437
				text = "they"
			intervals [1901]:
				xmin = 606.7437
				xmax = 606.8637
				text = "got"
			intervals [1902]:
				xmin = 606.8637
				xmax = 606.8937
				text = "a"
			intervals [1903]:
				xmin = 606.8937
				xmax = 606.9937
				text = "new"
			intervals [1904]:
				xmin = 606.9937
				xmax = 607.3037
				text = "poster"
			intervals [1905]:
				xmin = 607.3037
				xmax = 607.6137
				text = "now"
			intervals [1906]:
				xmin = 607.6137
				xmax = 607.7537
				text = "but"
			intervals [1907]:
				xmin = 607.7537
				xmax = 607.8137
				text = "i"
			intervals [1908]:
				xmin = 607.8137
				xmax = 607.9537
				text = "was"
			intervals [1909]:
				xmin = 607.9537
				xmax = 608.0637
				text = "just"
			intervals [1910]:
				xmin = 608.0637
				xmax = 608.1537
				text = ""
			intervals [1911]:
				xmin = 608.1537
				xmax = 608.2637
				text = "like"
			intervals [1912]:
				xmin = 608.2637
				xmax = 608.3837
				text = "man"
			intervals [1913]:
				xmin = 608.3837
				xmax = 608.5637
				text = "y'all"
			intervals [1914]:
				xmin = 608.5637
				xmax = 608.8937
				text = "keeping"
			intervals [1915]:
				xmin = 608.8937
				xmax = 608.9537
				text = "it"
			intervals [1916]:
				xmin = 608.9537
				xmax = 609.3337
				text = "um"
			intervals [1917]:
				xmin = 609.3337
				xmax = 609.6841
				text = ""
			intervals [1918]:
				xmin = 609.6841
				xmax = 609.8141
				text = "<unk>"
			intervals [1919]:
				xmin = 609.8141
				xmax = 610.2896
				text = ""
			intervals [1920]:
				xmin = 610.2896
				xmax = 610.5496
				text = "keeping"
			intervals [1921]:
				xmin = 610.5496
				xmax = 610.6096
				text = "it"
			intervals [1922]:
				xmin = 610.6096
				xmax = 611.0996
				text = "traditional"
			intervals [1923]:
				xmin = 611.0996
				xmax = 611.2896
				text = "here"
			intervals [1924]:
				xmin = 611.2896
				xmax = 611.7591
				text = ""
			intervals [1925]:
				xmin = 611.7591
				xmax = 611.9191
				text = "and"
			intervals [1926]:
				xmin = 611.9191
				xmax = 612.0891
				text = "the"
			intervals [1927]:
				xmin = 612.0891
				xmax = 612.3391
				text = "same"
			intervals [1928]:
				xmin = 612.3391
				xmax = 612.6891
				text = "chester"
			intervals [1929]:
				xmin = 612.6891
				xmax = 612.7891
				text = "the"
			intervals [1930]:
				xmin = 612.7891
				xmax = 613.5391
				text = "cheetos"
			intervals [1931]:
				xmin = 613.5391
				xmax = 613.7315
				text = ""
			intervals [1932]:
				xmin = 613.7315
				xmax = 614.3615
				text = "advertisement"
			intervals [1933]:
				xmin = 614.3615
				xmax = 614.4615
				text = "from"
			intervals [1934]:
				xmin = 614.4615
				xmax = 614.5515
				text = "when"
			intervals [1935]:
				xmin = 614.5515
				xmax = 614.6515
				text = "i"
			intervals [1936]:
				xmin = 614.6515
				xmax = 614.7515
				text = "was"
			intervals [1937]:
				xmin = 614.7515
				xmax = 614.8215
				text = "a"
			intervals [1938]:
				xmin = 614.8215
				xmax = 615.0515
				text = "kid"
			intervals [1939]:
				xmin = 615.0515
				xmax = 615.1515
				text = "is"
			intervals [1940]:
				xmin = 615.1515
				xmax = 615.3815
				text = "still"
			intervals [1941]:
				xmin = 615.3815
				xmax = 615.5715
				text = "there"
			intervals [1942]:
				xmin = 615.5715
				xmax = 616.1244
				text = ""
			intervals [1943]:
				xmin = 616.1244
				xmax = 616.3044
				text = "but"
			intervals [1944]:
				xmin = 616.3044
				xmax = 616.4944
				text = "um"
			intervals [1945]:
				xmin = 616.4944
				xmax = 616.5944
				text = "the"
			intervals [1946]:
				xmin = 616.5944
				xmax = 616.9044
				text = "school"
			intervals [1947]:
				xmin = 616.9044
				xmax = 617.0544
				text = "was"
			intervals [1948]:
				xmin = 617.0544
				xmax = 617.3744
				text = "great"
			intervals [1949]:
				xmin = 617.3744
				xmax = 617.4628
				text = ""
			intervals [1950]:
				xmin = 617.4628
				xmax = 617.7928
				text = "um"
			intervals [1951]:
				xmin = 617.7928
				xmax = 617.9128
				text = ""
			intervals [1952]:
				xmin = 617.9128
				xmax = 618.9228
				text = "rdx"
			intervals [1953]:
				xmin = 618.9228
				xmax = 619.1028
				text = "was"
			intervals [1954]:
				xmin = 619.1028
				xmax = 619.2128
				text = "our"
			intervals [1955]:
				xmin = 619.2128
				xmax = 619.7528
				text = "principal"
			intervals [1956]:
				xmin = 619.7528
				xmax = 620.1438
				text = ""
			intervals [1957]:
				xmin = 620.1438
				xmax = 620.2738
				text = "she"
			intervals [1958]:
				xmin = 620.2738
				xmax = 620.3738
				text = "was"
			intervals [1959]:
				xmin = 620.3738
				xmax = 620.4238
				text = "a"
			intervals [1960]:
				xmin = 620.4238
				xmax = 620.6738
				text = "great"
			intervals [1961]:
				xmin = 620.6738
				xmax = 620.7038
				text = ""
			intervals [1962]:
				xmin = 620.7038
				xmax = 620.9438
				text = "great"
			intervals [1963]:
				xmin = 620.9438
				xmax = 621.2538
				text = "woman"
			intervals [1964]:
				xmin = 621.2538
				xmax = 621.3201
				text = ""
			intervals [1965]:
				xmin = 621.3201
				xmax = 621.4701
				text = "she"
			intervals [1966]:
				xmin = 621.4701
				xmax = 621.5201
				text = "s"
			intervals [1967]:
				xmin = 621.5201
				xmax = 621.6501
				text = "been"
			intervals [1968]:
				xmin = 621.6501
				xmax = 621.7101
				text = "a"
			intervals [1969]:
				xmin = 621.7101
				xmax = 622.1401
				text = "delegate"
			intervals [1970]:
				xmin = 622.1401
				xmax = 622.3401
				text = "now"
			intervals [1971]:
				xmin = 622.3401
				xmax = 622.4201
				text = "in"
			intervals [1972]:
				xmin = 622.4201
				xmax = 622.7001
				text = "pg"
			intervals [1973]:
				xmin = 622.7001
				xmax = 623.0101
				text = "county"
			intervals [1974]:
				xmin = 623.0101
				xmax = 623.5419
				text = ""
			intervals [1975]:
				xmin = 623.5419
				xmax = 623.7419
				text = "and"
			intervals [1976]:
				xmin = 623.7419
				xmax = 623.9419
				text = "she"
			intervals [1977]:
				xmin = 623.9419
				xmax = 624.3019
				text = "really"
			intervals [1978]:
				xmin = 624.3019
				xmax = 624.7915
				text = ""
			intervals [1979]:
				xmin = 624.7915
				xmax = 624.8915
				text = "is"
			intervals [1980]:
				xmin = 624.8915
				xmax = 625.0215
				text = "kind"
			intervals [1981]:
				xmin = 625.0215
				xmax = 625.0815
				text = "of"
			intervals [1982]:
				xmin = 625.0815
				xmax = 625.2215
				text = "like"
			intervals [1983]:
				xmin = 625.2215
				xmax = 625.2815
				text = "a"
			intervals [1984]:
				xmin = 625.2815
				xmax = 625.4615
				text = "joe"
			intervals [1985]:
				xmin = 625.4615
				xmax = 625.9015
				text = "clarke"
			intervals [1986]:
				xmin = 625.9015
				xmax = 626.0505
				text = ""
			intervals [1987]:
				xmin = 626.0505
				xmax = 626.3005
				text = "she"
			intervals [1988]:
				xmin = 626.3005
				xmax = 626.3305
				text = ""
			intervals [1989]:
				xmin = 626.3305
				xmax = 626.5105
				text = "she"
			intervals [1990]:
				xmin = 626.5105
				xmax = 626.7205
				text = "kind"
			intervals [1991]:
				xmin = 626.7205
				xmax = 626.8205
				text = "of"
			intervals [1992]:
				xmin = 626.8205
				xmax = 627.1105
				text = "whipped"
			intervals [1993]:
				xmin = 627.1105
				xmax = 627.2605
				text = "us"
			intervals [1994]:
				xmin = 627.2605
				xmax = 627.4405
				text = "into"
			intervals [1995]:
				xmin = 627.4405
				xmax = 627.7605
				text = "shape"
			intervals [1996]:
				xmin = 627.7605
				xmax = 628.2243
				text = ""
			intervals [1997]:
				xmin = 628.2243
				xmax = 628.6643
				text = "um"
			intervals [1998]:
				xmin = 628.6643
				xmax = 628.7443
				text = ""
			intervals [1999]:
				xmin = 628.7443
				xmax = 628.8543
				text = "cause"
			intervals [2000]:
				xmin = 628.8543
				xmax = 628.9443
				text = "the"
			intervals [2001]:
				xmin = 628.9443
				xmax = 629.2743
				text = "school"
			intervals [2002]:
				xmin = 629.2743
				xmax = 629.4643
				text = "wasn't"
			intervals [2003]:
				xmin = 629.4643
				xmax = 629.6043
				text = "like"
			intervals [2004]:
				xmin = 629.6043
				xmax = 629.7143
				text = ""
			intervals [2005]:
				xmin = 629.7143
				xmax = 629.9143
				text = "really"
			intervals [2006]:
				xmin = 629.9143
				xmax = 630.4043
				text = "struggling"
			intervals [2007]:
				xmin = 630.4043
				xmax = 630.8588
				text = ""
			intervals [2008]:
				xmin = 630.8588
				xmax = 630.9688
				text = "and"
			intervals [2009]:
				xmin = 630.9688
				xmax = 631.1788
				text = "she"
			intervals [2010]:
				xmin = 631.1788
				xmax = 631.4588
				text = "came"
			intervals [2011]:
				xmin = 631.4588
				xmax = 631.5988
				text = "in"
			intervals [2012]:
				xmin = 631.5988
				xmax = 631.7188
				text = "and"
			intervals [2013]:
				xmin = 631.7188
				xmax = 631.7488
				text = ""
			intervals [2014]:
				xmin = 631.7488
				xmax = 631.9488
				text = "like"
			intervals [2015]:
				xmin = 631.9488
				xmax = 631.9788
				text = ""
			intervals [2016]:
				xmin = 631.9788
				xmax = 632.2688
				text = "really"
			intervals [2017]:
				xmin = 632.2688
				xmax = 632.4515
				text = ""
			intervals [2018]:
				xmin = 632.4515
				xmax = 632.7115
				text = "cracked"
			intervals [2019]:
				xmin = 632.7115
				xmax = 632.8015
				text = "the"
			intervals [2020]:
				xmin = 632.8015
				xmax = 633.0215
				text = "whip"
			intervals [2021]:
				xmin = 633.0215
				xmax = 633.7261
				text = ""
			intervals [2022]:
				xmin = 633.7261
				xmax = 634.3761
				text = "um"
			intervals [2023]:
				xmin = 634.3761
				xmax = 635.059
				text = ""
			intervals [2024]:
				xmin = 635.059
				xmax = 635.229
				text = "yeah"
			intervals [2025]:
				xmin = 635.229
				xmax = 643.0966
				text = ""
			intervals [2026]:
				xmin = 643.0966
				xmax = 643.4766
				text = "yeah"
			intervals [2027]:
				xmin = 643.4766
				xmax = 644.0066
				text = "uh"
			intervals [2028]:
				xmin = 644.0066
				xmax = 645.5202
				text = ""
			intervals [2029]:
				xmin = 645.5202
				xmax = 645.9102
				text = "uh"
			intervals [2030]:
				xmin = 645.9102
				xmax = 646.1802
				text = "miss"
			intervals [2031]:
				xmin = 646.1802
				xmax = 646.8302
				text = "rdx"
			intervals [2032]:
				xmin = 646.8302
				xmax = 647.0336
				text = ""
			intervals [2033]:
				xmin = 647.0336
				xmax = 647.1836
				text = "sh-"
			intervals [2034]:
				xmin = 647.1836
				xmax = 647.2136
				text = ""
			intervals [2035]:
				xmin = 647.2136
				xmax = 647.3636
				text = "she"
			intervals [2036]:
				xmin = 647.3636
				xmax = 647.4736
				text = "was"
			intervals [2037]:
				xmin = 647.4736
				xmax = 647.6136
				text = "a"
			intervals [2038]:
				xmin = 647.6136
				xmax = 647.7636
				text = "i"
			intervals [2039]:
				xmin = 647.7636
				xmax = 648.1136
				text = "irish"
			intervals [2040]:
				xmin = 648.1136
				xmax = 648.3536
				text = "lady"
			intervals [2041]:
				xmin = 648.3536
				xmax = 648.8875
				text = ""
			intervals [2042]:
				xmin = 648.8875
				xmax = 649.0275
				text = "miss"
			intervals [2043]:
				xmin = 649.0275
				xmax = 649.4275
				text = "rdx"
			intervals [2044]:
				xmin = 649.4275
				xmax = 649.6075
				text = "was"
			intervals [2045]:
				xmin = 649.6075
				xmax = 649.8275
				text = "real"
			intervals [2046]:
				xmin = 649.8275
				xmax = 650.2375
				text = "cool"
			intervals [2047]:
				xmin = 650.2375
				xmax = 650.7322
				text = ""
			intervals [2048]:
				xmin = 650.7322
				xmax = 651.2822
				text = "um"
			intervals [2049]:
				xmin = 651.2822
				xmax = 651.4016
				text = ""
			intervals [2050]:
				xmin = 651.4016
				xmax = 651.5316
				text = "my"
			intervals [2051]:
				xmin = 651.5316
				xmax = 651.7816
				text = "fourth"
			intervals [2052]:
				xmin = 651.7816
				xmax = 651.9616
				text = "grade"
			intervals [2053]:
				xmin = 651.9616
				xmax = 652.3616
				text = "teacher"
			intervals [2054]:
				xmin = 652.3616
				xmax = 652.9058
				text = ""
			intervals [2055]:
				xmin = 652.9058
				xmax = 653.3858
				text = "um"
			intervals [2056]:
				xmin = 653.3858
				xmax = 653.4658
				text = ""
			intervals [2057]:
				xmin = 653.4658
				xmax = 653.5658
				text = "cause"
			intervals [2058]:
				xmin = 653.5658
				xmax = 653.6558
				text = "my"
			intervals [2059]:
				xmin = 653.6558
				xmax = 653.9358
				text = "mom"
			intervals [2060]:
				xmin = 653.9358
				xmax = 654.0558
				text = "was"
			intervals [2061]:
				xmin = 654.0558
				xmax = 654.0858
				text = "a"
			intervals [2062]:
				xmin = 654.0858
				xmax = 654.3558
				text = "english"
			intervals [2063]:
				xmin = 654.3558
				xmax = 654.5958
				text = "teacher"
			intervals [2064]:
				xmin = 654.5958
				xmax = 654.6558
				text = "in"
			intervals [2065]:
				xmin = 654.6558
				xmax = 655.0758
				text = "dc"
			intervals [2066]:
				xmin = 655.0758
				xmax = 655.4537
				text = ""
			intervals [2067]:
				xmin = 655.4537
				xmax = 655.5437
				text = "but"
			intervals [2068]:
				xmin = 655.5437
				xmax = 655.6837
				text = "miss"
			intervals [2069]:
				xmin = 655.6837
				xmax = 656.2137
				text = "rdx"
			intervals [2070]:
				xmin = 656.2137
				xmax = 656.4037
				text = "would"
			intervals [2071]:
				xmin = 656.4037
				xmax = 656.6737
				text = "really"
			intervals [2072]:
				xmin = 656.6737
				xmax = 657.0037
				text = "really"
			intervals [2073]:
				xmin = 657.0037
				xmax = 657.383
				text = ""
			intervals [2074]:
				xmin = 657.383
				xmax = 657.603
				text = "used"
			intervals [2075]:
				xmin = 657.603
				xmax = 657.773
				text = "to"
			intervals [2076]:
				xmin = 657.773
				xmax = 658.263
				text = "encourage"
			intervals [2077]:
				xmin = 658.263
				xmax = 658.403
				text = "me"
			intervals [2078]:
				xmin = 658.403
				xmax = 658.553
				text = "with"
			intervals [2079]:
				xmin = 658.553
				xmax = 658.743
				text = "like"
			intervals [2080]:
				xmin = 658.743
				xmax = 659.163
				text = "writing"
			intervals [2081]:
				xmin = 659.163
				xmax = 659.8656
				text = ""
			intervals [2082]:
				xmin = 659.8656
				xmax = 660.3756
				text = "um"
			intervals [2083]:
				xmin = 660.3756
				xmax = 661.2972
				text = ""
			intervals [2084]:
				xmin = 661.2972
				xmax = 661.3672
				text = "i"
			intervals [2085]:
				xmin = 661.3672
				xmax = 661.5072
				text = "didn't"
			intervals [2086]:
				xmin = 661.5072
				xmax = 661.6372
				text = "know"
			intervals [2087]:
				xmin = 661.6372
				xmax = 661.8572
				text = "later"
			intervals [2088]:
				xmin = 661.8572
				xmax = 661.9372
				text = "i"
			intervals [2089]:
				xmin = 661.9372
				xmax = 662.0872
				text = "would"
			intervals [2090]:
				xmin = 662.0872
				xmax = 662.3872
				text = "be"
			intervals [2091]:
				xmin = 662.3872
				xmax = 662.7928
				text = ""
			intervals [2092]:
				xmin = 662.7928
				xmax = 662.8528
				text = "a"
			intervals [2093]:
				xmin = 662.8528
				xmax = 663.4328
				text = "pastor"
			intervals [2094]:
				xmin = 663.4328
				xmax = 663.6128
				text = "or"
			intervals [2095]:
				xmin = 663.6128
				xmax = 664.4275
				text = ""
			intervals [2096]:
				xmin = 664.4275
				xmax = 664.5475
				text = "you"
			intervals [2097]:
				xmin = 664.5475
				xmax = 664.7075
				text = "know"
			intervals [2098]:
				xmin = 664.7075
				xmax = 664.7475
				text = "a"
			intervals [2099]:
				xmin = 664.7475
				xmax = 665.2575
				text = "rapper"
			intervals [2100]:
				xmin = 665.2575
				xmax = 665.5419
				text = ""
			intervals [2101]:
				xmin = 665.5419
				xmax = 665.7419
				text = "you"
			intervals [2102]:
				xmin = 665.7419
				xmax = 665.9719
				text = "know"
			intervals [2103]:
				xmin = 665.9719
				xmax = 666.3439
				text = ""
			intervals [2104]:
				xmin = 666.3439
				xmax = 666.5739
				text = "so"
			intervals [2105]:
				xmin = 666.5739
				xmax = 667.0839
				text = "writing"
			intervals [2106]:
				xmin = 667.0839
				xmax = 667.2139
				text = "was"
			intervals [2107]:
				xmin = 667.2139
				xmax = 667.3939
				text = "gonna"
			intervals [2108]:
				xmin = 667.3939
				xmax = 667.7339
				text = "become"
			intervals [2109]:
				xmin = 667.7339
				xmax = 667.9939
				text = "something"
			intervals [2110]:
				xmin = 667.9939
				xmax = 668.0939
				text = "that"
			intervals [2111]:
				xmin = 668.0939
				xmax = 668.1839
				text = "i"
			intervals [2112]:
				xmin = 668.1839
				xmax = 668.4039
				text = "really"
			intervals [2113]:
				xmin = 668.4039
				xmax = 668.5139
				text = "did"
			intervals [2114]:
				xmin = 668.5139
				xmax = 668.5939
				text = "a"
			intervals [2115]:
				xmin = 668.5939
				xmax = 668.7839
				text = "lot"
			intervals [2116]:
				xmin = 668.7839
				xmax = 668.9839
				text = "of"
			intervals [2117]:
				xmin = 668.9839
				xmax = 669.3139
				text = "but"
			intervals [2118]:
				xmin = 669.3139
				xmax = 669.5855
				text = ""
			intervals [2119]:
				xmin = 669.5855
				xmax = 669.7055
				text = "at"
			intervals [2120]:
				xmin = 669.7055
				xmax = 669.8055
				text = "the"
			intervals [2121]:
				xmin = 669.8055
				xmax = 670.2755
				text = "time"
			intervals [2122]:
				xmin = 670.2755
				xmax = 670.6719
				text = ""
			intervals [2123]:
				xmin = 670.6719
				xmax = 670.7719
				text = "i"
			intervals [2124]:
				xmin = 670.7719
				xmax = 670.8719
				text = "was"
			intervals [2125]:
				xmin = 670.8719
				xmax = 670.9619
				text = "just"
			intervals [2126]:
				xmin = 670.9619
				xmax = 671.2919
				text = "interested"
			intervals [2127]:
				xmin = 671.2919
				xmax = 671.3819
				text = "in"
			intervals [2128]:
				xmin = 671.3819
				xmax = 672.0619
				text = "stories"
			intervals [2129]:
				xmin = 672.0619
				xmax = 672.1024
				text = ""
			intervals [2130]:
				xmin = 672.1024
				xmax = 672.2124
				text = "and"
			intervals [2131]:
				xmin = 672.2124
				xmax = 672.6424
				text = "writing"
			intervals [2132]:
				xmin = 672.6424
				xmax = 673.2838
				text = ""
			intervals [2133]:
				xmin = 673.2838
				xmax = 673.8738
				text = "um"
			intervals [2134]:
				xmin = 673.8738
				xmax = 674.1857
				text = ""
			intervals [2135]:
				xmin = 674.1857
				xmax = 674.3557
				text = "so"
			intervals [2136]:
				xmin = 674.3557
				xmax = 674.5357
				text = "she"
			intervals [2137]:
				xmin = 674.5357
				xmax = 674.6457
				text = "was"
			intervals [2138]:
				xmin = 674.6457
				xmax = 674.8757
				text = "really"
			intervals [2139]:
				xmin = 674.8757
				xmax = 675.1357
				text = "really"
			intervals [2140]:
				xmin = 675.1357
				xmax = 675.2831
				text = ""
			intervals [2141]:
				xmin = 675.2831
				xmax = 675.4831
				text = "really"
			intervals [2142]:
				xmin = 675.4831
				xmax = 675.5331
				text = ""
			intervals [2143]:
				xmin = 675.5331
				xmax = 675.8531
				text = "great"
			intervals [2144]:
				xmin = 675.8531
				xmax = 676.3016
				text = ""
			intervals [2145]:
				xmin = 676.3016
				xmax = 676.4816
				text = "and"
			intervals [2146]:
				xmin = 676.4816
				xmax = 676.7216
				text = "then"
			intervals [2147]:
				xmin = 676.7216
				xmax = 677.0516
				text = "um"
			intervals [2148]:
				xmin = 677.0516
				xmax = 677.2616
				text = "miss"
			intervals [2149]:
				xmin = 677.2616
				xmax = 677.9816
				text = "rdx"
			intervals [2150]:
				xmin = 677.9816
				xmax = 678.5618
				text = ""
			intervals [2151]:
				xmin = 678.5618
				xmax = 678.7518
				text = "miss"
			intervals [2152]:
				xmin = 678.7518
				xmax = 679.0318
				text = "miss"
			intervals [2153]:
				xmin = 679.0318
				xmax = 679.2418
				text = "rdx-"
			intervals [2154]:
				xmin = 679.2418
				xmax = 679.5683
				text = ""
			intervals [2155]:
				xmin = 679.5683
				xmax = 679.6583
				text = "there"
			intervals [2156]:
				xmin = 679.6583
				xmax = 679.7683
				text = "was"
			intervals [2157]:
				xmin = 679.7683
				xmax = 679.8083
				text = "a"
			intervals [2158]:
				xmin = 679.8083
				xmax = 679.9783
				text = "miss"
			intervals [2159]:
				xmin = 679.9783
				xmax = 680.0483
				text = "rdx"
			intervals [2160]:
				xmin = 680.0483
				xmax = 681.3895
				text = ""
			intervals [2161]:
				xmin = 681.3895
				xmax = 681.5095
				text = "so"
			intervals [2162]:
				xmin = 681.5095
				xmax = 681.6595
				text = "miss"
			intervals [2163]:
				xmin = 681.6595
				xmax = 682.2595
				text = "rdx"
			intervals [2164]:
				xmin = 682.2595
				xmax = 682.4495
				text = "was"
			intervals [2165]:
				xmin = 682.4495
				xmax = 682.5495
				text = "my"
			intervals [2166]:
				xmin = 682.5495
				xmax = 682.8095
				text = "sixth"
			intervals [2167]:
				xmin = 682.8095
				xmax = 682.9995
				text = "grade"
			intervals [2168]:
				xmin = 682.9995
				xmax = 683.3495
				text = "teacher"
			intervals [2169]:
				xmin = 683.3495
				xmax = 684.0175
				text = ""
			intervals [2170]:
				xmin = 684.0175
				xmax = 684.1475
				text = "and"
			intervals [2171]:
				xmin = 684.1475
				xmax = 684.4175
				text = "she"
			intervals [2172]:
				xmin = 684.4175
				xmax = 684.6075
				text = "she"
			intervals [2173]:
				xmin = 684.6075
				xmax = 684.6775
				text = "s"
			intervals [2174]:
				xmin = 684.6775
				xmax = 684.9675
				text = "also"
			intervals [2175]:
				xmin = 684.9675
				xmax = 685.0275
				text = "a"
			intervals [2176]:
				xmin = 685.0275
				xmax = 685.4575
				text = "pastor"
			intervals [2177]:
				xmin = 685.4575
				xmax = 685.9313
				text = ""
			intervals [2178]:
				xmin = 685.9313
				xmax = 686.2613
				text = "um"
			intervals [2179]:
				xmin = 686.2613
				xmax = 686.3613
				text = "of"
			intervals [2180]:
				xmin = 686.3613
				xmax = 686.4313
				text = "a"
			intervals [2181]:
				xmin = 686.4313
				xmax = 686.8313
				text = "church"
			intervals [2182]:
				xmin = 686.8313
				xmax = 687.2311
				text = ""
			intervals [2183]:
				xmin = 687.2311
				xmax = 687.5111
				text = "um"
			intervals [2184]:
				xmin = 687.5111
				xmax = 687.5411
				text = ""
			intervals [2185]:
				xmin = 687.5411
				xmax = 687.6611
				text = "but"
			intervals [2186]:
				xmin = 687.6611
				xmax = 687.8611
				text = "she"
			intervals [2187]:
				xmin = 687.8611
				xmax = 688.0011
				text = "was"
			intervals [2188]:
				xmin = 688.0011
				xmax = 688.0911
				text = "a"
			intervals [2189]:
				xmin = 688.0911
				xmax = 688.3211
				text = "great"
			intervals [2190]:
				xmin = 688.3211
				xmax = 688.6911
				text = "teacher"
			intervals [2191]:
				xmin = 688.6911
				xmax = 688.7311
				text = ""
			intervals [2192]:
				xmin = 688.7311
				xmax = 688.9211
				text = "she"
			intervals [2193]:
				xmin = 688.9211
				xmax = 689.2311
				text = "was"
			intervals [2194]:
				xmin = 689.2311
				xmax = 689.801
				text = ""
			intervals [2195]:
				xmin = 689.801
				xmax = 689.951
				text = "just"
			intervals [2196]:
				xmin = 689.951
				xmax = 689.981
				text = ""
			intervals [2197]:
				xmin = 689.981
				xmax = 690.401
				text = "awesome"
			intervals [2198]:
				xmin = 690.401
				xmax = 690.7915
				text = ""
			intervals [2199]:
				xmin = 690.7915
				xmax = 690.9715
				text = "she"
			intervals [2200]:
				xmin = 690.9715
				xmax = 691.1415
				text = "she"
			intervals [2201]:
				xmin = 691.1415
				xmax = 691.2515
				text = "was"
			intervals [2202]:
				xmin = 691.2515
				xmax = 691.2815
				text = ""
			intervals [2203]:
				xmin = 691.2815
				xmax = 691.5215
				text = "very"
			intervals [2204]:
				xmin = 691.5215
				xmax = 692.0915
				text = "focused"
			intervals [2205]:
				xmin = 692.0915
				xmax = 692.2015
				text = "and"
			intervals [2206]:
				xmin = 692.2015
				xmax = 692.4415
				text = "helped"
			intervals [2207]:
				xmin = 692.4415
				xmax = 692.6115
				text = "us"
			intervals [2208]:
				xmin = 692.6115
				xmax = 693.0515
				text = "grow"
			intervals [2209]:
				xmin = 693.0515
				xmax = 693.5622
				text = ""
			intervals [2210]:
				xmin = 693.5622
				xmax = 693.6422
				text = "in"
			intervals [2211]:
				xmin = 693.6422
				xmax = 693.7522
				text = "o"
			intervals [2212]:
				xmin = 693.7522
				xmax = 693.7922
				text = ""
			intervals [2213]:
				xmin = 693.7922
				xmax = 693.9522
				text = "in"
			intervals [2214]:
				xmin = 693.9522
				xmax = 694.2122
				text = "our"
			intervals [2215]:
				xmin = 694.2122
				xmax = 694.3782
				text = ""
			intervals [2216]:
				xmin = 694.3782
				xmax = 694.4882
				text = "in"
			intervals [2217]:
				xmin = 694.4882
				xmax = 694.6482
				text = "our"
			intervals [2218]:
				xmin = 694.6482
				xmax = 695.0282
				text = "english"
			intervals [2219]:
				xmin = 695.0282
				xmax = 695.1182
				text = "and"
			intervals [2220]:
				xmin = 695.1182
				xmax = 695.1482
				text = ""
			intervals [2221]:
				xmin = 695.1482
				xmax = 695.4082
				text = "reading"
			intervals [2222]:
				xmin = 695.4082
				xmax = 695.4482
				text = ""
			intervals [2223]:
				xmin = 695.4482
				xmax = 695.6082
				text = "so"
			intervals [2224]:
				xmin = 695.6082
				xmax = 695.7382
				text = "that"
			intervals [2225]:
				xmin = 695.7382
				xmax = 695.7782
				text = "s"
			intervals [2226]:
				xmin = 695.7782
				xmax = 695.8882
				text = "my"
			intervals [2227]:
				xmin = 695.8882
				xmax = 696.1682
				text = "favorite"
			intervals [2228]:
				xmin = 696.1682
				xmax = 696.5582
				text = "subject"
			intervals [2229]:
				xmin = 696.5582
				xmax = 696.9082
				text = "english"
			intervals [2230]:
				xmin = 696.9082
				xmax = 696.9882
				text = "and"
			intervals [2231]:
				xmin = 696.9882
				xmax = 697.0182
				text = ""
			intervals [2232]:
				xmin = 697.0182
				xmax = 697.3482
				text = "reading"
			intervals [2233]:
				xmin = 697.3482
				xmax = 698.1605
				text = ""
			intervals [2234]:
				xmin = 698.1605
				xmax = 698.2205
				text = "and"
			intervals [2235]:
				xmin = 698.2205
				xmax = 698.7305
				text = "math"
			intervals [2236]:
				xmin = 698.7305
				xmax = 699.2751
				text = ""
			intervals [2237]:
				xmin = 699.2751
				xmax = 699.4551
				text = "yeah"
			intervals [2238]:
				xmin = 699.4551
				xmax = 699.4851
				text = ""
			intervals [2239]:
				xmin = 699.4851
				xmax = 699.8051
				text = "math"
			intervals [2240]:
				xmin = 699.8051
				xmax = 699.9891
				text = ""
			intervals [2241]:
				xmin = 699.9891
				xmax = 700.7391
				text = "ugh"
			intervals [2242]:
				xmin = 700.7391
				xmax = 702.2087
				text = ""
			intervals [2243]:
				xmin = 702.2087
				xmax = 702.5887
				text = "uh"
			intervals [2244]:
				xmin = 702.5887
				xmax = 702.6187
				text = ""
			intervals [2245]:
				xmin = 702.6187
				xmax = 702.6787
				text = "it"
			intervals [2246]:
				xmin = 702.6787
				xmax = 702.7387
				text = "s"
			intervals [2247]:
				xmin = 702.7387
				xmax = 702.7687
				text = ""
			intervals [2248]:
				xmin = 702.7687
				xmax = 703.0687
				text = "tough"
			intervals [2249]:
				xmin = 703.0687
				xmax = 703.4197
				text = ""
			intervals [2250]:
				xmin = 703.4197
				xmax = 704.2697
				text = "<unk>"
			intervals [2251]:
				xmin = 704.2697
				xmax = 704.7189
				text = ""
			intervals [2252]:
				xmin = 704.7189
				xmax = 704.8089
				text = "it"
			intervals [2253]:
				xmin = 704.8089
				xmax = 704.9489
				text = "was"
			intervals [2254]:
				xmin = 704.9489
				xmax = 704.9789
				text = ""
			intervals [2255]:
				xmin = 704.9789
				xmax = 705.1489
				text = "like"
			intervals [2256]:
				xmin = 705.1489
				xmax = 705.1789
				text = ""
			intervals [2257]:
				xmin = 705.1789
				xmax = 705.5689
				text = "uh"
			intervals [2258]:
				xmin = 705.5689
				xmax = 705.6954
				text = ""
			intervals [2259]:
				xmin = 705.6954
				xmax = 705.7554
				text = "if"
			intervals [2260]:
				xmin = 705.7554
				xmax = 705.7854
				text = ""
			intervals [2261]:
				xmin = 705.7854
				xmax = 705.8154
				text = "i"
			intervals [2262]:
				xmin = 705.8154
				xmax = 705.9054
				text = "have"
			intervals [2263]:
				xmin = 705.9054
				xmax = 706.0054
				text = "to"
			intervals [2264]:
				xmin = 706.0054
				xmax = 706.2154
				text = "take"
			intervals [2265]:
				xmin = 706.2154
				xmax = 706.3154
				text = "it"
			intervals [2266]:
				xmin = 706.3154
				xmax = 706.3654
				text = "i"
			intervals [2267]:
				xmin = 706.3654
				xmax = 706.6354
				text = "will"
			intervals [2268]:
				xmin = 706.6354
				xmax = 706.6979
				text = ""
			intervals [2269]:
				xmin = 706.6979
				xmax = 706.9079
				text = "but"
			intervals [2270]:
				xmin = 706.9079
				xmax = 711.1126
				text = ""
			intervals [2271]:
				xmin = 711.1126
				xmax = 711.2126
				text = "at"
			intervals [2272]:
				xmin = 711.2126
				xmax = 712.0726
				text = "rdx"
			intervals [2273]:
				xmin = 712.0726
				xmax = 712.4854
				text = ""
			intervals [2274]:
				xmin = 712.4854
				xmax = 712.8554
				text = "mm-hm"
			intervals [2275]:
				xmin = 712.8554
				xmax = 715.6002
				text = ""
			intervals [2276]:
				xmin = 715.6002
				xmax = 715.9702
				text = "yeah"
			intervals [2277]:
				xmin = 715.9702
				xmax = 716.680
				text = ""
			intervals [2278]:
				xmin = 716.680
				xmax = 716.950
				text = "so"
			intervals [2279]:
				xmin = 716.950
				xmax = 716.980
				text = ""
			intervals [2280]:
				xmin = 716.980
				xmax = 717.300
				text = "middle"
			intervals [2281]:
				xmin = 717.300
				xmax = 717.490
				text = "school"
			intervals [2282]:
				xmin = 717.490
				xmax = 717.630
				text = "was"
			intervals [2283]:
				xmin = 717.630
				xmax = 717.990
				text = "interesting"
			intervals [2284]:
				xmin = 717.990
				xmax = 718.140
				text = "for"
			intervals [2285]:
				xmin = 718.140
				xmax = 718.170
				text = "a"
			intervals [2286]:
				xmin = 718.170
				xmax = 718.460
				text = "number"
			intervals [2287]:
				xmin = 718.460
				xmax = 718.520
				text = "of"
			intervals [2288]:
				xmin = 718.520
				xmax = 718.870
				text = "reasons"
			intervals [2289]:
				xmin = 718.870
				xmax = 719.270
				text = "one"
			intervals [2290]:
				xmin = 719.270
				xmax = 720.7029
				text = ""
			intervals [2291]:
				xmin = 720.7029
				xmax = 720.8429
				text = "i"
			intervals [2292]:
				xmin = 720.8429
				xmax = 721.0629
				text = "went"
			intervals [2293]:
				xmin = 721.0629
				xmax = 721.3229
				text = "from"
			intervals [2294]:
				xmin = 721.3229
				xmax = 721.3829
				text = "a"
			intervals [2295]:
				xmin = 721.3829
				xmax = 721.9829
				text = "school"
			intervals [2296]:
				xmin = 721.9829
				xmax = 722.4655
				text = ""
			intervals [2297]:
				xmin = 722.4655
				xmax = 722.5555
				text = "a"
			intervals [2298]:
				xmin = 722.5555
				xmax = 722.9755
				text = "elementary"
			intervals [2299]:
				xmin = 722.9755
				xmax = 723.1855
				text = "school"
			intervals [2300]:
				xmin = 723.1855
				xmax = 723.2955
				text = "that"
			intervals [2301]:
				xmin = 723.2955
				xmax = 723.4555
				text = "had"
			intervals [2302]:
				xmin = 723.4555
				xmax = 723.9455
				text = "uniforms"
			intervals [2303]:
				xmin = 723.9455
				xmax = 724.0355
				text = "to"
			intervals [2304]:
				xmin = 724.0355
				xmax = 724.0755
				text = "a"
			intervals [2305]:
				xmin = 724.0755
				xmax = 724.2555
				text = "middle"
			intervals [2306]:
				xmin = 724.2555
				xmax = 724.4255
				text = "school"
			intervals [2307]:
				xmin = 724.4255
				xmax = 724.5355
				text = "that"
			intervals [2308]:
				xmin = 724.5355
				xmax = 724.7755
				text = "didn't"
			intervals [2309]:
				xmin = 724.7755
				xmax = 725.7191
				text = ""
			intervals [2310]:
				xmin = 725.7191
				xmax = 725.9591
				text = "so"
			intervals [2311]:
				xmin = 725.9591
				xmax = 726.0491
				text = "i"
			intervals [2312]:
				xmin = 726.0491
				xmax = 726.1691
				text = "had"
			intervals [2313]:
				xmin = 726.1691
				xmax = 726.4891
				text = "never"
			intervals [2314]:
				xmin = 726.4891
				xmax = 726.8591
				text = "shopped"
			intervals [2315]:
				xmin = 726.8591
				xmax = 727.0391
				text = "for"
			intervals [2316]:
				xmin = 727.0391
				xmax = 727.3491
				text = "school"
			intervals [2317]:
				xmin = 727.3491
				xmax = 727.3791
				text = ""
			intervals [2318]:
				xmin = 727.3791
				xmax = 727.4791
				text = "i"
			intervals [2319]:
				xmin = 727.4791
				xmax = 727.6191
				text = "had"
			intervals [2320]:
				xmin = 727.6191
				xmax = 728.0191
				text = "never"
			intervals [2321]:
				xmin = 728.0191
				xmax = 728.2591
				text = "like"
			intervals [2322]:
				xmin = 728.2591
				xmax = 728.5494
				text = ""
			intervals [2323]:
				xmin = 728.5494
				xmax = 728.9794
				text = "shopped"
			intervals [2324]:
				xmin = 728.9794
				xmax = 729.1794
				text = "for"
			intervals [2325]:
				xmin = 729.1794
				xmax = 729.9594
				text = "clothes"
			intervals [2326]:
				xmin = 729.9594
				xmax = 730.0544
				text = ""
			intervals [2327]:
				xmin = 730.0544
				xmax = 730.2144
				text = "to"
			intervals [2328]:
				xmin = 730.2144
				xmax = 730.5544
				text = "wear"
			intervals [2329]:
				xmin = 730.5544
				xmax = 730.7632
				text = ""
			intervals [2330]:
				xmin = 730.7632
				xmax = 730.8632
				text = "i"
			intervals [2331]:
				xmin = 730.8632
				xmax = 730.9832
				text = "didn't"
			intervals [2332]:
				xmin = 730.9832
				xmax = 731.1132
				text = "know"
			intervals [2333]:
				xmin = 731.1132
				xmax = 731.2732
				text = "what"
			intervals [2334]:
				xmin = 731.2732
				xmax = 731.4232
				text = "was"
			intervals [2335]:
				xmin = 731.4232
				xmax = 731.6832
				text = "cool"
			intervals [2336]:
				xmin = 731.6832
				xmax = 731.7732
				text = "to"
			intervals [2337]:
				xmin = 731.7732
				xmax = 732.1332
				text = "wear"
			intervals [2338]:
				xmin = 732.1332
				xmax = 732.1632
				text = ""
			intervals [2339]:
				xmin = 732.1632
				xmax = 732.3132
				text = "cause"
			intervals [2340]:
				xmin = 732.3132
				xmax = 732.4632
				text = "we"
			intervals [2341]:
				xmin = 732.4632
				xmax = 732.7632
				text = "just"
			intervals [2342]:
				xmin = 732.7632
				xmax = 733.0032
				text = "wore"
			intervals [2343]:
				xmin = 733.0032
				xmax = 733.6732
				text = "uniforms"
			intervals [2344]:
				xmin = 733.6732
				xmax = 734.3237
				text = ""
			intervals [2345]:
				xmin = 734.3237
				xmax = 734.4037
				text = "so"
			intervals [2346]:
				xmin = 734.4037
				xmax = 734.5437
				text = "that"
			intervals [2347]:
				xmin = 734.5437
				xmax = 734.6037
				text = "s"
			intervals [2348]:
				xmin = 734.6037
				xmax = 734.8037
				text = "back"
			intervals [2349]:
				xmin = 734.8037
				xmax = 734.9137
				text = "when"
			intervals [2350]:
				xmin = 734.9137
				xmax = 735.1737
				text = "karl"
			intervals [2351]:
				xmin = 735.1737
				xmax = 735.4737
				text = "kani"
			intervals [2352]:
				xmin = 735.4737
				xmax = 735.6337
				text = "was"
			intervals [2353]:
				xmin = 735.6337
				xmax = 735.8537
				text = "real"
			intervals [2354]:
				xmin = 735.8537
				xmax = 736.1237
				text = "hot"
			intervals [2355]:
				xmin = 736.1237
				xmax = 736.7146
				text = ""
			intervals [2356]:
				xmin = 736.7146
				xmax = 736.8346
				text = "it"
			intervals [2357]:
				xmin = 736.8346
				xmax = 737.0746
				text = "was"
			intervals [2358]:
				xmin = 737.0746
				xmax = 737.1046
				text = ""
			intervals [2359]:
				xmin = 737.1046
				xmax = 737.3446
				text = "just"
			intervals [2360]:
				xmin = 737.3446
				xmax = 737.3815
				text = ""
			intervals [2361]:
				xmin = 737.3815
				xmax = 737.5115
				text = "a"
			intervals [2362]:
				xmin = 737.5115
				xmax = 737.7015
				text = "t"
			intervals [2363]:
				xmin = 737.7015
				xmax = 737.9715
				text = "shirt"
			intervals [2364]:
				xmin = 737.9715
				xmax = 738.1015
				text = "with"
			intervals [2365]:
				xmin = 738.1015
				xmax = 738.2015
				text = "a"
			intervals [2366]:
				xmin = 738.2015
				xmax = 738.4315
				text = "big"
			intervals [2367]:
				xmin = 738.4315
				xmax = 738.4815
				text = ""
			intervals [2368]:
				xmin = 738.4815
				xmax = 738.8815
				text = "brass"
			intervals [2369]:
				xmin = 738.8815
				xmax = 739.4015
				text = "square"
			intervals [2370]:
				xmin = 739.4015
				xmax = 739.5015
				text = "on"
			intervals [2371]:
				xmin = 739.5015
				xmax = 739.6215
				text = "your"
			intervals [2372]:
				xmin = 739.6215
				xmax = 740.1915
				text = "chest"
			intervals [2373]:
				xmin = 740.1915
				xmax = 740.8779
				text = ""
			intervals [2374]:
				xmin = 740.8779
				xmax = 740.9379
				text = "i'm"
			intervals [2375]:
				xmin = 740.9379
				xmax = 741.0479
				text = "like"
			intervals [2376]:
				xmin = 741.0479
				xmax = 741.1979
				text = "come"
			intervals [2377]:
				xmin = 741.1979
				xmax = 741.3479
				text = "on"
			intervals [2378]:
				xmin = 741.3479
				xmax = 741.6979
				text = "karl"
			intervals [2379]:
				xmin = 741.6979
				xmax = 742.0798
				text = ""
			intervals [2380]:
				xmin = 742.0798
				xmax = 742.2498
				text = "god"
			intervals [2381]:
				xmin = 742.2498
				xmax = 742.2798
				text = ""
			intervals [2382]:
				xmin = 742.2798
				xmax = 742.4898
				text = "bless"
			intervals [2383]:
				xmin = 742.4898
				xmax = 742.5598
				text = "you"
			intervals [2384]:
				xmin = 742.5598
				xmax = 742.6098
				text = ""
			intervals [2385]:
				xmin = 742.6098
				xmax = 742.8698
				text = "karl"
			intervals [2386]:
				xmin = 742.8698
				xmax = 742.9998
				text = "if"
			intervals [2387]:
				xmin = 742.9998
				xmax = 743.0598
				text = "you"
			intervals [2388]:
				xmin = 743.0598
				xmax = 743.2198
				text = "hear"
			intervals [2389]:
				xmin = 743.2198
				xmax = 743.3998
				text = "this"
			intervals [2390]:
				xmin = 743.3998
				xmax = 743.7398
				text = "recording"
			intervals [2391]:
				xmin = 743.7398
				xmax = 743.8869
				text = ""
			intervals [2392]:
				xmin = 743.8869
				xmax = 744.0569
				text = "but"
			intervals [2393]:
				xmin = 744.0569
				xmax = 744.5537
				text = ""
			intervals [2394]:
				xmin = 744.5537
				xmax = 744.8037
				text = "dog"
			intervals [2395]:
				xmin = 744.8037
				xmax = 744.8637
				text = "it"
			intervals [2396]:
				xmin = 744.8637
				xmax = 744.9637
				text = "was"
			intervals [2397]:
				xmin = 744.9637
				xmax = 745.1137
				text = "like"
			intervals [2398]:
				xmin = 745.1137
				xmax = 745.2137
				text = "a"
			intervals [2399]:
				xmin = 745.2137
				xmax = 745.4237
				text = "big"
			intervals [2400]:
				xmin = 745.4237
				xmax = 745.946
				text = ""
			intervals [2401]:
				xmin = 745.946
				xmax = 746.596
				text = "brass"
			intervals [2402]:
				xmin = 746.596
				xmax = 747.2684
				text = ""
			intervals [2403]:
				xmin = 747.2684
				xmax = 747.9884
				text = "rectangle"
			intervals [2404]:
				xmin = 747.9884
				xmax = 748.1284
				text = "with"
			intervals [2405]:
				xmin = 748.1284
				xmax = 748.2984
				text = "his"
			intervals [2406]:
				xmin = 748.2984
				xmax = 748.7484
				text = "name"
			intervals [2407]:
				xmin = 748.7484
				xmax = 749.6686
				text = ""
			intervals [2408]:
				xmin = 749.6686
				xmax = 749.7486
				text = "and"
			intervals [2409]:
				xmin = 749.7486
				xmax = 749.8186
				text = "the"
			intervals [2410]:
				xmin = 749.8186
				xmax = 750.0986
				text = "shirt"
			intervals [2411]:
				xmin = 750.0986
				xmax = 750.2586
				text = "would"
			intervals [2412]:
				xmin = 750.2586
				xmax = 750.3786
				text = "get"
			intervals [2413]:
				xmin = 750.3786
				xmax = 750.7686
				text = "heavy"
			intervals [2414]:
				xmin = 750.7686
				xmax = 751.0086
				text = "right"
			intervals [2415]:
				xmin = 751.0086
				xmax = 751.3386
				text = "there"
			intervals [2416]:
				xmin = 751.3386
				xmax = 751.5329
				text = ""
			intervals [2417]:
				xmin = 751.5329
				xmax = 751.6929
				text = "if"
			intervals [2418]:
				xmin = 751.6929
				xmax = 751.8429
				text = "you"
			intervals [2419]:
				xmin = 751.8429
				xmax = 751.8929
				text = ""
			intervals [2420]:
				xmin = 751.8929
				xmax = 752.2029
				text = "washed"
			intervals [2421]:
				xmin = 752.2029
				xmax = 752.2729
				text = "it"
			intervals [2422]:
				xmin = 752.2729
				xmax = 752.3629
				text = "it"
			intervals [2423]:
				xmin = 752.3629
				xmax = 752.4429
				text = "s"
			intervals [2424]:
				xmin = 752.4429
				xmax = 752.7729
				text = "like"
			intervals [2425]:
				xmin = 752.7729
				xmax = 753.2429
				text = "metal"
			intervals [2426]:
				xmin = 753.2429
				xmax = 753.2729
				text = ""
			intervals [2427]:
				xmin = 753.2729
				xmax = 753.6429
				text = "metal"
			intervals [2428]:
				xmin = 753.6429
				xmax = 753.7729
				text = "is"
			intervals [2429]:
				xmin = 753.7729
				xmax = 753.9429
				text = "like"
			intervals [2430]:
				xmin = 753.9429
				xmax = 753.9729
				text = ""
			intervals [2431]:
				xmin = 753.9729
				xmax = 754.1529
				text = "on"
			intervals [2432]:
				xmin = 754.1529
				xmax = 754.2729
				text = "your"
			intervals [2433]:
				xmin = 754.2729
				xmax = 754.8229
				text = "chest"
			intervals [2434]:
				xmin = 754.8229
				xmax = 755.7164
				text = ""
			intervals [2435]:
				xmin = 755.7164
				xmax = 755.8464
				text = "i'm"
			intervals [2436]:
				xmin = 755.8464
				xmax = 756.0864
				text = "like"
			intervals [2437]:
				xmin = 756.0864
				xmax = 756.1164
				text = ""
			intervals [2438]:
				xmin = 756.1164
				xmax = 756.3264
				text = "why"
			intervals [2439]:
				xmin = 756.3264
				xmax = 756.5864
				text = "not"
			intervals [2440]:
				xmin = 756.5864
				xmax = 756.6983
				text = ""
			intervals [2441]:
				xmin = 756.6983
				xmax = 756.9283
				text = "use"
			intervals [2442]:
				xmin = 756.9283
				xmax = 756.9583
				text = "a"
			intervals [2443]:
				xmin = 756.9583
				xmax = 757.2383
				text = "silk"
			intervals [2444]:
				xmin = 757.2383
				xmax = 757.6383
				text = "screen"
			intervals [2445]:
				xmin = 757.6383
				xmax = 757.7483
				text = "or"
			intervals [2446]:
				xmin = 757.7483
				xmax = 758.347
				text = ""
			intervals [2447]:
				xmin = 758.347
				xmax = 758.457
				text = "<unk>"
			intervals [2448]:
				xmin = 758.457
				xmax = 759.0224
				text = ""
			intervals [2449]:
				xmin = 759.0224
				xmax = 759.3324
				text = "anyway"
			intervals [2450]:
				xmin = 759.3324
				xmax = 759.3624
				text = ""
			intervals [2451]:
				xmin = 759.3624
				xmax = 759.7524
				text = "so"
			intervals [2452]:
				xmin = 759.7524
				xmax = 760.3622
				text = ""
			intervals [2453]:
				xmin = 760.3622
				xmax = 760.5622
				text = "so"
			intervals [2454]:
				xmin = 760.5622
				xmax = 760.6522
				text = "i"
			intervals [2455]:
				xmin = 760.6522
				xmax = 760.8222
				text = "got"
			intervals [2456]:
				xmin = 760.8222
				xmax = 760.8922
				text = "a"
			intervals [2457]:
				xmin = 760.8922
				xmax = 761.0022
				text = "i"
			intervals [2458]:
				xmin = 761.0022
				xmax = 761.1422
				text = "got"
			intervals [2459]:
				xmin = 761.1422
				xmax = 761.1922
				text = "a"
			intervals [2460]:
				xmin = 761.1922
				xmax = 761.4222
				text = "karl"
			intervals [2461]:
				xmin = 761.4222
				xmax = 761.6822
				text = "kani"
			intervals [2462]:
				xmin = 761.6822
				xmax = 762.0122
				text = "shirt"
			intervals [2463]:
				xmin = 762.0122
				xmax = 762.0698
				text = ""
			intervals [2464]:
				xmin = 762.0698
				xmax = 762.2198
				text = "we"
			intervals [2465]:
				xmin = 762.2198
				xmax = 762.3698
				text = "used"
			intervals [2466]:
				xmin = 762.3698
				xmax = 762.4498
				text = "to"
			intervals [2467]:
				xmin = 762.4498
				xmax = 762.6298
				text = "get"
			intervals [2468]:
				xmin = 762.6298
				xmax = 762.8898
				text = "those"
			intervals [2469]:
				xmin = 762.8898
				xmax = 763.1198
				text = "um"
			intervals [2470]:
				xmin = 763.1198
				xmax = 763.521
				text = ""
			intervals [2471]:
				xmin = 763.521
				xmax = 763.821
				text = "warner"
			intervals [2472]:
				xmin = 763.821
				xmax = 764.221
				text = "brothers"
			intervals [2473]:
				xmin = 764.221
				xmax = 764.831
				text = "shirts"
			intervals [2474]:
				xmin = 764.831
				xmax = 764.8845
				text = ""
			intervals [2475]:
				xmin = 764.8845
				xmax = 765.2045
				text = "like"
			intervals [2476]:
				xmin = 765.2045
				xmax = 765.4745
				text = "bugs"
			intervals [2477]:
				xmin = 765.4745
				xmax = 765.7445
				text = "bunny"
			intervals [2478]:
				xmin = 765.7445
				xmax = 765.8745
				text = "with"
			intervals [2479]:
				xmin = 765.8745
				xmax = 766.0145
				text = "his"
			intervals [2480]:
				xmin = 766.0145
				xmax = 766.1645
				text = "hop"
			intervals [2481]:
				xmin = 766.1645
				xmax = 766.3845
				text = "hop"
			intervals [2482]:
				xmin = 766.3845
				xmax = 766.7345
				text = "clothes"
			intervals [2483]:
				xmin = 766.7345
				xmax = 767.1645
				text = "on"
			intervals [2484]:
				xmin = 767.1645
				xmax = 767.3345
				text = "and"
			intervals [2485]:
				xmin = 767.3345
				xmax = 767.6445
				text = "like"
			intervals [2486]:
				xmin = 767.6445
				xmax = 768.3366
				text = ""
			intervals [2487]:
				xmin = 768.3366
				xmax = 768.9766
				text = "disney"
			intervals [2488]:
				xmin = 768.9766
				xmax = 769.2766
				text = "everybody"
			intervals [2489]:
				xmin = 769.2766
				xmax = 769.3766
				text = "was"
			intervals [2490]:
				xmin = 769.3766
				xmax = 769.5066
				text = "into"
			intervals [2491]:
				xmin = 769.5066
				xmax = 769.6766
				text = "hip"
			intervals [2492]:
				xmin = 769.6766
				xmax = 769.9066
				text = "hop"
			intervals [2493]:
				xmin = 769.9066
				xmax = 770.0866
				text = "this"
			intervals [2494]:
				xmin = 770.0866
				xmax = 770.2266
				text = "was"
			intervals [2495]:
				xmin = 770.2266
				xmax = 770.3266
				text = "the"
			intervals [2496]:
				xmin = 770.3266
				xmax = 770.9066
				text = "nineties"
			intervals [2497]:
				xmin = 770.9066
				xmax = 771.2784
				text = ""
			intervals [2498]:
				xmin = 771.2784
				xmax = 771.3884
				text = "and"
			intervals [2499]:
				xmin = 771.3884
				xmax = 771.6084
				text = "ninety"
			intervals [2500]:
				xmin = 771.6084
				xmax = 771.6784
				text = ""
			intervals [2501]:
				xmin = 771.6784
				xmax = 772.1084
				text = "five"
			intervals [2502]:
				xmin = 772.1084
				xmax = 772.8424
				text = ""
			intervals [2503]:
				xmin = 772.8424
				xmax = 773.0324
				text = "so"
			intervals [2504]:
				xmin = 773.0324
				xmax = 773.1324
				text = "i"
			intervals [2505]:
				xmin = 773.1324
				xmax = 773.2324
				text = "would"
			intervals [2506]:
				xmin = 773.2324
				xmax = 773.4024
				text = "wear"
			intervals [2507]:
				xmin = 773.4024
				xmax = 773.6424
				text = "those"
			intervals [2508]:
				xmin = 773.6424
				xmax = 773.8224
				text = "kind"
			intervals [2509]:
				xmin = 773.8224
				xmax = 773.8824
				text = "of"
			intervals [2510]:
				xmin = 773.8824
				xmax = 774.2524
				text = "shirts"
			intervals [2511]:
				xmin = 774.2524
				xmax = 774.5697
				text = ""
			intervals [2512]:
				xmin = 774.5697
				xmax = 774.7197
				text = "went"
			intervals [2513]:
				xmin = 774.7197
				xmax = 774.7797
				text = "to"
			intervals [2514]:
				xmin = 774.7797
				xmax = 775.4897
				text = "rdx"
			intervals [2515]:
				xmin = 775.4897
				xmax = 775.5497
				text = "it"
			intervals [2516]:
				xmin = 775.5497
				xmax = 775.6397
				text = "was"
			intervals [2517]:
				xmin = 775.6397
				xmax = 775.8797
				text = "culture"
			intervals [2518]:
				xmin = 775.8797
				xmax = 776.2297
				text = "shock"
			intervals [2519]:
				xmin = 776.2297
				xmax = 776.6681
				text = ""
			intervals [2520]:
				xmin = 776.6681
				xmax = 776.7581
				text = "i"
			intervals [2521]:
				xmin = 776.7581
				xmax = 776.9981
				text = "was"
			intervals [2522]:
				xmin = 776.9981
				xmax = 777.0281
				text = ""
			intervals [2523]:
				xmin = 777.0281
				xmax = 777.5181
				text = "small"
			intervals [2524]:
				xmin = 777.5181
				xmax = 777.8481
				text = "skinny"
			intervals [2525]:
				xmin = 777.8481
				xmax = 778.0381
				text = "dude"
			intervals [2526]:
				xmin = 778.0381
				xmax = 778.1481
				text = "with"
			intervals [2527]:
				xmin = 778.1481
				xmax = 778.2281
				text = "the"
			intervals [2528]:
				xmin = 778.2281
				xmax = 778.8981
				text = "glasses"
			intervals [2529]:
				xmin = 778.8981
				xmax = 779.2994
				text = ""
			intervals [2530]:
				xmin = 779.2994
				xmax = 779.7094
				text = "and"
			intervals [2531]:
				xmin = 779.7094
				xmax = 779.7994
				text = "we"
			intervals [2532]:
				xmin = 779.7994
				xmax = 779.9594
				text = "was"
			intervals [2533]:
				xmin = 779.9594
				xmax = 780.1894
				text = "first"
			intervals [2534]:
				xmin = 780.1894
				xmax = 780.3494
				text = "time"
			intervals [2535]:
				xmin = 780.3494
				xmax = 780.4994
				text = "going"
			intervals [2536]:
				xmin = 780.4994
				xmax = 780.5594
				text = "to"
			intervals [2537]:
				xmin = 780.5594
				xmax = 780.8494
				text = "school"
			intervals [2538]:
				xmin = 780.8494
				xmax = 780.9894
				text = "with"
			intervals [2539]:
				xmin = 780.9894
				xmax = 781.1294
				text = "white"
			intervals [2540]:
				xmin = 781.1294
				xmax = 781.1794
				text = ""
			intervals [2541]:
				xmin = 781.1794
				xmax = 781.3594
				text = "people"
			intervals [2542]:
				xmin = 781.3594
				xmax = 781.9386
				text = ""
			intervals [2543]:
				xmin = 781.9386
				xmax = 782.6986
				text = "because"
			intervals [2544]:
				xmin = 782.6986
				xmax = 783.0099
				text = ""
			intervals [2545]:
				xmin = 783.0099
				xmax = 783.5199
				text = "um"
			intervals [2546]:
				xmin = 783.5199
				xmax = 783.8373
				text = ""
			intervals [2547]:
				xmin = 783.8373
				xmax = 784.1473
				text = "again"
			intervals [2548]:
				xmin = 784.1473
				xmax = 784.2373
				text = "i"
			intervals [2549]:
				xmin = 784.2373
				xmax = 784.6673
				text = "lived"
			intervals [2550]:
				xmin = 784.6673
				xmax = 784.8373
				text = "in"
			intervals [2551]:
				xmin = 784.8373
				xmax = 785.4473
				text = "forestville"
			intervals [2552]:
				xmin = 785.4473
				xmax = 785.9273
				text = "maryland"
			intervals [2553]:
				xmin = 785.9273
				xmax = 785.9773
				text = ""
			intervals [2554]:
				xmin = 785.9773
				xmax = 786.1473
				text = "on"
			intervals [2555]:
				xmin = 786.1473
				xmax = 786.3373
				text = "that"
			intervals [2556]:
				xmin = 786.3373
				xmax = 786.4718
				text = ""
			intervals [2557]:
				xmin = 786.4718
				xmax = 786.5318
				text = "c"
			intervals [2558]:
				xmin = 786.5318
				xmax = 786.7169
				text = ""
			intervals [2559]:
				xmin = 786.7169
				xmax = 787.2369
				text = "edge"
			intervals [2560]:
				xmin = 787.2369
				xmax = 788.5382
				text = ""
			intervals [2561]:
				xmin = 788.5382
				xmax = 788.7182
				text = "we"
			intervals [2562]:
				xmin = 788.7182
				xmax = 788.7882
				text = "were"
			intervals [2563]:
				xmin = 788.7882
				xmax = 789.1282
				text = "all"
			intervals [2564]:
				xmin = 789.1282
				xmax = 789.5182
				text = "shocked"
			intervals [2565]:
				xmin = 789.5182
				xmax = 789.6482
				text = "all"
			intervals [2566]:
				xmin = 789.6482
				xmax = 789.7782
				text = "my"
			intervals [2567]:
				xmin = 789.7782
				xmax = 790.0482
				text = "friends"
			intervals [2568]:
				xmin = 790.0482
				xmax = 790.1482
				text = "and"
			intervals [2569]:
				xmin = 790.1482
				xmax = 790.2382
				text = "i"
			intervals [2570]:
				xmin = 790.2382
				xmax = 790.3882
				text = "we"
			intervals [2571]:
				xmin = 790.3882
				xmax = 790.6582
				text = "got"
			intervals [2572]:
				xmin = 790.6582
				xmax = 791.0182
				text = "bussed"
			intervals [2573]:
				xmin = 791.0182
				xmax = 791.1982
				text = "from"
			intervals [2574]:
				xmin = 791.1982
				xmax = 791.9982
				text = "forestville"
			intervals [2575]:
				xmin = 791.9982
				xmax = 792.6164
				text = ""
			intervals [2576]:
				xmin = 792.6164
				xmax = 792.7564
				text = "you"
			intervals [2577]:
				xmin = 792.7564
				xmax = 793.0264
				text = "know"
			intervals [2578]:
				xmin = 793.0264
				xmax = 794.0179
				text = ""
			intervals [2579]:
				xmin = 794.0179
				xmax = 794.3479
				text = "lower"
			intervals [2580]:
				xmin = 794.3479
				xmax = 794.6079
				text = "middle"
			intervals [2581]:
				xmin = 794.6079
				xmax = 794.9979
				text = "class"
			intervals [2582]:
				xmin = 794.9979
				xmax = 795.2179
				text = "middle"
			intervals [2583]:
				xmin = 795.2179
				xmax = 795.6079
				text = "class"
			intervals [2584]:
				xmin = 795.6079
				xmax = 795.9879
				text = "ish"
			intervals [2585]:
				xmin = 795.9879
				xmax = 796.0498
				text = ""
			intervals [2586]:
				xmin = 796.0498
				xmax = 796.3498
				text = "black"
			intervals [2587]:
				xmin = 796.3498
				xmax = 796.7698
				text = "people"
			intervals [2588]:
				xmin = 796.7698
				xmax = 797.5699
				text = ""
			intervals [2589]:
				xmin = 797.5699
				xmax = 798.6299
				text = "to"
			intervals [2590]:
				xmin = 798.6299
				xmax = 798.6699
				text = ""
			intervals [2591]:
				xmin = 798.6699
				xmax = 799.0699
				text = "farm"
			intervals [2592]:
				xmin = 799.0699
				xmax = 799.4299
				text = "land"
			intervals [2593]:
				xmin = 799.4299
				xmax = 799.8699
				text = "<unk>"
			intervals [2594]:
				xmin = 799.8699
				xmax = 800.251
				text = ""
			intervals [2595]:
				xmin = 800.251
				xmax = 800.381
				text = "we"
			intervals [2596]:
				xmin = 800.381
				xmax = 800.481
				text = "would"
			intervals [2597]:
				xmin = 800.481
				xmax = 800.771
				text = "drive"
			intervals [2598]:
				xmin = 800.771
				xmax = 801.031
				text = "past"
			intervals [2599]:
				xmin = 801.031
				xmax = 801.311
				text = "trailer"
			intervals [2600]:
				xmin = 801.311
				xmax = 801.731
				text = "parks"
			intervals [2601]:
				xmin = 801.731
				xmax = 801.851
				text = "and"
			intervals [2602]:
				xmin = 801.851
				xmax = 802.481
				text = "cows"
			intervals [2603]:
				xmin = 802.481
				xmax = 803.0077
				text = ""
			intervals [2604]:
				xmin = 803.0077
				xmax = 803.0677
				text = "i'm"
			intervals [2605]:
				xmin = 803.0677
				xmax = 803.2177
				text = "like"
			intervals [2606]:
				xmin = 803.2177
				xmax = 803.4477
				text = "what"
			intervals [2607]:
				xmin = 803.4477
				xmax = 803.761
				text = ""
			intervals [2608]:
				xmin = 803.761
				xmax = 803.941
				text = "what"
			intervals [2609]:
				xmin = 803.941
				xmax = 804.121
				text = "is"
			intervals [2610]:
				xmin = 804.121
				xmax = 804.361
				text = "this"
			intervals [2611]:
				xmin = 804.361
				xmax = 804.601
				text = "where"
			intervals [2612]:
				xmin = 804.601
				xmax = 804.741
				text = "we"
			intervals [2613]:
				xmin = 804.741
				xmax = 805.081
				text = "going"
			intervals [2614]:
				xmin = 805.081
				xmax = 805.2838
				text = ""
			intervals [2615]:
				xmin = 805.2838
				xmax = 805.5338
				text = "bus"
			intervals [2616]:
				xmin = 805.5338
				xmax = 805.8338
				text = "driver"
			intervals [2617]:
				xmin = 805.8338
				xmax = 805.9538
				text = "you"
			intervals [2618]:
				xmin = 805.9538
				xmax = 806.1038
				text = "got"
			intervals [2619]:
				xmin = 806.1038
				xmax = 806.2038
				text = "the"
			intervals [2620]:
				xmin = 806.2038
				xmax = 806.4938
				text = "wrong"
			intervals [2621]:
				xmin = 806.4938
				xmax = 806.7238
				text = "way"
			intervals [2622]:
				xmin = 806.7238
				xmax = 807.1416
				text = ""
			intervals [2623]:
				xmin = 807.1416
				xmax = 807.3116
				text = "this"
			intervals [2624]:
				xmin = 807.3116
				xmax = 807.5116
				text = "isn't"
			intervals [2625]:
				xmin = 807.5116
				xmax = 807.5816
				text = "the"
			intervals [2626]:
				xmin = 807.5816
				xmax = 807.8116
				text = "right"
			intervals [2627]:
				xmin = 807.8116
				xmax = 807.9416
				text = "way"
			intervals [2628]:
				xmin = 807.9416
				xmax = 808.0016
				text = ""
			intervals [2629]:
				xmin = 808.0016
				xmax = 808.1416
				text = "to"
			intervals [2630]:
				xmin = 808.1416
				xmax = 808.5816
				text = "school"
			intervals [2631]:
				xmin = 808.5816
				xmax = 808.6616
				text = "i"
			intervals [2632]:
				xmin = 808.6616
				xmax = 808.8716
				text = "remember"
			intervals [2633]:
				xmin = 808.8716
				xmax = 808.9616
				text = "my"
			intervals [2634]:
				xmin = 808.9616
				xmax = 809.1716
				text = "friends"
			intervals [2635]:
				xmin = 809.1716
				xmax = 809.3016
				text = "like"
			intervals [2636]:
				xmin = 809.3016
				xmax = 809.3316
				text = ""
			intervals [2637]:
				xmin = 809.3316
				xmax = 809.5416
				text = "what"
			intervals [2638]:
				xmin = 809.5416
				xmax = 809.5716
				text = ""
			intervals [2639]:
				xmin = 809.5716
				xmax = 809.7116
				text = "the"
			intervals [2640]:
				xmin = 809.7116
				xmax = 810.0016
				text = "heck"
			intervals [2641]:
				xmin = 810.0016
				xmax = 810.6164
				text = ""
			intervals [2642]:
				xmin = 810.6164
				xmax = 810.7164
				text = "where"
			intervals [2643]:
				xmin = 810.7164
				xmax = 810.7464
				text = "are"
			intervals [2644]:
				xmin = 810.7464
				xmax = 810.8664
				text = "they"
			intervals [2645]:
				xmin = 810.8664
				xmax = 811.1764
				text = "taking"
			intervals [2646]:
				xmin = 811.1764
				xmax = 811.3164
				text = "us"
			intervals [2647]:
				xmin = 811.3164
				xmax = 811.7728
				text = ""
			intervals [2648]:
				xmin = 811.7728
				xmax = 812.0028
				text = "but"
			intervals [2649]:
				xmin = 812.0028
				xmax = 812.4328
				text = "um"
			intervals [2650]:
				xmin = 812.4328
				xmax = 813.0799
				text = ""
			intervals [2651]:
				xmin = 813.0799
				xmax = 813.2199
				text = "in"
			intervals [2652]:
				xmin = 813.2199
				xmax = 813.4399
				text = "middle"
			intervals [2653]:
				xmin = 813.4399
				xmax = 813.9699
				text = "school"
			intervals [2654]:
				xmin = 813.9699
				xmax = 814.4208
				text = ""
			intervals [2655]:
				xmin = 814.4208
				xmax = 814.6908
				text = "uh"
			intervals [2656]:
				xmin = 814.6908
				xmax = 814.7908
				text = "i"
			intervals [2657]:
				xmin = 814.7908
				xmax = 814.9508
				text = "had"
			intervals [2658]:
				xmin = 814.9508
				xmax = 815.0708
				text = "some"
			intervals [2659]:
				xmin = 815.0708
				xmax = 815.2108
				text = "great"
			intervals [2660]:
				xmin = 815.2108
				xmax = 815.6908
				text = "experiences"
			intervals [2661]:
				xmin = 815.6908
				xmax = 815.7208
				text = "i"
			intervals [2662]:
				xmin = 815.7208
				xmax = 815.8108
				text = "had"
			intervals [2663]:
				xmin = 815.8108
				xmax = 815.8708
				text = "a"
			intervals [2664]:
				xmin = 815.8708
				xmax = 816.0708
				text = "great"
			intervals [2665]:
				xmin = 816.0708
				xmax = 816.2508
				text = "art"
			intervals [2666]:
				xmin = 816.2508
				xmax = 816.6208
				text = "teacher"
			intervals [2667]:
				xmin = 816.6208
				xmax = 816.7402
				text = ""
			intervals [2668]:
				xmin = 816.7402
				xmax = 817.1202
				text = "uh"
			intervals [2669]:
				xmin = 817.1202
				xmax = 817.2402
				text = ""
			intervals [2670]:
				xmin = 817.2402
				xmax = 817.5202
				text = "mr"
			intervals [2671]:
				xmin = 817.5202
				xmax = 818.8702
				text = "rdx"
			intervals [2672]:
				xmin = 818.8702
				xmax = 819.395
				text = ""
			intervals [2673]:
				xmin = 819.395
				xmax = 819.715
				text = "and"
			intervals [2674]:
				xmin = 819.715
				xmax = 819.895
				text = "he"
			intervals [2675]:
				xmin = 819.895
				xmax = 820.255
				text = "really"
			intervals [2676]:
				xmin = 820.255
				xmax = 820.475
				text = "helped"
			intervals [2677]:
				xmin = 820.475
				xmax = 820.615
				text = "me"
			intervals [2678]:
				xmin = 820.615
				xmax = 820.885
				text = "get"
			intervals [2679]:
				xmin = 820.885
				xmax = 820.933
				text = ""
			intervals [2680]:
				xmin = 820.933
				xmax = 821.033
				text = "cause"
			intervals [2681]:
				xmin = 821.033
				xmax = 821.143
				text = "i"
			intervals [2682]:
				xmin = 821.143
				xmax = 821.303
				text = "love"
			intervals [2683]:
				xmin = 821.303
				xmax = 821.603
				text = "comic"
			intervals [2684]:
				xmin = 821.603
				xmax = 821.903
				text = "books"
			intervals [2685]:
				xmin = 821.903
				xmax = 821.933
				text = ""
			intervals [2686]:
				xmin = 821.933
				xmax = 822.313
				text = "so"
			intervals [2687]:
				xmin = 822.313
				xmax = 822.4297
				text = ""
			intervals [2688]:
				xmin = 822.4297
				xmax = 822.5997
				text = "he"
			intervals [2689]:
				xmin = 822.5997
				xmax = 822.7197
				text = "was"
			intervals [2690]:
				xmin = 822.7197
				xmax = 822.7997
				text = "a"
			intervals [2691]:
				xmin = 822.7997
				xmax = 823.0597
				text = "comic"
			intervals [2692]:
				xmin = 823.0597
				xmax = 823.2297
				text = "book"
			intervals [2693]:
				xmin = 823.2297
				xmax = 823.5597
				text = "artist"
			intervals [2694]:
				xmin = 823.5597
				xmax = 823.6597
				text = "and"
			intervals [2695]:
				xmin = 823.6597
				xmax = 823.7897
				text = "so"
			intervals [2696]:
				xmin = 823.7897
				xmax = 823.9397
				text = "he"
			intervals [2697]:
				xmin = 823.9397
				xmax = 824.2297
				text = "really"
			intervals [2698]:
				xmin = 824.2297
				xmax = 824.4909
				text = ""
			intervals [2699]:
				xmin = 824.4909
				xmax = 824.5609
				text = "i"
			intervals [2700]:
				xmin = 824.5609
				xmax = 824.6509
				text = "was"
			intervals [2701]:
				xmin = 824.6509
				xmax = 824.7109
				text = "in"
			intervals [2702]:
				xmin = 824.7109
				xmax = 824.8009
				text = "the"
			intervals [2703]:
				xmin = 824.8009
				xmax = 824.9909
				text = "art"
			intervals [2704]:
				xmin = 824.9909
				xmax = 825.3909
				text = "club"
			intervals [2705]:
				xmin = 825.3909
				xmax = 825.4209
				text = ""
			intervals [2706]:
				xmin = 825.4209
				xmax = 825.5309
				text = "and"
			intervals [2707]:
				xmin = 825.5309
				xmax = 826.5787
				text = ""
			intervals [2708]:
				xmin = 826.5787
				xmax = 826.6687
				text = "i"
			intervals [2709]:
				xmin = 826.6687
				xmax = 826.7987
				text = "would"
			intervals [2710]:
				xmin = 826.7987
				xmax = 827.1487
				text = "draw"
			intervals [2711]:
				xmin = 827.1487
				xmax = 827.2587
				text = "and"
			intervals [2712]:
				xmin = 827.2587
				xmax = 827.5787
				text = "paint"
			intervals [2713]:
				xmin = 827.5787
				xmax = 827.9316
				text = ""
			intervals [2714]:
				xmin = 827.9316
				xmax = 828.1116
				text = "he"
			intervals [2715]:
				xmin = 828.1116
				xmax = 828.2916
				text = "his"
			intervals [2716]:
				xmin = 828.2916
				xmax = 828.5116
				text = "class"
			intervals [2717]:
				xmin = 828.5116
				xmax = 828.6016
				text = "was"
			intervals [2718]:
				xmin = 828.6016
				xmax = 828.7316
				text = "my"
			intervals [2719]:
				xmin = 828.7316
				xmax = 829.0716
				text = "favorite"
			intervals [2720]:
				xmin = 829.0716
				xmax = 829.6749
				text = ""
			intervals [2721]:
				xmin = 829.6749
				xmax = 829.7249
				text = "i"
			intervals [2722]:
				xmin = 829.7249
				xmax = 829.8449
				text = "had"
			intervals [2723]:
				xmin = 829.8449
				xmax = 830.0349
				text = "some"
			intervals [2724]:
				xmin = 830.0349
				xmax = 830.2549
				text = "dope"
			intervals [2725]:
				xmin = 830.2549
				xmax = 830.4849
				text = "english"
			intervals [2726]:
				xmin = 830.4849
				xmax = 830.9149
				text = "teachers"
			intervals [2727]:
				xmin = 830.9149
				xmax = 831.1078
				text = ""
			intervals [2728]:
				xmin = 831.1078
				xmax = 831.3078
				text = "first"
			intervals [2729]:
				xmin = 831.3078
				xmax = 831.4778
				text = "time"
			intervals [2730]:
				xmin = 831.4778
				xmax = 831.5478
				text = "i"
			intervals [2731]:
				xmin = 831.5478
				xmax = 831.8478
				text = "started"
			intervals [2732]:
				xmin = 831.8478
				xmax = 832.2478
				text = "rapping"
			intervals [2733]:
				xmin = 832.2478
				xmax = 832.6878
				text = "was"
			intervals [2734]:
				xmin = 832.6878
				xmax = 832.9404
				text = ""
			intervals [2735]:
				xmin = 832.9404
				xmax = 833.1004
				text = "in"
			intervals [2736]:
				xmin = 833.1004
				xmax = 833.2204
				text = "my"
			intervals [2737]:
				xmin = 833.2204
				xmax = 833.4904
				text = "english"
			intervals [2738]:
				xmin = 833.4904
				xmax = 833.7604
				text = "teacher"
			intervals [2739]:
				xmin = 833.7604
				xmax = 833.7904
				text = ""
			intervals [2740]:
				xmin = 833.7904
				xmax = 833.9204
				text = "s"
			intervals [2741]:
				xmin = 833.9204
				xmax = 834.2304
				text = "class"
			intervals [2742]:
				xmin = 834.2304
				xmax = 834.3704
				text = "miss"
			intervals [2743]:
				xmin = 834.3704
				xmax = 834.9404
				text = "rdx"
			intervals [2744]:
				xmin = 834.9404
				xmax = 835.451
				text = ""
			intervals [2745]:
				xmin = 835.451
				xmax = 835.591
				text = "we"
			intervals [2746]:
				xmin = 835.591
				xmax = 835.751
				text = "had"
			intervals [2747]:
				xmin = 835.751
				xmax = 835.851
				text = "to"
			intervals [2748]:
				xmin = 835.851
				xmax = 836.281
				text = "create"
			intervals [2749]:
				xmin = 836.281
				xmax = 836.591
				text = "this"
			intervals [2750]:
				xmin = 836.591
				xmax = 836.7593
				text = ""
			intervals [2751]:
				xmin = 836.7593
				xmax = 837.3193
				text = "culture"
			intervals [2752]:
				xmin = 837.3193
				xmax = 837.5835
				text = ""
			intervals [2753]:
				xmin = 837.5835
				xmax = 837.6835
				text = "we"
			intervals [2754]:
				xmin = 837.6835
				xmax = 837.7735
				text = "had"
			intervals [2755]:
				xmin = 837.7735
				xmax = 837.8635
				text = "to"
			intervals [2756]:
				xmin = 837.8635
				xmax = 838.0735
				text = "create"
			intervals [2757]:
				xmin = 838.0735
				xmax = 838.1135
				text = "a"
			intervals [2758]:
				xmin = 838.1135
				xmax = 838.7035
				text = "society"
			intervals [2759]:
				xmin = 838.7035
				xmax = 839.1669
				text = ""
			intervals [2760]:
				xmin = 839.1669
				xmax = 839.4469
				text = "using"
			intervals [2761]:
				xmin = 839.4469
				xmax = 839.5269
				text = "our"
			intervals [2762]:
				xmin = 839.5269
				xmax = 840.2669
				text = "imaginations"
			intervals [2763]:
				xmin = 840.2669
				xmax = 840.3669
				text = "and"
			intervals [2764]:
				xmin = 840.3669
				xmax = 840.6269
				text = "so"
			intervals [2765]:
				xmin = 840.6269
				xmax = 840.8988
				text = ""
			intervals [2766]:
				xmin = 840.8988
				xmax = 841.0588
				text = "three"
			intervals [2767]:
				xmin = 841.0588
				xmax = 841.1188
				text = "of"
			intervals [2768]:
				xmin = 841.1188
				xmax = 841.2888
				text = "my"
			intervals [2769]:
				xmin = 841.2888
				xmax = 841.6488
				text = "friends"
			intervals [2770]:
				xmin = 841.6488
				xmax = 841.7788
				text = "we"
			intervals [2771]:
				xmin = 841.7788
				xmax = 842.1188
				text = "created"
			intervals [2772]:
				xmin = 842.1188
				xmax = 842.4288
				text = "this"
			intervals [2773]:
				xmin = 842.4288
				xmax = 842.4588
				text = ""
			intervals [2774]:
				xmin = 842.4588
				xmax = 842.8688
				text = "uh"
			intervals [2775]:
				xmin = 842.8688
				xmax = 843.6055
				text = ""
			intervals [2776]:
				xmin = 843.6055
				xmax = 843.9255
				text = "this"
			intervals [2777]:
				xmin = 843.9255
				xmax = 844.1755
				text = "this"
			intervals [2778]:
				xmin = 844.1755
				xmax = 844.2055
				text = ""
			intervals [2779]:
				xmin = 844.2055
				xmax = 844.4355
				text = "uh"
			intervals [2780]:
				xmin = 844.4355
				xmax = 844.9255
				text = "nation"
			intervals [2781]:
				xmin = 844.9255
				xmax = 845.2255
				text = "called"
			intervals [2782]:
				xmin = 845.2255
				xmax = 845.3455
				text = "the"
			intervals [2783]:
				xmin = 845.3455
				xmax = 845.7055
				text = "reptil-"
			intervals [2784]:
				xmin = 845.7055
				xmax = 845.7855
				text = ""
			intervals [2785]:
				xmin = 845.7855
				xmax = 845.8855
				text = "the"
			intervals [2786]:
				xmin = 845.8855
				xmax = 846.6055
				text = "reptiles"
			intervals [2787]:
				xmin = 846.6055
				xmax = 847.0433
				text = ""
			intervals [2788]:
				xmin = 847.0433
				xmax = 847.2533
				text = "and"
			intervals [2789]:
				xmin = 847.2533
				xmax = 847.3633
				text = "i"
			intervals [2790]:
				xmin = 847.3633
				xmax = 847.6033
				text = "drew"
			intervals [2791]:
				xmin = 847.6033
				xmax = 847.7133
				text = "the"
			intervals [2792]:
				xmin = 847.7133
				xmax = 848.2533
				text = "flag"
			intervals [2793]:
				xmin = 848.2533
				xmax = 848.3133
				text = "it"
			intervals [2794]:
				xmin = 848.3133
				xmax = 848.4033
				text = "was"
			intervals [2795]:
				xmin = 848.4033
				xmax = 848.5633
				text = "like"
			intervals [2796]:
				xmin = 848.5633
				xmax = 848.6533
				text = "a"
			intervals [2797]:
				xmin = 848.6533
				xmax = 848.7533
				text = "r-"
			intervals [2798]:
				xmin = 848.7533
				xmax = 848.7833
				text = ""
			intervals [2799]:
				xmin = 848.7833
				xmax = 848.8833
				text = "a"
			intervals [2800]:
				xmin = 848.8833
				xmax = 849.3333
				text = "lizard"
			intervals [2801]:
				xmin = 849.3333
				xmax = 849.3633
				text = ""
			intervals [2802]:
				xmin = 849.3633
				xmax = 849.5133
				text = "with"
			intervals [2803]:
				xmin = 849.5133
				xmax = 849.7633
				text = "its"
			intervals [2804]:
				xmin = 849.7633
				xmax = 849.8033
				text = ""
			intervals [2805]:
				xmin = 849.8033
				xmax = 849.9833
				text = "like"
			intervals [2806]:
				xmin = 849.9833
				xmax = 850.173
				text = ""
			intervals [2807]:
				xmin = 850.173
				xmax = 850.293
				text = "the"
			intervals [2808]:
				xmin = 850.293
				xmax = 850.353
				text = ""
			intervals [2809]:
				xmin = 850.353
				xmax = 850.543
				text = "two"
			intervals [2810]:
				xmin = 850.543
				xmax = 850.7072
				text = ""
			intervals [2811]:
				xmin = 850.7072
				xmax = 850.8572
				text = "two"
			intervals [2812]:
				xmin = 850.8572
				xmax = 851.2472
				text = "deuces"
			intervals [2813]:
				xmin = 851.2472
				xmax = 851.3672
				text = "up"
			intervals [2814]:
				xmin = 851.3672
				xmax = 851.4657
				text = ""
			intervals [2815]:
				xmin = 851.4657
				xmax = 851.6957
				text = "peace"
			intervals [2816]:
				xmin = 851.6957
				xmax = 852.0157
				text = "sign"
			intervals [2817]:
				xmin = 852.0157
				xmax = 852.5677
				text = ""
			intervals [2818]:
				xmin = 852.5677
				xmax = 853.0477
				text = "and"
			intervals [2819]:
				xmin = 853.0477
				xmax = 853.0877
				text = ""
			intervals [2820]:
				xmin = 853.0877
				xmax = 853.2477
				text = "they"
			intervals [2821]:
				xmin = 853.2477
				xmax = 853.5377
				text = "hated"
			intervals [2822]:
				xmin = 853.5377
				xmax = 854.2077
				text = "snakes"
			intervals [2823]:
				xmin = 854.2077
				xmax = 854.722
				text = ""
			intervals [2824]:
				xmin = 854.722
				xmax = 855.092
				text = "so"
			intervals [2825]:
				xmin = 855.092
				xmax = 855.2523
				text = ""
			intervals [2826]:
				xmin = 855.2523
				xmax = 855.5623
				text = "goodie"
			intervals [2827]:
				xmin = 855.5623
				xmax = 855.8923
				text = "mob"
			intervals [2828]:
				xmin = 855.8923
				xmax = 856.0623
				text = "was"
			intervals [2829]:
				xmin = 856.0623
				xmax = 856.1023
				text = "a"
			intervals [2830]:
				xmin = 856.1023
				xmax = 856.2623
				text = "hip"
			intervals [2831]:
				xmin = 856.2623
				xmax = 856.4623
				text = "hop"
			intervals [2832]:
				xmin = 856.4623
				xmax = 856.6823
				text = "group"
			intervals [2833]:
				xmin = 856.6823
				xmax = 856.8023
				text = "that"
			intervals [2834]:
				xmin = 856.8023
				xmax = 856.9323
				text = "was"
			intervals [2835]:
				xmin = 856.9323
				xmax = 857.1123
				text = "real"
			intervals [2836]:
				xmin = 857.1123
				xmax = 857.4923
				text = "popular"
			intervals [2837]:
				xmin = 857.4923
				xmax = 857.7523
				text = "back"
			intervals [2838]:
				xmin = 857.7523
				xmax = 858.0023
				text = "then"
			intervals [2839]:
				xmin = 858.0023
				xmax = 858.6117
				text = ""
			intervals [2840]:
				xmin = 858.6117
				xmax = 858.8517
				text = "and"
			intervals [2841]:
				xmin = 858.8517
				xmax = 859.2217
				text = "um"
			intervals [2842]:
				xmin = 859.2217
				xmax = 859.3511
				text = ""
			intervals [2843]:
				xmin = 859.3511
				xmax = 859.4711
				text = "you"
			intervals [2844]:
				xmin = 859.4711
				xmax = 859.6111
				text = "know"
			intervals [2845]:
				xmin = 859.6111
				xmax = 859.7311
				text = "the"
			intervals [2846]:
				xmin = 859.7311
				xmax = 860.0211
				text = "song"
			intervals [2847]:
				xmin = 860.0211
				xmax = 860.1511
				text = "was"
			intervals [2848]:
				xmin = 860.1511
				xmax = 860.4611
				text = "who"
			intervals [2849]:
				xmin = 860.4611
				xmax = 860.5011
				text = "s"
			intervals [2850]:
				xmin = 860.5011
				xmax = 860.8111
				text = "that"
			intervals [2851]:
				xmin = 860.8111
				xmax = 861.1711
				text = "peaking"
			intervals [2852]:
				xmin = 861.1711
				xmax = 861.3311
				text = "in"
			intervals [2853]:
				xmin = 861.3311
				xmax = 861.4211
				text = "my"
			intervals [2854]:
				xmin = 861.4211
				xmax = 862.0911
				text = "window"
			intervals [2855]:
				xmin = 862.0911
				xmax = 862.2811
				text = "<unk>"
			intervals [2856]:
				xmin = 862.2811
				xmax = 862.4295
				text = ""
			intervals [2857]:
				xmin = 862.4295
				xmax = 862.5595
				text = "blow"
			intervals [2858]:
				xmin = 862.5595
				xmax = 863.5795
				text = "<unk>"
			intervals [2859]:
				xmin = 863.5795
				xmax = 864.0335
				text = ""
			intervals [2860]:
				xmin = 864.0335
				xmax = 864.6935
				text = "nobody"
			intervals [2861]:
				xmin = 864.6935
				xmax = 865.0135
				text = "now"
			intervals [2862]:
				xmin = 865.0135
				xmax = 865.3235
				text = "so"
			intervals [2863]:
				xmin = 865.3235
				xmax = 865.5916
				text = ""
			intervals [2864]:
				xmin = 865.5916
				xmax = 865.7616
				text = "don't"
			intervals [2865]:
				xmin = 865.7616
				xmax = 866.0316
				text = "ask"
			intervals [2866]:
				xmin = 866.0316
				xmax = 866.1216
				text = "us"
			intervals [2867]:
				xmin = 866.1216
				xmax = 866.3416
				text = "how"
			intervals [2868]:
				xmin = 866.3416
				xmax = 866.5016
				text = "we"
			intervals [2869]:
				xmin = 866.5016
				xmax = 866.7516
				text = "got"
			intervals [2870]:
				xmin = 866.7516
				xmax = 867.064
				text = ""
			intervals [2871]:
				xmin = 867.064
				xmax = 867.274
				text = "the"
			intervals [2872]:
				xmin = 867.274
				xmax = 867.314
				text = ""
			intervals [2873]:
				xmin = 867.314
				xmax = 867.524
				text = "the"
			intervals [2874]:
				xmin = 867.524
				xmax = 867.654
				text = "the"
			intervals [2875]:
				xmin = 867.654
				xmax = 868.224
				text = "instrumental"
			intervals [2876]:
				xmin = 868.224
				xmax = 868.344
				text = "but"
			intervals [2877]:
				xmin = 868.344
				xmax = 868.484
				text = "we"
			intervals [2878]:
				xmin = 868.484
				xmax = 868.704
				text = "got"
			intervals [2879]:
				xmin = 868.704
				xmax = 868.784
				text = "the"
			intervals [2880]:
				xmin = 868.784
				xmax = 869.344
				text = "instrumental"
			intervals [2881]:
				xmin = 869.344
				xmax = 869.404
				text = "the"
			intervals [2882]:
				xmin = 869.404
				xmax = 869.764
				text = "mind"
			intervals [2883]:
				xmin = 869.764
				xmax = 869.884
				text = "this"
			intervals [2884]:
				xmin = 869.884
				xmax = 869.974
				text = "is"
			intervals [2885]:
				xmin = 869.974
				xmax = 870.264
				text = "nineteen"
			intervals [2886]:
				xmin = 870.264
				xmax = 870.454
				text = "ninety"
			intervals [2887]:
				xmin = 870.454
				xmax = 870.804
				text = "five"
			intervals [2888]:
				xmin = 870.804
				xmax = 871.074
				text = "so"
			intervals [2889]:
				xmin = 871.074
				xmax = 871.4031
				text = ""
			intervals [2890]:
				xmin = 871.4031
				xmax = 871.5331
				text = "there"
			intervals [2891]:
				xmin = 871.5331
				xmax = 871.6931
				text = "was"
			intervals [2892]:
				xmin = 871.6931
				xmax = 871.8231
				text = "no"
			intervals [2893]:
				xmin = 871.8231
				xmax = 872.3331
				text = "internet"
			intervals [2894]:
				xmin = 872.3331
				xmax = 872.4631
				text = "to"
			intervals [2895]:
				xmin = 872.4631
				xmax = 872.6831
				text = "like"
			intervals [2896]:
				xmin = 872.6831
				xmax = 872.9873
				text = ""
			intervals [2897]:
				xmin = 872.9873
				xmax = 873.4673
				text = "download"
			intervals [2898]:
				xmin = 873.4673
				xmax = 873.5773
				text = "the"
			intervals [2899]:
				xmin = 873.5773
				xmax = 873.7873
				text = "beat"
			intervals [2900]:
				xmin = 873.7873
				xmax = 874.0773
				text = "from"
			intervals [2901]:
				xmin = 874.0773
				xmax = 874.1973
				text = "but"
			intervals [2902]:
				xmin = 874.1973
				xmax = 874.8973
				text = "somehow"
			intervals [2903]:
				xmin = 874.8973
				xmax = 875.4421
				text = ""
			intervals [2904]:
				xmin = 875.4421
				xmax = 876.0521
				text = "somehow"
			intervals [2905]:
				xmin = 876.0521
				xmax = 876.2321
				text = "we"
			intervals [2906]:
				xmin = 876.2321
				xmax = 876.4921
				text = "got"
			intervals [2907]:
				xmin = 876.4921
				xmax = 876.6121
				text = "the"
			intervals [2908]:
				xmin = 876.6121
				xmax = 876.8621
				text = "beat"
			intervals [2909]:
				xmin = 876.8621
				xmax = 876.8921
				text = ""
			intervals [2910]:
				xmin = 876.8921
				xmax = 877.1121
				text = "on"
			intervals [2911]:
				xmin = 877.1121
				xmax = 877.1821
				text = "a"
			intervals [2912]:
				xmin = 877.1821
				xmax = 877.5721
				text = "tape"
			intervals [2913]:
				xmin = 877.5721
				xmax = 877.8787
				text = ""
			intervals [2914]:
				xmin = 877.8787
				xmax = 878.0287
				text = "and"
			intervals [2915]:
				xmin = 878.0287
				xmax = 878.1787
				text = "we"
			intervals [2916]:
				xmin = 878.1787
				xmax = 878.4487
				text = "wrote"
			intervals [2917]:
				xmin = 878.4487
				xmax = 878.6287
				text = "my"
			intervals [2918]:
				xmin = 878.6287
				xmax = 878.8787
				text = "first"
			intervals [2919]:
				xmin = 878.8787
				xmax = 879.0987
				text = "time"
			intervals [2920]:
				xmin = 879.0987
				xmax = 879.3687
				text = "writing"
			intervals [2921]:
				xmin = 879.3687
				xmax = 879.4187
				text = "a"
			intervals [2922]:
				xmin = 879.4187
				xmax = 879.6887
				text = "rap"
			intervals [2923]:
				xmin = 879.6887
				xmax = 879.9787
				text = "song"
			intervals [2924]:
				xmin = 879.9787
				xmax = 880.4402
				text = ""
			intervals [2925]:
				xmin = 880.4402
				xmax = 880.5202
				text = "i"
			intervals [2926]:
				xmin = 880.5202
				xmax = 880.6502
				text = "was"
			intervals [2927]:
				xmin = 880.6502
				xmax = 880.8402
				text = "like"
			intervals [2928]:
				xmin = 880.8402
				xmax = 881.0602
				text = "in"
			intervals [2929]:
				xmin = 881.0602
				xmax = 881.1002
				text = ""
			intervals [2930]:
				xmin = 881.1002
				xmax = 881.2002
				text = "t"
			intervals [2931]:
				xmin = 881.2002
				xmax = 881.6452
				text = ""
			intervals [2932]:
				xmin = 881.6452
				xmax = 881.8652
				text = "eighth"
			intervals [2933]:
				xmin = 881.8652
				xmax = 882.1652
				text = "grade"
			intervals [2934]:
				xmin = 882.1652
				xmax = 882.5172
				text = ""
			intervals [2935]:
				xmin = 882.5172
				xmax = 882.7472
				text = "so"
			intervals [2936]:
				xmin = 882.7472
				xmax = 882.8972
				text = "we"
			intervals [2937]:
				xmin = 882.8972
				xmax = 882.9972
				text = "were"
			intervals [2938]:
				xmin = 882.9972
				xmax = 883.2572
				text = "writing"
			intervals [2939]:
				xmin = 883.2572
				xmax = 883.4072
				text = "this"
			intervals [2940]:
				xmin = 883.4072
				xmax = 883.6672
				text = "rap"
			intervals [2941]:
				xmin = 883.6672
				xmax = 883.9772
				text = "song"
			intervals [2942]:
				xmin = 883.9772
				xmax = 884.0572
				text = "and"
			intervals [2943]:
				xmin = 884.0572
				xmax = 884.1572
				text = "i"
			intervals [2944]:
				xmin = 884.1572
				xmax = 884.3172
				text = "was"
			intervals [2945]:
				xmin = 884.3172
				xmax = 884.5272
				text = "like"
			intervals [2946]:
				xmin = 884.5272
				xmax = 885.2598
				text = ""
			intervals [2947]:
				xmin = 885.2598
				xmax = 885.4198
				text = "yeah"
			intervals [2948]:
				xmin = 885.4198
				xmax = 885.5698
				text = "i"
			intervals [2949]:
				xmin = 885.5698
				xmax = 885.8898
				text = "remember"
			intervals [2950]:
				xmin = 885.8898
				xmax = 886.0298
				text = "it"
			intervals [2951]:
				xmin = 886.0298
				xmax = 886.4098
				text = "um"
			intervals [2952]:
				xmin = 886.4098
				xmax = 886.4598
				text = ""
			intervals [2953]:
				xmin = 886.4598
				xmax = 886.5798
				text = "cause"
			intervals [2954]:
				xmin = 886.5798
				xmax = 886.6698
				text = "my"
			intervals [2955]:
				xmin = 886.6698
				xmax = 886.9098
				text = "name"
			intervals [2956]:
				xmin = 886.9098
				xmax = 886.9698
				text = "is"
			intervals [2957]:
				xmin = 886.9698
				xmax = 888.0598
				text = "rdx"
			intervals [2958]:
				xmin = 888.0598
				xmax = 888.6431
				text = ""
			intervals [2959]:
				xmin = 888.6431
				xmax = 888.9131
				text = "so"
			intervals [2960]:
				xmin = 888.9131
				xmax = 889.1231
				text = "my"
			intervals [2961]:
				xmin = 889.1231
				xmax = 889.3331
				text = "my"
			intervals [2962]:
				xmin = 889.3331
				xmax = 889.6531
				text = "verse"
			intervals [2963]:
				xmin = 889.6531
				xmax = 890.0731
				text = "was"
			intervals [2964]:
				xmin = 890.0731
				xmax = 890.577
				text = ""
			intervals [2965]:
				xmin = 890.577
				xmax = 891.087
				text = "species"
			intervals [2966]:
				xmin = 891.087
				xmax = 891.387
				text = "number"
			intervals [2967]:
				xmin = 891.387
				xmax = 891.757
				text = "three"
			intervals [2968]:
				xmin = 891.757
				xmax = 891.867
				text = "it"
			intervals [2969]:
				xmin = 891.867
				xmax = 891.987
				text = "be"
			intervals [2970]:
				xmin = 891.987
				xmax = 892.297
				text = "me"
			intervals [2971]:
				xmin = 892.297
				xmax = 892.707
				text = "little"
			intervals [2972]:
				xmin = 892.707
				xmax = 893.057
				text = "st"
			intervals [2973]:
				xmin = 893.057
				xmax = 893.177
				text = "the"
			intervals [2974]:
				xmin = 893.177
				xmax = 893.537
				text = "baddest"
			intervals [2975]:
				xmin = 893.537
				xmax = 893.817
				text = "one"
			intervals [2976]:
				xmin = 893.817
				xmax = 893.937
				text = "of"
			intervals [2977]:
				xmin = 893.937
				xmax = 894.117
				text = "them"
			intervals [2978]:
				xmin = 894.117
				xmax = 894.387
				text = "all"
			intervals [2979]:
				xmin = 894.387
				xmax = 894.587
				text = "finna"
			intervals [2980]:
				xmin = 894.587
				xmax = 894.817
				text = "make"
			intervals [2981]:
				xmin = 894.817
				xmax = 894.937
				text = "them"
			intervals [2982]:
				xmin = 894.937
				xmax = 895.277
				text = "snakes"
			intervals [2983]:
				xmin = 895.277
				xmax = 895.637
				text = "fall"
			intervals [2984]:
				xmin = 895.637
				xmax = 895.7388
				text = ""
			intervals [2985]:
				xmin = 895.7388
				xmax = 895.8888
				text = "that"
			intervals [2986]:
				xmin = 895.8888
				xmax = 895.9488
				text = "s"
			intervals [2987]:
				xmin = 895.9488
				xmax = 896.0788
				text = "all"
			intervals [2988]:
				xmin = 896.0788
				xmax = 896.1388
				text = "i"
			intervals [2989]:
				xmin = 896.1388
				xmax = 896.3688
				text = "remember"
			intervals [2990]:
				xmin = 896.3688
				xmax = 896.4888
				text = "that"
			intervals [2991]:
				xmin = 896.4888
				xmax = 896.5588
				text = "i"
			intervals [2992]:
				xmin = 896.5588
				xmax = 896.7688
				text = "wrote"
			intervals [2993]:
				xmin = 896.7688
				xmax = 897.1972
				text = ""
			intervals [2994]:
				xmin = 897.1972
				xmax = 897.3772
				text = "because"
			intervals [2995]:
				xmin = 897.3772
				xmax = 897.5072
				text = "we"
			intervals [2996]:
				xmin = 897.5072
				xmax = 897.7572
				text = "hated"
			intervals [2997]:
				xmin = 897.7572
				xmax = 897.8772
				text = "cause"
			intervals [2998]:
				xmin = 897.8772
				xmax = 897.9772
				text = "we"
			intervals [2999]:
				xmin = 897.9772
				xmax = 898.0372
				text = "were"
			intervals [3000]:
				xmin = 898.0372
				xmax = 898.1472
				text = "the"
			intervals [3001]:
				xmin = 898.1472
				xmax = 898.3272
				text = "rep"
			intervals [3002]:
				xmin = 898.3272
				xmax = 898.7853
				text = ""
			intervals [3003]:
				xmin = 898.7853
				xmax = 898.9053
				text = "uh"
			intervals [3004]:
				xmin = 898.9053
				xmax = 899.9353
				text = "rdx"
			intervals [3005]:
				xmin = 899.9353
				xmax = 900.0053
				text = "s"
			intervals [3006]:
				xmin = 900.0053
				xmax = 900.1353
				text = "you"
			intervals [3007]:
				xmin = 900.1353
				xmax = 900.4453
				text = "know"
			intervals [3008]:
				xmin = 900.4453
				xmax = 900.5253
				text = "i"
			intervals [3009]:
				xmin = 900.5253
				xmax = 900.6553
				text = "was"
			intervals [3010]:
				xmin = 900.6553
				xmax = 901.0253
				text = "species"
			intervals [3011]:
				xmin = 901.0253
				xmax = 901.2753
				text = "number"
			intervals [3012]:
				xmin = 901.2753
				xmax = 901.4753
				text = "three"
			intervals [3013]:
				xmin = 901.4753
				xmax = 901.5553
				text = "i"
			intervals [3014]:
				xmin = 901.5553
				xmax = 901.6553
				text = "was"
			intervals [3015]:
				xmin = 901.6553
				xmax = 901.7353
				text = "the"
			intervals [3016]:
				xmin = 901.7353
				xmax = 901.9853
				text = "third"
			intervals [3017]:
				xmin = 901.9853
				xmax = 902.2153
				text = "one"
			intervals [3018]:
				xmin = 902.2153
				xmax = 902.2853
				text = "and"
			intervals [3019]:
				xmin = 902.2853
				xmax = 902.3153
				text = ""
			intervals [3020]:
				xmin = 902.3153
				xmax = 902.4653
				text = "we"
			intervals [3021]:
				xmin = 902.4653
				xmax = 902.7553
				text = "hated"
			intervals [3022]:
				xmin = 902.7553
				xmax = 903.2353
				text = "snakes"
			intervals [3023]:
				xmin = 903.2353
				xmax = 903.7241
				text = ""
			intervals [3024]:
				xmin = 903.7241
				xmax = 903.8141
				text = "so"
			intervals [3025]:
				xmin = 903.8141
				xmax = 903.8541
				text = "i"
			intervals [3026]:
				xmin = 903.8541
				xmax = 904.0941
				text = "remember"
			intervals [3027]:
				xmin = 904.0941
				xmax = 904.2841
				text = "that"
			intervals [3028]:
				xmin = 904.2841
				xmax = 904.3841
				text = "and"
			intervals [3029]:
				xmin = 904.3841
				xmax = 904.4641
				text = "i"
			intervals [3030]:
				xmin = 904.4641
				xmax = 904.5941
				text = "was"
			intervals [3031]:
				xmin = 904.5941
				xmax = 904.7341
				text = "like"
			intervals [3032]:
				xmin = 904.7341
				xmax = 904.7841
				text = ""
			intervals [3033]:
				xmin = 904.7841
				xmax = 905.2141
				text = "man"
			intervals [3034]:
				xmin = 905.2141
				xmax = 905.5441
				text = "rapping"
			intervals [3035]:
				xmin = 905.5441
				xmax = 905.7441
				text = "is"
			intervals [3036]:
				xmin = 905.7441
				xmax = 905.8037
				text = ""
			intervals [3037]:
				xmin = 905.8037
				xmax = 906.1537
				text = "cool"
			intervals [3038]:
				xmin = 906.1537
				xmax = 906.1837
				text = ""
			intervals [3039]:
				xmin = 906.1837
				xmax = 906.4337
				text = "man"
			intervals [3040]:
				xmin = 906.4337
				xmax = 906.4637
				text = ""
			intervals [3041]:
				xmin = 906.4637
				xmax = 906.6837
				text = "like"
			intervals [3042]:
				xmin = 906.6837
				xmax = 906.799
				text = ""
			intervals [3043]:
				xmin = 906.799
				xmax = 906.849
				text = "i"
			intervals [3044]:
				xmin = 906.849
				xmax = 907.069
				text = "never"
			intervals [3045]:
				xmin = 907.069
				xmax = 907.219
				text = "thought"
			intervals [3046]:
				xmin = 907.219
				xmax = 907.289
				text = "i"
			intervals [3047]:
				xmin = 907.289
				xmax = 907.449
				text = "could"
			intervals [3048]:
				xmin = 907.449
				xmax = 907.709
				text = "rap"
			intervals [3049]:
				xmin = 907.709
				xmax = 908.5004
				text = ""
			intervals [3050]:
				xmin = 908.5004
				xmax = 908.6104
				text = "i"
			intervals [3051]:
				xmin = 908.6104
				xmax = 908.7104
				text = "grew"
			intervals [3052]:
				xmin = 908.7104
				xmax = 908.8104
				text = "up"
			intervals [3053]:
				xmin = 908.8104
				xmax = 909.0904
				text = "listening"
			intervals [3054]:
				xmin = 909.0904
				xmax = 909.1904
				text = "to"
			intervals [3055]:
				xmin = 909.1904
				xmax = 909.2504
				text = "it"
			intervals [3056]:
				xmin = 909.2504
				xmax = 909.3504
				text = "but"
			intervals [3057]:
				xmin = 909.3504
				xmax = 909.3804
				text = "i"
			intervals [3058]:
				xmin = 909.3804
				xmax = 909.5804
				text = "never"
			intervals [3059]:
				xmin = 909.5804
				xmax = 909.7404
				text = "thought"
			intervals [3060]:
				xmin = 909.7404
				xmax = 909.8304
				text = "i"
			intervals [3061]:
				xmin = 909.8304
				xmax = 909.9604
				text = "would"
			intervals [3062]:
				xmin = 909.9604
				xmax = 910.0404
				text = "be"
			intervals [3063]:
				xmin = 910.0404
				xmax = 910.0704
				text = ""
			intervals [3064]:
				xmin = 910.0704
				xmax = 910.5104
				text = "rapping"
			intervals [3065]:
				xmin = 910.5104
				xmax = 911.1436
				text = ""
			intervals [3066]:
				xmin = 911.1436
				xmax = 911.6336
				text = "so"
			intervals [3067]:
				xmin = 911.6336
				xmax = 911.9203
				text = ""
			intervals [3068]:
				xmin = 911.9203
				xmax = 912.1103
				text = "that"
			intervals [3069]:
				xmin = 912.1103
				xmax = 912.3003
				text = "was"
			intervals [3070]:
				xmin = 912.3003
				xmax = 912.6203
				text = "great"
			intervals [3071]:
				xmin = 912.6203
				xmax = 912.8403
				text = "from"
			intervals [3072]:
				xmin = 912.8403
				xmax = 912.8703
				text = "a"
			intervals [3073]:
				xmin = 912.8703
				xmax = 913.3503
				text = "academics"
			intervals [3074]:
				xmin = 913.3503
				xmax = 914.1303
				text = "perspective"
			intervals [3075]:
				xmin = 914.1303
				xmax = 914.2366
				text = ""
			intervals [3076]:
				xmin = 914.2366
				xmax = 914.7966
				text = "um"
			intervals [3077]:
				xmin = 914.7966
				xmax = 915.0087
				text = ""
			intervals [3078]:
				xmin = 915.0087
				xmax = 915.6487
				text = "socially"
			intervals [3079]:
				xmin = 915.6487
				xmax = 915.7287
				text = "i"
			intervals [3080]:
				xmin = 915.7287
				xmax = 915.9387
				text = "was"
			intervals [3081]:
				xmin = 915.9387
				xmax = 916.0987
				text = "kind"
			intervals [3082]:
				xmin = 916.0987
				xmax = 916.1887
				text = "of"
			intervals [3083]:
				xmin = 916.1887
				xmax = 916.6087
				text = "awkward"
			intervals [3084]:
				xmin = 916.6087
				xmax = 917.1369
				text = ""
			intervals [3085]:
				xmin = 917.1369
				xmax = 917.5269
				text = "um"
			intervals [3086]:
				xmin = 917.5269
				xmax = 917.5869
				text = "i"
			intervals [3087]:
				xmin = 917.5869
				xmax = 917.7269
				text = "had"
			intervals [3088]:
				xmin = 917.7269
				xmax = 917.8169
				text = "a"
			intervals [3089]:
				xmin = 917.8169
				xmax = 918.0469
				text = "guy"
			intervals [3090]:
				xmin = 918.0469
				xmax = 918.1469
				text = "who"
			intervals [3091]:
				xmin = 918.1469
				xmax = 918.3269
				text = "was"
			intervals [3092]:
				xmin = 918.3269
				xmax = 918.3569
				text = "a"
			intervals [3093]:
				xmin = 918.3569
				xmax = 918.8169
				text = "uh"
			intervals [3094]:
				xmin = 918.8169
				xmax = 918.8501
				text = ""
			intervals [3095]:
				xmin = 918.8501
				xmax = 919.1401
				text = "somewhat"
			intervals [3096]:
				xmin = 919.1401
				xmax = 919.2601
				text = "of"
			intervals [3097]:
				xmin = 919.2601
				xmax = 919.3401
				text = "a"
			intervals [3098]:
				xmin = 919.3401
				xmax = 919.3701
				text = ""
			intervals [3099]:
				xmin = 919.3701
				xmax = 919.5501
				text = "not"
			intervals [3100]:
				xmin = 919.5501
				xmax = 919.8601
				text = "somewhat"
			intervals [3101]:
				xmin = 919.8601
				xmax = 919.9601
				text = "he"
			intervals [3102]:
				xmin = 919.9601
				xmax = 920.0801
				text = "was"
			intervals [3103]:
				xmin = 920.0801
				xmax = 920.3801
				text = "actually"
			intervals [3104]:
				xmin = 920.3801
				xmax = 920.4601
				text = "a"
			intervals [3105]:
				xmin = 920.4601
				xmax = 920.8201
				text = "bully"
			intervals [3106]:
				xmin = 920.8201
				xmax = 920.9174
				text = ""
			intervals [3107]:
				xmin = 920.9174
				xmax = 921.1374
				text = "this"
			intervals [3108]:
				xmin = 921.1374
				xmax = 921.3474
				text = "big"
			intervals [3109]:
				xmin = 921.3474
				xmax = 921.7074
				text = "guy"
			intervals [3110]:
				xmin = 921.7074
				xmax = 922.0292
				text = ""
			intervals [3111]:
				xmin = 922.0292
				xmax = 922.0692
				text = "i"
			intervals [3112]:
				xmin = 922.0692
				xmax = 922.1992
				text = "don't"
			intervals [3113]:
				xmin = 922.1992
				xmax = 922.4492
				text = "know"
			intervals [3114]:
				xmin = 922.4492
				xmax = 922.4792
				text = ""
			intervals [3115]:
				xmin = 922.4792
				xmax = 922.7092
				text = "where"
			intervals [3116]:
				xmin = 922.7092
				xmax = 922.8592
				text = "this"
			intervals [3117]:
				xmin = 922.8592
				xmax = 923.0592
				text = "guy"
			intervals [3118]:
				xmin = 923.0592
				xmax = 923.3292
				text = "came"
			intervals [3119]:
				xmin = 923.3292
				xmax = 923.5292
				text = "from"
			intervals [3120]:
				xmin = 923.5292
				xmax = 923.6292
				text = "but"
			intervals [3121]:
				xmin = 923.6292
				xmax = 923.7392
				text = "he"
			intervals [3122]:
				xmin = 923.7392
				xmax = 923.9292
				text = "just"
			intervals [3123]:
				xmin = 923.9292
				xmax = 924.1992
				text = "saw"
			intervals [3124]:
				xmin = 924.1992
				xmax = 924.3392
				text = "me"
			intervals [3125]:
				xmin = 924.3392
				xmax = 924.4192
				text = "and"
			intervals [3126]:
				xmin = 924.4192
				xmax = 924.5792
				text = "was"
			intervals [3127]:
				xmin = 924.5792
				xmax = 924.7492
				text = "like"
			intervals [3128]:
				xmin = 924.7492
				xmax = 925.1292
				text = "hey"
			intervals [3129]:
				xmin = 925.1292
				xmax = 925.2692
				text = "you're"
			intervals [3130]:
				xmin = 925.2692
				xmax = 925.8192
				text = "small"
			intervals [3131]:
				xmin = 925.8192
				xmax = 926.3692
				text = ""
			intervals [3132]:
				xmin = 926.3692
				xmax = 926.5092
				text = "you"
			intervals [3133]:
				xmin = 926.5092
				xmax = 926.6692
				text = "know"
			intervals [3134]:
				xmin = 926.6692
				xmax = 926.8192
				text = "you"
			intervals [3135]:
				xmin = 926.8192
				xmax = 927.0192
				text = "have"
			intervals [3136]:
				xmin = 927.0192
				xmax = 927.6892
				text = "glasses"
			intervals [3137]:
				xmin = 927.6892
				xmax = 928.1091
				text = ""
			intervals [3138]:
				xmin = 928.1091
				xmax = 928.2091
				text = "let"
			intervals [3139]:
				xmin = 928.2091
				xmax = 928.2591
				text = "s"
			intervals [3140]:
				xmin = 928.2591
				xmax = 928.5591
				text = "try"
			intervals [3141]:
				xmin = 928.5591
				xmax = 928.8491
				text = "you"
			intervals [3142]:
				xmin = 928.8491
				xmax = 929.3654
				text = ""
			intervals [3143]:
				xmin = 929.3654
				xmax = 929.7754
				text = "so"
			intervals [3144]:
				xmin = 929.7754
				xmax = 929.9456
				text = ""
			intervals [3145]:
				xmin = 929.9456
				xmax = 930.0156
				text = "i"
			intervals [3146]:
				xmin = 930.0156
				xmax = 930.1656
				text = "had"
			intervals [3147]:
				xmin = 930.1656
				xmax = 930.3356
				text = "some"
			intervals [3148]:
				xmin = 930.3356
				xmax = 931.3156
				text = "insecurities"
			intervals [3149]:
				xmin = 931.3156
				xmax = 931.3456
				text = ""
			intervals [3150]:
				xmin = 931.3456
				xmax = 931.4756
				text = "you"
			intervals [3151]:
				xmin = 931.4756
				xmax = 931.9056
				text = "know"
			intervals [3152]:
				xmin = 931.9056
				xmax = 932.2118
				text = ""
			intervals [3153]:
				xmin = 932.2118
				xmax = 932.5518
				text = "uh"
			intervals [3154]:
				xmin = 932.5518
				xmax = 932.7518
				text = "got"
			intervals [3155]:
				xmin = 932.7518
				xmax = 932.8318
				text = "me"
			intervals [3156]:
				xmin = 932.8318
				xmax = 932.9418
				text = "to"
			intervals [3157]:
				xmin = 932.9418
				xmax = 933.0318
				text = "the"
			intervals [3158]:
				xmin = 933.0318
				xmax = 933.2518
				text = "point"
			intervals [3159]:
				xmin = 933.2518
				xmax = 933.3618
				text = "where"
			intervals [3160]:
				xmin = 933.3618
				xmax = 933.3918
				text = "i"
			intervals [3161]:
				xmin = 933.3918
				xmax = 933.5918
				text = "actually"
			intervals [3162]:
				xmin = 933.5918
				xmax = 933.7418
				text = "was"
			intervals [3163]:
				xmin = 933.7418
				xmax = 933.9718
				text = "very"
			intervals [3164]:
				xmin = 933.9718
				xmax = 934.6018
				text = "suicidal"
			intervals [3165]:
				xmin = 934.6018
				xmax = 934.8432
				text = ""
			intervals [3166]:
				xmin = 934.8432
				xmax = 935.1232
				text = "rdx"
			intervals [3167]:
				xmin = 935.1232
				xmax = 935.5053
				text = ""
			intervals [3168]:
				xmin = 935.5053
				xmax = 935.8453
				text = "so"
			intervals [3169]:
				xmin = 935.8453
				xmax = 935.9153
				text = "i"
			intervals [3170]:
				xmin = 935.9153
				xmax = 936.1553
				text = "tried"
			intervals [3171]:
				xmin = 936.1553
				xmax = 936.2653
				text = "to"
			intervals [3172]:
				xmin = 936.2653
				xmax = 936.4653
				text = "take"
			intervals [3173]:
				xmin = 936.4653
				xmax = 936.5853
				text = "my"
			intervals [3174]:
				xmin = 936.5853
				xmax = 936.8053
				text = "life"
			intervals [3175]:
				xmin = 936.8053
				xmax = 937.1553
				text = "twice"
			intervals [3176]:
				xmin = 937.1553
				xmax = 937.2853
				text = "in"
			intervals [3177]:
				xmin = 937.2853
				xmax = 937.4453
				text = "one"
			intervals [3178]:
				xmin = 937.4453
				xmax = 937.6953
				text = "day"
			intervals [3179]:
				xmin = 937.6953
				xmax = 938.3252
				text = ""
			intervals [3180]:
				xmin = 938.3252
				xmax = 938.6652
				text = "um"
			intervals [3181]:
				xmin = 938.6652
				xmax = 938.7752
				text = "i"
			intervals [3182]:
				xmin = 938.7752
				xmax = 939.0752
				text = "remember"
			intervals [3183]:
				xmin = 939.0752
				xmax = 939.2752
				text = "that"
			intervals [3184]:
				xmin = 939.2752
				xmax = 939.4552
				text = "day"
			intervals [3185]:
				xmin = 939.4552
				xmax = 939.9852
				text = "because"
			intervals [3186]:
				xmin = 939.9852
				xmax = 940.0152
				text = ""
			intervals [3187]:
				xmin = 940.0152
				xmax = 940.0952
				text = "i"
			intervals [3188]:
				xmin = 940.0952
				xmax = 940.3652
				text = "made"
			intervals [3189]:
				xmin = 940.3652
				xmax = 940.3952
				text = "a"
			intervals [3190]:
				xmin = 940.3952
				xmax = 940.9952
				text = "um"
			intervals [3191]:
				xmin = 940.9952
				xmax = 941.3534
				text = ""
			intervals [3192]:
				xmin = 941.3534
				xmax = 941.7134
				text = "noose"
			intervals [3193]:
				xmin = 941.7134
				xmax = 941.7934
				text = "out"
			intervals [3194]:
				xmin = 941.7934
				xmax = 941.9134
				text = "of"
			intervals [3195]:
				xmin = 941.9134
				xmax = 941.9834
				text = "a"
			intervals [3196]:
				xmin = 941.9834
				xmax = 942.2534
				text = "jump"
			intervals [3197]:
				xmin = 942.2534
				xmax = 942.6534
				text = "rope"
			intervals [3198]:
				xmin = 942.6534
				xmax = 943.2119
				text = ""
			intervals [3199]:
				xmin = 943.2119
				xmax = 943.3919
				text = "and"
			intervals [3200]:
				xmin = 943.3919
				xmax = 943.4519
				text = "i"
			intervals [3201]:
				xmin = 943.4519
				xmax = 943.6519
				text = "put"
			intervals [3202]:
				xmin = 943.6519
				xmax = 943.7119
				text = "it"
			intervals [3203]:
				xmin = 943.7119
				xmax = 943.9019
				text = "around"
			intervals [3204]:
				xmin = 943.9019
				xmax = 944.0119
				text = "my"
			intervals [3205]:
				xmin = 944.0119
				xmax = 944.3119
				text = "neck"
			intervals [3206]:
				xmin = 944.3119
				xmax = 944.3819
				text = "and"
			intervals [3207]:
				xmin = 944.3819
				xmax = 944.4419
				text = "i"
			intervals [3208]:
				xmin = 944.4419
				xmax = 944.6519
				text = "tried"
			intervals [3209]:
				xmin = 944.6519
				xmax = 944.7119
				text = "to"
			intervals [3210]:
				xmin = 944.7119
				xmax = 944.7719
				text = "to"
			intervals [3211]:
				xmin = 944.7719
				xmax = 945.0419
				text = "hang"
			intervals [3212]:
				xmin = 945.0419
				xmax = 945.4919
				text = "myself"
			intervals [3213]:
				xmin = 945.4919
				xmax = 945.5519
				text = ""
			intervals [3214]:
				xmin = 945.5519
				xmax = 945.7819
				text = "and"
			intervals [3215]:
				xmin = 945.7819
				xmax = 945.8319
				text = ""
			intervals [3216]:
				xmin = 945.8319
				xmax = 945.9819
				text = "the"
			intervals [3217]:
				xmin = 945.9819
				xmax = 946.3219
				text = "one"
			intervals [3218]:
				xmin = 946.3219
				xmax = 946.5219
				text = "thing"
			intervals [3219]:
				xmin = 946.5219
				xmax = 946.6819
				text = "that"
			intervals [3220]:
				xmin = 946.6819
				xmax = 946.9919
				text = "kept"
			intervals [3221]:
				xmin = 946.9919
				xmax = 947.0219
				text = ""
			intervals [3222]:
				xmin = 947.0219
				xmax = 947.2519
				text = "me"
			intervals [3223]:
				xmin = 947.2519
				xmax = 948.0995
				text = ""
			intervals [3224]:
				xmin = 948.0995
				xmax = 948.9895
				text = "was"
			intervals [3225]:
				xmin = 948.9895
				xmax = 949.6969
				text = ""
			intervals [3226]:
				xmin = 949.6969
				xmax = 949.9169
				text = "my"
			intervals [3227]:
				xmin = 949.9169
				xmax = 950.2069
				text = "faith"
			intervals [3228]:
				xmin = 950.2069
				xmax = 950.3869
				text = "in"
			intervals [3229]:
				xmin = 950.3869
				xmax = 950.8669
				text = "god"
			intervals [3230]:
				xmin = 950.8669
				xmax = 951.004
				text = ""
			intervals [3231]:
				xmin = 951.004
				xmax = 951.174
				text = "there"
			intervals [3232]:
				xmin = 951.174
				xmax = 951.344
				text = "was"
			intervals [3233]:
				xmin = 951.344
				xmax = 951.494
				text = "like"
			intervals [3234]:
				xmin = 951.494
				xmax = 951.5816
				text = ""
			intervals [3235]:
				xmin = 951.5816
				xmax = 951.7416
				text = "there"
			intervals [3236]:
				xmin = 951.7416
				xmax = 951.8616
				text = "was"
			intervals [3237]:
				xmin = 951.8616
				xmax = 951.9416
				text = "a"
			intervals [3238]:
				xmin = 951.9416
				xmax = 952.4816
				text = "knowing"
			intervals [3239]:
				xmin = 952.4816
				xmax = 952.6216
				text = "that"
			intervals [3240]:
				xmin = 952.6216
				xmax = 952.7516
				text = "my"
			intervals [3241]:
				xmin = 952.7516
				xmax = 952.9516
				text = "life"
			intervals [3242]:
				xmin = 952.9516
				xmax = 953.0916
				text = "had"
			intervals [3243]:
				xmin = 953.0916
				xmax = 953.5816
				text = "purpose"
			intervals [3244]:
				xmin = 953.5816
				xmax = 954.1674
				text = ""
			intervals [3245]:
				xmin = 954.1674
				xmax = 954.5174
				text = "um"
			intervals [3246]:
				xmin = 954.5174
				xmax = 954.5974
				text = "i"
			intervals [3247]:
				xmin = 954.5974
				xmax = 954.7774
				text = "got"
			intervals [3248]:
				xmin = 954.7774
				xmax = 955.0674
				text = "saved"
			intervals [3249]:
				xmin = 955.0674
				xmax = 955.1974
				text = "when"
			intervals [3250]:
				xmin = 955.1974
				xmax = 955.2574
				text = "i"
			intervals [3251]:
				xmin = 955.2574
				xmax = 955.3974
				text = "was"
			intervals [3252]:
				xmin = 955.3974
				xmax = 955.7274
				text = "six"
			intervals [3253]:
				xmin = 955.7274
				xmax = 955.8674
				text = "and"
			intervals [3254]:
				xmin = 955.8674
				xmax = 956.1474
				text = "so"
			intervals [3255]:
				xmin = 956.1474
				xmax = 956.1774
				text = ""
			intervals [3256]:
				xmin = 956.1774
				xmax = 956.2674
				text = "i"
			intervals [3257]:
				xmin = 956.2674
				xmax = 956.4674
				text = "gave"
			intervals [3258]:
				xmin = 956.4674
				xmax = 956.5574
				text = "my"
			intervals [3259]:
				xmin = 956.5574
				xmax = 956.7074
				text = "life"
			intervals [3260]:
				xmin = 956.7074
				xmax = 956.7874
				text = "to"
			intervals [3261]:
				xmin = 956.7874
				xmax = 957.0974
				text = "jesus"
			intervals [3262]:
				xmin = 957.0974
				xmax = 957.3474
				text = "christ"
			intervals [3263]:
				xmin = 957.3474
				xmax = 957.4374
				text = "when"
			intervals [3264]:
				xmin = 957.4374
				xmax = 957.4674
				text = "i"
			intervals [3265]:
				xmin = 957.4674
				xmax = 957.5974
				text = "was"
			intervals [3266]:
				xmin = 957.5974
				xmax = 957.8774
				text = "six"
			intervals [3267]:
				xmin = 957.8774
				xmax = 957.9774
				text = "so"
			intervals [3268]:
				xmin = 957.9774
				xmax = 958.0574
				text = "at"
			intervals [3269]:
				xmin = 958.0574
				xmax = 958.2274
				text = "this"
			intervals [3270]:
				xmin = 958.2274
				xmax = 958.5674
				text = "time"
			intervals [3271]:
				xmin = 958.5674
				xmax = 958.6374
				text = "i"
			intervals [3272]:
				xmin = 958.6374
				xmax = 958.7874
				text = "was"
			intervals [3273]:
				xmin = 958.7874
				xmax = 958.8174
				text = ""
			intervals [3274]:
				xmin = 958.8174
				xmax = 958.9774
				text = "like"
			intervals [3275]:
				xmin = 958.9774
				xmax = 959.538
				text = ""
			intervals [3276]:
				xmin = 959.538
				xmax = 960.098
				text = "twelve"
			intervals [3277]:
				xmin = 960.098
				xmax = 960.5451
				text = ""
			intervals [3278]:
				xmin = 960.5451
				xmax = 960.6751
				text = "and"
			intervals [3279]:
				xmin = 960.6751
				xmax = 960.8051
				text = "at"
			intervals [3280]:
				xmin = 960.8051
				xmax = 961.1451
				text = "twelve"
			intervals [3281]:
				xmin = 961.1451
				xmax = 961.2351
				text = "i"
			intervals [3282]:
				xmin = 961.2351
				xmax = 961.4151
				text = "was"
			intervals [3283]:
				xmin = 961.4151
				xmax = 961.5951
				text = "like"
			intervals [3284]:
				xmin = 961.5951
				xmax = 961.9351
				text = "man"
			intervals [3285]:
				xmin = 961.9351
				xmax = 962.0651
				text = "my"
			intervals [3286]:
				xmin = 962.0651
				xmax = 962.2351
				text = "life"
			intervals [3287]:
				xmin = 962.2351
				xmax = 962.3251
				text = "would"
			intervals [3288]:
				xmin = 962.3251
				xmax = 962.4751
				text = "be"
			intervals [3289]:
				xmin = 962.4751
				xmax = 962.6551
				text = "better"
			intervals [3290]:
				xmin = 962.6551
				xmax = 962.7851
				text = "if"
			intervals [3291]:
				xmin = 962.7851
				xmax = 962.8851
				text = "i'm"
			intervals [3292]:
				xmin = 962.8851
				xmax = 963.0251
				text = "not"
			intervals [3293]:
				xmin = 963.0251
				xmax = 963.1651
				text = "in"
			intervals [3294]:
				xmin = 963.1651
				xmax = 963.2451
				text = "it"
			intervals [3295]:
				xmin = 963.2451
				xmax = 963.9059
				text = ""
			intervals [3296]:
				xmin = 963.9059
				xmax = 964.1359
				text = "and"
			intervals [3297]:
				xmin = 964.1359
				xmax = 964.4859
				text = "so"
			intervals [3298]:
				xmin = 964.4859
				xmax = 964.9831
				text = ""
			intervals [3299]:
				xmin = 964.9831
				xmax = 965.1031
				text = "you"
			intervals [3300]:
				xmin = 965.1031
				xmax = 965.2431
				text = "know"
			intervals [3301]:
				xmin = 965.2431
				xmax = 965.2931
				text = "i"
			intervals [3302]:
				xmin = 965.2931
				xmax = 965.4331
				text = "had"
			intervals [3303]:
				xmin = 965.4331
				xmax = 965.5631
				text = "low"
			intervals [3304]:
				xmin = 965.5631
				xmax = 965.7931
				text = "self"
			intervals [3305]:
				xmin = 965.7931
				xmax = 966.4731
				text = "esteem"
			intervals [3306]:
				xmin = 966.4731
				xmax = 966.9388
				text = ""
			intervals [3307]:
				xmin = 966.9388
				xmax = 967.1288
				text = "um"
			intervals [3308]:
				xmin = 967.1288
				xmax = 967.1588
				text = "i"
			intervals [3309]:
				xmin = 967.1588
				xmax = 967.3188
				text = "had"
			intervals [3310]:
				xmin = 967.3188
				xmax = 967.5388
				text = "some"
			intervals [3311]:
				xmin = 967.5388
				xmax = 967.6988
				text = "just"
			intervals [3312]:
				xmin = 967.6988
				xmax = 968.1288
				text = "challenges"
			intervals [3313]:
				xmin = 968.1288
				xmax = 968.2388
				text = "with"
			intervals [3314]:
				xmin = 968.2388
				xmax = 968.3998
				text = ""
			intervals [3315]:
				xmin = 968.3998
				xmax = 968.8098
				text = "challenges"
			intervals [3316]:
				xmin = 968.8098
				xmax = 968.9198
				text = "in"
			intervals [3317]:
				xmin = 968.9198
				xmax = 969.0498
				text = "my"
			intervals [3318]:
				xmin = 969.0498
				xmax = 969.5598
				text = "home"
			intervals [3319]:
				xmin = 969.5598
				xmax = 969.7398
				text = "like"
			intervals [3320]:
				xmin = 969.7398
				xmax = 969.9398
				text = "not"
			intervals [3321]:
				xmin = 969.9398
				xmax = 970.0998
				text = "getting"
			intervals [3322]:
				xmin = 970.0998
				xmax = 970.3198
				text = "along"
			intervals [3323]:
				xmin = 970.3198
				xmax = 970.4098
				text = "with"
			intervals [3324]:
				xmin = 970.4098
				xmax = 970.4498
				text = ""
			intervals [3325]:
				xmin = 970.4498
				xmax = 970.5098
				text = "my"
			intervals [3326]:
				xmin = 970.5098
				xmax = 971.0198
				text = "parents"
			intervals [3327]:
				xmin = 971.0198
				xmax = 971.1198
				text = "and"
			intervals [3328]:
				xmin = 971.1198
				xmax = 971.6918
				text = ""
			intervals [3329]:
				xmin = 971.6918
				xmax = 971.8218
				text = "you"
			intervals [3330]:
				xmin = 971.8218
				xmax = 972.1018
				text = "know"
			intervals [3331]:
				xmin = 972.1018
				xmax = 972.1318
				text = "i"
			intervals [3332]:
				xmin = 972.1318
				xmax = 972.2718
				text = "didn't"
			intervals [3333]:
				xmin = 972.2718
				xmax = 972.4318
				text = "have"
			intervals [3334]:
				xmin = 972.4318
				xmax = 972.6518
				text = "many"
			intervals [3335]:
				xmin = 972.6518
				xmax = 973.1718
				text = "friends"
			intervals [3336]:
				xmin = 973.1718
				xmax = 973.2718
				text = "so"
			intervals [3337]:
				xmin = 973.2718
				xmax = 973.3518
				text = "i"
			intervals [3338]:
				xmin = 973.3518
				xmax = 973.5318
				text = "just"
			intervals [3339]:
				xmin = 973.5318
				xmax = 973.7018
				text = "felt"
			intervals [3340]:
				xmin = 973.7018
				xmax = 973.8518
				text = "like"
			intervals [3341]:
				xmin = 973.8518
				xmax = 974.0018
				text = "a"
			intervals [3342]:
				xmin = 974.0018
				xmax = 974.4918
				text = "outcast"
			intervals [3343]:
				xmin = 974.4918
				xmax = 974.5918
				text = "for"
			intervals [3344]:
				xmin = 974.5918
				xmax = 974.7418
				text = "this"
			intervals [3345]:
				xmin = 974.7418
				xmax = 974.9818
				text = "part"
			intervals [3346]:
				xmin = 974.9818
				xmax = 975.0418
				text = "of"
			intervals [3347]:
				xmin = 975.0418
				xmax = 975.1518
				text = "my"
			intervals [3348]:
				xmin = 975.1518
				xmax = 975.4718
				text = "life"
			intervals [3349]:
				xmin = 975.4718
				xmax = 976.0785
				text = ""
			intervals [3350]:
				xmin = 976.0785
				xmax = 976.2685
				text = "and"
			intervals [3351]:
				xmin = 976.2685
				xmax = 976.3785
				text = "i"
			intervals [3352]:
				xmin = 976.3785
				xmax = 976.6985
				text = "thank"
			intervals [3353]:
				xmin = 976.6985
				xmax = 976.9685
				text = "god"
			intervals [3354]:
				xmin = 976.9685
				xmax = 977.0585
				text = "that"
			intervals [3355]:
				xmin = 977.0585
				xmax = 977.1185
				text = "i"
			intervals [3356]:
				xmin = 977.1185
				xmax = 977.1485
				text = ""
			intervals [3357]:
				xmin = 977.1485
				xmax = 977.4085
				text = "didn't"
			intervals [3358]:
				xmin = 977.4085
				xmax = 977.5785
				text = "take"
			intervals [3359]:
				xmin = 977.5785
				xmax = 977.6485
				text = ""
			intervals [3360]:
				xmin = 977.6485
				xmax = 977.7285
				text = "my"
			intervals [3361]:
				xmin = 977.7285
				xmax = 977.9285
				text = "life"
			intervals [3362]:
				xmin = 977.9285
				xmax = 978.0085
				text = ""
			intervals [3363]:
				xmin = 978.0085
				xmax = 978.5485
				text = "because"
			intervals [3364]:
				xmin = 978.5485
				xmax = 979.3565
				text = ""
			intervals [3365]:
				xmin = 979.3565
				xmax = 979.5265
				text = "i"
			intervals [3366]:
				xmin = 979.5265
				xmax = 979.7165
				text = "didn't"
			intervals [3367]:
				xmin = 979.7165
				xmax = 979.9465
				text = "know"
			intervals [3368]:
				xmin = 979.9465
				xmax = 980.3165
				text = "what"
			intervals [3369]:
				xmin = 980.3165
				xmax = 980.4465
				text = "i"
			intervals [3370]:
				xmin = 980.4465
				xmax = 980.6065
				text = "was"
			intervals [3371]:
				xmin = 980.6065
				xmax = 980.8765
				text = "gonna"
			intervals [3372]:
				xmin = 980.8765
				xmax = 981.3365
				text = "become"
			intervals [3373]:
				xmin = 981.3365
				xmax = 981.7474
				text = ""
			intervals [3374]:
				xmin = 981.7474
				xmax = 981.9174
				text = "you"
			intervals [3375]:
				xmin = 981.9174
				xmax = 982.1274
				text = "know"
			intervals [3376]:
				xmin = 982.1274
				xmax = 982.5934
				text = ""
			intervals [3377]:
				xmin = 982.5934
				xmax = 982.8034
				text = "um"
			intervals [3378]:
				xmin = 982.8034
				xmax = 982.8734
				text = "i"
			intervals [3379]:
				xmin = 982.8734
				xmax = 982.9934
				text = "didn't"
			intervals [3380]:
				xmin = 982.9934
				xmax = 983.1434
				text = "know"
			intervals [3381]:
				xmin = 983.1434
				xmax = 983.2234
				text = "i"
			intervals [3382]:
				xmin = 983.2234
				xmax = 983.2834
				text = "d"
			intervals [3383]:
				xmin = 983.2834
				xmax = 983.5434
				text = "be"
			intervals [3384]:
				xmin = 983.5434
				xmax = 983.6134
				text = "a"
			intervals [3385]:
				xmin = 983.6134
				xmax = 983.9234
				text = "speaker"
			intervals [3386]:
				xmin = 983.9234
				xmax = 984.0434
				text = "that"
			intervals [3387]:
				xmin = 984.0434
				xmax = 984.3334
				text = "travels"
			intervals [3388]:
				xmin = 984.3334
				xmax = 984.5234
				text = "around"
			intervals [3389]:
				xmin = 984.5234
				xmax = 984.6034
				text = "the"
			intervals [3390]:
				xmin = 984.6034
				xmax = 984.9134
				text = "country"
			intervals [3391]:
				xmin = 984.9134
				xmax = 984.9934
				text = "and"
			intervals [3392]:
				xmin = 984.9934
				xmax = 985.2534
				text = "talks"
			intervals [3393]:
				xmin = 985.2534
				xmax = 985.3534
				text = "to"
			intervals [3394]:
				xmin = 985.3534
				xmax = 985.8934
				text = "kids"
			intervals [3395]:
				xmin = 985.8934
				xmax = 986.0034
				text = "and"
			intervals [3396]:
				xmin = 986.0034
				xmax = 986.0334
				text = ""
			intervals [3397]:
				xmin = 986.0334
				xmax = 986.1634
				text = "be"
			intervals [3398]:
				xmin = 986.1634
				xmax = 986.1934
				text = "a"
			intervals [3399]:
				xmin = 986.1934
				xmax = 986.2434
				text = ""
			intervals [3400]:
				xmin = 986.2434
				xmax = 986.6634
				text = "pastor"
			intervals [3401]:
				xmin = 986.6634
				xmax = 986.7634
				text = "here"
			intervals [3402]:
				xmin = 986.7634
				xmax = 986.8634
				text = "in"
			intervals [3403]:
				xmin = 986.8634
				xmax = 987.4134
				text = "dc"
			intervals [3404]:
				xmin = 987.4134
				xmax = 987.5334
				text = "and"
			intervals [3405]:
				xmin = 987.5334
				xmax = 987.9199
				text = ""
			intervals [3406]:
				xmin = 987.9199
				xmax = 988.0999
				text = "be"
			intervals [3407]:
				xmin = 988.0999
				xmax = 988.1299
				text = "a"
			intervals [3408]:
				xmin = 988.1299
				xmax = 988.2999
				text = "hip"
			intervals [3409]:
				xmin = 988.2999
				xmax = 988.5199
				text = "hop"
			intervals [3410]:
				xmin = 988.5199
				xmax = 988.8799
				text = "artist"
			intervals [3411]:
				xmin = 988.8799
				xmax = 988.9499
				text = "and"
			intervals [3412]:
				xmin = 988.9499
				xmax = 989.1699
				text = "stuff"
			intervals [3413]:
				xmin = 989.1699
				xmax = 989.3599
				text = "like"
			intervals [3414]:
				xmin = 989.3599
				xmax = 989.4399
				text = "i"
			intervals [3415]:
				xmin = 989.4399
				xmax = 989.6099
				text = "didn't"
			intervals [3416]:
				xmin = 989.6099
				xmax = 989.8099
				text = "know"
			intervals [3417]:
				xmin = 989.8099
				xmax = 989.9899
				text = "all"
			intervals [3418]:
				xmin = 989.9899
				xmax = 990.1699
				text = "that"
			intervals [3419]:
				xmin = 990.1699
				xmax = 990.769
				text = ""
			intervals [3420]:
				xmin = 990.769
				xmax = 990.909
				text = "to"
			intervals [3421]:
				xmin = 990.909
				xmax = 991.149
				text = "help"
			intervals [3422]:
				xmin = 991.149
				xmax = 991.489
				text = "people"
			intervals [3423]:
				xmin = 991.489
				xmax = 991.949
				text = "encourage"
			intervals [3424]:
				xmin = 991.949
				xmax = 992.309
				text = "people"
			intervals [3425]:
				xmin = 992.309
				xmax = 992.633
				text = ""
			intervals [3426]:
				xmin = 992.633
				xmax = 992.783
				text = "so"
			intervals [3427]:
				xmin = 992.783
				xmax = 992.863
				text = "i"
			intervals [3428]:
				xmin = 992.863
				xmax = 993.023
				text = "feel"
			intervals [3429]:
				xmin = 993.023
				xmax = 993.213
				text = "like"
			intervals [3430]:
				xmin = 993.213
				xmax = 993.303
				text = "the"
			intervals [3431]:
				xmin = 993.303
				xmax = 993.703
				text = "devil"
			intervals [3432]:
				xmin = 993.703
				xmax = 994.0665
				text = ""
			intervals [3433]:
				xmin = 994.0665
				xmax = 994.1565
				text = "i"
			intervals [3434]:
				xmin = 994.1565
				xmax = 994.4065
				text = "believe"
			intervals [3435]:
				xmin = 994.4065
				xmax = 994.4765
				text = "in"
			intervals [3436]:
				xmin = 994.4765
				xmax = 994.5465
				text = "the"
			intervals [3437]:
				xmin = 994.5465
				xmax = 994.5765
				text = ""
			intervals [3438]:
				xmin = 994.5765
				xmax = 994.8865
				text = "devil"
			intervals [3439]:
				xmin = 994.8865
				xmax = 995.0131
				text = ""
			intervals [3440]:
				xmin = 995.0131
				xmax = 995.1031
				text = "if"
			intervals [3441]:
				xmin = 995.1031
				xmax = 995.1931
				text = "you're"
			intervals [3442]:
				xmin = 995.1931
				xmax = 995.4431
				text = "listening"
			intervals [3443]:
				xmin = 995.4431
				xmax = 995.5331
				text = "to"
			intervals [3444]:
				xmin = 995.5331
				xmax = 995.6631
				text = "this"
			intervals [3445]:
				xmin = 995.6631
				xmax = 996.0431
				text = "recording"
			intervals [3446]:
				xmin = 996.0431
				xmax = 996.4446
				text = ""
			intervals [3447]:
				xmin = 996.4446
				xmax = 996.5346
				text = "i"
			intervals [3448]:
				xmin = 996.5346
				xmax = 996.8046
				text = "believe"
			intervals [3449]:
				xmin = 996.8046
				xmax = 996.8746
				text = "in"
			intervals [3450]:
				xmin = 996.8746
				xmax = 996.9546
				text = "the"
			intervals [3451]:
				xmin = 996.9546
				xmax = 997.2546
				text = "devil"
			intervals [3452]:
				xmin = 997.2546
				xmax = 997.4146
				text = "and"
			intervals [3453]:
				xmin = 997.4146
				xmax = 997.7246
				text = "god"
			intervals [3454]:
				xmin = 997.7246
				xmax = 998.3978
				text = ""
			intervals [3455]:
				xmin = 998.3978
				xmax = 998.8078
				text = "so"
			intervals [3456]:
				xmin = 998.8078
				xmax = 998.9687
				text = ""
			intervals [3457]:
				xmin = 998.9687
				xmax = 999.1187
				text = "i"
			intervals [3458]:
				xmin = 999.1187
				xmax = 999.3187
				text = "believe"
			intervals [3459]:
				xmin = 999.3187
				xmax = 999.4387
				text = "that"
			intervals [3460]:
				xmin = 999.4387
				xmax = 999.5287
				text = "the"
			intervals [3461]:
				xmin = 999.5287
				xmax = 999.8987
				text = "devil"
			intervals [3462]:
				xmin = 999.8987
				xmax = 1000.1387
				text = "wanted"
			intervals [3463]:
				xmin = 1000.1387
				xmax = 1000.2887
				text = "me"
			intervals [3464]:
				xmin = 1000.2887
				xmax = 1000.5287
				text = "to"
			intervals [3465]:
				xmin = 1000.5287
				xmax = 1001.1742
				text = ""
			intervals [3466]:
				xmin = 1001.1742
				xmax = 1001.3742
				text = "to"
			intervals [3467]:
				xmin = 1001.3742
				xmax = 1001.4642
				text = ""
			intervals [3468]:
				xmin = 1001.4642
				xmax = 1001.6442
				text = "to"
			intervals [3469]:
				xmin = 1001.6442
				xmax = 1001.8742
				text = "kill"
			intervals [3470]:
				xmin = 1001.8742
				xmax = 1002.3142
				text = "myself"
			intervals [3471]:
				xmin = 1002.3142
				xmax = 1002.4542
				text = "so"
			intervals [3472]:
				xmin = 1002.4542
				xmax = 1002.7342
				text = "that"
			intervals [3473]:
				xmin = 1002.7342
				xmax = 1003.2519
				text = ""
			intervals [3474]:
				xmin = 1003.2519
				xmax = 1003.3819
				text = "i"
			intervals [3475]:
				xmin = 1003.3819
				xmax = 1003.6319
				text = "wouldn't"
			intervals [3476]:
				xmin = 1003.6319
				xmax = 1003.7919
				text = "reach"
			intervals [3477]:
				xmin = 1003.7919
				xmax = 1003.9019
				text = "my"
			intervals [3478]:
				xmin = 1003.9019
				xmax = 1004.3719
				text = "potential"
			intervals [3479]:
				xmin = 1004.3719
				xmax = 1004.4919
				text = "my"
			intervals [3480]:
				xmin = 1004.4919
				xmax = 1005.0319
				text = "purpose"
			intervals [3481]:
				xmin = 1005.0319
				xmax = 1006.1178
				text = ""
			intervals [3482]:
				xmin = 1006.1178
				xmax = 1006.2978
				text = "all"
			intervals [3483]:
				xmin = 1006.2978
				xmax = 1006.4778
				text = "throughout"
			intervals [3484]:
				xmin = 1006.4778
				xmax = 1006.5778
				text = "the"
			intervals [3485]:
				xmin = 1006.5778
				xmax = 1006.9878
				text = "bible"
			intervals [3486]:
				xmin = 1006.9878
				xmax = 1007.2908
				text = ""
			intervals [3487]:
				xmin = 1007.2908
				xmax = 1007.4108
				text = "i"
			intervals [3488]:
				xmin = 1007.4108
				xmax = 1007.6708
				text = "started"
			intervals [3489]:
				xmin = 1007.6708
				xmax = 1008.0908
				text = "noticing"
			intervals [3490]:
				xmin = 1008.0908
				xmax = 1008.2808
				text = "like"
			intervals [3491]:
				xmin = 1008.2808
				xmax = 1008.6637
				text = ""
			intervals [3492]:
				xmin = 1008.6637
				xmax = 1008.9837
				text = "satan"
			intervals [3493]:
				xmin = 1008.9837
				xmax = 1009.0837
				text = "would"
			intervals [3494]:
				xmin = 1009.0837
				xmax = 1009.2337
				text = "try"
			intervals [3495]:
				xmin = 1009.2337
				xmax = 1009.3537
				text = "to"
			intervals [3496]:
				xmin = 1009.3537
				xmax = 1009.6637
				text = "kill"
			intervals [3497]:
				xmin = 1009.6637
				xmax = 1010.2337
				text = "significant"
			intervals [3498]:
				xmin = 1010.2337
				xmax = 1010.5737
				text = "people"
			intervals [3499]:
				xmin = 1010.5737
				xmax = 1010.6937
				text = "when"
			intervals [3500]:
				xmin = 1010.6937
				xmax = 1010.8037
				text = "they"
			intervals [3501]:
				xmin = 1010.8037
				xmax = 1010.8937
				text = "were"
			intervals [3502]:
				xmin = 1010.8937
				xmax = 1011.3437
				text = "children"
			intervals [3503]:
				xmin = 1011.3437
				xmax = 1011.4536
				text = ""
			intervals [3504]:
				xmin = 1011.4536
				xmax = 1011.6036
				text = "you"
			intervals [3505]:
				xmin = 1011.6036
				xmax = 1011.8236
				text = "know"
			intervals [3506]:
				xmin = 1011.8236
				xmax = 1012.0924
				text = ""
			intervals [3507]:
				xmin = 1012.0924
				xmax = 1012.2024
				text = "the"
			intervals [3508]:
				xmin = 1012.2024
				xmax = 1012.4424
				text = "king"
			intervals [3509]:
				xmin = 1012.4424
				xmax = 1012.6224
				text = "tried"
			intervals [3510]:
				xmin = 1012.6224
				xmax = 1012.7024
				text = "to"
			intervals [3511]:
				xmin = 1012.7024
				xmax = 1013.1024
				text = "kill"
			intervals [3512]:
				xmin = 1013.1024
				xmax = 1013.5546
				text = ""
			intervals [3513]:
				xmin = 1013.5546
				xmax = 1013.7046
				text = "uh"
			intervals [3514]:
				xmin = 1013.7046
				xmax = 1014.2446
				text = "moses"
			intervals [3515]:
				xmin = 1014.2446
				xmax = 1014.3646
				text = "or"
			intervals [3516]:
				xmin = 1014.3646
				xmax = 1014.6246
				text = "pharaoh"
			intervals [3517]:
				xmin = 1014.6246
				xmax = 1014.8046
				text = "tried"
			intervals [3518]:
				xmin = 1014.8046
				xmax = 1014.8746
				text = "to"
			intervals [3519]:
				xmin = 1014.8746
				xmax = 1015.0646
				text = "kill"
			intervals [3520]:
				xmin = 1015.0646
				xmax = 1015.3946
				text = "moses"
			intervals [3521]:
				xmin = 1015.3946
				xmax = 1015.5446
				text = "all"
			intervals [3522]:
				xmin = 1015.5446
				xmax = 1015.6346
				text = "the"
			intervals [3523]:
				xmin = 1015.6346
				xmax = 1015.9246
				text = "babies"
			intervals [3524]:
				xmin = 1015.9246
				xmax = 1016.0346
				text = "so"
			intervals [3525]:
				xmin = 1016.0346
				xmax = 1016.4346
				text = "moses"
			intervals [3526]:
				xmin = 1016.4346
				xmax = 1016.6246
				text = "wouldn't"
			intervals [3527]:
				xmin = 1016.6246
				xmax = 1016.9346
				text = "come"
			intervals [3528]:
				xmin = 1016.9346
				xmax = 1017.0346
				text = "and"
			intervals [3529]:
				xmin = 1017.0346
				xmax = 1017.1546
				text = "then"
			intervals [3530]:
				xmin = 1017.1546
				xmax = 1017.6076
				text = ""
			intervals [3531]:
				xmin = 1017.6076
				xmax = 1017.6776
				text = "the"
			intervals [3532]:
				xmin = 1017.6776
				xmax = 1017.8876
				text = "king"
			intervals [3533]:
				xmin = 1017.8876
				xmax = 1018.0476
				text = "tried"
			intervals [3534]:
				xmin = 1018.0476
				xmax = 1018.1176
				text = "to"
			intervals [3535]:
				xmin = 1018.1176
				xmax = 1018.3076
				text = "kill"
			intervals [3536]:
				xmin = 1018.3076
				xmax = 1018.8076
				text = "jesus"
			intervals [3537]:
				xmin = 1018.8076
				xmax = 1018.8563
				text = ""
			intervals [3538]:
				xmin = 1018.8563
				xmax = 1019.0163
				text = "p-"
			intervals [3539]:
				xmin = 1019.0163
				xmax = 1019.1863
				text = "so"
			intervals [3540]:
				xmin = 1019.1863
				xmax = 1019.5063
				text = "jesus"
			intervals [3541]:
				xmin = 1019.5063
				xmax = 1019.7263
				text = "wouldn't"
			intervals [3542]:
				xmin = 1019.7263
				xmax = 1020.0563
				text = "become"
			intervals [3543]:
				xmin = 1020.0563
				xmax = 1020.1163
				text = "and"
			intervals [3544]:
				xmin = 1020.1163
				xmax = 1020.2063
				text = "be"
			intervals [3545]:
				xmin = 1020.2063
				xmax = 1020.2763
				text = "the"
			intervals [3546]:
				xmin = 1020.2763
				xmax = 1020.7663
				text = "messiah"
			intervals [3547]:
				xmin = 1020.7663
				xmax = 1021.144
				text = ""
			intervals [3548]:
				xmin = 1021.144
				xmax = 1021.504
				text = "so"
			intervals [3549]:
				xmin = 1021.504
				xmax = 1021.534
				text = ""
			intervals [3550]:
				xmin = 1021.534
				xmax = 1021.674
				text = "i"
			intervals [3551]:
				xmin = 1021.674
				xmax = 1021.834
				text = "feel"
			intervals [3552]:
				xmin = 1021.834
				xmax = 1021.994
				text = "not"
			intervals [3553]:
				xmin = 1021.994
				xmax = 1022.084
				text = "that"
			intervals [3554]:
				xmin = 1022.084
				xmax = 1022.184
				text = "i'm"
			intervals [3555]:
				xmin = 1022.184
				xmax = 1022.534
				text = "moses"
			intervals [3556]:
				xmin = 1022.534
				xmax = 1022.564
				text = "or"
			intervals [3557]:
				xmin = 1022.564
				xmax = 1022.924
				text = "jesus"
			intervals [3558]:
				xmin = 1022.924
				xmax = 1023.054
				text = "but"
			intervals [3559]:
				xmin = 1023.054
				xmax = 1023.114
				text = "i"
			intervals [3560]:
				xmin = 1023.114
				xmax = 1023.254
				text = "just"
			intervals [3561]:
				xmin = 1023.254
				xmax = 1023.384
				text = "f"
			intervals [3562]:
				xmin = 1023.384
				xmax = 1023.479
				text = ""
			intervals [3563]:
				xmin = 1023.479
				xmax = 1023.569
				text = "i"
			intervals [3564]:
				xmin = 1023.569
				xmax = 1023.709
				text = "just"
			intervals [3565]:
				xmin = 1023.709
				xmax = 1023.839
				text = "see"
			intervals [3566]:
				xmin = 1023.839
				xmax = 1023.889
				text = "a"
			intervals [3567]:
				xmin = 1023.889
				xmax = 1024.349
				text = "pattern"
			intervals [3568]:
				xmin = 1024.349
				xmax = 1024.679
				text = "of"
			intervals [3569]:
				xmin = 1024.679
				xmax = 1025.1303
				text = ""
			intervals [3570]:
				xmin = 1025.1303
				xmax = 1025.2203
				text = "let"
			intervals [3571]:
				xmin = 1025.2203
				xmax = 1025.2903
				text = "s"
			intervals [3572]:
				xmin = 1025.2903
				xmax = 1025.4903
				text = "take"
			intervals [3573]:
				xmin = 1025.4903
				xmax = 1025.6103
				text = "him"
			intervals [3574]:
				xmin = 1025.6103
				xmax = 1025.7503
				text = "out"
			intervals [3575]:
				xmin = 1025.7503
				xmax = 1025.8103
				text = "of"
			intervals [3576]:
				xmin = 1025.8103
				xmax = 1025.9303
				text = "the"
			intervals [3577]:
				xmin = 1025.9303
				xmax = 1026.4303
				text = "equation"
			intervals [3578]:
				xmin = 1026.4303
				xmax = 1026.7703
				text = "before"
			intervals [3579]:
				xmin = 1026.7703
				xmax = 1026.8903
				text = "he"
			intervals [3580]:
				xmin = 1026.8903
				xmax = 1027.1103
				text = "can"
			intervals [3581]:
				xmin = 1027.1103
				xmax = 1027.1403
				text = ""
			intervals [3582]:
				xmin = 1027.1403
				xmax = 1027.2503
				text = "do"
			intervals [3583]:
				xmin = 1027.2503
				xmax = 1027.4403
				text = "some"
			intervals [3584]:
				xmin = 1027.4403
				xmax = 1028.0003
				text = "damage"
			intervals [3585]:
				xmin = 1028.0003
				xmax = 1028.7003
				text = ""
			intervals [3586]:
				xmin = 1028.7003
				xmax = 1029.0903
				text = "so"
			intervals [3587]:
				xmin = 1029.0903
				xmax = 1030.4076
				text = ""
			intervals [3588]:
				xmin = 1030.4076
				xmax = 1030.6876
				text = "once"
			intervals [3589]:
				xmin = 1030.6876
				xmax = 1030.7776
				text = "i"
			intervals [3590]:
				xmin = 1030.7776
				xmax = 1031.0576
				text = "got"
			intervals [3591]:
				xmin = 1031.0576
				xmax = 1031.4976
				text = "past"
			intervals [3592]:
				xmin = 1031.4976
				xmax = 1031.5276
				text = ""
			intervals [3593]:
				xmin = 1031.5276
				xmax = 1031.7976
				text = "that"
			intervals [3594]:
				xmin = 1031.7976
				xmax = 1032.1676
				text = "part"
			intervals [3595]:
				xmin = 1032.1676
				xmax = 1032.4565
				text = ""
			intervals [3596]:
				xmin = 1032.4565
				xmax = 1032.6265
				text = "where"
			intervals [3597]:
				xmin = 1032.6265
				xmax = 1032.7065
				text = "i"
			intervals [3598]:
				xmin = 1032.7065
				xmax = 1032.9765
				text = "realized"
			intervals [3599]:
				xmin = 1032.9765
				xmax = 1033.0565
				text = "my"
			intervals [3600]:
				xmin = 1033.0565
				xmax = 1033.2165
				text = "life"
			intervals [3601]:
				xmin = 1033.2165
				xmax = 1033.3965
				text = "had"
			intervals [3602]:
				xmin = 1033.3965
				xmax = 1033.9365
				text = "purpose"
			intervals [3603]:
				xmin = 1033.9365
				xmax = 1034.5324
				text = ""
			intervals [3604]:
				xmin = 1034.5324
				xmax = 1034.9924
				text = "um"
			intervals [3605]:
				xmin = 1034.9924
				xmax = 1035.1879
				text = ""
			intervals [3606]:
				xmin = 1035.1879
				xmax = 1035.2979
				text = "it"
			intervals [3607]:
				xmin = 1035.2979
				xmax = 1035.4379
				text = "didn't"
			intervals [3608]:
				xmin = 1035.4379
				xmax = 1035.6479
				text = "matter"
			intervals [3609]:
				xmin = 1035.6479
				xmax = 1035.7879
				text = "what"
			intervals [3610]:
				xmin = 1035.7879
				xmax = 1035.8679
				text = "the"
			intervals [3611]:
				xmin = 1035.8679
				xmax = 1036.1479
				text = "dude"
			intervals [3612]:
				xmin = 1036.1479
				xmax = 1036.4879
				text = "said"
			intervals [3613]:
				xmin = 1036.4879
				xmax = 1036.5579
				text = "or"
			intervals [3614]:
				xmin = 1036.5579
				xmax = 1036.7479
				text = "tried"
			intervals [3615]:
				xmin = 1036.7479
				xmax = 1036.8079
				text = "to"
			intervals [3616]:
				xmin = 1036.8079
				xmax = 1037.0879
				text = "shove"
			intervals [3617]:
				xmin = 1037.0879
				xmax = 1037.2479
				text = "me"
			intervals [3618]:
				xmin = 1037.2479
				xmax = 1037.3179
				text = "or"
			intervals [3619]:
				xmin = 1037.3179
				xmax = 1037.6179
				text = "stuff"
			intervals [3620]:
				xmin = 1037.6179
				xmax = 1037.7079
				text = "i"
			intervals [3621]:
				xmin = 1037.7079
				xmax = 1037.9179
				text = "learned"
			intervals [3622]:
				xmin = 1037.9179
				xmax = 1038.0679
				text = "to"
			intervals [3623]:
				xmin = 1038.0679
				xmax = 1038.3779
				text = "avoid"
			intervals [3624]:
				xmin = 1038.3779
				xmax = 1038.5379
				text = "him"
			intervals [3625]:
				xmin = 1038.5379
				xmax = 1039.0601
				text = ""
			intervals [3626]:
				xmin = 1039.0601
				xmax = 1039.6101
				text = "um"
			intervals [3627]:
				xmin = 1039.6101
				xmax = 1039.8741
				text = ""
			intervals [3628]:
				xmin = 1039.8741
				xmax = 1039.9741
				text = "and"
			intervals [3629]:
				xmin = 1039.9741
				xmax = 1040.0241
				text = "i"
			intervals [3630]:
				xmin = 1040.0241
				xmax = 1040.1641
				text = "got"
			intervals [3631]:
				xmin = 1040.1641
				xmax = 1040.2641
				text = "my"
			intervals [3632]:
				xmin = 1040.2641
				xmax = 1040.4441
				text = "little"
			intervals [3633]:
				xmin = 1040.4441
				xmax = 1040.7041
				text = "brother"
			intervals [3634]:
				xmin = 1040.7041
				xmax = 1040.8741
				text = "on"
			intervals [3635]:
				xmin = 1040.8741
				xmax = 1040.9741
				text = "him"
			intervals [3636]:
				xmin = 1040.9741
				xmax = 1041.0441
				text = "a"
			intervals [3637]:
				xmin = 1041.0441
				xmax = 1041.2241
				text = "little"
			intervals [3638]:
				xmin = 1041.2241
				xmax = 1041.4241
				text = "bit"
			intervals [3639]:
				xmin = 1041.4241
				xmax = 1041.5541
				text = "cause"
			intervals [3640]:
				xmin = 1041.5541
				xmax = 1041.6541
				text = "my"
			intervals [3641]:
				xmin = 1041.6541
				xmax = 1041.8041
				text = "little"
			intervals [3642]:
				xmin = 1041.8041
				xmax = 1042.0541
				text = "brother"
			intervals [3643]:
				xmin = 1042.0541
				xmax = 1042.2041
				text = "was"
			intervals [3644]:
				xmin = 1042.2041
				xmax = 1042.4041
				text = "bigger"
			intervals [3645]:
				xmin = 1042.4041
				xmax = 1042.5341
				text = "than"
			intervals [3646]:
				xmin = 1042.5341
				xmax = 1042.7041
				text = "me"
			intervals [3647]:
				xmin = 1042.7041
				xmax = 1042.7441
				text = ""
			intervals [3648]:
				xmin = 1042.7441
				xmax = 1042.8441
				text = "so"
			intervals [3649]:
				xmin = 1042.8441
				xmax = 1042.9141
				text = "my"
			intervals [3650]:
				xmin = 1042.9141
				xmax = 1043.0741
				text = "little"
			intervals [3651]:
				xmin = 1043.0741
				xmax = 1043.3241
				text = "brother"
			intervals [3652]:
				xmin = 1043.3241
				xmax = 1043.4241
				text = "was"
			intervals [3653]:
				xmin = 1043.4241
				xmax = 1043.6341
				text = "tryna"
			intervals [3654]:
				xmin = 1043.6341
				xmax = 1043.8141
				text = "fight"
			intervals [3655]:
				xmin = 1043.8141
				xmax = 1043.9441
				text = "him"
			intervals [3656]:
				xmin = 1043.9441
				xmax = 1044.6524
				text = ""
			intervals [3657]:
				xmin = 1044.6524
				xmax = 1045.0524
				text = "so"
			intervals [3658]:
				xmin = 1045.0524
				xmax = 1045.3518
				text = ""
			intervals [3659]:
				xmin = 1045.3518
				xmax = 1045.4118
				text = "i"
			intervals [3660]:
				xmin = 1045.4118
				xmax = 1045.6218
				text = "w"
			intervals [3661]:
				xmin = 1045.6218
				xmax = 1045.7918
				text = "i"
			intervals [3662]:
				xmin = 1045.7918
				xmax = 1046.0218
				text = "made"
			intervals [3663]:
				xmin = 1046.0218
				xmax = 1046.1418
				text = "it"
			intervals [3664]:
				xmin = 1046.1418
				xmax = 1046.2718
				text = "through"
			intervals [3665]:
				xmin = 1046.2718
				xmax = 1046.5318
				text = "middle"
			intervals [3666]:
				xmin = 1046.5318
				xmax = 1047.0218
				text = "school"
			intervals [3667]:
				xmin = 1047.0218
				xmax = 1047.3464
				text = ""
			intervals [3668]:
				xmin = 1047.3464
				xmax = 1047.7164
				text = "and"
			intervals [3669]:
				xmin = 1047.7164
				xmax = 1048.1064
				text = "uh"
			intervals [3670]:
				xmin = 1048.1064
				xmax = 1048.997
				text = ""
			intervals [3671]:
				xmin = 1048.997
				xmax = 1049.157
				text = "and"
			intervals [3672]:
				xmin = 1049.157
				xmax = 1049.517
				text = "yeah"
			intervals [3673]:
				xmin = 1049.517
				xmax = 1049.7012
				text = ""
			intervals [3674]:
				xmin = 1049.7012
				xmax = 1049.8012
				text = "but"
			intervals [3675]:
				xmin = 1049.8012
				xmax = 1049.9012
				text = "that"
			intervals [3676]:
				xmin = 1049.9012
				xmax = 1050.0312
				text = "was"
			intervals [3677]:
				xmin = 1050.0312
				xmax = 1050.0712
				text = "a"
			intervals [3678]:
				xmin = 1050.0712
				xmax = 1050.4512
				text = "very"
			intervals [3679]:
				xmin = 1050.4512
				xmax = 1050.8612
				text = "difficult"
			intervals [3680]:
				xmin = 1050.8612
				xmax = 1051.1612
				text = "time"
			intervals [3681]:
				xmin = 1051.1612
				xmax = 1051.2865
				text = ""
			intervals [3682]:
				xmin = 1051.2865
				xmax = 1051.4165
				text = "cause"
			intervals [3683]:
				xmin = 1051.4165
				xmax = 1051.5965
				text = "that"
			intervals [3684]:
				xmin = 1051.5965
				xmax = 1051.6665
				text = "s"
			intervals [3685]:
				xmin = 1051.6665
				xmax = 1051.8465
				text = "when"
			intervals [3686]:
				xmin = 1051.8465
				xmax = 1051.9765
				text = "you're"
			intervals [3687]:
				xmin = 1051.9765
				xmax = 1052.4465
				text = "tryna"
			intervals [3688]:
				xmin = 1052.4465
				xmax = 1053.0107
				text = ""
			intervals [3689]:
				xmin = 1053.0107
				xmax = 1053.3307
				text = "figure"
			intervals [3690]:
				xmin = 1053.3307
				xmax = 1053.4507
				text = "out"
			intervals [3691]:
				xmin = 1053.4507
				xmax = 1053.9807
				text = "everything"
			intervals [3692]:
				xmin = 1053.9807
				xmax = 1054.0107
				text = ""
			intervals [3693]:
				xmin = 1054.0107
				xmax = 1054.1307
				text = "y-"
			intervals [3694]:
				xmin = 1054.1307
				xmax = 1054.3407
				text = "you're"
			intervals [3695]:
				xmin = 1054.3407
				xmax = 1054.5507
				text = "not"
			intervals [3696]:
				xmin = 1054.5507
				xmax = 1055.0507
				text = "necessarily"
			intervals [3697]:
				xmin = 1055.0507
				xmax = 1055.1207
				text = "a"
			intervals [3698]:
				xmin = 1055.1207
				xmax = 1055.2907
				text = "little"
			intervals [3699]:
				xmin = 1055.2907
				xmax = 1055.5207
				text = "kid"
			intervals [3700]:
				xmin = 1055.5207
				xmax = 1055.9207
				text = "anymore"
			intervals [3701]:
				xmin = 1055.9207
				xmax = 1055.9507
				text = ""
			intervals [3702]:
				xmin = 1055.9507
				xmax = 1056.0707
				text = "but"
			intervals [3703]:
				xmin = 1056.0707
				xmax = 1056.1607
				text = "you're"
			intervals [3704]:
				xmin = 1056.1607
				xmax = 1056.3607
				text = "not"
			intervals [3705]:
				xmin = 1056.3607
				xmax = 1056.5607
				text = "a"
			intervals [3706]:
				xmin = 1056.5607
				xmax = 1057.3145
				text = ""
			intervals [3707]:
				xmin = 1057.3145
				xmax = 1057.7845
				text = "teenager"
			intervals [3708]:
				xmin = 1057.7845
				xmax = 1058.1745
				text = "either"
			intervals [3709]:
				xmin = 1058.1745
				xmax = 1058.3112
				text = ""
			intervals [3710]:
				xmin = 1058.3112
				xmax = 1058.4612
				text = "you're"
			intervals [3711]:
				xmin = 1058.4612
				xmax = 1058.7312
				text = "really"
			intervals [3712]:
				xmin = 1058.7312
				xmax = 1058.7612
				text = ""
			intervals [3713]:
				xmin = 1058.7612
				xmax = 1058.8812
				text = "it"
			intervals [3714]:
				xmin = 1058.8812
				xmax = 1058.9812
				text = "s"
			intervals [3715]:
				xmin = 1058.9812
				xmax = 1059.1112
				text = "the"
			intervals [3716]:
				xmin = 1059.1112
				xmax = 1059.4912
				text = "tween"
			intervals [3717]:
				xmin = 1059.4912
				xmax = 1059.8387
				text = ""
			intervals [3718]:
				xmin = 1059.8387
				xmax = 1059.9587
				text = "you're"
			intervals [3719]:
				xmin = 1059.9587
				xmax = 1060.0787
				text = "not"
			intervals [3720]:
				xmin = 1060.0787
				xmax = 1060.1487
				text = "a"
			intervals [3721]:
				xmin = 1060.1487
				xmax = 1060.4287
				text = "teen"
			intervals [3722]:
				xmin = 1060.4287
				xmax = 1060.5487
				text = "you're"
			intervals [3723]:
				xmin = 1060.5487
				xmax = 1060.6187
				text = "a"
			intervals [3724]:
				xmin = 1060.6187
				xmax = 1060.9687
				text = "tween"
			intervals [3725]:
				xmin = 1060.9687
				xmax = 1060.9987
				text = ""
			intervals [3726]:
				xmin = 1060.9987
				xmax = 1061.1287
				text = "so"
			intervals [3727]:
				xmin = 1061.1287
				xmax = 1061.2187
				text = "i"
			intervals [3728]:
				xmin = 1061.2187
				xmax = 1061.4387
				text = "was"
			intervals [3729]:
				xmin = 1061.4387
				xmax = 1061.4687
				text = ""
			intervals [3730]:
				xmin = 1061.4687
				xmax = 1061.6487
				text = "in"
			intervals [3731]:
				xmin = 1061.6487
				xmax = 1062.2087
				text = "between"
			intervals [3732]:
				xmin = 1062.2087
				xmax = 1063.1533
				text = ""
			intervals [3733]:
				xmin = 1063.1533
				xmax = 1063.5333
				text = "what"
			intervals [3734]:
				xmin = 1063.5333
				xmax = 1064.0721
				text = ""
			intervals [3735]:
				xmin = 1064.0721
				xmax = 1064.3421
				text = "who"
			intervals [3736]:
				xmin = 1064.3421
				xmax = 1064.4221
				text = "i"
			intervals [3737]:
				xmin = 1064.4221
				xmax = 1064.7621
				text = "was"
			intervals [3738]:
				xmin = 1064.7621
				xmax = 1064.8621
				text = "and"
			intervals [3739]:
				xmin = 1064.8621
				xmax = 1065.0721
				text = "didn't"
			intervals [3740]:
				xmin = 1065.0721
				xmax = 1065.2221
				text = "know"
			intervals [3741]:
				xmin = 1065.2221
				xmax = 1065.6221
				text = "exactly"
			intervals [3742]:
				xmin = 1065.6221
				xmax = 1065.9021
				text = "where"
			intervals [3743]:
				xmin = 1065.9021
				xmax = 1065.9621
				text = "i"
			intervals [3744]:
				xmin = 1065.9621
				xmax = 1066.0821
				text = "was"
			intervals [3745]:
				xmin = 1066.0821
				xmax = 1066.1121
				text = ""
			intervals [3746]:
				xmin = 1066.1121
				xmax = 1066.4521
				text = "going"
			intervals [3747]:
				xmin = 1066.4521
				xmax = 1066.5168
				text = ""
			intervals [3748]:
				xmin = 1066.5168
				xmax = 1066.6068
				text = "and"
			intervals [3749]:
				xmin = 1066.6068
				xmax = 1066.8768
				text = "who"
			intervals [3750]:
				xmin = 1066.8768
				xmax = 1066.9068
				text = "i"
			intervals [3751]:
				xmin = 1066.9068
				xmax = 1066.9968
				text = "was"
			intervals [3752]:
				xmin = 1066.9968
				xmax = 1067.1768
				text = "gonna"
			intervals [3753]:
				xmin = 1067.1768
				xmax = 1067.3668
				text = "be"
			intervals [3754]:
				xmin = 1067.3668
				xmax = 1067.9156
				text = ""
			intervals [3755]:
				xmin = 1067.9156
				xmax = 1068.0456
				text = "but"
			intervals [3756]:
				xmin = 1068.0456
				xmax = 1068.0856
				text = ""
			intervals [3757]:
				xmin = 1068.0856
				xmax = 1068.4356
				text = "god"
			intervals [3758]:
				xmin = 1068.4356
				xmax = 1068.6556
				text = "was"
			intervals [3759]:
				xmin = 1068.6556
				xmax = 1068.7856
				text = "the"
			intervals [3760]:
				xmin = 1068.7856
				xmax = 1069.1956
				text = "center"
			intervals [3761]:
				xmin = 1069.1956
				xmax = 1069.5056
				text = "for"
			intervals [3762]:
				xmin = 1069.5056
				xmax = 1069.8756
				text = "my"
			intervals [3763]:
				xmin = 1069.8756
				xmax = 1070.7682
				text = ""
			intervals [3764]:
				xmin = 1070.7682
				xmax = 1071.4282
				text = "uh"
			intervals [3765]:
				xmin = 1071.4282
				xmax = 1071.7587
				text = ""
			intervals [3766]:
				xmin = 1071.7587
				xmax = 1072.0187
				text = "s"
			intervals [3767]:
				xmin = 1072.0187
				xmax = 1072.0687
				text = ""
			intervals [3768]:
				xmin = 1072.0687
				xmax = 1072.6387
				text = "sustaining"
			intervals [3769]:
				xmin = 1072.6387
				xmax = 1072.6687
				text = ""
			intervals [3770]:
				xmin = 1072.6687
				xmax = 1072.8287
				text = "me"
			intervals [3771]:
				xmin = 1072.8287
				xmax = 1072.9187
				text = "in"
			intervals [3772]:
				xmin = 1072.9187
				xmax = 1073.0687
				text = "that"
			intervals [3773]:
				xmin = 1073.0687
				xmax = 1073.2787
				text = "time"
			intervals [3774]:
				xmin = 1073.2787
				xmax = 1073.4867
				text = ""
			intervals [3775]:
				xmin = 1073.4867
				xmax = 1073.6267
				text = "you"
			intervals [3776]:
				xmin = 1073.6267
				xmax = 1073.7367
				text = "know"
			intervals [3777]:
				xmin = 1073.7367
				xmax = 1074.4313
				text = ""
			intervals [3778]:
				xmin = 1074.4313
				xmax = 1074.5613
				text = "so"
			intervals [3779]:
				xmin = 1074.5613
				xmax = 1074.7113
				text = "yeah"
			intervals [3780]:
				xmin = 1074.7113
				xmax = 1074.9221
				text = ""
			intervals [3781]:
				xmin = 1074.9221
				xmax = 1074.9921
				text = "so"
			intervals [3782]:
				xmin = 1074.9921
				xmax = 1075.0821
				text = "that"
			intervals [3783]:
				xmin = 1075.0821
				xmax = 1075.1721
				text = "was"
			intervals [3784]:
				xmin = 1075.1721
				xmax = 1075.3221
				text = "middle"
			intervals [3785]:
				xmin = 1075.3221
				xmax = 1075.6321
				text = "school"
			intervals [3786]:
				xmin = 1075.6321
				xmax = 1080.2394
				text = ""
			intervals [3787]:
				xmin = 1080.2394
				xmax = 1080.6394
				text = "okay"
			intervals [3788]:
				xmin = 1080.6394
				xmax = 1080.9994
				text = "so"
			intervals [3789]:
				xmin = 1080.9994
				xmax = 1083.1246
				text = ""
			intervals [3790]:
				xmin = 1083.1246
				xmax = 1083.2446
				text = "i"
			intervals [3791]:
				xmin = 1083.2446
				xmax = 1083.6246
				text = "just"
			intervals [3792]:
				xmin = 1083.6246
				xmax = 1083.7046
				text = "i"
			intervals [3793]:
				xmin = 1083.7046
				xmax = 1083.9846
				text = "just"
			intervals [3794]:
				xmin = 1083.9846
				xmax = 1084.2346
				text = "told"
			intervals [3795]:
				xmin = 1084.2346
				xmax = 1084.3746
				text = "you"
			intervals [3796]:
				xmin = 1084.3746
				xmax = 1084.5646
				text = "all"
			intervals [3797]:
				xmin = 1084.5646
				xmax = 1084.8646
				text = "that"
			intervals [3798]:
				xmin = 1084.8646
				xmax = 1085.057
				text = ""
			intervals [3799]:
				xmin = 1085.057
				xmax = 1085.407
				text = "god"
			intervals [3800]:
				xmin = 1085.407
				xmax = 1085.527
				text = "was"
			intervals [3801]:
				xmin = 1085.527
				xmax = 1086.057
				text = "significant"
			intervals [3802]:
				xmin = 1086.057
				xmax = 1086.127
				text = "in"
			intervals [3803]:
				xmin = 1086.127
				xmax = 1086.237
				text = "my"
			intervals [3804]:
				xmin = 1086.237
				xmax = 1086.447
				text = "life"
			intervals [3805]:
				xmin = 1086.447
				xmax = 1086.507
				text = "in"
			intervals [3806]:
				xmin = 1086.507
				xmax = 1086.537
				text = ""
			intervals [3807]:
				xmin = 1086.537
				xmax = 1086.777
				text = "middle"
			intervals [3808]:
				xmin = 1086.777
				xmax = 1087.097
				text = "school"
			intervals [3809]:
				xmin = 1087.097
				xmax = 1088.0994
				text = ""
			intervals [3810]:
				xmin = 1088.0994
				xmax = 1088.4194
				text = "n-"
			intervals [3811]:
				xmin = 1088.4194
				xmax = 1088.5594
				text = "this"
			intervals [3812]:
				xmin = 1088.5594
				xmax = 1088.6494
				text = "is"
			intervals [3813]:
				xmin = 1088.6494
				xmax = 1088.9994
				text = "nineteen"
			intervals [3814]:
				xmin = 1088.9994
				xmax = 1089.2394
				text = "ninety"
			intervals [3815]:
				xmin = 1089.2394
				xmax = 1089.2694
				text = ""
			intervals [3816]:
				xmin = 1089.2694
				xmax = 1089.9294
				text = "five"
			intervals [3817]:
				xmin = 1089.9294
				xmax = 1090.2094
				text = "summer"
			intervals [3818]:
				xmin = 1090.2094
				xmax = 1090.2794
				text = "of"
			intervals [3819]:
				xmin = 1090.2794
				xmax = 1090.4694
				text = "going"
			intervals [3820]:
				xmin = 1090.4694
				xmax = 1090.6294
				text = "into"
			intervals [3821]:
				xmin = 1090.6294
				xmax = 1090.8594
				text = "nineteen"
			intervals [3822]:
				xmin = 1090.8594
				xmax = 1091.0794
				text = "ninety"
			intervals [3823]:
				xmin = 1091.0794
				xmax = 1091.5094
				text = "six"
			intervals [3824]:
				xmin = 1091.5094
				xmax = 1092.0136
				text = ""
			intervals [3825]:
				xmin = 1092.0136
				xmax = 1092.0936
				text = "i"
			intervals [3826]:
				xmin = 1092.0936
				xmax = 1092.3136
				text = "w"
			intervals [3827]:
				xmin = 1092.3136
				xmax = 1092.5218
				text = ""
			intervals [3828]:
				xmin = 1092.5218
				xmax = 1092.6718
				text = "i"
			intervals [3829]:
				xmin = 1092.6718
				xmax = 1092.9518
				text = "said"
			intervals [3830]:
				xmin = 1092.9518
				xmax = 1093.1318
				text = "well"
			intervals [3831]:
				xmin = 1093.1318
				xmax = 1093.2018
				text = "i'm"
			intervals [3832]:
				xmin = 1093.2018
				xmax = 1093.4618
				text = "going"
			intervals [3833]:
				xmin = 1093.4618
				xmax = 1093.5518
				text = "in"
			intervals [3834]:
				xmin = 1093.5518
				xmax = 1093.6318
				text = "the"
			intervals [3835]:
				xmin = 1093.6318
				xmax = 1093.6618
				text = ""
			intervals [3836]:
				xmin = 1093.6618
				xmax = 1093.9918
				text = "total"
			intervals [3837]:
				xmin = 1093.9918
				xmax = 1094.4718
				text = "opposite"
			intervals [3838]:
				xmin = 1094.4718
				xmax = 1094.9818
				text = "direction"
			intervals [3839]:
				xmin = 1094.9818
				xmax = 1095.2671
				text = ""
			intervals [3840]:
				xmin = 1095.2671
				xmax = 1095.4871
				text = "thank"
			intervals [3841]:
				xmin = 1095.4871
				xmax = 1095.6071
				text = "you"
			intervals [3842]:
				xmin = 1095.6071
				xmax = 1095.8871
				text = "god"
			intervals [3843]:
				xmin = 1095.8871
				xmax = 1096.0171
				text = "for"
			intervals [3844]:
				xmin = 1096.0171
				xmax = 1096.2471
				text = "keeping"
			intervals [3845]:
				xmin = 1096.2471
				xmax = 1096.3271
				text = "me"
			intervals [3846]:
				xmin = 1096.3271
				xmax = 1096.4571
				text = "from"
			intervals [3847]:
				xmin = 1096.4571
				xmax = 1096.6871
				text = "killing"
			intervals [3848]:
				xmin = 1096.6871
				xmax = 1097.1871
				text = "myself"
			intervals [3849]:
				xmin = 1097.1871
				xmax = 1097.6265
				text = ""
			intervals [3850]:
				xmin = 1097.6265
				xmax = 1098.3865
				text = "but"
			intervals [3851]:
				xmin = 1098.3865
				xmax = 1098.9388
				text = ""
			intervals [3852]:
				xmin = 1098.9388
				xmax = 1099.0188
				text = "i"
			intervals [3853]:
				xmin = 1099.0188
				xmax = 1099.2088
				text = "won't"
			intervals [3854]:
				xmin = 1099.2088
				xmax = 1099.3088
				text = "be"
			intervals [3855]:
				xmin = 1099.3088
				xmax = 1099.5988
				text = "punked"
			intervals [3856]:
				xmin = 1099.5988
				xmax = 1099.8888
				text = "again"
			intervals [3857]:
				xmin = 1099.8888
				xmax = 1100.1688
				text = "homie"
			intervals [3858]:
				xmin = 1100.1688
				xmax = 1100.980
				text = ""
			intervals [3859]:
				xmin = 1100.980
				xmax = 1101.470
				text = "so"
			intervals [3860]:
				xmin = 1101.470
				xmax = 1101.500
				text = ""
			intervals [3861]:
				xmin = 1101.500
				xmax = 1101.650
				text = "i"
			intervals [3862]:
				xmin = 1101.650
				xmax = 1101.920
				text = "went"
			intervals [3863]:
				xmin = 1101.920
				xmax = 1102.1437
				text = ""
			intervals [3864]:
				xmin = 1102.1437
				xmax = 1102.2637
				text = "i"
			intervals [3865]:
				xmin = 1102.2637
				xmax = 1102.5037
				text = "got"
			intervals [3866]:
				xmin = 1102.5037
				xmax = 1102.5737
				text = "i"
			intervals [3867]:
				xmin = 1102.5737
				xmax = 1102.7337
				text = "went"
			intervals [3868]:
				xmin = 1102.7337
				xmax = 1102.8837
				text = "into"
			intervals [3869]:
				xmin = 1102.8837
				xmax = 1102.9137
				text = "a"
			intervals [3870]:
				xmin = 1102.9137
				xmax = 1103.0937
				text = "very"
			intervals [3871]:
				xmin = 1103.0937
				xmax = 1103.5437
				text = "rebellious"
			intervals [3872]:
				xmin = 1103.5437
				xmax = 1103.8837
				text = "stage"
			intervals [3873]:
				xmin = 1103.8837
				xmax = 1103.9337
				text = "i"
			intervals [3874]:
				xmin = 1103.9337
				xmax = 1104.2137
				text = "started"
			intervals [3875]:
				xmin = 1104.2137
				xmax = 1104.5037
				text = "hanging"
			intervals [3876]:
				xmin = 1104.5037
				xmax = 1104.7437
				text = "with"
			intervals [3877]:
				xmin = 1104.7437
				xmax = 1105.184
				text = ""
			intervals [3878]:
				xmin = 1105.184
				xmax = 1105.314
				text = "my"
			intervals [3879]:
				xmin = 1105.314
				xmax = 1105.544
				text = "older"
			intervals [3880]:
				xmin = 1105.544
				xmax = 1105.834
				text = "brother"
			intervals [3881]:
				xmin = 1105.834
				xmax = 1105.964
				text = "and"
			intervals [3882]:
				xmin = 1105.964
				xmax = 1106.184
				text = "some"
			intervals [3883]:
				xmin = 1106.184
				xmax = 1106.244
				text = "of"
			intervals [3884]:
				xmin = 1106.244
				xmax = 1106.404
				text = "his"
			intervals [3885]:
				xmin = 1106.404
				xmax = 1106.894
				text = "friends"
			intervals [3886]:
				xmin = 1106.894
				xmax = 1106.994
				text = "was"
			intervals [3887]:
				xmin = 1106.994
				xmax = 1107.374
				text = "smoking"
			intervals [3888]:
				xmin = 1107.374
				xmax = 1107.794
				text = "weed"
			intervals [3889]:
				xmin = 1107.794
				xmax = 1108.223
				text = ""
			intervals [3890]:
				xmin = 1108.223
				xmax = 1108.923
				text = "um"
			intervals [3891]:
				xmin = 1108.923
				xmax = 1109.4494
				text = ""
			intervals [3892]:
				xmin = 1109.4494
				xmax = 1109.6094
				text = "you"
			intervals [3893]:
				xmin = 1109.6094
				xmax = 1109.9994
				text = "know"
			intervals [3894]:
				xmin = 1109.9994
				xmax = 1110.2774
				text = ""
			intervals [3895]:
				xmin = 1110.2774
				xmax = 1110.5874
				text = "just"
			intervals [3896]:
				xmin = 1110.5874
				xmax = 1110.9461
				text = ""
			intervals [3897]:
				xmin = 1110.9461
				xmax = 1111.1861
				text = "being"
			intervals [3898]:
				xmin = 1111.1861
				xmax = 1111.8361
				text = "rebellious"
			intervals [3899]:
				xmin = 1111.8361
				xmax = 1112.2253
				text = ""
			intervals [3900]:
				xmin = 1112.2253
				xmax = 1112.4253
				text = "i"
			intervals [3901]:
				xmin = 1112.4253
				xmax = 1112.4853
				text = "i"
			intervals [3902]:
				xmin = 1112.4853
				xmax = 1112.6053
				text = "hit"
			intervals [3903]:
				xmin = 1112.6053
				xmax = 1112.7053
				text = "a"
			intervals [3904]:
				xmin = 1112.7053
				xmax = 1112.9553
				text = "growth"
			intervals [3905]:
				xmin = 1112.9553
				xmax = 1113.2653
				text = "spurt"
			intervals [3906]:
				xmin = 1113.2653
				xmax = 1113.3753
				text = "the"
			intervals [3907]:
				xmin = 1113.3753
				xmax = 1113.6453
				text = "summer"
			intervals [3908]:
				xmin = 1113.6453
				xmax = 1113.8653
				text = "after"
			intervals [3909]:
				xmin = 1113.8653
				xmax = 1114.0553
				text = "eighth"
			intervals [3910]:
				xmin = 1114.0553
				xmax = 1114.4153
				text = "grade"
			intervals [3911]:
				xmin = 1114.4153
				xmax = 1114.4753
				text = "i"
			intervals [3912]:
				xmin = 1114.4753
				xmax = 1114.7253
				text = "remember"
			intervals [3913]:
				xmin = 1114.7253
				xmax = 1114.9553
				text = "looking"
			intervals [3914]:
				xmin = 1114.9553
				xmax = 1115.0753
				text = "up"
			intervals [3915]:
				xmin = 1115.0753
				xmax = 1115.1753
				text = "to"
			intervals [3916]:
				xmin = 1115.1753
				xmax = 1115.2853
				text = "the"
			intervals [3917]:
				xmin = 1115.2853
				xmax = 1115.6253
				text = "sky"
			intervals [3918]:
				xmin = 1115.6253
				xmax = 1115.6853
				text = "and"
			intervals [3919]:
				xmin = 1115.6853
				xmax = 1115.8653
				text = "just"
			intervals [3920]:
				xmin = 1115.8653
				xmax = 1116.1653
				text = "saying"
			intervals [3921]:
				xmin = 1116.1653
				xmax = 1116.6345
				text = ""
			intervals [3922]:
				xmin = 1116.6345
				xmax = 1116.6945
				text = "you"
			intervals [3923]:
				xmin = 1116.6945
				xmax = 1116.7845
				text = "know"
			intervals [3924]:
				xmin = 1116.7845
				xmax = 1117.1945
				text = "cursing"
			intervals [3925]:
				xmin = 1117.1945
				xmax = 1117.5845
				text = "god"
			intervals [3926]:
				xmin = 1117.5845
				xmax = 1118.3086
				text = ""
			intervals [3927]:
				xmin = 1118.3086
				xmax = 1118.6386
				text = "um"
			intervals [3928]:
				xmin = 1118.6386
				xmax = 1118.9986
				text = "again"
			intervals [3929]:
				xmin = 1118.9986
				xmax = 1119.4163
				text = ""
			intervals [3930]:
				xmin = 1119.4163
				xmax = 1119.7663
				text = "uh"
			intervals [3931]:
				xmin = 1119.7663
				xmax = 1119.8919
				text = ""
			intervals [3932]:
				xmin = 1119.8919
				xmax = 1120.2619
				text = "god"
			intervals [3933]:
				xmin = 1120.2619
				xmax = 1120.3649
				text = ""
			intervals [3934]:
				xmin = 1120.3649
				xmax = 1120.4449
				text = "i"
			intervals [3935]:
				xmin = 1120.4449
				xmax = 1120.6849
				text = "knew"
			intervals [3936]:
				xmin = 1120.6849
				xmax = 1120.9849
				text = "god"
			intervals [3937]:
				xmin = 1120.9849
				xmax = 1121.2949
				text = "called"
			intervals [3938]:
				xmin = 1121.2949
				xmax = 1121.5349
				text = "me"
			intervals [3939]:
				xmin = 1121.5349
				xmax = 1121.9763
				text = ""
			intervals [3940]:
				xmin = 1121.9763
				xmax = 1122.2163
				text = "to"
			intervals [3941]:
				xmin = 1122.2163
				xmax = 1122.2563
				text = ""
			intervals [3942]:
				xmin = 1122.2563
				xmax = 1122.4363
				text = "to"
			intervals [3943]:
				xmin = 1122.4363
				xmax = 1122.4663
				text = ""
			intervals [3944]:
				xmin = 1122.4663
				xmax = 1122.7663
				text = "live"
			intervals [3945]:
				xmin = 1122.7663
				xmax = 1123.0363
				text = "for"
			intervals [3946]:
				xmin = 1123.0363
				xmax = 1123.3763
				text = "him"
			intervals [3947]:
				xmin = 1123.3763
				xmax = 1124.0475
				text = ""
			intervals [3948]:
				xmin = 1124.0475
				xmax = 1124.2575
				text = "i"
			intervals [3949]:
				xmin = 1124.2575
				xmax = 1124.2875
				text = ""
			intervals [3950]:
				xmin = 1124.2875
				xmax = 1124.4875
				text = "i"
			intervals [3951]:
				xmin = 1124.4875
				xmax = 1124.7075
				text = "went"
			intervals [3952]:
				xmin = 1124.7075
				xmax = 1124.8975
				text = "from"
			intervals [3953]:
				xmin = 1124.8975
				xmax = 1125.2175
				text = "being"
			intervals [3954]:
				xmin = 1125.2175
				xmax = 1125.8875
				text = "suicidal"
			intervals [3955]:
				xmin = 1125.8875
				xmax = 1125.9475
				text = "and"
			intervals [3956]:
				xmin = 1125.9475
				xmax = 1126.6175
				text = "depressed"
			intervals [3957]:
				xmin = 1126.6175
				xmax = 1126.9178
				text = ""
			intervals [3958]:
				xmin = 1126.9178
				xmax = 1127.0778
				text = "to"
			intervals [3959]:
				xmin = 1127.0778
				xmax = 1127.3278
				text = "being"
			intervals [3960]:
				xmin = 1127.3278
				xmax = 1127.7478
				text = "extremely"
			intervals [3961]:
				xmin = 1127.7478
				xmax = 1128.2278
				text = "prideful"
			intervals [3962]:
				xmin = 1128.2278
				xmax = 1128.2978
				text = "and"
			intervals [3963]:
				xmin = 1128.2978
				xmax = 1128.5178
				text = "thinking"
			intervals [3964]:
				xmin = 1128.5178
				xmax = 1128.5978
				text = "i"
			intervals [3965]:
				xmin = 1128.5978
				xmax = 1128.7578
				text = "don't"
			intervals [3966]:
				xmin = 1128.7578
				xmax = 1128.9778
				text = "need"
			intervals [3967]:
				xmin = 1128.9778
				xmax = 1129.3578
				text = "god"
			intervals [3968]:
				xmin = 1129.3578
				xmax = 1129.4358
				text = ""
			intervals [3969]:
				xmin = 1129.4358
				xmax = 1129.6558
				text = "within"
			intervals [3970]:
				xmin = 1129.6558
				xmax = 1129.6958
				text = "a"
			intervals [3971]:
				xmin = 1129.6958
				xmax = 1129.9258
				text = "matter"
			intervals [3972]:
				xmin = 1129.9258
				xmax = 1129.9858
				text = "of"
			intervals [3973]:
				xmin = 1129.9858
				xmax = 1130.0158
				text = ""
			intervals [3974]:
				xmin = 1130.0158
				xmax = 1130.4858
				text = "months"
			intervals [3975]:
				xmin = 1130.4858
				xmax = 1130.8215
				text = ""
			intervals [3976]:
				xmin = 1130.8215
				xmax = 1131.0515
				text = "<unk>"
			intervals [3977]:
				xmin = 1131.0515
				xmax = 1131.7921
				text = ""
			intervals [3978]:
				xmin = 1131.7921
				xmax = 1132.2021
				text = "um"
			intervals [3979]:
				xmin = 1132.2021
				xmax = 1132.3816
				text = ""
			intervals [3980]:
				xmin = 1132.3816
				xmax = 1132.6516
				text = "hey"
			intervals [3981]:
				xmin = 1132.6516
				xmax = 1133.0623
				text = ""
			intervals [3982]:
				xmin = 1133.0623
				xmax = 1133.2023
				text = "the"
			intervals [3983]:
				xmin = 1133.2023
				xmax = 1133.4123
				text = "young"
			intervals [3984]:
				xmin = 1133.4123
				xmax = 1133.7105
				text = ""
			intervals [3985]:
				xmin = 1133.7105
				xmax = 1133.8605
				text = "the"
			intervals [3986]:
				xmin = 1133.8605
				xmax = 1134.0705
				text = "young"
			intervals [3987]:
				xmin = 1134.0705
				xmax = 1134.3959
				text = ""
			intervals [3988]:
				xmin = 1134.3959
				xmax = 1134.6559
				text = "twelve"
			intervals [3989]:
				xmin = 1134.6559
				xmax = 1134.7959
				text = "year"
			intervals [3990]:
				xmin = 1134.7959
				xmax = 1134.9259
				text = "old"
			intervals [3991]:
				xmin = 1134.9259
				xmax = 1135.2359
				text = "mind"
			intervals [3992]:
				xmin = 1135.2359
				xmax = 1135.5359
				text = "<unk>"
			intervals [3993]:
				xmin = 1135.5359
				xmax = 1135.932
				text = ""
			intervals [3994]:
				xmin = 1135.932
				xmax = 1136.252
				text = "so"
			intervals [3995]:
				xmin = 1136.252
				xmax = 1136.562
				text = "god"
			intervals [3996]:
				xmin = 1136.562
				xmax = 1136.792
				text = "helped"
			intervals [3997]:
				xmin = 1136.792
				xmax = 1136.992
				text = "me"
			intervals [3998]:
				xmin = 1136.992
				xmax = 1137.072
				text = "and"
			intervals [3999]:
				xmin = 1137.072
				xmax = 1137.222
				text = "then"
			intervals [4000]:
				xmin = 1137.222
				xmax = 1137.312
				text = "i"
			intervals [4001]:
				xmin = 1137.312
				xmax = 1137.472
				text = "was"
			intervals [4002]:
				xmin = 1137.472
				xmax = 1137.702
				text = "like"
			intervals [4003]:
				xmin = 1137.702
				xmax = 1138.022
				text = "okay"
			intervals [4004]:
				xmin = 1138.022
				xmax = 1138.282
				text = "thanks"
			intervals [4005]:
				xmin = 1138.282
				xmax = 1138.652
				text = "god"
			intervals [4006]:
				xmin = 1138.652
				xmax = 1138.792
				text = "now"
			intervals [4007]:
				xmin = 1138.792
				xmax = 1138.892
				text = "i"
			intervals [4008]:
				xmin = 1138.892
				xmax = 1139.042
				text = "don't"
			intervals [4009]:
				xmin = 1139.042
				xmax = 1139.232
				text = "need"
			intervals [4010]:
				xmin = 1139.232
				xmax = 1139.412
				text = "you"
			intervals [4011]:
				xmin = 1139.412
				xmax = 1139.6126
				text = ""
			intervals [4012]:
				xmin = 1139.6126
				xmax = 1139.7826
				text = "cause"
			intervals [4013]:
				xmin = 1139.7826
				xmax = 1139.9426
				text = "i'm"
			intervals [4014]:
				xmin = 1139.9426
				xmax = 1140.1326
				text = "not"
			intervals [4015]:
				xmin = 1140.1326
				xmax = 1140.3126
				text = "gonna"
			intervals [4016]:
				xmin = 1140.3126
				xmax = 1140.4026
				text = "be"
			intervals [4017]:
				xmin = 1140.4026
				xmax = 1140.8726
				text = "vulnerable"
			intervals [4018]:
				xmin = 1140.8726
				xmax = 1141.2626
				text = "anymore"
			intervals [4019]:
				xmin = 1141.2626
				xmax = 1141.9589
				text = ""
			intervals [4020]:
				xmin = 1141.9589
				xmax = 1142.4589
				text = "so"
			intervals [4021]:
				xmin = 1142.4589
				xmax = 1142.8595
				text = ""
			intervals [4022]:
				xmin = 1142.8595
				xmax = 1142.9395
				text = "i"
			intervals [4023]:
				xmin = 1142.9395
				xmax = 1143.1895
				text = "started"
			intervals [4024]:
				xmin = 1143.1895
				xmax = 1143.4595
				text = "hanging"
			intervals [4025]:
				xmin = 1143.4595
				xmax = 1143.6095
				text = "with"
			intervals [4026]:
				xmin = 1143.6095
				xmax = 1143.6395
				text = ""
			intervals [4027]:
				xmin = 1143.6395
				xmax = 1144.0095
				text = "dudes"
			intervals [4028]:
				xmin = 1144.0095
				xmax = 1144.1795
				text = "that"
			intervals [4029]:
				xmin = 1144.1795
				xmax = 1144.4095
				text = "were"
			intervals [4030]:
				xmin = 1144.4095
				xmax = 1144.8898
				text = ""
			intervals [4031]:
				xmin = 1144.8898
				xmax = 1145.0498
				text = "you"
			intervals [4032]:
				xmin = 1145.0498
				xmax = 1145.3498
				text = "know"
			intervals [4033]:
				xmin = 1145.3498
				xmax = 1145.3798
				text = ""
			intervals [4034]:
				xmin = 1145.3798
				xmax = 1145.6998
				text = "selling"
			intervals [4035]:
				xmin = 1145.6998
				xmax = 1146.1598
				text = "drugs"
			intervals [4036]:
				xmin = 1146.1598
				xmax = 1146.3898
				text = "getting"
			intervals [4037]:
				xmin = 1146.3898
				xmax = 1146.6098
				text = "in"
			intervals [4038]:
				xmin = 1146.6098
				xmax = 1146.8898
				text = "gang"
			intervals [4039]:
				xmin = 1146.8898
				xmax = 1147.4098
				text = "fights"
			intervals [4040]:
				xmin = 1147.4098
				xmax = 1147.7948
				text = ""
			intervals [4041]:
				xmin = 1147.7948
				xmax = 1147.9448
				text = "the"
			intervals [4042]:
				xmin = 1147.9448
				xmax = 1147.9748
				text = ""
			intervals [4043]:
				xmin = 1147.9748
				xmax = 1148.1248
				text = "the"
			intervals [4044]:
				xmin = 1148.1248
				xmax = 1148.4048
				text = "bad"
			intervals [4045]:
				xmin = 1148.4048
				xmax = 1148.4948
				text = "of"
			intervals [4046]:
				xmin = 1148.4948
				xmax = 1148.6536
				text = ""
			intervals [4047]:
				xmin = 1148.6536
				xmax = 1148.8036
				text = "the"
			intervals [4048]:
				xmin = 1148.8036
				xmax = 1149.0736
				text = "badder"
			intervals [4049]:
				xmin = 1149.0736
				xmax = 1149.5736
				text = "influence"
			intervals [4050]:
				xmin = 1149.5736
				xmax = 1149.6736
				text = "of"
			intervals [4051]:
				xmin = 1149.6736
				xmax = 1149.7836
				text = "my"
			intervals [4052]:
				xmin = 1149.7836
				xmax = 1150.4036
				text = "neighborhood"
			intervals [4053]:
				xmin = 1150.4036
				xmax = 1150.8618
				text = ""
			intervals [4054]:
				xmin = 1150.8618
				xmax = 1151.0718
				text = "and"
			intervals [4055]:
				xmin = 1151.0718
				xmax = 1151.2418
				text = "we"
			intervals [4056]:
				xmin = 1151.2418
				xmax = 1151.4518
				text = "went"
			intervals [4057]:
				xmin = 1151.4518
				xmax = 1151.4818
				text = ""
			intervals [4058]:
				xmin = 1151.4818
				xmax = 1151.6418
				text = "to"
			intervals [4059]:
				xmin = 1151.6418
				xmax = 1151.9718
				text = "rdx"
			intervals [4060]:
				xmin = 1151.9718
				xmax = 1152.1318
				text = "high"
			intervals [4061]:
				xmin = 1152.1318
				xmax = 1152.5218
				text = "school"
			intervals [4062]:
				xmin = 1152.5218
				xmax = 1152.6818
				text = "so"
			intervals [4063]:
				xmin = 1152.6818
				xmax = 1152.9918
				text = "mind"
			intervals [4064]:
				xmin = 1152.9918
				xmax = 1153.0618
				text = "you"
			intervals [4065]:
				xmin = 1153.0618
				xmax = 1153.7318
				text = "forestville"
			intervals [4066]:
				xmin = 1153.7318
				xmax = 1153.9218
				text = "is"
			intervals [4067]:
				xmin = 1153.9218
				xmax = 1154.0318
				text = "a"
			intervals [4068]:
				xmin = 1154.0318
				xmax = 1154.5211
				text = ""
			intervals [4069]:
				xmin = 1154.5211
				xmax = 1154.9511
				text = "lower"
			intervals [4070]:
				xmin = 1154.9511
				xmax = 1155.2711
				text = "middle"
			intervals [4071]:
				xmin = 1155.2711
				xmax = 1156.2711
				text = "class"
			intervals [4072]:
				xmin = 1156.2711
				xmax = 1156.7813
				text = ""
			intervals [4073]:
				xmin = 1156.7813
				xmax = 1157.4913
				text = "neighborhood"
			intervals [4074]:
				xmin = 1157.4913
				xmax = 1157.8384
				text = ""
			intervals [4075]:
				xmin = 1157.8384
				xmax = 1158.0284
				text = "that"
			intervals [4076]:
				xmin = 1158.0284
				xmax = 1158.2584
				text = "had"
			intervals [4077]:
				xmin = 1158.2584
				xmax = 1158.5584
				text = "some"
			intervals [4078]:
				xmin = 1158.5584
				xmax = 1158.9302
				text = ""
			intervals [4079]:
				xmin = 1158.9302
				xmax = 1159.4102
				text = "elements"
			intervals [4080]:
				xmin = 1159.4102
				xmax = 1159.7702
				text = "of"
			intervals [4081]:
				xmin = 1159.7702
				xmax = 1160.162
				text = ""
			intervals [4082]:
				xmin = 1160.162
				xmax = 1160.482
				text = "drug"
			intervals [4083]:
				xmin = 1160.482
				xmax = 1160.512
				text = ""
			intervals [4084]:
				xmin = 1160.512
				xmax = 1161.022
				text = "use"
			intervals [4085]:
				xmin = 1161.022
				xmax = 1161.117
				text = ""
			intervals [4086]:
				xmin = 1161.117
				xmax = 1161.357
				text = "drug"
			intervals [4087]:
				xmin = 1161.357
				xmax = 1161.667
				text = "abuse"
			intervals [4088]:
				xmin = 1161.667
				xmax = 1161.907
				text = "drug"
			intervals [4089]:
				xmin = 1161.907
				xmax = 1161.937
				text = ""
			intervals [4090]:
				xmin = 1161.937
				xmax = 1162.317
				text = "dealing"
			intervals [4091]:
				xmin = 1162.317
				xmax = 1162.7826
				text = ""
			intervals [4092]:
				xmin = 1162.7826
				xmax = 1163.3126
				text = "crime"
			intervals [4093]:
				xmin = 1163.3126
				xmax = 1163.7826
				text = "criminal"
			intervals [4094]:
				xmin = 1163.7826
				xmax = 1163.8126
				text = ""
			intervals [4095]:
				xmin = 1163.8126
				xmax = 1164.0526
				text = "gun"
			intervals [4096]:
				xmin = 1164.0526
				xmax = 1164.4026
				text = "shots"
			intervals [4097]:
				xmin = 1164.4026
				xmax = 1164.5426
				text = "here"
			intervals [4098]:
				xmin = 1164.5426
				xmax = 1164.6326
				text = "and"
			intervals [4099]:
				xmin = 1164.6326
				xmax = 1164.9026
				text = "there"
			intervals [4100]:
				xmin = 1164.9026
				xmax = 1166.0046
				text = ""
			intervals [4101]:
				xmin = 1166.0046
				xmax = 1166.1946
				text = "and"
			intervals [4102]:
				xmin = 1166.1946
				xmax = 1166.3246
				text = "well"
			intervals [4103]:
				xmin = 1166.3246
				xmax = 1166.4846
				text = "then"
			intervals [4104]:
				xmin = 1166.4846
				xmax = 1166.5746
				text = "i"
			intervals [4105]:
				xmin = 1166.5746
				xmax = 1166.7546
				text = "go"
			intervals [4106]:
				xmin = 1166.7546
				xmax = 1166.9046
				text = "to"
			intervals [4107]:
				xmin = 1166.9046
				xmax = 1167.5646
				text = "rdx"
			intervals [4108]:
				xmin = 1167.5646
				xmax = 1168.6867
				text = ""
			intervals [4109]:
				xmin = 1168.6867
				xmax = 1168.8467
				text = "which"
			intervals [4110]:
				xmin = 1168.8467
				xmax = 1168.9267
				text = "if"
			intervals [4111]:
				xmin = 1168.9267
				xmax = 1169.0167
				text = "you're"
			intervals [4112]:
				xmin = 1169.0167
				xmax = 1169.2967
				text = "listening"
			intervals [4113]:
				xmin = 1169.2967
				xmax = 1169.3867
				text = "to"
			intervals [4114]:
				xmin = 1169.3867
				xmax = 1169.5367
				text = "this"
			intervals [4115]:
				xmin = 1169.5367
				xmax = 1169.9467
				text = "recording"
			intervals [4116]:
				xmin = 1169.9467
				xmax = 1170.0367
				text = "you"
			intervals [4117]:
				xmin = 1170.0367
				xmax = 1170.1867
				text = "don't"
			intervals [4118]:
				xmin = 1170.1867
				xmax = 1170.3167
				text = "know"
			intervals [4119]:
				xmin = 1170.3167
				xmax = 1170.4167
				text = "where"
			intervals [4120]:
				xmin = 1170.4167
				xmax = 1170.8367
				text = "rdx"
			intervals [4121]:
				xmin = 1170.8367
				xmax = 1171.1367
				text = "is"
			intervals [4122]:
				xmin = 1171.1367
				xmax = 1171.2467
				text = "it"
			intervals [4123]:
				xmin = 1171.2467
				xmax = 1171.2767
				text = ""
			intervals [4124]:
				xmin = 1171.2767
				xmax = 1171.4867
				text = "s"
			intervals [4125]:
				xmin = 1171.4867
				xmax = 1171.6967
				text = "like"
			intervals [4126]:
				xmin = 1171.6967
				xmax = 1172.9501
				text = ""
			intervals [4127]:
				xmin = 1172.9501
				xmax = 1173.0001
				text = "p-"
			intervals [4128]:
				xmin = 1173.0001
				xmax = 1173.0825
				text = ""
			intervals [4129]:
				xmin = 1173.0825
				xmax = 1173.2525
				text = "prince"
			intervals [4130]:
				xmin = 1173.2525
				xmax = 1173.4225
				text = "george"
			intervals [4131]:
				xmin = 1173.4225
				xmax = 1173.4625
				text = "s"
			intervals [4132]:
				xmin = 1173.4625
				xmax = 1173.7725
				text = "county"
			intervals [4133]:
				xmin = 1173.7725
				xmax = 1173.8625
				text = "at"
			intervals [4134]:
				xmin = 1173.8625
				xmax = 1174.0425
				text = "one"
			intervals [4135]:
				xmin = 1174.0425
				xmax = 1174.2725
				text = "time"
			intervals [4136]:
				xmin = 1174.2725
				xmax = 1174.4025
				text = "was"
			intervals [4137]:
				xmin = 1174.4025
				xmax = 1174.4725
				text = "the"
			intervals [4138]:
				xmin = 1174.4725
				xmax = 1174.7125
				text = "most"
			intervals [4139]:
				xmin = 1174.7125
				xmax = 1175.1925
				text = "affluent"
			intervals [4140]:
				xmin = 1175.1925
				xmax = 1175.2225
				text = ""
			intervals [4141]:
				xmin = 1175.2225
				xmax = 1175.5125
				text = "black"
			intervals [4142]:
				xmin = 1175.5125
				xmax = 1175.8525
				text = "county"
			intervals [4143]:
				xmin = 1175.8525
				xmax = 1175.9325
				text = "in"
			intervals [4144]:
				xmin = 1175.9325
				xmax = 1176.5225
				text = "america"
			intervals [4145]:
				xmin = 1176.5225
				xmax = 1176.5625
				text = ""
			intervals [4146]:
				xmin = 1176.5625
				xmax = 1176.7025
				text = "and"
			intervals [4147]:
				xmin = 1176.7025
				xmax = 1177.1725
				text = "rdx"
			intervals [4148]:
				xmin = 1177.1725
				xmax = 1177.3725
				text = "was"
			intervals [4149]:
				xmin = 1177.3725
				xmax = 1177.5525
				text = "like"
			intervals [4150]:
				xmin = 1177.5525
				xmax = 1177.6125
				text = ""
			intervals [4151]:
				xmin = 1177.6125
				xmax = 1177.7525
				text = "the"
			intervals [4152]:
				xmin = 1177.7525
				xmax = 1178.1025
				text = "mecca"
			intervals [4153]:
				xmin = 1178.1025
				xmax = 1178.2525
				text = "of"
			intervals [4154]:
				xmin = 1178.2525
				xmax = 1178.4025
				text = "it"
			intervals [4155]:
				xmin = 1178.4025
				xmax = 1178.8614
				text = ""
			intervals [4156]:
				xmin = 1178.8614
				xmax = 1179.3114
				text = "so"
			intervals [4157]:
				xmin = 1179.3114
				xmax = 1179.3414
				text = ""
			intervals [4158]:
				xmin = 1179.3414
				xmax = 1179.5714
				text = "this"
			intervals [4159]:
				xmin = 1179.5714
				xmax = 1179.6714
				text = "was"
			intervals [4160]:
				xmin = 1179.6714
				xmax = 1179.9614
				text = "nineteen"
			intervals [4161]:
				xmin = 1179.9614
				xmax = 1180.2214
				text = "ninety"
			intervals [4162]:
				xmin = 1180.2214
				xmax = 1180.5614
				text = "six"
			intervals [4163]:
				xmin = 1180.5614
				xmax = 1180.9151
				text = ""
			intervals [4164]:
				xmin = 1180.9151
				xmax = 1181.0851
				text = "we"
			intervals [4165]:
				xmin = 1181.0851
				xmax = 1181.1751
				text = "were"
			intervals [4166]:
				xmin = 1181.1751
				xmax = 1181.3951
				text = "going"
			intervals [4167]:
				xmin = 1181.3951
				xmax = 1181.4651
				text = "to"
			intervals [4168]:
				xmin = 1181.4651
				xmax = 1181.6951
				text = "school"
			intervals [4169]:
				xmin = 1181.6951
				xmax = 1181.8251
				text = "with"
			intervals [4170]:
				xmin = 1181.8251
				xmax = 1182.0751
				text = "kids"
			intervals [4171]:
				xmin = 1182.0751
				xmax = 1182.3451
				text = "pulling"
			intervals [4172]:
				xmin = 1182.3451
				xmax = 1182.4951
				text = "up"
			intervals [4173]:
				xmin = 1182.4951
				xmax = 1182.8851
				text = "in"
			intervals [4174]:
				xmin = 1182.8851
				xmax = 1183.156
				text = ""
			intervals [4175]:
				xmin = 1183.156
				xmax = 1183.776
				text = "benzes"
			intervals [4176]:
				xmin = 1183.776
				xmax = 1183.9207
				text = ""
			intervals [4177]:
				xmin = 1183.9207
				xmax = 1184.2107
				text = "and"
			intervals [4178]:
				xmin = 1184.2107
				xmax = 1184.4407
				text = "like"
			intervals [4179]:
				xmin = 1184.4407
				xmax = 1184.7169
				text = ""
			intervals [4180]:
				xmin = 1184.7169
				xmax = 1185.6669
				text = "lexuses"
			intervals [4181]:
				xmin = 1185.6669
				xmax = 1185.6969
				text = ""
			intervals [4182]:
				xmin = 1185.6969
				xmax = 1185.7569
				text = "and"
			intervals [4183]:
				xmin = 1185.7569
				xmax = 1185.8969
				text = "i'm"
			intervals [4184]:
				xmin = 1185.8969
				xmax = 1186.0969
				text = "like"
			intervals [4185]:
				xmin = 1186.0969
				xmax = 1186.1269
				text = ""
			intervals [4186]:
				xmin = 1186.1269
				xmax = 1186.3569
				text = "y'all"
			intervals [4187]:
				xmin = 1186.3569
				xmax = 1186.4169
				text = "are"
			intervals [4188]:
				xmin = 1186.4169
				xmax = 1186.7269
				text = "rich"
			intervals [4189]:
				xmin = 1186.7269
				xmax = 1187.1869
				text = "dudes"
			intervals [4190]:
				xmin = 1187.1869
				xmax = 1187.2169
				text = ""
			intervals [4191]:
				xmin = 1187.2169
				xmax = 1187.3769
				text = "you"
			intervals [4192]:
				xmin = 1187.3769
				xmax = 1187.5769
				text = "know"
			intervals [4193]:
				xmin = 1187.5769
				xmax = 1188.0602
				text = ""
			intervals [4194]:
				xmin = 1188.0602
				xmax = 1188.3602
				text = "and"
			intervals [4195]:
				xmin = 1188.3602
				xmax = 1188.3902
				text = ""
			intervals [4196]:
				xmin = 1188.3902
				xmax = 1188.6002
				text = "and"
			intervals [4197]:
				xmin = 1188.6002
				xmax = 1188.9002
				text = "they"
			intervals [4198]:
				xmin = 1188.9002
				xmax = 1188.9788
				text = ""
			intervals [4199]:
				xmin = 1188.9788
				xmax = 1189.1488
				text = "and"
			intervals [4200]:
				xmin = 1189.1488
				xmax = 1189.2688
				text = "there"
			intervals [4201]:
				xmin = 1189.2688
				xmax = 1189.4088
				text = "was"
			intervals [4202]:
				xmin = 1189.4088
				xmax = 1189.6088
				text = "this"
			intervals [4203]:
				xmin = 1189.6088
				xmax = 1189.8188
				text = "kind"
			intervals [4204]:
				xmin = 1189.8188
				xmax = 1189.9688
				text = "of"
			intervals [4205]:
				xmin = 1189.9688
				xmax = 1190.5724
				text = ""
			intervals [4206]:
				xmin = 1190.5724
				xmax = 1190.6324
				text = "c"
			intervals [4207]:
				xmin = 1190.6324
				xmax = 1191.1524
				text = "social"
			intervals [4208]:
				xmin = 1191.1524
				xmax = 1191.8824
				text = "cast"
			intervals [4209]:
				xmin = 1191.8824
				xmax = 1191.9779
				text = ""
			intervals [4210]:
				xmin = 1191.9779
				xmax = 1192.5479
				text = "system"
			intervals [4211]:
				xmin = 1192.5479
				xmax = 1193.0157
				text = ""
			intervals [4212]:
				xmin = 1193.0157
				xmax = 1193.1857
				text = "in"
			intervals [4213]:
				xmin = 1193.1857
				xmax = 1193.5557
				text = "rdx"
			intervals [4214]:
				xmin = 1193.5557
				xmax = 1193.7657
				text = "high"
			intervals [4215]:
				xmin = 1193.7657
				xmax = 1194.1957
				text = "school"
			intervals [4216]:
				xmin = 1194.1957
				xmax = 1194.6757
				text = ""
			intervals [4217]:
				xmin = 1194.6757
				xmax = 1194.8857
				text = "kind"
			intervals [4218]:
				xmin = 1194.8857
				xmax = 1194.9757
				text = "of"
			intervals [4219]:
				xmin = 1194.9757
				xmax = 1195.2857
				text = "like"
			intervals [4220]:
				xmin = 1195.2857
				xmax = 1195.3257
				text = "uh"
			intervals [4221]:
				xmin = 1195.3257
				xmax = 1195.7657
				text = "romeo"
			intervals [4222]:
				xmin = 1195.7657
				xmax = 1195.8657
				text = "and"
			intervals [4223]:
				xmin = 1195.8657
				xmax = 1196.3357
				text = "juliet"
			intervals [4224]:
				xmin = 1196.3357
				xmax = 1197.2065
				text = ""
			intervals [4225]:
				xmin = 1197.2065
				xmax = 1197.5465
				text = "um"
			intervals [4226]:
				xmin = 1197.5465
				xmax = 1197.7665
				text = "the"
			intervals [4227]:
				xmin = 1197.7665
				xmax = 1197.9865
				text = "like"
			intervals [4228]:
				xmin = 1197.9865
				xmax = 1198.0738
				text = ""
			intervals [4229]:
				xmin = 1198.0738
				xmax = 1198.2538
				text = "you"
			intervals [4230]:
				xmin = 1198.2538
				xmax = 1198.5138
				text = "got"
			intervals [4231]:
				xmin = 1198.5138
				xmax = 1198.6238
				text = "the"
			intervals [4232]:
				xmin = 1198.6238
				xmax = 1199.1638
				text = "haves"
			intervals [4233]:
				xmin = 1199.1638
				xmax = 1199.2638
				text = "and"
			intervals [4234]:
				xmin = 1199.2638
				xmax = 1199.3438
				text = "the"
			intervals [4235]:
				xmin = 1199.3438
				xmax = 1199.5838
				text = "have"
			intervals [4236]:
				xmin = 1199.5838
				xmax = 1200.0238
				text = "nots"
			intervals [4237]:
				xmin = 1200.0238
				xmax = 1200.0938
				text = "and"
			intervals [4238]:
				xmin = 1200.0938
				xmax = 1200.1838
				text = "they"
			intervals [4239]:
				xmin = 1200.1838
				xmax = 1200.3138
				text = "don't"
			intervals [4240]:
				xmin = 1200.3138
				xmax = 1200.5038
				text = "like"
			intervals [4241]:
				xmin = 1200.5038
				xmax = 1200.6438
				text = "each"
			intervals [4242]:
				xmin = 1200.6438
				xmax = 1200.8538
				text = "other"
			intervals [4243]:
				xmin = 1200.8538
				xmax = 1201.3545
				text = ""
			intervals [4244]:
				xmin = 1201.3545
				xmax = 1201.6245
				text = "so"
			intervals [4245]:
				xmin = 1201.6245
				xmax = 1201.6545
				text = ""
			intervals [4246]:
				xmin = 1201.6545
				xmax = 1201.7845
				text = "they"
			intervals [4247]:
				xmin = 1201.7845
				xmax = 1202.0645
				text = "called"
			intervals [4248]:
				xmin = 1202.0645
				xmax = 1202.3645
				text = "us"
			intervals [4249]:
				xmin = 1202.3645
				xmax = 1202.5284
				text = ""
			intervals [4250]:
				xmin = 1202.5284
				xmax = 1202.9284
				text = "dirty"
			intervals [4251]:
				xmin = 1202.9284
				xmax = 1203.5684
				text = "forestville"
			intervals [4252]:
				xmin = 1203.5684
				xmax = 1204.0284
				text = "bamas"
			intervals [4253]:
				xmin = 1204.0284
				xmax = 1204.2484
				text = "and"
			intervals [4254]:
				xmin = 1204.2484
				xmax = 1204.4282
				text = ""
			intervals [4255]:
				xmin = 1204.4282
				xmax = 1204.5882
				text = "we"
			intervals [4256]:
				xmin = 1204.5882
				xmax = 1204.8882
				text = "called"
			intervals [4257]:
				xmin = 1204.8882
				xmax = 1205.0682
				text = "them"
			intervals [4258]:
				xmin = 1205.0682
				xmax = 1205.4182
				text = "rich"
			intervals [4259]:
				xmin = 1205.4182
				xmax = 1205.8782
				text = "rdx"
			intervals [4260]:
				xmin = 1205.8782
				xmax = 1206.2482
				text = "bamas"
			intervals [4261]:
				xmin = 1206.2482
				xmax = 1206.3382
				text = "and"
			intervals [4262]:
				xmin = 1206.3382
				xmax = 1206.4682
				text = "there"
			intervals [4263]:
				xmin = 1206.4682
				xmax = 1206.5482
				text = "were"
			intervals [4264]:
				xmin = 1206.5482
				xmax = 1206.8482
				text = "lots"
			intervals [4265]:
				xmin = 1206.8482
				xmax = 1206.9182
				text = "of"
			intervals [4266]:
				xmin = 1206.9182
				xmax = 1207.3282
				text = "fights"
			intervals [4267]:
				xmin = 1207.3282
				xmax = 1207.8528
				text = ""
			intervals [4268]:
				xmin = 1207.8528
				xmax = 1208.0228
				text = "so"
			intervals [4269]:
				xmin = 1208.0228
				xmax = 1208.1028
				text = "i"
			intervals [4270]:
				xmin = 1208.1028
				xmax = 1208.3228
				text = "found"
			intervals [4271]:
				xmin = 1208.3228
				xmax = 1208.8028
				text = "myself"
			intervals [4272]:
				xmin = 1208.8028
				xmax = 1209.393
				text = ""
			intervals [4273]:
				xmin = 1209.393
				xmax = 1209.603
				text = "hitting"
			intervals [4274]:
				xmin = 1209.603
				xmax = 1209.663
				text = "a"
			intervals [4275]:
				xmin = 1209.663
				xmax = 1209.913
				text = "growth"
			intervals [4276]:
				xmin = 1209.913
				xmax = 1210.353
				text = "spurt"
			intervals [4277]:
				xmin = 1210.353
				xmax = 1211.1023
				text = ""
			intervals [4278]:
				xmin = 1211.1023
				xmax = 1211.3623
				text = "uh"
			intervals [4279]:
				xmin = 1211.3623
				xmax = 1211.5623
				text = "got"
			intervals [4280]:
				xmin = 1211.5623
				xmax = 1211.5923
				text = "a"
			intervals [4281]:
				xmin = 1211.5923
				xmax = 1211.7423
				text = "little"
			intervals [4282]:
				xmin = 1211.7423
				xmax = 1212.0423
				text = "facial"
			intervals [4283]:
				xmin = 1212.0423
				xmax = 1212.3523
				text = "hair"
			intervals [4284]:
				xmin = 1212.3523
				xmax = 1212.4539
				text = ""
			intervals [4285]:
				xmin = 1212.4539
				xmax = 1212.5539
				text = "i"
			intervals [4286]:
				xmin = 1212.5539
				xmax = 1212.7039
				text = "got"
			intervals [4287]:
				xmin = 1212.7039
				xmax = 1212.8839
				text = "like"
			intervals [4288]:
				xmin = 1212.8839
				xmax = 1213.2839
				text = "one"
			intervals [4289]:
				xmin = 1213.2839
				xmax = 1213.5126
				text = ""
			intervals [4290]:
				xmin = 1213.5126
				xmax = 1213.6726
				text = "s"
			intervals [4291]:
				xmin = 1213.6726
				xmax = 1213.9615
				text = ""
			intervals [4292]:
				xmin = 1213.9615
				xmax = 1214.2315
				text = "piece"
			intervals [4293]:
				xmin = 1214.2315
				xmax = 1214.3015
				text = "of"
			intervals [4294]:
				xmin = 1214.3015
				xmax = 1214.4915
				text = "s"
			intervals [4295]:
				xmin = 1214.4915
				xmax = 1215.0013
				text = ""
			intervals [4296]:
				xmin = 1215.0013
				xmax = 1215.3713
				text = "beard"
			intervals [4297]:
				xmin = 1215.3713
				xmax = 1215.4257
				text = ""
			intervals [4298]:
				xmin = 1215.4257
				xmax = 1215.5657
				text = "that"
			intervals [4299]:
				xmin = 1215.5657
				xmax = 1215.9157
				text = "came"
			intervals [4300]:
				xmin = 1215.9157
				xmax = 1216.1157
				text = "in"
			intervals [4301]:
				xmin = 1216.1157
				xmax = 1216.5748
				text = ""
			intervals [4302]:
				xmin = 1216.5748
				xmax = 1216.6948
				text = "and"
			intervals [4303]:
				xmin = 1216.6948
				xmax = 1216.7748
				text = "i"
			intervals [4304]:
				xmin = 1216.7748
				xmax = 1216.9748
				text = "thought"
			intervals [4305]:
				xmin = 1216.9748
				xmax = 1217.0548
				text = "i"
			intervals [4306]:
				xmin = 1217.0548
				xmax = 1217.2448
				text = "was"
			intervals [4307]:
				xmin = 1217.2448
				xmax = 1217.6648
				text = "grown"
			intervals [4308]:
				xmin = 1217.6648
				xmax = 1218.5498
				text = ""
			intervals [4309]:
				xmin = 1218.5498
				xmax = 1219.1198
				text = "um"
			intervals [4310]:
				xmin = 1219.1198
				xmax = 1219.1798
				text = ""
			intervals [4311]:
				xmin = 1219.1798
				xmax = 1219.3098
				text = "i"
			intervals [4312]:
				xmin = 1219.3098
				xmax = 1219.5698
				text = "started"
			intervals [4313]:
				xmin = 1219.5698
				xmax = 1219.8298
				text = "hanging"
			intervals [4314]:
				xmin = 1219.8298
				xmax = 1219.9398
				text = "with"
			intervals [4315]:
				xmin = 1219.9398
				xmax = 1220.3898
				text = "seniors"
			intervals [4316]:
				xmin = 1220.3898
				xmax = 1220.5898
				text = "being"
			intervals [4317]:
				xmin = 1220.5898
				xmax = 1220.6598
				text = "a"
			intervals [4318]:
				xmin = 1220.6598
				xmax = 1221.1598
				text = "freshman"
			intervals [4319]:
				xmin = 1221.1598
				xmax = 1221.2698
				text = "so"
			intervals [4320]:
				xmin = 1221.2698
				xmax = 1221.3798
				text = "you"
			intervals [4321]:
				xmin = 1221.3798
				xmax = 1221.4898
				text = "know"
			intervals [4322]:
				xmin = 1221.4898
				xmax = 1221.6898
				text = "that"
			intervals [4323]:
				xmin = 1221.6898
				xmax = 1221.7598
				text = "s"
			intervals [4324]:
				xmin = 1221.7598
				xmax = 1221.9498
				text = "that"
			intervals [4325]:
				xmin = 1221.9498
				xmax = 1222.1098
				text = "gave"
			intervals [4326]:
				xmin = 1222.1098
				xmax = 1222.2398
				text = "me"
			intervals [4327]:
				xmin = 1222.2398
				xmax = 1222.3898
				text = "some"
			intervals [4328]:
				xmin = 1222.3898
				xmax = 1222.6198
				text = "cool"
			intervals [4329]:
				xmin = 1222.6198
				xmax = 1222.9398
				text = "points"
			intervals [4330]:
				xmin = 1222.9398
				xmax = 1223.2768
				text = ""
			intervals [4331]:
				xmin = 1223.2768
				xmax = 1223.4568
				text = "and"
			intervals [4332]:
				xmin = 1223.4568
				xmax = 1223.5168
				text = "s"
			intervals [4333]:
				xmin = 1223.5168
				xmax = 1223.5468
				text = ""
			intervals [4334]:
				xmin = 1223.5468
				xmax = 1223.7368
				text = "and"
			intervals [4335]:
				xmin = 1223.7368
				xmax = 1223.9068
				text = "some"
			intervals [4336]:
				xmin = 1223.9068
				xmax = 1223.9668
				text = "of"
			intervals [4337]:
				xmin = 1223.9668
				xmax = 1224.0668
				text = "the"
			intervals [4338]:
				xmin = 1224.0668
				xmax = 1224.3168
				text = "guys"
			intervals [4339]:
				xmin = 1224.3168
				xmax = 1224.4268
				text = "that"
			intervals [4340]:
				xmin = 1224.4268
				xmax = 1224.6168
				text = "didn't"
			intervals [4341]:
				xmin = 1224.6168
				xmax = 1224.9068
				text = "wanna"
			intervals [4342]:
				xmin = 1224.9068
				xmax = 1224.9368
				text = ""
			intervals [4343]:
				xmin = 1224.9368
				xmax = 1225.0968
				text = "h"
			intervals [4344]:
				xmin = 1225.0968
				xmax = 1225.1368
				text = ""
			intervals [4345]:
				xmin = 1225.1368
				xmax = 1225.3568
				text = "catch"
			intervals [4346]:
				xmin = 1225.3568
				xmax = 1225.4468
				text = "my"
			intervals [4347]:
				xmin = 1225.4468
				xmax = 1225.4968
				text = ""
			intervals [4348]:
				xmin = 1225.4968
				xmax = 1225.7268
				text = "back"
			intervals [4349]:
				xmin = 1225.7268
				xmax = 1225.8468
				text = "in"
			intervals [4350]:
				xmin = 1225.8468
				xmax = 1226.0468
				text = "middle"
			intervals [4351]:
				xmin = 1226.0468
				xmax = 1226.3368
				text = "school"
			intervals [4352]:
				xmin = 1226.3368
				xmax = 1226.5068
				text = "they"
			intervals [4353]:
				xmin = 1226.5068
				xmax = 1226.7368
				text = "all"
			intervals [4354]:
				xmin = 1226.7368
				xmax = 1226.9668
				text = "wanted"
			intervals [4355]:
				xmin = 1226.9668
				xmax = 1227.1468
				text = "to"
			intervals [4356]:
				xmin = 1227.1468
				xmax = 1227.5368
				text = "impress"
			intervals [4357]:
				xmin = 1227.5368
				xmax = 1227.6568
				text = "me"
			intervals [4358]:
				xmin = 1227.6568
				xmax = 1227.9468
				text = "because"
			intervals [4359]:
				xmin = 1227.9468
				xmax = 1228.0168
				text = "i"
			intervals [4360]:
				xmin = 1228.0168
				xmax = 1228.1468
				text = "was"
			intervals [4361]:
				xmin = 1228.1468
				xmax = 1228.4368
				text = "hanging"
			intervals [4362]:
				xmin = 1228.4368
				xmax = 1228.5468
				text = "with"
			intervals [4363]:
				xmin = 1228.5468
				xmax = 1228.6468
				text = "the"
			intervals [4364]:
				xmin = 1228.6468
				xmax = 1229.0668
				text = "seniors"
			intervals [4365]:
				xmin = 1229.0668
				xmax = 1229.1968
				text = "cause"
			intervals [4366]:
				xmin = 1229.1968
				xmax = 1229.3668
				text = "my"
			intervals [4367]:
				xmin = 1229.3668
				xmax = 1229.6068
				text = "older"
			intervals [4368]:
				xmin = 1229.6068
				xmax = 1229.8668
				text = "brother"
			intervals [4369]:
				xmin = 1229.8668
				xmax = 1230.0268
				text = "was"
			intervals [4370]:
				xmin = 1230.0268
				xmax = 1230.0968
				text = "a"
			intervals [4371]:
				xmin = 1230.0968
				xmax = 1230.4768
				text = "senior"
			intervals [4372]:
				xmin = 1230.4768
				xmax = 1230.8642
				text = ""
			intervals [4373]:
				xmin = 1230.8642
				xmax = 1230.9442
				text = "and"
			intervals [4374]:
				xmin = 1230.9442
				xmax = 1231.0342
				text = "i"
			intervals [4375]:
				xmin = 1231.0342
				xmax = 1231.1442
				text = "was"
			intervals [4376]:
				xmin = 1231.1442
				xmax = 1231.2042
				text = "a"
			intervals [4377]:
				xmin = 1231.2042
				xmax = 1231.5842
				text = "freshman"
			intervals [4378]:
				xmin = 1231.5842
				xmax = 1232.3392
				text = ""
			intervals [4379]:
				xmin = 1232.3392
				xmax = 1232.4692
				text = "but"
			intervals [4380]:
				xmin = 1232.4692
				xmax = 1232.5592
				text = "in"
			intervals [4381]:
				xmin = 1232.5592
				xmax = 1232.6492
				text = "the"
			intervals [4382]:
				xmin = 1232.6492
				xmax = 1232.8892
				text = "midst"
			intervals [4383]:
				xmin = 1232.8892
				xmax = 1232.9492
				text = "of"
			intervals [4384]:
				xmin = 1232.9492
				xmax = 1233.0392
				text = "that"
			intervals [4385]:
				xmin = 1233.0392
				xmax = 1233.1292
				text = "i'm"
			intervals [4386]:
				xmin = 1233.1292
				xmax = 1233.3492
				text = "sitting"
			intervals [4387]:
				xmin = 1233.3492
				xmax = 1233.4392
				text = "at"
			intervals [4388]:
				xmin = 1233.4392
				xmax = 1233.5392
				text = "the"
			intervals [4389]:
				xmin = 1233.5392
				xmax = 1233.8392
				text = "senior"
			intervals [4390]:
				xmin = 1233.8392
				xmax = 1234.1292
				text = "table"
			intervals [4391]:
				xmin = 1234.1292
				xmax = 1234.1992
				text = "at"
			intervals [4392]:
				xmin = 1234.1992
				xmax = 1234.4992
				text = "lunch"
			intervals [4393]:
				xmin = 1234.4992
				xmax = 1234.5892
				text = "i'm"
			intervals [4394]:
				xmin = 1234.5892
				xmax = 1234.8492
				text = "hanging"
			intervals [4395]:
				xmin = 1234.8492
				xmax = 1234.9692
				text = "with"
			intervals [4396]:
				xmin = 1234.9692
				xmax = 1235.3492
				text = "senior"
			intervals [4397]:
				xmin = 1235.3492
				xmax = 1235.8192
				text = "girls"
			intervals [4398]:
				xmin = 1235.8192
				xmax = 1235.9292
				text = "i'm"
			intervals [4399]:
				xmin = 1235.9292
				xmax = 1236.2492
				text = "talking"
			intervals [4400]:
				xmin = 1236.2492
				xmax = 1236.3492
				text = "to"
			intervals [4401]:
				xmin = 1236.3492
				xmax = 1236.6992
				text = "girls"
			intervals [4402]:
				xmin = 1236.6992
				xmax = 1236.7992
				text = "cause"
			intervals [4403]:
				xmin = 1236.7992
				xmax = 1236.9292
				text = "my"
			intervals [4404]:
				xmin = 1236.9292
				xmax = 1237.2192
				text = "brother"
			intervals [4405]:
				xmin = 1237.2192
				xmax = 1237.2892
				text = "s"
			intervals [4406]:
				xmin = 1237.2892
				xmax = 1237.5292
				text = "cool"
			intervals [4407]:
				xmin = 1237.5292
				xmax = 1237.5892
				text = "he"
			intervals [4408]:
				xmin = 1237.5892
				xmax = 1237.8492
				text = "plays"
			intervals [4409]:
				xmin = 1237.8492
				xmax = 1238.3192
				text = "football"
			intervals [4410]:
				xmin = 1238.3192
				xmax = 1238.8474
				text = ""
			intervals [4411]:
				xmin = 1238.8474
				xmax = 1238.9674
				text = "you"
			intervals [4412]:
				xmin = 1238.9674
				xmax = 1239.1974
				text = "know"
			intervals [4413]:
				xmin = 1239.1974
				xmax = 1239.3374
				text = "i'm"
			intervals [4414]:
				xmin = 1239.3374
				xmax = 1239.5474
				text = "i'm"
			intervals [4415]:
				xmin = 1239.5474
				xmax = 1239.7214
				text = ""
			intervals [4416]:
				xmin = 1239.7214
				xmax = 1239.8414
				text = "i'm"
			intervals [4417]:
				xmin = 1239.8414
				xmax = 1240.0514
				text = "hanging"
			intervals [4418]:
				xmin = 1240.0514
				xmax = 1240.1514
				text = "with"
			intervals [4419]:
				xmin = 1240.1514
				xmax = 1240.4114
				text = "drug"
			intervals [4420]:
				xmin = 1240.4114
				xmax = 1240.7514
				text = "dealers"
			intervals [4421]:
				xmin = 1240.7514
				xmax = 1240.8814
				text = "one"
			intervals [4422]:
				xmin = 1240.8814
				xmax = 1240.9414
				text = "of"
			intervals [4423]:
				xmin = 1240.9414
				xmax = 1240.9714
				text = ""
			intervals [4424]:
				xmin = 1240.9714
				xmax = 1241.1914
				text = "my"
			intervals [4425]:
				xmin = 1241.1914
				xmax = 1241.440
				text = ""
			intervals [4426]:
				xmin = 1241.440
				xmax = 1241.580
				text = "one"
			intervals [4427]:
				xmin = 1241.580
				xmax = 1241.640
				text = "of"
			intervals [4428]:
				xmin = 1241.640
				xmax = 1241.800
				text = "my"
			intervals [4429]:
				xmin = 1241.800
				xmax = 1242.170
				text = "friends"
			intervals [4430]:
				xmin = 1242.170
				xmax = 1242.410
				text = "rdx"
			intervals [4431]:
				xmin = 1242.410
				xmax = 1244.663
				text = ""
			intervals [4432]:
				xmin = 1244.663
				xmax = 1245.013
				text = "um"
			intervals [4433]:
				xmin = 1245.013
				xmax = 1245.043
				text = ""
			intervals [4434]:
				xmin = 1245.043
				xmax = 1245.143
				text = "he"
			intervals [4435]:
				xmin = 1245.143
				xmax = 1245.273
				text = "used"
			intervals [4436]:
				xmin = 1245.273
				xmax = 1245.383
				text = "to"
			intervals [4437]:
				xmin = 1245.383
				xmax = 1245.633
				text = "grow"
			intervals [4438]:
				xmin = 1245.633
				xmax = 1245.693
				text = "out"
			intervals [4439]:
				xmin = 1245.693
				xmax = 1245.833
				text = "his"
			intervals [4440]:
				xmin = 1245.833
				xmax = 1246.153
				text = "pinky"
			intervals [4441]:
				xmin = 1246.153
				xmax = 1246.523
				text = "nail"
			intervals [4442]:
				xmin = 1246.523
				xmax = 1246.623
				text = "and"
			intervals [4443]:
				xmin = 1246.623
				xmax = 1246.7717
				text = ""
			intervals [4444]:
				xmin = 1246.7717
				xmax = 1246.8817
				text = "and"
			intervals [4445]:
				xmin = 1246.8817
				xmax = 1247.0817
				text = "cut"
			intervals [4446]:
				xmin = 1247.0817
				xmax = 1247.1917
				text = "up"
			intervals [4447]:
				xmin = 1247.1917
				xmax = 1247.7617
				text = "cocaine"
			intervals [4448]:
				xmin = 1247.7617
				xmax = 1248.5218
				text = ""
			intervals [4449]:
				xmin = 1248.5218
				xmax = 1248.8718
				text = "and"
			intervals [4450]:
				xmin = 1248.8718
				xmax = 1249.2018
				text = "um"
			intervals [4451]:
				xmin = 1249.2018
				xmax = 1249.2318
				text = ""
			intervals [4452]:
				xmin = 1249.2318
				xmax = 1249.3918
				text = "i"
			intervals [4453]:
				xmin = 1249.3918
				xmax = 1249.5118
				text = "was"
			intervals [4454]:
				xmin = 1249.5118
				xmax = 1249.8018
				text = "hanging"
			intervals [4455]:
				xmin = 1249.8018
				xmax = 1249.9018
				text = "with"
			intervals [4456]:
				xmin = 1249.9018
				xmax = 1250.1118
				text = "these"
			intervals [4457]:
				xmin = 1250.1118
				xmax = 1250.8018
				text = "guys"
			intervals [4458]:
				xmin = 1250.8018
				xmax = 1250.8578
				text = ""
			intervals [4459]:
				xmin = 1250.8578
				xmax = 1250.9878
				text = "and"
			intervals [4460]:
				xmin = 1250.9878
				xmax = 1251.1178
				text = "i"
			intervals [4461]:
				xmin = 1251.1178
				xmax = 1251.6178
				text = "remember"
			intervals [4462]:
				xmin = 1251.6178
				xmax = 1251.9246
				text = ""
			intervals [4463]:
				xmin = 1251.9246
				xmax = 1252.0746
				text = "a"
			intervals [4464]:
				xmin = 1252.0746
				xmax = 1252.7946
				text = "moment"
			intervals [4465]:
				xmin = 1252.7946
				xmax = 1253.4447
				text = ""
			intervals [4466]:
				xmin = 1253.4447
				xmax = 1253.7747
				text = "um"
			intervals [4467]:
				xmin = 1253.7747
				xmax = 1253.8747
				text = "in"
			intervals [4468]:
				xmin = 1253.8747
				xmax = 1254.1447
				text = "ninth"
			intervals [4469]:
				xmin = 1254.1447
				xmax = 1254.5447
				text = "grade"
			intervals [4470]:
				xmin = 1254.5447
				xmax = 1254.8947
				text = "where"
			intervals [4471]:
				xmin = 1254.8947
				xmax = 1255.5597
				text = ""
			intervals [4472]:
				xmin = 1255.5597
				xmax = 1255.7297
				text = "we"
			intervals [4473]:
				xmin = 1255.7297
				xmax = 1255.8797
				text = "were"
			intervals [4474]:
				xmin = 1255.8797
				xmax = 1256.2197
				text = "riding"
			intervals [4475]:
				xmin = 1256.2197
				xmax = 1256.3297
				text = "to"
			intervals [4476]:
				xmin = 1256.3297
				xmax = 1256.4297
				text = "the"
			intervals [4477]:
				xmin = 1256.4297
				xmax = 1256.8197
				text = "rdx"
			intervals [4478]:
				xmin = 1256.8197
				xmax = 1257.1997
				text = "suitland"
			intervals [4479]:
				xmin = 1257.1997
				xmax = 1257.4897
				text = "game"
			intervals [4480]:
				xmin = 1257.4897
				xmax = 1257.7008
				text = ""
			intervals [4481]:
				xmin = 1257.7008
				xmax = 1257.8008
				text = "and"
			intervals [4482]:
				xmin = 1257.8008
				xmax = 1258.0308
				text = "back"
			intervals [4483]:
				xmin = 1258.0308
				xmax = 1258.1708
				text = "then"
			intervals [4484]:
				xmin = 1258.1708
				xmax = 1258.5708
				text = "rdx"
			intervals [4485]:
				xmin = 1258.5708
				xmax = 1258.6908
				text = "and"
			intervals [4486]:
				xmin = 1258.6908
				xmax = 1259.0108
				text = "suitland"
			intervals [4487]:
				xmin = 1259.0108
				xmax = 1259.1608
				text = "high"
			intervals [4488]:
				xmin = 1259.1608
				xmax = 1259.3908
				text = "school"
			intervals [4489]:
				xmin = 1259.3908
				xmax = 1259.4908
				text = "had"
			intervals [4490]:
				xmin = 1259.4908
				xmax = 1259.5408
				text = "a"
			intervals [4491]:
				xmin = 1259.5408
				xmax = 1259.9708
				text = "crazy"
			intervals [4492]:
				xmin = 1259.9708
				xmax = 1260.3208
				text = "beef"
			intervals [4493]:
				xmin = 1260.3208
				xmax = 1261.072
				text = ""
			intervals [4494]:
				xmin = 1261.072
				xmax = 1261.232
				text = "and"
			intervals [4495]:
				xmin = 1261.232
				xmax = 1261.422
				text = "they"
			intervals [4496]:
				xmin = 1261.422
				xmax = 1261.5838
				text = ""
			intervals [4497]:
				xmin = 1261.5838
				xmax = 1261.9038
				text = "uh"
			intervals [4498]:
				xmin = 1261.9038
				xmax = 1262.2938
				text = "rdx-"
			intervals [4499]:
				xmin = 1262.2938
				xmax = 1262.3998
				text = ""
			intervals [4500]:
				xmin = 1262.3998
				xmax = 1262.6798
				text = "believe"
			intervals [4501]:
				xmin = 1262.6798
				xmax = 1262.7498
				text = "i"
			intervals [4502]:
				xmin = 1262.7498
				xmax = 1262.9498
				text = "believe"
			intervals [4503]:
				xmin = 1262.9498
				xmax = 1263.1798
				text = "rdx"
			intervals [4504]:
				xmin = 1263.1798
				xmax = 1263.2698
				text = "had"
			intervals [4505]:
				xmin = 1263.2698
				xmax = 1263.3698
				text = "a"
			intervals [4506]:
				xmin = 1263.3698
				xmax = 1263.5798
				text = "gun"
			intervals [4507]:
				xmin = 1263.5798
				xmax = 1263.7198
				text = "on"
			intervals [4508]:
				xmin = 1263.7198
				xmax = 1263.8098
				text = "him"
			intervals [4509]:
				xmin = 1263.8098
				xmax = 1264.5448
				text = ""
			intervals [4510]:
				xmin = 1264.5448
				xmax = 1264.7448
				text = "and"
			intervals [4511]:
				xmin = 1264.7448
				xmax = 1264.8248
				text = "i"
			intervals [4512]:
				xmin = 1264.8248
				xmax = 1265.0048
				text = "just"
			intervals [4513]:
				xmin = 1265.0048
				xmax = 1265.2148
				text = "told"
			intervals [4514]:
				xmin = 1265.2148
				xmax = 1265.3148
				text = "him"
			intervals [4515]:
				xmin = 1265.3148
				xmax = 1265.4648
				text = "let"
			intervals [4516]:
				xmin = 1265.4648
				xmax = 1265.5648
				text = "me"
			intervals [4517]:
				xmin = 1265.5648
				xmax = 1265.6948
				text = "out"
			intervals [4518]:
				xmin = 1265.6948
				xmax = 1265.7748
				text = "the"
			intervals [4519]:
				xmin = 1265.7748
				xmax = 1266.1648
				text = "car"
			intervals [4520]:
				xmin = 1266.1648
				xmax = 1266.4119
				text = ""
			intervals [4521]:
				xmin = 1266.4119
				xmax = 1266.5619
				text = "like"
			intervals [4522]:
				xmin = 1266.5619
				xmax = 1266.6319
				text = ""
			intervals [4523]:
				xmin = 1266.6319
				xmax = 1266.7119
				text = "the"
			intervals [4524]:
				xmin = 1266.7119
				xmax = 1267.0019
				text = "holy"
			intervals [4525]:
				xmin = 1267.0019
				xmax = 1267.3519
				text = "spirit"
			intervals [4526]:
				xmin = 1267.3519
				xmax = 1267.4619
				text = "of"
			intervals [4527]:
				xmin = 1267.4619
				xmax = 1267.8919
				text = "god"
			intervals [4528]:
				xmin = 1267.8919
				xmax = 1268.2226
				text = ""
			intervals [4529]:
				xmin = 1268.2226
				xmax = 1268.3526
				text = "you"
			intervals [4530]:
				xmin = 1268.3526
				xmax = 1268.4226
				text = "know"
			intervals [4531]:
				xmin = 1268.4226
				xmax = 1268.5126
				text = "i"
			intervals [4532]:
				xmin = 1268.5126
				xmax = 1268.7226
				text = "believe"
			intervals [4533]:
				xmin = 1268.7226
				xmax = 1268.7826
				text = "the"
			intervals [4534]:
				xmin = 1268.7826
				xmax = 1268.9626
				text = "holy"
			intervals [4535]:
				xmin = 1268.9626
				xmax = 1269.1826
				text = "spirit"
			intervals [4536]:
				xmin = 1269.1826
				xmax = 1269.2426
				text = "of"
			intervals [4537]:
				xmin = 1269.2426
				xmax = 1269.5226
				text = "god"
			intervals [4538]:
				xmin = 1269.5226
				xmax = 1269.8126
				text = "speaks"
			intervals [4539]:
				xmin = 1269.8126
				xmax = 1269.9526
				text = "to"
			intervals [4540]:
				xmin = 1269.9526
				xmax = 1270.4326
				text = "believers"
			intervals [4541]:
				xmin = 1270.4326
				xmax = 1270.5626
				text = "and"
			intervals [4542]:
				xmin = 1270.5626
				xmax = 1270.8226
				text = "although"
			intervals [4543]:
				xmin = 1270.8226
				xmax = 1270.9426
				text = "i"
			intervals [4544]:
				xmin = 1270.9426
				xmax = 1271.1326
				text = "was"
			intervals [4545]:
				xmin = 1271.1326
				xmax = 1271.2326
				text = "in"
			intervals [4546]:
				xmin = 1271.2326
				xmax = 1271.2926
				text = "a"
			intervals [4547]:
				xmin = 1271.2926
				xmax = 1271.7626
				text = "rebellious"
			intervals [4548]:
				xmin = 1271.7626
				xmax = 1271.9526
				text = "state"
			intervals [4549]:
				xmin = 1271.9526
				xmax = 1272.0126
				text = "of"
			intervals [4550]:
				xmin = 1272.0126
				xmax = 1272.3626
				text = "mind"
			intervals [4551]:
				xmin = 1272.3626
				xmax = 1272.4034
				text = ""
			intervals [4552]:
				xmin = 1272.4034
				xmax = 1272.5434
				text = "i"
			intervals [4553]:
				xmin = 1272.5434
				xmax = 1272.6934
				text = "was"
			intervals [4554]:
				xmin = 1272.6934
				xmax = 1272.9134
				text = "still"
			intervals [4555]:
				xmin = 1272.9134
				xmax = 1273.2734
				text = "saved"
			intervals [4556]:
				xmin = 1273.2734
				xmax = 1273.8528
				text = ""
			intervals [4557]:
				xmin = 1273.8528
				xmax = 1274.0928
				text = "and"
			intervals [4558]:
				xmin = 1274.0928
				xmax = 1274.2573
				text = ""
			intervals [4559]:
				xmin = 1274.2573
				xmax = 1274.4073
				text = "and"
			intervals [4560]:
				xmin = 1274.4073
				xmax = 1274.5173
				text = "there"
			intervals [4561]:
				xmin = 1274.5173
				xmax = 1274.6573
				text = "was"
			intervals [4562]:
				xmin = 1274.6573
				xmax = 1274.7073
				text = "a"
			intervals [4563]:
				xmin = 1274.7073
				xmax = 1275.1573
				text = "knowing"
			intervals [4564]:
				xmin = 1275.1573
				xmax = 1275.3073
				text = "to"
			intervals [4565]:
				xmin = 1275.3073
				xmax = 1275.5473
				text = "get"
			intervals [4566]:
				xmin = 1275.5473
				xmax = 1275.6873
				text = "out"
			intervals [4567]:
				xmin = 1275.6873
				xmax = 1275.7473
				text = "of"
			intervals [4568]:
				xmin = 1275.7473
				xmax = 1275.9073
				text = "that"
			intervals [4569]:
				xmin = 1275.9073
				xmax = 1276.2473
				text = "car"
			intervals [4570]:
				xmin = 1276.2473
				xmax = 1276.8105
				text = ""
			intervals [4571]:
				xmin = 1276.8105
				xmax = 1276.9605
				text = "and"
			intervals [4572]:
				xmin = 1276.9605
				xmax = 1277.0605
				text = "so"
			intervals [4573]:
				xmin = 1277.0605
				xmax = 1277.2005
				text = "they"
			intervals [4574]:
				xmin = 1277.2005
				xmax = 1277.3705
				text = "let"
			intervals [4575]:
				xmin = 1277.3705
				xmax = 1277.5405
				text = "me"
			intervals [4576]:
				xmin = 1277.5405
				xmax = 1277.7105
				text = "out"
			intervals [4577]:
				xmin = 1277.7105
				xmax = 1277.7705
				text = "and"
			intervals [4578]:
				xmin = 1277.7705
				xmax = 1277.8405
				text = "i"
			intervals [4579]:
				xmin = 1277.8405
				xmax = 1278.0005
				text = "just"
			intervals [4580]:
				xmin = 1278.0005
				xmax = 1278.2005
				text = "kind"
			intervals [4581]:
				xmin = 1278.2005
				xmax = 1278.2605
				text = "of"
			intervals [4582]:
				xmin = 1278.2605
				xmax = 1278.4905
				text = "stood"
			intervals [4583]:
				xmin = 1278.4905
				xmax = 1278.9205
				text = "around"
			intervals [4584]:
				xmin = 1278.9205
				xmax = 1279.0405
				text = "the"
			intervals [4585]:
				xmin = 1279.0405
				xmax = 1279.3611
				text = ""
			intervals [4586]:
				xmin = 1279.3611
				xmax = 1279.4711
				text = "the"
			intervals [4587]:
				xmin = 1279.4711
				xmax = 1279.8711
				text = "football"
			intervals [4588]:
				xmin = 1279.8711
				xmax = 1280.2311
				text = "game"
			intervals [4589]:
				xmin = 1280.2311
				xmax = 1280.607
				text = ""
			intervals [4590]:
				xmin = 1280.607
				xmax = 1280.777
				text = "by"
			intervals [4591]:
				xmin = 1280.777
				xmax = 1281.337
				text = "myself"
			intervals [4592]:
				xmin = 1281.337
				xmax = 1281.397
				text = "and"
			intervals [4593]:
				xmin = 1281.397
				xmax = 1281.527
				text = "they"
			intervals [4594]:
				xmin = 1281.527
				xmax = 1281.687
				text = "went"
			intervals [4595]:
				xmin = 1281.687
				xmax = 1281.837
				text = "off"
			intervals [4596]:
				xmin = 1281.837
				xmax = 1281.897
				text = "and"
			intervals [4597]:
				xmin = 1281.897
				xmax = 1282.087
				text = "did"
			intervals [4598]:
				xmin = 1282.087
				xmax = 1282.357
				text = "something"
			intervals [4599]:
				xmin = 1282.357
				xmax = 1282.797
				text = "stupid"
			intervals [4600]:
				xmin = 1282.797
				xmax = 1283.5733
				text = ""
			intervals [4601]:
				xmin = 1283.5733
				xmax = 1284.0033
				text = "so"
			intervals [4602]:
				xmin = 1284.0033
				xmax = 1284.1695
				text = ""
			intervals [4603]:
				xmin = 1284.1695
				xmax = 1284.2395
				text = "i"
			intervals [4604]:
				xmin = 1284.2395
				xmax = 1284.4695
				text = "i"
			intervals [4605]:
				xmin = 1284.4695
				xmax = 1284.6395
				text = "was"
			intervals [4606]:
				xmin = 1284.6395
				xmax = 1284.7495
				text = "at"
			intervals [4607]:
				xmin = 1284.7495
				xmax = 1284.9795
				text = "this"
			intervals [4608]:
				xmin = 1284.9795
				xmax = 1285.9195
				text = "crossroads"
			intervals [4609]:
				xmin = 1285.9195
				xmax = 1286.0885
				text = ""
			intervals [4610]:
				xmin = 1286.0885
				xmax = 1286.2985
				text = "as"
			intervals [4611]:
				xmin = 1286.2985
				xmax = 1286.4185
				text = "a"
			intervals [4612]:
				xmin = 1286.4185
				xmax = 1286.7885
				text = "um"
			intervals [4613]:
				xmin = 1286.7885
				xmax = 1287.5223
				text = ""
			intervals [4614]:
				xmin = 1287.5223
				xmax = 1287.9423
				text = "fourteen"
			intervals [4615]:
				xmin = 1287.9423
				xmax = 1288.0423
				text = "year"
			intervals [4616]:
				xmin = 1288.0423
				xmax = 1288.3423
				text = "old"
			intervals [4617]:
				xmin = 1288.3423
				xmax = 1288.6323
				text = "now"
			intervals [4618]:
				xmin = 1288.6323
				xmax = 1289.6312
				text = ""
			intervals [4619]:
				xmin = 1289.6312
				xmax = 1289.9312
				text = "and"
			intervals [4620]:
				xmin = 1289.9312
				xmax = 1290.0112
				text = "the"
			intervals [4621]:
				xmin = 1290.0112
				xmax = 1290.1212
				text = ""
			intervals [4622]:
				xmin = 1290.1212
				xmax = 1290.5912
				text = "thing"
			intervals [4623]:
				xmin = 1290.5912
				xmax = 1290.8269
				text = ""
			intervals [4624]:
				xmin = 1290.8269
				xmax = 1290.9169
				text = "the"
			intervals [4625]:
				xmin = 1290.9169
				xmax = 1291.1369
				text = "straw"
			intervals [4626]:
				xmin = 1291.1369
				xmax = 1291.2569
				text = "that"
			intervals [4627]:
				xmin = 1291.2569
				xmax = 1291.4469
				text = "broke"
			intervals [4628]:
				xmin = 1291.4469
				xmax = 1291.5269
				text = "the"
			intervals [4629]:
				xmin = 1291.5269
				xmax = 1291.7969
				text = "camel"
			intervals [4630]:
				xmin = 1291.7969
				xmax = 1291.8769
				text = "s"
			intervals [4631]:
				xmin = 1291.8769
				xmax = 1292.1369
				text = "back"
			intervals [4632]:
				xmin = 1292.1369
				xmax = 1292.2569
				text = "for"
			intervals [4633]:
				xmin = 1292.2569
				xmax = 1292.5569
				text = "me"
			intervals [4634]:
				xmin = 1292.5569
				xmax = 1292.6569
				text = "in"
			intervals [4635]:
				xmin = 1292.6569
				xmax = 1292.8869
				text = "high"
			intervals [4636]:
				xmin = 1292.8869
				xmax = 1293.3069
				text = "school"
			intervals [4637]:
				xmin = 1293.3069
				xmax = 1293.6961
				text = ""
			intervals [4638]:
				xmin = 1293.6961
				xmax = 1293.8261
				text = "where"
			intervals [4639]:
				xmin = 1293.8261
				xmax = 1293.8961
				text = "i"
			intervals [4640]:
				xmin = 1293.8961
				xmax = 1294.1861
				text = "turned"
			intervals [4641]:
				xmin = 1294.1861
				xmax = 1294.3161
				text = "my"
			intervals [4642]:
				xmin = 1294.3161
				xmax = 1294.7261
				text = "life"
			intervals [4643]:
				xmin = 1294.7261
				xmax = 1295.3281
				text = ""
			intervals [4644]:
				xmin = 1295.3281
				xmax = 1295.6781
				text = "uh"
			intervals [4645]:
				xmin = 1295.6781
				xmax = 1295.8881
				text = "from"
			intervals [4646]:
				xmin = 1295.8881
				xmax = 1296.0681
				text = "being"
			intervals [4647]:
				xmin = 1296.0681
				xmax = 1296.4581
				text = "rebellious"
			intervals [4648]:
				xmin = 1296.4581
				xmax = 1296.4881
				text = ""
			intervals [4649]:
				xmin = 1296.4881
				xmax = 1296.7881
				text = "toward"
			intervals [4650]:
				xmin = 1296.7881
				xmax = 1297.1181
				text = "god"
			intervals [4651]:
				xmin = 1297.1181
				xmax = 1297.3481
				text = "to"
			intervals [4652]:
				xmin = 1297.3481
				xmax = 1297.3781
				text = ""
			intervals [4653]:
				xmin = 1297.3781
				xmax = 1297.6381
				text = "um"
			intervals [4654]:
				xmin = 1297.6381
				xmax = 1297.7735
				text = ""
			intervals [4655]:
				xmin = 1297.7735
				xmax = 1298.3435
				text = "repenting"
			intervals [4656]:
				xmin = 1298.3435
				xmax = 1298.4135
				text = "is"
			intervals [4657]:
				xmin = 1298.4135
				xmax = 1298.5535
				text = "what"
			intervals [4658]:
				xmin = 1298.5535
				xmax = 1298.6535
				text = "we"
			intervals [4659]:
				xmin = 1298.6535
				xmax = 1298.9035
				text = "call"
			intervals [4660]:
				xmin = 1298.9035
				xmax = 1298.9735
				text = "it"
			intervals [4661]:
				xmin = 1298.9735
				xmax = 1299.0735
				text = "when"
			intervals [4662]:
				xmin = 1299.0735
				xmax = 1299.1535
				text = "we"
			intervals [4663]:
				xmin = 1299.1535
				xmax = 1299.1835
				text = ""
			intervals [4664]:
				xmin = 1299.1835
				xmax = 1299.4035
				text = "turn"
			intervals [4665]:
				xmin = 1299.4035
				xmax = 1299.5935
				text = "from"
			intervals [4666]:
				xmin = 1299.5935
				xmax = 1299.6935
				text = "our"
			intervals [4667]:
				xmin = 1299.6935
				xmax = 1299.9835
				text = "sin"
			intervals [4668]:
				xmin = 1299.9835
				xmax = 1300.1924
				text = ""
			intervals [4669]:
				xmin = 1300.1924
				xmax = 1300.3624
				text = "and"
			intervals [4670]:
				xmin = 1300.3624
				xmax = 1300.3924
				text = ""
			intervals [4671]:
				xmin = 1300.3924
				xmax = 1300.5524
				text = "and"
			intervals [4672]:
				xmin = 1300.5524
				xmax = 1300.7224
				text = "go"
			intervals [4673]:
				xmin = 1300.7224
				xmax = 1300.9824
				text = "back"
			intervals [4674]:
				xmin = 1300.9824
				xmax = 1301.1724
				text = "toward"
			intervals [4675]:
				xmin = 1301.1724
				xmax = 1301.3424
				text = "living"
			intervals [4676]:
				xmin = 1301.3424
				xmax = 1301.4824
				text = "for"
			intervals [4677]:
				xmin = 1301.4824
				xmax = 1301.8024
				text = "god"
			intervals [4678]:
				xmin = 1301.8024
				xmax = 1302.340
				text = ""
			intervals [4679]:
				xmin = 1302.340
				xmax = 1302.500
				text = "my"
			intervals [4680]:
				xmin = 1302.500
				xmax = 1302.740
				text = "twin"
			intervals [4681]:
				xmin = 1302.740
				xmax = 1303.150
				text = "towers"
			intervals [4682]:
				xmin = 1303.150
				xmax = 1303.570
				text = "fell"
			intervals [4683]:
				xmin = 1303.570
				xmax = 1304.565
				text = ""
			intervals [4684]:
				xmin = 1304.565
				xmax = 1304.775
				text = "uh"
			intervals [4685]:
				xmin = 1304.775
				xmax = 1304.985
				text = "my"
			intervals [4686]:
				xmin = 1304.985
				xmax = 1305.275
				text = "first"
			intervals [4687]:
				xmin = 1305.275
				xmax = 1305.585
				text = "tower"
			intervals [4688]:
				xmin = 1305.585
				xmax = 1305.775
				text = "was"
			intervals [4689]:
				xmin = 1305.775
				xmax = 1305.895
				text = "my"
			intervals [4690]:
				xmin = 1305.895
				xmax = 1306.095
				text = "older"
			intervals [4691]:
				xmin = 1306.095
				xmax = 1306.405
				text = "brother"
			intervals [4692]:
				xmin = 1306.405
				xmax = 1307.0064
				text = ""
			intervals [4693]:
				xmin = 1307.0064
				xmax = 1307.1864
				text = "he"
			intervals [4694]:
				xmin = 1307.1864
				xmax = 1307.4164
				text = "got"
			intervals [4695]:
				xmin = 1307.4164
				xmax = 1307.9064
				text = "arrest"
			intervals [4696]:
				xmin = 1307.9064
				xmax = 1308.1564
				text = "well"
			intervals [4697]:
				xmin = 1308.1564
				xmax = 1308.2654
				text = ""
			intervals [4698]:
				xmin = 1308.2654
				xmax = 1308.3654
				text = "he"
			intervals [4699]:
				xmin = 1308.3654
				xmax = 1308.6054
				text = "almost"
			intervals [4700]:
				xmin = 1308.6054
				xmax = 1308.7354
				text = "got"
			intervals [4701]:
				xmin = 1308.7354
				xmax = 1309.3654
				text = "arrested"
			intervals [4702]:
				xmin = 1309.3654
				xmax = 1309.4654
				text = "he"
			intervals [4703]:
				xmin = 1309.4654
				xmax = 1309.6054
				text = "got"
			intervals [4704]:
				xmin = 1309.6054
				xmax = 1309.6354
				text = ""
			intervals [4705]:
				xmin = 1309.6354
				xmax = 1309.8354
				text = "chewed"
			intervals [4706]:
				xmin = 1309.8354
				xmax = 1309.8954
				text = "up"
			intervals [4707]:
				xmin = 1309.8954
				xmax = 1310.0054
				text = "by"
			intervals [4708]:
				xmin = 1310.0054
				xmax = 1310.3654
				text = "police"
			intervals [4709]:
				xmin = 1310.3654
				xmax = 1310.6854
				text = "dogs"
			intervals [4710]:
				xmin = 1310.6854
				xmax = 1310.7754
				text = "in"
			intervals [4711]:
				xmin = 1310.7754
				xmax = 1310.8054
				text = "a"
			intervals [4712]:
				xmin = 1310.8054
				xmax = 1310.9454
				text = "high"
			intervals [4713]:
				xmin = 1310.9454
				xmax = 1311.2354
				text = "speed"
			intervals [4714]:
				xmin = 1311.2354
				xmax = 1311.8254
				text = "chase"
			intervals [4715]:
				xmin = 1311.8254
				xmax = 1312.9038
				text = ""
			intervals [4716]:
				xmin = 1312.9038
				xmax = 1313.2638
				text = "he"
			intervals [4717]:
				xmin = 1313.2638
				xmax = 1313.2938
				text = ""
			intervals [4718]:
				xmin = 1313.2938
				xmax = 1313.4838
				text = "got"
			intervals [4719]:
				xmin = 1313.4838
				xmax = 1313.6538
				text = "got"
			intervals [4720]:
				xmin = 1313.6538
				xmax = 1313.8938
				text = "kicked"
			intervals [4721]:
				xmin = 1313.8938
				xmax = 1313.9638
				text = "out"
			intervals [4722]:
				xmin = 1313.9638
				xmax = 1314.0238
				text = "of"
			intervals [4723]:
				xmin = 1314.0238
				xmax = 1314.1038
				text = "the"
			intervals [4724]:
				xmin = 1314.1038
				xmax = 1314.7838
				text = "house"
			intervals [4725]:
				xmin = 1314.7838
				xmax = 1314.9181
				text = ""
			intervals [4726]:
				xmin = 1314.9181
				xmax = 1315.1881
				text = "bail"
			intervals [4727]:
				xmin = 1315.1881
				xmax = 1315.5781
				text = "bondsmen"
			intervals [4728]:
				xmin = 1315.5781
				xmax = 1315.6881
				text = "were"
			intervals [4729]:
				xmin = 1315.6881
				xmax = 1315.9381
				text = "looking"
			intervals [4730]:
				xmin = 1315.9381
				xmax = 1316.1881
				text = "for"
			intervals [4731]:
				xmin = 1316.1881
				xmax = 1316.6181
				text = "him"
			intervals [4732]:
				xmin = 1316.6181
				xmax = 1317.8267
				text = ""
			intervals [4733]:
				xmin = 1317.8267
				xmax = 1318.0067
				text = "and"
			intervals [4734]:
				xmin = 1318.0067
				xmax = 1318.2767
				text = "then"
			intervals [4735]:
				xmin = 1318.2767
				xmax = 1318.4467
				text = "my"
			intervals [4736]:
				xmin = 1318.4467
				xmax = 1318.8067
				text = "second"
			intervals [4737]:
				xmin = 1318.8067
				xmax = 1319.0567
				text = "tower"
			intervals [4738]:
				xmin = 1319.0567
				xmax = 1319.1767
				text = "was"
			intervals [4739]:
				xmin = 1319.1767
				xmax = 1319.5167
				text = "tupac"
			intervals [4740]:
				xmin = 1319.5167
				xmax = 1319.8767
				text = "shakur"
			intervals [4741]:
				xmin = 1319.8767
				xmax = 1320.4006
				text = ""
			intervals [4742]:
				xmin = 1320.4006
				xmax = 1320.8106
				text = "so"
			intervals [4743]:
				xmin = 1320.8106
				xmax = 1321.5896
				text = ""
			intervals [4744]:
				xmin = 1321.5896
				xmax = 1321.7096
				text = "we"
			intervals [4745]:
				xmin = 1321.7096
				xmax = 1321.8296
				text = "used"
			intervals [4746]:
				xmin = 1321.8296
				xmax = 1321.8996
				text = "to"
			intervals [4747]:
				xmin = 1321.8996
				xmax = 1322.1296
				text = "listen"
			intervals [4748]:
				xmin = 1322.1296
				xmax = 1322.1996
				text = "to"
			intervals [4749]:
				xmin = 1322.1996
				xmax = 1322.4696
				text = "thug"
			intervals [4750]:
				xmin = 1322.4696
				xmax = 1322.7996
				text = "life"
			intervals [4751]:
				xmin = 1322.7996
				xmax = 1323.2196
				text = "tupac"
			intervals [4752]:
				xmin = 1323.2196
				xmax = 1323.7596
				text = "shakur"
			intervals [4753]:
				xmin = 1323.7596
				xmax = 1324.3023
				text = ""
			intervals [4754]:
				xmin = 1324.3023
				xmax = 1324.4923
				text = "you"
			intervals [4755]:
				xmin = 1324.4923
				xmax = 1324.8423
				text = "know"
			intervals [4756]:
				xmin = 1324.8423
				xmax = 1325.1023
				text = "this"
			intervals [4757]:
				xmin = 1325.1023
				xmax = 1325.1323
				text = ""
			intervals [4758]:
				xmin = 1325.1323
				xmax = 1325.6023
				text = "smoking"
			intervals [4759]:
				xmin = 1325.6023
				xmax = 1326.1723
				text = "weed"
			intervals [4760]:
				xmin = 1326.1723
				xmax = 1326.9523
				text = "drinking"
			intervals [4761]:
				xmin = 1326.9523
				xmax = 1326.9823
				text = ""
			intervals [4762]:
				xmin = 1326.9823
				xmax = 1327.1023
				text = "we"
			intervals [4763]:
				xmin = 1327.1023
				xmax = 1327.4823
				text = "listening"
			intervals [4764]:
				xmin = 1327.4823
				xmax = 1327.5423
				text = "to"
			intervals [4765]:
				xmin = 1327.5423
				xmax = 1328.1823
				text = "tupac"
			intervals [4766]:
				xmin = 1328.1823
				xmax = 1328.6283
				text = ""
			intervals [4767]:
				xmin = 1328.6283
				xmax = 1328.7883
				text = "and"
			intervals [4768]:
				xmin = 1328.7883
				xmax = 1328.9283
				text = "i"
			intervals [4769]:
				xmin = 1328.9283
				xmax = 1329.1683
				text = "remember"
			intervals [4770]:
				xmin = 1329.1683
				xmax = 1329.2983
				text = "when"
			intervals [4771]:
				xmin = 1329.2983
				xmax = 1329.4883
				text = "he"
			intervals [4772]:
				xmin = 1329.4883
				xmax = 1329.7183
				text = "got"
			intervals [4773]:
				xmin = 1329.7183
				xmax = 1330.2183
				text = "killed"
			intervals [4774]:
				xmin = 1330.2183
				xmax = 1330.4116
				text = ""
			intervals [4775]:
				xmin = 1330.4116
				xmax = 1330.5016
				text = "it"
			intervals [4776]:
				xmin = 1330.5016
				xmax = 1330.5916
				text = "was"
			intervals [4777]:
				xmin = 1330.5916
				xmax = 1330.7216
				text = "right"
			intervals [4778]:
				xmin = 1330.7216
				xmax = 1330.8616
				text = "after"
			intervals [4779]:
				xmin = 1330.8616
				xmax = 1331.0016
				text = "my"
			intervals [4780]:
				xmin = 1331.0016
				xmax = 1331.5016
				text = "birthday"
			intervals [4781]:
				xmin = 1331.5016
				xmax = 1332.1488
				text = ""
			intervals [4782]:
				xmin = 1332.1488
				xmax = 1332.3988
				text = "cause"
			intervals [4783]:
				xmin = 1332.3988
				xmax = 1332.5088
				text = "i"
			intervals [4784]:
				xmin = 1332.5088
				xmax = 1332.6688
				text = "was"
			intervals [4785]:
				xmin = 1332.6688
				xmax = 1332.8488
				text = "born"
			intervals [4786]:
				xmin = 1332.8488
				xmax = 1333.2288
				text = "september"
			intervals [4787]:
				xmin = 1333.2288
				xmax = 1333.4688
				text = "eighth"
			intervals [4788]:
				xmin = 1333.4688
				xmax = 1333.5288
				text = "and"
			intervals [4789]:
				xmin = 1333.5288
				xmax = 1333.6688
				text = "he"
			intervals [4790]:
				xmin = 1333.6688
				xmax = 1333.9088
				text = "died"
			intervals [4791]:
				xmin = 1333.9088
				xmax = 1334.0588
				text = "like"
			intervals [4792]:
				xmin = 1334.0588
				xmax = 1334.9688
				text = "september"
			intervals [4793]:
				xmin = 1334.9688
				xmax = 1335.351
				text = ""
			intervals [4794]:
				xmin = 1335.351
				xmax = 1335.841
				text = "thirteenth"
			intervals [4795]:
				xmin = 1335.841
				xmax = 1335.901
				text = "or"
			intervals [4796]:
				xmin = 1335.901
				xmax = 1335.941
				text = "s"
			intervals [4797]:
				xmin = 1335.941
				xmax = 1336.131
				text = "s"
			intervals [4798]:
				xmin = 1336.131
				xmax = 1336.301
				text = "like"
			intervals [4799]:
				xmin = 1336.301
				xmax = 1336.581
				text = "seven"
			intervals [4800]:
				xmin = 1336.581
				xmax = 1336.761
				text = "days"
			intervals [4801]:
				xmin = 1336.761
				xmax = 1336.811
				text = "or"
			intervals [4802]:
				xmin = 1336.811
				xmax = 1337.031
				text = "something"
			intervals [4803]:
				xmin = 1337.031
				xmax = 1337.171
				text = "after"
			intervals [4804]:
				xmin = 1337.171
				xmax = 1337.291
				text = "my"
			intervals [4805]:
				xmin = 1337.291
				xmax = 1337.651
				text = "birthday"
			intervals [4806]:
				xmin = 1337.651
				xmax = 1338.1048
				text = ""
			intervals [4807]:
				xmin = 1338.1048
				xmax = 1338.2148
				text = "in"
			intervals [4808]:
				xmin = 1338.2148
				xmax = 1338.4248
				text = "las"
			intervals [4809]:
				xmin = 1338.4248
				xmax = 1338.8348
				text = "vegas"
			intervals [4810]:
				xmin = 1338.8348
				xmax = 1338.8648
				text = ""
			intervals [4811]:
				xmin = 1338.8648
				xmax = 1338.9948
				text = "and"
			intervals [4812]:
				xmin = 1338.9948
				xmax = 1339.0248
				text = ""
			intervals [4813]:
				xmin = 1339.0248
				xmax = 1339.2348
				text = "like"
			intervals [4814]:
				xmin = 1339.2348
				xmax = 1339.3448
				text = "we"
			intervals [4815]:
				xmin = 1339.3448
				xmax = 1339.4048
				text = "were"
			intervals [4816]:
				xmin = 1339.4048
				xmax = 1339.7048
				text = "listening"
			intervals [4817]:
				xmin = 1339.7048
				xmax = 1339.7648
				text = "to"
			intervals [4818]:
				xmin = 1339.7648
				xmax = 1340.6448
				text = "wpgc"
			intervals [4819]:
				xmin = 1340.6448
				xmax = 1340.7148
				text = "and"
			intervals [4820]:
				xmin = 1340.7148
				xmax = 1340.8048
				text = "i"
			intervals [4821]:
				xmin = 1340.8048
				xmax = 1340.9648
				text = "was"
			intervals [4822]:
				xmin = 1340.9648
				xmax = 1341.1648
				text = "like"
			intervals [4823]:
				xmin = 1341.1648
				xmax = 1342.6594
				text = ""
			intervals [4824]:
				xmin = 1342.6594
				xmax = 1342.9094
				text = "pac"
			intervals [4825]:
				xmin = 1342.9094
				xmax = 1343.0794
				text = "is"
			intervals [4826]:
				xmin = 1343.0794
				xmax = 1343.1394
				text = ""
			intervals [4827]:
				xmin = 1343.1394
				xmax = 1343.6894
				text = "dead"
			intervals [4828]:
				xmin = 1343.6894
				xmax = 1343.953
				text = ""
			intervals [4829]:
				xmin = 1343.953
				xmax = 1344.113
				text = "and"
			intervals [4830]:
				xmin = 1344.113
				xmax = 1344.223
				text = "it"
			intervals [4831]:
				xmin = 1344.223
				xmax = 1344.463
				text = "just"
			intervals [4832]:
				xmin = 1344.463
				xmax = 1344.693
				text = "like"
			intervals [4833]:
				xmin = 1344.693
				xmax = 1344.773
				text = ""
			intervals [4834]:
				xmin = 1344.773
				xmax = 1344.963
				text = "we"
			intervals [4835]:
				xmin = 1344.963
				xmax = 1345.073
				text = "were"
			intervals [4836]:
				xmin = 1345.073
				xmax = 1345.283
				text = "all"
			intervals [4837]:
				xmin = 1345.283
				xmax = 1345.723
				text = "riding"
			intervals [4838]:
				xmin = 1345.723
				xmax = 1345.843
				text = "to"
			intervals [4839]:
				xmin = 1345.843
				xmax = 1346.143
				text = "rdx"
			intervals [4840]:
				xmin = 1346.143
				xmax = 1346.353
				text = "high"
			intervals [4841]:
				xmin = 1346.353
				xmax = 1346.573
				text = "school"
			intervals [4842]:
				xmin = 1346.573
				xmax = 1346.643
				text = "and"
			intervals [4843]:
				xmin = 1346.643
				xmax = 1346.793
				text = "we"
			intervals [4844]:
				xmin = 1346.793
				xmax = 1346.893
				text = "were"
			intervals [4845]:
				xmin = 1346.893
				xmax = 1347.173
				text = "just"
			intervals [4846]:
				xmin = 1347.173
				xmax = 1347.383
				text = "like"
			intervals [4847]:
				xmin = 1347.383
				xmax = 1348.5095
				text = ""
			intervals [4848]:
				xmin = 1348.5095
				xmax = 1348.6395
				text = "we"
			intervals [4849]:
				xmin = 1348.6395
				xmax = 1348.7395
				text = "were"
			intervals [4850]:
				xmin = 1348.7395
				xmax = 1348.8895
				text = "just"
			intervals [4851]:
				xmin = 1348.8895
				xmax = 1349.3895
				text = "so"
			intervals [4852]:
				xmin = 1349.3895
				xmax = 1349.7695
				text = "taken"
			intervals [4853]:
				xmin = 1349.7695
				xmax = 1350.1095
				text = "aback"
			intervals [4854]:
				xmin = 1350.1095
				xmax = 1350.3095
				text = "cause"
			intervals [4855]:
				xmin = 1350.3095
				xmax = 1350.7495
				text = "tupac"
			intervals [4856]:
				xmin = 1350.7495
				xmax = 1350.8895
				text = "was"
			intervals [4857]:
				xmin = 1350.8895
				xmax = 1351.0395
				text = "our"
			intervals [4858]:
				xmin = 1351.0395
				xmax = 1351.2295
				text = "role"
			intervals [4859]:
				xmin = 1351.2295
				xmax = 1351.5595
				text = "model"
			intervals [4860]:
				xmin = 1351.5595
				xmax = 1351.6736
				text = ""
			intervals [4861]:
				xmin = 1351.6736
				xmax = 1351.7936
				text = "you"
			intervals [4862]:
				xmin = 1351.7936
				xmax = 1351.8836
				text = "know"
			intervals [4863]:
				xmin = 1351.8836
				xmax = 1351.9736
				text = "what"
			intervals [4864]:
				xmin = 1351.9736
				xmax = 1352.0736
				text = "i'm"
			intervals [4865]:
				xmin = 1352.0736
				xmax = 1352.2636
				text = "saying"
			intervals [4866]:
				xmin = 1352.2636
				xmax = 1352.8455
				text = ""
			intervals [4867]:
				xmin = 1352.8455
				xmax = 1353.2955
				text = "so"
			intervals [4868]:
				xmin = 1353.2955
				xmax = 1353.449
				text = ""
			intervals [4869]:
				xmin = 1353.449
				xmax = 1353.599
				text = "i"
			intervals [4870]:
				xmin = 1353.599
				xmax = 1353.939
				text = "found"
			intervals [4871]:
				xmin = 1353.939
				xmax = 1354.589
				text = "myself"
			intervals [4872]:
				xmin = 1354.589
				xmax = 1355.6312
				text = ""
			intervals [4873]:
				xmin = 1355.6312
				xmax = 1355.8712
				text = "if"
			intervals [4874]:
				xmin = 1355.8712
				xmax = 1356.0212
				text = "the"
			intervals [4875]:
				xmin = 1356.0212
				xmax = 1356.2312
				text = "guy"
			intervals [4876]:
				xmin = 1356.2312
				xmax = 1356.4812
				text = "that"
			intervals [4877]:
				xmin = 1356.4812
				xmax = 1356.9812
				text = "invented"
			intervals [4878]:
				xmin = 1356.9812
				xmax = 1357.2012
				text = "thug"
			intervals [4879]:
				xmin = 1357.2012
				xmax = 1357.6312
				text = "life"
			intervals [4880]:
				xmin = 1357.6312
				xmax = 1357.8869
				text = ""
			intervals [4881]:
				xmin = 1357.8869
				xmax = 1358.0369
				text = "and"
			intervals [4882]:
				xmin = 1358.0369
				xmax = 1358.1869
				text = "was"
			intervals [4883]:
				xmin = 1358.1869
				xmax = 1358.4369
				text = "living"
			intervals [4884]:
				xmin = 1358.4369
				xmax = 1358.6069
				text = "this"
			intervals [4885]:
				xmin = 1358.6069
				xmax = 1358.9469
				text = "fast"
			intervals [4886]:
				xmin = 1358.9469
				xmax = 1359.1669
				text = "life"
			intervals [4887]:
				xmin = 1359.1669
				xmax = 1359.2569
				text = "in"
			intervals [4888]:
				xmin = 1359.2569
				xmax = 1359.3269
				text = "the"
			intervals [4889]:
				xmin = 1359.3269
				xmax = 1359.7269
				text = "streets"
			intervals [4890]:
				xmin = 1359.7269
				xmax = 1359.8194
				text = ""
			intervals [4891]:
				xmin = 1359.8194
				xmax = 1360.0694
				text = "he"
			intervals [4892]:
				xmin = 1360.0694
				xmax = 1360.4394
				text = "died"
			intervals [4893]:
				xmin = 1360.4394
				xmax = 1360.4694
				text = ""
			intervals [4894]:
				xmin = 1360.4694
				xmax = 1360.6294
				text = "and"
			intervals [4895]:
				xmin = 1360.6294
				xmax = 1360.7994
				text = "my"
			intervals [4896]:
				xmin = 1360.7994
				xmax = 1361.1094
				text = "older"
			intervals [4897]:
				xmin = 1361.1094
				xmax = 1361.5094
				text = "brother"
			intervals [4898]:
				xmin = 1361.5094
				xmax = 1361.7594
				text = "got"
			intervals [4899]:
				xmin = 1361.7594
				xmax = 1362.0194
				text = "caught"
			intervals [4900]:
				xmin = 1362.0194
				xmax = 1362.1994
				text = "up"
			intervals [4901]:
				xmin = 1362.1994
				xmax = 1362.7783
				text = ""
			intervals [4902]:
				xmin = 1362.7783
				xmax = 1362.9583
				text = "in"
			intervals [4903]:
				xmin = 1362.9583
				xmax = 1363.1083
				text = "this"
			intervals [4904]:
				xmin = 1363.1083
				xmax = 1363.4683
				text = "same"
			intervals [4905]:
				xmin = 1363.4683
				xmax = 1363.8783
				text = "stuff"
			intervals [4906]:
				xmin = 1363.8783
				xmax = 1363.9357
				text = ""
			intervals [4907]:
				xmin = 1363.9357
				xmax = 1364.0657
				text = "and"
			intervals [4908]:
				xmin = 1364.0657
				xmax = 1364.0957
				text = ""
			intervals [4909]:
				xmin = 1364.0957
				xmax = 1364.3157
				text = "he"
			intervals [4910]:
				xmin = 1364.3157
				xmax = 1364.4957
				text = "just"
			intervals [4911]:
				xmin = 1364.4957
				xmax = 1364.6957
				text = "got"
			intervals [4912]:
				xmin = 1364.6957
				xmax = 1364.7957
				text = "a"
			intervals [4913]:
				xmin = 1364.7957
				xmax = 1364.8801
				text = ""
			intervals [4914]:
				xmin = 1364.8801
				xmax = 1365.1201
				text = "chewed"
			intervals [4915]:
				xmin = 1365.1201
				xmax = 1365.1901
				text = "up"
			intervals [4916]:
				xmin = 1365.1901
				xmax = 1365.3101
				text = "by"
			intervals [4917]:
				xmin = 1365.3101
				xmax = 1365.6901
				text = "police"
			intervals [4918]:
				xmin = 1365.6901
				xmax = 1366.1301
				text = "dogs"
			intervals [4919]:
				xmin = 1366.1301
				xmax = 1366.2501
				text = "in"
			intervals [4920]:
				xmin = 1366.2501
				xmax = 1366.3301
				text = "the"
			intervals [4921]:
				xmin = 1366.3301
				xmax = 1367.2201
				text = "hospital"
			intervals [4922]:
				xmin = 1367.2201
				xmax = 1367.6032
				text = ""
			intervals [4923]:
				xmin = 1367.6032
				xmax = 1367.8532
				text = "kicked"
			intervals [4924]:
				xmin = 1367.8532
				xmax = 1367.9932
				text = "out"
			intervals [4925]:
				xmin = 1367.9932
				xmax = 1368.1132
				text = "the"
			intervals [4926]:
				xmin = 1368.1132
				xmax = 1368.4432
				text = "house"
			intervals [4927]:
				xmin = 1368.4432
				xmax = 1368.7316
				text = ""
			intervals [4928]:
				xmin = 1368.7316
				xmax = 1368.9116
				text = "what"
			intervals [4929]:
				xmin = 1368.9116
				xmax = 1368.9516
				text = "s"
			intervals [4930]:
				xmin = 1368.9516
				xmax = 1369.1916
				text = "about"
			intervals [4931]:
				xmin = 1369.1916
				xmax = 1369.2916
				text = "to"
			intervals [4932]:
				xmin = 1369.2916
				xmax = 1369.6516
				text = "happen"
			intervals [4933]:
				xmin = 1369.6516
				xmax = 1369.9716
				text = "to"
			intervals [4934]:
				xmin = 1369.9716
				xmax = 1370.5304
				text = ""
			intervals [4935]:
				xmin = 1370.5304
				xmax = 1371.7004
				text = "rdx"
			intervals [4936]:
				xmin = 1371.7004
				xmax = 1372.0665
				text = ""
			intervals [4937]:
				xmin = 1372.0665
				xmax = 1372.2465
				text = "<unk>"
			intervals [4938]:
				xmin = 1372.2465
				xmax = 1373.0204
				text = ""
			intervals [4939]:
				xmin = 1373.0204
				xmax = 1373.1804
				text = "so"
			intervals [4940]:
				xmin = 1373.1804
				xmax = 1373.3204
				text = "i"
			intervals [4941]:
				xmin = 1373.3204
				xmax = 1373.6704
				text = "remember"
			intervals [4942]:
				xmin = 1373.6704
				xmax = 1373.8504
				text = "i"
			intervals [4943]:
				xmin = 1373.8504
				xmax = 1374.0204
				text = "had"
			intervals [4944]:
				xmin = 1374.0204
				xmax = 1374.0804
				text = "a"
			intervals [4945]:
				xmin = 1374.0804
				xmax = 1374.5004
				text = "moment"
			intervals [4946]:
				xmin = 1374.5004
				xmax = 1374.6204
				text = "where"
			intervals [4947]:
				xmin = 1374.6204
				xmax = 1374.7204
				text = "i"
			intervals [4948]:
				xmin = 1374.7204
				xmax = 1374.9804
				text = "said"
			intervals [4949]:
				xmin = 1374.9804
				xmax = 1375.0804
				text = "you"
			intervals [4950]:
				xmin = 1375.0804
				xmax = 1375.3204
				text = "know"
			intervals [4951]:
				xmin = 1375.3204
				xmax = 1376.022
				text = ""
			intervals [4952]:
				xmin = 1376.022
				xmax = 1376.282
				text = "god"
			intervals [4953]:
				xmin = 1376.282
				xmax = 1376.392
				text = "if"
			intervals [4954]:
				xmin = 1376.392
				xmax = 1376.562
				text = "you're"
			intervals [4955]:
				xmin = 1376.562
				xmax = 1376.822
				text = "real"
			intervals [4956]:
				xmin = 1376.822
				xmax = 1377.022
				text = "show"
			intervals [4957]:
				xmin = 1377.022
				xmax = 1377.172
				text = "me"
			intervals [4958]:
				xmin = 1377.172
				xmax = 1377.282
				text = "you're"
			intervals [4959]:
				xmin = 1377.282
				xmax = 1377.502
				text = "real"
			intervals [4960]:
				xmin = 1377.502
				xmax = 1378.267
				text = ""
			intervals [4961]:
				xmin = 1378.267
				xmax = 1378.357
				text = "like"
			intervals [4962]:
				xmin = 1378.357
				xmax = 1378.417
				text = "i"
			intervals [4963]:
				xmin = 1378.417
				xmax = 1378.577
				text = "know"
			intervals [4964]:
				xmin = 1378.577
				xmax = 1378.907
				text = "last"
			intervals [4965]:
				xmin = 1378.907
				xmax = 1379.027
				text = "year"
			intervals [4966]:
				xmin = 1379.027
				xmax = 1379.087
				text = "i"
			intervals [4967]:
				xmin = 1379.087
				xmax = 1379.397
				text = "cursed"
			intervals [4968]:
				xmin = 1379.397
				xmax = 1379.547
				text = "you"
			intervals [4969]:
				xmin = 1379.547
				xmax = 1379.727
				text = "out"
			intervals [4970]:
				xmin = 1379.727
				xmax = 1379.877
				text = "but"
			intervals [4971]:
				xmin = 1379.877
				xmax = 1379.927
				text = "i"
			intervals [4972]:
				xmin = 1379.927
				xmax = 1380.147
				text = "mean"
			intervals [4973]:
				xmin = 1380.147
				xmax = 1380.7363
				text = ""
			intervals [4974]:
				xmin = 1380.7363
				xmax = 1380.9363
				text = "i"
			intervals [4975]:
				xmin = 1380.9363
				xmax = 1381.0663
				text = "i"
			intervals [4976]:
				xmin = 1381.0663
				xmax = 1381.2663
				text = "want"
			intervals [4977]:
				xmin = 1381.2663
				xmax = 1381.4063
				text = "a"
			intervals [4978]:
				xmin = 1381.4063
				xmax = 1381.5963
				text = "real"
			intervals [4979]:
				xmin = 1381.5963
				xmax = 1382.0263
				text = "relationship"
			intervals [4980]:
				xmin = 1382.0263
				xmax = 1382.1963
				text = "with"
			intervals [4981]:
				xmin = 1382.1963
				xmax = 1382.2963
				text = "you"
			intervals [4982]:
				xmin = 1382.2963
				xmax = 1382.3263
				text = ""
			intervals [4983]:
				xmin = 1382.3263
				xmax = 1382.5363
				text = "not"
			intervals [4984]:
				xmin = 1382.5363
				xmax = 1382.7763
				text = "some"
			intervals [4985]:
				xmin = 1382.7763
				xmax = 1383.0763
				text = "fake"
			intervals [4986]:
				xmin = 1383.0763
				xmax = 1383.6763
				text = "religion"
			intervals [4987]:
				xmin = 1383.6763
				xmax = 1383.9063
				text = "not"
			intervals [4988]:
				xmin = 1383.9063
				xmax = 1384.2763
				text = "some"
			intervals [4989]:
				xmin = 1384.2763
				xmax = 1385.2722
				text = ""
			intervals [4990]:
				xmin = 1385.2722
				xmax = 1385.4622
				text = "you"
			intervals [4991]:
				xmin = 1385.4622
				xmax = 1385.9822
				text = "know"
			intervals [4992]:
				xmin = 1385.9822
				xmax = 1386.0622
				text = ""
			intervals [4993]:
				xmin = 1386.0622
				xmax = 1386.4522
				text = "just"
			intervals [4994]:
				xmin = 1386.4522
				xmax = 1386.6084
				text = ""
			intervals [4995]:
				xmin = 1386.6084
				xmax = 1387.0084
				text = "saying"
			intervals [4996]:
				xmin = 1387.0084
				xmax = 1387.128
				text = ""
			intervals [4997]:
				xmin = 1387.128
				xmax = 1387.428
				text = "catchy"
			intervals [4998]:
				xmin = 1387.428
				xmax = 1387.698
				text = "church"
			intervals [4999]:
				xmin = 1387.698
				xmax = 1388.248
				text = "sayings"
			intervals [5000]:
				xmin = 1388.248
				xmax = 1388.388
				text = "and"
			intervals [5001]:
				xmin = 1388.388
				xmax = 1388.8708
				text = ""
			intervals [5002]:
				xmin = 1388.8708
				xmax = 1389.0008
				text = "i"
			intervals [5003]:
				xmin = 1389.0008
				xmax = 1389.3108
				text = "want"
			intervals [5004]:
				xmin = 1389.3108
				xmax = 1389.7608
				text = "something"
			intervals [5005]:
				xmin = 1389.7608
				xmax = 1390.2808
				text = "real"
			intervals [5006]:
				xmin = 1390.2808
				xmax = 1391.4117
				text = ""
			intervals [5007]:
				xmin = 1391.4117
				xmax = 1391.4417
				text = "or"
			intervals [5008]:
				xmin = 1391.4417
				xmax = 1391.6379
				text = ""
			intervals [5009]:
				xmin = 1391.6379
				xmax = 1391.6679
				text = "or"
			intervals [5010]:
				xmin = 1391.6679
				xmax = 1392.0179
				text = "i'm"
			intervals [5011]:
				xmin = 1392.0179
				xmax = 1392.4879
				text = "next"
			intervals [5012]:
				xmin = 1392.4879
				xmax = 1393.2865
				text = ""
			intervals [5013]:
				xmin = 1393.2865
				xmax = 1393.6265
				text = "and"
			intervals [5014]:
				xmin = 1393.6265
				xmax = 1393.8565
				text = "that"
			intervals [5015]:
				xmin = 1393.8565
				xmax = 1393.9465
				text = "s"
			intervals [5016]:
				xmin = 1393.9465
				xmax = 1394.3965
				text = "when"
			intervals [5017]:
				xmin = 1394.3965
				xmax = 1395.8267
				text = ""
			intervals [5018]:
				xmin = 1395.8267
				xmax = 1395.9667
				text = "i"
			intervals [5019]:
				xmin = 1395.9667
				xmax = 1396.3267
				text = "started"
			intervals [5020]:
				xmin = 1396.3267
				xmax = 1396.6867
				text = "um"
			intervals [5021]:
				xmin = 1396.6867
				xmax = 1396.7167
				text = ""
			intervals [5022]:
				xmin = 1396.7167
				xmax = 1396.9667
				text = "really"
			intervals [5023]:
				xmin = 1396.9667
				xmax = 1397.1667
				text = "paying"
			intervals [5024]:
				xmin = 1397.1667
				xmax = 1397.5467
				text = "attention"
			intervals [5025]:
				xmin = 1397.5467
				xmax = 1397.6567
				text = "in"
			intervals [5026]:
				xmin = 1397.6567
				xmax = 1398.0967
				text = "church"
			intervals [5027]:
				xmin = 1398.0967
				xmax = 1398.4166
				text = ""
			intervals [5028]:
				xmin = 1398.4166
				xmax = 1398.7066
				text = "started"
			intervals [5029]:
				xmin = 1398.7066
				xmax = 1399.0166
				text = "taking"
			intervals [5030]:
				xmin = 1399.0166
				xmax = 1399.1966
				text = "more"
			intervals [5031]:
				xmin = 1399.1966
				xmax = 1399.7366
				text = "notes"
			intervals [5032]:
				xmin = 1399.7366
				xmax = 1400.3019
				text = ""
			intervals [5033]:
				xmin = 1400.3019
				xmax = 1400.5419
				text = "and"
			intervals [5034]:
				xmin = 1400.5419
				xmax = 1400.7719
				text = "just"
			intervals [5035]:
				xmin = 1400.7719
				xmax = 1401.2719
				text = "started"
			intervals [5036]:
				xmin = 1401.2719
				xmax = 1401.5116
				text = ""
			intervals [5037]:
				xmin = 1401.5116
				xmax = 1401.8616
				text = "changing"
			intervals [5038]:
				xmin = 1401.8616
				xmax = 1402.0316
				text = "my"
			intervals [5039]:
				xmin = 1402.0316
				xmax = 1402.3516
				text = "life"
			intervals [5040]:
				xmin = 1402.3516
				xmax = 1402.4616
				text = "or"
			intervals [5041]:
				xmin = 1402.4616
				xmax = 1402.6916
				text = "god"
			intervals [5042]:
				xmin = 1402.6916
				xmax = 1402.9116
				text = "started"
			intervals [5043]:
				xmin = 1402.9116
				xmax = 1403.1316
				text = "changing"
			intervals [5044]:
				xmin = 1403.1316
				xmax = 1403.2216
				text = "my"
			intervals [5045]:
				xmin = 1403.2216
				xmax = 1403.4816
				text = "life"
			intervals [5046]:
				xmin = 1403.4816
				xmax = 1403.5416
				text = "or"
			intervals [5047]:
				xmin = 1403.5416
				xmax = 1403.6616
				text = "i"
			intervals [5048]:
				xmin = 1403.6616
				xmax = 1403.9916
				text = "started"
			intervals [5049]:
				xmin = 1403.9916
				xmax = 1404.3027
				text = ""
			intervals [5050]:
				xmin = 1404.3027
				xmax = 1404.6327
				text = "pulling"
			intervals [5051]:
				xmin = 1404.6327
				xmax = 1404.9427
				text = "back"
			intervals [5052]:
				xmin = 1404.9427
				xmax = 1405.1427
				text = "from"
			intervals [5053]:
				xmin = 1405.1427
				xmax = 1405.2827
				text = "some"
			intervals [5054]:
				xmin = 1405.2827
				xmax = 1405.3427
				text = "of"
			intervals [5055]:
				xmin = 1405.3427
				xmax = 1405.4827
				text = "those"
			intervals [5056]:
				xmin = 1405.4827
				xmax = 1405.8527
				text = "negative"
			intervals [5057]:
				xmin = 1405.8527
				xmax = 1406.3827
				text = "influences"
			intervals [5058]:
				xmin = 1406.3827
				xmax = 1406.5127
				text = "from"
			intervals [5059]:
				xmin = 1406.5127
				xmax = 1406.5927
				text = "my"
			intervals [5060]:
				xmin = 1406.5927
				xmax = 1407.1527
				text = "neighborhood"
			intervals [5061]:
				xmin = 1407.1527
				xmax = 1407.2327
				text = "i"
			intervals [5062]:
				xmin = 1407.2327
				xmax = 1407.5227
				text = "stopped"
			intervals [5063]:
				xmin = 1407.5227
				xmax = 1407.7527
				text = "hanging"
			intervals [5064]:
				xmin = 1407.7527
				xmax = 1407.8827
				text = "with"
			intervals [5065]:
				xmin = 1407.8827
				xmax = 1408.0427
				text = "them"
			intervals [5066]:
				xmin = 1408.0427
				xmax = 1408.1627
				text = "by"
			intervals [5067]:
				xmin = 1408.1627
				xmax = 1408.2527
				text = "the"
			intervals [5068]:
				xmin = 1408.2527
				xmax = 1408.7027
				text = "lockers"
			intervals [5069]:
				xmin = 1408.7027
				xmax = 1409.0297
				text = ""
			intervals [5070]:
				xmin = 1409.0297
				xmax = 1409.1797
				text = "i"
			intervals [5071]:
				xmin = 1409.1797
				xmax = 1409.4297
				text = "started"
			intervals [5072]:
				xmin = 1409.4297
				xmax = 1409.5897
				text = "going"
			intervals [5073]:
				xmin = 1409.5897
				xmax = 1409.6697
				text = "to"
			intervals [5074]:
				xmin = 1409.6697
				xmax = 1409.7597
				text = "the"
			intervals [5075]:
				xmin = 1409.7597
				xmax = 1410.1997
				text = "library"
			intervals [5076]:
				xmin = 1410.1997
				xmax = 1410.3897
				text = "reading"
			intervals [5077]:
				xmin = 1410.3897
				xmax = 1410.4697
				text = "the"
			intervals [5078]:
				xmin = 1410.4697
				xmax = 1410.8297
				text = "bible"
			intervals [5079]:
				xmin = 1410.8297
				xmax = 1410.9197
				text = "on"
			intervals [5080]:
				xmin = 1410.9197
				xmax = 1411.0897
				text = "my"
			intervals [5081]:
				xmin = 1411.0897
				xmax = 1411.5797
				text = "own"
			intervals [5082]:
				xmin = 1411.5797
				xmax = 1411.7297
				text = "wait"
			intervals [5083]:
				xmin = 1411.7297
				xmax = 1411.8397
				text = "til"
			intervals [5084]:
				xmin = 1411.8397
				xmax = 1411.8997
				text = "the"
			intervals [5085]:
				xmin = 1411.8997
				xmax = 1412.1497
				text = "first"
			intervals [5086]:
				xmin = 1412.1497
				xmax = 1412.3897
				text = "bell"
			intervals [5087]:
				xmin = 1412.3897
				xmax = 1412.5797
				text = "ring"
			intervals [5088]:
				xmin = 1412.5797
				xmax = 1412.6597
				text = "and"
			intervals [5089]:
				xmin = 1412.6597
				xmax = 1412.7397
				text = "i"
			intervals [5090]:
				xmin = 1412.7397
				xmax = 1412.8897
				text = "go"
			intervals [5091]:
				xmin = 1412.8897
				xmax = 1413.0997
				text = "straight"
			intervals [5092]:
				xmin = 1413.0997
				xmax = 1413.1997
				text = "to"
			intervals [5093]:
				xmin = 1413.1997
				xmax = 1413.9197
				text = "class"
			intervals [5094]:
				xmin = 1413.9197
				xmax = 1414.3469
				text = ""
			intervals [5095]:
				xmin = 1414.3469
				xmax = 1414.4169
				text = "and"
			intervals [5096]:
				xmin = 1414.4169
				xmax = 1414.5969
				text = "oh"
			intervals [5097]:
				xmin = 1414.5969
				xmax = 1414.7169
				text = "where"
			intervals [5098]:
				xmin = 1414.7169
				xmax = 1414.9669
				text = "you"
			intervals [5099]:
				xmin = 1414.9669
				xmax = 1415.0269
				text = "at"
			intervals [5100]:
				xmin = 1415.0269
				xmax = 1415.5869
				text = "rdx"
			intervals [5101]:
				xmin = 1415.5869
				xmax = 1415.6169
				text = ""
			intervals [5102]:
				xmin = 1415.6169
				xmax = 1415.8469
				text = "hey"
			intervals [5103]:
				xmin = 1415.8469
				xmax = 1415.9169
				text = ""
			intervals [5104]:
				xmin = 1415.9169
				xmax = 1416.0269
				text = "where"
			intervals [5105]:
				xmin = 1416.0269
				xmax = 1416.0569
				text = ""
			intervals [5106]:
				xmin = 1416.0569
				xmax = 1416.1469
				text = "you"
			intervals [5107]:
				xmin = 1416.1469
				xmax = 1416.5569
				text = ""
			intervals [5108]:
				xmin = 1416.5569
				xmax = 1416.6169
				text = "at"
			intervals [5109]:
				xmin = 1416.6169
[truncated: 4,177,785 more chars]
