# Supplementary material for: Considering Performance in the Automated and Manual Coding of Sociolinguistic Variables: Lessons From Variable (ING)
Source: Front Artif Intell. 2021 Apr 29;4:648543. doi: 10.3389/frai.2021.648543 (PMC8117961; doi:10.3389/frai.2021.648543)
Supplement: Supplementary file 6 [file Data_Sheet_6.ZIP › CORAAL_VARAligned_as_TextGrids_p2/DCB_se2_ag3_m_01_1.TextGrid]

File type = "ooTextFile"
Object class = "TextGrid"

xmin = 0.0
xmax = 4858.199909297052
tiers? <exists>
size = 4
item []:
	item [1]:
		class = "IntervalTier"
		name = "DCB_se2_ag3_m_01 - words"
		xmin = 0.0
		xmax = 4858.199909297052
		intervals: size = 15010
			intervals [1]:
				xmin = 0.0
				xmax = 1.6751
				text = ""
			intervals [2]:
				xmin = 1.6751
				xmax = 2.0051
				text = "july"
			intervals [3]:
				xmin = 2.0051
				xmax = 2.4951
				text = "seventh"
			intervals [4]:
				xmin = 2.4951
				xmax = 2.5251
				text = ""
			intervals [5]:
				xmin = 2.5251
				xmax = 2.9451
				text = "nineteen"
			intervals [6]:
				xmin = 2.9451
				xmax = 3.2451
				text = "eighty"
			intervals [7]:
				xmin = 3.2451
				xmax = 3.2751
				text = ""
			intervals [8]:
				xmin = 3.2751
				xmax = 3.4851
				text = "one"
			intervals [9]:
				xmin = 3.4851
				xmax = 3.9351
				text = "sixteen"
			intervals [10]:
				xmin = 3.9351
				xmax = 3.9951
				text = ""
			intervals [11]:
				xmin = 3.9951
				xmax = 4.3051
				text = "pm"
			intervals [12]:
				xmin = 4.3051
				xmax = 5.8242
				text = ""
			intervals [13]:
				xmin = 5.8242
				xmax = 6.2042
				text = "laugh"
			intervals [14]:
				xmin = 6.2042
				xmax = 8.0155
				text = ""
			intervals [15]:
				xmin = 8.0155
				xmax = 8.5455
				text = "mm-hm"
			intervals [16]:
				xmin = 8.5455
				xmax = 11.6247
				text = ""
			intervals [17]:
				xmin = 11.6247
				xmax = 11.8047
				text = "i"
			intervals [18]:
				xmin = 11.8047
				xmax = 12.1247
				text = "was"
			intervals [19]:
				xmin = 12.1247
				xmax = 12.3947
				text = "third"
			intervals [20]:
				xmin = 12.3947
				xmax = 12.5547
				text = "from"
			intervals [21]:
				xmin = 12.5547
				xmax = 12.7447
				text = "the"
			intervals [22]:
				xmin = 12.7447
				xmax = 13.0947
				text = "left"
			intervals [23]:
				xmin = 13.0947
				xmax = 13.1947
				text = "at"
			intervals [24]:
				xmin = 13.1947
				xmax = 13.5547
				text = "sibley"
			intervals [25]:
				xmin = 13.5547
				xmax = 14.0647
				text = "memorial"
			intervals [26]:
				xmin = 14.0647
				xmax = 14.5247
				text = "hospital"
			intervals [27]:
				xmin = 14.5247
				xmax = 14.6747
				text = "in"
			intervals [28]:
				xmin = 14.6747
				xmax = 15.1447
				text = "southeast"
			intervals [29]:
				xmin = 15.1447
				xmax = 15.4047
				text = "dc"
			intervals [30]:
				xmin = 15.4047
				xmax = 18.2102
				text = ""
			intervals [31]:
				xmin = 18.2102
				xmax = 18.6402
				text = "washington"
			intervals [32]:
				xmin = 18.6402
				xmax = 18.9302
				text = "dc"
			intervals [33]:
				xmin = 18.9302
				xmax = 19.1236
				text = ""
			intervals [34]:
				xmin = 19.1236
				xmax = 19.3436
				text = "yup"
			intervals [35]:
				xmin = 19.3436
				xmax = 22.8599
				text = ""
			intervals [36]:
				xmin = 22.8599
				xmax = 23.4199
				text = "deanwood"
			intervals [37]:
				xmin = 23.4199
				xmax = 24.2168
				text = ""
			intervals [38]:
				xmin = 24.2168
				xmax = 24.5168
				text = "mm-hm"
			intervals [39]:
				xmin = 24.5168
				xmax = 29.1396
				text = ""
			intervals [40]:
				xmin = 29.1396
				xmax = 29.3196
				text = "yup"
			intervals [41]:
				xmin = 29.3196
				xmax = 34.1072
				text = ""
			intervals [42]:
				xmin = 34.1072
				xmax = 34.6772
				text = "um"
			intervals [43]:
				xmin = 34.6772
				xmax = 34.9072
				text = "ten"
			intervals [44]:
				xmin = 34.9072
				xmax = 35.2672
				text = "years"
			intervals [45]:
				xmin = 35.2672
				xmax = 35.3972
				text = "in"
			intervals [46]:
				xmin = 35.3972
				xmax = 35.8972
				text = "baltimore"
			intervals [47]:
				xmin = 35.8972
				xmax = 36.3672
				text = "maryland"
			intervals [48]:
				xmin = 36.3672
				xmax = 36.8625
				text = ""
			intervals [49]:
				xmin = 36.8625
				xmax = 37.6325
				text = "um"
			intervals [50]:
				xmin = 37.6325
				xmax = 39.7995
				text = ""
			intervals [51]:
				xmin = 39.7995
				xmax = 40.2895
				text = "and"
			intervals [52]:
				xmin = 40.2895
				xmax = 40.3695
				text = "a"
			intervals [53]:
				xmin = 40.3695
				xmax = 41.3495
				text = "six"
			intervals [54]:
				xmin = 41.3495
				xmax = 41.6295
				text = "month"
			intervals [55]:
				xmin = 41.6295
				xmax = 42.3495
				text = "span"
			intervals [56]:
				xmin = 42.3495
				xmax = 42.3895
				text = ""
			intervals [57]:
				xmin = 42.3895
				xmax = 42.6495
				text = "in"
			intervals [58]:
				xmin = 42.6495
				xmax = 42.6895
				text = ""
			intervals [59]:
				xmin = 42.6895
				xmax = 43.1495
				text = "richmond"
			intervals [60]:
				xmin = 43.1495
				xmax = 43.6295
				text = "virginia"
			intervals [61]:
				xmin = 43.6295
				xmax = 51.944
				text = ""
			intervals [62]:
				xmin = 51.944
				xmax = 52.304
				text = "uh"
			intervals [63]:
				xmin = 52.304
				xmax = 52.794
				text = "started"
			intervals [64]:
				xmin = 52.794
				xmax = 52.854
				text = "at"
			intervals [65]:
				xmin = 52.854
				xmax = 53.754
				text = "rdx"
			intervals [66]:
				xmin = 53.754
				xmax = 54.354
				text = "university"
			intervals [67]:
				xmin = 54.354
				xmax = 54.384
				text = ""
			intervals [68]:
				xmin = 54.384
				xmax = 54.664
				text = "during"
			intervals [69]:
				xmin = 54.664
				xmax = 54.844
				text = "that"
			intervals [70]:
				xmin = 54.844
				xmax = 55.144
				text = "six"
			intervals [71]:
				xmin = 55.144
				xmax = 55.314
				text = "month"
			intervals [72]:
				xmin = 55.314
				xmax = 55.814
				text = "span"
			intervals [73]:
				xmin = 55.814
				xmax = 56.3419
				text = ""
			intervals [74]:
				xmin = 56.3419
				xmax = 56.6319
				text = "didn't"
			intervals [75]:
				xmin = 56.6319
				xmax = 56.9319
				text = "quite"
			intervals [76]:
				xmin = 56.9319
				xmax = 56.9619
				text = ""
			intervals [77]:
				xmin = 56.9619
				xmax = 57.3119
				text = "pan"
			intervals [78]:
				xmin = 57.3119
				xmax = 57.5419
				text = "out"
			intervals [79]:
				xmin = 57.5419
				xmax = 58.0093
				text = ""
			intervals [80]:
				xmin = 58.0093
				xmax = 58.2593
				text = "came"
			intervals [81]:
				xmin = 58.2593
				xmax = 58.4993
				text = "back"
			intervals [82]:
				xmin = 58.4993
				xmax = 58.9293
				text = "home"
			intervals [83]:
				xmin = 58.9293
				xmax = 58.9693
				text = ""
			intervals [84]:
				xmin = 58.9693
				xmax = 59.3193
				text = "and"
			intervals [85]:
				xmin = 59.3193
				xmax = 59.3493
				text = ""
			intervals [86]:
				xmin = 59.3493
				xmax = 59.5793
				text = "got"
			intervals [87]:
				xmin = 59.5793
				xmax = 59.6093
				text = ""
			intervals [88]:
				xmin = 59.6093
				xmax = 60.1693
				text = "my"
			intervals [89]:
				xmin = 60.1693
				xmax = 60.1993
				text = ""
			intervals [90]:
				xmin = 60.1993
				xmax = 60.5693
				text = "uh"
			intervals [91]:
				xmin = 60.5693
				xmax = 60.6193
				text = ""
			intervals [92]:
				xmin = 60.6193
				xmax = 60.8093
				text = "two"
			intervals [93]:
				xmin = 60.8093
				xmax = 61.1593
				text = "year"
			intervals [94]:
				xmin = 61.1593
				xmax = 61.6093
				text = "from"
			intervals [95]:
				xmin = 61.6093
				xmax = 61.6793
				text = ""
			intervals [96]:
				xmin = 61.6793
				xmax = 61.7693
				text = "rdx"
			intervals [97]:
				xmin = 61.7693
				xmax = 62.2893
				text = ""
			intervals [98]:
				xmin = 62.2893
				xmax = 62.6293
				text = "community"
			intervals [99]:
				xmin = 62.6293
				xmax = 63.0493
				text = "college"
			intervals [100]:
				xmin = 63.0493
				xmax = 64.2138
				text = ""
			intervals [101]:
				xmin = 64.2138
				xmax = 64.3338
				text = "have"
			intervals [102]:
				xmin = 64.3338
				xmax = 64.3738
				text = ""
			intervals [103]:
				xmin = 64.3738
				xmax = 64.6138
				text = "not"
			intervals [104]:
				xmin = 64.6138
				xmax = 65.2609
				text = ""
			intervals [105]:
				xmin = 65.2609
				xmax = 65.6609
				text = "finished"
			intervals [106]:
				xmin = 65.6609
				xmax = 66.0109
				text = "beyond"
			intervals [107]:
				xmin = 66.0109
				xmax = 66.3209
				text = "there"
			intervals [108]:
				xmin = 66.3209
				xmax = 66.5514
				text = ""
			intervals [109]:
				xmin = 66.5514
				xmax = 66.7014
				text = "it"
			intervals [110]:
				xmin = 66.7014
				xmax = 66.7614
				text = "s"
			intervals [111]:
				xmin = 66.7614
				xmax = 66.8314
				text = "a"
			intervals [112]:
				xmin = 66.8314
				xmax = 67.2014
				text = "goal"
			intervals [113]:
				xmin = 67.2014
				xmax = 77.8158
				text = ""
			intervals [114]:
				xmin = 77.8158
				xmax = 78.4158
				text = "<unk>"
			intervals [115]:
				xmin = 78.4158
				xmax = 79.3215
				text = ""
			intervals [116]:
				xmin = 79.3215
				xmax = 79.6815
				text = "so"
			intervals [117]:
				xmin = 79.6815
				xmax = 79.9015
				text = "i'm"
			intervals [118]:
				xmin = 79.9015
				xmax = 80.4515
				text = "currently"
			intervals [119]:
				xmin = 80.4515
				xmax = 80.4815
				text = ""
			intervals [120]:
				xmin = 80.4815
				xmax = 80.7315
				text = "the"
			intervals [121]:
				xmin = 80.7315
				xmax = 80.7815
				text = ""
			intervals [122]:
				xmin = 80.7815
				xmax = 81.2715
				text = "program"
			intervals [123]:
				xmin = 81.2715
				xmax = 81.8815
				text = "director"
			intervals [124]:
				xmin = 81.8815
				xmax = 82.4423
				text = ""
			intervals [125]:
				xmin = 82.4423
				xmax = 82.5423
				text = "at"
			intervals [126]:
				xmin = 82.5423
				xmax = 82.6623
				text = "the"
			intervals [127]:
				xmin = 82.6623
				xmax = 82.7523
				text = "rdx"
			intervals [128]:
				xmin = 82.7523
				xmax = 84.352
				text = ""
			intervals [129]:
				xmin = 84.352
				xmax = 86.212
				text = "rdx"
			intervals [130]:
				xmin = 86.212
				xmax = 96.9198
				text = ""
			intervals [131]:
				xmin = 96.9198
				xmax = 97.1398
				text = "father"
			intervals [132]:
				xmin = 97.1398
				xmax = 97.2798
				text = "was"
			intervals [133]:
				xmin = 97.2798
				xmax = 97.4598
				text = "born"
			intervals [134]:
				xmin = 97.4598
				xmax = 97.5398
				text = "in"
			intervals [135]:
				xmin = 97.5398
				xmax = 98.0298
				text = "cordele"
			intervals [136]:
				xmin = 98.0298
				xmax = 98.4998
				text = "georgia"
			intervals [137]:
				xmin = 98.4998
				xmax = 100.4006
				text = ""
			intervals [138]:
				xmin = 100.4006
				xmax = 100.4906
				text = "mm-hm"
			intervals [139]:
				xmin = 100.4906
				xmax = 101.8071
				text = ""
			intervals [140]:
				xmin = 101.8071
				xmax = 101.8971
				text = "mm-hm"
			intervals [141]:
				xmin = 101.8971
				xmax = 102.5548
				text = ""
			intervals [142]:
				xmin = 102.5548
				xmax = 102.8448
				text = "yup"
			intervals [143]:
				xmin = 102.8448
				xmax = 103.1456
				text = ""
			intervals [144]:
				xmin = 103.1456
				xmax = 103.7856
				text = "cordele"
			intervals [145]:
				xmin = 103.7856
				xmax = 103.8956
				text = ""
			intervals [146]:
				xmin = 103.8956
				xmax = 104.3656
				text = "georgia"
			intervals [147]:
				xmin = 104.3656
				xmax = 105.559
				text = ""
			intervals [148]:
				xmin = 105.559
				xmax = 106.939
				text = "<unk>"
			intervals [149]:
				xmin = 106.939
				xmax = 107.4568
				text = ""
			intervals [150]:
				xmin = 107.4568
				xmax = 107.8868
				text = "winston"
			intervals [151]:
				xmin = 107.8868
				xmax = 108.3268
				text = "salem"
			intervals [152]:
				xmin = 108.3268
				xmax = 108.5268
				text = "north"
			intervals [153]:
				xmin = 108.5268
				xmax = 108.9468
				text = "carolina"
			intervals [154]:
				xmin = 108.9468
				xmax = 111.904
				text = ""
			intervals [155]:
				xmin = 111.904
				xmax = 112.184
				text = "yup"
			intervals [156]:
				xmin = 112.184
				xmax = 112.6861
				text = ""
			intervals [157]:
				xmin = 112.6861
				xmax = 112.8861
				text = "just"
			intervals [158]:
				xmin = 112.8861
				xmax = 113.1061
				text = "starting"
			intervals [159]:
				xmin = 113.1061
				xmax = 113.1661
				text = "to"
			intervals [160]:
				xmin = 113.1661
				xmax = 113.2561
				text = "get"
			intervals [161]:
				xmin = 113.2561
				xmax = 113.3261
				text = "to"
			intervals [162]:
				xmin = 113.3261
				xmax = 113.4261
				text = "know"
			intervals [163]:
				xmin = 113.4261
				xmax = 113.5961
				text = "my"
			intervals [164]:
				xmin = 113.5961
				xmax = 113.8961
				text = "father"
			intervals [165]:
				xmin = 113.8961
				xmax = 113.9961
				text = "s"
			intervals [166]:
				xmin = 113.9961
				xmax = 114.1861
				text = "side"
			intervals [167]:
				xmin = 114.1861
				xmax = 114.2461
				text = "of"
			intervals [168]:
				xmin = 114.2461
				xmax = 114.3461
				text = "the"
			intervals [169]:
				xmin = 114.3461
				xmax = 114.7061
				text = "family"
			intervals [170]:
				xmin = 114.7061
				xmax = 114.7861
				text = ""
			intervals [171]:
				xmin = 114.7861
				xmax = 115.0761
				text = "too"
			intervals [172]:
				xmin = 115.0761
				xmax = 115.3748
				text = ""
			intervals [173]:
				xmin = 115.3748
				xmax = 115.4448
				text = "i"
			intervals [174]:
				xmin = 115.4448
				xmax = 115.6648
				text = "just"
			intervals [175]:
				xmin = 115.6648
				xmax = 117.1107
				text = ""
			intervals [176]:
				xmin = 117.1107
				xmax = 117.2507
				text = "uh"
			intervals [177]:
				xmin = 117.2507
				xmax = 117.3407
				text = "he"
			intervals [178]:
				xmin = 117.3407
				xmax = 117.4207
				text = "s"
			intervals [179]:
				xmin = 117.4207
				xmax = 117.4807
				text = "a"
			intervals [180]:
				xmin = 117.4807
				xmax = 117.9007
				text = "janitor"
			intervals [181]:
				xmin = 117.9007
				xmax = 118.0207
				text = "for"
			intervals [182]:
				xmin = 118.0207
				xmax = 118.2907
				text = "dc"
			intervals [183]:
				xmin = 118.2907
				xmax = 118.3207
				text = ""
			intervals [184]:
				xmin = 118.3207
				xmax = 118.6007
				text = "public"
			intervals [185]:
				xmin = 118.6007
				xmax = 119.4107
				text = "schools"
			intervals [186]:
				xmin = 119.4107
				xmax = 120.1251
				text = ""
			intervals [187]:
				xmin = 120.1251
				xmax = 120.3751
				text = "yup"
			intervals [188]:
				xmin = 120.3751
				xmax = 120.9971
				text = ""
			intervals [189]:
				xmin = 120.9971
				xmax = 121.5371
				text = "mm-hm"
			intervals [190]:
				xmin = 121.5371
				xmax = 121.6671
				text = "yeah"
			intervals [191]:
				xmin = 121.6671
				xmax = 121.8871
				text = "most"
			intervals [192]:
				xmin = 121.8871
				xmax = 122.2071
				text = "people"
			intervals [193]:
				xmin = 122.2071
				xmax = 122.5271
				text = "don't"
			intervals [194]:
				xmin = 122.5271
				xmax = 122.9341
				text = ""
			intervals [195]:
				xmin = 122.9341
				xmax = 123.3541
				text = "because"
			intervals [196]:
				xmin = 123.3541
				xmax = 123.4941
				text = "he"
			intervals [197]:
				xmin = 123.4941
				xmax = 123.6841
				text = "is"
			intervals [198]:
				xmin = 123.6841
				xmax = 123.9841
				text = "not"
			intervals [199]:
				xmin = 123.9841
				xmax = 124.1041
				text = "as"
			intervals [200]:
				xmin = 124.1041
				xmax = 124.5041
				text = "spoken"
			intervals [201]:
				xmin = 124.5041
				xmax = 124.7041
				text = "of"
			intervals [202]:
				xmin = 124.7041
				xmax = 125.0041
				text = "as"
			intervals [203]:
				xmin = 125.0041
				xmax = 125.0441
				text = ""
			intervals [204]:
				xmin = 125.0441
				xmax = 125.1541
				text = "th-"
			intervals [205]:
				xmin = 125.1541
				xmax = 125.2041
				text = ""
			intervals [206]:
				xmin = 125.2041
				xmax = 125.3541
				text = "my"
			intervals [207]:
				xmin = 125.3541
				xmax = 125.6341
				text = "mother"
			intervals [208]:
				xmin = 125.6341
				xmax = 125.7541
				text = "the"
			intervals [209]:
				xmin = 125.7541
				xmax = 125.8141
				text = ""
			intervals [210]:
				xmin = 125.8141
				xmax = 126.1141
				text = "queen"
			intervals [211]:
				xmin = 126.1141
				xmax = 127.440
				text = ""
			intervals [212]:
				xmin = 127.440
				xmax = 128.020
				text = "um"
			intervals [213]:
				xmin = 128.020
				xmax = 128.1834
				text = ""
			intervals [214]:
				xmin = 128.1834
				xmax = 128.3534
				text = "i"
			intervals [215]:
				xmin = 128.3534
				xmax = 128.7034
				text = "remember"
			intervals [216]:
				xmin = 128.7034
				xmax = 128.8634
				text = "when"
			intervals [217]:
				xmin = 128.8634
				xmax = 128.9434
				text = "i"
			intervals [218]:
				xmin = 128.9434
				xmax = 129.1234
				text = "went"
			intervals [219]:
				xmin = 129.1234
				xmax = 129.3234
				text = "away"
			intervals [220]:
				xmin = 129.3234
				xmax = 129.4334
				text = "to"
			intervals [221]:
				xmin = 129.4334
				xmax = 130.0334
				text = "school"
			intervals [222]:
				xmin = 130.0334
				xmax = 130.2424
				text = ""
			intervals [223]:
				xmin = 130.2424
				xmax = 130.5124
				text = "and"
			intervals [224]:
				xmin = 130.5124
				xmax = 130.5424
				text = ""
			intervals [225]:
				xmin = 130.5424
				xmax = 130.7324
				text = "i"
			intervals [226]:
				xmin = 130.7324
				xmax = 130.8424
				text = "had"
			intervals [227]:
				xmin = 130.8424
				xmax = 130.9124
				text = "a"
			intervals [228]:
				xmin = 130.9124
				xmax = 131.1024
				text = "friend"
			intervals [229]:
				xmin = 131.1024
				xmax = 131.1624
				text = "of"
			intervals [230]:
				xmin = 131.1624
				xmax = 131.3624
				text = "mine"
			intervals [231]:
				xmin = 131.3624
				xmax = 131.4224
				text = "s"
			intervals [232]:
				xmin = 131.4224
				xmax = 131.4524
				text = ""
			intervals [233]:
				xmin = 131.4524
				xmax = 131.5924
				text = "oh"
			intervals [234]:
				xmin = 131.5924
				xmax = 131.6524
				text = "i"
			intervals [235]:
				xmin = 131.6524
				xmax = 131.6924
				text = ""
			intervals [236]:
				xmin = 131.6924
				xmax = 131.8924
				text = "guess"
			intervals [237]:
				xmin = 131.8924
				xmax = 131.9824
				text = "your"
			intervals [238]:
				xmin = 131.9824
				xmax = 132.2324
				text = "mom"
			intervals [239]:
				xmin = 132.2324
				xmax = 132.2924
				text = "s"
			intervals [240]:
				xmin = 132.2924
				xmax = 132.4124
				text = "gonna"
			intervals [241]:
				xmin = 132.4124
				xmax = 132.5024
				text = "have"
			intervals [242]:
				xmin = 132.5024
				xmax = 132.5624
				text = "to"
			intervals [243]:
				xmin = 132.5624
				xmax = 132.6724
				text = "get"
			intervals [244]:
				xmin = 132.6724
				xmax = 132.7524
				text = "a"
			intervals [245]:
				xmin = 132.7524
				xmax = 133.1824
				text = "boyfriend"
			intervals [246]:
				xmin = 133.1824
				xmax = 133.5424
				text = "now"
			intervals [247]:
				xmin = 133.5424
				xmax = 134.3373
				text = ""
			intervals [248]:
				xmin = 134.3373
				xmax = 134.5573
				text = "hey"
			intervals [249]:
				xmin = 134.5573
				xmax = 134.7073
				text = "no"
			intervals [250]:
				xmin = 134.7073
				xmax = 134.8473
				text = "my"
			intervals [251]:
				xmin = 134.8473
				xmax = 135.1173
				text = "dad"
			intervals [252]:
				xmin = 135.1173
				xmax = 135.3273
				text = "lives"
			intervals [253]:
				xmin = 135.3273
				xmax = 135.3873
				text = "at"
			intervals [254]:
				xmin = 135.3873
				xmax = 135.8573
				text = "home"
			intervals [255]:
				xmin = 135.8573
				xmax = 136.333
				text = ""
			intervals [256]:
				xmin = 136.333
				xmax = 136.473
				text = "so"
			intervals [257]:
				xmin = 136.473
				xmax = 136.633
				text = "he"
			intervals [258]:
				xmin = 136.633
				xmax = 136.663
				text = "s"
			intervals [259]:
				xmin = 136.663
				xmax = 136.943
				text = "very"
			intervals [260]:
				xmin = 136.943
				xmax = 136.973
				text = ""
			intervals [261]:
				xmin = 136.973
				xmax = 137.153
				text = "c"
			intervals [262]:
				xmin = 137.153
				xmax = 137.4987
				text = ""
			intervals [263]:
				xmin = 137.4987
				xmax = 137.8587
				text = "yeah"
			intervals [264]:
				xmin = 137.8587
				xmax = 138.4293
				text = ""
			intervals [265]:
				xmin = 138.4293
				xmax = 138.9193
				text = "married"
			intervals [266]:
				xmin = 138.9193
				xmax = 139.3593
				text = "uh"
			intervals [267]:
				xmin = 139.3593
				xmax = 139.6798
				text = ""
			intervals [268]:
				xmin = 139.6798
				xmax = 140.1898
				text = "thir-"
			intervals [269]:
				xmin = 140.1898
				xmax = 140.3498
				text = ""
			intervals [270]:
				xmin = 140.3498
				xmax = 140.4598
				text = "um"
			intervals [271]:
				xmin = 140.4598
				xmax = 140.5398
				text = "uh"
			intervals [272]:
				xmin = 140.5398
				xmax = 140.5798
				text = ""
			intervals [273]:
				xmin = 140.5798
				xmax = 140.7498
				text = "i'm"
			intervals [274]:
				xmin = 140.7498
				xmax = 141.0398
				text = "thirty"
			intervals [275]:
				xmin = 141.0398
				xmax = 141.1098
				text = ""
			intervals [276]:
				xmin = 141.1098
				xmax = 141.4298
				text = "five"
			intervals [277]:
				xmin = 141.4298
				xmax = 141.6709
				text = ""
			intervals [278]:
				xmin = 141.6709
				xmax = 142.0009
				text = "thirty"
			intervals [279]:
				xmin = 142.0009
				xmax = 142.0309
				text = ""
			intervals [280]:
				xmin = 142.0309
				xmax = 142.2409
				text = "one"
			intervals [281]:
				xmin = 142.2409
				xmax = 142.5409
				text = "years"
			intervals [282]:
				xmin = 142.5409
				xmax = 144.2528
				text = ""
			intervals [283]:
				xmin = 144.2528
				xmax = 144.4728
				text = "thirty"
			intervals [284]:
				xmin = 144.4728
				xmax = 144.6428
				text = "one"
			intervals [285]:
				xmin = 144.6428
				xmax = 145.0928
				text = "years"
			intervals [286]:
				xmin = 145.0928
				xmax = 145.801
				text = ""
			intervals [287]:
				xmin = 145.801
				xmax = 146.191
				text = "yeah"
			intervals [288]:
				xmin = 146.191
				xmax = 147.4245
				text = ""
			intervals [289]:
				xmin = 147.4245
				xmax = 147.7245
				text = "yeah"
			intervals [290]:
				xmin = 147.7245
				xmax = 148.1918
				text = ""
			intervals [291]:
				xmin = 148.1918
				xmax = 148.4018
				text = "he"
			intervals [292]:
				xmin = 148.4018
				xmax = 148.7118
				text = "is"
			intervals [293]:
				xmin = 148.7118
				xmax = 149.2318
				text = "um"
			intervals [294]:
				xmin = 149.2318
				xmax = 149.7645
				text = ""
			intervals [295]:
				xmin = 149.7645
				xmax = 149.9045
				text = "so"
			intervals [296]:
				xmin = 149.9045
				xmax = 150.0045
				text = "there"
			intervals [297]:
				xmin = 150.0045
				xmax = 150.0845
				text = "s"
			intervals [298]:
				xmin = 150.0845
				xmax = 150.2045
				text = "two"
			intervals [299]:
				xmin = 150.2045
				xmax = 150.5045
				text = "sides"
			intervals [300]:
				xmin = 150.5045
				xmax = 150.5645
				text = "of"
			intervals [301]:
				xmin = 150.5645
				xmax = 150.6245
				text = "it"
			intervals [302]:
				xmin = 150.6245
				xmax = 150.7045
				text = "he"
			intervals [303]:
				xmin = 150.7045
				xmax = 150.7745
				text = "s"
			intervals [304]:
				xmin = 150.7745
				xmax = 151.0445
				text = "very"
			intervals [305]:
				xmin = 151.0445
				xmax = 151.5845
				text = "quiet"
			intervals [306]:
				xmin = 151.5845
				xmax = 151.9545
				text = "very"
			intervals [307]:
				xmin = 151.9545
				xmax = 152.3045
				text = "quiet"
			intervals [308]:
				xmin = 152.3045
				xmax = 152.7045
				text = "reserved"
			intervals [309]:
				xmin = 152.7045
				xmax = 153.1645
				text = "person"
			intervals [310]:
				xmin = 153.1645
				xmax = 154.3317
				text = ""
			intervals [311]:
				xmin = 154.3317
				xmax = 155.1617
				text = "no"
			intervals [312]:
				xmin = 155.1617
				xmax = 155.4688
				text = ""
			intervals [313]:
				xmin = 155.4688
				xmax = 156.1088
				text = "um"
			intervals [314]:
				xmin = 156.1088
				xmax = 156.2634
				text = ""
			intervals [315]:
				xmin = 156.2634
				xmax = 156.4734
				text = "but"
			intervals [316]:
				xmin = 156.4734
				xmax = 156.8634
				text = "then"
			intervals [317]:
				xmin = 156.8634
				xmax = 157.0534
				text = "we"
			intervals [318]:
				xmin = 157.0534
				xmax = 157.1434
				text = "have"
			intervals [319]:
				xmin = 157.1434
				xmax = 157.1734
				text = ""
			intervals [320]:
				xmin = 157.1734
				xmax = 157.8034
				text = "had"
			intervals [321]:
				xmin = 157.8034
				xmax = 158.6058
				text = ""
			intervals [322]:
				xmin = 158.6058
				xmax = 159.2058
				text = "our"
			intervals [323]:
				xmin = 159.2058
				xmax = 159.3958
				text = ""
			intervals [324]:
				xmin = 159.3958
				xmax = 159.5358
				text = "you"
			intervals [325]:
				xmin = 159.5358
				xmax = 159.7858
				text = "know"
			intervals [326]:
				xmin = 159.7858
				xmax = 159.8958
				text = ""
			intervals [327]:
				xmin = 159.8958
				xmax = 160.5758
				text = "relationship"
			intervals [328]:
				xmin = 160.5758
				xmax = 160.7258
				text = "has"
			intervals [329]:
				xmin = 160.7258
				xmax = 160.8958
				text = "had"
			intervals [330]:
				xmin = 160.8958
				xmax = 161.3858
				text = "its"
			intervals [331]:
				xmin = 161.3858
				xmax = 161.8099
				text = ""
			intervals [332]:
				xmin = 161.8099
				xmax = 162.2799
				text = "journey"
			intervals [333]:
				xmin = 162.2799
				xmax = 162.7146
				text = ""
			intervals [334]:
				xmin = 162.7146
				xmax = 162.8646
				text = "and"
			intervals [335]:
				xmin = 162.8646
				xmax = 163.2746
				text = "because"
			intervals [336]:
				xmin = 163.2746
				xmax = 163.3946
				text = "of"
			intervals [337]:
				xmin = 163.3946
				xmax = 163.6746
				text = "that"
			intervals [338]:
				xmin = 163.6746
				xmax = 164.0549
				text = ""
			intervals [339]:
				xmin = 164.0549
				xmax = 164.2349
				text = "and"
			intervals [340]:
				xmin = 164.2349
				xmax = 164.4549
				text = "i"
			intervals [341]:
				xmin = 164.4549
				xmax = 164.4849
				text = ""
			intervals [342]:
				xmin = 164.4849
				xmax = 164.6549
				text = "don't"
			intervals [343]:
				xmin = 164.6549
				xmax = 165.1049
				text = "always"
			intervals [344]:
				xmin = 165.1049
				xmax = 165.4949
				text = "speak"
			intervals [345]:
				xmin = 165.4949
				xmax = 166.0149
				text = "of"
			intervals [346]:
				xmin = 166.0149
				xmax = 166.8133
				text = ""
			intervals [347]:
				xmin = 166.8133
				xmax = 166.9633
				text = "my"
			intervals [348]:
				xmin = 166.9633
				xmax = 167.2933
				text = "father"
			intervals [349]:
				xmin = 167.2933
				xmax = 167.4033
				text = ""
			intervals [350]:
				xmin = 167.4033
				xmax = 167.7133
				text = "so"
			intervals [351]:
				xmin = 167.7133
				xmax = 168.4173
				text = ""
			intervals [352]:
				xmin = 168.4173
				xmax = 168.5573
				text = "we"
			intervals [353]:
				xmin = 168.5573
				xmax = 168.6373
				text = "at"
			intervals [354]:
				xmin = 168.6373
				xmax = 168.7273
				text = "a"
			intervals [355]:
				xmin = 168.7273
				xmax = 169.4827
				text = ""
			intervals [356]:
				xmin = 169.4827
				xmax = 169.7727
				text = "decent"
			intervals [357]:
				xmin = 169.7727
				xmax = 170.1727
				text = "place"
			intervals [358]:
				xmin = 170.1727
				xmax = 170.4192
				text = ""
			intervals [359]:
				xmin = 170.4192
				xmax = 170.6992
				text = "now"
			intervals [360]:
				xmin = 170.6992
				xmax = 170.8129
				text = ""
			intervals [361]:
				xmin = 170.8129
				xmax = 171.0729
				text = "but"
			intervals [362]:
				xmin = 171.0729
				xmax = 171.8674
				text = ""
			intervals [363]:
				xmin = 171.8674
				xmax = 171.8974
				text = "i"
			intervals [364]:
				xmin = 171.8974
				xmax = 172.0374
				text = "don't"
			intervals [365]:
				xmin = 172.0374
				xmax = 172.2874
				text = "speak"
			intervals [366]:
				xmin = 172.2874
				xmax = 172.3874
				text = "of"
			intervals [367]:
				xmin = 172.3874
				xmax = 172.4774
				text = "him"
			intervals [368]:
				xmin = 172.4774
				xmax = 172.5974
				text = "as"
			intervals [369]:
				xmin = 172.5974
				xmax = 172.8574
				text = "much"
			intervals [370]:
				xmin = 172.8574
				xmax = 173.1374
				text = "because"
			intervals [371]:
				xmin = 173.1374
				xmax = 173.2274
				text = "he"
			intervals [372]:
				xmin = 173.2274
				xmax = 173.4674
				text = "just"
			intervals [373]:
				xmin = 173.4674
				xmax = 173.6974
				text = "wasn't"
			intervals [374]:
				xmin = 173.6974
				xmax = 173.8874
				text = "as"
			intervals [375]:
				xmin = 173.8874
				xmax = 174.1274
				text = "much"
			intervals [376]:
				xmin = 174.1274
				xmax = 174.2174
				text = "of"
			intervals [377]:
				xmin = 174.2174
				xmax = 174.2774
				text = "a"
			intervals [378]:
				xmin = 174.2774
				xmax = 174.6974
				text = "part"
			intervals [379]:
				xmin = 174.6974
				xmax = 175.8051
				text = ""
			intervals [380]:
				xmin = 175.8051
				xmax = 175.9751
				text = "nah"
			intervals [381]:
				xmin = 175.9751
				xmax = 178.2431
				text = ""
			intervals [382]:
				xmin = 178.2431
				xmax = 178.6131
				text = "yup"
			intervals [383]:
				xmin = 178.6131
				xmax = 178.7831
				text = "she"
			intervals [384]:
				xmin = 178.7831
				xmax = 178.9831
				text = "was"
			intervals [385]:
				xmin = 178.9831
				xmax = 179.2931
				text = "a"
			intervals [386]:
				xmin = 179.2931
				xmax = 179.4531
				text = "uh"
			intervals [387]:
				xmin = 179.4531
				xmax = 179.8531
				text = "executive"
			intervals [388]:
				xmin = 179.8531
				xmax = 180.2831
				text = "assistant"
			intervals [389]:
				xmin = 180.2831
				xmax = 180.4031
				text = "for"
			intervals [390]:
				xmin = 180.4031
				xmax = 180.6531
				text = "dc"
			intervals [391]:
				xmin = 180.6531
				xmax = 180.9631
				text = "public"
			intervals [392]:
				xmin = 180.9631
				xmax = 181.5331
				text = "schools"
			intervals [393]:
				xmin = 181.5331
				xmax = 181.5931
				text = ""
			intervals [394]:
				xmin = 181.5931
				xmax = 181.7031
				text = "for"
			intervals [395]:
				xmin = 181.7031
				xmax = 181.8831
				text = "thirty"
			intervals [396]:
				xmin = 181.8831
				xmax = 183.074
				text = ""
			intervals [397]:
				xmin = 183.074
				xmax = 183.234
				text = "oh"
			intervals [398]:
				xmin = 183.234
				xmax = 183.454
				text = ""
			intervals [399]:
				xmin = 183.454
				xmax = 183.554
				text = "yeah"
			intervals [400]:
				xmin = 183.554
				xmax = 184.4563
				text = ""
			intervals [401]:
				xmin = 184.4563
				xmax = 185.0263
				text = "dcps"
			intervals [402]:
				xmin = 185.0263
				xmax = 185.2663
				text = "yup"
			intervals [403]:
				xmin = 185.2663
				xmax = 185.3402
				text = ""
			intervals [404]:
				xmin = 185.3402
				xmax = 185.5902
				text = "thirty"
			intervals [405]:
				xmin = 185.5902
				xmax = 185.8702
				text = "seven"
			intervals [406]:
				xmin = 185.8702
				xmax = 186.3602
				text = "years"
			intervals [407]:
				xmin = 186.3602
				xmax = 186.8145
				text = ""
			intervals [408]:
				xmin = 186.8145
				xmax = 186.9445
				text = "she"
			intervals [409]:
				xmin = 186.9445
				xmax = 187.1545
				text = "worked"
			intervals [410]:
				xmin = 187.1545
				xmax = 187.3245
				text = "all"
			intervals [411]:
				xmin = 187.3245
				xmax = 187.4145
				text = "over"
			intervals [412]:
				xmin = 187.4145
				xmax = 187.4845
				text = "the"
			intervals [413]:
				xmin = 187.4845
				xmax = 187.7545
				text = "place"
			intervals [414]:
				xmin = 187.7545
				xmax = 188.2945
				text = "superintendent"
			intervals [415]:
				xmin = 188.2945
				xmax = 188.3845
				text = "s"
			intervals [416]:
				xmin = 188.3845
				xmax = 188.8745
				text = "office"
			intervals [417]:
				xmin = 188.8745
				xmax = 189.0145
				text = "the"
			intervals [418]:
				xmin = 189.0145
				xmax = 189.4145
				text = "board"
			intervals [419]:
				xmin = 189.4145
				xmax = 189.4845
				text = ""
			intervals [420]:
				xmin = 189.4845
				xmax = 189.7445
				text = "of"
			intervals [421]:
				xmin = 189.7445
				xmax = 190.2645
				text = "education"
			intervals [422]:
				xmin = 190.2645
				xmax = 190.3345
				text = "s"
			intervals [423]:
				xmin = 190.3345
				xmax = 191.0745
				text = "office"
			intervals [424]:
				xmin = 191.0745
				xmax = 191.1045
				text = ""
			intervals [425]:
				xmin = 191.1045
				xmax = 191.3945
				text = "local"
			intervals [426]:
				xmin = 191.3945
				xmax = 192.2945
				text = "schools"
			intervals [427]:
				xmin = 192.2945
				xmax = 192.8938
				text = ""
			intervals [428]:
				xmin = 192.8938
				xmax = 192.9838
				text = "did"
			intervals [429]:
				xmin = 192.9838
				xmax = 193.0238
				text = "a"
			intervals [430]:
				xmin = 193.0238
				xmax = 193.2038
				text = "little"
			intervals [431]:
				xmin = 193.2038
				xmax = 193.2938
				text = "bit"
			intervals [432]:
				xmin = 193.2938
				xmax = 193.3538
				text = "of"
			intervals [433]:
				xmin = 193.3538
				xmax = 193.6838
				text = "everything"
			intervals [434]:
				xmin = 193.6838
				xmax = 199.9117
				text = ""
			intervals [435]:
				xmin = 199.9117
				xmax = 200.4217
				text = "mm-hm"
			intervals [436]:
				xmin = 200.4217
				xmax = 207.7255
				text = ""
			intervals [437]:
				xmin = 207.7255
				xmax = 208.0155
				text = "they"
			intervals [438]:
				xmin = 208.0155
				xmax = 208.3755
				text = "met"
			intervals [439]:
				xmin = 208.3755
				xmax = 208.4055
				text = ""
			intervals [440]:
				xmin = 208.4055
				xmax = 208.7255
				text = "uh"
			intervals [441]:
				xmin = 208.7255
				xmax = 209.0755
				text = "through"
			intervals [442]:
				xmin = 209.0755
				xmax = 209.6355
				text = "my"
			intervals [443]:
				xmin = 209.6355
				xmax = 209.8551
				text = ""
			intervals [444]:
				xmin = 209.8551
				xmax = 210.1151
				text = "uh"
			intervals [445]:
				xmin = 210.1151
				xmax = 210.5051
				text = "mother"
			intervals [446]:
				xmin = 210.5051
				xmax = 210.5451
				text = "s"
			intervals [447]:
				xmin = 210.5451
				xmax = 210.8951
				text = "sister"
			intervals [448]:
				xmin = 210.8951
				xmax = 211.7891
				text = ""
			intervals [449]:
				xmin = 211.7891
				xmax = 212.0891
				text = "and"
			intervals [450]:
				xmin = 212.0891
				xmax = 212.2291
				text = "my"
			intervals [451]:
				xmin = 212.2291
				xmax = 212.7591
				text = "father"
			intervals [452]:
				xmin = 212.7591
				xmax = 213.060
				text = ""
			intervals [453]:
				xmin = 213.060
				xmax = 213.300
				text = "was"
			intervals [454]:
				xmin = 213.300
				xmax = 213.710
				text = "friends"
			intervals [455]:
				xmin = 213.710
				xmax = 213.850
				text = "with"
			intervals [456]:
				xmin = 213.850
				xmax = 213.900
				text = "a"
			intervals [457]:
				xmin = 213.900
				xmax = 214.270
				text = "mutual"
			intervals [458]:
				xmin = 214.270
				xmax = 214.680
				text = "friend"
			intervals [459]:
				xmin = 214.680
				xmax = 214.8992
				text = ""
			intervals [460]:
				xmin = 214.8992
				xmax = 215.1292
				text = "and"
			intervals [461]:
				xmin = 215.1292
				xmax = 215.2692
				text = "when"
			intervals [462]:
				xmin = 215.2692
				xmax = 215.3892
				text = "they"
			intervals [463]:
				xmin = 215.3892
				xmax = 215.7492
				text = "moved"
			intervals [464]:
				xmin = 215.7492
				xmax = 216.0192
				text = "here"
			intervals [465]:
				xmin = 216.0192
				xmax = 216.1192
				text = "to"
			intervals [466]:
				xmin = 216.1192
				xmax = 216.6392
				text = "dc-"
			intervals [467]:
				xmin = 216.6392
				xmax = 217.057
				text = ""
			intervals [468]:
				xmin = 217.057
				xmax = 217.157
				text = "uh"
			intervals [469]:
				xmin = 217.157
				xmax = 217.317
				text = "my"
			intervals [470]:
				xmin = 217.317
				xmax = 217.597
				text = "mom"
			intervals [471]:
				xmin = 217.597
				xmax = 217.797
				text = "moved"
			intervals [472]:
				xmin = 217.797
				xmax = 217.867
				text = "to"
			intervals [473]:
				xmin = 217.867
				xmax = 218.287
				text = "dc"
			intervals [474]:
				xmin = 218.287
				xmax = 218.497
				text = "when"
			intervals [475]:
				xmin = 218.497
				xmax = 218.727
				text = "she"
			intervals [476]:
				xmin = 218.727
				xmax = 218.957
				text = "was"
			intervals [477]:
				xmin = 218.957
				xmax = 219.987
				text = "six"
			intervals [478]:
				xmin = 219.987
				xmax = 220.097
				text = "or"
			intervals [479]:
				xmin = 220.097
				xmax = 220.467
				text = "seven"
			intervals [480]:
				xmin = 220.467
				xmax = 221.107
				text = ""
			intervals [481]:
				xmin = 221.107
				xmax = 221.577
				text = "and"
			intervals [482]:
				xmin = 221.577
				xmax = 221.847
				text = "uh"
			intervals [483]:
				xmin = 221.847
				xmax = 221.907
				text = ""
			intervals [484]:
				xmin = 221.907
				xmax = 222.377
				text = "they"
			intervals [485]:
				xmin = 222.377
				xmax = 222.7872
				text = ""
			intervals [486]:
				xmin = 222.7872
				xmax = 223.0372
				text = "met"
			intervals [487]:
				xmin = 223.0372
				xmax = 223.1672
				text = "through"
			intervals [488]:
				xmin = 223.1672
				xmax = 223.3172
				text = "some"
			intervals [489]:
				xmin = 223.3172
				xmax = 223.6372
				text = "mutual"
			intervals [490]:
				xmin = 223.6372
				xmax = 224.0472
				text = "friends"
			intervals [491]:
				xmin = 224.0472
				xmax = 224.2072
				text = "went"
			intervals [492]:
				xmin = 224.2072
				xmax = 224.3372
				text = "out"
			intervals [493]:
				xmin = 224.3372
				xmax = 224.4772
				text = "on"
			intervals [494]:
				xmin = 224.4772
				xmax = 224.5372
				text = "a"
			intervals [495]:
				xmin = 224.5372
				xmax = 224.8172
				text = "date"
			intervals [496]:
				xmin = 224.8172
				xmax = 224.8472
				text = ""
			intervals [497]:
				xmin = 224.8472
				xmax = 225.0172
				text = "and"
			intervals [498]:
				xmin = 225.0172
				xmax = 225.7548
				text = ""
			intervals [499]:
				xmin = 225.7548
				xmax = 225.8348
				text = "the"
			intervals [500]:
				xmin = 225.8348
				xmax = 226.0048
				text = "rest"
			intervals [501]:
				xmin = 226.0048
				xmax = 226.1348
				text = "was"
			intervals [502]:
				xmin = 226.1348
				xmax = 226.5948
				text = "history"
			intervals [503]:
				xmin = 226.5948
				xmax = 227.0138
				text = ""
			intervals [504]:
				xmin = 227.0138
				xmax = 227.2738
				text = "here"
			intervals [505]:
				xmin = 227.2738
				xmax = 227.3038
				text = "i"
			intervals [506]:
				xmin = 227.3038
				xmax = 227.5638
				text = "am"
			intervals [507]:
				xmin = 227.5638
				xmax = 227.9206
				text = ""
			intervals [508]:
				xmin = 227.9206
				xmax = 228.0106
				text = "yup"
			intervals [509]:
				xmin = 228.0106
				xmax = 229.5979
				text = ""
			intervals [510]:
				xmin = 229.5979
				xmax = 229.8679
				text = "mm-hm"
			intervals [511]:
				xmin = 229.8679
				xmax = 230.344
				text = ""
			intervals [512]:
				xmin = 230.344
				xmax = 230.564
				text = "yeah"
			intervals [513]:
				xmin = 230.564
				xmax = 235.3834
				text = ""
			intervals [514]:
				xmin = 235.3834
				xmax = 235.6134
				text = "yeah"
			intervals [515]:
				xmin = 235.6134
				xmax = 235.9034
				text = "they"
			intervals [516]:
				xmin = 235.9034
				xmax = 236.0434
				text = "they"
			intervals [517]:
				xmin = 236.0434
				xmax = 236.2934
				text = "moved"
			intervals [518]:
				xmin = 236.2934
				xmax = 236.4434
				text = "there"
			intervals [519]:
				xmin = 236.4434
				xmax = 236.5934
				text = "from"
			intervals [520]:
				xmin = 236.5934
				xmax = 236.8234
				text = "winston"
			intervals [521]:
				xmin = 236.8234
				xmax = 237.0834
				text = "salem"
			intervals [522]:
				xmin = 237.0834
				xmax = 237.1734
				text = "like"
			intervals [523]:
				xmin = 237.1734
				xmax = 237.2034
				text = "i"
			intervals [524]:
				xmin = 237.2034
				xmax = 237.3834
				text = "said"
			intervals [525]:
				xmin = 237.3834
				xmax = 237.5034
				text = "she"
			intervals [526]:
				xmin = 237.5034
				xmax = 237.5934
				text = "was"
			intervals [527]:
				xmin = 237.5934
				xmax = 237.8234
				text = "about"
			intervals [528]:
				xmin = 237.8234
				xmax = 238.0934
				text = "six"
			intervals [529]:
				xmin = 238.0934
				xmax = 238.1534
				text = "or"
			intervals [530]:
				xmin = 238.1534
				xmax = 238.6434
				text = "seven"
			intervals [531]:
				xmin = 238.6434
				xmax = 239.0251
				text = ""
			intervals [532]:
				xmin = 239.0251
				xmax = 239.4551
				text = "um"
			intervals [533]:
				xmin = 239.4551
				xmax = 239.6951
				text = "just"
			intervals [534]:
				xmin = 239.6951
				xmax = 239.8051
				text = "to"
			intervals [535]:
				xmin = 239.8051
				xmax = 240.3451
				text = "pursue"
			intervals [536]:
				xmin = 240.3451
				xmax = 240.3751
				text = ""
			intervals [537]:
				xmin = 240.3751
				xmax = 240.5351
				text = "new"
			intervals [538]:
				xmin = 240.5351
				xmax = 241.3951
				text = "opportunities"
			intervals [539]:
				xmin = 241.3951
				xmax = 241.5551
				text = "new"
			intervals [540]:
				xmin = 241.5551
				xmax = 242.1951
				text = "things"
			intervals [541]:
				xmin = 242.1951
				xmax = 242.5331
				text = ""
			intervals [542]:
				xmin = 242.5331
				xmax = 242.9831
				text = "and"
			intervals [543]:
				xmin = 242.9831
				xmax = 243.3331
				text = "landed"
			intervals [544]:
				xmin = 243.3331
				xmax = 243.4431
				text = "in"
			intervals [545]:
				xmin = 243.4431
				xmax = 244.0931
				text = "dc"
			intervals [546]:
				xmin = 244.0931
				xmax = 244.3631
				text = "and"
			intervals [547]:
				xmin = 244.3631
				xmax = 244.4656
				text = ""
			intervals [548]:
				xmin = 244.4656
				xmax = 244.7456
				text = "and"
			intervals [549]:
				xmin = 244.7456
				xmax = 244.8556
				text = "my"
			intervals [550]:
				xmin = 244.8556
				xmax = 245.2956
				text = "mom"
			intervals [551]:
				xmin = 245.2956
				xmax = 245.5556
				text = "is"
			intervals [552]:
				xmin = 245.5556
				xmax = 245.8556
				text = "one"
			intervals [553]:
				xmin = 245.8556
				xmax = 246.6656
				text = "of"
			intervals [554]:
				xmin = 246.6656
				xmax = 248.3979
				text = ""
			intervals [555]:
				xmin = 248.3979
				xmax = 249.0079
				text = "five"
			intervals [556]:
				xmin = 249.0079
				xmax = 249.489
				text = ""
			intervals [557]:
				xmin = 249.489
				xmax = 249.629
				text = "one"
			intervals [558]:
				xmin = 249.629
				xmax = 249.689
				text = "of"
			intervals [559]:
				xmin = 249.689
				xmax = 250.119
				text = "five"
			intervals [560]:
				xmin = 250.119
				xmax = 250.6314
				text = ""
			intervals [561]:
				xmin = 250.6314
				xmax = 251.0114
				text = "and"
			intervals [562]:
				xmin = 251.0114
				xmax = 251.3114
				text = "uh"
			intervals [563]:
				xmin = 251.3114
				xmax = 251.3914
				text = ""
			intervals [564]:
				xmin = 251.3914
				xmax = 251.5514
				text = "they"
			intervals [565]:
				xmin = 251.5514
				xmax = 251.8814
				text = "just"
			intervals [566]:
				xmin = 251.8814
				xmax = 251.9114
				text = ""
			intervals [567]:
				xmin = 251.9114
				xmax = 252.0314
				text = "you"
			intervals [568]:
				xmin = 252.0314
				xmax = 252.2214
				text = "know"
			intervals [569]:
				xmin = 252.2214
				xmax = 252.2514
				text = ""
			intervals [570]:
				xmin = 252.2514
				xmax = 252.4914
				text = "wanted"
			intervals [571]:
				xmin = 252.4914
				xmax = 252.7114
				text = "to"
			intervals [572]:
				xmin = 252.7114
				xmax = 252.8614
				text = ""
			intervals [573]:
				xmin = 252.8614
				xmax = 253.1714
				text = "seek"
			intervals [574]:
				xmin = 253.1714
				xmax = 253.2814
				text = "some"
			intervals [575]:
				xmin = 253.2814
				xmax = 253.4214
				text = "new"
			intervals [576]:
				xmin = 253.4214
				xmax = 254.2314
				text = "opportunities"
			intervals [577]:
				xmin = 254.2314
				xmax = 254.8156
				text = ""
			intervals [578]:
				xmin = 254.8156
				xmax = 254.8756
				text = "and"
			intervals [579]:
				xmin = 254.8756
				xmax = 255.0556
				text = "came"
			intervals [580]:
				xmin = 255.0556
				xmax = 255.1356
				text = "to"
			intervals [581]:
				xmin = 255.1356
				xmax = 255.4756
				text = "dc"
			intervals [582]:
				xmin = 255.4756
				xmax = 256.9605
				text = ""
			intervals [583]:
				xmin = 256.9605
				xmax = 257.3005
				text = "um"
			intervals [584]:
				xmin = 257.3005
				xmax = 257.5705
				text = "same"
			intervals [585]:
				xmin = 257.5705
				xmax = 257.9805
				text = "deal"
			intervals [586]:
				xmin = 257.9805
				xmax = 258.1909
				text = ""
			intervals [587]:
				xmin = 258.1909
				xmax = 258.6609
				text = "um"
			intervals [588]:
				xmin = 258.6609
				xmax = 258.7509
				text = ""
			intervals [589]:
				xmin = 258.7509
				xmax = 258.9309
				text = "my"
			intervals [590]:
				xmin = 258.9309
				xmax = 259.2409
				text = "dad"
			intervals [591]:
				xmin = 259.2409
				xmax = 259.3909
				text = "is"
			intervals [592]:
				xmin = 259.3909
				xmax = 259.6409
				text = "one"
			intervals [593]:
				xmin = 259.6409
				xmax = 259.7809
				text = "of"
			intervals [594]:
				xmin = 259.7809
				xmax = 260.4809
				text = "sixteen"
			intervals [595]:
				xmin = 260.4809
				xmax = 261.2699
				text = ""
			intervals [596]:
				xmin = 261.2699
				xmax = 263.1099
				text = "<unk>"
			intervals [597]:
				xmin = 263.1099
				xmax = 263.2199
				text = ""
			intervals [598]:
				xmin = 263.2199
				xmax = 263.6899
				text = "yeah"
			intervals [599]:
				xmin = 263.6899
				xmax = 263.9743
				text = ""
			intervals [600]:
				xmin = 263.9743
				xmax = 264.2943
				text = "and"
			intervals [601]:
				xmin = 264.2943
				xmax = 264.7443
				text = "um"
			intervals [602]:
				xmin = 264.7443
				xmax = 264.8543
				text = ""
			intervals [603]:
				xmin = 264.8543
				xmax = 265.2043
				text = "just"
			intervals [604]:
				xmin = 265.2043
				xmax = 265.3443
				text = "in"
			intervals [605]:
				xmin = 265.3443
				xmax = 265.6943
				text = "search"
			intervals [606]:
				xmin = 265.6943
				xmax = 265.8643
				text = "of"
			intervals [607]:
				xmin = 265.8643
				xmax = 266.0643
				text = "some"
			intervals [608]:
				xmin = 266.0643
				xmax = 266.2443
				text = "new"
			intervals [609]:
				xmin = 266.2443
				xmax = 267.2143
				text = "opportunities"
			intervals [610]:
				xmin = 267.2143
				xmax = 267.2443
				text = ""
			intervals [611]:
				xmin = 267.2443
				xmax = 267.3543
				text = "to"
			intervals [612]:
				xmin = 267.3543
				xmax = 267.5043
				text = "do"
			intervals [613]:
				xmin = 267.5043
				xmax = 267.6543
				text = "some"
			intervals [614]:
				xmin = 267.6543
				xmax = 267.8043
				text = "new"
			intervals [615]:
				xmin = 267.8043
				xmax = 268.3143
				text = "things"
			intervals [616]:
				xmin = 268.3143
				xmax = 268.4943
				text = "and"
			intervals [617]:
				xmin = 268.4943
				xmax = 268.6043
				text = ""
			intervals [618]:
				xmin = 268.6043
				xmax = 268.7743
				text = "he"
			intervals [619]:
				xmin = 268.7743
				xmax = 269.0143
				text = "ended"
			intervals [620]:
				xmin = 269.0143
				xmax = 269.1643
				text = "up"
			intervals [621]:
				xmin = 269.1643
				xmax = 269.4343
				text = "coming"
			intervals [622]:
				xmin = 269.4343
				xmax = 269.5543
				text = "up"
			intervals [623]:
				xmin = 269.5543
				xmax = 269.5943
				text = ""
			intervals [624]:
				xmin = 269.5943
				xmax = 269.8243
				text = "with"
			intervals [625]:
				xmin = 269.8243
				xmax = 269.9843
				text = "a"
			intervals [626]:
				xmin = 269.9843
				xmax = 270.0143
				text = ""
			intervals [627]:
				xmin = 270.0143
				xmax = 270.2543
				text = "friend"
			intervals [628]:
				xmin = 270.2543
				xmax = 270.3243
				text = "of"
			intervals [629]:
				xmin = 270.3243
				xmax = 270.3643
				text = ""
			intervals [630]:
				xmin = 270.3643
				xmax = 270.7943
				text = "his"
			intervals [631]:
				xmin = 270.7943
				xmax = 271.3787
				text = ""
			intervals [632]:
				xmin = 271.3787
				xmax = 271.6387
				text = "and"
			intervals [633]:
				xmin = 271.6387
				xmax = 271.6687
				text = ""
			intervals [634]:
				xmin = 271.6687
				xmax = 272.1387
				text = "was"
			intervals [635]:
				xmin = 272.1387
				xmax = 273.461
				text = ""
			intervals [636]:
				xmin = 273.461
				xmax = 273.721
				text = "yeah"
			intervals [637]:
				xmin = 273.721
				xmax = 274.041
				text = "yeah"
			intervals [638]:
				xmin = 274.041
				xmax = 274.101
				text = "yeah"
			intervals [639]:
				xmin = 274.101
				xmax = 274.241
				text = "so"
			intervals [640]:
				xmin = 274.241
				xmax = 274.441
				text = "he"
			intervals [641]:
				xmin = 274.441
				xmax = 274.791
				text = "was"
			intervals [642]:
				xmin = 274.791
				xmax = 275.4028
				text = ""
			intervals [643]:
				xmin = 275.4028
				xmax = 275.6628
				text = "yeah"
			intervals [644]:
				xmin = 275.6628
				xmax = 275.6928
				text = ""
			intervals [645]:
				xmin = 275.6928
				xmax = 276.2628
				text = "he"
			intervals [646]:
				xmin = 276.2628
				xmax = 276.3028
				text = ""
			intervals [647]:
				xmin = 276.3028
				xmax = 277.1428
				text = "was"
			intervals [648]:
				xmin = 277.1428
				xmax = 277.1728
				text = ""
			intervals [649]:
				xmin = 277.1728
				xmax = 277.3728
				text = "a"
			intervals [650]:
				xmin = 277.3728
				xmax = 277.6728
				text = "little"
			intervals [651]:
				xmin = 277.6728
				xmax = 278.0228
				text = "bit"
			intervals [652]:
				xmin = 278.0228
				xmax = 278.2627
				text = ""
			intervals [653]:
				xmin = 278.2627
				xmax = 278.4427
				text = "let"
			intervals [654]:
				xmin = 278.4427
				xmax = 278.4727
				text = "s"
			intervals [655]:
				xmin = 278.4727
				xmax = 278.8127
				text = "see"
			intervals [656]:
				xmin = 278.8127
				xmax = 278.9845
				text = ""
			intervals [657]:
				xmin = 278.9845
				xmax = 279.1245
				text = "when"
			intervals [658]:
				xmin = 279.1245
				xmax = 279.4845
				text = "they"
			intervals [659]:
				xmin = 279.4845
				xmax = 282.4007
				text = ""
			intervals [660]:
				xmin = 282.4007
				xmax = 283.4607
				text = "twenties"
			intervals [661]:
				xmin = 283.4607
				xmax = 283.6285
				text = ""
			intervals [662]:
				xmin = 283.6285
				xmax = 283.7685
				text = "when"
			intervals [663]:
				xmin = 283.7685
				xmax = 283.8985
				text = "they"
			intervals [664]:
				xmin = 283.8985
				xmax = 284.2085
				text = "met"
			intervals [665]:
				xmin = 284.2085
				xmax = 285.2559
				text = ""
			intervals [666]:
				xmin = 285.2559
				xmax = 285.5659
				text = "yeah"
			intervals [667]:
				xmin = 285.5659
				xmax = 285.5959
				text = ""
			intervals [668]:
				xmin = 285.5959
				xmax = 285.7559
				text = "met"
			intervals [669]:
				xmin = 285.7559
				xmax = 285.918
				text = ""
			intervals [670]:
				xmin = 285.918
				xmax = 286.158
				text = "mid"
			intervals [671]:
				xmin = 286.158
				xmax = 286.248
				text = "to"
			intervals [672]:
				xmin = 286.248
				xmax = 286.418
				text = "late"
			intervals [673]:
				xmin = 286.418
				xmax = 286.758
				text = "twenties"
			intervals [674]:
				xmin = 286.758
				xmax = 286.848
				text = "when"
			intervals [675]:
				xmin = 286.848
				xmax = 286.938
				text = "they"
			intervals [676]:
				xmin = 286.938
				xmax = 287.198
				text = "met"
			intervals [677]:
				xmin = 287.198
				xmax = 287.6526
				text = ""
			intervals [678]:
				xmin = 287.6526
				xmax = 287.9626
				text = "and"
			intervals [679]:
				xmin = 287.9626
				xmax = 288.5326
				text = "um"
			intervals [680]:
				xmin = 288.5326
				xmax = 289.5792
				text = ""
			intervals [681]:
				xmin = 289.5792
				xmax = 289.7392
				text = "yeah"
			intervals [682]:
				xmin = 289.7392
				xmax = 289.8792
				text = "cause"
			intervals [683]:
				xmin = 289.8792
				xmax = 289.9992
				text = "they"
			intervals [684]:
				xmin = 289.9992
				xmax = 290.0692
				text = "were"
			intervals [685]:
				xmin = 290.0692
				xmax = 290.2892
				text = "all"
			intervals [686]:
				xmin = 290.2892
				xmax = 290.6192
				text = "family"
			intervals [687]:
				xmin = 290.6192
				xmax = 290.8092
				text = "all"
			intervals [688]:
				xmin = 290.8092
				xmax = 291.0792
				text = "my"
			intervals [689]:
				xmin = 291.0792
				xmax = 291.3692
				text = "other"
			intervals [690]:
				xmin = 291.3692
				xmax = 291.6476
				text = ""
			intervals [691]:
				xmin = 291.6476
				xmax = 291.9176
				text = "family"
			intervals [692]:
				xmin = 291.9176
				xmax = 291.9876
				text = "on"
			intervals [693]:
				xmin = 291.9876
				xmax = 292.1676
				text = "his"
			intervals [694]:
				xmin = 292.1676
				xmax = 292.3776
				text = "side"
			intervals [695]:
				xmin = 292.3776
				xmax = 292.5876
				text = "is"
			intervals [696]:
				xmin = 292.5876
				xmax = 292.9776
				text = "basically"
			intervals [697]:
				xmin = 292.9776
				xmax = 293.1876
				text = "still"
			intervals [698]:
				xmin = 293.1876
				xmax = 293.3976
				text = "down"
			intervals [699]:
				xmin = 293.3976
				xmax = 293.6676
				text = "south"
			intervals [700]:
				xmin = 293.6676
				xmax = 294.3241
				text = ""
			intervals [701]:
				xmin = 294.3241
				xmax = 294.4241
				text = "he"
			intervals [702]:
				xmin = 294.4241
				xmax = 294.5641
				text = "s"
			intervals [703]:
				xmin = 294.5641
				xmax = 294.5941
				text = "a"
			intervals [704]:
				xmin = 294.5941
				xmax = 294.9431
				text = ""
			intervals [705]:
				xmin = 294.9431
				xmax = 295.2031
				text = "one"
			intervals [706]:
				xmin = 295.2031
				xmax = 295.3431
				text = "of"
			intervals [707]:
				xmin = 295.3431
				xmax = 295.6705
				text = ""
			intervals [708]:
				xmin = 295.6705
				xmax = 296.1305
				text = "three"
			intervals [709]:
				xmin = 296.1305
				xmax = 296.1605
				text = ""
			intervals [710]:
				xmin = 296.1605
				xmax = 296.2505
				text = "who"
			intervals [711]:
				xmin = 296.2505
				xmax = 296.2805
				text = ""
			intervals [712]:
				xmin = 296.2805
				xmax = 296.5505
				text = "came"
			intervals [713]:
				xmin = 296.5505
				xmax = 296.6705
				text = "up"
			intervals [714]:
				xmin = 296.6705
				xmax = 296.7105
				text = ""
			intervals [715]:
				xmin = 296.7105
				xmax = 296.9305
				text = "north"
			intervals [716]:
				xmin = 296.9305
				xmax = 297.6589
				text = ""
			intervals [717]:
				xmin = 297.6589
				xmax = 297.7589
				text = "in"
			intervals [718]:
				xmin = 297.7589
				xmax = 298.3689
				text = "cordele"
			intervals [719]:
				xmin = 298.3689
				xmax = 298.5402
				text = ""
			intervals [720]:
				xmin = 298.5402
				xmax = 299.2002
				text = "cordele"
			intervals [721]:
				xmin = 299.2002
				xmax = 299.5907
				text = ""
			intervals [722]:
				xmin = 299.5907
				xmax = 300.4107
				text = "raleigh"
			intervals [723]:
				xmin = 300.4107
				xmax = 300.9311
				text = ""
			intervals [724]:
				xmin = 300.9311
				xmax = 301.5711
				text = "um"
			intervals [725]:
				xmin = 301.5711
				xmax = 303.1667
				text = ""
			intervals [726]:
				xmin = 303.1667
				xmax = 303.4067
				text = "couple"
			intervals [727]:
				xmin = 303.4067
				xmax = 303.5567
				text = "other"
			intervals [728]:
				xmin = 303.5567
				xmax = 303.9867
				text = "places"
			intervals [729]:
				xmin = 303.9867
				xmax = 304.3767
				text = "down"
			intervals [730]:
				xmin = 304.3767
				xmax = 304.4067
				text = ""
			intervals [731]:
				xmin = 304.4067
				xmax = 304.6467
				text = "around"
			intervals [732]:
				xmin = 304.6467
				xmax = 304.9567
				text = "about"
			intervals [733]:
				xmin = 304.9567
				xmax = 305.2423
				text = ""
			intervals [734]:
				xmin = 305.2423
				xmax = 305.4923
				text = "those"
			intervals [735]:
				xmin = 305.4923
				xmax = 306.0823
				text = "parts"
			intervals [736]:
				xmin = 306.0823
				xmax = 316.3265
				text = ""
			intervals [737]:
				xmin = 316.3265
				xmax = 316.5165
				text = "yeah"
			intervals [738]:
				xmin = 316.5165
				xmax = 316.6665
				text = "that"
			intervals [739]:
				xmin = 316.6665
				xmax = 316.8465
				text = "s"
			intervals [740]:
				xmin = 316.8465
				xmax = 317.2065
				text = "basically"
			intervals [741]:
				xmin = 317.2065
				xmax = 317.3265
				text = "what"
			intervals [742]:
				xmin = 317.3265
				xmax = 317.3565
				text = "s"
			intervals [743]:
				xmin = 317.3565
				xmax = 317.7465
				text = "happening"
			intervals [744]:
				xmin = 317.7465
				xmax = 317.7765
				text = ""
			intervals [745]:
				xmin = 317.7765
				xmax = 317.9565
				text = "we"
			intervals [746]:
				xmin = 317.9565
				xmax = 318.2665
				text = "had"
			intervals [747]:
				xmin = 318.2665
				xmax = 318.7565
				text = "our"
			intervals [748]:
				xmin = 318.7565
				xmax = 319.3165
				text = "first"
			intervals [749]:
				xmin = 319.3165
				xmax = 319.6265
				text = "family"
			intervals [750]:
				xmin = 319.6265
				xmax = 320.1265
				text = "reunion"
			intervals [751]:
				xmin = 320.1265
				xmax = 320.2765
				text = "for"
			intervals [752]:
				xmin = 320.2765
				xmax = 320.4865
				text = "that"
			intervals [753]:
				xmin = 320.4865
				xmax = 320.7665
				text = "side"
			intervals [754]:
				xmin = 320.7665
				xmax = 320.8465
				text = "of"
			intervals [755]:
				xmin = 320.8465
				xmax = 320.9465
				text = "that"
			intervals [756]:
				xmin = 320.9465
				xmax = 321.4465
				text = "family"
			intervals [757]:
				xmin = 321.4465
				xmax = 321.8687
				text = ""
			intervals [758]:
				xmin = 321.8687
				xmax = 322.1987
				text = "last"
			intervals [759]:
				xmin = 322.1987
				xmax = 322.7287
				text = "july"
			intervals [760]:
				xmin = 322.7287
				xmax = 323.235
				text = ""
			intervals [761]:
				xmin = 323.235
				xmax = 323.505
				text = "uh"
			intervals [762]:
				xmin = 323.505
				xmax = 323.535
				text = ""
			intervals [763]:
				xmin = 323.535
				xmax = 323.825
				text = "first"
			intervals [764]:
				xmin = 323.825
				xmax = 323.995
				text = "time"
			intervals [765]:
				xmin = 323.995
				xmax = 324.055
				text = "i"
			intervals [766]:
				xmin = 324.055
				xmax = 324.205
				text = "had"
			intervals [767]:
				xmin = 324.205
				xmax = 324.775
				text = "seen"
			intervals [768]:
				xmin = 324.775
				xmax = 325.0264
				text = ""
			intervals [769]:
				xmin = 325.0264
				xmax = 325.6164
				text = "them"
			intervals [770]:
				xmin = 325.6164
				xmax = 325.8663
				text = ""
			intervals [771]:
				xmin = 325.8663
				xmax = 326.0163
				text = "i've"
			intervals [772]:
				xmin = 326.0163
				xmax = 326.2463
				text = "only"
			intervals [773]:
				xmin = 326.2463
				xmax = 326.3563
				text = "been"
			intervals [774]:
				xmin = 326.3563
				xmax = 326.5863
				text = "down"
			intervals [775]:
				xmin = 326.5863
				xmax = 326.8463
				text = "south"
			intervals [776]:
				xmin = 326.8463
				xmax = 327.2263
				text = "once"
			intervals [777]:
				xmin = 327.2263
				xmax = 327.7463
				text = "before"
			intervals [778]:
				xmin = 327.7463
				xmax = 327.9063
				text = "and"
			intervals [779]:
				xmin = 327.9063
				xmax = 328.0463
				text = "i"
			intervals [780]:
				xmin = 328.0463
				xmax = 328.5663
				text = "was"
			intervals [781]:
				xmin = 328.5663
				xmax = 328.7154
				text = ""
			intervals [782]:
				xmin = 328.7154
				xmax = 329.3554
				text = "four"
			intervals [783]:
				xmin = 329.3554
				xmax = 329.6153
				text = ""
			intervals [784]:
				xmin = 329.6153
				xmax = 329.8653
				text = "three"
			intervals [785]:
				xmin = 329.8653
				xmax = 329.9353
				text = "or"
			intervals [786]:
				xmin = 329.9353
				xmax = 330.3253
				text = "four"
			intervals [787]:
				xmin = 330.3253
				xmax = 330.7872
				text = ""
			intervals [788]:
				xmin = 330.7872
				xmax = 330.9672
				text = "had"
			intervals [789]:
				xmin = 330.9672
				xmax = 331.0472
				text = "and"
			intervals [790]:
				xmin = 331.0472
				xmax = 331.1072
				text = "it"
			intervals [791]:
				xmin = 331.1072
				xmax = 331.1972
				text = "was"
			intervals [792]:
				xmin = 331.1972
				xmax = 331.2572
				text = "the"
			intervals [793]:
				xmin = 331.2572
				xmax = 331.5072
				text = "only"
			intervals [794]:
				xmin = 331.5072
				xmax = 331.7772
				text = "time"
			intervals [795]:
				xmin = 331.7772
				xmax = 331.8572
				text = "i"
			intervals [796]:
				xmin = 331.8572
				xmax = 332.0972
				text = "met"
			intervals [797]:
				xmin = 332.0972
				xmax = 332.3972
				text = "my"
			intervals [798]:
				xmin = 332.3972
				xmax = 332.4272
				text = ""
			intervals [799]:
				xmin = 332.4272
				xmax = 332.8272
				text = "paternal"
			intervals [800]:
				xmin = 332.8272
				xmax = 333.4572
				text = "grandfather"
			intervals [801]:
				xmin = 333.4572
				xmax = 333.8368
				text = ""
			intervals [802]:
				xmin = 333.8368
				xmax = 334.0068
				text = "uh"
			intervals [803]:
				xmin = 334.0068
				xmax = 334.0668
				text = "it"
			intervals [804]:
				xmin = 334.0668
				xmax = 334.1868
				text = "was"
			intervals [805]:
				xmin = 334.1868
				xmax = 334.3468
				text = "during"
			intervals [806]:
				xmin = 334.3468
				xmax = 334.4768
				text = "that"
			intervals [807]:
				xmin = 334.4768
				xmax = 334.7568
				text = "time"
			intervals [808]:
				xmin = 334.7568
				xmax = 334.8268
				text = "he"
			intervals [809]:
				xmin = 334.8268
				xmax = 335.1068
				text = "died"
			intervals [810]:
				xmin = 335.1068
				xmax = 335.2468
				text = "not"
			intervals [811]:
				xmin = 335.2468
				xmax = 335.3768
				text = "too"
			intervals [812]:
				xmin = 335.3768
				xmax = 335.5868
				text = "long"
			intervals [813]:
				xmin = 335.5868
				xmax = 335.8768
				text = "after"
			intervals [814]:
				xmin = 335.8768
				xmax = 336.0368
				text = "i"
			intervals [815]:
				xmin = 336.0368
				xmax = 336.1368
				text = ""
			intervals [816]:
				xmin = 336.1368
				xmax = 336.2868
				text = "we"
			intervals [817]:
				xmin = 336.2868
				xmax = 336.3368
				text = ""
			intervals [818]:
				xmin = 336.3368
				xmax = 336.5368
				text = "that"
			intervals [819]:
				xmin = 336.5368
				xmax = 336.9068
				text = "visit"
			intervals [820]:
				xmin = 336.9068
				xmax = 337.1922
				text = ""
			intervals [821]:
				xmin = 337.1922
				xmax = 337.3722
				text = "uh"
			intervals [822]:
				xmin = 337.3722
				xmax = 337.5422
				text = "when"
			intervals [823]:
				xmin = 337.5422
				xmax = 337.6322
				text = "i"
			intervals [824]:
				xmin = 337.6322
				xmax = 337.7822
				text = "was"
			intervals [825]:
				xmin = 337.7822
				xmax = 338.0322
				text = "three"
			intervals [826]:
				xmin = 338.0322
				xmax = 338.6657
				text = ""
			intervals [827]:
				xmin = 338.6657
				xmax = 338.7957
				text = "uh"
			intervals [828]:
				xmin = 338.7957
				xmax = 338.9157
				text = "but"
			intervals [829]:
				xmin = 338.9157
				xmax = 339.1657
				text = "hadn't"
			intervals [830]:
				xmin = 339.1657
				xmax = 339.7557
				text = "seen"
			intervals [831]:
				xmin = 339.7557
				xmax = 339.7857
				text = ""
			intervals [832]:
				xmin = 339.7857
				xmax = 340.0757
				text = "any"
			intervals [833]:
				xmin = 340.0757
				xmax = 340.1357
				text = "of"
			intervals [834]:
				xmin = 340.1357
				xmax = 340.3557
				text = "that"
			intervals [835]:
				xmin = 340.3557
				xmax = 340.6057
				text = "part"
			intervals [836]:
				xmin = 340.6057
				xmax = 340.6657
				text = "of"
			intervals [837]:
				xmin = 340.6657
				xmax = 340.7557
				text = "the"
			intervals [838]:
				xmin = 340.7557
				xmax = 341.1957
				text = "family"
			intervals [839]:
				xmin = 341.1957
				xmax = 341.3957
				text = "with"
			intervals [840]:
				xmin = 341.3957
				xmax = 341.4857
				text = "the"
			intervals [841]:
				xmin = 341.4857
				xmax = 342.0657
				text = "exception"
			intervals [842]:
				xmin = 342.0657
				xmax = 342.4257
				text = "of"
			intervals [843]:
				xmin = 342.4257
				xmax = 342.8964
				text = ""
			intervals [844]:
				xmin = 342.8964
				xmax = 343.1564
				text = "one"
			intervals [845]:
				xmin = 343.1564
				xmax = 343.6964
				text = "uncle"
			intervals [846]:
				xmin = 343.6964
				xmax = 343.7364
				text = ""
			intervals [847]:
				xmin = 343.7364
				xmax = 343.9264
				text = "and"
			intervals [848]:
				xmin = 343.9264
				xmax = 344.0964
				text = "his"
			intervals [849]:
				xmin = 344.0964
				xmax = 344.4564
				text = "wife"
			intervals [850]:
				xmin = 344.4564
				xmax = 344.5864
				text = "who"
			intervals [851]:
				xmin = 344.5864
				xmax = 344.7864
				text = "moved"
			intervals [852]:
				xmin = 344.7864
				xmax = 344.8664
				text = "to"
			intervals [853]:
				xmin = 344.8664
				xmax = 344.9964
				text = "new"
			intervals [854]:
				xmin = 344.9964
				xmax = 345.6064
				text = "jersey"
			intervals [855]:
				xmin = 345.6064
				xmax = 346.0019
				text = ""
			intervals [856]:
				xmin = 346.0019
				xmax = 346.2919
				text = "and"
			intervals [857]:
				xmin = 346.2919
				xmax = 346.5119
				text = "one"
			intervals [858]:
				xmin = 346.5119
				xmax = 347.0519
				text = "uncle"
			intervals [859]:
				xmin = 347.0519
				xmax = 347.1619
				text = "and"
			intervals [860]:
				xmin = 347.1619
				xmax = 347.3519
				text = "his"
			intervals [861]:
				xmin = 347.3519
				xmax = 347.5419
				text = ""
			intervals [862]:
				xmin = 347.5419
				xmax = 347.8719
				text = "wife"
			intervals [863]:
				xmin = 347.8719
				xmax = 348.0219
				text = "who"
			intervals [864]:
				xmin = 348.0219
				xmax = 348.1219
				text = "had"
			intervals [865]:
				xmin = 348.1219
				xmax = 348.4519
				text = "moved"
			intervals [866]:
				xmin = 348.4519
				xmax = 348.7719
				text = "to"
			intervals [867]:
				xmin = 348.7719
				xmax = 348.8119
				text = ""
			intervals [868]:
				xmin = 348.8119
				xmax = 349.3619
				text = "ohio"
			intervals [869]:
				xmin = 349.3619
				xmax = 349.9243
				text = ""
			intervals [870]:
				xmin = 349.9243
				xmax = 350.1443
				text = "other"
			intervals [871]:
				xmin = 350.1443
				xmax = 350.2343
				text = "than"
			intervals [872]:
				xmin = 350.2343
				xmax = 350.4243
				text = "that"
			intervals [873]:
				xmin = 350.4243
				xmax = 350.6743
				text = "hadn't"
			intervals [874]:
				xmin = 350.6743
				xmax = 350.8643
				text = "seen"
			intervals [875]:
				xmin = 350.8643
				xmax = 351.0543
				text = "any"
			intervals [876]:
				xmin = 351.0543
				xmax = 351.1143
				text = "of"
			intervals [877]:
				xmin = 351.1143
				xmax = 351.2743
				text = "these"
			intervals [878]:
				xmin = 351.2743
				xmax = 351.7743
				text = "folks"
			intervals [879]:
				xmin = 351.7743
				xmax = 351.9143
				text = ""
			intervals [880]:
				xmin = 351.9143
				xmax = 352.3143
				text = "in"
			intervals [881]:
				xmin = 352.3143
				xmax = 352.6314
				text = ""
			intervals [882]:
				xmin = 352.6314
				xmax = 352.8314
				text = "from"
			intervals [883]:
				xmin = 352.8314
				xmax = 353.3056
				text = ""
			intervals [884]:
				xmin = 353.3056
				xmax = 353.7556
				text = "almost"
			intervals [885]:
				xmin = 353.7556
				xmax = 354.0056
				text = "thirty"
			intervals [886]:
				xmin = 354.0056
				xmax = 354.5456
				text = "years"
			intervals [887]:
				xmin = 354.5456
				xmax = 355.1043
				text = ""
			intervals [888]:
				xmin = 355.1043
				xmax = 355.4543
				text = "until"
			intervals [889]:
				xmin = 355.4543
				xmax = 355.8143
				text = "last"
			intervals [890]:
				xmin = 355.8143
				xmax = 356.2343
				text = "july"
			intervals [891]:
				xmin = 356.2343
				xmax = 356.6077
				text = ""
			intervals [892]:
				xmin = 356.6077
				xmax = 356.9177
				text = "uh"
			intervals [893]:
				xmin = 356.9177
				xmax = 357.1977
				text = "which"
			intervals [894]:
				xmin = 357.1977
				xmax = 357.3677
				text = "was"
			intervals [895]:
				xmin = 357.3677
				xmax = 357.5077
				text = "an"
			intervals [896]:
				xmin = 357.5077
				xmax = 357.9577
				text = "interesting"
			intervals [897]:
				xmin = 357.9577
				xmax = 358.6577
				text = "experience"
			intervals [898]:
				xmin = 358.6577
				xmax = 359.6033
				text = ""
			intervals [899]:
				xmin = 359.6033
				xmax = 359.8933
				text = "uh"
			intervals [900]:
				xmin = 359.8933
				xmax = 360.0833
				text = "in"
			intervals [901]:
				xmin = 360.0833
				xmax = 360.6033
				text = "raleigh"
			intervals [902]:
				xmin = 360.6033
				xmax = 361.1902
				text = ""
			intervals [903]:
				xmin = 361.1902
				xmax = 361.5102
				text = "um"
			intervals [904]:
				xmin = 361.5102
				xmax = 361.6102
				text = "and"
			intervals [905]:
				xmin = 361.6102
				xmax = 361.7202
				text = "then"
			intervals [906]:
				xmin = 361.7202
				xmax = 361.8202
				text = "we're"
			intervals [907]:
				xmin = 361.8202
				xmax = 362.1702
				text = "planning"
			intervals [908]:
				xmin = 362.1702
				xmax = 362.3602
				text = "for"
			intervals [909]:
				xmin = 362.3602
				xmax = 362.4802
				text = "the"
			intervals [910]:
				xmin = 362.4802
				xmax = 362.8202
				text = "next"
			intervals [911]:
				xmin = 362.8202
				xmax = 362.9702
				text = "one"
			intervals [912]:
				xmin = 362.9702
				xmax = 363.1702
				text = "which"
			intervals [913]:
				xmin = 363.1702
				xmax = 363.3802
				text = "is"
			intervals [914]:
				xmin = 363.3802
				xmax = 363.8502
				text = "this"
			intervals [915]:
				xmin = 363.8502
				xmax = 363.8802
				text = ""
			intervals [916]:
				xmin = 363.8802
				xmax = 364.0702
				text = "no"
			intervals [917]:
				xmin = 364.0702
				xmax = 364.1402
				text = ""
			intervals [918]:
				xmin = 364.1402
				xmax = 364.4302
				text = "next"
			intervals [919]:
				xmin = 364.4302
				xmax = 364.7902
				text = "summer"
			intervals [920]:
				xmin = 364.7902
				xmax = 365.1257
				text = ""
			intervals [921]:
				xmin = 365.1257
				xmax = 365.3057
				text = "which"
			intervals [922]:
				xmin = 365.3057
				xmax = 365.4157
				text = "will"
			intervals [923]:
				xmin = 365.4157
				xmax = 365.6957
				text = "be"
			intervals [924]:
				xmin = 365.6957
				xmax = 365.9057
				text = "here"
			intervals [925]:
				xmin = 365.9057
				xmax = 365.9857
				text = "in"
			intervals [926]:
				xmin = 365.9857
				xmax = 366.0457
				text = "the"
			intervals [927]:
				xmin = 366.0457
				xmax = 366.3557
				text = "dc"
			intervals [928]:
				xmin = 366.3557
				xmax = 366.6457
				text = "area"
			intervals [929]:
				xmin = 366.6457
				xmax = 367.3814
				text = ""
			intervals [930]:
				xmin = 367.3814
				xmax = 367.5514
				text = "so"
			intervals [931]:
				xmin = 367.5514
				xmax = 367.6614
				text = "now"
			intervals [932]:
				xmin = 367.6614
				xmax = 367.6914
				text = "i"
			intervals [933]:
				xmin = 367.6914
				xmax = 367.9714
				text = ""
			intervals [934]:
				xmin = 367.9714
				xmax = 368.0614
				text = "get"
			intervals [935]:
				xmin = 368.0614
				xmax = 368.1814
				text = "to"
			intervals [936]:
				xmin = 368.1814
				xmax = 368.3314
				text = "help"
			intervals [937]:
				xmin = 368.3314
				xmax = 368.6614
				text = "host"
			intervals [938]:
				xmin = 368.6614
				xmax = 368.8714
				text = "i'm"
			intervals [939]:
				xmin = 368.8714
				xmax = 368.9914
				text = "on"
			intervals [940]:
				xmin = 368.9914
				xmax = 369.1014
				text = "the"
			intervals [941]:
				xmin = 369.1014
				xmax = 370.0781
				text = ""
			intervals [942]:
				xmin = 370.0781
				xmax = 370.1781
				text = "i'm"
			intervals [943]:
				xmin = 370.1781
				xmax = 370.2381
				text = "on"
			intervals [944]:
				xmin = 370.2381
				xmax = 370.4581
				text = "the"
			intervals [945]:
				xmin = 370.4581
				xmax = 370.7381
				text = "committee"
			intervals [946]:
				xmin = 370.7381
				xmax = 370.9781
				text = ""
			intervals [947]:
				xmin = 370.9781
				xmax = 371.0181
				text = "i"
			intervals [948]:
				xmin = 371.0181
				xmax = 371.1881
				text = "get"
			intervals [949]:
				xmin = 371.1881
				xmax = 371.4281
				text = ""
			intervals [950]:
				xmin = 371.4281
				xmax = 371.8181
				text = "trapped"
			intervals [951]:
				xmin = 371.8181
				xmax = 372.0581
				text = "in"
			intervals [952]:
				xmin = 372.0581
				xmax = 373.8168
				text = ""
			intervals [953]:
				xmin = 373.8168
				xmax = 373.9268
				text = "mm-hm"
			intervals [954]:
				xmin = 373.9268
				xmax = 374.7621
				text = ""
			intervals [955]:
				xmin = 374.7621
				xmax = 374.8521
				text = "but"
			intervals [956]:
				xmin = 374.8521
				xmax = 374.9821
				text = "it"
			intervals [957]:
				xmin = 374.9821
				xmax = 375.0121
				text = "s"
			intervals [958]:
				xmin = 375.0121
				xmax = 375.6321
				text = "interesting"
			intervals [959]:
				xmin = 375.6321
				xmax = 376.3004
				text = ""
			intervals [960]:
				xmin = 376.3004
				xmax = 376.4704
				text = "yeah"
			intervals [961]:
				xmin = 376.4704
				xmax = 376.5004
				text = ""
			intervals [962]:
				xmin = 376.5004
				xmax = 376.5704
				text = "i"
			intervals [963]:
				xmin = 376.5704
				xmax = 376.6904
				text = "mean"
			intervals [964]:
				xmin = 376.6904
				xmax = 376.7504
				text = "it"
			intervals [965]:
				xmin = 376.7504
				xmax = 376.8004
				text = "s"
			intervals [966]:
				xmin = 376.8004
				xmax = 377.1504
				text = "interesting"
			intervals [967]:
				xmin = 377.1504
				xmax = 377.3204
				text = "just"
			intervals [968]:
				xmin = 377.3204
				xmax = 377.5104
				text = "like"
			intervals [969]:
				xmin = 377.5104
				xmax = 378.4904
				text = "reconnecting"
			intervals [970]:
				xmin = 378.4904
				xmax = 379.1888
				text = ""
			intervals [971]:
				xmin = 379.1888
				xmax = 379.3588
				text = "with"
			intervals [972]:
				xmin = 379.3588
				xmax = 379.6788
				text = "family"
			intervals [973]:
				xmin = 379.6788
				xmax = 379.8688
				text = "and"
			intervals [974]:
				xmin = 379.8688
				xmax = 379.9688
				text = "i"
			intervals [975]:
				xmin = 379.9688
				xmax = 380.1688
				text = "think"
			intervals [976]:
				xmin = 380.1688
				xmax = 380.8988
				text = "especially"
			intervals [977]:
				xmin = 380.8988
				xmax = 380.9388
				text = ""
			intervals [978]:
				xmin = 380.9388
				xmax = 381.2388
				text = "yeah"
			intervals [979]:
				xmin = 381.2388
				xmax = 381.2688
				text = ""
			intervals [980]:
				xmin = 381.2688
				xmax = 381.7188
				text = "especially"
			intervals [981]:
				xmin = 381.7188
				xmax = 382.6488
				text = "because"
			intervals [982]:
				xmin = 382.6488
				xmax = 383.2956
				text = ""
			intervals [983]:
				xmin = 383.2956
				xmax = 383.4656
				text = "my"
			intervals [984]:
				xmin = 383.4656
				xmax = 383.9656
				text = "relationship"
			intervals [985]:
				xmin = 383.9656
				xmax = 384.0756
				text = "with"
			intervals [986]:
				xmin = 384.0756
				xmax = 384.2356
				text = "my"
			intervals [987]:
				xmin = 384.2356
				xmax = 384.5956
				text = "father"
			intervals [988]:
				xmin = 384.5956
				xmax = 384.9456
				text = "is"
			intervals [989]:
				xmin = 384.9456
				xmax = 385.1556
				text = "what"
			intervals [990]:
				xmin = 385.1556
				xmax = 385.2756
				text = "it"
			intervals [991]:
				xmin = 385.2756
				xmax = 385.3356
				text = ""
			intervals [992]:
				xmin = 385.3356
				xmax = 385.9756
				text = "is"
			intervals [993]:
				xmin = 385.9756
				xmax = 386.0922
				text = ""
			intervals [994]:
				xmin = 386.0922
				xmax = 386.3922
				text = "and"
			intervals [995]:
				xmin = 386.3922
				xmax = 386.6122
				text = "has"
			intervals [996]:
				xmin = 386.6122
				xmax = 386.8122
				text = "not"
			intervals [997]:
				xmin = 386.8122
				xmax = 387.1622
				text = "always"
			intervals [998]:
				xmin = 387.1622
				xmax = 387.3822
				text = "been"
			intervals [999]:
				xmin = 387.3822
				xmax = 387.5322
				text = "the"
			intervals [1000]:
				xmin = 387.5322
				xmax = 387.6422
				text = ""
			intervals [1001]:
				xmin = 387.6422
				xmax = 388.2322
				text = "best"
			intervals [1002]:
				xmin = 388.2322
				xmax = 388.6861
				text = ""
			intervals [1003]:
				xmin = 388.6861
				xmax = 389.2861
				text = "reconnecting"
			intervals [1004]:
				xmin = 389.2861
				xmax = 389.3961
				text = "with"
			intervals [1005]:
				xmin = 389.3961
				xmax = 389.5461
				text = "that"
			intervals [1006]:
				xmin = 389.5461
				xmax = 389.7661
				text = "part"
			intervals [1007]:
				xmin = 389.7661
				xmax = 389.8261
				text = "of"
			intervals [1008]:
				xmin = 389.8261
				xmax = 389.9061
				text = "the"
			intervals [1009]:
				xmin = 389.9061
				xmax = 390.2561
				text = "family"
			intervals [1010]:
				xmin = 390.2561
				xmax = 390.8161
				text = "was"
			intervals [1011]:
				xmin = 390.8161
				xmax = 391.7851
				text = ""
			intervals [1012]:
				xmin = 391.7851
				xmax = 392.2951
				text = "weird"
			intervals [1013]:
				xmin = 392.2951
				xmax = 392.4351
				text = ""
			intervals [1014]:
				xmin = 392.4351
				xmax = 392.5751
				text = "at"
			intervals [1015]:
				xmin = 392.5751
				xmax = 393.2151
				text = "first"
			intervals [1016]:
				xmin = 393.2151
				xmax = 393.6056
				text = ""
			intervals [1017]:
				xmin = 393.6056
				xmax = 394.0056
				text = "um"
			intervals [1018]:
				xmin = 394.0056
				xmax = 394.0356
				text = ""
			intervals [1019]:
				xmin = 394.0356
				xmax = 394.1756
				text = "but"
			intervals [1020]:
				xmin = 394.1756
				xmax = 394.8156
				text = "refreshing"
			intervals [1021]:
				xmin = 394.8156
				xmax = 395.3242
				text = ""
			intervals [1022]:
				xmin = 395.3242
				xmax = 395.4142
				text = "and"
			intervals [1023]:
				xmin = 395.4142
				xmax = 395.4442
				text = "i"
			intervals [1024]:
				xmin = 395.4442
				xmax = 395.8042
				text = "remember"
			intervals [1025]:
				xmin = 395.8042
				xmax = 396.1342
				text = "sitting"
			intervals [1026]:
				xmin = 396.1342
				xmax = 396.2442
				text = "we"
			intervals [1027]:
				xmin = 396.2442
				xmax = 396.3742
				text = "had"
			intervals [1028]:
				xmin = 396.3742
				xmax = 396.4642
				text = "the"
			intervals [1029]:
				xmin = 396.4642
				xmax = 396.6842
				text = "little"
			intervals [1030]:
				xmin = 396.6842
				xmax = 397.1342
				text = "banquet"
			intervals [1031]:
				xmin = 397.1342
				xmax = 397.3142
				text = "that"
			intervals [1032]:
				xmin = 397.3142
				xmax = 397.6142
				text = "night"
			intervals [1033]:
				xmin = 397.6142
				xmax = 397.6442
				text = ""
			intervals [1034]:
				xmin = 397.6442
				xmax = 397.9142
				text = "and"
			intervals [1035]:
				xmin = 397.9142
				xmax = 398.2487
				text = ""
			intervals [1036]:
				xmin = 398.2487
				xmax = 398.3287
				text = "they"
			intervals [1037]:
				xmin = 398.3287
				xmax = 398.7587
				text = "actually"
			intervals [1038]:
				xmin = 398.7587
				xmax = 398.9387
				text = "went"
			intervals [1039]:
				xmin = 398.9387
				xmax = 398.9687
				text = ""
			intervals [1040]:
				xmin = 398.9687
				xmax = 399.1387
				text = "through"
			intervals [1041]:
				xmin = 399.1387
				xmax = 399.2987
				text = "the"
			intervals [1042]:
				xmin = 399.2987
				xmax = 399.8987
				text = "lineage"
			intervals [1043]:
				xmin = 399.8987
				xmax = 399.9287
				text = ""
			intervals [1044]:
				xmin = 399.9287
				xmax = 400.1987
				text = "and"
			intervals [1045]:
				xmin = 400.1987
				xmax = 400.2287
				text = ""
			intervals [1046]:
				xmin = 400.2287
				xmax = 400.3887
				text = "to"
			intervals [1047]:
				xmin = 400.3887
				xmax = 400.5587
				text = "be"
			intervals [1048]:
				xmin = 400.5587
				xmax = 400.6587
				text = "in"
			intervals [1049]:
				xmin = 400.6587
				xmax = 400.7387
				text = "a"
			intervals [1050]:
				xmin = 400.7387
				xmax = 401.0387
				text = "room"
			intervals [1051]:
				xmin = 401.0387
				xmax = 401.2287
				text = "and"
			intervals [1052]:
				xmin = 401.2287
				xmax = 401.7878
				text = ""
			intervals [1053]:
				xmin = 401.7878
				xmax = 401.9578
				text = "and"
			intervals [1054]:
				xmin = 401.9578
				xmax = 402.0378
				text = "to"
			intervals [1055]:
				xmin = 402.0378
				xmax = 402.2178
				text = "be"
			intervals [1056]:
				xmin = 402.2178
				xmax = 402.4678
				text = "feel"
			intervals [1057]:
				xmin = 402.4678
				xmax = 403.0378
				text = "connected"
			intervals [1058]:
				xmin = 403.0378
				xmax = 403.4534
				text = ""
			intervals [1059]:
				xmin = 403.4534
				xmax = 403.9434
				text = "was"
			intervals [1060]:
				xmin = 403.9434
				xmax = 403.9734
				text = ""
			intervals [1061]:
				xmin = 403.9734
				xmax = 404.0934
				text = "you"
			intervals [1062]:
				xmin = 404.0934
				xmax = 404.4134
				text = "know"
			intervals [1063]:
				xmin = 404.4134
				xmax = 404.4534
				text = ""
			intervals [1064]:
				xmin = 404.4534
				xmax = 404.7034
				text = "the"
			intervals [1065]:
				xmin = 404.7034
				xmax = 404.7334
				text = ""
			intervals [1066]:
				xmin = 404.7334
				xmax = 405.0034
				text = "all"
			intervals [1067]:
				xmin = 405.0034
				xmax = 405.1034
				text = "the"
			intervals [1068]:
				xmin = 405.1034
				xmax = 405.2834
				text = "other"
			intervals [1069]:
				xmin = 405.2834
				xmax = 405.4934
				text = "stuff"
			intervals [1070]:
				xmin = 405.4934
				xmax = 405.6134
				text = "from"
			intervals [1071]:
				xmin = 405.6134
				xmax = 405.6934
				text = "me"
			intervals [1072]:
				xmin = 405.6934
				xmax = 405.7534
				text = "and"
			intervals [1073]:
				xmin = 405.7534
				xmax = 405.8634
				text = "my"
			intervals [1074]:
				xmin = 405.8634
				xmax = 406.2034
				text = "father"
			intervals [1075]:
				xmin = 406.2034
				xmax = 406.3534
				text = "went"
			intervals [1076]:
				xmin = 406.3534
				xmax = 406.5034
				text = "out"
			intervals [1077]:
				xmin = 406.5034
				xmax = 406.5934
				text = "the"
			intervals [1078]:
				xmin = 406.5934
				xmax = 406.9334
				text = "window"
			intervals [1079]:
				xmin = 406.9334
				xmax = 407.2469
				text = ""
			intervals [1080]:
				xmin = 407.2469
				xmax = 407.4669
				text = "because"
			intervals [1081]:
				xmin = 407.4669
				xmax = 407.5469
				text = "i"
			intervals [1082]:
				xmin = 407.5469
				xmax = 408.1769
				text = "realized"
			intervals [1083]:
				xmin = 408.1769
				xmax = 408.2769
				text = "the"
			intervals [1084]:
				xmin = 408.2769
				xmax = 408.6369
				text = "connect"
			intervals [1085]:
				xmin = 408.6369
				xmax = 408.8964
				text = ""
			intervals [1086]:
				xmin = 408.8964
				xmax = 409.0264
				text = "the"
			intervals [1087]:
				xmin = 409.0264
				xmax = 409.5564
				text = "connection"
			intervals [1088]:
				xmin = 409.5564
				xmax = 409.7164
				text = "that"
			intervals [1089]:
				xmin = 409.7164
				xmax = 409.8364
				text = "i"
			intervals [1090]:
				xmin = 409.8364
				xmax = 410.1764
				text = "had"
			intervals [1091]:
				xmin = 410.1764
				xmax = 410.2064
				text = ""
			intervals [1092]:
				xmin = 410.2064
				xmax = 410.5464
				text = "with"
			intervals [1093]:
				xmin = 410.5464
				xmax = 410.7776
				text = ""
			intervals [1094]:
				xmin = 410.7776
				xmax = 410.8376
				text = "you"
			intervals [1095]:
				xmin = 410.8376
				xmax = 411.0376
				text = "know"
			intervals [1096]:
				xmin = 411.0376
				xmax = 411.4218
				text = ""
			intervals [1097]:
				xmin = 411.4218
				xmax = 411.6418
				text = "eight"
			intervals [1098]:
				xmin = 411.6418
				xmax = 411.918
				text = ""
			intervals [1099]:
				xmin = 411.918
				xmax = 412.598
				text = "generations"
			intervals [1100]:
				xmin = 412.598
				xmax = 412.678
				text = "of"
			intervals [1101]:
				xmin = 412.678
				xmax = 412.708
				text = ""
			intervals [1102]:
				xmin = 412.708
				xmax = 413.188
				text = "people"
			intervals [1103]:
				xmin = 413.188
				xmax = 413.6606
				text = ""
			intervals [1104]:
				xmin = 413.6606
				xmax = 413.8106
				text = "and"
			intervals [1105]:
				xmin = 413.8106
				xmax = 414.0106
				text = "they're"
			intervals [1106]:
				xmin = 414.0106
				xmax = 414.4606
				text = "tracing"
			intervals [1107]:
				xmin = 414.4606
				xmax = 414.5306
				text = "and"
			intervals [1108]:
				xmin = 414.5306
				xmax = 414.7806
				text = "going"
			intervals [1109]:
				xmin = 414.7806
				xmax = 415.0506
				text = "back"
			intervals [1110]:
				xmin = 415.0506
				xmax = 415.1306
				text = "and"
			intervals [1111]:
				xmin = 415.1306
				xmax = 415.3706
				text = "looking"
			intervals [1112]:
				xmin = 415.3706
				xmax = 415.4606
				text = "and"
			intervals [1113]:
				xmin = 415.4606
				xmax = 415.6906
				text = "seeing"
			intervals [1114]:
				xmin = 415.6906
				xmax = 415.7206
				text = ""
			intervals [1115]:
				xmin = 415.7206
				xmax = 415.8906
				text = "that"
			intervals [1116]:
				xmin = 415.8906
				xmax = 416.1606
				text = "this"
			intervals [1117]:
				xmin = 416.1606
				xmax = 416.2806
				text = "and"
			intervals [1118]:
				xmin = 416.2806
				xmax = 416.5006
				text = "this"
			intervals [1119]:
				xmin = 416.5006
				xmax = 416.6106
				text = "and"
			intervals [1120]:
				xmin = 416.6106
				xmax = 416.8006
				text = "this"
			intervals [1121]:
				xmin = 416.8006
				xmax = 416.9006
				text = "and"
			intervals [1122]:
				xmin = 416.9006
				xmax = 417.1506
				text = "this"
			intervals [1123]:
				xmin = 417.1506
				xmax = 417.6289
				text = ""
			intervals [1124]:
				xmin = 417.6289
				xmax = 417.9689
				text = "so"
			intervals [1125]:
				xmin = 417.9689
				xmax = 418.4809
				text = ""
			intervals [1126]:
				xmin = 418.4809
				xmax = 418.5509
				text = "it"
			intervals [1127]:
				xmin = 418.5509
				xmax = 418.6609
				text = "was"
			intervals [1128]:
				xmin = 418.6609
				xmax = 419.1209
				text = "interesting"
			intervals [1129]:
				xmin = 419.1209
				xmax = 419.782
				text = ""
			intervals [1130]:
				xmin = 419.782
				xmax = 420.132
				text = "humbling"
			intervals [1131]:
				xmin = 420.132
				xmax = 420.262
				text = ""
			intervals [1132]:
				xmin = 420.262
				xmax = 420.352
				text = "i"
			intervals [1133]:
				xmin = 420.352
				xmax = 420.382
				text = "<unk>"
			intervals [1134]:
				xmin = 420.382
				xmax = 420.422
				text = ""
			intervals [1135]:
				xmin = 420.422
				xmax = 420.612
				text = "say"
			intervals [1136]:
				xmin = 420.612
				xmax = 433.6705
				text = ""
			intervals [1137]:
				xmin = 433.6705
				xmax = 433.8105
				text = "i"
			intervals [1138]:
				xmin = 433.8105
				xmax = 434.0805
				text = "am"
			intervals [1139]:
				xmin = 434.0805
				xmax = 434.1805
				text = ""
			intervals [1140]:
				xmin = 434.1805
				xmax = 434.3205
				text = "an"
			intervals [1141]:
				xmin = 434.3205
				xmax = 434.6105
				text = "only"
			intervals [1142]:
				xmin = 434.6105
				xmax = 435.0705
				text = "child"
			intervals [1143]:
				xmin = 435.0705
				xmax = 435.2905
				text = "by"
			intervals [1144]:
				xmin = 435.2905
				xmax = 435.7805
				text = "birth"
			intervals [1145]:
				xmin = 435.7805
				xmax = 436.6714
				text = ""
			intervals [1146]:
				xmin = 436.6714
				xmax = 436.8814
				text = "only"
			intervals [1147]:
				xmin = 436.8814
				xmax = 437.1014
				text = "child"
			intervals [1148]:
				xmin = 437.1014
				xmax = 437.2114
				text = "by"
			intervals [1149]:
				xmin = 437.2114
				xmax = 437.5014
				text = "birth"
			intervals [1150]:
				xmin = 437.5014
				xmax = 437.5614
				text = "and"
			intervals [1151]:
				xmin = 437.5614
				xmax = 437.7114
				text = "that"
			intervals [1152]:
				xmin = 437.7114
				xmax = 437.9114
				text = "was"
			intervals [1153]:
				xmin = 437.9114
				xmax = 437.9414
				text = ""
			intervals [1154]:
				xmin = 437.9414
				xmax = 438.0814
				text = "i"
			intervals [1155]:
				xmin = 438.0814
				xmax = 438.2314
				text = "had"
			intervals [1156]:
				xmin = 438.2314
				xmax = 438.3014
				text = "a"
			intervals [1157]:
				xmin = 438.3014
				xmax = 438.7914
				text = "weird"
			intervals [1158]:
				xmin = 438.7914
				xmax = 439.6332
				text = ""
			intervals [1159]:
				xmin = 439.6332
				xmax = 440.2032
				text = "upbringing"
			intervals [1160]:
				xmin = 440.2032
				xmax = 440.3432
				text = "in"
			intervals [1161]:
				xmin = 440.3432
				xmax = 440.4532
				text = "the"
			intervals [1162]:
				xmin = 440.4532
				xmax = 440.7832
				text = "sense"
			intervals [1163]:
				xmin = 440.7832
				xmax = 441.0932
				text = "that"
			intervals [1164]:
				xmin = 441.0932
				xmax = 442.7454
				text = ""
			intervals [1165]:
				xmin = 442.7454
				xmax = 443.0954
				text = "most"
			intervals [1166]:
				xmin = 443.0954
				xmax = 443.1754
				text = "of"
			intervals [1167]:
				xmin = 443.1754
				xmax = 443.4354
				text = "my"
			intervals [1168]:
				xmin = 443.4354
				xmax = 443.9754
				text = "life"
			intervals [1169]:
				xmin = 443.9754
				xmax = 444.0054
				text = ""
			intervals [1170]:
				xmin = 444.0054
				xmax = 444.8754
				text = "school"
			intervals [1171]:
				xmin = 444.8754
				xmax = 445.7154
				text = "church"
			intervals [1172]:
				xmin = 445.7154
				xmax = 445.8154
				text = ""
			intervals [1173]:
				xmin = 445.8154
				xmax = 446.2154
				text = "everything"
			intervals [1174]:
				xmin = 446.2154
				xmax = 446.5254
				text = "else"
			intervals [1175]:
				xmin = 446.5254
				xmax = 446.8222
				text = ""
			intervals [1176]:
				xmin = 446.8222
				xmax = 447.0122
				text = "was"
			intervals [1177]:
				xmin = 447.0122
				xmax = 447.0422
				text = ""
			intervals [1178]:
				xmin = 447.0422
				xmax = 447.6522
				text = "inside"
			intervals [1179]:
				xmin = 447.6522
				xmax = 447.7622
				text = "the"
			intervals [1180]:
				xmin = 447.7622
				xmax = 448.1722
				text = "city"
			intervals [1181]:
				xmin = 448.1722
				xmax = 448.6348
				text = ""
			intervals [1182]:
				xmin = 448.6348
				xmax = 448.7548
				text = "but"
			intervals [1183]:
				xmin = 448.7548
				xmax = 448.8848
				text = "we"
			intervals [1184]:
				xmin = 448.8848
				xmax = 449.2848
				text = "always"
			intervals [1185]:
				xmin = 449.2848
				xmax = 449.3148
				text = ""
			intervals [1186]:
				xmin = 449.3148
				xmax = 449.6048
				text = "lived"
			intervals [1187]:
				xmin = 449.6048
				xmax = 449.8548
				text = "right"
			intervals [1188]:
				xmin = 449.8548
				xmax = 450.2748
				text = "outside"
			intervals [1189]:
				xmin = 450.2748
				xmax = 450.3348
				text = "of"
			intervals [1190]:
				xmin = 450.3348
				xmax = 450.3648
				text = ""
			intervals [1191]:
				xmin = 450.3648
				xmax = 450.8848
				text = "dc"
			intervals [1192]:
				xmin = 450.8848
				xmax = 451.1248
				text = "in"
			intervals [1193]:
				xmin = 451.1248
				xmax = 451.870
				text = ""
			intervals [1194]:
				xmin = 451.870
				xmax = 451.990
				text = "<unk>"
			intervals [1195]:
				xmin = 451.990
				xmax = 452.020
				text = ""
			intervals [1196]:
				xmin = 452.020
				xmax = 452.420
				text = "chillum"
			intervals [1197]:
				xmin = 452.420
				xmax = 452.840
				text = "maryland"
			intervals [1198]:
				xmin = 452.840
				xmax = 452.960
				text = ""
			intervals [1199]:
				xmin = 452.960
				xmax = 453.150
				text = "which"
			intervals [1200]:
				xmin = 453.150
				xmax = 453.340
				text = "is"
			intervals [1201]:
				xmin = 453.340
				xmax = 453.370
				text = ""
			intervals [1202]:
				xmin = 453.370
				xmax = 453.730
				text = "maybe"
			intervals [1203]:
				xmin = 453.730
				xmax = 453.970
				text = "like"
			intervals [1204]:
				xmin = 453.970
				xmax = 454.3097
				text = ""
			intervals [1205]:
				xmin = 454.3097
				xmax = 454.3797
				text = "it"
			intervals [1206]:
				xmin = 454.3797
				xmax = 454.4697
				text = "was"
			intervals [1207]:
				xmin = 454.4697
				xmax = 454.5697
				text = "you"
			intervals [1208]:
				xmin = 454.5697
				xmax = 454.6697
				text = "know"
			intervals [1209]:
				xmin = 454.6697
				xmax = 454.8797
				text = "right"
			intervals [1210]:
				xmin = 454.8797
				xmax = 455.5897
				text = "across"
			intervals [1211]:
				xmin = 455.5897
				xmax = 455.995
				text = ""
			intervals [1212]:
				xmin = 455.995
				xmax = 456.195
				text = "right"
			intervals [1213]:
				xmin = 456.195
				xmax = 456.665
				text = "across"
			intervals [1214]:
				xmin = 456.665
				xmax = 456.795
				text = "the"
			intervals [1215]:
				xmin = 456.795
				xmax = 456.825
				text = ""
			intervals [1216]:
				xmin = 456.825
				xmax = 457.205
				text = "eastern"
			intervals [1217]:
				xmin = 457.205
				xmax = 457.675
				text = "avenue"
			intervals [1218]:
				xmin = 457.675
				xmax = 458.2367
				text = ""
			intervals [1219]:
				xmin = 458.2367
				xmax = 458.3567
				text = "right"
			intervals [1220]:
				xmin = 458.3567
				xmax = 458.6567
				text = "across"
			intervals [1221]:
				xmin = 458.6567
				xmax = 458.8367
				text = "that"
			intervals [1222]:
				xmin = 458.8367
				xmax = 459.0467
				text = "line"
			intervals [1223]:
				xmin = 459.0467
				xmax = 459.543
				text = ""
			intervals [1224]:
				xmin = 459.543
				xmax = 460.013
				text = "um"
			intervals [1225]:
				xmin = 460.013
				xmax = 460.1578
				text = ""
			intervals [1226]:
				xmin = 460.1578
				xmax = 460.2678
				text = "and"
			intervals [1227]:
				xmin = 460.2678
				xmax = 460.3978
				text = "so"
			intervals [1228]:
				xmin = 460.3978
				xmax = 460.4478
				text = "i"
			intervals [1229]:
				xmin = 460.4478
				xmax = 460.6278
				text = "was"
			intervals [1230]:
				xmin = 460.6278
				xmax = 460.6878
				text = "it"
			intervals [1231]:
				xmin = 460.6878
				xmax = 460.7178
				text = ""
			intervals [1232]:
				xmin = 460.7178
				xmax = 460.9778
				text = "was"
			intervals [1233]:
				xmin = 460.9778
				xmax = 461.0378
				text = "a"
			intervals [1234]:
				xmin = 461.0378
				xmax = 461.3478
				text = "weird"
			intervals [1235]:
				xmin = 461.3478
				xmax = 461.6078
				text = "thing"
			intervals [1236]:
				xmin = 461.6078
				xmax = 462.0836
				text = ""
			intervals [1237]:
				xmin = 462.0836
				xmax = 462.6436
				text = "the"
			intervals [1238]:
				xmin = 462.6436
				xmax = 462.7336
				text = ""
			intervals [1239]:
				xmin = 462.7336
				xmax = 463.2636
				text = "elementary"
			intervals [1240]:
				xmin = 463.2636
				xmax = 463.5436
				text = "school"
			intervals [1241]:
				xmin = 463.5436
				xmax = 463.6336
				text = "i"
			intervals [1242]:
				xmin = 463.6336
				xmax = 463.8536
				text = "went"
			intervals [1243]:
				xmin = 463.8536
				xmax = 464.2136
				text = "to"
			intervals [1244]:
				xmin = 464.2136
				xmax = 464.5678
				text = ""
			intervals [1245]:
				xmin = 464.5678
				xmax = 464.9578
				text = "um"
			intervals [1246]:
				xmin = 464.9578
				xmax = 464.9978
				text = ""
			intervals [1247]:
				xmin = 464.9978
				xmax = 465.1578
				text = "if"
			intervals [1248]:
				xmin = 465.1578
				xmax = 465.7278
				text = "dcps"
			intervals [1249]:
				xmin = 465.7278
				xmax = 465.8578
				text = "ever"
			intervals [1250]:
				xmin = 465.8578
				xmax = 466.0978
				text = "found"
			intervals [1251]:
				xmin = 466.0978
				xmax = 466.2778
				text = "this"
			intervals [1252]:
				xmin = 466.2778
				xmax = 466.4078
				text = "out"
			intervals [1253]:
				xmin = 466.4078
				xmax = 466.4978
				text = "they"
			intervals [1254]:
				xmin = 466.4978
				xmax = 466.5878
				text = "would"
			intervals [1255]:
				xmin = 466.5878
				xmax = 466.9078
				text = "probably"
			intervals [1256]:
				xmin = 466.9078
				xmax = 467.1078
				text = "send"
			intervals [1257]:
				xmin = 467.1078
				xmax = 467.2378
				text = "me"
			intervals [1258]:
				xmin = 467.2378
				xmax = 467.2878
				text = "a"
			intervals [1259]:
				xmin = 467.2878
				xmax = 467.3178
				text = ""
			intervals [1260]:
				xmin = 467.3178
				xmax = 467.5478
				text = "really"
			intervals [1261]:
				xmin = 467.5478
				xmax = 467.7578
				text = "big"
			intervals [1262]:
				xmin = 467.7578
				xmax = 468.1878
				text = "tuition"
			intervals [1263]:
				xmin = 468.1878
				xmax = 468.2178
				text = ""
			intervals [1264]:
				xmin = 468.2178
				xmax = 468.4678
				text = "bill"
			intervals [1265]:
				xmin = 468.4678
				xmax = 469.0437
				text = ""
			intervals [1266]:
				xmin = 469.0437
				xmax = 469.3437
				text = "um"
			intervals [1267]:
				xmin = 469.3437
				xmax = 469.3737
				text = ""
			intervals [1268]:
				xmin = 469.3737
				xmax = 469.4937
				text = "i"
			intervals [1269]:
				xmin = 469.4937
				xmax = 469.8037
				text = "wasn't"
			intervals [1270]:
				xmin = 469.8037
				xmax = 470.0737
				text = "supposed"
			intervals [1271]:
				xmin = 470.0737
				xmax = 470.1337
				text = "to"
			intervals [1272]:
				xmin = 470.1337
				xmax = 470.2937
				text = "go"
			intervals [1273]:
				xmin = 470.2937
				xmax = 470.4637
				text = "to"
			intervals [1274]:
				xmin = 470.4637
				xmax = 470.6437
				text = "cause"
			intervals [1275]:
				xmin = 470.6437
				xmax = 470.7037
				text = "i"
			intervals [1276]:
				xmin = 470.7037
				xmax = 470.9437
				text = "wasn't"
			intervals [1277]:
				xmin = 470.9437
				xmax = 470.9737
				text = "a"
			intervals [1278]:
				xmin = 470.9737
				xmax = 471.2537
				text = "dc"
			intervals [1279]:
				xmin = 471.2537
				xmax = 471.2837
				text = ""
			intervals [1280]:
				xmin = 471.2837
				xmax = 471.6937
				text = "resident"
			intervals [1281]:
				xmin = 471.6937
				xmax = 472.3397
				text = ""
			intervals [1282]:
				xmin = 472.3397
				xmax = 472.6097
				text = "uh"
			intervals [1283]:
				xmin = 472.6097
				xmax = 472.6497
				text = ""
			intervals [1284]:
				xmin = 472.6497
				xmax = 472.7897
				text = "but"
			intervals [1285]:
				xmin = 472.7897
				xmax = 473.0397
				text = "i"
			intervals [1286]:
				xmin = 473.0397
				xmax = 473.2597
				text = "went"
			intervals [1287]:
				xmin = 473.2597
				xmax = 473.7645
				text = ""
			intervals [1288]:
				xmin = 473.7645
				xmax = 474.2245
				text = "rdx"
			intervals [1289]:
				xmin = 474.2245
				xmax = 474.7745
				text = "elementary"
			intervals [1290]:
				xmin = 474.7745
				xmax = 475.0045
				text = "on"
			intervals [1291]:
				xmin = 475.0045
				xmax = 475.4245
				text = "division"
			intervals [1292]:
				xmin = 475.4245
				xmax = 475.7045
				text = "avenue"
			intervals [1293]:
				xmin = 475.7045
				xmax = 476.6011
				text = ""
			intervals [1294]:
				xmin = 476.6011
				xmax = 477.3311
				text = "um"
			intervals [1295]:
				xmin = 477.3311
				xmax = 477.5144
				text = ""
			intervals [1296]:
				xmin = 477.5144
				xmax = 477.6544
				text = "in"
			intervals [1297]:
				xmin = 477.6544
				xmax = 478.1244
				text = "northeast"
			intervals [1298]:
				xmin = 478.1244
				xmax = 478.2544
				text = "and"
			intervals [1299]:
				xmin = 478.2544
				xmax = 478.7244
				text = "deanwood"
			intervals [1300]:
				xmin = 478.7244
				xmax = 479.2316
				text = ""
			intervals [1301]:
				xmin = 479.2316
				xmax = 479.8316
				text = "um"
			intervals [1302]:
				xmin = 479.8316
				xmax = 480.5588
				text = ""
			intervals [1303]:
				xmin = 480.5588
				xmax = 480.7088
				text = "had"
			intervals [1304]:
				xmin = 480.7088
				xmax = 480.7588
				text = ""
			intervals [1305]:
				xmin = 480.7588
				xmax = 480.8788
				text = "this"
			intervals [1306]:
				xmin = 480.8788
				xmax = 481.0788
				text = "humble"
			intervals [1307]:
				xmin = 481.0788
				xmax = 481.2688
				text = ""
			intervals [1308]:
				xmin = 481.2688
				xmax = 481.7688
				text = "history"
			intervals [1309]:
				xmin = 481.7688
				xmax = 484.3217
				text = ""
			intervals [1310]:
				xmin = 484.3217
				xmax = 484.6317
				text = "mm-hm"
			intervals [1311]:
				xmin = 484.6317
				xmax = 485.2551
				text = ""
			intervals [1312]:
				xmin = 485.2551
				xmax = 485.5251
				text = "yup"
			intervals [1313]:
				xmin = 485.5251
				xmax = 485.6151
				text = "so"
			intervals [1314]:
				xmin = 485.6151
				xmax = 485.6751
				text = "it"
			intervals [1315]:
				xmin = 485.6751
				xmax = 485.7151
				text = "s"
			intervals [1316]:
				xmin = 485.7151
				xmax = 485.9151
				text = "kind"
			intervals [1317]:
				xmin = 485.9151
				xmax = 486.0351
				text = "of"
			intervals [1318]:
				xmin = 486.0351
				xmax = 486.0651
				text = ""
			intervals [1319]:
				xmin = 486.0651
				xmax = 486.2851
				text = "like"
			intervals [1320]:
				xmin = 486.2851
				xmax = 486.3951
				text = "in"
			intervals [1321]:
				xmin = 486.3951
				xmax = 486.4951
				text = "the"
			intervals [1322]:
				xmin = 486.4951
				xmax = 486.7851
				text = "middle"
			intervals [1323]:
				xmin = 486.7851
				xmax = 486.8451
				text = "of"
			intervals [1324]:
				xmin = 486.8451
				xmax = 486.9351
				text = "the"
			intervals [1325]:
				xmin = 486.9351
				xmax = 487.2051
				text = "hill"
			intervals [1326]:
				xmin = 487.2051
				xmax = 487.9103
				text = ""
			intervals [1327]:
				xmin = 487.9103
				xmax = 488.5903
				text = "um"
			intervals [1328]:
				xmin = 488.5903
				xmax = 489.0294
				text = ""
			intervals [1329]:
				xmin = 489.0294
				xmax = 489.7494
				text = "because"
			intervals [1330]:
				xmin = 489.7494
				xmax = 489.9294
				text = "my"
			intervals [1331]:
				xmin = 489.9294
				xmax = 490.2894
				text = "mother"
			intervals [1332]:
				xmin = 490.2894
				xmax = 490.6194
				text = "worked"
			intervals [1333]:
				xmin = 490.6194
				xmax = 490.7194
				text = "at"
			intervals [1334]:
				xmin = 490.7194
				xmax = 491.1394
				text = ""
			intervals [1335]:
				xmin = 491.1394
				xmax = 491.2294
				text = "work"
			intervals [1336]:
				xmin = 491.2294
				xmax = 491.2594
				text = "<unk>"
			intervals [1337]:
				xmin = 491.2594
				xmax = 491.6194
				text = "elementary"
			intervals [1338]:
				xmin = 491.6194
				xmax = 491.9694
				text = "school"
			intervals [1339]:
				xmin = 491.9694
				xmax = 492.1594
				text = "which"
			intervals [1340]:
				xmin = 492.1594
				xmax = 492.2794
				text = "is"
			intervals [1341]:
				xmin = 492.2794
				xmax = 492.6794
				text = "around"
			intervals [1342]:
				xmin = 492.6794
				xmax = 492.7694
				text = "the"
			intervals [1343]:
				xmin = 492.7694
				xmax = 493.2794
				text = "corner"
			intervals [1344]:
				xmin = 493.2794
				xmax = 493.6918
				text = ""
			intervals [1345]:
				xmin = 493.6918
				xmax = 493.8218
				text = "she"
			intervals [1346]:
				xmin = 493.8218
				xmax = 493.9518
				text = "had"
			intervals [1347]:
				xmin = 493.9518
				xmax = 494.0118
				text = "a"
			intervals [1348]:
				xmin = 494.0118
				xmax = 494.7018
				text = "relationship"
			intervals [1349]:
				xmin = 494.7018
				xmax = 494.8289
				text = ""
			intervals [1350]:
				xmin = 494.8289
				xmax = 495.3389
				text = "um"
			intervals [1351]:
				xmin = 495.3389
				xmax = 495.3789
				text = ""
			intervals [1352]:
				xmin = 495.3789
				xmax = 495.5389
				text = "she"
			intervals [1353]:
				xmin = 495.5389
				xmax = 495.7689
				text = "actually"
			intervals [1354]:
				xmin = 495.7689
				xmax = 495.9989
				text = "went"
			intervals [1355]:
				xmin = 495.9989
				xmax = 496.1489
				text = "to"
			intervals [1356]:
				xmin = 496.1489
				xmax = 496.2489
				text = "the"
			intervals [1357]:
				xmin = 496.2489
				xmax = 496.6689
				text = "principal"
			intervals [1358]:
				xmin = 496.6689
				xmax = 496.7289
				text = "at"
			intervals [1359]:
				xmin = 496.7289
				xmax = 496.7589
				text = ""
			intervals [1360]:
				xmin = 496.7589
				xmax = 497.3389
				text = "rdx"
			intervals [1361]:
				xmin = 497.3389
				xmax = 497.6712
				text = ""
			intervals [1362]:
				xmin = 497.6712
				xmax = 497.8712
				text = "and"
			intervals [1363]:
				xmin = 497.8712
				xmax = 498.0612
				text = "just"
			intervals [1364]:
				xmin = 498.0612
				xmax = 498.3812
				text = "flat"
			intervals [1365]:
				xmin = 498.3812
				xmax = 498.5412
				text = "out"
			intervals [1366]:
				xmin = 498.5412
				xmax = 499.1012
				text = "asked"
			intervals [1367]:
				xmin = 499.1012
				xmax = 499.3068
				text = ""
			intervals [1368]:
				xmin = 499.3068
				xmax = 499.5268
				text = "can"
			intervals [1369]:
				xmin = 499.5268
				xmax = 499.6968
				text = "my"
			intervals [1370]:
				xmin = 499.6968
				xmax = 499.9768
				text = "son"
			intervals [1371]:
				xmin = 499.9768
				xmax = 500.2468
				text = "come"
			intervals [1372]:
				xmin = 500.2468
				xmax = 500.2768
				text = ""
			intervals [1373]:
				xmin = 500.2768
				xmax = 500.6668
				text = "rdx"
			intervals [1374]:
				xmin = 500.6668
				xmax = 500.8868
				text = "was"
			intervals [1375]:
				xmin = 500.8868
				xmax = 500.9168
				text = "a"
			intervals [1376]:
				xmin = 500.9168
				xmax = 501.3368
				text = "historic"
			intervals [1377]:
				xmin = 501.3368
				xmax = 501.8168
				text = "school"
			intervals [1378]:
				xmin = 501.8168
				xmax = 502.319
				text = ""
			intervals [1379]:
				xmin = 502.319
				xmax = 502.599
				text = "great"
			intervals [1380]:
				xmin = 502.599
				xmax = 503.099
				text = "leadership"
			intervals [1381]:
				xmin = 503.099
				xmax = 503.129
				text = ""
			intervals [1382]:
				xmin = 503.129
				xmax = 504.489
				text = "rdx"
			intervals [1383]:
				xmin = 504.489
				xmax = 504.6307
				text = ""
			intervals [1384]:
				xmin = 504.6307
				xmax = 504.7807
				text = "the"
			intervals [1385]:
				xmin = 504.7807
				xmax = 504.8207
				text = ""
			intervals [1386]:
				xmin = 504.8207
				xmax = 505.2107
				text = "greatest"
			intervals [1387]:
				xmin = 505.2107
				xmax = 505.5607
				text = "principal"
			intervals [1388]:
				xmin = 505.5607
				xmax = 505.6707
				text = "that"
			intervals [1389]:
				xmin = 505.6707
				xmax = 505.7707
				text = "ever"
			intervals [1390]:
				xmin = 505.7707
				xmax = 505.9807
				text = "walked"
			intervals [1391]:
				xmin = 505.9807
				xmax = 506.0407
				text = "the"
			intervals [1392]:
				xmin = 506.0407
				xmax = 506.2407
				text = "face"
			intervals [1393]:
				xmin = 506.2407
				xmax = 506.3007
				text = "of"
			intervals [1394]:
				xmin = 506.3007
				xmax = 506.3607
				text = "the"
			intervals [1395]:
				xmin = 506.3607
				xmax = 506.5907
				text = "earth"
			intervals [1396]:
				xmin = 506.5907
				xmax = 507.1746
				text = ""
			intervals [1397]:
				xmin = 507.1746
				xmax = 507.7646
				text = "um"
			intervals [1398]:
				xmin = 507.7646
				xmax = 509.1164
				text = ""
			intervals [1399]:
				xmin = 509.1164
				xmax = 509.7664
				text = "just"
			intervals [1400]:
				xmin = 509.7664
				xmax = 509.9526
				text = ""
			intervals [1401]:
				xmin = 509.9526
				xmax = 510.3526
				text = "he"
			intervals [1402]:
				xmin = 510.3526
				xmax = 511.3526
				text = "was"
			intervals [1403]:
				xmin = 511.3526
				xmax = 511.9623
				text = ""
			intervals [1404]:
				xmin = 511.9623
				xmax = 512.1023
				text = "what"
			intervals [1405]:
				xmin = 512.1023
				xmax = 512.2523
				text = "you"
			intervals [1406]:
				xmin = 512.2523
				xmax = 512.5723
				text = "think"
			intervals [1407]:
				xmin = 512.5723
				xmax = 512.7423
				text = "of"
			intervals [1408]:
				xmin = 512.7423
				xmax = 512.8423
				text = "when"
			intervals [1409]:
				xmin = 512.8423
				xmax = 512.9723
				text = "you"
			intervals [1410]:
				xmin = 512.9723
				xmax = 513.1423
				text = "think"
			intervals [1411]:
				xmin = 513.1423
				xmax = 513.2823
				text = "like"
			intervals [1412]:
				xmin = 513.2823
				xmax = 513.3123
				text = ""
			intervals [1413]:
				xmin = 513.3123
				xmax = 513.5423
				text = "old"
			intervals [1414]:
				xmin = 513.5423
				xmax = 513.8223
				text = "school"
			intervals [1415]:
				xmin = 513.8223
				xmax = 514.2223
				text = "teacher"
			intervals [1416]:
				xmin = 514.2223
				xmax = 514.2523
				text = ""
			intervals [1417]:
				xmin = 514.2523
				xmax = 514.3523
				text = "and"
			intervals [1418]:
				xmin = 514.3523
				xmax = 515.0623
				text = "administrator"
			intervals [1419]:
				xmin = 515.0623
				xmax = 515.5674
				text = ""
			intervals [1420]:
				xmin = 515.5674
				xmax = 516.0374
				text = "um"
			intervals [1421]:
				xmin = 516.0374
				xmax = 516.0674
				text = ""
			intervals [1422]:
				xmin = 516.0674
				xmax = 516.2574
				text = "he"
			intervals [1423]:
				xmin = 516.2574
				xmax = 516.5174
				text = "was"
			intervals [1424]:
				xmin = 516.5174
				xmax = 516.6774
				text = "a"
			intervals [1425]:
				xmin = 516.6774
				xmax = 516.7074
				text = ""
			intervals [1426]:
				xmin = 516.7074
				xmax = 516.8474
				text = "a"
			intervals [1427]:
				xmin = 516.8474
				xmax = 516.9608
				text = ""
			intervals [1428]:
				xmin = 516.9608
				xmax = 517.0608
				text = "he"
			intervals [1429]:
				xmin = 517.0608
				xmax = 517.0908
				text = "s"
			intervals [1430]:
				xmin = 517.0908
				xmax = 517.2808
				text = "like"
			intervals [1431]:
				xmin = 517.2808
				xmax = 517.3308
				text = "a"
			intervals [1432]:
				xmin = 517.3308
				xmax = 517.9508
				text = "grandfather"
			intervals [1433]:
				xmin = 517.9508
				xmax = 518.3008
				text = "type"
			intervals [1434]:
				xmin = 518.3008
				xmax = 518.6404
				text = ""
			intervals [1435]:
				xmin = 518.6404
				xmax = 518.7404
				text = "he"
			intervals [1436]:
				xmin = 518.7404
				xmax = 518.9404
				text = "didn't"
			intervals [1437]:
				xmin = 518.9404
				xmax = 519.1304
				text = "play"
			intervals [1438]:
				xmin = 519.1304
				xmax = 519.3504
				text = "any"
			intervals [1439]:
				xmin = 519.3504
				xmax = 520.1404
				text = "games"
			intervals [1440]:
				xmin = 520.1404
				xmax = 520.2837
				text = ""
			intervals [1441]:
				xmin = 520.2837
				xmax = 520.4137
				text = "um"
			intervals [1442]:
				xmin = 520.4137
				xmax = 520.5037
				text = "but"
			intervals [1443]:
				xmin = 520.5037
				xmax = 521.0737
				text = ""
			intervals [1444]:
				xmin = 521.0737
				xmax = 521.1337
				text = "he"
			intervals [1445]:
				xmin = 521.1337
				xmax = 521.1637
				text = ""
			intervals [1446]:
				xmin = 521.1637
				xmax = 521.2937
				text = "like"
			intervals [1447]:
				xmin = 521.2937
				xmax = 521.3237
				text = ""
			intervals [1448]:
				xmin = 521.3237
				xmax = 521.9937
				text = "rdx"
			intervals [1449]:
				xmin = 521.9937
				xmax = 522.1877
				text = ""
			intervals [1450]:
				xmin = 522.1877
				xmax = 522.3177
				text = "he"
			intervals [1451]:
				xmin = 522.3177
				xmax = 522.4577
				text = "was"
			intervals [1452]:
				xmin = 522.4577
				xmax = 522.5277
				text = "a"
			intervals [1453]:
				xmin = 522.5277
				xmax = 522.9877
				text = "rdx"
			intervals [1454]:
				xmin = 522.9877
				xmax = 523.1177
				text = "for"
			intervals [1455]:
				xmin = 523.1177
				xmax = 523.5077
				text = "elementary"
			intervals [1456]:
				xmin = 523.5077
				xmax = 523.7277
				text = "school"
			intervals [1457]:
				xmin = 523.7277
				xmax = 523.7577
				text = ""
			intervals [1458]:
				xmin = 523.7577
				xmax = 524.0477
				text = "kids"
			intervals [1459]:
				xmin = 524.0477
				xmax = 524.3792
				text = ""
			intervals [1460]:
				xmin = 524.3792
				xmax = 524.4392
				text = "it"
			intervals [1461]:
				xmin = 524.4392
				xmax = 524.5292
				text = "was"
			intervals [1462]:
				xmin = 524.5292
				xmax = 524.5592
				text = "a"
			intervals [1463]:
				xmin = 524.5592
				xmax = 524.7492
				text = "little"
			intervals [1464]:
				xmin = 524.7492
				xmax = 524.9392
				text = "toned"
			intervals [1465]:
				xmin = 524.9392
				xmax = 525.3392
				text = ""
			intervals [1466]:
				xmin = 525.3392
				xmax = 525.4592
				text = "down"
			intervals [1467]:
				xmin = 525.4592
				xmax = 525.6895
				text = ""
			intervals [1468]:
				xmin = 525.6895
				xmax = 525.7695
				text = "it"
			intervals [1469]:
				xmin = 525.7695
				xmax = 525.8895
				text = "was"
			intervals [1470]:
				xmin = 525.8895
				xmax = 525.9395
				text = "a"
			intervals [1471]:
				xmin = 525.9395
				xmax = 526.0995
				text = "little"
			intervals [1472]:
				xmin = 526.0995
				xmax = 526.1995
				text = "but"
			intervals [1473]:
				xmin = 526.1995
				xmax = 526.2695
				text = "he"
			intervals [1474]:
				xmin = 526.2695
				xmax = 526.3795
				text = "was"
			intervals [1475]:
				xmin = 526.3795
				xmax = 526.4095
				text = "a"
			intervals [1476]:
				xmin = 526.4095
				xmax = 526.5895
				text = "little"
			intervals [1477]:
				xmin = 526.5895
				xmax = 526.8695
				text = "toned"
			intervals [1478]:
				xmin = 526.8695
				xmax = 527.2895
				text = "down"
			intervals [1479]:
				xmin = 527.2895
				xmax = 527.4395
				text = "so"
			intervals [1480]:
				xmin = 527.4395
				xmax = 527.4995
				text = "it"
			intervals [1481]:
				xmin = 527.4995
				xmax = 527.8195
				text = "wasn't"
			intervals [1482]:
				xmin = 527.8195
				xmax = 527.8495
				text = ""
			intervals [1483]:
				xmin = 527.8495
				xmax = 527.9895
				text = "you"
			intervals [1484]:
				xmin = 527.9895
				xmax = 528.1295
				text = "know"
			intervals [1485]:
				xmin = 528.1295
				xmax = 528.486
				text = ""
			intervals [1486]:
				xmin = 528.486
				xmax = 528.796
				text = "so"
			intervals [1487]:
				xmin = 528.796
				xmax = 529.116
				text = "like"
			intervals [1488]:
				xmin = 529.116
				xmax = 529.496
				text = "uh"
			intervals [1489]:
				xmin = 529.496
				xmax = 529.9363
				text = ""
			intervals [1490]:
				xmin = 529.9363
				xmax = 530.0963
				text = "but"
			intervals [1491]:
				xmin = 530.0963
				xmax = 530.2863
				text = "there"
			intervals [1492]:
				xmin = 530.2863
				xmax = 530.7163
				text = "was"
			intervals [1493]:
				xmin = 530.7163
				xmax = 531.9454
				text = ""
			intervals [1494]:
				xmin = 531.9454
				xmax = 532.9654
				text = "<unk>"
			intervals [1495]:
				xmin = 532.9654
				xmax = 533.3822
				text = ""
			intervals [1496]:
				xmin = 533.3822
				xmax = 533.5322
				text = "but"
			intervals [1497]:
				xmin = 533.5322
				xmax = 533.6422
				text = "it"
			intervals [1498]:
				xmin = 533.6422
				xmax = 533.8922
				text = "was"
			intervals [1499]:
				xmin = 533.8922
				xmax = 534.2322
				text = "good"
			intervals [1500]:
				xmin = 534.2322
				xmax = 534.3022
				text = "i"
			intervals [1501]:
				xmin = 534.3022
				xmax = 534.5522
				text = "mean"
			intervals [1502]:
				xmin = 534.5522
				xmax = 534.668
				text = ""
			intervals [1503]:
				xmin = 534.668
				xmax = 535.058
				text = "rdx"
			intervals [1504]:
				xmin = 535.058
				xmax = 535.228
				text = "was"
			intervals [1505]:
				xmin = 535.228
				xmax = 535.348
				text = "the"
			intervals [1506]:
				xmin = 535.348
				xmax = 535.728
				text = "first"
			intervals [1507]:
				xmin = 535.728
				xmax = 536.238
				text = "school"
			intervals [1508]:
				xmin = 536.238
				xmax = 536.448
				text = "to"
			intervals [1509]:
				xmin = 536.448
				xmax = 536.498
				text = ""
			intervals [1510]:
				xmin = 536.498
				xmax = 537.048
				text = "do"
			intervals [1511]:
				xmin = 537.048
				xmax = 537.138
				text = ""
			intervals [1512]:
				xmin = 537.138
				xmax = 537.348
				text = "all"
			intervals [1513]:
				xmin = 537.348
				xmax = 537.508
				text = "day"
			intervals [1514]:
				xmin = 537.508
				xmax = 537.748
				text = "pre"
			intervals [1515]:
				xmin = 537.748
				xmax = 537.818
				text = ""
			intervals [1516]:
				xmin = 537.818
				xmax = 537.868
				text = "<unk>"
			intervals [1517]:
				xmin = 537.868
				xmax = 538.008
				text = ""
			intervals [1518]:
				xmin = 538.008
				xmax = 538.248
				text = "all"
			intervals [1519]:
				xmin = 538.248
				xmax = 538.408
				text = "day"
			intervals [1520]:
				xmin = 538.408
				xmax = 539.038
				text = "kindergarten"
			intervals [1521]:
				xmin = 539.038
				xmax = 539.4381
				text = ""
			intervals [1522]:
				xmin = 539.4381
				xmax = 539.5981
				text = "in"
			intervals [1523]:
				xmin = 539.5981
				xmax = 539.8681
				text = "dc"
			intervals [1524]:
				xmin = 539.8681
				xmax = 540.1881
				text = "public"
			intervals [1525]:
				xmin = 540.1881
				xmax = 540.8281
				text = "schools"
			intervals [1526]:
				xmin = 540.8281
				xmax = 540.8581
				text = ""
			intervals [1527]:
				xmin = 540.8581
				xmax = 540.9581
				text = "it"
			intervals [1528]:
				xmin = 540.9581
				xmax = 541.0681
				text = "was"
			intervals [1529]:
				xmin = 541.0681
				xmax = 541.1781
				text = "the"
			intervals [1530]:
				xmin = 541.1781
				xmax = 541.5081
				text = "first"
			intervals [1531]:
				xmin = 541.5081
				xmax = 541.9781
				text = "school"
			intervals [1532]:
				xmin = 541.9781
				xmax = 542.0981
				text = "to"
			intervals [1533]:
				xmin = 542.0981
				xmax = 542.5581
				text = "do"
			intervals [1534]:
				xmin = 542.5581
				xmax = 542.9677
				text = ""
			intervals [1535]:
				xmin = 542.9677
				xmax = 543.0277
				text = "a"
			intervals [1536]:
				xmin = 543.0277
				xmax = 543.0577
				text = ""
			intervals [1537]:
				xmin = 543.0577
				xmax = 543.5777
				text = "mandatory"
			intervals [1538]:
				xmin = 543.5777
				xmax = 543.9677
				text = "uniform"
			intervals [1539]:
				xmin = 543.9677
				xmax = 544.5777
				text = "policy"
			intervals [1540]:
				xmin = 544.5777
				xmax = 545.0071
				text = ""
			intervals [1541]:
				xmin = 545.0071
				xmax = 545.3271
				text = "um"
			intervals [1542]:
				xmin = 545.3271
				xmax = 545.4071
				text = "in"
			intervals [1543]:
				xmin = 545.4071
				xmax = 545.5171
				text = "the"
			intervals [1544]:
				xmin = 545.5171
				xmax = 545.7771
				text = "city"
			intervals [1545]:
				xmin = 545.7771
				xmax = 546.3171
				text = "schools"
			intervals [1546]:
				xmin = 546.3171
				xmax = 546.7872
				text = ""
			intervals [1547]:
				xmin = 546.7872
				xmax = 547.1572
				text = "um"
			intervals [1548]:
				xmin = 547.1572
				xmax = 547.1872
				text = ""
			intervals [1549]:
				xmin = 547.1872
				xmax = 547.3572
				text = "a"
			intervals [1550]:
				xmin = 547.3572
				xmax = 547.6072
				text = "lot"
			intervals [1551]:
				xmin = 547.6072
				xmax = 547.8572
				text = "of"
			intervals [1552]:
				xmin = 547.8572
				xmax = 547.8872
				text = ""
			intervals [1553]:
				xmin = 547.8872
				xmax = 548.3872
				text = "firsts"
			intervals [1554]:
				xmin = 548.3872
				xmax = 548.5072
				text = "and"
			intervals [1555]:
				xmin = 548.5072
				xmax = 548.7872
				text = "then"
			intervals [1556]:
				xmin = 548.7872
				xmax = 548.9872
				text = "some"
			intervals [1557]:
				xmin = 548.9872
				xmax = 549.3672
				text = "issues"
			intervals [1558]:
				xmin = 549.3672
				xmax = 549.5272
				text = "with"
			intervals [1559]:
				xmin = 549.5272
				xmax = 549.5572
				text = ""
			intervals [1560]:
				xmin = 549.5572
				xmax = 549.7172
				text = "you"
			intervals [1561]:
				xmin = 549.7172
				xmax = 549.8472
				text = "know"
			intervals [1562]:
				xmin = 549.8472
				xmax = 550.2584
				text = ""
			intervals [1563]:
				xmin = 550.2584
				xmax = 550.3984
				text = "i"
			intervals [1564]:
				xmin = 550.3984
				xmax = 550.5784
				text = "think"
			intervals [1565]:
				xmin = 550.5784
				xmax = 550.8184
				text = "at"
			intervals [1566]:
				xmin = 550.8184
				xmax = 551.0584
				text = "that"
			intervals [1567]:
				xmin = 551.0584
				xmax = 551.5684
				text = "time"
			intervals [1568]:
				xmin = 551.5684
				xmax = 551.8811
				text = ""
			intervals [1569]:
				xmin = 551.8811
				xmax = 551.9111
				text = "a"
			intervals [1570]:
				xmin = 551.9111
				xmax = 551.9411
				text = ""
			intervals [1571]:
				xmin = 551.9411
				xmax = 552.8411
				text = "uniform"
			intervals [1572]:
				xmin = 552.8411
				xmax = 553.0596
				text = ""
			intervals [1573]:
				xmin = 553.0596
				xmax = 553.6796
				text = "uniform"
			intervals [1574]:
				xmin = 553.6796
				xmax = 554.6896
				text = "policies"
			intervals [1575]:
				xmin = 554.6896
				xmax = 554.8476
				text = ""
			intervals [1576]:
				xmin = 554.8476
				xmax = 554.9676
				text = "were"
			intervals [1577]:
				xmin = 554.9676
				xmax = 555.4176
				text = "different"
			intervals [1578]:
				xmin = 555.4176
				xmax = 555.5776
				text = "than"
			intervals [1579]:
				xmin = 555.5776
				xmax = 555.6976
				text = "where"
			intervals [1580]:
				xmin = 555.6976
				xmax = 555.7676
				text = "i"
			intervals [1581]:
				xmin = 555.7676
				xmax = 555.9676
				text = "kind"
			intervals [1582]:
				xmin = 555.9676
				xmax = 556.0276
				text = "of"
			intervals [1583]:
				xmin = 556.0276
				xmax = 556.1676
				text = "look"
			intervals [1584]:
				xmin = 556.1676
				xmax = 556.2376
				text = "at"
			intervals [1585]:
				xmin = 556.2376
				xmax = 556.2776
				text = ""
			intervals [1586]:
				xmin = 556.2776
				xmax = 556.4276
				text = "them"
			intervals [1587]:
				xmin = 556.4276
				xmax = 556.7876
				text = "now"
			intervals [1588]:
				xmin = 556.7876
				xmax = 557.1704
				text = ""
			intervals [1589]:
				xmin = 557.1704
				xmax = 557.3204
				text = "but"
			intervals [1590]:
				xmin = 557.3204
				xmax = 557.4504
				text = "there"
			intervals [1591]:
				xmin = 557.4504
				xmax = 557.6304
				text = "was"
			intervals [1592]:
				xmin = 557.6304
				xmax = 557.7004
				text = "a"
			intervals [1593]:
				xmin = 557.7004
				xmax = 557.9604
				text = "sense"
			intervals [1594]:
				xmin = 557.9604
				xmax = 558.0604
				text = "of"
			intervals [1595]:
				xmin = 558.0604
				xmax = 558.4204
				text = "unity"
			intervals [1596]:
				xmin = 558.4204
				xmax = 558.5004
				text = "and"
			intervals [1597]:
				xmin = 558.5004
				xmax = 558.5704
				text = "a"
			intervals [1598]:
				xmin = 558.5704
				xmax = 558.8004
				text = "sense"
			intervals [1599]:
				xmin = 558.8004
				xmax = 558.8704
				text = "of"
			intervals [1600]:
				xmin = 558.8704
				xmax = 559.3304
				text = "pride"
			intervals [1601]:
				xmin = 559.3304
				xmax = 559.925
				text = ""
			intervals [1602]:
				xmin = 559.925
				xmax = 560.185
				text = "that"
			intervals [1603]:
				xmin = 560.185
				xmax = 560.425
				text = "mr"
			intervals [1604]:
				xmin = 560.425
				xmax = 560.755
				text = "rdx"
			intervals [1605]:
				xmin = 560.755
				xmax = 561.045
				text = "taught"
			intervals [1606]:
				xmin = 561.045
				xmax = 561.4877
				text = ""
			intervals [1607]:
				xmin = 561.4877
				xmax = 561.5777
				text = "i"
			intervals [1608]:
				xmin = 561.5777
				xmax = 561.8077
				text = "mean"
			intervals [1609]:
				xmin = 561.8077
				xmax = 562.0777
				text = "from"
			intervals [1610]:
				xmin = 562.0777
				xmax = 562.1377
				text = "the"
			intervals [1611]:
				xmin = 562.1377
				xmax = 562.7977
				text = "kindergarten"
			intervals [1612]:
				xmin = 562.7977
				xmax = 563.2469
				text = ""
			intervals [1613]:
				xmin = 563.2469
				xmax = 563.4669
				text = "through"
			intervals [1614]:
				xmin = 563.4669
				xmax = 563.7769
				text = "sixth"
			intervals [1615]:
				xmin = 563.7769
				xmax = 564.1669
				text = "grade"
			intervals [1616]:
				xmin = 564.1669
				xmax = 564.2448
				text = ""
			intervals [1617]:
				xmin = 564.2448
				xmax = 564.3848
				text = "there"
			intervals [1618]:
				xmin = 564.3848
				xmax = 564.5648
				text = "was"
			intervals [1619]:
				xmin = 564.5648
				xmax = 565.0248
				text = "pride"
			intervals [1620]:
				xmin = 565.0248
				xmax = 565.3948
				text = "about"
			intervals [1621]:
				xmin = 565.3948
				xmax = 565.498
				text = ""
			intervals [1622]:
				xmin = 565.498
				xmax = 565.778
				text = "tuck"
			intervals [1623]:
				xmin = 565.778
				xmax = 565.928
				text = "your"
			intervals [1624]:
				xmin = 565.928
				xmax = 566.228
				text = "shirt"
			intervals [1625]:
				xmin = 566.228
				xmax = 566.498
				text = "in"
			intervals [1626]:
				xmin = 566.498
				xmax = 566.6404
				text = ""
			intervals [1627]:
				xmin = 566.6404
				xmax = 566.8904
				text = "where"
			intervals [1628]:
				xmin = 566.8904
				xmax = 566.9604
				text = "s"
			intervals [1629]:
				xmin = 566.9604
				xmax = 567.1404
				text = "your"
			intervals [1630]:
				xmin = 567.1404
				xmax = 567.5604
				text = "tie"
			intervals [1631]:
				xmin = 567.5604
				xmax = 568.0532
				text = ""
			intervals [1632]:
				xmin = 568.0532
				xmax = 568.3832
				text = "iron"
			intervals [1633]:
				xmin = 568.3832
				xmax = 568.5632
				text = "your"
			intervals [1634]:
				xmin = 568.5632
				xmax = 569.2932
				text = "blouse"
			intervals [1635]:
				xmin = 569.2932
				xmax = 569.7086
				text = ""
			intervals [1636]:
				xmin = 569.7086
				xmax = 569.8086
				text = "and"
			intervals [1637]:
				xmin = 569.8086
				xmax = 569.9486
				text = "he"
			intervals [1638]:
				xmin = 569.9486
				xmax = 570.4386
				text = "corralled"
			intervals [1639]:
				xmin = 570.4386
				xmax = 570.5386
				text = "the"
			intervals [1640]:
				xmin = 570.5386
				xmax = 571.0386
				text = "community"
			intervals [1641]:
				xmin = 571.0386
				xmax = 571.3886
				text = "around"
			intervals [1642]:
				xmin = 571.3886
				xmax = 571.4986
				text = "that"
			intervals [1643]:
				xmin = 571.4986
				xmax = 571.5286
				text = ""
			intervals [1644]:
				xmin = 571.5286
				xmax = 571.6286
				text = "there"
			intervals [1645]:
				xmin = 571.6286
				xmax = 571.7686
				text = "was"
			intervals [1646]:
				xmin = 571.7686
				xmax = 571.8486
				text = "a"
			intervals [1647]:
				xmin = 571.8486
				xmax = 572.3886
				text = "community"
			intervals [1648]:
				xmin = 572.3886
				xmax = 572.7286
				text = "around"
			intervals [1649]:
				xmin = 572.7286
				xmax = 573.1786
				text = "deanwood"
			intervals [1650]:
				xmin = 573.1786
				xmax = 573.3386
				text = "that"
			intervals [1651]:
				xmin = 573.3386
				xmax = 573.5786
				text = "wrapped"
			intervals [1652]:
				xmin = 573.5786
				xmax = 573.7286
				text = "its"
			intervals [1653]:
				xmin = 573.7286
				xmax = 573.8286
				text = "r-"
			intervals [1654]:
				xmin = 573.8286
				xmax = 573.9186
				text = ""
			intervals [1655]:
				xmin = 573.9186
				xmax = 574.2886
				text = "arms"
			intervals [1656]:
				xmin = 574.2886
				xmax = 574.3386
				text = ""
			intervals [1657]:
				xmin = 574.3386
				xmax = 574.5286
				text = "around"
			intervals [1658]:
				xmin = 574.5286
				xmax = 574.5586
				text = ""
			intervals [1659]:
				xmin = 574.5586
				xmax = 574.9986
				text = "rdx"
			intervals [1660]:
				xmin = 574.9986
				xmax = 575.586
				text = ""
			intervals [1661]:
				xmin = 575.586
				xmax = 576.336
				text = "and"
			intervals [1662]:
				xmin = 576.336
				xmax = 576.436
				text = ""
			intervals [1663]:
				xmin = 576.436
				xmax = 577.036
				text = "um"
			intervals [1664]:
				xmin = 577.036
				xmax = 578.0329
				text = ""
			intervals [1665]:
				xmin = 578.0329
				xmax = 578.2429
				text = "he"
			intervals [1666]:
				xmin = 578.2429
				xmax = 578.4929
				text = "led"
			intervals [1667]:
				xmin = 578.4929
				xmax = 578.7029
				text = "them"
			intervals [1668]:
				xmin = 578.7029
				xmax = 578.8988
				text = ""
			intervals [1669]:
				xmin = 578.8988
				xmax = 579.1088
				text = "and"
			intervals [1670]:
				xmin = 579.1088
				xmax = 579.2988
				text = "he"
			intervals [1671]:
				xmin = 579.2988
				xmax = 579.5488
				text = "was"
			intervals [1672]:
				xmin = 579.5488
				xmax = 579.6888
				text = "he"
			intervals [1673]:
				xmin = 579.6888
				xmax = 579.9188
				text = "was"
			intervals [1674]:
				xmin = 579.9188
				xmax = 580.2288
				text = "the"
			intervals [1675]:
				xmin = 580.2288
				xmax = 580.672
				text = ""
			intervals [1676]:
				xmin = 580.672
				xmax = 580.792
				text = "the"
			intervals [1677]:
				xmin = 580.792
				xmax = 581.232
				text = "shepherd"
			intervals [1678]:
				xmin = 581.232
				xmax = 581.7692
				text = ""
			intervals [1679]:
				xmin = 581.7692
				xmax = 581.9192
				text = "of"
			intervals [1680]:
				xmin = 581.9192
				xmax = 581.9892
				text = "a"
			intervals [1681]:
				xmin = 581.9892
				xmax = 582.1992
				text = "big"
			intervals [1682]:
				xmin = 582.1992
				xmax = 582.6292
				text = "flock"
			intervals [1683]:
				xmin = 582.6292
				xmax = 584.8229
				text = ""
			intervals [1684]:
				xmin = 584.8229
				xmax = 585.1929
				text = "yeah"
			intervals [1685]:
				xmin = 585.1929
				xmax = 589.7812
				text = ""
			intervals [1686]:
				xmin = 589.7812
				xmax = 590.1412
				text = "yeah"
			intervals [1687]:
				xmin = 590.1412
				xmax = 590.4826
				text = ""
			intervals [1688]:
				xmin = 590.4826
				xmax = 590.6326
				text = "so"
			intervals [1689]:
				xmin = 590.6326
				xmax = 590.7926
				text = "my"
			intervals [1690]:
				xmin = 590.7926
				xmax = 591.1926
				text = "connection"
			intervals [1691]:
				xmin = 591.1926
				xmax = 591.3126
				text = "to"
			intervals [1692]:
				xmin = 591.3126
				xmax = 591.7526
				text = "rdx"
			intervals [1693]:
				xmin = 591.7526
				xmax = 592.0526
				text = "still"
			intervals [1694]:
				xmin = 592.0526
				xmax = 592.4326
				text = "stays"
			intervals [1695]:
				xmin = 592.4326
				xmax = 592.8826
				text = "extremely"
			intervals [1696]:
				xmin = 592.8826
				xmax = 593.3526
				text = "strong"
			intervals [1697]:
				xmin = 593.3526
				xmax = 593.8185
				text = ""
			intervals [1698]:
				xmin = 593.8185
				xmax = 594.3685
				text = "um"
			intervals [1699]:
				xmin = 594.3685
				xmax = 594.6085
				text = ""
			intervals [1700]:
				xmin = 594.6085
				xmax = 594.7785
				text = "<unk>"
			intervals [1701]:
				xmin = 594.7785
				xmax = 595.2349
				text = ""
			intervals [1702]:
				xmin = 595.2349
				xmax = 595.3549
				text = "let"
			intervals [1703]:
				xmin = 595.3549
				xmax = 595.3849
				text = "s"
			intervals [1704]:
				xmin = 595.3849
				xmax = 595.7349
				text = "see"
			intervals [1705]:
				xmin = 595.7349
				xmax = 596.0789
				text = ""
			intervals [1706]:
				xmin = 596.0789
				xmax = 596.2489
				text = "my"
			intervals [1707]:
				xmin = 596.2489
				xmax = 596.5089
				text = "fifth"
			intervals [1708]:
				xmin = 596.5089
				xmax = 596.7789
				text = "grade"
			intervals [1709]:
				xmin = 596.7789
				xmax = 597.1089
				text = "year"
			intervals [1710]:
				xmin = 597.1089
				xmax = 597.2289
				text = "he"
			intervals [1711]:
				xmin = 597.2289
				xmax = 597.7889
				text = "retired"
			intervals [1712]:
				xmin = 597.7889
				xmax = 597.8581
				text = ""
			intervals [1713]:
				xmin = 597.8581
				xmax = 598.1681
				text = "as"
			intervals [1714]:
				xmin = 598.1681
				xmax = 598.7581
				text = "principal"
			intervals [1715]:
				xmin = 598.7581
				xmax = 598.8081
				text = ""
			intervals [1716]:
				xmin = 598.8081
				xmax = 599.2581
				text = "from"
			intervals [1717]:
				xmin = 599.2581
				xmax = 599.2881
				text = ""
			intervals [1718]:
				xmin = 599.2881
				xmax = 599.4081
				text = "well"
			intervals [1719]:
				xmin = 599.4081
				xmax = 599.5081
				text = "he"
			intervals [1720]:
				xmin = 599.5081
				xmax = 599.5381
				text = ""
			intervals [1721]:
				xmin = 599.5381
				xmax = 599.9581
				text = "left"
			intervals [1722]:
				xmin = 599.9581
				xmax = 600.277
				text = ""
			intervals [1723]:
				xmin = 600.277
				xmax = 600.407
				text = "to"
			intervals [1724]:
				xmin = 600.407
				xmax = 600.587
				text = "take"
			intervals [1725]:
				xmin = 600.587
				xmax = 600.657
				text = "a"
			intervals [1726]:
				xmin = 600.657
				xmax = 601.117
				text = "job"
			intervals [1727]:
				xmin = 601.117
				xmax = 601.167
				text = ""
			intervals [1728]:
				xmin = 601.167
				xmax = 601.357
				text = "with"
			intervals [1729]:
				xmin = 601.357
				xmax = 601.417
				text = ""
			intervals [1730]:
				xmin = 601.417
				xmax = 601.777
				text = "the"
			intervals [1731]:
				xmin = 601.777
				xmax = 601.807
				text = ""
			intervals [1732]:
				xmin = 601.807
				xmax = 602.207
				text = "central"
			intervals [1733]:
				xmin = 602.207
				xmax = 602.597
				text = "office"
			intervals [1734]:
				xmin = 602.597
				xmax = 602.747
				text = "as"
			intervals [1735]:
				xmin = 602.747
				xmax = 602.787
				text = "a"
			intervals [1736]:
				xmin = 602.787
				xmax = 603.077
				text = "area"
			intervals [1737]:
				xmin = 603.077
				xmax = 603.717
				text = "superintendent"
			intervals [1738]:
				xmin = 603.717
				xmax = 604.0679
				text = ""
			intervals [1739]:
				xmin = 604.0679
				xmax = 604.2179
				text = "cause"
			intervals [1740]:
				xmin = 604.2179
				xmax = 604.3179
				text = "he"
			intervals [1741]:
				xmin = 604.3179
				xmax = 604.4079
				text = "was"
			intervals [1742]:
				xmin = 604.4079
				xmax = 604.4779
				text = "the"
			intervals [1743]:
				xmin = 604.4779
				xmax = 604.8579
				text = "bomb"
			intervals [1744]:
				xmin = 604.8579
				xmax = 605.5974
				text = ""
			intervals [1745]:
				xmin = 605.5974
				xmax = 605.8974
				text = "and"
			intervals [1746]:
				xmin = 605.8974
				xmax = 606.6874
				text = "so"
			intervals [1747]:
				xmin = 606.6874
				xmax = 606.9374
				text = ""
			intervals [1748]:
				xmin = 606.9374
				xmax = 607.0174
				text = "i"
			intervals [1749]:
				xmin = 607.0174
				xmax = 607.3674
				text = "think"
			intervals [1750]:
				xmin = 607.3674
				xmax = 607.6105
				text = ""
			intervals [1751]:
				xmin = 607.6105
				xmax = 607.7605
				text = "i"
			intervals [1752]:
				xmin = 607.7605
				xmax = 607.9205
				text = "can't"
			intervals [1753]:
				xmin = 607.9205
				xmax = 608.1505
				text = "remember"
			intervals [1754]:
				xmin = 608.1505
				xmax = 608.2205
				text = "how"
			intervals [1755]:
				xmin = 608.2205
				xmax = 608.4705
				text = "many"
			intervals [1756]:
				xmin = 608.4705
				xmax = 608.7605
				text = "years"
			intervals [1757]:
				xmin = 608.7605
				xmax = 609.1905
				text = "later"
			intervals [1758]:
				xmin = 609.1905
				xmax = 609.3405
				text = "but"
			intervals [1759]:
				xmin = 609.3405
				xmax = 609.4805
				text = "he"
			intervals [1760]:
				xmin = 609.4805
				xmax = 609.6705
				text = "did"
			intervals [1761]:
				xmin = 609.6705
				xmax = 609.8105
				text = ""
			intervals [1762]:
				xmin = 609.8105
				xmax = 610.3005
				text = "eventually"
			intervals [1763]:
				xmin = 610.3005
				xmax = 610.8505
				text = "pass"
			intervals [1764]:
				xmin = 610.8505
				xmax = 611.1851
				text = ""
			intervals [1765]:
				xmin = 611.1851
				xmax = 611.2551
				text = "and"
			intervals [1766]:
				xmin = 611.2551
				xmax = 611.3451
				text = "so"
			intervals [1767]:
				xmin = 611.3451
				xmax = 611.4551
				text = "there"
			intervals [1768]:
				xmin = 611.4551
				xmax = 611.6251
				text = "was"
			intervals [1769]:
				xmin = 611.6251
				xmax = 611.6951
				text = "a"
			intervals [1770]:
				xmin = 611.6951
				xmax = 612.1751
				text = "reunion"
			intervals [1771]:
				xmin = 612.1751
				xmax = 612.2651
				text = "of"
			intervals [1772]:
				xmin = 612.2651
				xmax = 612.6151
				text = "sorts"
			intervals [1773]:
				xmin = 612.6151
				xmax = 612.7151
				text = "where"
			intervals [1774]:
				xmin = 612.7151
				xmax = 612.9151
				text = "ever"
			intervals [1775]:
				xmin = 612.9151
				xmax = 612.9751
				text = ""
			intervals [1776]:
				xmin = 612.9751
				xmax = 613.3151
				text = "everyone"
			intervals [1777]:
				xmin = 613.3151
				xmax = 613.5151
				text = "came"
			intervals [1778]:
				xmin = 613.5151
				xmax = 613.7151
				text = "back"
			intervals [1779]:
				xmin = 613.7151
				xmax = 614.2051
				text = "together"
			intervals [1780]:
				xmin = 614.2051
				xmax = 614.2351
				text = ""
			intervals [1781]:
				xmin = 614.2351
				xmax = 614.7451
				text = "his"
			intervals [1782]:
				xmin = 614.7451
				xmax = 615.5151
				text = "protege"
			intervals [1783]:
				xmin = 615.5151
				xmax = 615.8881
				text = ""
			intervals [1784]:
				xmin = 615.8881
				xmax = 616.0081
				text = "uh"
			intervals [1785]:
				xmin = 616.0081
				xmax = 616.1981
				text = "was"
			intervals [1786]:
				xmin = 616.1981
				xmax = 616.2481
				text = "a"
			intervals [1787]:
				xmin = 616.2481
				xmax = 616.4981
				text = "nam"
			intervals [1788]:
				xmin = 616.4981
				xmax = 616.5281
				text = "a"
			intervals [1789]:
				xmin = 616.5281
				xmax = 616.7081
				text = "lady"
			intervals [1790]:
				xmin = 616.7081
				xmax = 616.8181
				text = "by"
			intervals [1791]:
				xmin = 616.8181
				xmax = 616.8781
				text = "the"
			intervals [1792]:
				xmin = 616.8781
				xmax = 617.0581
				text = "name"
			intervals [1793]:
				xmin = 617.0581
				xmax = 617.1481
				text = "of"
			intervals [1794]:
				xmin = 617.1481
				xmax = 618.1381
				text = "rdx"
			intervals [1795]:
				xmin = 618.1381
				xmax = 618.235
				text = ""
			intervals [1796]:
				xmin = 618.235
				xmax = 618.395
				text = "and"
			intervals [1797]:
				xmin = 618.395
				xmax = 618.555
				text = "she"
			intervals [1798]:
				xmin = 618.555
				xmax = 618.855
				text = "became"
			intervals [1799]:
				xmin = 618.855
				xmax = 619.255
				text = "principal"
			intervals [1800]:
				xmin = 619.255
				xmax = 619.425
				text = "my"
			intervals [1801]:
				xmin = 619.425
				xmax = 619.725
				text = "sixth"
			intervals [1802]:
				xmin = 619.725
				xmax = 619.975
				text = "grade"
			intervals [1803]:
				xmin = 619.975
				xmax = 620.185
				text = "year"
			intervals [1804]:
				xmin = 620.185
				xmax = 621.5231
				text = ""
			intervals [1805]:
				xmin = 621.5231
				xmax = 622.0831
				text = "she"
			intervals [1806]:
				xmin = 622.0831
				xmax = 622.8431
				text = "is"
			intervals [1807]:
				xmin = 622.8431
				xmax = 622.8731
				text = ""
			intervals [1808]:
				xmin = 622.8731
				xmax = 623.1031
				text = "she"
			intervals [1809]:
				xmin = 623.1031
				xmax = 623.2831
				text = "was"
			intervals [1810]:
				xmin = 623.2831
				xmax = 623.3631
				text = "the"
			intervals [1811]:
				xmin = 623.3631
				xmax = 623.8431
				text = "female"
			intervals [1812]:
				xmin = 623.8431
				xmax = 625.0031
				text = "rdx"
			intervals [1813]:
				xmin = 625.0031
				xmax = 625.6766
				text = ""
			intervals [1814]:
				xmin = 625.6766
				xmax = 626.0166
				text = "uh"
			intervals [1815]:
				xmin = 626.0166
				xmax = 626.0566
				text = ""
			intervals [1816]:
				xmin = 626.0566
				xmax = 626.2766
				text = "to"
			intervals [1817]:
				xmin = 626.2766
				xmax = 626.5366
				text = "this"
			intervals [1818]:
				xmin = 626.5366
				xmax = 626.9666
				text = "day"
			intervals [1819]:
				xmin = 626.9666
				xmax = 627.0966
				text = "i"
			intervals [1820]:
				xmin = 627.0966
				xmax = 627.2666
				text = "can"
			intervals [1821]:
				xmin = 627.2666
				xmax = 627.3066
				text = ""
			intervals [1822]:
				xmin = 627.3066
				xmax = 627.4666
				text = "pick"
			intervals [1823]:
				xmin = 627.4666
				xmax = 627.5866
				text = "up"
			intervals [1824]:
				xmin = 627.5866
				xmax = 627.7566
				text = "my"
			intervals [1825]:
				xmin = 627.7566
				xmax = 628.1066
				text = "phone"
			intervals [1826]:
				xmin = 628.1066
				xmax = 628.1966
				text = "and"
			intervals [1827]:
				xmin = 628.1966
				xmax = 628.7366
				text = "call"
			intervals [1828]:
				xmin = 628.7366
				xmax = 629.1291
				text = ""
			intervals [1829]:
				xmin = 629.1291
				xmax = 629.3491
				text = "uh"
			intervals [1830]:
				xmin = 629.3491
				xmax = 629.6391
				text = "mrs"
			intervals [1831]:
				xmin = 629.6391
				xmax = 630.2691
				text = "rdx"
			intervals [1832]:
				xmin = 630.2691
				xmax = 630.5991
				text = "and"
			intervals [1833]:
				xmin = 630.5991
				xmax = 631.0604
				text = ""
			intervals [1834]:
				xmin = 631.0604
				xmax = 631.3104
				text = "talk"
			intervals [1835]:
				xmin = 631.3104
				xmax = 631.4604
				text = "for"
			intervals [1836]:
				xmin = 631.4604
				xmax = 631.9604
				text = "hours"
			intervals [1837]:
				xmin = 631.9604
				xmax = 632.0704
				text = "and"
			intervals [1838]:
				xmin = 632.0704
				xmax = 632.6304
				text = "ask"
			intervals [1839]:
				xmin = 632.6304
				xmax = 633.1807
				text = ""
			intervals [1840]:
				xmin = 633.1807
				xmax = 633.6707
				text = "um"
			intervals [1841]:
				xmin = 633.6707
				xmax = 633.8135
				text = ""
			intervals [1842]:
				xmin = 633.8135
				xmax = 634.6035
				text = "she"
			intervals [1843]:
				xmin = 634.6035
				xmax = 636.2431
				text = ""
			intervals [1844]:
				xmin = 636.2431
				xmax = 637.0131
				text = "rdx"
			intervals [1845]:
				xmin = 637.0131
				xmax = 637.1731
				text = "was"
			intervals [1846]:
				xmin = 637.1731
				xmax = 637.2531
				text = "a"
			intervals [1847]:
				xmin = 637.2531
				xmax = 637.8631
				text = "family"
			intervals [1848]:
				xmin = 637.8631
				xmax = 638.3613
				text = ""
			intervals [1849]:
				xmin = 638.3613
				xmax = 638.5213
				text = "and"
			intervals [1850]:
				xmin = 638.5213
				xmax = 638.6113
				text = "i"
			intervals [1851]:
				xmin = 638.6113
				xmax = 638.8313
				text = "was"
			intervals [1852]:
				xmin = 638.8313
				xmax = 639.0613
				text = "there"
			intervals [1853]:
				xmin = 639.0613
				xmax = 639.1613
				text = "for"
			intervals [1854]:
				xmin = 639.1613
				xmax = 639.3513
				text = "eight"
			intervals [1855]:
				xmin = 639.3513
				xmax = 639.3813
				text = ""
			intervals [1856]:
				xmin = 639.3813
				xmax = 639.6713
				text = "years"
			intervals [1857]:
				xmin = 639.6713
				xmax = 639.7913
				text = "cause"
			intervals [1858]:
				xmin = 639.7913
				xmax = 639.8913
				text = "i"
			intervals [1859]:
				xmin = 639.8913
				xmax = 640.2413
				text = "started"
			intervals [1860]:
				xmin = 640.2413
				xmax = 640.4913
				text = "pre"
			intervals [1861]:
				xmin = 640.4913
				xmax = 640.8013
				text = "k"
			intervals [1862]:
				xmin = 640.8013
				xmax = 641.0413
				text = "all"
			intervals [1863]:
				xmin = 641.0413
				xmax = 641.1013
				text = "the"
			intervals [1864]:
				xmin = 641.1013
				xmax = 641.2513
				text = "way"
			intervals [1865]:
				xmin = 641.2513
				xmax = 641.3813
				text = "through"
			intervals [1866]:
				xmin = 641.3813
				xmax = 641.7213
				text = "sixth"
			intervals [1867]:
				xmin = 641.7213
				xmax = 641.9313
				text = "grade"
			intervals [1868]:
				xmin = 641.9313
				xmax = 642.6827
				text = ""
			intervals [1869]:
				xmin = 642.6827
				xmax = 642.9127
				text = "and"
			intervals [1870]:
				xmin = 642.9127
				xmax = 643.4627
				text = "so"
			intervals [1871]:
				xmin = 643.4627
				xmax = 644.1869
				text = ""
			intervals [1872]:
				xmin = 644.1869
				xmax = 644.2169
				text = "i"
			intervals [1873]:
				xmin = 644.2169
				xmax = 644.4569
				text = "spent"
			intervals [1874]:
				xmin = 644.4569
				xmax = 644.4969
				text = "a"
			intervals [1875]:
				xmin = 644.4969
				xmax = 644.6269
				text = "lot"
			intervals [1876]:
				xmin = 644.6269
				xmax = 644.6869
				text = "of"
			intervals [1877]:
				xmin = 644.6869
				xmax = 644.9369
				text = "time"
			intervals [1878]:
				xmin = 644.9369
				xmax = 645.0969
				text = "with"
			intervals [1879]:
				xmin = 645.0969
				xmax = 645.3569
				text = "both"
			intervals [1880]:
				xmin = 645.3569
				xmax = 645.6063
				text = ""
			intervals [1881]:
				xmin = 645.6063
				xmax = 645.8863
				text = "both"
			intervals [1882]:
				xmin = 645.8863
				xmax = 645.9863
				text = "of"
			intervals [1883]:
				xmin = 645.9863
				xmax = 646.1863
				text = "them"
			intervals [1884]:
				xmin = 646.1863
				xmax = 646.5316
				text = ""
			intervals [1885]:
				xmin = 646.5316
				xmax = 646.6516
				text = "and"
			intervals [1886]:
				xmin = 646.6516
				xmax = 646.8016
				text = "so"
			intervals [1887]:
				xmin = 646.8016
				xmax = 646.9416
				text = "when"
			intervals [1888]:
				xmin = 646.9416
				xmax = 646.9716
				text = ""
			intervals [1889]:
				xmin = 646.9716
				xmax = 647.2516
				text = "he"
			intervals [1890]:
				xmin = 647.2516
				xmax = 647.5416
				text = "left"
			intervals [1891]:
				xmin = 647.5416
				xmax = 647.6216
				text = "and"
			intervals [1892]:
				xmin = 647.6216
				xmax = 647.7716
				text = "she"
			intervals [1893]:
				xmin = 647.7716
				xmax = 648.0616
				text = "stepped"
			intervals [1894]:
				xmin = 648.0616
				xmax = 648.1616
				text = "in"
			intervals [1895]:
				xmin = 648.1616
				xmax = 648.2516
				text = "there"
			intervals [1896]:
				xmin = 648.2516
				xmax = 648.3616
				text = "was"
			intervals [1897]:
				xmin = 648.3616
				xmax = 648.4116
				text = "a"
			intervals [1898]:
				xmin = 648.4116
				xmax = 649.0916
				text = "natural"
			intervals [1899]:
				xmin = 649.0916
				xmax = 649.5407
				text = ""
			intervals [1900]:
				xmin = 649.5407
				xmax = 650.3507
				text = "transition"
			intervals [1901]:
				xmin = 650.3507
				xmax = 650.5805
				text = ""
			intervals [1902]:
				xmin = 650.5805
				xmax = 650.8205
				text = "so"
			intervals [1903]:
				xmin = 650.8205
				xmax = 651.0305
				text = "much"
			intervals [1904]:
				xmin = 651.0305
				xmax = 651.3405
				text = "so"
			intervals [1905]:
				xmin = 651.3405
				xmax = 651.5305
				text = "that"
			intervals [1906]:
				xmin = 651.5305
				xmax = 651.7405
				text = "when"
			intervals [1907]:
				xmin = 651.7405
				xmax = 651.9005
				text = "i"
			intervals [1908]:
				xmin = 651.9005
				xmax = 652.4405
				text = "went"
			intervals [1909]:
				xmin = 652.4405
				xmax = 652.8746
				text = ""
			intervals [1910]:
				xmin = 652.8746
				xmax = 653.0646
				text = "to"
			intervals [1911]:
				xmin = 653.0646
				xmax = 653.7846
				text = "rdx"
			intervals [1912]:
				xmin = 653.7846
				xmax = 654.4146
				text = "university"
			intervals [1913]:
				xmin = 654.4146
				xmax = 654.6446
				text = "after"
			intervals [1914]:
				xmin = 654.6446
				xmax = 655.1146
				text = "graduating"
			intervals [1915]:
				xmin = 655.1146
				xmax = 655.3246
				text = "high"
			intervals [1916]:
				xmin = 655.3246
				xmax = 655.7546
				text = "school"
			intervals [1917]:
				xmin = 655.7546
				xmax = 656.1069
				text = ""
			intervals [1918]:
				xmin = 656.1069
				xmax = 656.2369
				text = "and"
			intervals [1919]:
				xmin = 656.2369
				xmax = 656.3769
				text = "was"
			intervals [1920]:
				xmin = 656.3769
				xmax = 656.5769
				text = "not"
			intervals [1921]:
				xmin = 656.5769
				xmax = 657.0069
				text = "prepared"
			intervals [1922]:
				xmin = 657.0069
				xmax = 657.1069
				text = "to"
			intervals [1923]:
				xmin = 657.1069
				xmax = 657.2769
				text = "go"
			intervals [1924]:
				xmin = 657.2769
				xmax = 657.4869
				text = "away"
			intervals [1925]:
				xmin = 657.4869
				xmax = 657.5869
				text = "to"
			intervals [1926]:
				xmin = 657.5869
				xmax = 657.8969
				text = "school"
			intervals [1927]:
				xmin = 657.8969
				xmax = 658.0069
				text = "was"
			intervals [1928]:
				xmin = 658.0069
				xmax = 658.1769
				text = "not"
			intervals [1929]:
				xmin = 658.1769
				xmax = 658.5669
				text = "prepared"
			intervals [1930]:
				xmin = 658.5669
				xmax = 658.6769
				text = "for"
			intervals [1931]:
				xmin = 658.6769
				xmax = 659.0369
				text = "college"
			intervals [1932]:
				xmin = 659.0369
				xmax = 659.0669
				text = ""
			intervals [1933]:
				xmin = 659.0669
				xmax = 659.3669
				text = "life"
			intervals [1934]:
				xmin = 659.3669
				xmax = 659.4369
				text = "and"
			intervals [1935]:
				xmin = 659.4369
				xmax = 659.6669
				text = "told"
			intervals [1936]:
				xmin = 659.6669
				xmax = 659.8069
				text = "my"
			intervals [1937]:
				xmin = 659.8069
				xmax = 660.2369
				text = "mom"
			intervals [1938]:
				xmin = 660.2369
				xmax = 660.5848
				text = ""
			intervals [1939]:
				xmin = 660.5848
				xmax = 660.8248
				text = "excuse"
			intervals [1940]:
				xmin = 660.8248
				xmax = 661.0048
				text = "my"
			intervals [1941]:
				xmin = 661.0048
				xmax = 661.3848
				text = "language"
			intervals [1942]:
				xmin = 661.3848
				xmax = 661.4848
				text = "you"
			intervals [1943]:
				xmin = 661.4848
				xmax = 661.5748
				text = "have"
			intervals [1944]:
				xmin = 661.5748
				xmax = 661.6448
				text = "to"
			intervals [1945]:
				xmin = 661.6448
				xmax = 661.6748
				text = ""
			intervals [1946]:
				xmin = 661.6748
				xmax = 661.7948
				text = "come"
			intervals [1947]:
				xmin = 661.7948
				xmax = 661.9248
				text = "get"
			intervals [1948]:
				xmin = 661.9248
				xmax = 661.9648
				text = ""
			intervals [1949]:
				xmin = 661.9648
				xmax = 662.0448
				text = "me"
			intervals [1950]:
				xmin = 662.0448
				xmax = 662.1248
				text = "the"
			intervals [1951]:
				xmin = 662.1248
				xmax = 662.3248
				text = "hell"
			intervals [1952]:
				xmin = 662.3248
				xmax = 662.4948
				text = "out"
			intervals [1953]:
				xmin = 662.4948
				xmax = 662.5548
				text = "of"
			intervals [1954]:
				xmin = 662.5548
				xmax = 662.9048
				text = "here"
			intervals [1955]:
				xmin = 662.9048
				xmax = 663.5724
				text = ""
			intervals [1956]:
				xmin = 663.5724
				xmax = 663.6524
				text = "i"
			intervals [1957]:
				xmin = 663.6524
				xmax = 663.8924
				text = "came"
			intervals [1958]:
				xmin = 663.8924
				xmax = 664.1224
				text = "back"
			intervals [1959]:
				xmin = 664.1224
				xmax = 664.6824
				text = "home"
			intervals [1960]:
				xmin = 664.6824
				xmax = 665.3083
				text = ""
			intervals [1961]:
				xmin = 665.3083
				xmax = 665.6183
				text = "rdx"
			intervals [1962]:
				xmin = 665.6183
				xmax = 665.7783
				text = "was"
			intervals [1963]:
				xmin = 665.7783
				xmax = 665.8383
				text = "the"
			intervals [1964]:
				xmin = 665.8383
				xmax = 666.0483
				text = "first"
			intervals [1965]:
				xmin = 666.0483
				xmax = 666.2783
				text = "place"
			intervals [1966]:
				xmin = 666.2783
				xmax = 666.3883
				text = "that"
			intervals [1967]:
				xmin = 666.3883
				xmax = 666.4583
				text = "i"
			intervals [1968]:
				xmin = 666.4583
				xmax = 666.7683
				text = "went"
			intervals [1969]:
				xmin = 666.7683
				xmax = 667.1417
				text = ""
			intervals [1970]:
				xmin = 667.1417
				xmax = 667.2017
				text = "and"
			intervals [1971]:
				xmin = 667.2017
				xmax = 667.4517
				text = "mrs"
			intervals [1972]:
				xmin = 667.4517
				xmax = 667.8417
				text = "rdx"
			intervals [1973]:
				xmin = 667.8417
				xmax = 667.9017
				text = "who"
			intervals [1974]:
				xmin = 667.9017
				xmax = 667.9317
				text = ""
			intervals [1975]:
				xmin = 667.9317
				xmax = 668.0217
				text = "was"
			intervals [1976]:
				xmin = 668.0217
				xmax = 668.2217
				text = "still"
			intervals [1977]:
				xmin = 668.2217
				xmax = 668.2917
				text = "the"
			intervals [1978]:
				xmin = 668.2917
				xmax = 668.7117
				text = "principal"
			intervals [1979]:
				xmin = 668.7117
				xmax = 669.1317
				text = "said"
			intervals [1980]:
				xmin = 669.1317
				xmax = 669.3872
				text = ""
			intervals [1981]:
				xmin = 669.3872
				xmax = 669.5672
				text = "come"
			intervals [1982]:
				xmin = 669.5672
				xmax = 669.7072
				text = "on"
			intervals [1983]:
				xmin = 669.7072
				xmax = 669.7772
				text = "we"
			intervals [1984]:
				xmin = 669.7772
				xmax = 669.9072
				text = "gonna"
			intervals [1985]:
				xmin = 669.9072
				xmax = 670.0572
				text = "give"
			intervals [1986]:
				xmin = 670.0572
				xmax = 670.1272
				text = "you"
			intervals [1987]:
				xmin = 670.1272
				xmax = 670.1572
				text = "a"
			intervals [1988]:
				xmin = 670.1572
				xmax = 670.5272
				text = "job"
			intervals [1989]:
				xmin = 670.5272
				xmax = 670.6872
				text = "and"
			intervals [1990]:
				xmin = 670.6872
				xmax = 670.7172
				text = ""
			intervals [1991]:
				xmin = 670.7172
				xmax = 670.7872
				text = "we"
			intervals [1992]:
				xmin = 670.7872
				xmax = 670.9272
				text = "gonna"
			intervals [1993]:
				xmin = 670.9272
				xmax = 671.0972
				text = "help"
			intervals [1994]:
				xmin = 671.0972
				xmax = 671.1772
				text = "you"
			intervals [1995]:
				xmin = 671.1772
				xmax = 671.4172
				text = "sort"
			intervals [1996]:
				xmin = 671.4172
				xmax = 671.5272
				text = "it"
			intervals [1997]:
				xmin = 671.5272
				xmax = 671.7372
				text = "out"
			intervals [1998]:
				xmin = 671.7372
				xmax = 672.2117
				text = ""
			intervals [1999]:
				xmin = 672.2117
				xmax = 672.5017
				text = "first"
			intervals [2000]:
				xmin = 672.5017
				xmax = 672.6717
				text = "time"
			intervals [2001]:
				xmin = 672.6717
				xmax = 672.7417
				text = "i"
			intervals [2002]:
				xmin = 672.7417
				xmax = 673.0317
				text = "worked"
			intervals [2003]:
				xmin = 673.0317
				xmax = 673.530
				text = ""
			intervals [2004]:
				xmin = 673.530
				xmax = 673.690
				text = "had"
			intervals [2005]:
				xmin = 673.690
				xmax = 673.880
				text = "a"
			intervals [2006]:
				xmin = 673.880
				xmax = 673.910
				text = ""
			intervals [2007]:
				xmin = 673.910
				xmax = 674.130
				text = "had"
			intervals [2008]:
				xmin = 674.130
				xmax = 674.330
				text = "a"
			intervals [2009]:
				xmin = 674.330
				xmax = 674.370
				text = ""
			intervals [2010]:
				xmin = 674.370
				xmax = 674.610
				text = "other"
			intervals [2011]:
				xmin = 674.610
				xmax = 674.770
				text = "than"
			intervals [2012]:
				xmin = 674.770
				xmax = 674.950
				text = "like"
			intervals [2013]:
				xmin = 674.950
				xmax = 675.020
				text = "a"
			intervals [2014]:
				xmin = 675.020
				xmax = 675.290
				text = "summer"
			intervals [2015]:
				xmin = 675.290
				xmax = 675.600
				text = "job"
			intervals [2016]:
				xmin = 675.600
				xmax = 675.630
				text = ""
			intervals [2017]:
				xmin = 675.630
				xmax = 675.740
				text = "had"
			intervals [2018]:
				xmin = 675.740
				xmax = 675.810
				text = "a"
			intervals [2019]:
				xmin = 675.810
				xmax = 676.120
				text = "working"
			intervals [2020]:
				xmin = 676.120
				xmax = 676.450
				text = "job"
			intervals [2021]:
				xmin = 676.450
				xmax = 676.5855
				text = ""
			intervals [2022]:
				xmin = 676.5855
				xmax = 676.6555
				text = "and"
			intervals [2023]:
				xmin = 676.6555
				xmax = 676.7355
				text = "i"
			intervals [2024]:
				xmin = 676.7355
				xmax = 676.9255
				text = "was"
			intervals [2025]:
				xmin = 676.9255
				xmax = 677.0255
				text = "the"
			intervals [2026]:
				xmin = 677.0255
				xmax = 677.3355
				text = "office"
			intervals [2027]:
				xmin = 677.3355
				xmax = 677.5655
				text = "clerk"
			intervals [2028]:
				xmin = 677.5655
				xmax = 678.2071
				text = ""
			intervals [2029]:
				xmin = 678.2071
				xmax = 678.3371
				text = "at"
			intervals [2030]:
				xmin = 678.3371
				xmax = 678.8471
				text = "rdx"
			intervals [2031]:
				xmin = 678.8471
				xmax = 679.2702
				text = ""
			intervals [2032]:
				xmin = 679.2702
				xmax = 679.4302
				text = "but"
			intervals [2033]:
				xmin = 679.4302
				xmax = 679.5102
				text = "it"
			intervals [2034]:
				xmin = 679.5102
				xmax = 679.5502
				text = ""
			intervals [2035]:
				xmin = 679.5502
				xmax = 679.8002
				text = "was"
			intervals [2036]:
				xmin = 679.8002
				xmax = 679.8802
				text = ""
			intervals [2037]:
				xmin = 679.8802
				xmax = 680.4602
				text = "there"
			intervals [2038]:
				xmin = 680.4602
				xmax = 680.9255
				text = ""
			intervals [2039]:
				xmin = 680.9255
				xmax = 681.0755
				text = "that"
			intervals [2040]:
				xmin = 681.0755
				xmax = 681.3055
				text = "i"
			intervals [2041]:
				xmin = 681.3055
				xmax = 682.0355
				text = "learned"
			intervals [2042]:
				xmin = 682.0355
				xmax = 683.229
				text = ""
			intervals [2043]:
				xmin = 683.229
				xmax = 683.439
				text = "that"
			intervals [2044]:
				xmin = 683.439
				xmax = 683.519
				text = "i"
			intervals [2045]:
				xmin = 683.519
				xmax = 683.759
				text = "had"
			intervals [2046]:
				xmin = 683.759
				xmax = 684.049
				text = "this"
			intervals [2047]:
				xmin = 684.049
				xmax = 684.269
				text = "thing"
			intervals [2048]:
				xmin = 684.269
				xmax = 684.439
				text = "in"
			intervals [2049]:
				xmin = 684.439
				xmax = 684.609
				text = "me"
			intervals [2050]:
				xmin = 684.609
				xmax = 684.639
				text = ""
			intervals [2051]:
				xmin = 684.639
				xmax = 684.739
				text = "to"
			intervals [2052]:
				xmin = 684.739
				xmax = 684.939
				text = "work"
			intervals [2053]:
				xmin = 684.939
				xmax = 684.969
				text = ""
			intervals [2054]:
				xmin = 684.969
				xmax = 685.099
				text = "with"
			intervals [2055]:
				xmin = 685.099
				xmax = 685.579
				text = "kids"
			intervals [2056]:
				xmin = 685.579
				xmax = 686.3753
				text = ""
			intervals [2057]:
				xmin = 686.3753
				xmax = 686.6853
				text = "because"
			intervals [2058]:
				xmin = 686.6853
				xmax = 686.7153
				text = ""
			intervals [2059]:
				xmin = 686.7153
				xmax = 686.8553
				text = "in"
			intervals [2060]:
				xmin = 686.8553
				xmax = 686.9853
				text = "the"
			intervals [2061]:
				xmin = 686.9853
				xmax = 687.7053
				text = "office"
			intervals [2062]:
				xmin = 687.7053
				xmax = 687.7928
				text = ""
			intervals [2063]:
				xmin = 687.7928
				xmax = 688.2028
				text = "teachers"
			intervals [2064]:
				xmin = 688.2028
				xmax = 688.3128
				text = "would"
			intervals [2065]:
				xmin = 688.3128
				xmax = 688.8528
				text = "send"
			intervals [2066]:
				xmin = 688.8528
				xmax = 689.5848
				text = ""
			intervals [2067]:
				xmin = 689.5848
				xmax = 689.7948
				text = "the"
			intervals [2068]:
				xmin = 689.7948
				xmax = 689.8248
				text = ""
			intervals [2069]:
				xmin = 689.8248
				xmax = 690.2248
				text = "bad"
			intervals [2070]:
				xmin = 690.2248
				xmax = 690.5754
				text = ""
			intervals [2071]:
				xmin = 690.5754
				xmax = 691.0354
				text = "children"
			intervals [2072]:
				xmin = 691.0354
				xmax = 691.7318
				text = ""
			intervals [2073]:
				xmin = 691.7318
				xmax = 691.9518
				text = "and"
			intervals [2074]:
				xmin = 691.9518
				xmax = 692.0918
				text = "so"
			intervals [2075]:
				xmin = 692.0918
				xmax = 692.2918
				text = "out"
			intervals [2076]:
				xmin = 692.2918
				xmax = 692.4218
				text = "of"
			intervals [2077]:
				xmin = 692.4218
				xmax = 692.8118
				text = "that"
			intervals [2078]:
				xmin = 692.8118
				xmax = 693.1074
				text = ""
			intervals [2079]:
				xmin = 693.1074
				xmax = 693.3974
				text = "was"
			intervals [2080]:
				xmin = 693.3974
				xmax = 693.8074
				text = "born"
			intervals [2081]:
				xmin = 693.8074
				xmax = 693.8874
				text = "the"
			intervals [2082]:
				xmin = 693.8874
				xmax = 694.3574
				text = "conflict"
			intervals [2083]:
				xmin = 694.3574
				xmax = 694.9374
				text = "resolution"
			intervals [2084]:
				xmin = 694.9374
				xmax = 695.0574
				text = "and"
			intervals [2085]:
				xmin = 695.0574
				xmax = 695.2474
				text = "peer"
			intervals [2086]:
				xmin = 695.2474
				xmax = 695.7074
				text = "mediation"
			intervals [2087]:
				xmin = 695.7074
				xmax = 696.2574
				text = "program"
			intervals [2088]:
				xmin = 696.2574
				xmax = 696.3832
				text = ""
			intervals [2089]:
				xmin = 696.3832
				xmax = 696.5132
				text = "at"
			intervals [2090]:
				xmin = 696.5132
				xmax = 697.0732
				text = "rdx"
			intervals [2091]:
				xmin = 697.0732
				xmax = 697.4614
				text = ""
			intervals [2092]:
				xmin = 697.4614
				xmax = 697.7114
				text = "and"
			intervals [2093]:
				xmin = 697.7114
				xmax = 697.7414
				text = ""
			intervals [2094]:
				xmin = 697.7414
				xmax = 698.1414
				text = "peace"
			intervals [2095]:
				xmin = 698.1414
				xmax = 698.6114
				text = "day"
			intervals [2096]:
				xmin = 698.6114
				xmax = 698.6414
				text = ""
			intervals [2097]:
				xmin = 698.6414
				xmax = 698.8514
				text = "and"
			intervals [2098]:
				xmin = 698.8514
				xmax = 698.9514
				text = "the"
			intervals [2099]:
				xmin = 698.9514
				xmax = 699.3114
				text = "peace"
			intervals [2100]:
				xmin = 699.3114
				xmax = 699.8414
				text = "march"
			intervals [2101]:
				xmin = 699.8414
				xmax = 699.8714
				text = ""
			intervals [2102]:
				xmin = 699.8714
				xmax = 700.0814
				text = "and"
			intervals [2103]:
				xmin = 700.0814
				xmax = 700.1414
				text = "the"
			intervals [2104]:
				xmin = 700.1414
				xmax = 700.5114
				text = "peace"
			intervals [2105]:
				xmin = 700.5114
				xmax = 700.9214
				text = "rally"
			intervals [2106]:
				xmin = 700.9214
				xmax = 701.2896
				text = ""
			intervals [2107]:
				xmin = 701.2896
				xmax = 701.4496
				text = "in"
			intervals [2108]:
				xmin = 701.4496
				xmax = 701.6096
				text = "our"
			intervals [2109]:
				xmin = 701.6096
				xmax = 702.2296
				text = "community"
			intervals [2110]:
				xmin = 702.2296
				xmax = 703.0394
				text = ""
			intervals [2111]:
				xmin = 703.0394
				xmax = 703.1194
				text = "and"
			intervals [2112]:
				xmin = 703.1194
				xmax = 703.8904
				text = ""
			intervals [2113]:
				xmin = 703.8904
				xmax = 705.2304
				text = "<unk>"
			intervals [2114]:
				xmin = 705.2304
				xmax = 706.399
				text = ""
			intervals [2115]:
				xmin = 706.399
				xmax = 706.979
				text = "<unk>"
			intervals [2116]:
				xmin = 706.979
				xmax = 707.6094
				text = ""
			intervals [2117]:
				xmin = 707.6094
				xmax = 707.7494
				text = "but"
			intervals [2118]:
				xmin = 707.7494
				xmax = 707.7794
				text = "i"
			intervals [2119]:
				xmin = 707.7794
				xmax = 707.9094
				text = "mean"
			intervals [2120]:
				xmin = 707.9094
				xmax = 708.0394
				text = "it"
			intervals [2121]:
				xmin = 708.0394
				xmax = 708.2794
				text = "goes"
			intervals [2122]:
				xmin = 708.2794
				xmax = 708.5294
				text = "back"
			intervals [2123]:
				xmin = 708.5294
				xmax = 708.6994
				text = "even"
			intervals [2124]:
				xmin = 708.6994
				xmax = 708.8394
				text = "when"
			intervals [2125]:
				xmin = 708.8394
				xmax = 708.9994
				text = "i"
			intervals [2126]:
				xmin = 708.9994
				xmax = 709.1294
				text = "when"
			intervals [2127]:
				xmin = 709.1294
				xmax = 709.2494
				text = "we"
			intervals [2128]:
				xmin = 709.2494
				xmax = 709.8394
				text = "graduated"
			intervals [2129]:
				xmin = 709.8394
				xmax = 709.9794
				text = "my"
			intervals [2130]:
				xmin = 709.9794
				xmax = 710.2194
				text = "sixth"
			intervals [2131]:
				xmin = 710.2194
				xmax = 710.4394
				text = "grade"
			intervals [2132]:
				xmin = 710.4394
				xmax = 710.9094
				text = "year"
			intervals [2133]:
				xmin = 710.9094
				xmax = 711.0194
				text = "i"
			intervals [2134]:
				xmin = 711.0194
				xmax = 711.2194
				text = "got"
			intervals [2135]:
				xmin = 711.2194
				xmax = 711.4094
				text = "prin-"
			intervals [2136]:
				xmin = 711.4094
				xmax = 711.4594
				text = ""
			intervals [2137]:
				xmin = 711.4594
				xmax = 711.6094
				text = "the"
			intervals [2138]:
				xmin = 711.6094
				xmax = 712.0094
				text = "principal"
			intervals [2139]:
				xmin = 712.0094
				xmax = 712.0594
				text = "s"
			intervals [2140]:
				xmin = 712.0594
				xmax = 712.3894
				text = "award"
			intervals [2141]:
				xmin = 712.3894
				xmax = 712.5394
				text = "from"
			intervals [2142]:
				xmin = 712.5394
				xmax = 712.7494
				text = "mrs"
			intervals [2143]:
				xmin = 712.7494
				xmax = 713.2094
				text = "rdx"
			intervals [2144]:
				xmin = 713.2094
				xmax = 713.3294
				text = "and"
			intervals [2145]:
				xmin = 713.3294
				xmax = 713.4394
				text = "when"
			intervals [2146]:
				xmin = 713.4394
				xmax = 713.5794
				text = "she"
			intervals [2147]:
				xmin = 713.5794
				xmax = 713.7494
				text = "made"
			intervals [2148]:
				xmin = 713.7494
				xmax = 713.8194
				text = "her"
			intervals [2149]:
				xmin = 713.8194
				xmax = 714.2594
				text = "remarks-"
			intervals [2150]:
				xmin = 714.2594
				xmax = 714.3194
				text = "and"
			intervals [2151]:
				xmin = 714.3194
				xmax = 714.3494
				text = "i"
			intervals [2152]:
				xmin = 714.3494
				xmax = 714.3794
				text = "<unk>"
			intervals [2153]:
				xmin = 714.3794
				xmax = 714.5194
				text = "never"
			intervals [2154]:
				xmin = 714.5194
				xmax = 714.7894
				text = "forget"
			intervals [2155]:
				xmin = 714.7894
				xmax = 714.9894
				text = "this"
			intervals [2156]:
				xmin = 714.9894
				xmax = 715.0994
				text = "she"
			intervals [2157]:
				xmin = 715.0994
				xmax = 715.2394
				text = "said"
			intervals [2158]:
				xmin = 715.2394
				xmax = 715.2694
				text = "i"
			intervals [2159]:
				xmin = 715.2694
				xmax = 715.3894
				text = "was"
			intervals [2160]:
				xmin = 715.3894
				xmax = 715.4494
				text = "the"
			intervals [2161]:
				xmin = 715.4494
				xmax = 715.7394
				text = "only"
			intervals [2162]:
				xmin = 715.7394
				xmax = 716.0294
				text = "student"
			intervals [2163]:
				xmin = 716.0294
				xmax = 716.0794
				text = ""
			intervals [2164]:
				xmin = 716.0794
				xmax = 716.1594
				text = "who"
			intervals [2165]:
				xmin = 716.1594
				xmax = 716.2994
				text = ""
			intervals [2166]:
				xmin = 716.2994
				xmax = 716.3994
				text = "who"
			intervals [2167]:
				xmin = 716.3994
				xmax = 716.5094
				text = "had"
			intervals [2168]:
				xmin = 716.5094
				xmax = 716.7194
				text = "ever"
			intervals [2169]:
				xmin = 716.7194
				xmax = 716.9294
				text = "written"
			intervals [2170]:
				xmin = 716.9294
				xmax = 717.0494
				text = "her"
			intervals [2171]:
				xmin = 717.0494
				xmax = 717.0894
				text = "a"
			intervals [2172]:
				xmin = 717.0894
				xmax = 717.4394
				text = "memo"
			intervals [2173]:
				xmin = 717.4394
				xmax = 718.413
				text = ""
			intervals [2174]:
				xmin = 718.413
				xmax = 718.703
				text = "sixth"
			intervals [2175]:
				xmin = 718.703
				xmax = 719.003
				text = "grade"
			intervals [2176]:
				xmin = 719.003
				xmax = 719.233
				text = "wrote"
			intervals [2177]:
				xmin = 719.233
				xmax = 719.413
				text = "her"
			intervals [2178]:
				xmin = 719.413
				xmax = 719.443
				text = "a"
			intervals [2179]:
				xmin = 719.443
				xmax = 719.793
				text = "memo"
			intervals [2180]:
				xmin = 719.793
				xmax = 719.973
				text = "cause"
			intervals [2181]:
				xmin = 719.973
				xmax = 720.033
				text = "we"
			intervals [2182]:
				xmin = 720.033
				xmax = 720.273
				text = "wanted"
			intervals [2183]:
				xmin = 720.273
				xmax = 720.353
				text = "to"
			intervals [2184]:
				xmin = 720.353
				xmax = 720.483
				text = "do"
			intervals [2185]:
				xmin = 720.483
				xmax = 720.543
				text = "a"
			intervals [2186]:
				xmin = 720.543
				xmax = 720.943
				text = "teenage"
			intervals [2187]:
				xmin = 720.943
				xmax = 721.223
				text = "mutant"
			intervals [2188]:
				xmin = 721.223
				xmax = 721.453
				text = "ninja"
			intervals [2189]:
				xmin = 721.453
				xmax = 721.783
				text = "turtles"
			intervals [2190]:
				xmin = 721.783
				xmax = 722.093
				text = "play"
			intervals [2191]:
				xmin = 722.093
				xmax = 722.5665
				text = ""
			intervals [2192]:
				xmin = 722.5665
				xmax = 722.7565
				text = "at"
			intervals [2193]:
				xmin = 722.7565
				xmax = 723.1565
				text = "school"
			intervals [2194]:
				xmin = 723.1565
				xmax = 723.2465
				text = ""
			intervals [2195]:
				xmin = 723.2465
				xmax = 723.4165
				text = "and"
			intervals [2196]:
				xmin = 723.4165
				xmax = 723.5865
				text = "i"
			intervals [2197]:
				xmin = 723.5865
				xmax = 723.7265
				text = ""
			intervals [2198]:
				xmin = 723.7265
				xmax = 724.0165
				text = "wrote"
			intervals [2199]:
				xmin = 724.0165
				xmax = 724.2065
				text = "out"
			intervals [2200]:
				xmin = 724.2065
				xmax = 724.3065
				text = ""
			intervals [2201]:
				xmin = 724.3065
				xmax = 724.4265
				text = "the"
			intervals [2202]:
				xmin = 724.4265
				xmax = 724.9065
				text = "schedule"
			intervals [2203]:
				xmin = 724.9065
				xmax = 725.1665
				text = "and"
			intervals [2204]:
				xmin = 725.1665
				xmax = 725.1965
				text = ""
			intervals [2205]:
				xmin = 725.1965
				xmax = 725.2965
				text = "this"
			intervals [2206]:
				xmin = 725.2965
				xmax = 725.4665
				text = "is"
			intervals [2207]:
				xmin = 725.4665
				xmax = 725.5865
				text = "what"
			intervals [2208]:
				xmin = 725.5865
				xmax = 725.6765
				text = "we"
			intervals [2209]:
				xmin = 725.6765
				xmax = 725.8965
				text = "wanna"
			intervals [2210]:
				xmin = 725.8965
				xmax = 726.1365
				text = "do"
			intervals [2211]:
				xmin = 726.1365
				xmax = 726.2965
				text = "do"
			intervals [2212]:
				xmin = 726.2965
				xmax = 726.4165
				text = "we"
			intervals [2213]:
				xmin = 726.4165
				xmax = 726.5865
				text = "have"
			intervals [2214]:
				xmin = 726.5865
				xmax = 726.7265
				text = "your"
			intervals [2215]:
				xmin = 726.7265
				xmax = 727.1965
				text = "approval"
			intervals [2216]:
				xmin = 727.1965
				xmax = 727.9717
				text = ""
			intervals [2217]:
				xmin = 727.9717
				xmax = 728.0617
				text = "and"
			intervals [2218]:
				xmin = 728.0617
				xmax = 728.1417
				text = "so"
			intervals [2219]:
				xmin = 728.1417
				xmax = 728.2017
				text = "it"
			intervals [2220]:
				xmin = 728.2017
				xmax = 728.2917
				text = "was"
			intervals [2221]:
				xmin = 728.2917
				xmax = 728.3517
				text = "the"
			intervals [2222]:
				xmin = 728.3517
				xmax = 728.5017
				text = "only"
			intervals [2223]:
				xmin = 728.5017
				xmax = 728.7117
				text = "child"
			intervals [2224]:
				xmin = 728.7117
				xmax = 728.8017
				text = "that"
			intervals [2225]:
				xmin = 728.8017
				xmax = 728.8917
				text = "had"
			intervals [2226]:
				xmin = 728.8917
				xmax = 729.0017
				text = "ever"
			intervals [2227]:
				xmin = 729.0017
				xmax = 729.2217
				text = "written"
			intervals [2228]:
				xmin = 729.2217
				xmax = 729.3117
				text = "her"
			intervals [2229]:
				xmin = 729.3117
				xmax = 729.3617
				text = "a"
			intervals [2230]:
				xmin = 729.3617
				xmax = 729.6817
				text = "memo"
			intervals [2231]:
				xmin = 729.6817
				xmax = 730.4856
				text = ""
			intervals [2232]:
				xmin = 730.4856
				xmax = 730.9856
				text = "um"
			intervals [2233]:
				xmin = 730.9856
				xmax = 731.3191
				text = ""
			intervals [2234]:
				xmin = 731.3191
				xmax = 731.5591
				text = "so"
			intervals [2235]:
				xmin = 731.5591
				xmax = 731.8291
				text = "all"
			intervals [2236]:
				xmin = 731.8291
				xmax = 732.0291
				text = "it"
			intervals [2237]:
				xmin = 732.0291
				xmax = 732.2191
				text = "there"
			intervals [2238]:
				xmin = 732.2191
				xmax = 732.5091
				text = "was"
			intervals [2239]:
				xmin = 732.5091
				xmax = 732.7491
				text = "a"
			intervals [2240]:
				xmin = 732.7491
				xmax = 733.9743
				text = ""
			intervals [2241]:
				xmin = 733.9743
				xmax = 734.2243
				text = "i"
			intervals [2242]:
				xmin = 734.2243
				xmax = 734.7043
				text = "understood"
			intervals [2243]:
				xmin = 734.7043
				xmax = 734.7443
				text = ""
			intervals [2244]:
				xmin = 734.7443
				xmax = 735.2343
				text = "then"
			intervals [2245]:
				xmin = 735.2343
				xmax = 735.4245
				text = ""
			intervals [2246]:
				xmin = 735.4245
				xmax = 735.6845
				text = "what"
			intervals [2247]:
				xmin = 735.6845
				xmax = 736.2545
				text = "community"
			intervals [2248]:
				xmin = 736.2545
				xmax = 736.5045
				text = "looked"
			intervals [2249]:
				xmin = 736.5045
				xmax = 736.7345
				text = "like"
			intervals [2250]:
				xmin = 736.7345
				xmax = 737.0242
				text = ""
			intervals [2251]:
				xmin = 737.0242
				xmax = 737.1742
				text = "and"
			intervals [2252]:
				xmin = 737.1742
				xmax = 737.3342
				text = "what"
			intervals [2253]:
				xmin = 737.3342
				xmax = 737.4142
				text = "a"
			intervals [2254]:
				xmin = 737.4142
				xmax = 738.0942
				text = "school"
			intervals [2255]:
				xmin = 738.0942
				xmax = 738.8132
				text = ""
			intervals [2256]:
				xmin = 738.8132
				xmax = 739.0032
				text = "should"
			intervals [2257]:
				xmin = 739.0032
				xmax = 739.2132
				text = "look"
			intervals [2258]:
				xmin = 739.2132
				xmax = 739.4332
				text = "like"
			intervals [2259]:
				xmin = 739.4332
				xmax = 739.7459
				text = ""
			intervals [2260]:
				xmin = 739.7459
				xmax = 739.9159
				text = "a"
			intervals [2261]:
				xmin = 739.9159
				xmax = 740.0896
				text = ""
			intervals [2262]:
				xmin = 740.0896
				xmax = 740.4596
				text = "school"
			intervals [2263]:
				xmin = 740.4596
				xmax = 740.5896
				text = "that"
			intervals [2264]:
				xmin = 740.5896
				xmax = 740.7696
				text = "was"
			intervals [2265]:
				xmin = 740.7696
				xmax = 740.8396
				text = "a"
			intervals [2266]:
				xmin = 740.8396
				xmax = 741.2596
				text = "hub"
			intervals [2267]:
				xmin = 741.2596
				xmax = 741.3496
				text = "in"
			intervals [2268]:
				xmin = 741.3496
				xmax = 741.4096
				text = "the"
			intervals [2269]:
				xmin = 741.4096
				xmax = 741.9896
				text = "community"
			intervals [2270]:
				xmin = 741.9896
				xmax = 742.443
				text = ""
			intervals [2271]:
				xmin = 742.443
				xmax = 742.753
				text = "oddly"
			intervals [2272]:
				xmin = 742.753
				xmax = 743.343
				text = "enough"
			intervals [2273]:
				xmin = 743.343
				xmax = 743.5907
				text = ""
			intervals [2274]:
				xmin = 743.5907
				xmax = 743.8007
				text = "right"
			intervals [2275]:
				xmin = 743.8007
				xmax = 744.2107
				text = "across"
			intervals [2276]:
				xmin = 744.2107
				xmax = 744.3007
				text = "from"
			intervals [2277]:
				xmin = 744.3007
				xmax = 744.3807
				text = "the"
			intervals [2278]:
				xmin = 744.3807
				xmax = 744.7007
				text = "school"
			intervals [2279]:
				xmin = 744.7007
				xmax = 744.8607
				text = "was"
			intervals [2280]:
				xmin = 744.8607
				xmax = 745.3807
				text = "tabernacle"
			intervals [2281]:
				xmin = 745.3807
				xmax = 745.7807
				text = "baptist"
			intervals [2282]:
				xmin = 745.7807
				xmax = 746.2407
				text = "church"
			intervals [2283]:
				xmin = 746.2407
				xmax = 746.769
				text = ""
			intervals [2284]:
				xmin = 746.769
				xmax = 746.909
				text = "which"
			intervals [2285]:
				xmin = 746.909
				xmax = 747.009
				text = "is"
			intervals [2286]:
				xmin = 747.009
				xmax = 747.499
				text = "where"
			intervals [2287]:
				xmin = 747.499
				xmax = 748.856
				text = ""
			intervals [2288]:
				xmin = 748.856
				xmax = 749.226
				text = "before"
			intervals [2289]:
				xmin = 749.226
				xmax = 749.306
				text = "and"
			intervals [2290]:
				xmin = 749.306
				xmax = 749.566
				text = "after"
			intervals [2291]:
				xmin = 749.566
				xmax = 749.916
				text = "care"
			intervals [2292]:
				xmin = 749.916
				xmax = 750.356
				text = "vacation"
			intervals [2293]:
				xmin = 750.356
				xmax = 750.616
				text = "bible"
			intervals [2294]:
				xmin = 750.616
				xmax = 750.906
				text = "school"
			intervals [2295]:
				xmin = 750.906
				xmax = 751.216
				text = "summer"
			intervals [2296]:
				xmin = 751.216
				xmax = 751.586
				text = "camp"
			intervals [2297]:
				xmin = 751.586
				xmax = 753.7762
				text = ""
			intervals [2298]:
				xmin = 753.7762
				xmax = 753.8962
				text = "i'm"
			intervals [2299]:
				xmin = 753.8962
				xmax = 754.2562
				text = "forgetting"
			intervals [2300]:
				xmin = 754.2562
				xmax = 754.4962
				text = "something"
			intervals [2301]:
				xmin = 754.4962
				xmax = 754.7762
				text = "else"
			intervals [2302]:
				xmin = 754.7762
				xmax = 755.5041
				text = ""
			intervals [2303]:
				xmin = 755.5041
				xmax = 755.8141
				text = "all"
			intervals [2304]:
				xmin = 755.8141
				xmax = 755.8441
				text = ""
			intervals [2305]:
				xmin = 755.8441
				xmax = 756.1441
				text = "all"
			intervals [2306]:
				xmin = 756.1441
				xmax = 756.2241
				text = "of"
			intervals [2307]:
				xmin = 756.2241
				xmax = 756.5441
				text = "that"
			intervals [2308]:
				xmin = 756.5441
				xmax = 757.137
				text = ""
			intervals [2309]:
				xmin = 757.137
				xmax = 757.897
				text = "happened"
			intervals [2310]:
				xmin = 757.897
				xmax = 757.987
				text = ""
			intervals [2311]:
				xmin = 757.987
				xmax = 758.147
				text = "at"
			intervals [2312]:
				xmin = 758.147
				xmax = 758.247
				text = "the"
			intervals [2313]:
				xmin = 758.247
				xmax = 758.497
				text = "same"
			intervals [2314]:
				xmin = 758.497
				xmax = 758.807
				text = "time"
			intervals [2315]:
				xmin = 758.807
				xmax = 758.907
				text = "so"
			intervals [2316]:
				xmin = 758.907
				xmax = 758.967
				text = "i"
			intervals [2317]:
				xmin = 758.967
				xmax = 759.287
				text = "started"
			intervals [2318]:
				xmin = 759.287
				xmax = 759.537
				text = "pre"
			intervals [2319]:
				xmin = 759.537
				xmax = 759.967
				text = "school"
			intervals [2320]:
				xmin = 759.967
				xmax = 760.3964
				text = ""
			intervals [2321]:
				xmin = 760.3964
				xmax = 760.5264
				text = "at"
			intervals [2322]:
				xmin = 760.5264
				xmax = 761.2064
				text = "tabernacle"
			intervals [2323]:
				xmin = 761.2064
				xmax = 761.3464
				text = "s"
			intervals [2324]:
				xmin = 761.3464
				xmax = 761.3764
				text = ""
			intervals [2325]:
				xmin = 761.3764
				xmax = 761.6864
				text = "child"
			intervals [2326]:
				xmin = 761.6864
				xmax = 762.1764
				text = "development"
			intervals [2327]:
				xmin = 762.1764
				xmax = 762.4164
				text = "center"
			intervals [2328]:
				xmin = 762.4164
				xmax = 762.6864
				text = "at"
			intervals [2329]:
				xmin = 762.6864
				xmax = 762.9864
				text = "three"
			intervals [2330]:
				xmin = 762.9864
				xmax = 763.6945
				text = ""
			intervals [2331]:
				xmin = 763.6945
				xmax = 763.8345
				text = "and"
			intervals [2332]:
				xmin = 763.8345
				xmax = 763.9545
				text = "so"
			intervals [2333]:
				xmin = 763.9545
				xmax = 764.0245
				text = "it"
			intervals [2334]:
				xmin = 764.0245
				xmax = 764.1545
				text = "was"
			intervals [2335]:
				xmin = 764.1545
				xmax = 764.2045
				text = "a"
			intervals [2336]:
				xmin = 764.2045
				xmax = 764.7745
				text = "natural"
			intervals [2337]:
				xmin = 764.7745
				xmax = 764.8045
				text = ""
			intervals [2338]:
				xmin = 764.8045
				xmax = 764.9345
				text = "they"
			intervals [2339]:
				xmin = 764.9345
				xmax = 765.0445
				text = "had"
			intervals [2340]:
				xmin = 765.0445
				xmax = 765.0945
				text = "a"
			intervals [2341]:
				xmin = 765.0945
				xmax = 765.2945
				text = "great"
			intervals [2342]:
				xmin = 765.2945
				xmax = 765.7545
				text = "partnership"
			intervals [2343]:
				xmin = 765.7545
				xmax = 765.8945
				text = "with"
			intervals [2344]:
				xmin = 765.8945
				xmax = 766.4045
				text = "rdx"
			intervals [2345]:
				xmin = 766.4045
				xmax = 766.5345
				text = "so"
			intervals [2346]:
				xmin = 766.5345
				xmax = 766.7345
				text = "you"
			intervals [2347]:
				xmin = 766.7345
				xmax = 767.1845
				text = "had"
			intervals [2348]:
				xmin = 767.1845
				xmax = 767.5601
				text = ""
			intervals [2349]:
				xmin = 767.5601
				xmax = 767.8301
				text = "these"
			intervals [2350]:
				xmin = 767.8301
				xmax = 768.0101
				text = "two"
			intervals [2351]:
				xmin = 768.0101
				xmax = 768.0501
				text = ""
			intervals [2352]:
				xmin = 768.0501
				xmax = 768.7601
				text = "entities"
			intervals [2353]:
				xmin = 768.7601
				xmax = 768.7901
				text = ""
			intervals [2354]:
				xmin = 768.7901
				xmax = 768.9601
				text = "in"
			intervals [2355]:
				xmin = 768.9601
				xmax = 769.1401
				text = "this"
			intervals [2356]:
				xmin = 769.1401
				xmax = 769.8301
				text = "community"
			intervals [2357]:
				xmin = 769.8301
				xmax = 769.9956
				text = ""
			intervals [2358]:
				xmin = 769.9956
				xmax = 770.3156
				text = "church"
			intervals [2359]:
				xmin = 770.3156
				xmax = 770.4756
				text = "and"
			intervals [2360]:
				xmin = 770.4756
				xmax = 770.9956
				text = "school"
			intervals [2361]:
				xmin = 770.9956
				xmax = 771.9547
				text = ""
			intervals [2362]:
				xmin = 771.9547
				xmax = 772.1547
				text = "that"
			intervals [2363]:
				xmin = 772.1547
				xmax = 772.3647
				text = "was"
			intervals [2364]:
				xmin = 772.3647
				xmax = 772.5947
				text = "this"
			intervals [2365]:
				xmin = 772.5947
				xmax = 772.9847
				text = "beautiful"
			intervals [2366]:
				xmin = 772.9847
				xmax = 773.4547
				text = "picture"
			intervals [2367]:
				xmin = 773.4547
				xmax = 773.7874
				text = ""
			intervals [2368]:
				xmin = 773.7874
				xmax = 774.4574
				text = "and"
			intervals [2369]:
				xmin = 774.4574
				xmax = 775.7458
				text = ""
			intervals [2370]:
				xmin = 775.7458
				xmax = 775.8458
				text = "you"
			intervals [2371]:
				xmin = 775.8458
				xmax = 776.0358
				text = "know"
			intervals [2372]:
				xmin = 776.0358
				xmax = 776.2858
				text = "all"
			intervals [2373]:
				xmin = 776.2858
				xmax = 776.3458
				text = "of"
			intervals [2374]:
				xmin = 776.3458
				xmax = 776.5058
				text = "that"
			intervals [2375]:
				xmin = 776.5058
				xmax = 776.8058
				text = "stayed"
			intervals [2376]:
				xmin = 776.8058
				xmax = 776.9458
				text = "with"
			intervals [2377]:
				xmin = 776.9458
				xmax = 777.0458
				text = "me"
			intervals [2378]:
				xmin = 777.0458
				xmax = 777.3058
				text = "today"
			intervals [2379]:
				xmin = 777.3058
				xmax = 777.4758
				text = "and"
			intervals [2380]:
				xmin = 777.4758
				xmax = 777.6858
				text = "what"
			intervals [2381]:
				xmin = 777.6858
				xmax = 777.7358
				text = ""
			intervals [2382]:
				xmin = 777.7358
				xmax = 778.1658
				text = "community"
			intervals [2383]:
				xmin = 778.1658
				xmax = 778.3558
				text = "should"
			intervals [2384]:
				xmin = 778.3558
				xmax = 778.3858
				text = ""
			intervals [2385]:
				xmin = 778.3858
				xmax = 778.5858
				text = "look"
			intervals [2386]:
				xmin = 778.5858
				xmax = 778.8158
				text = "like"
			intervals [2387]:
				xmin = 778.8158
				xmax = 778.8958
				text = ""
			intervals [2388]:
				xmin = 778.8958
				xmax = 779.2458
				text = "so"
			intervals [2389]:
				xmin = 779.2458
				xmax = 779.5134
				text = ""
			intervals [2390]:
				xmin = 779.5134
				xmax = 779.6734
				text = "and"
			intervals [2391]:
				xmin = 779.6734
				xmax = 779.7434
				text = "i"
			intervals [2392]:
				xmin = 779.7434
				xmax = 780.0434
				text = "still"
			intervals [2393]:
				xmin = 780.0434
				xmax = 780.2134
				text = "have"
			intervals [2394]:
				xmin = 780.2134
				xmax = 780.5222
				text = ""
			intervals [2395]:
				xmin = 780.5222
				xmax = 780.8122
				text = "now"
			intervals [2396]:
				xmin = 780.8122
				xmax = 781.2122
				text = "rdx"
			intervals [2397]:
				xmin = 781.2122
				xmax = 781.4322
				text = "has"
			intervals [2398]:
				xmin = 781.4322
				xmax = 782.0222
				text = "changed"
			intervals [2399]:
				xmin = 782.0222
				xmax = 782.1022
				text = ""
			intervals [2400]:
				xmin = 782.1022
				xmax = 782.3422
				text = "broke"
			intervals [2401]:
				xmin = 782.3422
				xmax = 782.4722
				text = "my"
			intervals [2402]:
				xmin = 782.4722
				xmax = 782.7922
				text = "heart"
			intervals [2403]:
				xmin = 782.7922
				xmax = 783.0608
				text = ""
			intervals [2404]:
				xmin = 783.0608
				xmax = 783.2608
				text = "when"
			intervals [2405]:
				xmin = 783.2608
				xmax = 783.3608
				text = "i"
			intervals [2406]:
				xmin = 783.3608
				xmax = 783.6108
				text = "went"
			intervals [2407]:
				xmin = 783.6108
				xmax = 783.6408
				text = ""
			intervals [2408]:
				xmin = 783.6408
				xmax = 784.0908
				text = "back"
			intervals [2409]:
				xmin = 784.0908
				xmax = 784.4503
				text = ""
			intervals [2410]:
				xmin = 784.4503
				xmax = 784.8503
				text = "rdx"
			intervals [2411]:
				xmin = 784.8503
				xmax = 785.2103
				text = "was"
			intervals [2412]:
				xmin = 785.2103
				xmax = 785.5303
				text = "the"
			intervals [2413]:
				xmin = 785.5303
				xmax = 785.6303
				text = "la"
			intervals [2414]:
				xmin = 785.6303
				xmax = 785.8503
				text = "one"
			intervals [2415]:
				xmin = 785.8503
				xmax = 785.9303
				text = "of"
			intervals [2416]:
				xmin = 785.9303
				xmax = 786.0803
				text = "the"
			intervals [2417]:
				xmin = 786.0803
				xmax = 786.5203
				text = "last"
			intervals [2418]:
				xmin = 786.5203
				xmax = 786.5503
				text = ""
			intervals [2419]:
				xmin = 786.5503
				xmax = 786.8803
				text = "open"
			intervals [2420]:
				xmin = 786.8803
				xmax = 787.2403
				text = "space"
			intervals [2421]:
				xmin = 787.2403
				xmax = 787.9703
				text = "schools"
			intervals [2422]:
				xmin = 787.9703
				xmax = 788.3846
				text = ""
			intervals [2423]:
				xmin = 788.3846
				xmax = 788.6146
				text = "in"
			intervals [2424]:
				xmin = 788.6146
				xmax = 789.1546
				text = "dc"
			intervals [2425]:
				xmin = 789.1546
				xmax = 789.3046
				text = "to"
			intervals [2426]:
				xmin = 789.3046
				xmax = 789.4646
				text = "be"
			intervals [2427]:
				xmin = 789.4646
				xmax = 790.1146
				text = "converted"
			intervals [2428]:
				xmin = 790.1146
				xmax = 790.3291
				text = ""
			intervals [2429]:
				xmin = 790.3291
				xmax = 790.5291
				text = "to"
			intervals [2430]:
				xmin = 790.5291
				xmax = 790.5691
				text = ""
			intervals [2431]:
				xmin = 790.5691
				xmax = 791.3491
				text = "rooms"
			intervals [2432]:
				xmin = 791.3491
				xmax = 792.263
				text = ""
			intervals [2433]:
				xmin = 792.263
				xmax = 792.743
				text = "um"
			intervals [2434]:
				xmin = 792.743
				xmax = 793.177
				text = ""
			intervals [2435]:
				xmin = 793.177
				xmax = 793.397
				text = "i"
			intervals [2436]:
				xmin = 793.397
				xmax = 793.587
				text = "was"
			intervals [2437]:
				xmin = 793.587
				xmax = 793.847
				text = "fine"
			intervals [2438]:
				xmin = 793.847
				xmax = 793.907
				text = ""
			intervals [2439]:
				xmin = 793.907
				xmax = 794.107
				text = "with"
			intervals [2440]:
				xmin = 794.107
				xmax = 794.197
				text = "the"
			intervals [2441]:
				xmin = 794.197
				xmax = 794.477
				text = "open"
			intervals [2442]:
				xmin = 794.477
				xmax = 794.777
				text = "space"
			intervals [2443]:
				xmin = 794.777
				xmax = 795.027
				text = "school"
			intervals [2444]:
				xmin = 795.027
				xmax = 795.057
				text = ""
			intervals [2445]:
				xmin = 795.057
				xmax = 795.267
				text = "we"
			intervals [2446]:
				xmin = 795.267
				xmax = 795.667
				text = "learned"
			intervals [2447]:
				xmin = 795.667
				xmax = 796.017
				text = "great"
			intervals [2448]:
				xmin = 796.017
				xmax = 796.232
				text = ""
			intervals [2449]:
				xmin = 796.232
				xmax = 796.822
				text = "apparently"
			intervals [2450]:
				xmin = 796.822
				xmax = 796.9492
				text = ""
			intervals [2451]:
				xmin = 796.9492
				xmax = 797.3392
				text = "children"
			intervals [2452]:
				xmin = 797.3392
				xmax = 797.6692
				text = "today"
			intervals [2453]:
				xmin = 797.6692
				xmax = 797.8892
				text = "don't"
			intervals [2454]:
				xmin = 797.8892
				xmax = 797.9992
				text = "do"
			intervals [2455]:
				xmin = 797.9992
				xmax = 798.1692
				text = "so"
			intervals [2456]:
				xmin = 798.1692
				xmax = 798.4692
				text = "well"
			intervals [2457]:
				xmin = 798.4692
				xmax = 798.9938
				text = ""
			intervals [2458]:
				xmin = 798.9938
				xmax = 799.4338
				text = "and"
			intervals [2459]:
				xmin = 799.4338
				xmax = 799.9603
				text = ""
			intervals [2460]:
				xmin = 799.9603
				xmax = 800.2803
				text = "children"
			intervals [2461]:
				xmin = 800.2803
				xmax = 800.4503
				text = "don't"
			intervals [2462]:
				xmin = 800.4503
				xmax = 800.6203
				text = "do"
			intervals [2463]:
				xmin = 800.6203
				xmax = 800.8203
				text = "so"
			intervals [2464]:
				xmin = 800.8203
				xmax = 801.2603
				text = "well"
			intervals [2465]:
				xmin = 801.2603
				xmax = 801.3812
				text = ""
			intervals [2466]:
				xmin = 801.3812
				xmax = 801.8412
				text = "in"
			intervals [2467]:
				xmin = 801.8412
				xmax = 801.9212
				text = ""
			intervals [2468]:
				xmin = 801.9212
				xmax = 802.7512
				text = "um"
			intervals [2469]:
				xmin = 802.7512
				xmax = 805.6574
				text = ""
			intervals [2470]:
				xmin = 805.6574
				xmax = 805.7274
				text = "it"
			intervals [2471]:
				xmin = 805.7274
				xmax = 805.9274
				text = "s"
			intervals [2472]:
				xmin = 805.9274
				xmax = 806.7417
				text = ""
			intervals [2473]:
				xmin = 806.7417
				xmax = 806.9317
				text = "yeah"
			intervals [2474]:
				xmin = 806.9317
				xmax = 807.2817
				text = "different"
			intervals [2475]:
				xmin = 807.2817
				xmax = 807.3617
				text = ""
			intervals [2476]:
				xmin = 807.3617
				xmax = 807.6517
				text = "different"
			intervals [2477]:
				xmin = 807.6517
				xmax = 807.9517
				text = "strokes"
			intervals [2478]:
				xmin = 807.9517
				xmax = 808.2317
				text = "different"
			intervals [2479]:
				xmin = 808.2317
				xmax = 808.5617
				text = "folks"
			intervals [2480]:
				xmin = 808.5617
				xmax = 808.6017
				text = "i"
			intervals [2481]:
				xmin = 808.6017
				xmax = 808.9417
				text = "guess"
			intervals [2482]:
				xmin = 808.9417
				xmax = 809.8585
				text = ""
			intervals [2483]:
				xmin = 809.8585
				xmax = 810.1085
				text = "but"
			intervals [2484]:
				xmin = 810.1085
				xmax = 810.5685
				text = "um"
			intervals [2485]:
				xmin = 810.5685
				xmax = 811.0398
				text = ""
			intervals [2486]:
				xmin = 811.0398
				xmax = 811.4098
				text = "now"
			intervals [2487]:
				xmin = 811.4098
				xmax = 811.6198
				text = "they"
			intervals [2488]:
				xmin = 811.6198
				xmax = 812.4598
				text = "have"
			intervals [2489]:
				xmin = 812.4598
				xmax = 812.8023
				text = ""
			intervals [2490]:
				xmin = 812.8023
				xmax = 813.3623
				text = "um"
			intervals [2491]:
				xmin = 813.3623
				xmax = 814.1239
				text = ""
			intervals [2492]:
				xmin = 814.1239
				xmax = 814.4939
				text = "closed"
			intervals [2493]:
				xmin = 814.4939
				xmax = 814.5639
				text = "it"
			intervals [2494]:
				xmin = 814.5639
				xmax = 814.7939
				text = "in"
			intervals [2495]:
				xmin = 814.7939
				xmax = 815.3549
				text = ""
			intervals [2496]:
				xmin = 815.3549
				xmax = 815.4649
				text = "there"
			intervals [2497]:
				xmin = 815.4649
				xmax = 815.5449
				text = "s"
			intervals [2498]:
				xmin = 815.5449
				xmax = 815.7049
				text = "new"
			intervals [2499]:
				xmin = 815.7049
				xmax = 816.2949
				text = "leadership"
			intervals [2500]:
				xmin = 816.2949
				xmax = 816.8739
				text = ""
			intervals [2501]:
				xmin = 816.8739
				xmax = 817.0239
				text = "but"
			intervals [2502]:
				xmin = 817.0239
				xmax = 817.1939
				text = "when"
			intervals [2503]:
				xmin = 817.1939
				xmax = 817.3039
				text = "i"
			intervals [2504]:
				xmin = 817.3039
				xmax = 818.1439
				text = "walked"
			intervals [2505]:
				xmin = 818.1439
				xmax = 818.4899
				text = ""
			intervals [2506]:
				xmin = 818.4899
				xmax = 819.1399
				text = "into"
			intervals [2507]:
				xmin = 819.1399
				xmax = 819.1699
				text = ""
			intervals [2508]:
				xmin = 819.1699
				xmax = 819.2999
				text = "and"
			intervals [2509]:
				xmin = 819.2999
				xmax = 819.3399
				text = "i"
			intervals [2510]:
				xmin = 819.3399
				xmax = 819.4799
				text = "had"
			intervals [2511]:
				xmin = 819.4799
				xmax = 819.6999
				text = "gone"
			intervals [2512]:
				xmin = 819.6999
				xmax = 819.9499
				text = "back"
			intervals [2513]:
				xmin = 819.9499
				xmax = 819.9899
				text = "a"
			intervals [2514]:
				xmin = 819.9899
				xmax = 820.2999
				text = "couple"
			intervals [2515]:
				xmin = 820.2999
				xmax = 820.9099
				text = "times"
			intervals [2516]:
				xmin = 820.9099
				xmax = 821.173
				text = ""
			intervals [2517]:
				xmin = 821.173
				xmax = 821.333
				text = "i"
			intervals [2518]:
				xmin = 821.333
				xmax = 821.623
				text = "went"
			intervals [2519]:
				xmin = 821.623
				xmax = 821.653
				text = ""
			intervals [2520]:
				xmin = 821.653
				xmax = 822.083
				text = "so"
			intervals [2521]:
				xmin = 822.083
				xmax = 822.3982
				text = ""
			intervals [2522]:
				xmin = 822.3982
				xmax = 822.5282
				text = "i"
			intervals [2523]:
				xmin = 822.5282
				xmax = 822.7382
				text = "went"
			intervals [2524]:
				xmin = 822.7382
				xmax = 822.9382
				text = "back"
			intervals [2525]:
				xmin = 822.9382
				xmax = 823.0882
				text = "to"
			intervals [2526]:
				xmin = 823.0882
				xmax = 823.3482
				text = "work"
			intervals [2527]:
				xmin = 823.3482
				xmax = 823.8382
				text = "there"
			intervals [2528]:
				xmin = 823.8382
				xmax = 824.7277
				text = ""
			intervals [2529]:
				xmin = 824.7277
				xmax = 824.9577
				text = "uh"
			intervals [2530]:
				xmin = 824.9577
				xmax = 825.0977
				text = "i"
			intervals [2531]:
				xmin = 825.0977
				xmax = 825.3977
				text = "worked"
			intervals [2532]:
				xmin = 825.3977
				xmax = 825.5977
				text = "there"
			intervals [2533]:
				xmin = 825.5977
				xmax = 825.9977
				text = "for"
			intervals [2534]:
				xmin = 825.9977
				xmax = 826.0277
				text = ""
			intervals [2535]:
				xmin = 826.0277
				xmax = 826.3377
				text = "two"
			intervals [2536]:
				xmin = 826.3377
				xmax = 827.0777
				text = "years"
			intervals [2537]:
				xmin = 827.0777
				xmax = 827.8267
				text = ""
			intervals [2538]:
				xmin = 827.8267
				xmax = 827.9667
				text = "and"
			intervals [2539]:
				xmin = 827.9667
				xmax = 828.0967
				text = "then"
			intervals [2540]:
				xmin = 828.0967
				xmax = 828.1667
				text = "i"
			intervals [2541]:
				xmin = 828.1667
				xmax = 828.3367
				text = "went"
			intervals [2542]:
				xmin = 828.3367
				xmax = 828.5267
				text = "back"
			intervals [2543]:
				xmin = 828.5267
				xmax = 828.6567
				text = "to"
			intervals [2544]:
				xmin = 828.6567
				xmax = 828.7767
				text = "s"
			intervals [2545]:
				xmin = 828.7767
				xmax = 828.8067
				text = ""
			intervals [2546]:
				xmin = 828.8067
				xmax = 828.9467
				text = "went"
			intervals [2547]:
				xmin = 828.9467
				xmax = 829.0067
				text = "to"
			intervals [2548]:
				xmin = 829.0067
				xmax = 829.5867
				text = "rdx"
			intervals [2549]:
				xmin = 829.5867
				xmax = 829.9067
				text = "community"
			intervals [2550]:
				xmin = 829.9067
				xmax = 830.1867
				text = "college"
			intervals [2551]:
				xmin = 830.1867
				xmax = 830.3867
				text = "full"
			intervals [2552]:
				xmin = 830.3867
				xmax = 830.8267
				text = "time"
			intervals [2553]:
				xmin = 830.8267
				xmax = 831.2892
				text = ""
			intervals [2554]:
				xmin = 831.2892
				xmax = 831.4092
				text = "but"
			intervals [2555]:
				xmin = 831.4092
				xmax = 831.6092
				text = "when"
			intervals [2556]:
				xmin = 831.6092
				xmax = 832.0192
				text = "i"
			intervals [2557]:
				xmin = 832.0192
				xmax = 832.5092
				text = "uh"
			intervals [2558]:
				xmin = 832.5092
				xmax = 832.9013
				text = ""
			intervals [2559]:
				xmin = 832.9013
				xmax = 833.0913
				text = "<unk>"
			intervals [2560]:
				xmin = 833.0913
				xmax = 833.3413
				text = "needed"
			intervals [2561]:
				xmin = 833.3413
				xmax = 833.4813
				text = "some"
			intervals [2562]:
				xmin = 833.4813
				xmax = 833.7513
				text = "money"
			intervals [2563]:
				xmin = 833.7513
				xmax = 833.9013
				text = "she"
			intervals [2564]:
				xmin = 833.9013
				xmax = 834.0813
				text = "said"
			intervals [2565]:
				xmin = 834.0813
				xmax = 834.2513
				text = "mrs"
			intervals [2566]:
				xmin = 834.2513
				xmax = 834.5613
				text = "rdx"
			intervals [2567]:
				xmin = 834.5613
				xmax = 834.6713
				text = "said"
			intervals [2568]:
				xmin = 834.6713
				xmax = 834.8213
				text = "come"
			intervals [2569]:
				xmin = 834.8213
				xmax = 834.9313
				text = "on"
			intervals [2570]:
				xmin = 834.9313
				xmax = 835.2013
				text = "back"
			intervals [2571]:
				xmin = 835.2013
				xmax = 835.2813
				text = "you"
			intervals [2572]:
				xmin = 835.2813
				xmax = 835.4213
				text = "can"
			intervals [2573]:
				xmin = 835.4213
				xmax = 835.6013
				text = "work"
			intervals [2574]:
				xmin = 835.6013
				xmax = 835.6613
				text = "and"
			intervals [2575]:
				xmin = 835.6613
				xmax = 835.8113
				text = "go"
			intervals [2576]:
				xmin = 835.8113
				xmax = 835.8913
				text = "to"
			intervals [2577]:
				xmin = 835.8913
				xmax = 836.3413
				text = "school"
			intervals [2578]:
				xmin = 836.3413
				xmax = 836.6751
				text = ""
			intervals [2579]:
				xmin = 836.6751
				xmax = 836.7551
				text = "so"
			intervals [2580]:
				xmin = 836.7551
				xmax = 836.7851
				text = "i"
			intervals [2581]:
				xmin = 836.7851
				xmax = 836.9851
				text = "worked"
			intervals [2582]:
				xmin = 836.9851
				xmax = 837.0851
				text = "there"
			intervals [2583]:
				xmin = 837.0851
				xmax = 837.3951
				text = "total"
			intervals [2584]:
				xmin = 837.3951
				xmax = 837.5651
				text = "for"
			intervals [2585]:
				xmin = 837.5651
				xmax = 837.7851
				text = "four"
			intervals [2586]:
				xmin = 837.7851
				xmax = 838.2851
				text = "years"
			intervals [2587]:
				xmin = 838.2851
				xmax = 838.457
				text = ""
			intervals [2588]:
				xmin = 838.457
				xmax = 838.877
				text = "and"
			intervals [2589]:
				xmin = 838.877
				xmax = 838.977
				text = ""
			intervals [2590]:
				xmin = 838.977
				xmax = 839.097
				text = "you"
			intervals [2591]:
				xmin = 839.097
				xmax = 839.227
				text = "know"
			intervals [2592]:
				xmin = 839.227
				xmax = 839.627
				text = "enjoyed"
			intervals [2593]:
				xmin = 839.627
				xmax = 839.827
				text = "it"
			intervals [2594]:
				xmin = 839.827
				xmax = 840.3909
				text = ""
			intervals [2595]:
				xmin = 840.3909
				xmax = 840.6409
				text = "great"
			intervals [2596]:
				xmin = 840.6409
				xmax = 841.0309
				text = "starting"
			intervals [2597]:
				xmin = 841.0309
				xmax = 841.2009
				text = "pl-"
			intervals [2598]:
				xmin = 841.2009
				xmax = 841.5609
				text = "point"
			intervals [2599]:
				xmin = 841.5609
				xmax = 841.6909
				text = "for"
			intervals [2600]:
				xmin = 841.6909
				xmax = 841.9809
				text = "me"
			intervals [2601]:
				xmin = 841.9809
				xmax = 842.406
				text = ""
			intervals [2602]:
				xmin = 842.406
				xmax = 842.976
				text = "um"
			intervals [2603]:
				xmin = 842.976
				xmax = 843.8288
				text = ""
			intervals [2604]:
				xmin = 843.8288
				xmax = 844.0688
				text = "but"
			intervals [2605]:
				xmin = 844.0688
				xmax = 844.2388
				text = "when"
			intervals [2606]:
				xmin = 844.2388
				xmax = 844.3288
				text = "i"
			intervals [2607]:
				xmin = 844.3288
				xmax = 844.6088
				text = "went"
			intervals [2608]:
				xmin = 844.6088
				xmax = 844.6888
				text = ""
			intervals [2609]:
				xmin = 844.6888
				xmax = 845.4088
				text = "back"
			intervals [2610]:
				xmin = 845.4088
				xmax = 845.9584
				text = ""
			intervals [2611]:
				xmin = 845.9584
				xmax = 846.2184
				text = "maybe"
			intervals [2612]:
				xmin = 846.2184
				xmax = 846.4584
				text = "within"
			intervals [2613]:
				xmin = 846.4584
				xmax = 846.5684
				text = "the"
			intervals [2614]:
				xmin = 846.5684
				xmax = 847.1784
				text = "last"
			intervals [2615]:
				xmin = 847.1784
				xmax = 847.3821
				text = ""
			intervals [2616]:
				xmin = 847.3821
				xmax = 847.6621
				text = "three"
			intervals [2617]:
				xmin = 847.6621
				xmax = 847.7321
				text = "or"
			intervals [2618]:
				xmin = 847.7321
				xmax = 848.0121
				text = "four"
			intervals [2619]:
				xmin = 848.0121
				xmax = 848.6821
				text = "years"
			intervals [2620]:
				xmin = 848.6821
				xmax = 848.9522
				text = ""
			intervals [2621]:
				xmin = 848.9522
				xmax = 849.0222
				text = "it"
			intervals [2622]:
				xmin = 849.0222
				xmax = 849.0622
				text = "s"
			intervals [2623]:
				xmin = 849.0622
				xmax = 849.0922
				text = ""
			intervals [2624]:
				xmin = 849.0922
				xmax = 849.1322
				text = "a"
			intervals [2625]:
				xmin = 849.1322
				xmax = 849.4322
				text = "different"
			intervals [2626]:
				xmin = 849.4322
				xmax = 849.8722
				text = "place"
			intervals [2627]:
				xmin = 849.8722
				xmax = 851.1151
				text = ""
			intervals [2628]:
				xmin = 851.1151
				xmax = 851.3551
				text = "and"
			intervals [2629]:
				xmin = 851.3551
				xmax = 851.4351
				text = "i"
			intervals [2630]:
				xmin = 851.4351
				xmax = 851.6151
				text = "knew"
			intervals [2631]:
				xmin = 851.6151
				xmax = 851.6751
				text = "it"
			intervals [2632]:
				xmin = 851.6751
				xmax = 851.8151
				text = "was"
			intervals [2633]:
				xmin = 851.8151
				xmax = 852.1351
				text = "different"
			intervals [2634]:
				xmin = 852.1351
				xmax = 852.3351
				text = "from"
			intervals [2635]:
				xmin = 852.3351
				xmax = 852.4051
				text = "the"
			intervals [2636]:
				xmin = 852.4051
				xmax = 852.7351
				text = "moment"
			intervals [2637]:
				xmin = 852.7351
				xmax = 852.8151
				text = "i"
			intervals [2638]:
				xmin = 852.8151
				xmax = 853.1551
				text = "walked"
			intervals [2639]:
				xmin = 853.1551
				xmax = 853.2651
				text = "on"
			intervals [2640]:
				xmin = 853.2651
				xmax = 853.4151
				text = "the"
			intervals [2641]:
				xmin = 853.4151
				xmax = 853.4851
				text = ""
			intervals [2642]:
				xmin = 853.4851
				xmax = 853.5951
				text = "the"
			intervals [2643]:
				xmin = 853.5951
				xmax = 854.1751
				text = "grounds"
			intervals [2644]:
				xmin = 854.1751
				xmax = 854.4266
				text = ""
			intervals [2645]:
				xmin = 854.4266
				xmax = 854.5766
				text = "when"
			intervals [2646]:
				xmin = 854.5766
				xmax = 854.6566
				text = "you"
			intervals [2647]:
				xmin = 854.6566
				xmax = 854.8366
				text = "come"
			intervals [2648]:
				xmin = 854.8366
				xmax = 854.9666
				text = "up"
			intervals [2649]:
				xmin = 854.9666
				xmax = 855.3966
				text = "division"
			intervals [2650]:
				xmin = 855.3966
				xmax = 855.7466
				text = "avenue"
			intervals [2651]:
				xmin = 855.7466
				xmax = 855.9766
				text = "there"
			intervals [2652]:
				xmin = 855.9766
				xmax = 856.1766
				text = "s"
			intervals [2653]:
				xmin = 856.1766
				xmax = 856.4266
				text = "there"
			intervals [2654]:
				xmin = 856.4266
				xmax = 856.6566
				text = "s"
			intervals [2655]:
				xmin = 856.6566
				xmax = 856.9866
				text = "uh"
			intervals [2656]:
				xmin = 856.9866
				xmax = 857.1266
				text = ""
			intervals [2657]:
				xmin = 857.1266
				xmax = 857.2466
				text = "you're"
			intervals [2658]:
				xmin = 857.2466
				xmax = 857.5066
				text = "coming"
			intervals [2659]:
				xmin = 857.5066
				xmax = 857.5666
				text = ""
			intervals [2660]:
				xmin = 857.5666
				xmax = 857.8066
				text = "up"
			intervals [2661]:
				xmin = 857.8066
				xmax = 858.1866
				text = "division"
			intervals [2662]:
				xmin = 858.1866
				xmax = 858.3666
				text = "from"
			intervals [2663]:
				xmin = 858.3666
				xmax = 858.7966
				text = "eastern"
			intervals [2664]:
				xmin = 858.7966
				xmax = 859.1023
				text = ""
			intervals [2665]:
				xmin = 859.1023
				xmax = 859.2123
				text = "and"
			intervals [2666]:
				xmin = 859.2123
				xmax = 859.3223
				text = "when"
			intervals [2667]:
				xmin = 859.3223
				xmax = 859.4223
				text = "you"
			intervals [2668]:
				xmin = 859.4223
				xmax = 859.5823
				text = "get"
			intervals [2669]:
				xmin = 859.5823
				xmax = 859.7023
				text = "to"
			intervals [2670]:
				xmin = 859.7023
				xmax = 859.8323
				text = "the"
			intervals [2671]:
				xmin = 859.8323
				xmax = 860.2323
				text = "apex"
			intervals [2672]:
				xmin = 860.2323
				xmax = 860.2923
				text = "of"
			intervals [2673]:
				xmin = 860.2923
				xmax = 860.3923
				text = "the"
			intervals [2674]:
				xmin = 860.3923
				xmax = 860.7223
				text = "hill"
			intervals [2675]:
				xmin = 860.7223
				xmax = 860.8323
				text = "the"
			intervals [2676]:
				xmin = 860.8323
				xmax = 861.1423
				text = "school"
			intervals [2677]:
				xmin = 861.1423
				xmax = 861.2623
				text = "is"
			intervals [2678]:
				xmin = 861.2623
				xmax = 861.4023
				text = "like"
			intervals [2679]:
				xmin = 861.4023
				xmax = 861.4523
				text = ""
			intervals [2680]:
				xmin = 861.4523
				xmax = 861.7123
				text = "right"
			intervals [2681]:
				xmin = 861.7123
				xmax = 861.9123
				text = "there"
			intervals [2682]:
				xmin = 861.9123
				xmax = 862.0123
				text = "as"
			intervals [2683]:
				xmin = 862.0123
				xmax = 862.1423
				text = "you're"
			intervals [2684]:
				xmin = 862.1423
				xmax = 862.3823
				text = "coming"
			intervals [2685]:
				xmin = 862.3823
				xmax = 862.7023
				text = "down"
			intervals [2686]:
				xmin = 862.7023
				xmax = 863.1618
				text = ""
			intervals [2687]:
				xmin = 863.1618
				xmax = 863.2618
				text = "and"
			intervals [2688]:
				xmin = 863.2618
				xmax = 863.3818
				text = "so"
			intervals [2689]:
				xmin = 863.3818
				xmax = 863.5118
				text = "there"
			intervals [2690]:
				xmin = 863.5118
				xmax = 863.6018
				text = "s"
			intervals [2691]:
				xmin = 863.6018
				xmax = 863.8818
				text = "this"
			intervals [2692]:
				xmin = 863.8818
				xmax = 864.1718
				text = "big"
			intervals [2693]:
				xmin = 864.1718
				xmax = 864.3318
				text = ""
			intervals [2694]:
				xmin = 864.3318
				xmax = 864.7718
				text = "open"
			intervals [2695]:
				xmin = 864.7718
				xmax = 864.8118
				text = ""
			intervals [2696]:
				xmin = 864.8118
				xmax = 865.1818
				text = "area"
			intervals [2697]:
				xmin = 865.1818
				xmax = 865.5318
				text = "walkway"
			intervals [2698]:
				xmin = 865.5318
				xmax = 865.5918
				text = "and"
			intervals [2699]:
				xmin = 865.5918
				xmax = 865.8018
				text = "these"
			intervals [2700]:
				xmin = 865.8018
				xmax = 865.9818
				text = "big"
			intervals [2701]:
				xmin = 865.9818
				xmax = 866.2818
				text = "steps"
			intervals [2702]:
				xmin = 866.2818
				xmax = 866.3918
				text = "that"
			intervals [2703]:
				xmin = 866.3918
				xmax = 866.5718
				text = "walk"
			intervals [2704]:
				xmin = 866.5718
				xmax = 866.6118
				text = ""
			intervals [2705]:
				xmin = 866.6118
				xmax = 866.8518
				text = "down"
			intervals [2706]:
				xmin = 866.8518
				xmax = 867.3499
				text = ""
			intervals [2707]:
				xmin = 867.3499
				xmax = 867.5199
				text = "when"
			intervals [2708]:
				xmin = 867.5199
				xmax = 867.6299
				text = "you"
			intervals [2709]:
				xmin = 867.6299
				xmax = 867.7299
				text = "can"
			intervals [2710]:
				xmin = 867.7299
				xmax = 867.9699
				text = "walk"
			intervals [2711]:
				xmin = 867.9699
				xmax = 868.0499
				text = "on"
			intervals [2712]:
				xmin = 868.0499
				xmax = 868.1299
				text = "a"
			intervals [2713]:
				xmin = 868.1299
				xmax = 868.7199
				text = "property"
			intervals [2714]:
				xmin = 868.7199
				xmax = 868.8653
				text = ""
			intervals [2715]:
				xmin = 868.8653
				xmax = 869.0953
				text = "and"
			intervals [2716]:
				xmin = 869.0953
				xmax = 870.0053
				text = "feel"
			intervals [2717]:
				xmin = 870.0053
				xmax = 871.3262
				text = ""
			intervals [2718]:
				xmin = 871.3262
				xmax = 871.8662
				text = "different"
			intervals [2719]:
				xmin = 871.8662
				xmax = 872.4593
				text = ""
			intervals [2720]:
				xmin = 872.4593
				xmax = 872.7793
				text = "like"
			intervals [2721]:
				xmin = 872.7793
				xmax = 873.3579
				text = ""
			intervals [2722]:
				xmin = 873.3579
				xmax = 873.5579
				text = "so"
			intervals [2723]:
				xmin = 873.5579
				xmax = 873.7479
				text = "this"
			intervals [2724]:
				xmin = 873.7479
				xmax = 873.9379
				text = "not"
			intervals [2725]:
				xmin = 873.9379
				xmax = 874.0979
				text = "my"
			intervals [2726]:
				xmin = 874.0979
				xmax = 874.5079
				text = "school"
			intervals [2727]:
				xmin = 874.5079
				xmax = 875.8414
				text = ""
			intervals [2728]:
				xmin = 875.8414
				xmax = 875.9214
				text = "and"
			intervals [2729]:
				xmin = 875.9214
				xmax = 876.1914
				text = "as"
			intervals [2730]:
				xmin = 876.1914
				xmax = 876.2614
				text = "i"
			intervals [2731]:
				xmin = 876.2614
				xmax = 876.6214
				text = "walked"
			intervals [2732]:
				xmin = 876.6214
				xmax = 877.5021
				text = ""
			intervals [2733]:
				xmin = 877.5021
				xmax = 877.8121
				text = "people"
			intervals [2734]:
				xmin = 877.8121
				xmax = 877.8721
				text = "are"
			intervals [2735]:
				xmin = 877.8721
				xmax = 878.3621
				text = "different"
			intervals [2736]:
				xmin = 878.3621
				xmax = 880.3407
				text = ""
			intervals [2737]:
				xmin = 880.3407
				xmax = 880.5207
				text = "the"
			intervals [2738]:
				xmin = 880.5207
				xmax = 880.5507
				text = ""
			intervals [2739]:
				xmin = 880.5507
				xmax = 880.8907
				text = "people"
			intervals [2740]:
				xmin = 880.8907
				xmax = 880.9507
				text = "are"
			intervals [2741]:
				xmin = 880.9507
				xmax = 881.3507
				text = "different"
			intervals [2742]:
				xmin = 881.3507
				xmax = 881.3807
				text = ""
			intervals [2743]:
				xmin = 881.3807
				xmax = 881.5007
				text = "and"
			intervals [2744]:
				xmin = 881.5007
				xmax = 881.7307
				text = "there"
			intervals [2745]:
				xmin = 881.7307
				xmax = 881.8607
				text = "there"
			intervals [2746]:
				xmin = 881.8607
				xmax = 881.8907
				text = "are"
			intervals [2747]:
				xmin = 881.8907
				xmax = 881.9207
				text = "a"
			intervals [2748]:
				xmin = 881.9207
				xmax = 882.1707
				text = "couple"
			intervals [2749]:
				xmin = 882.1707
				xmax = 882.2407
				text = "of"
			intervals [2750]:
				xmin = 882.2407
				xmax = 882.5707
				text = "teachers"
			intervals [2751]:
				xmin = 882.5707
				xmax = 882.7707
				text = "who"
			intervals [2752]:
				xmin = 882.7707
				xmax = 882.8707
				text = "are"
			intervals [2753]:
				xmin = 882.8707
				xmax = 883.2407
				text = "there"
			intervals [2754]:
				xmin = 883.2407
				xmax = 883.4007
				text = "that"
			intervals [2755]:
				xmin = 883.4007
				xmax = 883.5007
				text = "i"
			intervals [2756]:
				xmin = 883.5007
				xmax = 883.8607
				text = "worked"
			intervals [2757]:
				xmin = 883.8607
				xmax = 884.1807
				text = "with"
			intervals [2758]:
				xmin = 884.1807
				xmax = 884.7577
				text = ""
			intervals [2759]:
				xmin = 884.7577
				xmax = 884.8877
				text = "there"
			intervals [2760]:
				xmin = 884.8877
				xmax = 884.9677
				text = "s"
			intervals [2761]:
				xmin = 884.9677
				xmax = 885.2177
				text = "maybe"
			intervals [2762]:
				xmin = 885.2177
				xmax = 885.4977
				text = "one"
			intervals [2763]:
				xmin = 885.4977
				xmax = 885.5677
				text = "or"
			intervals [2764]:
				xmin = 885.5677
				xmax = 885.8477
				text = "two"
			intervals [2765]:
				xmin = 885.8477
				xmax = 886.0277
				text = "that"
			intervals [2766]:
				xmin = 886.0277
				xmax = 886.1977
				text = "were"
			intervals [2767]:
				xmin = 886.1977
				xmax = 886.7277
				text = "there"
			intervals [2768]:
				xmin = 886.7277
				xmax = 886.8177
				text = ""
			intervals [2769]:
				xmin = 886.8177
				xmax = 887.1077
				text = "as"
			intervals [2770]:
				xmin = 887.1077
				xmax = 887.2277
				text = "that"
			intervals [2771]:
				xmin = 887.2277
				xmax = 887.3777
				text = "who"
			intervals [2772]:
				xmin = 887.3777
				xmax = 887.4077
				text = ""
			intervals [2773]:
				xmin = 887.4077
				xmax = 887.7277
				text = "taught"
			intervals [2774]:
				xmin = 887.7277
				xmax = 888.0077
				text = "me"
			intervals [2775]:
				xmin = 888.0077
				xmax = 888.664
				text = ""
			intervals [2776]:
				xmin = 888.664
				xmax = 888.794
				text = "but"
			intervals [2777]:
				xmin = 888.794
				xmax = 888.874
				text = "it"
			intervals [2778]:
				xmin = 888.874
				xmax = 888.994
				text = "s"
			intervals [2779]:
				xmin = 888.994
				xmax = 889.114
				text = "a"
			intervals [2780]:
				xmin = 889.114
				xmax = 889.184
				text = ""
			intervals [2781]:
				xmin = 889.184
				xmax = 889.944
				text = "different"
			intervals [2782]:
				xmin = 889.944
				xmax = 890.6784
				text = ""
			intervals [2783]:
				xmin = 890.6784
				xmax = 891.2784
				text = "mindset"
			intervals [2784]:
				xmin = 891.2784
				xmax = 891.4084
				text = "from"
			intervals [2785]:
				xmin = 891.4084
				xmax = 891.5084
				text = "the"
			intervals [2786]:
				xmin = 891.5084
				xmax = 891.7684
				text = "people"
			intervals [2787]:
				xmin = 891.7684
				xmax = 892.0484
				text = "within"
			intervals [2788]:
				xmin = 892.0484
				xmax = 892.1684
				text = "the"
			intervals [2789]:
				xmin = 892.1684
				xmax = 892.5884
				text = "building"
			intervals [2790]:
				xmin = 892.5884
				xmax = 893.4329
				text = ""
			intervals [2791]:
				xmin = 893.4329
				xmax = 893.5629
				text = "and"
			intervals [2792]:
				xmin = 893.5629
				xmax = 893.6929
				text = "then"
			intervals [2793]:
				xmin = 893.6929
				xmax = 893.7729
				text = "the"
			intervals [2794]:
				xmin = 893.7729
				xmax = 894.0429
				text = "people"
			intervals [2795]:
				xmin = 894.0429
				xmax = 894.1529
				text = "that"
			intervals [2796]:
				xmin = 894.1529
				xmax = 894.2029
				text = "are"
			intervals [2797]:
				xmin = 894.2029
				xmax = 894.5029
				text = "coming"
			intervals [2798]:
				xmin = 894.5029
				xmax = 894.7129
				text = "into"
			intervals [2799]:
				xmin = 894.7129
				xmax = 894.8129
				text = "the"
			intervals [2800]:
				xmin = 894.8129
				xmax = 894.8429
				text = ""
			intervals [2801]:
				xmin = 894.8429
				xmax = 895.1129
				text = "building"
			intervals [2802]:
				xmin = 895.1129
				xmax = 895.4629
				text = ""
			intervals [2803]:
				xmin = 895.4629
				xmax = 895.6129
				text = "and"
			intervals [2804]:
				xmin = 895.6129
				xmax = 896.9382
				text = ""
			intervals [2805]:
				xmin = 896.9382
				xmax = 897.0282
				text = "there"
			intervals [2806]:
				xmin = 897.0282
				xmax = 897.0782
				text = "s"
			intervals [2807]:
				xmin = 897.0782
				xmax = 897.1082
				text = ""
			intervals [2808]:
				xmin = 897.1082
				xmax = 897.1882
				text = "no"
			intervals [2809]:
				xmin = 897.1882
				xmax = 897.3482
				text = "pride"
			intervals [2810]:
				xmin = 897.3482
				xmax = 898.0107
				text = ""
			intervals [2811]:
				xmin = 898.0107
				xmax = 898.4707
				text = "yeah"
			intervals [2812]:
				xmin = 898.4707
				xmax = 899.2416
				text = ""
			intervals [2813]:
				xmin = 899.2416
				xmax = 899.5016
				text = "the"
			intervals [2814]:
				xmin = 899.5016
				xmax = 900.1116
				text = "um"
			intervals [2815]:
				xmin = 900.1116
				xmax = 901.189
				text = ""
			intervals [2816]:
				xmin = 901.189
				xmax = 901.309
				text = "the"
			intervals [2817]:
				xmin = 901.309
				xmax = 901.609
				text = "days"
			intervals [2818]:
				xmin = 901.609
				xmax = 901.699
				text = "of"
			intervals [2819]:
				xmin = 901.699
				xmax = 901.879
				text = "mr"
			intervals [2820]:
				xmin = 901.879
				xmax = 902.169
				text = "rdx"
			intervals [2821]:
				xmin = 902.169
				xmax = 902.199
				text = "i"
			intervals [2822]:
				xmin = 902.199
				xmax = 902.869
				text = ""
			intervals [2823]:
				xmin = 902.869
				xmax = 903.029
				text = "mean"
			intervals [2824]:
				xmin = 903.029
				xmax = 903.069
				text = ""
			intervals [2825]:
				xmin = 903.069
				xmax = 903.889
				text = "everybody"
			intervals [2826]:
				xmin = 903.889
				xmax = 904.3791
				text = ""
			intervals [2827]:
				xmin = 904.3791
				xmax = 904.6091
				text = "took"
			intervals [2828]:
				xmin = 904.6091
				xmax = 905.1791
				text = "pride"
			intervals [2829]:
				xmin = 905.1791
				xmax = 905.3875
				text = ""
			intervals [2830]:
				xmin = 905.3875
				xmax = 905.6175
				text = "in"
			intervals [2831]:
				xmin = 905.6175
				xmax = 906.2075
				text = "rdx"
			intervals [2832]:
				xmin = 906.2075
				xmax = 906.379
				text = ""
			intervals [2833]:
				xmin = 906.379
				xmax = 906.449
				text = "i"
			intervals [2834]:
				xmin = 906.449
				xmax = 906.749
				text = "mean"
			intervals [2835]:
				xmin = 906.749
				xmax = 906.789
				text = ""
			intervals [2836]:
				xmin = 906.789
				xmax = 907.419
				text = "awards"
			intervals [2837]:
				xmin = 907.419
				xmax = 907.649
				text = "all"
			intervals [2838]:
				xmin = 907.649
				xmax = 907.749
				text = "over"
			intervals [2839]:
				xmin = 907.749
				xmax = 907.839
				text = "the"
			intervals [2840]:
				xmin = 907.839
				xmax = 908.269
				text = "place"
			intervals [2841]:
				xmin = 908.269
				xmax = 908.7324
				text = ""
			intervals [2842]:
				xmin = 908.7324
				xmax = 909.4824
				text = "visits"
			intervals [2843]:
				xmin = 909.4824
				xmax = 909.5124
				text = ""
			intervals [2844]:
				xmin = 909.5124
				xmax = 909.8424
				text = "all"
			intervals [2845]:
				xmin = 909.8424
				xmax = 910.0024
				text = "over"
			intervals [2846]:
				xmin = 910.0024
				xmax = 910.0924
				text = "the"
			intervals [2847]:
				xmin = 910.0924
				xmax = 910.3724
				text = "place"
			intervals [2848]:
				xmin = 910.3724
				xmax = 910.5224
				text = "when"
			intervals [2849]:
				xmin = 910.5224
				xmax = 910.6624
				text = "you"
			intervals [2850]:
				xmin = 910.6624
				xmax = 910.6924
				text = ""
			intervals [2851]:
				xmin = 910.6924
				xmax = 911.0224
				text = "walked"
			intervals [2852]:
				xmin = 911.0224
				xmax = 911.1324
				text = "in"
			intervals [2853]:
				xmin = 911.1324
				xmax = 911.2824
				text = "there"
			intervals [2854]:
				xmin = 911.2824
				xmax = 911.4824
				text = "was"
			intervals [2855]:
				xmin = 911.4824
				xmax = 911.5524
				text = "a"
			intervals [2856]:
				xmin = 911.5524
				xmax = 912.0524
				text = "sense"
			intervals [2857]:
				xmin = 912.0524
				xmax = 912.3224
				text = "that"
			intervals [2858]:
				xmin = 912.3224
				xmax = 913.1183
				text = ""
			intervals [2859]:
				xmin = 913.1183
				xmax = 913.4983
				text = "these"
			intervals [2860]:
				xmin = 913.4983
				xmax = 914.0383
				text = "children"
			intervals [2861]:
				xmin = 914.0383
				xmax = 914.2383
				text = "knew"
			intervals [2862]:
				xmin = 914.2383
				xmax = 915.0141
				text = ""
			intervals [2863]:
				xmin = 915.0141
				xmax = 915.1841
				text = "and"
			intervals [2864]:
				xmin = 915.1841
				xmax = 915.3541
				text = "you"
			intervals [2865]:
				xmin = 915.3541
				xmax = 915.6941
				text = "were"
			intervals [2866]:
				xmin = 915.6941
				xmax = 916.0633
				text = ""
			intervals [2867]:
				xmin = 916.0633
				xmax = 916.2433
				text = "you"
			intervals [2868]:
				xmin = 916.2433
				xmax = 916.4233
				text = "were"
			intervals [2869]:
				xmin = 916.4233
				xmax = 917.2133
				text = "expected"
			intervals [2870]:
				xmin = 917.2133
				xmax = 917.686
				text = ""
			intervals [2871]:
				xmin = 917.686
				xmax = 917.776
				text = "it"
			intervals [2872]:
				xmin = 917.776
				xmax = 917.896
				text = "it"
			intervals [2873]:
				xmin = 917.896
				xmax = 918.556
				text = "was"
			intervals [2874]:
				xmin = 918.556
				xmax = 919.246
				text = "rdx"
			intervals [2875]:
				xmin = 919.246
				xmax = 919.596
				text = "ish"
			intervals [2876]:
				xmin = 919.596
				xmax = 920.059
				text = ""
			intervals [2877]:
				xmin = 920.059
				xmax = 920.349
				text = "in"
			intervals [2878]:
				xmin = 920.349
				xmax = 920.969
				text = "kindergarten"
			intervals [2879]:
				xmin = 920.969
				xmax = 921.139
				text = "you"
			intervals [2880]:
				xmin = 921.139
				xmax = 921.319
				text = "were"
			intervals [2881]:
				xmin = 921.319
				xmax = 922.089
				text = "expected"
			intervals [2882]:
				xmin = 922.089
				xmax = 922.1538
				text = ""
			intervals [2883]:
				xmin = 922.1538
				xmax = 922.5538
				text = "to"
			intervals [2884]:
				xmin = 922.5538
				xmax = 923.0192
				text = ""
			intervals [2885]:
				xmin = 923.0192
				xmax = 923.4092
				text = "carry"
			intervals [2886]:
				xmin = 923.4092
				xmax = 923.8592
				text = "yourself"
			intervals [2887]:
				xmin = 923.8592
				xmax = 923.9392
				text = "a"
			intervals [2888]:
				xmin = 923.9392
				xmax = 924.2792
				text = "certain"
			intervals [2889]:
				xmin = 924.2792
				xmax = 924.7092
				text = "way"
			intervals [2890]:
				xmin = 924.7092
				xmax = 925.121
				text = ""
			intervals [2891]:
				xmin = 925.121
				xmax = 925.451
				text = "and"
			intervals [2892]:
				xmin = 925.451
				xmax = 925.481
				text = ""
			intervals [2893]:
				xmin = 925.481
				xmax = 925.611
				text = "you"
			intervals [2894]:
				xmin = 925.611
				xmax = 925.751
				text = "know"
			intervals [2895]:
				xmin = 925.751
				xmax = 926.591
				text = "without"
			intervals [2896]:
				xmin = 926.591
				xmax = 927.6603
				text = ""
			intervals [2897]:
				xmin = 927.6603
				xmax = 927.9703
				text = "without"
			intervals [2898]:
				xmin = 927.9703
				xmax = 928.4903
				text = "reminding"
			intervals [2899]:
				xmin = 928.4903
				xmax = 928.6203
				text = "you"
			intervals [2900]:
				xmin = 928.6203
				xmax = 928.7603
				text = "to"
			intervals [2901]:
				xmin = 928.7603
				xmax = 928.9107
				text = ""
			intervals [2902]:
				xmin = 928.9107
				xmax = 929.4507
				text = "reminding"
			intervals [2903]:
				xmin = 929.4507
				xmax = 929.6107
				text = "you"
			intervals [2904]:
				xmin = 929.6107
				xmax = 929.7807
				text = "that"
			intervals [2905]:
				xmin = 929.7807
				xmax = 929.9607
				text = "you"
			intervals [2906]:
				xmin = 929.9607
				xmax = 930.1707
				text = "were"
			intervals [2907]:
				xmin = 930.1707
				xmax = 930.2607
				text = "a"
			intervals [2908]:
				xmin = 930.2607
				xmax = 930.8307
				text = "black"
			intervals [2909]:
				xmin = 930.8307
				xmax = 931.0604
				text = ""
			intervals [2910]:
				xmin = 931.0604
				xmax = 931.6104
				text = "youth"
			intervals [2911]:
				xmin = 931.6104
				xmax = 932.0749
				text = ""
			intervals [2912]:
				xmin = 932.0749
				xmax = 932.2649
				text = "mr"
			intervals [2913]:
				xmin = 932.2649
				xmax = 932.6549
				text = "rdx"
			intervals [2914]:
				xmin = 932.6549
				xmax = 932.9049
				text = "gave"
			intervals [2915]:
				xmin = 932.9049
				xmax = 933.0749
				text = "you"
			intervals [2916]:
				xmin = 933.0749
				xmax = 933.1949
				text = "the"
			intervals [2917]:
				xmin = 933.1949
				xmax = 933.4749
				text = "type"
			intervals [2918]:
				xmin = 933.4749
				xmax = 933.5349
				text = "of"
			intervals [2919]:
				xmin = 933.5349
				xmax = 934.0149
				text = "pride"
			intervals [2920]:
				xmin = 934.0149
				xmax = 934.1549
				text = "that"
			intervals [2921]:
				xmin = 934.1549
				xmax = 934.4249
				text = "said"
			intervals [2922]:
				xmin = 934.4249
				xmax = 934.5449
				text = "to"
			intervals [2923]:
				xmin = 934.5449
				xmax = 934.7849
				text = "you"
			intervals [2924]:
				xmin = 934.7849
				xmax = 934.8349
				text = ""
			intervals [2925]:
				xmin = 934.8349
				xmax = 935.0849
				text = "as"
			intervals [2926]:
				xmin = 935.0849
				xmax = 935.1549
				text = "a"
			intervals [2927]:
				xmin = 935.1549
				xmax = 935.4049
				text = "black"
			intervals [2928]:
				xmin = 935.4049
				xmax = 935.4349
				text = ""
			intervals [2929]:
				xmin = 935.4349
				xmax = 935.6249
				text = "youth"
			intervals [2930]:
				xmin = 935.6249
				xmax = 935.8349
				text = "pick"
			intervals [2931]:
				xmin = 935.8349
				xmax = 936.0249
				text = "your"
			intervals [2932]:
				xmin = 936.0249
				xmax = 936.2149
				text = "head"
			intervals [2933]:
				xmin = 936.2149
				xmax = 936.3949
				text = "up"
			intervals [2934]:
				xmin = 936.3949
				xmax = 936.4249
				text = ""
			intervals [2935]:
				xmin = 936.4249
				xmax = 936.6549
				text = "as"
			intervals [2936]:
				xmin = 936.6549
				xmax = 936.7349
				text = "a"
			intervals [2937]:
				xmin = 936.7349
				xmax = 937.0749
				text = "black"
			intervals [2938]:
				xmin = 937.0749
				xmax = 937.3349
				text = "youth"
			intervals [2939]:
				xmin = 937.3349
				xmax = 937.937
				text = ""
			intervals [2940]:
				xmin = 937.937
				xmax = 938.097
				text = "you"
			intervals [2941]:
				xmin = 938.097
				xmax = 938.297
				text = "know"
			intervals [2942]:
				xmin = 938.297
				xmax = 938.717
				text = "speak"
			intervals [2943]:
				xmin = 938.717
				xmax = 938.967
				text = "this"
			intervals [2944]:
				xmin = 938.967
				xmax = 939.257
				text = "way"
			intervals [2945]:
				xmin = 939.257
				xmax = 939.687
				text = "carry"
			intervals [2946]:
				xmin = 939.687
				xmax = 940.077
				text = "yourself"
			intervals [2947]:
				xmin = 940.077
				xmax = 940.247
				text = "this"
			intervals [2948]:
				xmin = 940.247
				xmax = 940.367
				text = "way"
			intervals [2949]:
				xmin = 940.367
				xmax = 940.737
				text = "without"
			intervals [2950]:
				xmin = 940.737
				xmax = 941.127
				text = "ever"
			intervals [2951]:
				xmin = 941.127
				xmax = 941.646
				text = ""
			intervals [2952]:
				xmin = 941.646
				xmax = 941.976
				text = "saying"
			intervals [2953]:
				xmin = 941.976
				xmax = 942.296
				text = "hey"
			intervals [2954]:
				xmin = 942.296
				xmax = 942.516
				text = "you"
			intervals [2955]:
				xmin = 942.516
				xmax = 942.796
				text = "black"
			intervals [2956]:
				xmin = 942.796
				xmax = 943.066
				text = "boy"
			intervals [2957]:
				xmin = 943.066
				xmax = 943.5127
				text = ""
			intervals [2958]:
				xmin = 943.5127
				xmax = 943.6827
				text = "he"
			intervals [2959]:
				xmin = 943.6827
				xmax = 944.1127
				text = "just"
			intervals [2960]:
				xmin = 944.1127
				xmax = 944.813
				text = ""
			intervals [2961]:
				xmin = 944.813
				xmax = 945.573
				text = "exuded"
			intervals [2962]:
				xmin = 945.573
				xmax = 945.663
				text = ""
			intervals [2963]:
				xmin = 945.663
				xmax = 946.013
				text = "what"
			intervals [2964]:
				xmin = 946.013
				xmax = 946.2824
				text = ""
			intervals [2965]:
				xmin = 946.2824
				xmax = 946.4424
				text = "it"
			intervals [2966]:
				xmin = 946.4424
				xmax = 946.4724
				text = ""
			intervals [2967]:
				xmin = 946.4724
				xmax = 946.8124
				text = "looked"
			intervals [2968]:
				xmin = 946.8124
				xmax = 947.0524
				text = "like"
			intervals [2969]:
				xmin = 947.0524
				xmax = 947.694
				text = ""
			intervals [2970]:
				xmin = 947.694
				xmax = 947.924
				text = "uh"
			intervals [2971]:
				xmin = 947.924
				xmax = 948.144
				text = "we"
			intervals [2972]:
				xmin = 948.144
				xmax = 948.404
				text = "had"
			intervals [2973]:
				xmin = 948.404
				xmax = 948.454
				text = ""
			intervals [2974]:
				xmin = 948.454
				xmax = 949.114
				text = "character"
			intervals [2975]:
				xmin = 949.114
				xmax = 949.354
				text = "and"
			intervals [2976]:
				xmin = 949.354
				xmax = 950.054
				text = "values"
			intervals [2977]:
				xmin = 950.054
				xmax = 950.764
				text = "assemblies"
			intervals [2978]:
				xmin = 950.764
				xmax = 950.914
				text = "where"
			intervals [2979]:
				xmin = 950.914
				xmax = 951.054
				text = "we"
			intervals [2980]:
				xmin = 951.054
				xmax = 951.374
				text = "talked"
			intervals [2981]:
				xmin = 951.374
				xmax = 951.684
				text = "about"
			intervals [2982]:
				xmin = 951.684
				xmax = 952.204
				text = "truth"
			intervals [2983]:
				xmin = 952.204
				xmax = 952.344
				text = "and"
			intervals [2984]:
				xmin = 952.344
				xmax = 952.374
				text = ""
			intervals [2985]:
				xmin = 952.374
				xmax = 953.054
				text = "honesty"
			intervals [2986]:
				xmin = 953.054
				xmax = 953.5947
				text = ""
			intervals [2987]:
				xmin = 953.5947
				xmax = 954.0447
				text = "um"
			intervals [2988]:
				xmin = 954.0447
				xmax = 955.079
				text = ""
			intervals [2989]:
				xmin = 955.079
				xmax = 955.449
				text = "third"
			intervals [2990]:
				xmin = 955.449
				xmax = 955.939
				text = "grade"
			intervals [2991]:
				xmin = 955.939
				xmax = 956.109
				text = "my"
			intervals [2992]:
				xmin = 956.109
				xmax = 956.429
				text = "teacher"
			intervals [2993]:
				xmin = 956.429
				xmax = 956.639
				text = "looked"
			intervals [2994]:
				xmin = 956.639
				xmax = 956.699
				text = "at"
			intervals [2995]:
				xmin = 956.699
				xmax = 956.789
				text = "me"
			intervals [2996]:
				xmin = 956.789
				xmax = 956.869
				text = "and"
			intervals [2997]:
				xmin = 956.869
				xmax = 957.029
				text = "said"
			intervals [2998]:
				xmin = 957.029
				xmax = 957.129
				text = "you're"
			intervals [2999]:
				xmin = 957.129
				xmax = 957.309
				text = "gonna"
			intervals [3000]:
				xmin = 957.309
				xmax = 957.529
				text = "do"
			intervals [3001]:
				xmin = 957.529
				xmax = 957.669
				text = "the"
			intervals [3002]:
				xmin = 957.669
				xmax = 957.829
				text = "i"
			intervals [3003]:
				xmin = 957.829
				xmax = 957.989
				text = "have"
			intervals [3004]:
				xmin = 957.989
				xmax = 958.029
				text = "a"
			intervals [3005]:
				xmin = 958.029
				xmax = 958.329
				text = "dream"
			intervals [3006]:
				xmin = 958.329
				xmax = 958.849
				text = "speech"
			intervals [3007]:
				xmin = 958.849
				xmax = 959.1766
				text = ""
			intervals [3008]:
				xmin = 959.1766
				xmax = 959.3966
				text = "for"
			intervals [3009]:
				xmin = 959.3966
				xmax = 960.2066
				text = "mlk"
			intervals [3010]:
				xmin = 960.2066
				xmax = 960.3956
				text = ""
			intervals [3011]:
				xmin = 960.3956
				xmax = 960.9456
				text = "okay"
			intervals [3012]:
				xmin = 960.9456
				xmax = 961.065
				text = ""
			intervals [3013]:
				xmin = 961.065
				xmax = 961.545
				text = "cool"
			intervals [3014]:
				xmin = 961.545
				xmax = 962.1442
				text = ""
			intervals [3015]:
				xmin = 962.1442
				xmax = 962.7042
				text = "um"
			intervals [3016]:
				xmin = 962.7042
				xmax = 963.4579
				text = ""
			intervals [3017]:
				xmin = 963.4579
				xmax = 963.5679
				text = "i"
			intervals [3018]:
				xmin = 963.5679
				xmax = 963.7379
				text = "mean"
			intervals [3019]:
				xmin = 963.7379
				xmax = 963.8779
				text = "there"
			intervals [3020]:
				xmin = 963.8779
				xmax = 963.9979
				text = "were"
			intervals [3021]:
				xmin = 963.9979
				xmax = 964.6579
				text = "moments"
			intervals [3022]:
				xmin = 964.6579
				xmax = 964.8779
				text = "like"
			intervals [3023]:
				xmin = 964.8779
				xmax = 965.1679
				text = "that"
			intervals [3024]:
				xmin = 965.1679
				xmax = 965.3879
				text = "that"
			intervals [3025]:
				xmin = 965.3879
				xmax = 965.8979
				text = "gave"
			intervals [3026]:
				xmin = 965.8979
				xmax = 966.3579
				text = "you"
			intervals [3027]:
				xmin = 966.3579
				xmax = 966.7619
				text = ""
			intervals [3028]:
				xmin = 966.7619
				xmax = 966.8819
				text = "the"
			intervals [3029]:
				xmin = 966.8819
				xmax = 967.1819
				text = "type"
			intervals [3030]:
				xmin = 967.1819
				xmax = 967.2619
				text = "of"
			intervals [3031]:
				xmin = 967.2619
				xmax = 968.1419
				text = "confidence"
			intervals [3032]:
				xmin = 968.1419
				xmax = 968.1919
				text = ""
			intervals [3033]:
				xmin = 968.1919
				xmax = 968.3119
				text = "you"
			intervals [3034]:
				xmin = 968.3119
				xmax = 968.4119
				text = "know"
			intervals [3035]:
				xmin = 968.4119
				xmax = 968.5519
				text = "i"
			intervals [3036]:
				xmin = 968.5519
				xmax = 969.0119
				text = "stepped"
			intervals [3037]:
				xmin = 969.0119
				xmax = 969.1119
				text = "it"
			intervals [3038]:
				xmin = 969.1119
				xmax = 969.2619
				text = "on"
			intervals [3039]:
				xmin = 969.2619
				xmax = 969.3719
				text = "the"
			intervals [3040]:
				xmin = 969.3719
				xmax = 969.4119
				text = ""
			intervals [3041]:
				xmin = 969.4119
				xmax = 969.6819
				text = "little"
			intervals [3042]:
				xmin = 969.6819
				xmax = 970.0019
				text = "stool"
			intervals [3043]:
				xmin = 970.0019
				xmax = 970.1519
				text = "she"
			intervals [3044]:
				xmin = 970.1519
				xmax = 970.3319
				text = "said"
			intervals [3045]:
				xmin = 970.3319
				xmax = 970.4819
				text = "when"
			intervals [3046]:
				xmin = 970.4819
				xmax = 970.5619
				text = "you"
			intervals [3047]:
				xmin = 970.5619
				xmax = 970.8719
				text = "stand"
			intervals [3048]:
				xmin = 970.8719
				xmax = 970.9919
				text = "up"
			intervals [3049]:
				xmin = 970.9919
				xmax = 971.1519
				text = "there"
			intervals [3050]:
				xmin = 971.1519
				xmax = 971.3019
				text = "you"
			intervals [3051]:
				xmin = 971.3019
				xmax = 971.5319
				text = "wait"
			intervals [3052]:
				xmin = 971.5319
				xmax = 971.6419
				text = "for"
			intervals [3053]:
				xmin = 971.6419
				xmax = 972.1119
				text = "everybody"
			intervals [3054]:
				xmin = 972.1119
				xmax = 972.1819
				text = "to"
			intervals [3055]:
				xmin = 972.1819
				xmax = 972.2919
				text = "be"
			intervals [3056]:
				xmin = 972.2919
				xmax = 972.5419
				text = "quiet"
			intervals [3057]:
				xmin = 972.5419
				xmax = 972.6119
				text = "and"
			intervals [3058]:
				xmin = 972.6119
				xmax = 972.7119
				text = "my"
			intervals [3059]:
				xmin = 972.7119
				xmax = 972.9919
				text = "mother"
			intervals [3060]:
				xmin = 972.9919
				xmax = 973.1019
				text = "will"
			intervals [3061]:
				xmin = 973.1019
				xmax = 973.2919
				text = "tell"
			intervals [3062]:
				xmin = 973.2919
				xmax = 973.3719
				text = "you"
			intervals [3063]:
				xmin = 973.3719
				xmax = 973.5619
				text = "just"
			intervals [3064]:
				xmin = 973.5619
				xmax = 973.6019
				text = "i"
			intervals [3065]:
				xmin = 973.6019
				xmax = 973.8419
				text = "stood"
			intervals [3066]:
				xmin = 973.8419
				xmax = 973.9819
				text = "there"
			intervals [3067]:
				xmin = 973.9819
				xmax = 974.2819
				text = "almost"
			intervals [3068]:
				xmin = 974.2819
				xmax = 974.3219
				text = "a"
			intervals [3069]:
				xmin = 974.3219
				xmax = 974.6119
				text = "minute"
			intervals [3070]:
				xmin = 974.6119
				xmax = 975.6483
				text = ""
			intervals [3071]:
				xmin = 975.6483
				xmax = 975.9383
				text = "third"
			intervals [3072]:
				xmin = 975.9383
				xmax = 976.2183
				text = "grade"
			intervals [3073]:
				xmin = 976.2183
				xmax = 976.4283
				text = "stood"
			intervals [3074]:
				xmin = 976.4283
				xmax = 976.6183
				text = "there"
			intervals [3075]:
				xmin = 976.6183
				xmax = 976.7383
				text = "with"
			intervals [3076]:
				xmin = 976.7383
				xmax = 976.9083
				text = "my"
			intervals [3077]:
				xmin = 976.9083
				xmax = 977.1283
				text = "little"
			intervals [3078]:
				xmin = 977.1283
				xmax = 977.3783
				text = "suit"
			intervals [3079]:
				xmin = 977.3783
				xmax = 977.5683
				text = "on"
			intervals [3080]:
				xmin = 977.5683
				xmax = 977.9692
				text = ""
			intervals [3081]:
				xmin = 977.9692
				xmax = 978.4092
				text = "almost"
			intervals [3082]:
				xmin = 978.4092
				xmax = 978.4692
				text = "a"
			intervals [3083]:
				xmin = 978.4692
				xmax = 978.7292
				text = "minute"
			intervals [3084]:
				xmin = 978.7292
				xmax = 979.2409
				text = ""
			intervals [3085]:
				xmin = 979.2409
				xmax = 979.6009
				text = "until"
			intervals [3086]:
				xmin = 979.6009
				xmax = 979.7009
				text = ""
			intervals [3087]:
				xmin = 979.7009
				xmax = 980.4109
				text = "everybody"
			intervals [3088]:
				xmin = 980.4109
				xmax = 980.6609
				text = "stopped"
			intervals [3089]:
				xmin = 980.6609
				xmax = 981.0109
				text = "talking"
			intervals [3090]:
				xmin = 981.0109
				xmax = 981.1759
				text = ""
			intervals [3091]:
				xmin = 981.1759
				xmax = 981.2959
				text = "cause"
			intervals [3092]:
				xmin = 981.2959
				xmax = 981.4559
				text = "that"
			intervals [3093]:
				xmin = 981.4559
				xmax = 981.5159
				text = "s"
			intervals [3094]:
				xmin = 981.5159
				xmax = 981.6059
				text = "what"
			intervals [3095]:
				xmin = 981.6059
				xmax = 981.7359
				text = "miss"
			intervals [3096]:
				xmin = 981.7359
				xmax = 982.1859
				text = "rdx"
			intervals [3097]:
				xmin = 982.1859
				xmax = 982.3059
				text = "my"
			intervals [3098]:
				xmin = 982.3059
				xmax = 982.5559
				text = "third"
			intervals [3099]:
				xmin = 982.5559
				xmax = 982.7459
				text = "grade"
			intervals [3100]:
				xmin = 982.7459
				xmax = 982.9159
				text = "teacher"
			intervals [3101]:
				xmin = 982.9159
				xmax = 983.0859
				text = "said"
			intervals [3102]:
				xmin = 983.0859
				xmax = 983.3059
				text = "don't"
			intervals [3103]:
				xmin = 983.3059
				xmax = 983.3359
				text = ""
			intervals [3104]:
				xmin = 983.3359
				xmax = 983.6159
				text = "open"
			intervals [3105]:
				xmin = 983.6159
				xmax = 983.7859
				text = "your"
			intervals [3106]:
				xmin = 983.7859
				xmax = 984.1159
				text = "mouth"
			intervals [3107]:
				xmin = 984.1159
				xmax = 984.4802
				text = ""
			intervals [3108]:
				xmin = 984.4802
				xmax = 984.6802
				text = "until"
			intervals [3109]:
				xmin = 984.6802
				xmax = 984.7602
				text = ""
			intervals [3110]:
				xmin = 984.7602
				xmax = 985.2202
				text = "everybody"
			intervals [3111]:
				xmin = 985.2202
				xmax = 985.4802
				text = "stops"
			intervals [3112]:
				xmin = 985.4802
				xmax = 985.7802
				text = "talking"
			intervals [3113]:
				xmin = 985.7802
				xmax = 985.979
				text = ""
			intervals [3114]:
				xmin = 985.979
				xmax = 986.349
				text = "almost"
			intervals [3115]:
				xmin = 986.349
				xmax = 986.389
				text = "a"
			intervals [3116]:
				xmin = 986.389
				xmax = 986.719
				text = "minute"
			intervals [3117]:
				xmin = 986.719
				xmax = 988.1146
				text = ""
			intervals [3118]:
				xmin = 988.1146
				xmax = 988.2746
				text = "i"
			intervals [3119]:
				xmin = 988.2746
				xmax = 988.4046
				text = ""
			intervals [3120]:
				xmin = 988.4046
				xmax = 989.1146
				text = "say"
			intervals [3121]:
				xmin = 989.1146
				xmax = 989.1446
				text = ""
			intervals [3122]:
				xmin = 989.1446
				xmax = 989.2046
				text = "to"
			intervals [3123]:
				xmin = 989.2046
				xmax = 989.2746
				text = "you"
			intervals [3124]:
				xmin = 989.2746
				xmax = 989.7146
				text = "today"
			intervals [3125]:
				xmin = 989.7146
				xmax = 989.8446
				text = "and"
			intervals [3126]:
				xmin = 989.8446
				xmax = 990.4746
				text = "somebody"
			intervals [3127]:
				xmin = 990.4746
				xmax = 990.6946
				text = "has"
			intervals [3128]:
				xmin = 990.6946
				xmax = 990.7546
				text = "a"
			intervals [3129]:
				xmin = 990.7546
				xmax = 991.2346
				text = "recording"
			intervals [3130]:
				xmin = 991.2346
				xmax = 991.3446
				text = "we"
			intervals [3131]:
				xmin = 991.3446
				xmax = 991.5446
				text = "can't"
			intervals [3132]:
				xmin = 991.5446
				xmax = 991.8346
				text = "find"
			intervals [3133]:
				xmin = 991.8346
				xmax = 991.9346
				text = "out"
			intervals [3134]:
				xmin = 991.9346
				xmax = 992.0646
				text = "who"
			intervals [3135]:
				xmin = 992.0646
				xmax = 992.1846
				text = "it"
			intervals [3136]:
				xmin = 992.1846
				xmax = 992.2146
				text = ""
			intervals [3137]:
				xmin = 992.2146
				xmax = 992.4446
				text = "is"
			intervals [3138]:
				xmin = 992.4446
				xmax = 992.4746
				text = ""
			intervals [3139]:
				xmin = 992.4746
				xmax = 992.7246
				text = "somebody"
			intervals [3140]:
				xmin = 992.7246
				xmax = 992.8746
				text = "has"
			intervals [3141]:
				xmin = 992.8746
				xmax = 992.9346
				text = "a"
			intervals [3142]:
				xmin = 992.9346
				xmax = 993.4446
				text = "recording"
			intervals [3143]:
				xmin = 993.4446
				xmax = 994.048
				text = ""
			intervals [3144]:
				xmin = 994.048
				xmax = 994.198
				text = "of"
			intervals [3145]:
				xmin = 994.198
				xmax = 994.228
				text = ""
			intervals [3146]:
				xmin = 994.228
				xmax = 994.418
				text = "that"
			intervals [3147]:
				xmin = 994.418
				xmax = 994.5482
				text = ""
			intervals [3148]:
				xmin = 994.5482
				xmax = 994.7582
				text = "but"
			intervals [3149]:
				xmin = 994.7582
				xmax = 994.9682
				text = "the"
			intervals [3150]:
				xmin = 994.9682
				xmax = 995.0682
				text = ""
			intervals [3151]:
				xmin = 995.0682
				xmax = 995.2082
				text = "the"
			intervals [3152]:
				xmin = 995.2082
				xmax = 995.4982
				text = "sense"
			intervals [3153]:
				xmin = 995.4982
				xmax = 995.6182
				text = "of"
			intervals [3154]:
				xmin = 995.6182
				xmax = 996.2282
				text = "pride"
			intervals [3155]:
				xmin = 996.2282
				xmax = 996.2582
				text = ""
			intervals [3156]:
				xmin = 996.2582
				xmax = 996.4382
				text = "and"
			intervals [3157]:
				xmin = 996.4382
				xmax = 997.1782
				text = "awareness"
			intervals [3158]:
				xmin = 997.1782
				xmax = 997.3914
				text = ""
			intervals [3159]:
				xmin = 997.3914
				xmax = 997.6414
				text = "that"
			intervals [3160]:
				xmin = 997.6414
				xmax = 997.8914
				text = "that"
			intervals [3161]:
				xmin = 997.8914
				xmax = 997.9214
				text = ""
			intervals [3162]:
				xmin = 997.9214
				xmax = 998.3114
				text = "gave"
			intervals [3163]:
				xmin = 998.3114
				xmax = 998.5914
				text = "me"
			intervals [3164]:
				xmin = 998.5914
				xmax = 998.9609
				text = ""
			intervals [3165]:
				xmin = 998.9609
				xmax = 999.1809
				text = "has"
			intervals [3166]:
				xmin = 999.1809
				xmax = 1000.0409
				text = "stayed"
			intervals [3167]:
				xmin = 1000.0409
				xmax = 1000.2309
				text = "with"
			intervals [3168]:
				xmin = 1000.2309
				xmax = 1000.2609
				text = ""
			intervals [3169]:
				xmin = 1000.2609
				xmax = 1000.5809
				text = "me"
			intervals [3170]:
				xmin = 1000.5809
				xmax = 1000.9839
				text = ""
			intervals [3171]:
				xmin = 1000.9839
				xmax = 1001.1639
				text = "to"
			intervals [3172]:
				xmin = 1001.1639
				xmax = 1001.4339
				text = "this"
			intervals [3173]:
				xmin = 1001.4339
				xmax = 1001.7639
				text = "day"
			intervals [3174]:
				xmin = 1001.7639
				xmax = 1001.9984
				text = ""
			intervals [3175]:
				xmin = 1001.9984
				xmax = 1002.2084
				text = "these"
			intervals [3176]:
				xmin = 1002.2084
				xmax = 1002.4984
				text = "people"
			intervals [3177]:
				xmin = 1002.4984
				xmax = 1002.8684
				text = "trug"
			intervals [3178]:
				xmin = 1002.8684
				xmax = 1003.0384
				text = "me"
			intervals [3179]:
				xmin = 1003.0384
				xmax = 1003.3284
				text = "all"
			intervals [3180]:
				xmin = 1003.3284
				xmax = 1003.7384
				text = "across"
			intervals [3181]:
				xmin = 1003.7384
				xmax = 1003.8584
				text = "the"
			intervals [3182]:
				xmin = 1003.8584
				xmax = 1004.2384
				text = "city"
			intervals [3183]:
				xmin = 1004.2384
				xmax = 1004.2984
				text = ""
			intervals [3184]:
				xmin = 1004.2984
				xmax = 1004.4884
				text = "to"
			intervals [3185]:
				xmin = 1004.4884
				xmax = 1004.5984
				text = "the"
			intervals [3186]:
				xmin = 1004.5984
				xmax = 1004.9584
				text = "point"
			intervals [3187]:
				xmin = 1004.9584
				xmax = 1005.3685
				text = ""
			intervals [3188]:
				xmin = 1005.3685
				xmax = 1005.5285
				text = "i"
			intervals [3189]:
				xmin = 1005.5285
				xmax = 1005.6885
				text = "said"
			intervals [3190]:
				xmin = 1005.6885
				xmax = 1005.8085
				text = "i"
			intervals [3191]:
				xmin = 1005.8085
				xmax = 1006.0485
				text = "love"
			intervals [3192]:
				xmin = 1006.0485
				xmax = 1006.3385
				text = "doctor"
			intervals [3193]:
				xmin = 1006.3385
				xmax = 1006.7085
				text = "king"
			intervals [3194]:
				xmin = 1006.7085
				xmax = 1006.7385
				text = ""
			intervals [3195]:
				xmin = 1006.7385
				xmax = 1006.8685
				text = "but"
			intervals [3196]:
				xmin = 1006.8685
				xmax = 1006.9685
				text = "i"
			intervals [3197]:
				xmin = 1006.9685
				xmax = 1007.0985
				text = "don't"
			intervals [3198]:
				xmin = 1007.0985
				xmax = 1007.2385
				text = "want"
			intervals [3199]:
				xmin = 1007.2385
				xmax = 1007.3085
				text = "to"
			intervals [3200]:
				xmin = 1007.3085
				xmax = 1007.4185
				text = "have"
			intervals [3201]:
				xmin = 1007.4185
				xmax = 1007.5885
				text = "this"
			intervals [3202]:
				xmin = 1007.5885
				xmax = 1008.0185
				text = "dream"
			intervals [3203]:
				xmin = 1008.0185
				xmax = 1008.0585
				text = ""
			intervals [3204]:
				xmin = 1008.0585
				xmax = 1008.4985
				text = "anymore"
			intervals [3205]:
				xmin = 1008.4985
				xmax = 1008.5385
				text = "i"
			intervals [3206]:
				xmin = 1008.5385
				xmax = 1008.6885
				text = "don't"
			intervals [3207]:
				xmin = 1008.6885
				xmax = 1008.8085
				text = "want"
			intervals [3208]:
				xmin = 1008.8085
				xmax = 1008.8685
				text = "to"
			intervals [3209]:
				xmin = 1008.8685
				xmax = 1008.9985
				text = "say"
			intervals [3210]:
				xmin = 1008.9985
				xmax = 1009.1385
				text = "this"
			intervals [3211]:
				xmin = 1009.1385
				xmax = 1009.4585
				text = "speech"
			intervals [3212]:
				xmin = 1009.4585
				xmax = 1009.5585
				text = "no"
			intervals [3213]:
				xmin = 1009.5585
				xmax = 1009.7785
				text = "more"
			intervals [3214]:
				xmin = 1009.7785
				xmax = 1009.8985
				text = "this"
			intervals [3215]:
				xmin = 1009.8985
				xmax = 1010.1485
				text = "man"
			intervals [3216]:
				xmin = 1010.1485
				xmax = 1010.3085
				text = "getting"
			intervals [3217]:
				xmin = 1010.3085
				xmax = 1010.4385
				text = "ready"
			intervals [3218]:
				xmin = 1010.4385
				xmax = 1010.5285
				text = "to"
			intervals [3219]:
				xmin = 1010.5285
				xmax = 1010.6185
				text = "come"
			intervals [3220]:
				xmin = 1010.6185
				xmax = 1010.6785
				text = "out"
			intervals [3221]:
				xmin = 1010.6785
				xmax = 1010.8485
				text = "his"
			intervals [3222]:
				xmin = 1010.8485
				xmax = 1011.3385
				text = "grave"
			intervals [3223]:
				xmin = 1011.3385
				xmax = 1011.4785
				text = "and"
			intervals [3224]:
				xmin = 1011.4785
				xmax = 1011.6685
				text = "tell"
			intervals [3225]:
				xmin = 1011.6685
				xmax = 1011.7985
				text = "me"
			intervals [3226]:
				xmin = 1011.7985
				xmax = 1011.8885
				text = "to"
			intervals [3227]:
				xmin = 1011.8885
				xmax = 1012.0085
				text = "be"
			intervals [3228]:
				xmin = 1012.0085
				xmax = 1012.5085
				text = "quiet"
			intervals [3229]:
				xmin = 1012.5085
				xmax = 1012.9306
				text = ""
			intervals [3230]:
				xmin = 1012.9306
				xmax = 1013.1306
				text = "and"
			intervals [3231]:
				xmin = 1013.1306
				xmax = 1013.2806
				text = "s"
			intervals [3232]:
				xmin = 1013.2806
				xmax = 1013.4806
				text = "read"
			intervals [3233]:
				xmin = 1013.4806
				xmax = 1013.8806
				text = "somebody"
			intervals [3234]:
				xmin = 1013.8806
				xmax = 1014.0206
				text = "else"
			intervals [3235]:
				xmin = 1014.0206
				xmax = 1014.1506
				text = "s"
			intervals [3236]:
				xmin = 1014.1506
				xmax = 1014.6406
				text = "words"
			intervals [3237]:
				xmin = 1014.6406
				xmax = 1015.2282
				text = ""
			intervals [3238]:
				xmin = 1015.2282
				xmax = 1015.4582
				text = "but"
			intervals [3239]:
				xmin = 1015.4582
				xmax = 1015.5182
				text = ""
			intervals [3240]:
				xmin = 1015.5182
				xmax = 1015.6582
				text = "it"
			intervals [3241]:
				xmin = 1015.6582
				xmax = 1015.7682
				text = ""
			intervals [3242]:
				xmin = 1015.7682
				xmax = 1016.1082
				text = "built"
			intervals [3243]:
				xmin = 1016.1082
				xmax = 1016.5382
				text = "something"
			intervals [3244]:
				xmin = 1016.5382
				xmax = 1016.6982
				text = "in"
			intervals [3245]:
				xmin = 1016.6982
				xmax = 1016.9682
				text = "me"
			intervals [3246]:
				xmin = 1016.9682
				xmax = 1017.4072
				text = ""
			intervals [3247]:
				xmin = 1017.4072
				xmax = 1018.0572
				text = "um"
			intervals [3248]:
				xmin = 1018.0572
				xmax = 1019.2663
				text = ""
			intervals [3249]:
				xmin = 1019.2663
				xmax = 1019.4663
				text = "that"
			intervals [3250]:
				xmin = 1019.4663
				xmax = 1019.5463
				text = "i"
			intervals [3251]:
				xmin = 1019.5463
				xmax = 1019.8663
				text = "don't"
			intervals [3252]:
				xmin = 1019.8663
				xmax = 1020.1305
				text = ""
			intervals [3253]:
				xmin = 1020.1305
				xmax = 1020.2805
				text = "we"
			intervals [3254]:
				xmin = 1020.2805
				xmax = 1020.6205
				text = "don't"
			intervals [3255]:
				xmin = 1020.6205
				xmax = 1020.6905
				text = "it"
			intervals [3256]:
				xmin = 1020.6905
				xmax = 1020.7705
				text = "s"
			intervals [3257]:
				xmin = 1020.7705
				xmax = 1021.0405
				text = "not"
			intervals [3258]:
				xmin = 1021.0405
				xmax = 1021.3905
				text = "there"
			intervals [3259]:
				xmin = 1021.3905
				xmax = 1021.6205
				text = "that"
			intervals [3260]:
				xmin = 1021.6205
				xmax = 1021.7971
				text = ""
			intervals [3261]:
				xmin = 1021.7971
				xmax = 1022.2571
				text = "energy"
			intervals [3262]:
				xmin = 1022.2571
				xmax = 1022.3871
				text = "is"
			intervals [3263]:
				xmin = 1022.3871
				xmax = 1022.6171
				text = "not"
			intervals [3264]:
				xmin = 1022.6171
				xmax = 1022.8171
				text = "there"
			intervals [3265]:
				xmin = 1022.8171
				xmax = 1022.8871
				text = "in"
			intervals [3266]:
				xmin = 1022.8871
				xmax = 1023.0371
				text = "that"
			intervals [3267]:
				xmin = 1023.0371
				xmax = 1023.2971
				text = "school"
			intervals [3268]:
				xmin = 1023.2971
				xmax = 1023.3271
				text = ""
			intervals [3269]:
				xmin = 1023.3271
				xmax = 1023.7571
				text = "anymore"
			intervals [3270]:
				xmin = 1023.7571
				xmax = 1024.4017
				text = ""
			intervals [3271]:
				xmin = 1024.4017
				xmax = 1024.4717
				text = "and"
			intervals [3272]:
				xmin = 1024.4717
				xmax = 1024.5317
				text = "i"
			intervals [3273]:
				xmin = 1024.5317
				xmax = 1024.8117
				text = "walked"
			intervals [3274]:
				xmin = 1024.8117
				xmax = 1025.1817
				text = "around"
			intervals [3275]:
				xmin = 1025.1817
				xmax = 1025.3917
				text = "and"
			intervals [3276]:
				xmin = 1025.3917
				xmax = 1025.6317
				text = "and"
			intervals [3277]:
				xmin = 1025.6317
				xmax = 1026.1578
				text = ""
			intervals [3278]:
				xmin = 1026.1578
				xmax = 1026.2178
				text = "you"
			intervals [3279]:
				xmin = 1026.2178
				xmax = 1026.3678
				text = "just"
			intervals [3280]:
				xmin = 1026.3678
				xmax = 1026.5878
				text = "didn't"
			intervals [3281]:
				xmin = 1026.5878
				xmax = 1026.8278
				text = "feel"
			intervals [3282]:
				xmin = 1026.8278
				xmax = 1026.8878
				text = "it"
			intervals [3283]:
				xmin = 1026.8878
				xmax = 1027.608
				text = ""
			intervals [3284]:
				xmin = 1027.608
				xmax = 1028.048
				text = "mm-mm"
			intervals [3285]:
				xmin = 1028.048
				xmax = 1029.6696
				text = ""
			intervals [3286]:
				xmin = 1029.6696
				xmax = 1030.1596
				text = "um"
			intervals [3287]:
				xmin = 1030.1596
				xmax = 1030.3496
				text = "so"
			intervals [3288]:
				xmin = 1030.3496
				xmax = 1030.5396
				text = "i"
			intervals [3289]:
				xmin = 1030.5396
				xmax = 1030.5796
				text = "i"
			intervals [3290]:
				xmin = 1030.5796
				xmax = 1030.8096
				text = "actually"
			intervals [3291]:
				xmin = 1030.8096
				xmax = 1031.0096
				text = "went"
			intervals [3292]:
				xmin = 1031.0096
				xmax = 1031.4896
				text = "legit"
			intervals [3293]:
				xmin = 1031.4896
				xmax = 1031.5196
				text = ""
			intervals [3294]:
				xmin = 1031.5196
				xmax = 1031.6896
				text = "and"
			intervals [3295]:
				xmin = 1031.6896
				xmax = 1031.8696
				text = "went"
			intervals [3296]:
				xmin = 1031.8696
				xmax = 1031.9996
				text = "to"
			intervals [3297]:
				xmin = 1031.9996
				xmax = 1032.3596
				text = "prince"
			intervals [3298]:
				xmin = 1032.3596
				xmax = 1032.6096
				text = "george"
			intervals [3299]:
				xmin = 1032.6096
				xmax = 1032.7196
				text = "s"
			intervals [3300]:
				xmin = 1032.7196
				xmax = 1033.0296
				text = "county"
			intervals [3301]:
				xmin = 1033.0296
				xmax = 1033.5996
				text = "schools"
			intervals [3302]:
				xmin = 1033.5996
				xmax = 1034.2048
				text = ""
			intervals [3303]:
				xmin = 1034.2048
				xmax = 1034.7848
				text = "um"
			intervals [3304]:
				xmin = 1034.7848
				xmax = 1035.2706
				text = ""
			intervals [3305]:
				xmin = 1035.2706
				xmax = 1035.4706
				text = "i"
			intervals [3306]:
				xmin = 1035.4706
				xmax = 1035.8706
				text = "auditioned"
			intervals [3307]:
				xmin = 1035.8706
				xmax = 1036.3506
				text = ""
			intervals [3308]:
				xmin = 1036.3506
				xmax = 1036.4106
				text = "for"
			intervals [3309]:
				xmin = 1036.4106
				xmax = 1036.9693
				text = ""
			intervals [3310]:
				xmin = 1036.9693
				xmax = 1037.2393
				text = "no"
			intervals [3311]:
				xmin = 1037.2393
				xmax = 1037.3593
				text = "no"
			intervals [3312]:
				xmin = 1037.3593
				xmax = 1037.5393
				text = "more"
			intervals [3313]:
				xmin = 1037.5393
				xmax = 1037.8793
				text = "rogue"
			intervals [3314]:
				xmin = 1037.8793
				xmax = 1037.9893
				text = "no"
			intervals [3315]:
				xmin = 1037.9893
				xmax = 1038.1193
				text = "more"
			intervals [3316]:
				xmin = 1038.1193
				xmax = 1038.2593
				text = "i'm"
			intervals [3317]:
				xmin = 1038.2593
				xmax = 1038.4693
				text = "telling"
			intervals [3318]:
				xmin = 1038.4693
				xmax = 1038.5293
				text = "you"
			intervals [3319]:
				xmin = 1038.5293
				xmax = 1039.0693
				text = "dcps"
			intervals [3320]:
				xmin = 1039.0693
				xmax = 1039.1293
				text = "is"
			intervals [3321]:
				xmin = 1039.1293
				xmax = 1039.2493
				text = "gonna"
			intervals [3322]:
				xmin = 1039.2493
				xmax = 1039.4893
				text = "track"
			intervals [3323]:
				xmin = 1039.4893
				xmax = 1039.5593
				text = "me"
			intervals [3324]:
				xmin = 1039.5593
				xmax = 1039.8093
				text = "down"
			intervals [3325]:
				xmin = 1039.8093
				xmax = 1039.8793
				text = "and"
			intervals [3326]:
				xmin = 1039.8793
				xmax = 1040.0593
				text = "send"
			intervals [3327]:
				xmin = 1040.0593
				xmax = 1040.1293
				text = "me"
			intervals [3328]:
				xmin = 1040.1293
				xmax = 1040.3493
				text = "like"
			intervals [3329]:
				xmin = 1040.3493
				xmax = 1040.5193
				text = "a"
			intervals [3330]:
				xmin = 1040.5193
				xmax = 1040.5493
				text = ""
			intervals [3331]:
				xmin = 1040.5493
				xmax = 1040.8393
				text = "eighty"
			intervals [3332]:
				xmin = 1040.8393
				xmax = 1041.1893
				text = "thousand"
			intervals [3333]:
				xmin = 1041.1893
				xmax = 1041.4593
				text = "dollar"
			intervals [3334]:
				xmin = 1041.4593
				xmax = 1041.8393
				text = "tuition"
			intervals [3335]:
				xmin = 1041.8393
				xmax = 1042.1293
				text = "bill"
			intervals [3336]:
				xmin = 1042.1293
				xmax = 1042.7069
				text = ""
			intervals [3337]:
				xmin = 1042.7069
				xmax = 1042.9769
				text = "uh"
			intervals [3338]:
				xmin = 1042.9769
				xmax = 1043.1669
				text = "for"
			intervals [3339]:
				xmin = 1043.1669
				xmax = 1043.3969
				text = "eight"
			intervals [3340]:
				xmin = 1043.3969
				xmax = 1043.4269
				text = ""
			intervals [3341]:
				xmin = 1043.4269
				xmax = 1043.7169
				text = "years"
			intervals [3342]:
				xmin = 1043.7169
				xmax = 1043.7969
				text = "of"
			intervals [3343]:
				xmin = 1043.7969
				xmax = 1044.0969
				text = "school"
			intervals [3344]:
				xmin = 1044.0969
				xmax = 1044.2669
				text = "there"
			intervals [3345]:
				xmin = 1044.2669
				xmax = 1044.7086
				text = ""
			intervals [3346]:
				xmin = 1044.7086
				xmax = 1045.2186
				text = "um"
			intervals [3347]:
				xmin = 1045.2186
				xmax = 1045.424
				text = ""
			intervals [3348]:
				xmin = 1045.424
				xmax = 1045.544
				text = "but"
			intervals [3349]:
				xmin = 1045.544
				xmax = 1045.594
				text = "i"
			intervals [3350]:
				xmin = 1045.594
				xmax = 1045.784
				text = "went"
			intervals [3351]:
				xmin = 1045.784
				xmax = 1046.164
				text = "to"
			intervals [3352]:
				xmin = 1046.164
				xmax = 1046.442
				text = ""
			intervals [3353]:
				xmin = 1046.442
				xmax = 1046.602
				text = "i"
			intervals [3354]:
				xmin = 1046.602
				xmax = 1047.002
				text = "auditioned"
			intervals [3355]:
				xmin = 1047.002
				xmax = 1047.152
				text = "for"
			intervals [3356]:
				xmin = 1047.152
				xmax = 1047.872
				text = "rdx"
			intervals [3357]:
				xmin = 1047.872
				xmax = 1048.2372
				text = ""
			intervals [3358]:
				xmin = 1048.2372
				xmax = 1048.3072
				text = "it"
			intervals [3359]:
				xmin = 1048.3072
				xmax = 1048.4572
				text = "was"
			intervals [3360]:
				xmin = 1048.4572
				xmax = 1048.4972
				text = "a"
			intervals [3361]:
				xmin = 1048.4972
				xmax = 1048.9072
				text = "magnet"
			intervals [3362]:
				xmin = 1048.9072
				xmax = 1049.2672
				text = "school"
			intervals [3363]:
				xmin = 1049.2672
				xmax = 1049.8619
				text = ""
			intervals [3364]:
				xmin = 1049.8619
				xmax = 1050.2019
				text = "and"
			intervals [3365]:
				xmin = 1050.2019
				xmax = 1050.3619
				text = "cause"
			intervals [3366]:
				xmin = 1050.3619
				xmax = 1050.4519
				text = "i"
			intervals [3367]:
				xmin = 1050.4519
				xmax = 1050.7619
				text = "was"
			intervals [3368]:
				xmin = 1050.7619
				xmax = 1050.7919
				text = ""
			intervals [3369]:
				xmin = 1050.7919
				xmax = 1050.9119
				text = "you"
			intervals [3370]:
				xmin = 1050.9119
				xmax = 1051.1119
				text = "know"
			intervals [3371]:
				xmin = 1051.1119
				xmax = 1051.2919
				text = "in"
			intervals [3372]:
				xmin = 1051.2919
				xmax = 1051.6619
				text = "my"
			intervals [3373]:
				xmin = 1051.6619
				xmax = 1051.6919
				text = ""
			intervals [3374]:
				xmin = 1051.6919
				xmax = 1051.9819
				text = "art"
			intervals [3375]:
				xmin = 1051.9819
				xmax = 1052.5419
				text = "world"
			intervals [3376]:
				xmin = 1052.5419
				xmax = 1052.6319
				text = "and"
			intervals [3377]:
				xmin = 1052.6319
				xmax = 1052.6719
				text = ""
			intervals [3378]:
				xmin = 1052.6719
				xmax = 1052.8219
				text = "been"
			intervals [3379]:
				xmin = 1052.8219
				xmax = 1053.2319
				text = "introduced"
			intervals [3380]:
				xmin = 1053.2319
				xmax = 1053.3019
				text = "to"
			intervals [3381]:
				xmin = 1053.3019
				xmax = 1053.4719
				text = "all"
			intervals [3382]:
				xmin = 1053.4719
				xmax = 1053.6419
				text = "these"
			intervals [3383]:
				xmin = 1053.6419
				xmax = 1053.9019
				text = "things"
			intervals [3384]:
				xmin = 1053.9019
				xmax = 1053.9819
				text = "at"
			intervals [3385]:
				xmin = 1053.9819
				xmax = 1054.5319
				text = "rdx"
			intervals [3386]:
				xmin = 1054.5319
				xmax = 1054.9396
				text = ""
			intervals [3387]:
				xmin = 1054.9396
				xmax = 1055.0196
				text = "and"
			intervals [3388]:
				xmin = 1055.0196
				xmax = 1055.0696
				text = "i"
			intervals [3389]:
				xmin = 1055.0696
				xmax = 1055.2596
				text = "wanted"
			intervals [3390]:
				xmin = 1055.2596
				xmax = 1055.3196
				text = "to"
			intervals [3391]:
				xmin = 1055.3196
				xmax = 1055.4696
				text = "do"
			intervals [3392]:
				xmin = 1055.4696
				xmax = 1056.0196
				text = "theater"
			intervals [3393]:
				xmin = 1056.0196
				xmax = 1056.2196
				text = "and"
			intervals [3394]:
				xmin = 1056.2196
				xmax = 1056.6635
				text = ""
			intervals [3395]:
				xmin = 1056.6635
				xmax = 1056.9135
				text = "all"
			intervals [3396]:
				xmin = 1056.9135
				xmax = 1056.9735
				text = "of"
			intervals [3397]:
				xmin = 1056.9735
				xmax = 1057.2435
				text = "that"
			intervals [3398]:
				xmin = 1057.2435
				xmax = 1057.9872
				text = ""
			intervals [3399]:
				xmin = 1057.9872
				xmax = 1058.3072
				text = "and"
			intervals [3400]:
				xmin = 1058.3072
				xmax = 1058.9872
				text = "rdx"
			intervals [3401]:
				xmin = 1058.9872
				xmax = 1059.2572
				text = "said"
			intervals [3402]:
				xmin = 1059.2572
				xmax = 1059.4572
				text = "yeah"
			intervals [3403]:
				xmin = 1059.4572
				xmax = 1059.7072
				text = "your"
			intervals [3404]:
				xmin = 1059.7072
				xmax = 1060.1772
				text = "audition"
			intervals [3405]:
				xmin = 1060.1772
				xmax = 1060.5869
				text = ""
			intervals [3406]:
				xmin = 1060.5869
				xmax = 1060.7069
				text = "your"
			intervals [3407]:
				xmin = 1060.7069
				xmax = 1060.9869
				text = "raisin"
			intervals [3408]:
				xmin = 1060.9869
				xmax = 1061.0669
				text = "in"
			intervals [3409]:
				xmin = 1061.0669
				xmax = 1061.1469
				text = "the"
			intervals [3410]:
				xmin = 1061.1469
				xmax = 1061.3669
				text = "sun"
			intervals [3411]:
				xmin = 1061.3669
				xmax = 1061.7569
				text = "monologue"
			intervals [3412]:
				xmin = 1061.7569
				xmax = 1061.9269
				text = "was"
			intervals [3413]:
				xmin = 1061.9269
				xmax = 1062.2669
				text = "cute"
			intervals [3414]:
				xmin = 1062.2669
				xmax = 1062.2969
				text = ""
			intervals [3415]:
				xmin = 1062.2969
				xmax = 1062.4269
				text = "but"
			intervals [3416]:
				xmin = 1062.4269
				xmax = 1062.5869
				text = "we"
			intervals [3417]:
				xmin = 1062.5869
				xmax = 1062.8669
				text = "good"
			intervals [3418]:
				xmin = 1062.8669
				xmax = 1062.9669
				text = "we"
			intervals [3419]:
				xmin = 1062.9669
				xmax = 1063.1269
				text = "don't"
			intervals [3420]:
				xmin = 1063.1269
				xmax = 1063.2569
				text = "want"
			intervals [3421]:
				xmin = 1063.2569
				xmax = 1063.3669
				text = "you"
			intervals [3422]:
				xmin = 1063.3669
				xmax = 1063.4469
				text = "to"
			intervals [3423]:
				xmin = 1063.4469
				xmax = 1063.6569
				text = "come"
			intervals [3424]:
				xmin = 1063.6569
				xmax = 1063.7669
				text = "to"
			intervals [3425]:
				xmin = 1063.7669
				xmax = 1063.8869
				text = "our"
			intervals [3426]:
				xmin = 1063.8869
				xmax = 1064.3569
				text = "school"
			intervals [3427]:
				xmin = 1064.3569
				xmax = 1064.4832
				text = ""
			intervals [3428]:
				xmin = 1064.4832
				xmax = 1064.5932
				text = "i"
			intervals [3429]:
				xmin = 1064.5932
				xmax = 1064.7632
				text = "said"
			intervals [3430]:
				xmin = 1064.7632
				xmax = 1064.9932
				text = "okay"
			intervals [3431]:
				xmin = 1064.9932
				xmax = 1065.8082
				text = ""
			intervals [3432]:
				xmin = 1065.8082
				xmax = 1066.2682
				text = "um"
			intervals [3433]:
				xmin = 1066.2682
				xmax = 1067.5975
				text = ""
			intervals [3434]:
				xmin = 1067.5975
				xmax = 1067.7675
				text = "i"
			intervals [3435]:
				xmin = 1067.7675
				xmax = 1068.1575
				text = "did"
			intervals [3436]:
				xmin = 1068.1575
				xmax = 1068.6575
				text = "uh"
			intervals [3437]:
				xmin = 1068.6575
				xmax = 1068.9554
				text = ""
			intervals [3438]:
				xmin = 1068.9554
				xmax = 1069.2254
				text = "mama"
			intervals [3439]:
				xmin = 1069.2254
				xmax = 1069.4154
				text = "i"
			intervals [3440]:
				xmin = 1069.4154
				xmax = 1069.7954
				text = "want"
			intervals [3441]:
				xmin = 1069.7954
				xmax = 1069.904
				text = ""
			intervals [3442]:
				xmin = 1069.904
				xmax = 1070.214
				text = "i"
			intervals [3443]:
				xmin = 1070.214
				xmax = 1070.284
				text = "it"
			intervals [3444]:
				xmin = 1070.284
				xmax = 1070.394
				text = "s"
			intervals [3445]:
				xmin = 1070.394
				xmax = 1070.634
				text = "okay"
			intervals [3446]:
				xmin = 1070.634
				xmax = 1070.744
				text = "i"
			intervals [3447]:
				xmin = 1070.744
				xmax = 1070.944
				text = "want"
			intervals [3448]:
				xmin = 1070.944
				xmax = 1071.044
				text = "her"
			intervals [3449]:
				xmin = 1071.044
				xmax = 1071.124
				text = "to"
			intervals [3450]:
				xmin = 1071.124
				xmax = 1071.284
				text = "have"
			intervals [3451]:
				xmin = 1071.284
				xmax = 1071.444
				text = "some"
			intervals [3452]:
				xmin = 1071.444
				xmax = 1072.104
				text = "pearls"
			intervals [3453]:
				xmin = 1072.104
				xmax = 1072.5461
				text = ""
			intervals [3454]:
				xmin = 1072.5461
				xmax = 1072.7061
				text = "i"
			intervals [3455]:
				xmin = 1072.7061
				xmax = 1072.8361
				text = "it"
			intervals [3456]:
				xmin = 1072.8361
				xmax = 1072.9661
				text = "s"
			intervals [3457]:
				xmin = 1072.9661
				xmax = 1073.0561
				text = "what"
			intervals [3458]:
				xmin = 1073.0561
				xmax = 1073.1461
				text = "s"
			intervals [3459]:
				xmin = 1073.1461
				xmax = 1073.3261
				text = "wrong"
			intervals [3460]:
				xmin = 1073.3261
				xmax = 1073.4461
				text = "with"
			intervals [3461]:
				xmin = 1073.4461
				xmax = 1073.6261
				text = "my"
			intervals [3462]:
				xmin = 1073.6261
				xmax = 1073.9361
				text = "wife"
			intervals [3463]:
				xmin = 1073.9361
				xmax = 1074.1761
				text = "can't"
			intervals [3464]:
				xmin = 1074.1761
				xmax = 1074.3961
				text = "have"
			intervals [3465]:
				xmin = 1074.3961
				xmax = 1075.1161
				text = "pearls"
			intervals [3466]:
				xmin = 1075.1161
				xmax = 1075.7819
				text = ""
			intervals [3467]:
				xmin = 1075.7819
				xmax = 1076.2319
				text = "so"
			intervals [3468]:
				xmin = 1076.2319
				xmax = 1076.2919
				text = ""
			intervals [3469]:
				xmin = 1076.2919
				xmax = 1076.4919
				text = "did"
			intervals [3470]:
				xmin = 1076.4919
				xmax = 1076.6719
				text = "it"
			intervals [3471]:
				xmin = 1076.6719
				xmax = 1076.7719
				text = "and"
			intervals [3472]:
				xmin = 1076.7719
				xmax = 1077.0219
				text = "poured"
			intervals [3473]:
				xmin = 1077.0219
				xmax = 1077.1219
				text = "my"
			intervals [3474]:
				xmin = 1077.1219
				xmax = 1077.3219
				text = "little"
			intervals [3475]:
				xmin = 1077.3219
				xmax = 1077.6319
				text = "heart"
			intervals [3476]:
				xmin = 1077.6319
				xmax = 1077.8219
				text = "out"
			intervals [3477]:
				xmin = 1077.8219
				xmax = 1078.0447
				text = ""
			intervals [3478]:
				xmin = 1078.0447
				xmax = 1078.2847
				text = "didn't"
			intervals [3479]:
				xmin = 1078.2847
				xmax = 1078.4147
				text = "get"
			intervals [3480]:
				xmin = 1078.4147
				xmax = 1078.6047
				text = "into"
			intervals [3481]:
				xmin = 1078.6047
				xmax = 1079.0047
				text = "rdx"
			intervals [3482]:
				xmin = 1079.0047
				xmax = 1081.0333
				text = ""
			intervals [3483]:
				xmin = 1081.0333
				xmax = 1081.7033
				text = "um"
			intervals [3484]:
				xmin = 1081.7033
				xmax = 1082.0172
				text = ""
			intervals [3485]:
				xmin = 1082.0172
				xmax = 1082.2572
				text = "right"
			intervals [3486]:
				xmin = 1082.2572
				xmax = 1082.2872
				text = ""
			intervals [3487]:
				xmin = 1082.2872
				xmax = 1082.3872
				text = "in"
			intervals [3488]:
				xmin = 1082.3872
				xmax = 1082.5472
				text = "like"
			intervals [3489]:
				xmin = 1082.5472
				xmax = 1082.6272
				text = ""
			intervals [3490]:
				xmin = 1082.6272
				xmax = 1083.2472
				text = "largo"
			intervals [3491]:
				xmin = 1083.2472
				xmax = 1083.3472
				text = ""
			intervals [3492]:
				xmin = 1083.3472
				xmax = 1083.4972
				text = "in"
			intervals [3493]:
				xmin = 1083.4972
				xmax = 1083.6972
				text = "that"
			intervals [3494]:
				xmin = 1083.6972
				xmax = 1084.1172
				text = "area"
			intervals [3495]:
				xmin = 1084.1172
				xmax = 1084.6369
				text = ""
			intervals [3496]:
				xmin = 1084.6369
				xmax = 1084.9369
				text = "and"
			intervals [3497]:
				xmin = 1084.9369
				xmax = 1085.3769
				text = "um"
			intervals [3498]:
				xmin = 1085.3769
				xmax = 1085.6417
				text = ""
			intervals [3499]:
				xmin = 1085.6417
				xmax = 1085.6717
				text = "i"
			intervals [3500]:
				xmin = 1085.6717
				xmax = 1085.7217
				text = ""
			intervals [3501]:
				xmin = 1085.7217
				xmax = 1086.0217
				text = "guess"
			intervals [3502]:
				xmin = 1086.0217
				xmax = 1086.5257
				text = ""
			intervals [3503]:
				xmin = 1086.5257
				xmax = 1086.6957
				text = "damn"
			intervals [3504]:
				xmin = 1086.6957
				xmax = 1086.7357
				text = "i"
			intervals [3505]:
				xmin = 1086.7357
				xmax = 1086.9457
				text = "guess"
			intervals [3506]:
				xmin = 1086.9457
				xmax = 1086.9757
				text = "i"
			intervals [3507]:
				xmin = 1086.9757
				xmax = 1087.0657
				text = "was"
			intervals [3508]:
				xmin = 1087.0657
				xmax = 1087.0957
				text = "a"
			intervals [3509]:
				xmin = 1087.0957
				xmax = 1087.2757
				text = "little"
			intervals [3510]:
				xmin = 1087.2757
				xmax = 1087.5557
				text = "rogue"
			intervals [3511]:
				xmin = 1087.5557
				xmax = 1087.7057
				text = "there"
			intervals [3512]:
				xmin = 1087.7057
				xmax = 1087.9557
				text = "too"
			intervals [3513]:
				xmin = 1087.9557
				xmax = 1088.2846
				text = ""
			intervals [3514]:
				xmin = 1088.2846
				xmax = 1088.5146
				text = "cause"
			intervals [3515]:
				xmin = 1088.5146
				xmax = 1088.6346
				text = "it"
			intervals [3516]:
				xmin = 1088.6346
				xmax = 1088.8726
				text = ""
			intervals [3517]:
				xmin = 1088.8726
				xmax = 1089.2726
				text = "wasn't"
			intervals [3518]:
				xmin = 1089.2726
				xmax = 1089.4226
				text = "my"
			intervals [3519]:
				xmin = 1089.4226
				xmax = 1089.9026
				text = "neighborhood"
			intervals [3520]:
				xmin = 1089.9026
				xmax = 1090.1326
				text = "school"
			intervals [3521]:
				xmin = 1090.1326
				xmax = 1090.1626
				text = ""
			intervals [3522]:
				xmin = 1090.1626
				xmax = 1090.2926
				text = "so"
			intervals [3523]:
				xmin = 1090.2926
				xmax = 1090.3826
				text = "we"
			intervals [3524]:
				xmin = 1090.3826
				xmax = 1090.6026
				text = "used"
			intervals [3525]:
				xmin = 1090.6026
				xmax = 1090.7226
				text = "my"
			intervals [3526]:
				xmin = 1090.7226
				xmax = 1091.0326
				text = "cousin"
			intervals [3527]:
				xmin = 1091.0326
				xmax = 1091.1026
				text = "s"
			intervals [3528]:
				xmin = 1091.1026
				xmax = 1091.5226
				text = "address"
			intervals [3529]:
				xmin = 1091.5226
				xmax = 1091.9662
				text = ""
			intervals [3530]:
				xmin = 1091.9662
				xmax = 1092.1362
				text = "hope"
			intervals [3531]:
				xmin = 1092.1362
				xmax = 1092.1862
				text = "i"
			intervals [3532]:
				xmin = 1092.1862
				xmax = 1092.2762
				text = "ain't"
			intervals [3533]:
				xmin = 1092.2762
				xmax = 1092.3662
				text = "get"
			intervals [3534]:
				xmin = 1092.3662
				xmax = 1092.3962
				text = ""
			intervals [3535]:
				xmin = 1092.3962
				xmax = 1092.6662
				text = "nobody"
			intervals [3536]:
				xmin = 1092.6662
				xmax = 1092.7262
				text = "in"
			intervals [3537]:
				xmin = 1092.7262
				xmax = 1092.9562
				text = "trouble"
			intervals [3538]:
				xmin = 1092.9562
				xmax = 1093.0562
				text = "by"
			intervals [3539]:
				xmin = 1093.0562
				xmax = 1093.2862
				text = "saying"
			intervals [3540]:
				xmin = 1093.2862
				xmax = 1093.4962
				text = "this"
			intervals [3541]:
				xmin = 1093.4962
				xmax = 1093.7762
				text = "but"
			intervals [3542]:
				xmin = 1093.7762
				xmax = 1094.0477
				text = ""
			intervals [3543]:
				xmin = 1094.0477
				xmax = 1094.4677
				text = "anyway"
			intervals [3544]:
				xmin = 1094.4677
				xmax = 1094.9145
				text = ""
			intervals [3545]:
				xmin = 1094.9145
				xmax = 1095.1245
				text = "went"
			intervals [3546]:
				xmin = 1095.1245
				xmax = 1095.5045
				text = "there"
			intervals [3547]:
				xmin = 1095.5045
				xmax = 1095.7245
				text = "and"
			intervals [3548]:
				xmin = 1095.7245
				xmax = 1095.9345
				text = "still"
			intervals [3549]:
				xmin = 1095.9345
				xmax = 1096.1445
				text = "had"
			intervals [3550]:
				xmin = 1096.1445
				xmax = 1096.2445
				text = "but"
			intervals [3551]:
				xmin = 1096.2445
				xmax = 1096.3345
				text = "it"
			intervals [3552]:
				xmin = 1096.3345
				xmax = 1096.5345
				text = "was"
			intervals [3553]:
				xmin = 1096.5345
				xmax = 1096.6345
				text = "the"
			intervals [3554]:
				xmin = 1096.6345
				xmax = 1096.9745
				text = "place"
			intervals [3555]:
				xmin = 1096.9745
				xmax = 1097.0145
				text = "i"
			intervals [3556]:
				xmin = 1097.0145
				xmax = 1097.1545
				text = "was"
			intervals [3557]:
				xmin = 1097.1545
				xmax = 1097.4945
				text = "supposed"
			intervals [3558]:
				xmin = 1097.4945
				xmax = 1097.5845
				text = "to"
			intervals [3559]:
				xmin = 1097.5845
				xmax = 1097.8745
				text = "be"
			intervals [3560]:
				xmin = 1097.8745
				xmax = 1098.5802
				text = ""
			intervals [3561]:
				xmin = 1098.5802
				xmax = 1098.8702
				text = "be"
			intervals [3562]:
				xmin = 1098.8702
				xmax = 1099.2627
				text = ""
			intervals [3563]:
				xmin = 1099.2627
				xmax = 1099.9727
				text = "um"
			intervals [3564]:
				xmin = 1099.9727
				xmax = 1101.0278
				text = ""
			intervals [3565]:
				xmin = 1101.0278
				xmax = 1101.1178
				text = "it"
			intervals [3566]:
				xmin = 1101.1178
				xmax = 1101.2578
				text = "was"
			intervals [3567]:
				xmin = 1101.2578
				xmax = 1101.3178
				text = "i"
			intervals [3568]:
				xmin = 1101.3178
				xmax = 1101.4278
				text = "had"
			intervals [3569]:
				xmin = 1101.4278
				xmax = 1101.4778
				text = "a"
			intervals [3570]:
				xmin = 1101.4778
				xmax = 1101.7078
				text = "more"
			intervals [3571]:
				xmin = 1101.7078
				xmax = 1102.1078
				text = "authentic"
			intervals [3572]:
				xmin = 1102.1078
				xmax = 1102.7578
				text = "experience"
			intervals [3573]:
				xmin = 1102.7578
				xmax = 1103.1485
				text = ""
			intervals [3574]:
				xmin = 1103.1485
				xmax = 1103.2585
				text = "and"
			intervals [3575]:
				xmin = 1103.2585
				xmax = 1103.3085
				text = "i"
			intervals [3576]:
				xmin = 1103.3085
				xmax = 1103.4485
				text = "j-"
			intervals [3577]:
				xmin = 1103.4485
				xmax = 1103.5885
				text = "i"
			intervals [3578]:
				xmin = 1103.5885
				xmax = 1104.0085
				text = "jokingly"
			intervals [3579]:
				xmin = 1104.0085
				xmax = 1104.2485
				text = "talk"
			intervals [3580]:
				xmin = 1104.2485
				xmax = 1104.4685
				text = "about"
			intervals [3581]:
				xmin = 1104.4685
				xmax = 1104.9785
				text = "rdx"
			intervals [3582]:
				xmin = 1104.9785
				xmax = 1105.1785
				text = "taught"
			intervals [3583]:
				xmin = 1105.1785
				xmax = 1106.0785
				text = ""
			intervals [3584]:
				xmin = 1106.0785
				xmax = 1106.3385
				text = "you"
			intervals [3585]:
				xmin = 1106.3385
				xmax = 1106.6869
				text = ""
			intervals [3586]:
				xmin = 1106.6869
				xmax = 1106.8069
				text = "the"
			intervals [3587]:
				xmin = 1106.8069
				xmax = 1107.1769
				text = "theater"
			intervals [3588]:
				xmin = 1107.1769
				xmax = 1107.3069
				text = "where"
			intervals [3589]:
				xmin = 1107.3069
				xmax = 1107.5869
				text = "you"
			intervals [3590]:
				xmin = 1107.5869
				xmax = 1107.8977
				text = ""
			intervals [3591]:
				xmin = 1107.8977
				xmax = 1108.2877
				text = "perform"
			intervals [3592]:
				xmin = 1108.2877
				xmax = 1108.4377
				text = "with"
			intervals [3593]:
				xmin = 1108.4377
				xmax = 1108.5677
				text = "your"
			intervals [3594]:
				xmin = 1108.5677
				xmax = 1108.9277
				text = "hands"
			intervals [3595]:
				xmin = 1108.9277
				xmax = 1109.1177
				text = "look"
			intervals [3596]:
				xmin = 1109.1177
				xmax = 1109.1777
				text = ""
			intervals [3597]:
				xmin = 1109.1777
				xmax = 1109.3677
				text = "the"
			intervals [3598]:
				xmin = 1109.3677
				xmax = 1109.8177
				text = "sun"
			intervals [3599]:
				xmin = 1109.8177
				xmax = 1110.181
				text = ""
			intervals [3600]:
				xmin = 1110.181
				xmax = 1110.451
				text = "is"
			intervals [3601]:
				xmin = 1110.451
				xmax = 1110.481
				text = ""
			intervals [3602]:
				xmin = 1110.481
				xmax = 1110.721
				text = "in"
			intervals [3603]:
				xmin = 1110.721
				xmax = 1110.891
				text = "the"
			intervals [3604]:
				xmin = 1110.891
				xmax = 1111.531
				text = "sky"
			intervals [3605]:
				xmin = 1111.531
				xmax = 1111.591
				text = ""
			intervals [3606]:
				xmin = 1111.591
				xmax = 1111.801
				text = "it"
			intervals [3607]:
				xmin = 1111.801
				xmax = 1112.261
				text = "shines"
			intervals [3608]:
				xmin = 1112.261
				xmax = 1112.491
				text = "on"
			intervals [3609]:
				xmin = 1112.491
				xmax = 1112.641
				text = "the"
			intervals [3610]:
				xmin = 1112.641
				xmax = 1113.341
				text = "flower"
			intervals [3611]:
				xmin = 1113.341
				xmax = 1113.6724
				text = ""
			intervals [3612]:
				xmin = 1113.6724
				xmax = 1113.9824
				text = "and"
			intervals [3613]:
				xmin = 1113.9824
				xmax = 1114.1624
				text = "all"
			intervals [3614]:
				xmin = 1114.1624
				xmax = 1114.3824
				text = "that"
			intervals [3615]:
				xmin = 1114.3824
				xmax = 1114.4124
				text = ""
			intervals [3616]:
				xmin = 1114.4124
				xmax = 1114.5424
				text = "you"
			intervals [3617]:
				xmin = 1114.5424
				xmax = 1114.7524
				text = "know"
			intervals [3618]:
				xmin = 1114.7524
				xmax = 1114.7824
				text = ""
			intervals [3619]:
				xmin = 1114.7824
				xmax = 1114.9724
				text = "i"
			intervals [3620]:
				xmin = 1114.9724
				xmax = 1115.1324
				text = "had"
			intervals [3621]:
				xmin = 1115.1324
				xmax = 1115.2324
				text = "a"
			intervals [3622]:
				xmin = 1115.2324
				xmax = 1115.6324
				text = "different"
			intervals [3623]:
				xmin = 1115.6324
				xmax = 1116.1924
				text = "experience"
			intervals [3624]:
				xmin = 1116.1924
				xmax = 1116.3224
				text = "at"
			intervals [3625]:
				xmin = 1116.3224
				xmax = 1116.3924
				text = ""
			intervals [3626]:
				xmin = 1116.3924
				xmax = 1116.5824
				text = "at"
			intervals [3627]:
				xmin = 1116.5824
				xmax = 1117.0224
				text = "rdx"
			intervals [3628]:
				xmin = 1117.0224
				xmax = 1117.1624
				text = "i"
			intervals [3629]:
				xmin = 1117.1624
				xmax = 1117.5624
				text = "grew"
			intervals [3630]:
				xmin = 1117.5624
				xmax = 1117.7924
				text = "as"
			intervals [3631]:
				xmin = 1117.7924
				xmax = 1117.8724
				text = "a"
			intervals [3632]:
				xmin = 1117.8724
				xmax = 1118.2724
				text = "leader"
			intervals [3633]:
				xmin = 1118.2724
				xmax = 1118.7432
				text = ""
			intervals [3634]:
				xmin = 1118.7432
				xmax = 1118.8932
				text = "and"
			intervals [3635]:
				xmin = 1118.8932
				xmax = 1119.2032
				text = "again"
			intervals [3636]:
				xmin = 1119.2032
				xmax = 1119.2632
				text = "a"
			intervals [3637]:
				xmin = 1119.2632
				xmax = 1119.7332
				text = "principal"
			intervals [3638]:
				xmin = 1119.7332
				xmax = 1119.7632
				text = "i"
			intervals [3639]:
				xmin = 1119.7632
				xmax = 1119.8732
				text = "had"
			intervals [3640]:
				xmin = 1119.8732
				xmax = 1119.9432
				text = "a"
			intervals [3641]:
				xmin = 1119.9432
				xmax = 1120.0532
				text = ""
			intervals [3642]:
				xmin = 1120.0532
				xmax = 1120.2632
				text = "i"
			intervals [3643]:
				xmin = 1120.2632
				xmax = 1120.4132
				text = "ha"
			intervals [3644]:
				xmin = 1120.4132
				xmax = 1120.4532
				text = ""
			intervals [3645]:
				xmin = 1120.4532
				xmax = 1120.6132
				text = "there"
			intervals [3646]:
				xmin = 1120.6132
				xmax = 1120.8032
				text = "was"
			intervals [3647]:
				xmin = 1120.8032
				xmax = 1120.8832
				text = "a"
			intervals [3648]:
				xmin = 1120.8832
				xmax = 1121.3032
				text = "culture"
			intervals [3649]:
				xmin = 1121.3032
				xmax = 1121.5832
				text = "in"
			intervals [3650]:
				xmin = 1121.5832
				xmax = 1121.8032
				text = "that"
			intervals [3651]:
				xmin = 1121.8032
				xmax = 1122.3732
				text = "school"
			intervals [3652]:
				xmin = 1122.3732
				xmax = 1123.258
				text = ""
			intervals [3653]:
				xmin = 1123.258
				xmax = 1123.458
				text = "that"
			intervals [3654]:
				xmin = 1123.458
				xmax = 1123.628
				text = "was"
			intervals [3655]:
				xmin = 1123.628
				xmax = 1124.048
				text = "different"
			intervals [3656]:
				xmin = 1124.048
				xmax = 1124.2012
				text = ""
			intervals [3657]:
				xmin = 1124.2012
				xmax = 1124.4212
				text = "that"
			intervals [3658]:
				xmin = 1124.4212
				xmax = 1124.6012
				text = "was"
			intervals [3659]:
				xmin = 1124.6012
				xmax = 1125.1512
				text = "nurturing"
			intervals [3660]:
				xmin = 1125.1512
				xmax = 1125.449
				text = ""
			intervals [3661]:
				xmin = 1125.449
				xmax = 1125.769
				text = "uh"
			intervals [3662]:
				xmin = 1125.769
				xmax = 1125.799
				text = ""
			intervals [3663]:
				xmin = 1125.799
				xmax = 1126.909
				text = "rdx"
			intervals [3664]:
				xmin = 1126.909
				xmax = 1127.049
				text = "was"
			intervals [3665]:
				xmin = 1127.049
				xmax = 1127.219
				text = "my"
			intervals [3666]:
				xmin = 1127.219
				xmax = 1127.519
				text = "seventh"
			intervals [3667]:
				xmin = 1127.519
				xmax = 1127.689
				text = "grade"
			intervals [3668]:
				xmin = 1127.689
				xmax = 1128.139
				text = "principal"
			intervals [3669]:
				xmin = 1128.139
				xmax = 1128.5048
				text = ""
			intervals [3670]:
				xmin = 1128.5048
				xmax = 1130.1548
				text = "rdx"
			intervals [3671]:
				xmin = 1130.1548
				xmax = 1130.4124
				text = ""
			intervals [3672]:
				xmin = 1130.4124
				xmax = 1130.7324
				text = "doctor"
			intervals [3673]:
				xmin = 1130.7324
				xmax = 1131.5424
				text = "rdx"
			intervals [3674]:
				xmin = 1131.5424
				xmax = 1131.6324
				text = "was"
			intervals [3675]:
				xmin = 1131.6324
				xmax = 1131.9024
				text = "my"
			intervals [3676]:
				xmin = 1131.9024
				xmax = 1131.9724
				text = ""
			intervals [3677]:
				xmin = 1131.9724
				xmax = 1132.1824
				text = "eighth"
			intervals [3678]:
				xmin = 1132.1824
				xmax = 1132.4024
				text = "grade"
			intervals [3679]:
				xmin = 1132.4024
				xmax = 1132.4424
				text = ""
			intervals [3680]:
				xmin = 1132.4424
				xmax = 1132.9324
				text = "principal"
			intervals [3681]:
				xmin = 1132.9324
				xmax = 1133.5756
				text = ""
			intervals [3682]:
				xmin = 1133.5756
				xmax = 1133.6956
				text = "she"
			intervals [3683]:
				xmin = 1133.6956
				xmax = 1133.8356
				text = "didn't"
			intervals [3684]:
				xmin = 1133.8356
				xmax = 1134.0056
				text = "take"
			intervals [3685]:
				xmin = 1134.0056
				xmax = 1134.1256
				text = "no"
			intervals [3686]:
				xmin = 1134.1256
				xmax = 1134.5956
				text = "stuff"
			intervals [3687]:
				xmin = 1134.5956
				xmax = 1135.0171
				text = ""
			intervals [3688]:
				xmin = 1135.0171
				xmax = 1135.1371
				text = "uh"
			intervals [3689]:
				xmin = 1135.1371
				xmax = 1135.2871
				text = "and"
			intervals [3690]:
				xmin = 1135.2871
				xmax = 1135.3771
				text = "at"
			intervals [3691]:
				xmin = 1135.3771
				xmax = 1135.4371
				text = "a"
			intervals [3692]:
				xmin = 1135.4371
				xmax = 1135.4671
				text = ""
			intervals [3693]:
				xmin = 1135.4671
				xmax = 1135.7371
				text = "point"
			intervals [3694]:
				xmin = 1135.7371
				xmax = 1135.9571
				text = "where"
			intervals [3695]:
				xmin = 1135.9571
				xmax = 1136.0371
				text = "i"
			intervals [3696]:
				xmin = 1136.0371
				xmax = 1136.2371
				text = "was"
			intervals [3697]:
				xmin = 1136.2371
				xmax = 1136.5971
				text = "starting"
			intervals [3698]:
				xmin = 1136.5971
				xmax = 1136.6771
				text = "to"
			intervals [3699]:
				xmin = 1136.6771
				xmax = 1136.7671
				text = "i"
			intervals [3700]:
				xmin = 1136.7671
				xmax = 1136.9771
				text = "guess"
			intervals [3701]:
				xmin = 1136.9771
				xmax = 1137.1971
				text = "feel"
			intervals [3702]:
				xmin = 1137.1971
				xmax = 1137.6971
				text = "myself"
			intervals [3703]:
				xmin = 1137.6971
				xmax = 1138.1374
				text = ""
			intervals [3704]:
				xmin = 1138.1374
				xmax = 1138.1874
				text = "a"
			intervals [3705]:
				xmin = 1138.1874
				xmax = 1138.3574
				text = "little"
			intervals [3706]:
				xmin = 1138.3574
				xmax = 1138.5174
				text = "bit"
			intervals [3707]:
				xmin = 1138.5174
				xmax = 1138.8274
				text = "she"
			intervals [3708]:
				xmin = 1138.8274
				xmax = 1138.8574
				text = ""
			intervals [3709]:
				xmin = 1138.8574
				xmax = 1139.1274
				text = "helped"
			intervals [3710]:
				xmin = 1139.1274
				xmax = 1139.3074
				text = "get"
			intervals [3711]:
				xmin = 1139.3074
				xmax = 1139.5374
				text = "that"
			intervals [3712]:
				xmin = 1139.5374
				xmax = 1139.9816
				text = ""
			intervals [3713]:
				xmin = 1139.9816
				xmax = 1140.2116
				text = "in"
			intervals [3714]:
				xmin = 1140.2116
				xmax = 1140.6416
				text = "line"
			intervals [3715]:
				xmin = 1140.6416
				xmax = 1141.3543
				text = ""
			intervals [3716]:
				xmin = 1141.3543
				xmax = 1141.8343
				text = "um"
			intervals [3717]:
				xmin = 1141.8343
				xmax = 1141.9878
				text = ""
			intervals [3718]:
				xmin = 1141.9878
				xmax = 1142.1378
				text = "but"
			intervals [3719]:
				xmin = 1142.1378
				xmax = 1142.4078
				text = "again"
			intervals [3720]:
				xmin = 1142.4078
				xmax = 1142.9778
				text = "nurtured"
			intervals [3721]:
				xmin = 1142.9778
				xmax = 1143.0578
				text = ""
			intervals [3722]:
				xmin = 1143.0578
				xmax = 1143.8178
				text = "opportunity"
			intervals [3723]:
				xmin = 1143.8178
				xmax = 1144.1644
				text = ""
			intervals [3724]:
				xmin = 1144.1644
				xmax = 1144.3544
				text = "for"
			intervals [3725]:
				xmin = 1144.3544
				xmax = 1144.6944
				text = "me"
			intervals [3726]:
				xmin = 1144.6944
				xmax = 1145.2566
				text = ""
			intervals [3727]:
				xmin = 1145.2566
				xmax = 1145.4766
				text = "to"
			intervals [3728]:
				xmin = 1145.4766
				xmax = 1145.9666
				text = "lead"
			intervals [3729]:
				xmin = 1145.9666
				xmax = 1146.1766
				text = ""
			intervals [3730]:
				xmin = 1146.1766
				xmax = 1146.3266
				text = "to"
			intervals [3731]:
				xmin = 1146.3266
				xmax = 1146.8766
				text = "speak"
			intervals [3732]:
				xmin = 1146.8766
				xmax = 1147.7544
				text = ""
			intervals [3733]:
				xmin = 1147.7544
				xmax = 1147.8844
				text = "et"
			intervals [3734]:
				xmin = 1147.8844
				xmax = 1148.4144
				text = "cetera"
			intervals [3735]:
				xmin = 1148.4144
				xmax = 1148.5444
				text = "to"
			intervals [3736]:
				xmin = 1148.5444
				xmax = 1148.7444
				text = "do"
			intervals [3737]:
				xmin = 1148.7444
				xmax = 1148.9544
				text = "these"
			intervals [3738]:
				xmin = 1148.9544
				xmax = 1149.1844
				text = "things"
			intervals [3739]:
				xmin = 1149.1844
				xmax = 1149.3244
				text = "that"
			intervals [3740]:
				xmin = 1149.3244
				xmax = 1149.4944
				text = "i"
			intervals [3741]:
				xmin = 1149.4944
				xmax = 1149.6144
				text = ""
			intervals [3742]:
				xmin = 1149.6144
				xmax = 1149.8844
				text = "try"
			intervals [3743]:
				xmin = 1149.8844
				xmax = 1150.1244
				text = "to"
			intervals [3744]:
				xmin = 1150.1244
				xmax = 1150.2444
				text = ""
			intervals [3745]:
				xmin = 1150.2444
				xmax = 1150.4844
				text = "help"
			intervals [3746]:
				xmin = 1150.4844
				xmax = 1150.6844
				text = "give"
			intervals [3747]:
				xmin = 1150.6844
				xmax = 1150.9544
				text = "kids"
			intervals [3748]:
				xmin = 1150.9544
				xmax = 1151.2644
				text = "now"
			intervals [3749]:
				xmin = 1151.2644
				xmax = 1151.4244
				text = "that"
			intervals [3750]:
				xmin = 1151.4244
				xmax = 1151.5344
				text = "i"
			intervals [3751]:
				xmin = 1151.5344
				xmax = 1151.5644
				text = ""
			intervals [3752]:
				xmin = 1151.5644
				xmax = 1152.1544
				text = "love"
			intervals [3753]:
				xmin = 1152.1544
				xmax = 1152.2654
				text = ""
			intervals [3754]:
				xmin = 1152.2654
				xmax = 1152.3654
				text = "you"
			intervals [3755]:
				xmin = 1152.3654
				xmax = 1152.4854
				text = "know"
			intervals [3756]:
				xmin = 1152.4854
				xmax = 1152.5454
				text = ""
			intervals [3757]:
				xmin = 1152.5454
				xmax = 1152.8954
				text = "doing"
			intervals [3758]:
				xmin = 1152.8954
				xmax = 1152.9754
				text = ""
			intervals [3759]:
				xmin = 1152.9754
				xmax = 1153.0754
				text = "so"
			intervals [3760]:
				xmin = 1153.0754
				xmax = 1153.3154
				text = "much"
			intervals [3761]:
				xmin = 1153.3154
				xmax = 1153.4154
				text = "with"
			intervals [3762]:
				xmin = 1153.4154
				xmax = 1153.4954
				text = "'em"
			intervals [3763]:
				xmin = 1153.4954
				xmax = 1153.7854
				text = "now"
			intervals [3764]:
				xmin = 1153.7854
				xmax = 1154.365
				text = ""
			intervals [3765]:
				xmin = 1154.365
				xmax = 1154.865
				text = "um"
			intervals [3766]:
				xmin = 1154.865
				xmax = 1155.7146
				text = ""
			intervals [3767]:
				xmin = 1155.7146
				xmax = 1155.9246
				text = "and"
			intervals [3768]:
				xmin = 1155.9246
				xmax = 1156.0646
				text = "then"
			intervals [3769]:
				xmin = 1156.0646
				xmax = 1156.3346
				text = "because"
			intervals [3770]:
				xmin = 1156.3346
				xmax = 1156.3946
				text = "of"
			intervals [3771]:
				xmin = 1156.3946
				xmax = 1156.4546
				text = "the"
			intervals [3772]:
				xmin = 1156.4546
				xmax = 1156.6446
				text = "art"
			intervals [3773]:
				xmin = 1156.6446
				xmax = 1157.1546
				text = "experience"
			intervals [3774]:
				xmin = 1157.1546
				xmax = 1157.5546
				text = "there"
			intervals [3775]:
				xmin = 1157.5546
				xmax = 1157.6746
				text = ""
			intervals [3776]:
				xmin = 1157.6746
				xmax = 1157.8046
				text = "i"
			intervals [3777]:
				xmin = 1157.8046
				xmax = 1158.0046
				text = "was"
			intervals [3778]:
				xmin = 1158.0046
				xmax = 1158.2346
				text = "ready"
			intervals [3779]:
				xmin = 1158.2346
				xmax = 1158.3046
				text = "to"
			intervals [3780]:
				xmin = 1158.3046
				xmax = 1158.4546
				text = "go"
			intervals [3781]:
				xmin = 1158.4546
				xmax = 1158.5346
				text = "to"
			intervals [3782]:
				xmin = 1158.5346
				xmax = 1158.9746
				text = "rdx"
			intervals [3783]:
				xmin = 1158.9746
				xmax = 1159.1846
				text = "gr-"
			intervals [3784]:
				xmin = 1159.1846
				xmax = 1159.5646
				text = "uh"
			intervals [3785]:
				xmin = 1159.5646
				xmax = 1160.884
				text = ""
			intervals [3786]:
				xmin = 1160.884
				xmax = 1161.234
				text = "interview"
			intervals [3787]:
				xmin = 1161.234
				xmax = 1161.424
				text = "for"
			intervals [3788]:
				xmin = 1161.424
				xmax = 1161.684
				text = "rdx"
			intervals [3789]:
				xmin = 1161.684
				xmax = 1161.714
				text = ""
			intervals [3790]:
				xmin = 1161.714
				xmax = 1161.854
				text = "high"
			intervals [3791]:
				xmin = 1161.854
				xmax = 1162.164
				text = "school"
			intervals [3792]:
				xmin = 1162.164
				xmax = 1162.5175
				text = ""
			intervals [3793]:
				xmin = 1162.5175
				xmax = 1162.6975
				text = "got"
			intervals [3794]:
				xmin = 1162.6975
				xmax = 1163.0575
				text = "into"
			intervals [3795]:
				xmin = 1163.0575
				xmax = 1163.1875
				text = "the"
			intervals [3796]:
				xmin = 1163.1875
				xmax = 1163.5575
				text = "both"
			intervals [3797]:
				xmin = 1163.5575
				xmax = 1163.8712
				text = ""
			intervals [3798]:
				xmin = 1163.8712
				xmax = 1164.0212
				text = "the"
			intervals [3799]:
				xmin = 1164.0212
				xmax = 1164.2712
				text = "theater"
			intervals [3800]:
				xmin = 1164.2712
				xmax = 1164.4312
				text = "and"
			intervals [3801]:
				xmin = 1164.4312
				xmax = 1164.5312
				text = "the"
			intervals [3802]:
				xmin = 1164.5312
				xmax = 1164.8212
				text = "tv"
			intervals [3803]:
				xmin = 1164.8212
				xmax = 1165.2712
				text = "production"
			intervals [3804]:
				xmin = 1165.2712
				xmax = 1165.5212
				text = "apart"
			intervals [3805]:
				xmin = 1165.5212
				xmax = 1165.5812
				text = ""
			intervals [3806]:
				xmin = 1165.5812
				xmax = 1166.1312
				text = "departments"
			intervals [3807]:
				xmin = 1166.1312
				xmax = 1167.3704
				text = ""
			intervals [3808]:
				xmin = 1167.3704
				xmax = 1168.3704
				text = "<unk>"
			intervals [3809]:
				xmin = 1168.3704
				xmax = 1168.7712
				text = ""
			intervals [3810]:
				xmin = 1168.7712
				xmax = 1169.0212
				text = "yup"
			intervals [3811]:
				xmin = 1169.0212
				xmax = 1169.1943
				text = ""
			intervals [3812]:
				xmin = 1169.1943
				xmax = 1169.5443
				text = "stuck"
			intervals [3813]:
				xmin = 1169.5443
				xmax = 1169.7343
				text = "with"
			intervals [3814]:
				xmin = 1169.7343
				xmax = 1170.1443
				text = "theater"
			intervals [3815]:
				xmin = 1170.1443
				xmax = 1170.404
				text = ""
			intervals [3816]:
				xmin = 1170.404
				xmax = 1170.964
				text = "um"
			intervals [3817]:
				xmin = 1170.964
				xmax = 1171.014
				text = ""
			intervals [3818]:
				xmin = 1171.014
				xmax = 1171.464
				text = "loved"
			intervals [3819]:
				xmin = 1171.464
				xmax = 1171.724
				text = "it"
			intervals [3820]:
				xmin = 1171.724
				xmax = 1172.3679
				text = ""
			intervals [3821]:
				xmin = 1172.3679
				xmax = 1172.9979
				text = "um"
			intervals [3822]:
				xmin = 1172.9979
				xmax = 1173.2501
				text = ""
			intervals [3823]:
				xmin = 1173.2501
				xmax = 1173.4201
				text = "but"
			intervals [3824]:
				xmin = 1173.4201
				xmax = 1173.4501
				text = ""
			intervals [3825]:
				xmin = 1173.4501
				xmax = 1173.6601
				text = "got"
			intervals [3826]:
				xmin = 1173.6601
				xmax = 1173.8001
				text = "to"
			intervals [3827]:
				xmin = 1173.8001
				xmax = 1173.9801
				text = "my"
			intervals [3828]:
				xmin = 1173.9801
				xmax = 1174.3501
				text = "junior"
			intervals [3829]:
				xmin = 1174.3501
				xmax = 1175.0201
				text = "year"
			intervals [3830]:
				xmin = 1175.0201
				xmax = 1175.5615
				text = ""
			intervals [3831]:
				xmin = 1175.5615
				xmax = 1176.1715
				text = "and"
			intervals [3832]:
				xmin = 1176.1715
				xmax = 1177.0015
				text = "realized"
			intervals [3833]:
				xmin = 1177.0015
				xmax = 1177.1715
				text = "that"
			intervals [3834]:
				xmin = 1177.1715
				xmax = 1177.3815
				text = "my"
			intervals [3835]:
				xmin = 1177.3815
				xmax = 1177.8315
				text = "life"
			intervals [3836]:
				xmin = 1177.8315
				xmax = 1177.9915
				text = "was"
			intervals [3837]:
				xmin = 1177.9915
				xmax = 1178.1815
				text = "not"
			intervals [3838]:
				xmin = 1178.1815
				xmax = 1178.3715
				text = "gonna"
			intervals [3839]:
				xmin = 1178.3715
				xmax = 1178.6115
				text = "be"
			intervals [3840]:
				xmin = 1178.6115
				xmax = 1178.7915
				text = "an"
			intervals [3841]:
				xmin = 1178.7915
				xmax = 1178.8815
				text = ""
			intervals [3842]:
				xmin = 1178.8815
				xmax = 1179.3715
				text = "artist"
			intervals [3843]:
				xmin = 1179.3715
				xmax = 1179.4115
				text = "i"
			intervals [3844]:
				xmin = 1179.4115
				xmax = 1179.7315
				text = "wasn't"
			intervals [3845]:
				xmin = 1179.7315
				xmax = 1179.8615
				text = "gonna"
			intervals [3846]:
				xmin = 1179.8615
				xmax = 1179.9215
				text = "be"
			intervals [3847]:
				xmin = 1179.9215
				xmax = 1180.0915
				text = "live"
			intervals [3848]:
				xmin = 1180.0915
				xmax = 1180.1315
				text = "a"
			intervals [3849]:
				xmin = 1180.1315
				xmax = 1180.3915
				text = "life"
			intervals [3850]:
				xmin = 1180.3915
				xmax = 1180.4815
				text = "as"
			intervals [3851]:
				xmin = 1180.4815
				xmax = 1180.5615
				text = "an"
			intervals [3852]:
				xmin = 1180.5615
				xmax = 1181.0815
				text = "artist"
			intervals [3853]:
				xmin = 1181.0815
				xmax = 1181.5122
				text = ""
			intervals [3854]:
				xmin = 1181.5122
				xmax = 1181.6322
				text = "and"
			intervals [3855]:
				xmin = 1181.6322
				xmax = 1181.7322
				text = "i"
			intervals [3856]:
				xmin = 1181.7322
				xmax = 1182.1022
				text = "loved"
			intervals [3857]:
				xmin = 1182.1022
				xmax = 1182.1422
				text = ""
			intervals [3858]:
				xmin = 1182.1422
				xmax = 1182.7022
				text = "everything"
			intervals [3859]:
				xmin = 1182.7022
				xmax = 1182.9622
				text = "that"
			intervals [3860]:
				xmin = 1182.9622
				xmax = 1183.1522
				text = "from"
			intervals [3861]:
				xmin = 1183.1522
				xmax = 1183.3922
				text = "that"
			intervals [3862]:
				xmin = 1183.3922
				xmax = 1183.8322
				text = "point"
			intervals [3863]:
				xmin = 1183.8322
				xmax = 1185.7921
				text = ""
			intervals [3864]:
				xmin = 1185.7921
				xmax = 1186.5121
				text = "dance"
			intervals [3865]:
				xmin = 1186.5121
				xmax = 1186.5421
				text = ""
			intervals [3866]:
				xmin = 1186.5421
				xmax = 1186.8721
				text = "vocal"
			intervals [3867]:
				xmin = 1186.8721
				xmax = 1187.4621
				text = "music"
			intervals [3868]:
				xmin = 1187.4621
				xmax = 1188.0191
				text = ""
			intervals [3869]:
				xmin = 1188.0191
				xmax = 1188.4991
				text = "theater"
			intervals [3870]:
				xmin = 1188.4991
				xmax = 1188.5691
				text = ""
			intervals [3871]:
				xmin = 1188.5691
				xmax = 1188.9891
				text = "everything"
			intervals [3872]:
				xmin = 1188.9891
				xmax = 1189.1591
				text = "that"
			intervals [3873]:
				xmin = 1189.1591
				xmax = 1189.2291
				text = "it"
			intervals [3874]:
				xmin = 1189.2291
				xmax = 1189.3691
				text = "had"
			intervals [3875]:
				xmin = 1189.3691
				xmax = 1189.6091
				text = "taught"
			intervals [3876]:
				xmin = 1189.6091
				xmax = 1189.7791
				text = "me"
			intervals [3877]:
				xmin = 1189.7791
				xmax = 1189.8985
				text = ""
			intervals [3878]:
				xmin = 1189.8985
				xmax = 1190.5685
				text = "discipline"
			intervals [3879]:
				xmin = 1190.5685
				xmax = 1191.2086
				text = ""
			intervals [3880]:
				xmin = 1191.2086
				xmax = 1192.1286
				text = "expression"
			intervals [3881]:
				xmin = 1192.1286
				xmax = 1193.1251
				text = ""
			intervals [3882]:
				xmin = 1193.1251
				xmax = 1193.8451
				text = "pride"
			intervals [3883]:
				xmin = 1193.8451
				xmax = 1194.1317
				text = ""
			intervals [3884]:
				xmin = 1194.1317
				xmax = 1194.4117
				text = "all"
			intervals [3885]:
				xmin = 1194.4117
				xmax = 1194.4817
				text = "of"
			intervals [3886]:
				xmin = 1194.4817
				xmax = 1194.6717
				text = "that"
			intervals [3887]:
				xmin = 1194.6717
				xmax = 1194.7017
				text = ""
			intervals [3888]:
				xmin = 1194.7017
				xmax = 1194.8917
				text = "was"
			intervals [3889]:
				xmin = 1194.8917
				xmax = 1195.2417
				text = "great"
			intervals [3890]:
				xmin = 1195.2417
				xmax = 1195.2917
				text = ""
			intervals [3891]:
				xmin = 1195.2917
				xmax = 1195.4617
				text = "but"
			intervals [3892]:
				xmin = 1195.4617
				xmax = 1195.5517
				text = "i"
			intervals [3893]:
				xmin = 1195.5517
				xmax = 1196.2217
				text = "realize"
			intervals [3894]:
				xmin = 1196.2217
				xmax = 1196.4969
				text = ""
			intervals [3895]:
				xmin = 1196.4969
				xmax = 1196.6269
				text = "it"
			intervals [3896]:
				xmin = 1196.6269
				xmax = 1196.7169
				text = "was"
			intervals [3897]:
				xmin = 1196.7169
				xmax = 1196.8569
				text = "not"
			intervals [3898]:
				xmin = 1196.8569
				xmax = 1196.9769
				text = "gonna"
			intervals [3899]:
				xmin = 1196.9769
				xmax = 1197.0869
				text = "be"
			intervals [3900]:
				xmin = 1197.0869
				xmax = 1197.2169
				text = "my"
			intervals [3901]:
				xmin = 1197.2169
				xmax = 1197.5269
				text = "life"
			intervals [3902]:
				xmin = 1197.5269
				xmax = 1197.5969
				text = "i'm"
			intervals [3903]:
				xmin = 1197.5969
				xmax = 1197.8669
				text = "not"
			intervals [3904]:
				xmin = 1197.8669
				xmax = 1198.1769
				text = "going"
			intervals [3905]:
				xmin = 1198.1769
				xmax = 1198.2669
				text = "to"
			intervals [3906]:
				xmin = 1198.2669
				xmax = 1198.7469
				text = "broadway"
			intervals [3907]:
				xmin = 1198.7469
				xmax = 1198.8769
				text = "i'm"
			intervals [3908]:
				xmin = 1198.8769
				xmax = 1199.2469
				text = "not"
			intervals [3909]:
				xmin = 1199.2469
				xmax = 1200.0331
				text = ""
			intervals [3910]:
				xmin = 1200.0331
				xmax = 1200.2831
				text = "this"
			intervals [3911]:
				xmin = 1200.2831
				xmax = 1200.3631
				text = "is"
			intervals [3912]:
				xmin = 1200.3631
				xmax = 1200.4931
				text = "not"
			intervals [3913]:
				xmin = 1200.4931
				xmax = 1200.5931
				text = "what"
			intervals [3914]:
				xmin = 1200.5931
				xmax = 1200.7231
				text = "i'm"
			intervals [3915]:
				xmin = 1200.7231
				xmax = 1200.8631
				text = "gonna"
			intervals [3916]:
				xmin = 1200.8631
				xmax = 1201.0031
				text = "do"
			intervals [3917]:
				xmin = 1201.0031
				xmax = 1201.0331
				text = ""
			intervals [3918]:
				xmin = 1201.0331
				xmax = 1201.3831
				text = "uh"
			intervals [3919]:
				xmin = 1201.3831
				xmax = 1201.4131
				text = ""
			intervals [3920]:
				xmin = 1201.4131
				xmax = 1201.5431
				text = "i"
			intervals [3921]:
				xmin = 1201.5431
				xmax = 1201.6631
				text = "ain't"
			intervals [3922]:
				xmin = 1201.6631
				xmax = 1201.8531
				text = "about"
			intervals [3923]:
				xmin = 1201.8531
				xmax = 1202.0231
				text = "that"
			intervals [3924]:
				xmin = 1202.0231
				xmax = 1202.2831
				text = "life"
			intervals [3925]:
				xmin = 1202.2831
				xmax = 1202.4758
				text = ""
			intervals [3926]:
				xmin = 1202.4758
				xmax = 1202.5858
				text = "but"
			intervals [3927]:
				xmin = 1202.5858
				xmax = 1202.7958
				text = "this"
			intervals [3928]:
				xmin = 1202.7958
				xmax = 1202.9558
				text = "was"
			intervals [3929]:
				xmin = 1202.9558
				xmax = 1203.4358
				text = "also"
			intervals [3930]:
				xmin = 1203.4358
				xmax = 1203.6658
				text = "around"
			intervals [3931]:
				xmin = 1203.6658
				xmax = 1203.7258
				text = "the"
			intervals [3932]:
				xmin = 1203.7258
				xmax = 1204.1758
				text = "time"
			intervals [3933]:
				xmin = 1204.1758
				xmax = 1204.2158
				text = ""
			intervals [3934]:
				xmin = 1204.2158
				xmax = 1204.3558
				text = "where"
			intervals [3935]:
				xmin = 1204.3558
				xmax = 1204.5058
				text = "i"
			intervals [3936]:
				xmin = 1204.5058
				xmax = 1204.8158
				text = "was"
			intervals [3937]:
				xmin = 1204.8158
				xmax = 1205.1358
				text = "wrestling"
			intervals [3938]:
				xmin = 1205.1358
				xmax = 1205.2658
				text = "with"
			intervals [3939]:
				xmin = 1205.2658
				xmax = 1205.3958
				text = "my"
			intervals [3940]:
				xmin = 1205.3958
				xmax = 1205.6358
				text = "call"
			intervals [3941]:
				xmin = 1205.6358
				xmax = 1205.6958
				text = "to"
			intervals [3942]:
				xmin = 1205.6958
				xmax = 1206.2158
				text = "ministry"
			intervals [3943]:
				xmin = 1206.2158
				xmax = 1206.8708
				text = ""
			intervals [3944]:
				xmin = 1206.8708
				xmax = 1207.4208
				text = "and"
			intervals [3945]:
				xmin = 1207.4208
				xmax = 1207.8608
				text = "having"
			intervals [3946]:
				xmin = 1207.8608
				xmax = 1208.1008
				text = "all"
			intervals [3947]:
				xmin = 1208.1008
				xmax = 1208.5708
				text = "these"
			intervals [3948]:
				xmin = 1208.5708
				xmax = 1208.6408
				text = ""
			intervals [3949]:
				xmin = 1208.6408
				xmax = 1209.1908
				text = "spiritual"
			intervals [3950]:
				xmin = 1209.1908
				xmax = 1209.9408
				text = "moments"
			intervals [3951]:
				xmin = 1209.9408
				xmax = 1210.4634
				text = ""
			intervals [3952]:
				xmin = 1210.4634
				xmax = 1211.1134
				text = "and"
			intervals [3953]:
				xmin = 1211.1134
				xmax = 1211.1834
				text = "you"
			intervals [3954]:
				xmin = 1211.1834
				xmax = 1211.4434
				text = "know"
			intervals [3955]:
				xmin = 1211.4434
				xmax = 1211.7034
				text = "from"
			intervals [3956]:
				xmin = 1211.7034
				xmax = 1211.8334
				text = "the"
			intervals [3957]:
				xmin = 1211.8334
				xmax = 1212.3134
				text = "bible"
			intervals [3958]:
				xmin = 1212.3134
				xmax = 1212.4634
				text = "that"
			intervals [3959]:
				xmin = 1212.4634
				xmax = 1212.6834
				text = "fell"
			intervals [3960]:
				xmin = 1212.6834
				xmax = 1212.8934
				text = "off"
			intervals [3961]:
				xmin = 1212.8934
				xmax = 1212.9834
				text = "my"
			intervals [3962]:
				xmin = 1212.9834
				xmax = 1213.6534
				text = "shelf"
			intervals [3963]:
				xmin = 1213.6534
				xmax = 1214.1027
				text = ""
			intervals [3964]:
				xmin = 1214.1027
				xmax = 1214.3927
				text = "and"
			intervals [3965]:
				xmin = 1214.3927
				xmax = 1214.4827
				text = "the"
			intervals [3966]:
				xmin = 1214.4827
				xmax = 1214.7627
				text = "fell"
			intervals [3967]:
				xmin = 1214.7627
				xmax = 1215.1527
				text = "open"
			intervals [3968]:
				xmin = 1215.1527
				xmax = 1215.1827
				text = ""
			intervals [3969]:
				xmin = 1215.1827
				xmax = 1215.5527
				text = "to"
			intervals [3970]:
				xmin = 1215.5527
				xmax = 1215.5927
				text = ""
			intervals [3971]:
				xmin = 1215.5927
				xmax = 1216.5727
				text = "jeremiah"
			intervals [3972]:
				xmin = 1216.5727
				xmax = 1216.6327
				text = ""
			intervals [3973]:
				xmin = 1216.6327
				xmax = 1217.0027
				text = "chapter"
			intervals [3974]:
				xmin = 1217.0027
				xmax = 1217.5227
				text = "one"
			intervals [3975]:
				xmin = 1217.5227
				xmax = 1217.7127
				text = "and"
			intervals [3976]:
				xmin = 1217.7127
				xmax = 1217.8027
				text = "i"
			intervals [3977]:
				xmin = 1217.8027
				xmax = 1217.9827
				text = "know"
			intervals [3978]:
				xmin = 1217.9827
				xmax = 1218.0927
				text = "the"
			intervals [3979]:
				xmin = 1218.0927
				xmax = 1218.4627
				text = "path"
			intervals [3980]:
				xmin = 1218.4627
				xmax = 1218.6027
				text = "that"
			intervals [3981]:
				xmin = 1218.6027
				xmax = 1218.7027
				text = "i"
			intervals [3982]:
				xmin = 1218.7027
				xmax = 1218.9727
				text = "have"
			intervals [3983]:
				xmin = 1218.9727
				xmax = 1219.1227
				text = "for"
			intervals [3984]:
				xmin = 1219.1227
				xmax = 1219.6127
				text = "you"
			intervals [3985]:
				xmin = 1219.6127
				xmax = 1219.8563
				text = ""
			intervals [3986]:
				xmin = 1219.8563
				xmax = 1220.1263
				text = "thoughts"
			intervals [3987]:
				xmin = 1220.1263
				xmax = 1220.2163
				text = "to"
			intervals [3988]:
				xmin = 1220.2163
				xmax = 1220.6363
				text = "prosper"
			intervals [3989]:
				xmin = 1220.6363
				xmax = 1220.8363
				text = "you"
			intervals [3990]:
				xmin = 1220.8363
				xmax = 1220.9263
				text = "and"
			intervals [3991]:
				xmin = 1220.9263
				xmax = 1221.0263
				text = "i'm"
			intervals [3992]:
				xmin = 1221.0263
				xmax = 1221.2063
				text = "like"
			intervals [3993]:
				xmin = 1221.2063
				xmax = 1221.3463
				text = "i"
			intervals [3994]:
				xmin = 1221.3463
				xmax = 1221.5363
				text = "don't"
			intervals [3995]:
				xmin = 1221.5363
				xmax = 1221.6163
				text = "know"
			intervals [3996]:
				xmin = 1221.6163
				xmax = 1221.7063
				text = "what"
			intervals [3997]:
				xmin = 1221.7063
				xmax = 1221.8563
				text = "that"
			intervals [3998]:
				xmin = 1221.8563
				xmax = 1222.4563
				text = "means"
			intervals [3999]:
				xmin = 1222.4563
				xmax = 1222.8787
				text = ""
			intervals [4000]:
				xmin = 1222.8787
				xmax = 1222.9787
				text = "and"
			intervals [4001]:
				xmin = 1222.9787
				xmax = 1223.1387
				text = "had"
			intervals [4002]:
				xmin = 1223.1387
				xmax = 1223.3387
				text = "grown"
			intervals [4003]:
				xmin = 1223.3387
				xmax = 1223.4787
				text = "up"
			intervals [4004]:
				xmin = 1223.4787
				xmax = 1223.5487
				text = "in"
			intervals [4005]:
				xmin = 1223.5487
				xmax = 1223.8887
				text = "church"
			intervals [4006]:
				xmin = 1223.8887
				xmax = 1224.0087
				text = "and"
			intervals [4007]:
				xmin = 1224.0087
				xmax = 1224.1687
				text = "but"
			intervals [4008]:
				xmin = 1224.1687
				xmax = 1224.4387
				text = "still"
			intervals [4009]:
				xmin = 1224.4387
				xmax = 1224.6687
				text = "just"
			intervals [4010]:
				xmin = 1224.6687
				xmax = 1224.9987
				text = "wrestling"
			intervals [4011]:
				xmin = 1224.9987
				xmax = 1225.1187
				text = "with"
			intervals [4012]:
				xmin = 1225.1187
				xmax = 1225.3287
				text = "all"
			intervals [4013]:
				xmin = 1225.3287
				xmax = 1225.3887
				text = "of"
			intervals [4014]:
				xmin = 1225.3887
				xmax = 1225.5587
				text = "that"
			intervals [4015]:
				xmin = 1225.5587
				xmax = 1225.5887
				text = ""
			intervals [4016]:
				xmin = 1225.5887
				xmax = 1225.9787
				text = "so"
			intervals [4017]:
				xmin = 1225.9787
				xmax = 1226.7362
				text = ""
			intervals [4018]:
				xmin = 1226.7362
				xmax = 1227.1462
				text = "now"
			intervals [4019]:
				xmin = 1227.1462
				xmax = 1227.5562
				text = "the"
			intervals [4020]:
				xmin = 1227.5562
				xmax = 1228.4071
				text = ""
			intervals [4021]:
				xmin = 1228.4071
				xmax = 1228.7071
				text = "path"
			intervals [4022]:
				xmin = 1228.7071
				xmax = 1228.8471
				text = "was"
			intervals [4023]:
				xmin = 1228.8471
				xmax = 1229.1071
				text = "turning"
			intervals [4024]:
				xmin = 1229.1071
				xmax = 1229.3671
				text = "from"
			intervals [4025]:
				xmin = 1229.3671
				xmax = 1229.4071
				text = ""
			intervals [4026]:
				xmin = 1229.4071
				xmax = 1229.7671
				text = "art"
			intervals [4027]:
				xmin = 1229.7671
				xmax = 1230.1871
				text = "to"
			intervals [4028]:
				xmin = 1230.1871
				xmax = 1230.5166
				text = ""
			intervals [4029]:
				xmin = 1230.5166
				xmax = 1230.7866
				text = "alright"
			intervals [4030]:
				xmin = 1230.7866
				xmax = 1230.9166
				text = "let"
			intervals [4031]:
				xmin = 1230.9166
				xmax = 1231.0166
				text = "s"
			intervals [4032]:
				xmin = 1231.0166
				xmax = 1231.1566
				text = "go"
			intervals [4033]:
				xmin = 1231.1566
				xmax = 1231.3566
				text = "save"
			intervals [4034]:
				xmin = 1231.3566
				xmax = 1231.4566
				text = ""
			intervals [4035]:
				xmin = 1231.4566
				xmax = 1231.5266
				text = "the"
			intervals [4036]:
				xmin = 1231.5266
				xmax = 1231.8766
				text = "world"
			intervals [4037]:
				xmin = 1231.8766
				xmax = 1232.4283
				text = ""
			intervals [4038]:
				xmin = 1232.4283
				xmax = 1232.5883
				text = "let"
			intervals [4039]:
				xmin = 1232.5883
				xmax = 1232.6683
				text = "s"
			intervals [4040]:
				xmin = 1232.6683
				xmax = 1232.9383
				text = "go"
			intervals [4041]:
				xmin = 1232.9383
				xmax = 1233.0383
				text = ""
			intervals [4042]:
				xmin = 1233.0383
				xmax = 1233.0983
				text = "you"
			intervals [4043]:
				xmin = 1233.0983
				xmax = 1233.1283
				text = ""
			intervals [4044]:
				xmin = 1233.1283
				xmax = 1233.2183
				text = "know"
			intervals [4045]:
				xmin = 1233.2183
				xmax = 1233.3183
				text = ""
			intervals [4046]:
				xmin = 1233.3183
				xmax = 1233.3983
				text = "we"
			intervals [4047]:
				xmin = 1233.3983
				xmax = 1233.5283
				text = "gonna"
			intervals [4048]:
				xmin = 1233.5283
				xmax = 1233.6783
				text = "go"
			intervals [4049]:
				xmin = 1233.6783
				xmax = 1233.9883
				text = "preach"
			intervals [4050]:
				xmin = 1233.9883
				xmax = 1234.0683
				text = "the"
			intervals [4051]:
				xmin = 1234.0683
				xmax = 1234.4883
				text = "word"
			intervals [4052]:
				xmin = 1234.4883
				xmax = 1235.1392
				text = ""
			intervals [4053]:
				xmin = 1235.1392
				xmax = 1235.3792
				text = "so"
			intervals [4054]:
				xmin = 1235.3792
				xmax = 1235.5492
				text = "much"
			intervals [4055]:
				xmin = 1235.5492
				xmax = 1235.7792
				text = "so"
			intervals [4056]:
				xmin = 1235.7792
				xmax = 1235.9292
				text = "that"
			intervals [4057]:
				xmin = 1235.9292
				xmax = 1236.0292
				text = "in"
			intervals [4058]:
				xmin = 1236.0292
				xmax = 1236.2392
				text = "my"
			intervals [4059]:
				xmin = 1236.2392
				xmax = 1236.5692
				text = "eleventh"
			intervals [4060]:
				xmin = 1236.5692
				xmax = 1236.7892
				text = "grade"
			intervals [4061]:
				xmin = 1236.7892
				xmax = 1237.0492
				text = "year"
			intervals [4062]:
				xmin = 1237.0492
				xmax = 1237.1192
				text = "i"
			intervals [4063]:
				xmin = 1237.1192
				xmax = 1237.6992
				text = "completely"
			intervals [4064]:
				xmin = 1237.6992
				xmax = 1238.1192
				text = "lost"
			intervals [4065]:
				xmin = 1238.1192
				xmax = 1238.2592
				text = "my"
			intervals [4066]:
				xmin = 1238.2592
				xmax = 1238.6292
				text = "mind"
			intervals [4067]:
				xmin = 1238.6292
				xmax = 1238.7492
				text = "and"
			intervals [4068]:
				xmin = 1238.7492
				xmax = 1238.9392
				text = "thought"
			intervals [4069]:
				xmin = 1238.9392
				xmax = 1239.0692
				text = "that"
			intervals [4070]:
				xmin = 1239.0692
				xmax = 1239.1492
				text = "i"
			intervals [4071]:
				xmin = 1239.1492
				xmax = 1239.2792
				text = "was"
			intervals [4072]:
				xmin = 1239.2792
				xmax = 1239.4692
				text = "gonna"
			intervals [4073]:
				xmin = 1239.4692
				xmax = 1239.7392
				text = "save"
			intervals [4074]:
				xmin = 1239.7392
				xmax = 1239.8392
				text = "the"
			intervals [4075]:
				xmin = 1239.8392
				xmax = 1240.1892
				text = "world"
			intervals [4076]:
				xmin = 1240.1892
				xmax = 1240.4775
				text = ""
			intervals [4077]:
				xmin = 1240.4775
				xmax = 1240.6475
				text = "with"
			intervals [4078]:
				xmin = 1240.6475
				xmax = 1240.6775
				text = ""
			intervals [4079]:
				xmin = 1240.6775
				xmax = 1240.8275
				text = "a"
			intervals [4080]:
				xmin = 1240.8275
				xmax = 1240.9575
				text = ""
			intervals [4081]:
				xmin = 1240.9575
				xmax = 1241.1875
				text = "one"
			intervals [4082]:
				xmin = 1241.1875
				xmax = 1241.5175
				text = "point"
			intervals [4083]:
				xmin = 1241.5175
				xmax = 1241.6675
				text = "oh"
			intervals [4084]:
				xmin = 1241.6675
				xmax = 1242.4075
				text = "gpa"
			intervals [4085]:
				xmin = 1242.4075
				xmax = 1243.5184
				text = ""
			intervals [4086]:
				xmin = 1243.5184
				xmax = 1243.8684
				text = "yeah"
			intervals [4087]:
				xmin = 1243.8684
				xmax = 1244.2084
				text = "junior"
			intervals [4088]:
				xmin = 1244.2084
				xmax = 1244.3684
				text = "year"
			intervals [4089]:
				xmin = 1244.3684
				xmax = 1244.4984
				text = "was"
			intervals [4090]:
				xmin = 1244.4984
				xmax = 1244.6684
				text = "my"
			intervals [4091]:
				xmin = 1244.6684
				xmax = 1244.9384
				text = "rough"
			intervals [4092]:
				xmin = 1244.9384
				xmax = 1245.1184
				text = "year"
			intervals [4093]:
				xmin = 1245.1184
				xmax = 1245.1884
				text = "i"
			intervals [4094]:
				xmin = 1245.1884
				xmax = 1245.3784
				text = "went"
			intervals [4095]:
				xmin = 1245.3784
				xmax = 1245.6684
				text = "from"
			intervals [4096]:
				xmin = 1245.6684
				xmax = 1245.8084
				text = "a"
			intervals [4097]:
				xmin = 1245.8084
				xmax = 1246.9069
				text = ""
			intervals [4098]:
				xmin = 1246.9069
				xmax = 1247.2569
				text = "two"
			intervals [4099]:
				xmin = 1247.2569
				xmax = 1247.7669
				text = "two"
			intervals [4100]:
				xmin = 1247.7669
				xmax = 1248.1224
				text = ""
			intervals [4101]:
				xmin = 1248.1224
				xmax = 1248.2924
				text = "to"
			intervals [4102]:
				xmin = 1248.2924
				xmax = 1248.3824
				text = "a"
			intervals [4103]:
				xmin = 1248.3824
				xmax = 1248.6924
				text = "one"
			intervals [4104]:
				xmin = 1248.6924
				xmax = 1249.2024
				text = "three"
			intervals [4105]:
				xmin = 1249.2024
				xmax = 1249.8148
				text = ""
			intervals [4106]:
				xmin = 1249.8148
				xmax = 1250.0348
				text = "to"
			intervals [4107]:
				xmin = 1250.0348
				xmax = 1250.1548
				text = "a"
			intervals [4108]:
				xmin = 1250.1548
				xmax = 1250.4748
				text = "one"
			intervals [4109]:
				xmin = 1250.4748
				xmax = 1250.8348
				text = "point"
			intervals [4110]:
				xmin = 1250.8348
				xmax = 1251.0448
				text = "oh"
			intervals [4111]:
				xmin = 1251.0448
				xmax = 1252.0481
				text = ""
			intervals [4112]:
				xmin = 1252.0481
				xmax = 1252.4081
				text = "and"
			intervals [4113]:
				xmin = 1252.4081
				xmax = 1252.5381
				text = "the"
			intervals [4114]:
				xmin = 1252.5381
				xmax = 1252.8281
				text = "fear"
			intervals [4115]:
				xmin = 1252.8281
				xmax = 1252.8881
				text = "of"
			intervals [4116]:
				xmin = 1252.8881
				xmax = 1252.9181
				text = ""
			intervals [4117]:
				xmin = 1252.9181
				xmax = 1253.3981
				text = "god"
			intervals [4118]:
				xmin = 1253.3981
				xmax = 1253.9581
				text = "through"
			intervals [4119]:
				xmin = 1253.9581
				xmax = 1253.9881
				text = ""
			intervals [4120]:
				xmin = 1253.9881
				xmax = 1254.2481
				text = "my"
			intervals [4121]:
				xmin = 1254.2481
				xmax = 1254.7981
				text = "five"
			intervals [4122]:
				xmin = 1254.7981
				xmax = 1255.1381
				text = "foot"
			intervals [4123]:
				xmin = 1255.1381
				xmax = 1255.1681
				text = ""
			intervals [4124]:
				xmin = 1255.1681
				xmax = 1255.6181
				text = "mother"
			intervals [4125]:
				xmin = 1255.6181
				xmax = 1256.442
				text = ""
			intervals [4126]:
				xmin = 1256.442
				xmax = 1256.532
				text = "<unk>"
			intervals [4127]:
				xmin = 1256.532
				xmax = 1256.562
				text = ""
			intervals [4128]:
				xmin = 1256.562
				xmax = 1256.882
				text = "said"
			intervals [4129]:
				xmin = 1256.882
				xmax = 1256.912
				text = ""
			intervals [4130]:
				xmin = 1256.912
				xmax = 1257.132
				text = "let"
			intervals [4131]:
				xmin = 1257.132
				xmax = 1257.242
				text = "it"
			intervals [4132]:
				xmin = 1257.242
				xmax = 1257.602
				text = "drop"
			intervals [4133]:
				xmin = 1257.602
				xmax = 1258.002
				text = "again"
			intervals [4134]:
				xmin = 1258.002
				xmax = 1258.9335
				text = ""
			intervals [4135]:
				xmin = 1258.9335
				xmax = 1259.0535
				text = "and"
			intervals [4136]:
				xmin = 1259.0535
				xmax = 1259.1635
				text = "at"
			intervals [4137]:
				xmin = 1259.1635
				xmax = 1259.2735
				text = "the"
			intervals [4138]:
				xmin = 1259.2735
				xmax = 1259.7135
				text = "time"
			intervals [4139]:
				xmin = 1259.7135
				xmax = 1259.8235
				text = "was"
			intervals [4140]:
				xmin = 1259.8235
				xmax = 1260.1135
				text = "trying"
			intervals [4141]:
				xmin = 1260.1135
				xmax = 1260.1935
				text = "to"
			intervals [4142]:
				xmin = 1260.1935
				xmax = 1260.6335
				text = "start"
			intervals [4143]:
				xmin = 1260.6335
				xmax = 1261.0257
				text = ""
			intervals [4144]:
				xmin = 1261.0257
				xmax = 1261.4357
				text = "rdx"
			intervals [4145]:
				xmin = 1261.4357
				xmax = 1261.4857
				text = "s"
			intervals [4146]:
				xmin = 1261.4857
				xmax = 1261.7857
				text = "first"
			intervals [4147]:
				xmin = 1261.7857
				xmax = 1262.1757
				text = "christian"
			intervals [4148]:
				xmin = 1262.1757
				xmax = 1262.5357
				text = "club"
			intervals [4149]:
				xmin = 1262.5357
				xmax = 1262.6057
				text = "we"
			intervals [4150]:
				xmin = 1262.6057
				xmax = 1262.7657
				text = "gonna"
			intervals [4151]:
				xmin = 1262.7657
				xmax = 1263.0457
				text = "start"
			intervals [4152]:
				xmin = 1263.0457
				xmax = 1263.1257
				text = "the"
			intervals [4153]:
				xmin = 1263.1257
				xmax = 1263.4357
				text = "christian"
			intervals [4154]:
				xmin = 1263.4357
				xmax = 1263.8157
				text = "club"
			intervals [4155]:
				xmin = 1263.8157
				xmax = 1264.1889
				text = ""
			intervals [4156]:
				xmin = 1264.1889
				xmax = 1264.4289
				text = "and"
			intervals [4157]:
				xmin = 1264.4289
				xmax = 1264.5989
				text = "my"
			intervals [4158]:
				xmin = 1264.5989
				xmax = 1264.8889
				text = "mother"
			intervals [4159]:
				xmin = 1264.8889
				xmax = 1265.0489
				text = "and"
			intervals [4160]:
				xmin = 1265.0489
				xmax = 1265.6489
				text = "again"
			intervals [4161]:
				xmin = 1265.6489
				xmax = 1265.6889
				text = ""
			intervals [4162]:
				xmin = 1265.6889
				xmax = 1266.5389
				text = "another"
			intervals [4163]:
				xmin = 1266.5389
				xmax = 1266.8779
				text = ""
			intervals [4164]:
				xmin = 1266.8779
				xmax = 1267.0579
				text = "i've"
			intervals [4165]:
				xmin = 1267.0579
				xmax = 1267.3079
				text = "been"
			intervals [4166]:
				xmin = 1267.3079
				xmax = 1267.6679
				text = "surrounded"
			intervals [4167]:
				xmin = 1267.6679
				xmax = 1267.7879
				text = "my"
			intervals [4168]:
				xmin = 1267.7879
				xmax = 1268.0379
				text = "great"
			intervals [4169]:
				xmin = 1268.0379
				xmax = 1268.3179
				text = "women"
			intervals [4170]:
				xmin = 1268.3179
				xmax = 1269.0178
				text = ""
			intervals [4171]:
				xmin = 1269.0178
				xmax = 1269.3278
				text = "present"
			intervals [4172]:
				xmin = 1269.3278
				xmax = 1269.6378
				text = "company"
			intervals [4173]:
				xmin = 1269.6378
				xmax = 1270.0278
				text = "included"
			intervals [4174]:
				xmin = 1270.0278
				xmax = 1270.7568
				text = ""
			intervals [4175]:
				xmin = 1270.7568
				xmax = 1271.4268
				text = "um"
			intervals [4176]:
				xmin = 1271.4268
				xmax = 1272.095
				text = ""
			intervals [4177]:
				xmin = 1272.095
				xmax = 1273.025
				text = "doctor"
			intervals [4178]:
				xmin = 1273.025
				xmax = 1273.4417
				text = ""
			intervals [4179]:
				xmin = 1273.4417
				xmax = 1274.5117
				text = "rdx"
			intervals [4180]:
				xmin = 1274.5117
				xmax = 1274.7292
				text = ""
			intervals [4181]:
				xmin = 1274.7292
				xmax = 1274.8992
				text = "was"
			intervals [4182]:
				xmin = 1274.8992
				xmax = 1275.3892
				text = "my"
			intervals [4183]:
				xmin = 1275.3892
				xmax = 1276.2355
				text = ""
			intervals [4184]:
				xmin = 1276.2355
				xmax = 1276.5555
				text = "tenth"
			intervals [4185]:
				xmin = 1276.5555
				xmax = 1276.6555
				text = "through"
			intervals [4186]:
				xmin = 1276.6555
				xmax = 1276.9755
				text = "twelfth"
			intervals [4187]:
				xmin = 1276.9755
				xmax = 1277.1755
				text = "grade"
			intervals [4188]:
				xmin = 1277.1755
				xmax = 1277.7155
				text = "principal"
			intervals [4189]:
				xmin = 1277.7155
				xmax = 1277.7955
				text = "at"
			intervals [4190]:
				xmin = 1277.7955
				xmax = 1278.2755
				text = "rdx"
			intervals [4191]:
				xmin = 1278.2755
				xmax = 1278.9412
				text = ""
			intervals [4192]:
				xmin = 1278.9412
				xmax = 1279.2912
				text = "and"
			intervals [4193]:
				xmin = 1279.2912
				xmax = 1279.3912
				text = "i"
			intervals [4194]:
				xmin = 1279.3912
				xmax = 1279.6912
				text = "remember"
			intervals [4195]:
				xmin = 1279.6912
				xmax = 1279.7712
				text = "the"
			intervals [4196]:
				xmin = 1279.7712
				xmax = 1279.9912
				text = "day"
			intervals [4197]:
				xmin = 1279.9912
				xmax = 1280.2212
				text = "sitting"
			intervals [4198]:
				xmin = 1280.2212
				xmax = 1280.2812
				text = "in"
			intervals [4199]:
				xmin = 1280.2812
				xmax = 1280.4312
				text = "her"
			intervals [4200]:
				xmin = 1280.4312
				xmax = 1280.7912
				text = "office"
			intervals [4201]:
				xmin = 1280.7912
				xmax = 1280.8912
				text = "in"
			intervals [4202]:
				xmin = 1280.8912
				xmax = 1281.2441
				text = ""
			intervals [4203]:
				xmin = 1281.2441
				xmax = 1281.4041
				text = "with"
			intervals [4204]:
				xmin = 1281.4041
				xmax = 1281.5541
				text = "my"
			intervals [4205]:
				xmin = 1281.5541
				xmax = 1281.8841
				text = "mother"
			intervals [4206]:
				xmin = 1281.8841
				xmax = 1282.3578
				text = ""
			intervals [4207]:
				xmin = 1282.3578
				xmax = 1282.4778
				text = "what"
			intervals [4208]:
				xmin = 1282.4778
				xmax = 1282.5078
				text = ""
			intervals [4209]:
				xmin = 1282.5078
				xmax = 1282.7078
				text = "what"
			intervals [4210]:
				xmin = 1282.7078
				xmax = 1283.0378
				text = "christian"
			intervals [4211]:
				xmin = 1283.0378
				xmax = 1283.2378
				text = "club"
			intervals [4212]:
				xmin = 1283.2378
				xmax = 1283.3978
				text = "you"
			intervals [4213]:
				xmin = 1283.3978
				xmax = 1283.7178
				text = "starting"
			intervals [4214]:
				xmin = 1283.7178
				xmax = 1284.9338
				text = ""
			intervals [4215]:
				xmin = 1284.9338
				xmax = 1285.3338
				text = "<unk>"
			intervals [4216]:
				xmin = 1285.3338
				xmax = 1285.4838
				text = ""
			intervals [4217]:
				xmin = 1285.4838
				xmax = 1285.6838
				text = "with"
			intervals [4218]:
				xmin = 1285.6838
				xmax = 1286.0138
				text = "that"
			intervals [4219]:
				xmin = 1286.0138
				xmax = 1286.0738
				text = ""
			intervals [4220]:
				xmin = 1286.0738
				xmax = 1286.2738
				text = "that"
			intervals [4221]:
				xmin = 1286.2738
				xmax = 1286.3138
				text = "s"
			intervals [4222]:
				xmin = 1286.3138
				xmax = 1286.5238
				text = "not"
			intervals [4223]:
				xmin = 1286.5238
				xmax = 1286.7338
				text = "gonna"
			intervals [4224]:
				xmin = 1286.7338
				xmax = 1287.0538
				text = "work"
			intervals [4225]:
				xmin = 1287.0538
				xmax = 1287.8862
				text = ""
			intervals [4226]:
				xmin = 1287.8862
				xmax = 1288.1762
				text = "and"
			intervals [4227]:
				xmin = 1288.1762
				xmax = 1288.7162
				text = "so"
			intervals [4228]:
				xmin = 1288.7162
				xmax = 1289.2526
				text = ""
			intervals [4229]:
				xmin = 1289.2526
				xmax = 1289.3126
				text = "no"
			intervals [4230]:
				xmin = 1289.3126
				xmax = 1289.5026
				text = "he"
			intervals [4231]:
				xmin = 1289.5026
				xmax = 1289.9126
				text = "wasn't"
			intervals [4232]:
				xmin = 1289.9126
				xmax = 1290.1458
				text = ""
			intervals [4233]:
				xmin = 1290.1458
				xmax = 1290.6058
				text = "mm-mm"
			intervals [4234]:
				xmin = 1290.6058
				xmax = 1290.7258
				text = "i"
			intervals [4235]:
				xmin = 1290.7258
				xmax = 1290.8858
				text = "think"
			intervals [4236]:
				xmin = 1290.8858
				xmax = 1290.9958
				text = "he"
			intervals [4237]:
				xmin = 1290.9958
				xmax = 1291.1358
				text = "was"
			intervals [4238]:
				xmin = 1291.1358
				xmax = 1291.2958
				text = "sitting"
			intervals [4239]:
				xmin = 1291.2958
				xmax = 1291.4058
				text = "over"
			intervals [4240]:
				xmin = 1291.4058
				xmax = 1291.4658
				text = "in"
			intervals [4241]:
				xmin = 1291.4658
				xmax = 1291.5458
				text = "the"
			intervals [4242]:
				xmin = 1291.5458
				xmax = 1291.9258
				text = "corner"
			intervals [4243]:
				xmin = 1291.9258
				xmax = 1292.2558
				text = "just"
			intervals [4244]:
				xmin = 1292.2558
				xmax = 1292.3658
				text = "you"
			intervals [4245]:
				xmin = 1292.3658
				xmax = 1292.4958
				text = "know"
			intervals [4246]:
				xmin = 1292.4958
				xmax = 1292.7958
				text = "sipping"
			intervals [4247]:
				xmin = 1292.7958
				xmax = 1292.9558
				text = "his"
			intervals [4248]:
				xmin = 1292.9558
				xmax = 1293.1758
				text = "tea"
			intervals [4249]:
				xmin = 1293.1758
				xmax = 1293.6158
				text = "or"
			intervals [4250]:
				xmin = 1293.6158
				xmax = 1293.6558
				text = "or"
			intervals [4251]:
				xmin = 1293.6558
				xmax = 1294.0158
				text = "saying"
			intervals [4252]:
				xmin = 1294.0158
				xmax = 1294.3458
				text = "no"
			intervals [4253]:
				xmin = 1294.3458
				xmax = 1294.5058
				text = "or"
			intervals [4254]:
				xmin = 1294.5058
				xmax = 1295.8872
				text = ""
			intervals [4255]:
				xmin = 1295.8872
				xmax = 1296.1372
				text = "mm-"
			intervals [4256]:
				xmin = 1296.1372
				xmax = 1296.2772
				text = "with"
			intervals [4257]:
				xmin = 1296.2772
				xmax = 1296.4272
				text = "them"
			intervals [4258]:
				xmin = 1296.4272
				xmax = 1296.8872
				text = "wafers"
			intervals [4259]:
				xmin = 1296.8872
				xmax = 1296.9572
				text = "he"
			intervals [4260]:
				xmin = 1296.9572
				xmax = 1297.1372
				text = "was"
			intervals [4261]:
				xmin = 1297.1372
				xmax = 1297.4472
				text = "breaking"
			intervals [4262]:
				xmin = 1297.4472
				xmax = 1297.6972
				text = "bread"
			intervals [4263]:
				xmin = 1297.6972
				xmax = 1297.8672
				text = "for"
			intervals [4264]:
				xmin = 1297.8672
				xmax = 1298.2372
				text = "me"
			intervals [4265]:
				xmin = 1298.2372
				xmax = 1298.4572
				text = "and"
			intervals [4266]:
				xmin = 1298.4572
				xmax = 1298.4872
				text = ""
			intervals [4267]:
				xmin = 1298.4872
				xmax = 1298.5972
				text = "he"
			intervals [4268]:
				xmin = 1298.5972
				xmax = 1298.7272
				text = "was"
			intervals [4269]:
				xmin = 1298.7272
				xmax = 1298.9072
				text = "getting"
			intervals [4270]:
				xmin = 1298.9072
				xmax = 1299.1272
				text = "that"
			intervals [4271]:
				xmin = 1299.1272
				xmax = 1299.4672
				text = "cup"
			intervals [4272]:
				xmin = 1299.4672
				xmax = 1299.4972
				text = ""
			intervals [4273]:
				xmin = 1299.4972
				xmax = 1299.8872
				text = "together"
			intervals [4274]:
				xmin = 1299.8872
				xmax = 1300.0472
				text = "cause"
			intervals [4275]:
				xmin = 1300.0472
				xmax = 1300.1272
				text = "i"
			intervals [4276]:
				xmin = 1300.1272
				xmax = 1300.3872
				text = "needed"
			intervals [4277]:
				xmin = 1300.3872
				xmax = 1300.8172
				text = "something"
			intervals [4278]:
				xmin = 1300.8172
				xmax = 1301.4496
				text = ""
			intervals [4279]:
				xmin = 1301.4496
				xmax = 1301.8196
				text = "um"
			intervals [4280]:
				xmin = 1301.8196
				xmax = 1301.8496
				text = ""
			intervals [4281]:
				xmin = 1301.8496
				xmax = 1301.9896
				text = "and"
			intervals [4282]:
				xmin = 1301.9896
				xmax = 1302.0496
				text = "i"
			intervals [4283]:
				xmin = 1302.0496
				xmax = 1302.4196
				text = "think"
			intervals [4284]:
				xmin = 1302.4196
				xmax = 1302.4496
				text = ""
			intervals [4285]:
				xmin = 1302.4496
				xmax = 1302.9296
				text = "everybody"
			intervals [4286]:
				xmin = 1302.9296
				xmax = 1303.0996
				text = "has"
			intervals [4287]:
				xmin = 1303.0996
				xmax = 1303.2196
				text = "that"
			intervals [4288]:
				xmin = 1303.2196
				xmax = 1303.5696
				text = "moment"
			intervals [4289]:
				xmin = 1303.5696
				xmax = 1304.1486
				text = ""
			intervals [4290]:
				xmin = 1304.1486
				xmax = 1304.5286
				text = "but"
			intervals [4291]:
				xmin = 1304.5286
				xmax = 1304.6888
				text = ""
			intervals [4292]:
				xmin = 1304.6888
				xmax = 1304.9488
				text = "that"
			intervals [4293]:
				xmin = 1304.9488
				xmax = 1305.0388
				text = ""
			intervals [4294]:
				xmin = 1305.0388
				xmax = 1305.2788
				text = "just"
			intervals [4295]:
				xmin = 1305.2788
				xmax = 1305.4188
				text = "was"
			intervals [4296]:
				xmin = 1305.4188
				xmax = 1305.5788
				text = "where"
			intervals [4297]:
				xmin = 1305.5788
				xmax = 1305.8288
				text = "mine"
			intervals [4298]:
				xmin = 1305.8288
				xmax = 1305.9888
				text = "was"
			intervals [4299]:
				xmin = 1305.9888
				xmax = 1306.0688
				text = "and"
			intervals [4300]:
				xmin = 1306.0688
				xmax = 1306.1588
				text = "i"
			intervals [4301]:
				xmin = 1306.1588
				xmax = 1306.2988
				text = "was"
			intervals [4302]:
				xmin = 1306.2988
				xmax = 1306.4788
				text = "just"
			intervals [4303]:
				xmin = 1306.4788
				xmax = 1306.7288
				text = "gung"
			intervals [4304]:
				xmin = 1306.7288
				xmax = 1307.0188
				text = "ho"
			intervals [4305]:
				xmin = 1307.0188
				xmax = 1307.4137
				text = ""
			intervals [4306]:
				xmin = 1307.4137
				xmax = 1307.5737
				text = "i"
			intervals [4307]:
				xmin = 1307.5737
				xmax = 1307.7237
				text = "was"
			intervals [4308]:
				xmin = 1307.7237
				xmax = 1308.1437
				text = "making"
			intervals [4309]:
				xmin = 1308.1437
				xmax = 1308.2737
				text = "and"
			intervals [4310]:
				xmin = 1308.2737
				xmax = 1308.3437
				text = "i"
			intervals [4311]:
				xmin = 1308.3437
				xmax = 1308.7237
				text = "still"
			intervals [4312]:
				xmin = 1308.7237
				xmax = 1308.9937
				text = "have"
			intervals [4313]:
				xmin = 1308.9937
				xmax = 1309.1537
				text = "them"
			intervals [4314]:
				xmin = 1309.1537
				xmax = 1309.1837
				text = "i"
			intervals [4315]:
				xmin = 1309.1837
				xmax = 1309.2937
				text = "have"
			intervals [4316]:
				xmin = 1309.2937
				xmax = 1309.4537
				text = "to"
			intervals [4317]:
				xmin = 1309.4537
				xmax = 1309.7014
				text = ""
			intervals [4318]:
				xmin = 1309.7014
				xmax = 1309.8514
				text = "bring"
			intervals [4319]:
				xmin = 1309.8514
				xmax = 1309.9814
				text = "you"
			intervals [4320]:
				xmin = 1309.9814
				xmax = 1310.1914
				text = "one"
			intervals [4321]:
				xmin = 1310.1914
				xmax = 1310.724
				text = ""
			intervals [4322]:
				xmin = 1310.724
				xmax = 1310.974
				text = "these"
			intervals [4323]:
				xmin = 1310.974
				xmax = 1311.284
				text = "things"
			intervals [4324]:
				xmin = 1311.284
				xmax = 1311.524
				text = "called"
			intervals [4325]:
				xmin = 1311.524
				xmax = 1312.034
				text = "spiritual"
			intervals [4326]:
				xmin = 1312.034
				xmax = 1312.474
				text = "vitamin"
			intervals [4327]:
				xmin = 1312.474
				xmax = 1312.8646
				text = ""
			intervals [4328]:
				xmin = 1312.8646
				xmax = 1312.9146
				text = "i"
			intervals [4329]:
				xmin = 1312.9146
				xmax = 1313.0246
				text = "mean"
			intervals [4330]:
				xmin = 1313.0246
				xmax = 1313.1146
				text = "i"
			intervals [4331]:
				xmin = 1313.1146
				xmax = 1313.2446
				text = "was"
			intervals [4332]:
				xmin = 1313.2446
				xmax = 1313.5846
				text = "serious"
			intervals [4333]:
				xmin = 1313.5846
				xmax = 1313.6746
				text = "i"
			intervals [4334]:
				xmin = 1313.6746
				xmax = 1313.7946
				text = "was"
			intervals [4335]:
				xmin = 1313.7946
				xmax = 1313.9146
				text = "gonna"
			intervals [4336]:
				xmin = 1313.9146
				xmax = 1314.0446
				text = "be"
			intervals [4337]:
				xmin = 1314.0446
				xmax = 1314.2646
				text = "it"
			intervals [4338]:
				xmin = 1314.2646
				xmax = 1314.4246
				text = "was"
			intervals [4339]:
				xmin = 1314.4246
				xmax = 1314.8746
				text = "me"
			intervals [4340]:
				xmin = 1314.8746
				xmax = 1315.1453
				text = ""
			intervals [4341]:
				xmin = 1315.1453
				xmax = 1315.3153
				text = "and"
			intervals [4342]:
				xmin = 1315.3153
				xmax = 1315.5453
				text = "my"
			intervals [4343]:
				xmin = 1315.5453
				xmax = 1315.7853
				text = "little"
			intervals [4344]:
				xmin = 1315.7853
				xmax = 1316.1353
				text = "purple"
			intervals [4345]:
				xmin = 1316.1353
				xmax = 1316.4753
				text = "bible"
			intervals [4346]:
				xmin = 1316.4753
				xmax = 1316.5853
				text = "that"
			intervals [4347]:
				xmin = 1316.5853
				xmax = 1316.8453
				text = "fell"
			intervals [4348]:
				xmin = 1316.8453
				xmax = 1317.0353
				text = "off"
			intervals [4349]:
				xmin = 1317.0353
				xmax = 1317.1153
				text = "the"
			intervals [4350]:
				xmin = 1317.1153
				xmax = 1317.5753
				text = "shelf"
			intervals [4351]:
				xmin = 1317.5753
				xmax = 1317.6053
				text = ""
			intervals [4352]:
				xmin = 1317.6053
				xmax = 1317.8053
				text = "and"
			intervals [4353]:
				xmin = 1317.8053
				xmax = 1317.9153
				text = "the"
			intervals [4354]:
				xmin = 1317.9153
				xmax = 1318.2753
				text = "lord"
			intervals [4355]:
				xmin = 1318.2753
				xmax = 1318.3553
				text = "and"
			intervals [4356]:
				xmin = 1318.3553
				xmax = 1318.4553
				text = "we"
			intervals [4357]:
				xmin = 1318.4553
				xmax = 1318.5853
				text = "was"
			intervals [4358]:
				xmin = 1318.5853
				xmax = 1318.7653
				text = "gonna"
			intervals [4359]:
				xmin = 1318.7653
				xmax = 1318.9153
				text = "go"
			intervals [4360]:
				xmin = 1318.9153
				xmax = 1319.4253
				text = "save"
			intervals [4361]:
				xmin = 1319.4253
				xmax = 1319.7305
				text = ""
			intervals [4362]:
				xmin = 1319.7305
				xmax = 1320.0905
				text = "rdx"
			intervals [4363]:
				xmin = 1320.0905
				xmax = 1320.1205
				text = ""
			intervals [4364]:
				xmin = 1320.1205
				xmax = 1320.2705
				text = "high"
			intervals [4365]:
				xmin = 1320.2705
				xmax = 1320.6805
				text = "school"
			intervals [4366]:
				xmin = 1320.6805
				xmax = 1321.1031
				text = ""
			intervals [4367]:
				xmin = 1321.1031
				xmax = 1321.5831
				text = "um"
			intervals [4368]:
				xmin = 1321.5831
				xmax = 1321.6231
				text = ""
			intervals [4369]:
				xmin = 1321.6231
				xmax = 1321.8331
				text = "and"
			intervals [4370]:
				xmin = 1321.8331
				xmax = 1322.1431
				text = "every"
			intervals [4371]:
				xmin = 1322.1431
				xmax = 1322.3831
				text = "night"
			intervals [4372]:
				xmin = 1322.3831
				xmax = 1322.5031
				text = "my"
			intervals [4373]:
				xmin = 1322.5031
				xmax = 1322.8431
				text = "mama"
			intervals [4374]:
				xmin = 1322.8431
				xmax = 1323.0331
				text = "bought"
			intervals [4375]:
				xmin = 1323.0331
				xmax = 1323.2531
				text = "me"
			intervals [4376]:
				xmin = 1323.2531
				xmax = 1323.3531
				text = "a"
			intervals [4377]:
				xmin = 1323.3531
				xmax = 1323.3831
				text = ""
			intervals [4378]:
				xmin = 1323.3831
				xmax = 1323.5831
				text = "this"
			intervals [4379]:
				xmin = 1323.5831
				xmax = 1323.6731
				text = "a"
			intervals [4380]:
				xmin = 1323.6731
				xmax = 1323.7931
				text = ""
			intervals [4381]:
				xmin = 1323.7931
				xmax = 1324.3931
				text = "old"
			intervals [4382]:
				xmin = 1324.3931
				xmax = 1324.4331
				text = ""
			intervals [4383]:
				xmin = 1324.4331
				xmax = 1325.0731
				text = "apple"
			intervals [4384]:
				xmin = 1325.0731
				xmax = 1325.2818
				text = ""
			intervals [4385]:
				xmin = 1325.2818
				xmax = 1325.6618
				text = "old"
			intervals [4386]:
				xmin = 1325.6618
				xmax = 1325.8618
				text = "like"
			intervals [4387]:
				xmin = 1325.8618
				xmax = 1325.9718
				text = ""
			intervals [4388]:
				xmin = 1325.9718
				xmax = 1326.3118
				text = "old"
			intervals [4389]:
				xmin = 1326.3118
				xmax = 1326.4718
				text = "the"
			intervals [4390]:
				xmin = 1326.4718
				xmax = 1326.6418
				text = "little"
			intervals [4391]:
				xmin = 1326.6418
				xmax = 1327.0918
				text = "box"
			intervals [4392]:
				xmin = 1327.0918
				xmax = 1327.3618
				text = "apple"
			intervals [4393]:
				xmin = 1327.3618
				xmax = 1327.8118
				text = "computer"
			intervals [4394]:
				xmin = 1327.8118
				xmax = 1328.1449
				text = ""
			intervals [4395]:
				xmin = 1328.1449
				xmax = 1328.2649
				text = "that"
			intervals [4396]:
				xmin = 1328.2649
				xmax = 1328.4249
				text = "had"
			intervals [4397]:
				xmin = 1328.4249
				xmax = 1328.5649
				text = "the"
			intervals [4398]:
				xmin = 1328.5649
				xmax = 1329.0749
				text = "rainbow"
			intervals [4399]:
				xmin = 1329.0749
				xmax = 1329.3849
				text = "apple"
			intervals [4400]:
				xmin = 1329.3849
				xmax = 1329.5949
				text = "on"
			intervals [4401]:
				xmin = 1329.5949
				xmax = 1329.6649
				text = "it"
			intervals [4402]:
				xmin = 1329.6649
				xmax = 1329.8031
				text = ""
			intervals [4403]:
				xmin = 1329.8031
				xmax = 1330.1031
				text = "funny"
			intervals [4404]:
				xmin = 1330.1031
				xmax = 1330.576
				text = ""
			intervals [4405]:
				xmin = 1330.576
				xmax = 1330.806
				text = "the"
			intervals [4406]:
				xmin = 1330.806
				xmax = 1330.896
				text = ""
			intervals [4407]:
				xmin = 1330.896
				xmax = 1331.266
				text = "irony"
			intervals [4408]:
				xmin = 1331.266
				xmax = 1331.346
				text = "of"
			intervals [4409]:
				xmin = 1331.346
				xmax = 1331.526
				text = "that"
			intervals [4410]:
				xmin = 1331.526
				xmax = 1332.3125
				text = ""
			intervals [4411]:
				xmin = 1332.3125
				xmax = 1332.9225
				text = "um"
			intervals [4412]:
				xmin = 1332.9225
				xmax = 1334.2008
				text = ""
			intervals [4413]:
				xmin = 1334.2008
				xmax = 1334.9808
				text = "<unk>"
			intervals [4414]:
				xmin = 1334.9808
				xmax = 1337.0713
				text = ""
			intervals [4415]:
				xmin = 1337.0713
				xmax = 1337.1413
				text = "so"
			intervals [4416]:
				xmin = 1337.1413
				xmax = 1337.1713
				text = "i"
			intervals [4417]:
				xmin = 1337.1713
				xmax = 1337.3513
				text = "would"
			intervals [4418]:
				xmin = 1337.3513
				xmax = 1337.5413
				text = "print"
			intervals [4419]:
				xmin = 1337.5413
				xmax = 1338.1513
				text = ""
			intervals [4420]:
				xmin = 1338.1513
				xmax = 1338.6513
				text = "<unk>"
			intervals [4421]:
				xmin = 1338.6513
				xmax = 1339.3847
				text = ""
			intervals [4422]:
				xmin = 1339.3847
				xmax = 1339.5447
				text = "i"
			intervals [4423]:
				xmin = 1339.5447
				xmax = 1339.7047
				text = "would"
			intervals [4424]:
				xmin = 1339.7047
				xmax = 1339.9047
				text = "print"
			intervals [4425]:
				xmin = 1339.9047
				xmax = 1340.1147
				text = "these"
			intervals [4426]:
				xmin = 1340.1147
				xmax = 1340.2147
				text = "i"
			intervals [4427]:
				xmin = 1340.2147
				xmax = 1340.4747
				text = "made"
			intervals [4428]:
				xmin = 1340.4747
				xmax = 1340.6147
				text = "these"
			intervals [4429]:
				xmin = 1340.6147
				xmax = 1340.8647
				text = "little"
			intervals [4430]:
				xmin = 1340.8647
				xmax = 1341.2147
				text = "things"
			intervals [4431]:
				xmin = 1341.2147
				xmax = 1341.4147
				text = "on"
			intervals [4432]:
				xmin = 1341.4147
				xmax = 1341.7547
				text = "print"
			intervals [4433]:
				xmin = 1341.7547
				xmax = 1342.1647
				text = "shop"
			intervals [4434]:
				xmin = 1342.1647
				xmax = 1342.8013
				text = ""
			intervals [4435]:
				xmin = 1342.8013
				xmax = 1342.9513
				text = "and"
			intervals [4436]:
				xmin = 1342.9513
				xmax = 1343.0513
				text = "there"
			intervals [4437]:
				xmin = 1343.0513
				xmax = 1343.1813
				text = "was"
			intervals [4438]:
				xmin = 1343.1813
				xmax = 1343.2413
				text = "a"
			intervals [4439]:
				xmin = 1343.2413
				xmax = 1343.6213
				text = "little"
			intervals [4440]:
				xmin = 1343.6213
				xmax = 1343.9613
				text = "greeting"
			intervals [4441]:
				xmin = 1343.9613
				xmax = 1344.3013
				text = "card"
			intervals [4442]:
				xmin = 1344.3013
				xmax = 1344.5113
				text = "thing"
			intervals [4443]:
				xmin = 1344.5113
				xmax = 1344.6113
				text = "but"
			intervals [4444]:
				xmin = 1344.6113
				xmax = 1344.6713
				text = "it"
			intervals [4445]:
				xmin = 1344.6713
				xmax = 1344.7813
				text = "was"
			intervals [4446]:
				xmin = 1344.7813
				xmax = 1344.8313
				text = "a"
			intervals [4447]:
				xmin = 1344.8313
				xmax = 1345.2213
				text = "spiritual"
			intervals [4448]:
				xmin = 1345.2213
				xmax = 1345.6813
				text = "vitamin"
			intervals [4449]:
				xmin = 1345.6813
				xmax = 1345.7113
				text = ""
			intervals [4450]:
				xmin = 1345.7113
				xmax = 1345.9113
				text = "and"
			intervals [4451]:
				xmin = 1345.9113
				xmax = 1345.9413
				text = ""
			intervals [4452]:
				xmin = 1345.9413
				xmax = 1346.4213
				text = "every"
			intervals [4453]:
				xmin = 1346.4213
				xmax = 1346.5613
				text = "on"
			intervals [4454]:
				xmin = 1346.5613
				xmax = 1346.6713
				text = "the"
			intervals [4455]:
				xmin = 1346.6713
				xmax = 1347.0613
				text = "front"
			intervals [4456]:
				xmin = 1347.0613
				xmax = 1347.7032
				text = ""
			intervals [4457]:
				xmin = 1347.7032
				xmax = 1347.9132
				text = "it"
			intervals [4458]:
				xmin = 1347.9132
				xmax = 1348.5132
				text = "said"
			intervals [4459]:
				xmin = 1348.5132
				xmax = 1348.802
				text = ""
			intervals [4460]:
				xmin = 1348.802
				xmax = 1348.982
				text = "you"
			intervals [4461]:
				xmin = 1348.982
				xmax = 1349.312
				text = "were"
			intervals [4462]:
				xmin = 1349.312
				xmax = 1349.472
				text = ""
			intervals [4463]:
				xmin = 1349.472
				xmax = 1349.642
				text = "you"
			intervals [4464]:
				xmin = 1349.642
				xmax = 1349.762
				text = "were"
			intervals [4465]:
				xmin = 1349.762
				xmax = 1350.222
				text = "destined"
			intervals [4466]:
				xmin = 1350.222
				xmax = 1350.402
				text = "for"
			intervals [4467]:
				xmin = 1350.402
				xmax = 1351.152
				text = "greatness"
			intervals [4468]:
				xmin = 1351.152
				xmax = 1351.5958
				text = ""
			intervals [4469]:
				xmin = 1351.5958
				xmax = 1351.8658
				text = "here"
			intervals [4470]:
				xmin = 1351.8658
				xmax = 1351.9258
				text = "s"
			intervals [4471]:
				xmin = 1351.9258
				xmax = 1352.1458
				text = "your"
			intervals [4472]:
				xmin = 1352.1458
				xmax = 1352.5258
				text = "daily"
			intervals [4473]:
				xmin = 1352.5258
				xmax = 1352.9458
				text = "spiritual"
			intervals [4474]:
				xmin = 1352.9458
				xmax = 1353.0858
				text = "vit-"
			intervals [4475]:
				xmin = 1353.0858
				xmax = 1353.1758
				text = "i"
			intervals [4476]:
				xmin = 1353.1758
				xmax = 1353.3858
				text = "was"
			intervals [4477]:
				xmin = 1353.3858
				xmax = 1353.6302
				text = ""
			intervals [4478]:
				xmin = 1353.6302
				xmax = 1353.9002
				text = "proud"
			intervals [4479]:
				xmin = 1353.9002
				xmax = 1353.9602
				text = "of"
			intervals [4480]:
				xmin = 1353.9602
				xmax = 1354.1002
				text = "my"
			intervals [4481]:
				xmin = 1354.1002
				xmax = 1354.5502
				text = "title"
			intervals [4482]:
				xmin = 1354.5502
				xmax = 1354.6202
				text = "<unk>"
			intervals [4483]:
				xmin = 1354.6202
				xmax = 1354.7102
				text = "here"
			intervals [4484]:
				xmin = 1354.7102
				xmax = 1354.7702
				text = "s"
			intervals [4485]:
				xmin = 1354.7702
				xmax = 1354.9402
				text = "your"
			intervals [4486]:
				xmin = 1354.9402
				xmax = 1355.2702
				text = "daily"
			intervals [4487]:
				xmin = 1355.2702
				xmax = 1355.6502
				text = "spiritual"
			intervals [4488]:
				xmin = 1355.6502
				xmax = 1356.0002
				text = "vitamin"
			intervals [4489]:
				xmin = 1356.0002
				xmax = 1356.2602
				text = "from"
			intervals [4490]:
				xmin = 1356.2602
				xmax = 1356.7202
				text = "minister"
			intervals [4491]:
				xmin = 1356.7202
				xmax = 1358.0302
				text = "rdx"
			intervals [4492]:
				xmin = 1358.0302
				xmax = 1358.2998
				text = ""
			intervals [4493]:
				xmin = 1358.2998
				xmax = 1358.4498
				text = "i"
			intervals [4494]:
				xmin = 1358.4498
				xmax = 1358.5598
				text = "d"
			intervals [4495]:
				xmin = 1358.5598
				xmax = 1358.9898
				text = "started"
			intervals [4496]:
				xmin = 1358.9898
				xmax = 1359.0498
				text = "a"
			intervals [4497]:
				xmin = 1359.0498
				xmax = 1359.3298
				text = "group"
			intervals [4498]:
				xmin = 1359.3298
				xmax = 1359.5498
				text = "from"
			intervals [4499]:
				xmin = 1359.5498
				xmax = 1359.7598
				text = "new"
			intervals [4500]:
				xmin = 1359.7598
				xmax = 1360.3098
				text = "faith"
			intervals [4501]:
				xmin = 1360.3098
				xmax = 1360.3598
				text = ""
			intervals [4502]:
				xmin = 1360.3598
				xmax = 1361.2498
				text = "ministries"
			intervals [4503]:
				xmin = 1361.2498
				xmax = 1361.8609
				text = ""
			intervals [4504]:
				xmin = 1361.8609
				xmax = 1361.8909
				text = "i"
			intervals [4505]:
				xmin = 1361.8909
				xmax = 1362.0409
				text = "had"
			intervals [4506]:
				xmin = 1362.0409
				xmax = 1362.1809
				text = "the"
			intervals [4507]:
				xmin = 1362.1809
				xmax = 1362.2109
				text = ""
			intervals [4508]:
				xmin = 1362.2109
				xmax = 1362.5709
				text = "date"
			intervals [4509]:
				xmin = 1362.5709
				xmax = 1362.7809
				text = "on"
			intervals [4510]:
				xmin = 1362.7809
				xmax = 1362.9309
				text = "it"
			intervals [4511]:
				xmin = 1362.9309
				xmax = 1362.9609
				text = ""
			intervals [4512]:
				xmin = 1362.9609
				xmax = 1363.1009
				text = "i"
			intervals [4513]:
				xmin = 1363.1009
				xmax = 1363.3809
				text = "put"
			intervals [4514]:
				xmin = 1363.3809
				xmax = 1363.4109
				text = ""
			intervals [4515]:
				xmin = 1363.4109
				xmax = 1363.7209
				text = "little"
			intervals [4516]:
				xmin = 1363.7209
				xmax = 1364.6509
				text = "star"
			intervals [4517]:
				xmin = 1364.6509
				xmax = 1365.2309
				text = "stickers"
			intervals [4518]:
				xmin = 1365.2309
				xmax = 1365.4109
				text = "on"
			intervals [4519]:
				xmin = 1365.4109
				xmax = 1365.5909
				text = "it"
			intervals [4520]:
				xmin = 1365.5909
				xmax = 1366.0059
				text = ""
			intervals [4521]:
				xmin = 1366.0059
				xmax = 1366.1859
				text = "and"
			intervals [4522]:
				xmin = 1366.1859
				xmax = 1366.2159
				text = ""
			intervals [4523]:
				xmin = 1366.2159
				xmax = 1367.0459
				text = "inside"
			intervals [4524]:
				xmin = 1367.0459
				xmax = 1367.1859
				text = "there"
			intervals [4525]:
				xmin = 1367.1859
				xmax = 1367.3059
				text = "will"
			intervals [4526]:
				xmin = 1367.3059
				xmax = 1367.4659
				text = "be"
			intervals [4527]:
				xmin = 1367.4659
				xmax = 1367.5159
				text = "a"
			intervals [4528]:
				xmin = 1367.5159
				xmax = 1367.8559
				text = "scripture"
			intervals [4529]:
				xmin = 1367.8559
				xmax = 1367.9259
				text = "at"
			intervals [4530]:
				xmin = 1367.9259
				xmax = 1368.0159
				text = "the"
			intervals [4531]:
				xmin = 1368.0159
				xmax = 1368.3559
				text = "top"
			intervals [4532]:
				xmin = 1368.3559
				xmax = 1368.4159
				text = ""
			intervals [4533]:
				xmin = 1368.4159
				xmax = 1368.5959
				text = "and"
			intervals [4534]:
				xmin = 1368.5959
				xmax = 1368.6659
				text = "a"
			intervals [4535]:
				xmin = 1368.6659
				xmax = 1368.8459
				text = "little"
			intervals [4536]:
				xmin = 1368.8459
				xmax = 1369.1959
				text = "message"
			intervals [4537]:
				xmin = 1369.1959
				xmax = 1369.2559
				text = "it"
			intervals [4538]:
				xmin = 1369.2559
				xmax = 1369.4059
				text = "was"
			intervals [4539]:
				xmin = 1369.4059
				xmax = 1369.6059
				text = "like"
			intervals [4540]:
				xmin = 1369.6059
				xmax = 1369.6959
				text = "the"
			intervals [4541]:
				xmin = 1369.6959
				xmax = 1369.9059
				text = "little"
			intervals [4542]:
				xmin = 1369.9059
				xmax = 1370.2159
				text = "daily"
			intervals [4543]:
				xmin = 1370.2159
				xmax = 1370.5859
				text = "bread"
			intervals [4544]:
				xmin = 1370.5859
				xmax = 1371.1234
				text = ""
			intervals [4545]:
				xmin = 1371.1234
				xmax = 1371.2634
				text = "and"
			intervals [4546]:
				xmin = 1371.2634
				xmax = 1371.3834
				text = "on"
			intervals [4547]:
				xmin = 1371.3834
				xmax = 1371.4934
				text = "the"
			intervals [4548]:
				xmin = 1371.4934
				xmax = 1371.7834
				text = "back"
			intervals [4549]:
				xmin = 1371.7834
				xmax = 1371.8834
				text = "i"
			intervals [4550]:
				xmin = 1371.8834
				xmax = 1371.9234
				text = "d"
			intervals [4551]:
				xmin = 1371.9234
				xmax = 1372.1034
				text = "have"
			intervals [4552]:
				xmin = 1372.1034
				xmax = 1372.1334
				text = "a"
			intervals [4553]:
				xmin = 1372.1334
				xmax = 1372.3634
				text = "little"
			intervals [4554]:
				xmin = 1372.3634
				xmax = 1372.6634
				text = "quote"
			intervals [4555]:
				xmin = 1372.6634
				xmax = 1374.122
				text = ""
			intervals [4556]:
				xmin = 1374.122
				xmax = 1374.422
				text = "passing"
			intervals [4557]:
				xmin = 1374.422
				xmax = 1374.512
				text = "'em"
			intervals [4558]:
				xmin = 1374.512
				xmax = 1374.752
				text = "out"
			intervals [4559]:
				xmin = 1374.752
				xmax = 1375.0194
				text = ""
			intervals [4560]:
				xmin = 1375.0194
				xmax = 1375.2294
				text = "e"
			intervals [4561]:
				xmin = 1375.2294
				xmax = 1375.2594
				text = ""
			intervals [4562]:
				xmin = 1375.2594
				xmax = 1375.6294
				text = "every"
			intervals [4563]:
				xmin = 1375.6294
				xmax = 1376.1494
				text = "morning"
			intervals [4564]:
				xmin = 1376.1494
				xmax = 1376.3494
				text = "my"
			intervals [4565]:
				xmin = 1376.3494
				xmax = 1376.6894
				text = "junior"
			intervals [4566]:
				xmin = 1376.6894
				xmax = 1376.8594
				text = "my"
			intervals [4567]:
				xmin = 1376.8594
				xmax = 1377.2094
				text = "senior"
			intervals [4568]:
				xmin = 1377.2094
				xmax = 1377.4694
				text = "year"
			intervals [4569]:
				xmin = 1377.4694
				xmax = 1377.6694
				text = "and"
			intervals [4570]:
				xmin = 1377.6694
				xmax = 1378.0694
				text = "people"
			intervals [4571]:
				xmin = 1378.0694
				xmax = 1378.3594
				text = "got"
			intervals [4572]:
				xmin = 1378.3594
				xmax = 1379.1594
				text = "mad"
			intervals [4573]:
				xmin = 1379.1594
				xmax = 1383.6082
				text = ""
			intervals [4574]:
				xmin = 1383.6082
				xmax = 1383.7782
				text = "we"
			intervals [4575]:
				xmin = 1383.7782
				xmax = 1383.9582
				text = "had"
			intervals [4576]:
				xmin = 1383.9582
				xmax = 1384.0482
				text = "the"
			intervals [4577]:
				xmin = 1384.0482
				xmax = 1384.0782
				text = ""
			intervals [4578]:
				xmin = 1384.0782
				xmax = 1384.2082
				text = "you"
			intervals [4579]:
				xmin = 1384.2082
				xmax = 1384.3782
				text = "know"
			intervals [4580]:
				xmin = 1384.3782
				xmax = 1384.4482
				text = "and"
			intervals [4581]:
				xmin = 1384.4482
				xmax = 1384.5282
				text = "it"
			intervals [4582]:
				xmin = 1384.5282
				xmax = 1384.6782
				text = "was"
			intervals [4583]:
				xmin = 1384.6782
				xmax = 1384.7082
				text = ""
			intervals [4584]:
				xmin = 1384.7082
				xmax = 1384.8582
				text = "and"
			intervals [4585]:
				xmin = 1384.8582
				xmax = 1384.9482
				text = "i"
			intervals [4586]:
				xmin = 1384.9482
				xmax = 1385.3582
				text = "didn't"
			intervals [4587]:
				xmin = 1385.3582
				xmax = 1386.0082
				text = "realize"
			intervals [4588]:
				xmin = 1386.0082
				xmax = 1386.7382
				text = "until"
			intervals [4589]:
				xmin = 1386.7382
				xmax = 1387.1594
				text = ""
			intervals [4590]:
				xmin = 1387.1594
				xmax = 1387.3394
				text = "i"
			intervals [4591]:
				xmin = 1387.3394
				xmax = 1388.3194
				text = "graduated"
			intervals [4592]:
				xmin = 1388.3194
				xmax = 1389.2589
				text = ""
			intervals [4593]:
				xmin = 1389.2589
				xmax = 1389.6489
				text = "how"
			intervals [4594]:
				xmin = 1389.6489
				xmax = 1389.8072
				text = ""
			intervals [4595]:
				xmin = 1389.8072
				xmax = 1389.9972
				text = "what"
			intervals [4596]:
				xmin = 1389.9972
				xmax = 1390.1072
				text = "the"
			intervals [4597]:
				xmin = 1390.1072
				xmax = 1390.1372
				text = ""
			intervals [4598]:
				xmin = 1390.1372
				xmax = 1390.5772
				text = "impact"
			intervals [4599]:
				xmin = 1390.5772
				xmax = 1390.9372
				text = "was"
			intervals [4600]:
				xmin = 1390.9372
				xmax = 1391.2518
				text = ""
			intervals [4601]:
				xmin = 1391.2518
				xmax = 1391.4518
				text = "and"
			intervals [4602]:
				xmin = 1391.4518
				xmax = 1391.6618
				text = "not"
			intervals [4603]:
				xmin = 1391.6618
				xmax = 1391.9318
				text = "until"
			intervals [4604]:
				xmin = 1391.9318
				xmax = 1392.0118
				text = "a"
			intervals [4605]:
				xmin = 1392.0118
				xmax = 1392.5018
				text = "year"
			intervals [4606]:
				xmin = 1392.5018
				xmax = 1392.9118
				text = "ago"
			intervals [4607]:
				xmin = 1392.9118
				xmax = 1393.4832
				text = ""
			intervals [4608]:
				xmin = 1393.4832
				xmax = 1393.6932
				text = "one"
			intervals [4609]:
				xmin = 1393.6932
				xmax = 1393.7632
				text = "of"
			intervals [4610]:
				xmin = 1393.7632
				xmax = 1393.9632
				text = "my"
			intervals [4611]:
				xmin = 1393.9632
				xmax = 1394.3932
				text = "friends"
			intervals [4612]:
				xmin = 1394.3932
				xmax = 1394.5732
				text = "took"
			intervals [4613]:
				xmin = 1394.5732
				xmax = 1394.6632
				text = "a"
			intervals [4614]:
				xmin = 1394.6632
				xmax = 1395.1032
				text = "picture"
			intervals [4615]:
				xmin = 1395.1032
				xmax = 1395.4823
				text = ""
			intervals [4616]:
				xmin = 1395.4823
				xmax = 1395.7023
				text = "of"
			intervals [4617]:
				xmin = 1395.7023
				xmax = 1395.9023
				text = "one"
			intervals [4618]:
				xmin = 1395.9023
				xmax = 1396.1023
				text = "she"
			intervals [4619]:
				xmin = 1396.1023
				xmax = 1396.4223
				text = "kept"
			intervals [4620]:
				xmin = 1396.4223
				xmax = 1396.6123
				text = "from"
			intervals [4621]:
				xmin = 1396.6123
				xmax = 1396.7923
				text = "the"
			intervals [4622]:
				xmin = 1396.7923
				xmax = 1397.2623
				text = "last"
			intervals [4623]:
				xmin = 1397.2623
				xmax = 1397.5123
				text = "my"
			intervals [4624]:
				xmin = 1397.5123
				xmax = 1397.9123
				text = "last"
			intervals [4625]:
				xmin = 1397.9123
				xmax = 1398.2523
				text = "day"
			intervals [4626]:
				xmin = 1398.2523
				xmax = 1398.6033
				text = ""
			intervals [4627]:
				xmin = 1398.6033
				xmax = 1398.9033
				text = "last"
			intervals [4628]:
				xmin = 1398.9033
				xmax = 1399.0133
				text = "day"
			intervals [4629]:
				xmin = 1399.0133
				xmax = 1399.1133
				text = "i"
			intervals [4630]:
				xmin = 1399.1133
				xmax = 1399.2633
				text = "did"
			intervals [4631]:
				xmin = 1399.2633
				xmax = 1399.3333
				text = "a"
			intervals [4632]:
				xmin = 1399.3333
				xmax = 1399.7033
				text = "whole"
			intervals [4633]:
				xmin = 1399.7033
				xmax = 1400.1433
				text = "sheet"
			intervals [4634]:
				xmin = 1400.1433
				xmax = 1401.0637
				text = ""
			intervals [4635]:
				xmin = 1401.0637
				xmax = 1401.1037
				text = "i"
			intervals [4636]:
				xmin = 1401.1037
				xmax = 1401.3137
				text = "said"
			intervals [4637]:
				xmin = 1401.3137
				xmax = 1401.4037
				text = "we"
			intervals [4638]:
				xmin = 1401.4037
				xmax = 1401.5937
				text = "gonna"
			intervals [4639]:
				xmin = 1401.5937
				xmax = 1401.7937
				text = "go"
			intervals [4640]:
				xmin = 1401.7937
				xmax = 1402.0037
				text = "out"
			intervals [4641]:
				xmin = 1402.0037
				xmax = 1402.1137
				text = "in"
			intervals [4642]:
				xmin = 1402.1137
				xmax = 1402.7737
				text = "style"
			intervals [4643]:
				xmin = 1402.7737
				xmax = 1403.3926
				text = ""
			intervals [4644]:
				xmin = 1403.3926
				xmax = 1403.5726
				text = "and"
			intervals [4645]:
				xmin = 1403.5726
				xmax = 1403.7226
				text = "she"
			intervals [4646]:
				xmin = 1403.7226
				xmax = 1403.9426
				text = "took"
			intervals [4647]:
				xmin = 1403.9426
				xmax = 1404.0326
				text = "a"
			intervals [4648]:
				xmin = 1404.0326
				xmax = 1404.4026
				text = "picture"
			intervals [4649]:
				xmin = 1404.4026
				xmax = 1404.5526
				text = "that"
			intervals [4650]:
				xmin = 1404.5526
				xmax = 1404.7226
				text = "she"
			intervals [4651]:
				xmin = 1404.7226
				xmax = 1405.0326
				text = "still"
			intervals [4652]:
				xmin = 1405.0326
				xmax = 1405.2926
				text = "had"
			intervals [4653]:
				xmin = 1405.2926
				xmax = 1405.4326
				text = "it"
			intervals [4654]:
				xmin = 1405.4326
				xmax = 1406.0956
				text = ""
			intervals [4655]:
				xmin = 1406.0956
				xmax = 1406.2656
				text = "and"
			intervals [4656]:
				xmin = 1406.2656
				xmax = 1406.6456
				text = "posted"
			intervals [4657]:
				xmin = 1406.6456
				xmax = 1406.7056
				text = "it"
			intervals [4658]:
				xmin = 1406.7056
				xmax = 1406.7956
				text = "on"
			intervals [4659]:
				xmin = 1406.7956
				xmax = 1407.2456
				text = "facebook"
			intervals [4660]:
				xmin = 1407.2456
				xmax = 1407.3056
				text = "and"
			intervals [4661]:
				xmin = 1407.3056
				xmax = 1407.3656
				text = "she"
			intervals [4662]:
				xmin = 1407.3656
				xmax = 1407.3956
				text = "s"
			intervals [4663]:
				xmin = 1407.3956
				xmax = 1407.5456
				text = "like"
			intervals [4664]:
				xmin = 1407.5456
				xmax = 1407.6456
				text = "i"
			intervals [4665]:
				xmin = 1407.6456
				xmax = 1407.8856
				text = "still"
			intervals [4666]:
				xmin = 1407.8856
				xmax = 1408.0656
				text = "have"
			intervals [4667]:
				xmin = 1408.0656
				xmax = 1408.3056
				text = "this"
			intervals [4668]:
				xmin = 1408.3056
				xmax = 1408.8156
				text = "remember"
			intervals [4669]:
				xmin = 1408.8156
				xmax = 1408.9556
				text = ""
			intervals [4670]:
				xmin = 1408.9556
				xmax = 1409.0256
				text = "you"
			intervals [4671]:
				xmin = 1409.0256
				xmax = 1409.2156
				text = "know"
			intervals [4672]:
				xmin = 1409.2156
				xmax = 1409.3056
				text = "when"
			intervals [4673]:
				xmin = 1409.3056
				xmax = 1409.4456
				text = "we"
			intervals [4674]:
				xmin = 1409.4456
				xmax = 1409.5356
				text = ""
			intervals [4675]:
				xmin = 1409.5356
				xmax = 1409.7256
				text = "when"
			intervals [4676]:
				xmin = 1409.7256
				xmax = 1409.8756
				text = "you"
			intervals [4677]:
				xmin = 1409.8756
				xmax = 1410.1056
				text = "did"
			intervals [4678]:
				xmin = 1410.1056
				xmax = 1410.5056
				text = "these"
			intervals [4679]:
				xmin = 1410.5056
				xmax = 1410.8145
				text = ""
			intervals [4680]:
				xmin = 1410.8145
				xmax = 1411.0345
				text = "that"
			intervals [4681]:
				xmin = 1411.0345
				xmax = 1411.0645
				text = ""
			intervals [4682]:
				xmin = 1411.0645
				xmax = 1411.1845
				text = "you"
			intervals [4683]:
				xmin = 1411.1845
				xmax = 1411.3245
				text = "know"
			intervals [4684]:
				xmin = 1411.3245
				xmax = 1411.5445
				text = "that"
			intervals [4685]:
				xmin = 1411.5445
				xmax = 1411.6445
				text = ""
			intervals [4686]:
				xmin = 1411.6445
				xmax = 1411.7545
				text = "m-"
			intervals [4687]:
				xmin = 1411.7545
				xmax = 1411.8245
				text = ""
			intervals [4688]:
				xmin = 1411.8245
				xmax = 1412.1145
				text = "made"
			intervals [4689]:
				xmin = 1412.1145
				xmax = 1412.1845
				text = "a"
			intervals [4690]:
				xmin = 1412.1845
				xmax = 1412.5945
				text = "difference"
			intervals [4691]:
				xmin = 1412.5945
				xmax = 1412.7145
				text = "blah"
			intervals [4692]:
				xmin = 1412.7145
				xmax = 1412.8145
				text = "blah"
			intervals [4693]:
				xmin = 1412.8145
				xmax = 1413.0645
				text = "blah"
			intervals [4694]:
				xmin = 1413.0645
				xmax = 1413.2345
				text = "blah"
			intervals [4695]:
				xmin = 1413.2345
				xmax = 1413.3245
				text = "blah"
			intervals [4696]:
				xmin = 1413.3245
				xmax = 1414.7027
				text = ""
			intervals [4697]:
				xmin = 1414.7027
				xmax = 1414.8427
				text = "so"
			intervals [4698]:
				xmin = 1414.8427
				xmax = 1414.9027
				text = "i"
			intervals [4699]:
				xmin = 1414.9027
				xmax = 1415.0627
				text = "think"
			intervals [4700]:
				xmin = 1415.0627
				xmax = 1415.1527
				text = "it"
			intervals [4701]:
				xmin = 1415.1527
				xmax = 1415.3127
				text = "was"
			intervals [4702]:
				xmin = 1415.3127
				xmax = 1415.5727
				text = "around"
			intervals [4703]:
				xmin = 1415.5727
				xmax = 1415.6627
				text = "that"
			intervals [4704]:
				xmin = 1415.6627
				xmax = 1415.8627
				text = "time"
			intervals [4705]:
				xmin = 1415.8627
				xmax = 1415.9027
				text = "i"
			intervals [4706]:
				xmin = 1415.9027
				xmax = 1416.0427
				text = "was"
			intervals [4707]:
				xmin = 1416.0427
				xmax = 1416.2527
				text = "really"
			intervals [4708]:
				xmin = 1416.2527
				xmax = 1416.6827
				text = "grappling"
			intervals [4709]:
				xmin = 1416.6827
				xmax = 1417.1427
				text = "with"
			intervals [4710]:
				xmin = 1417.1427
				xmax = 1417.667
				text = ""
			intervals [4711]:
				xmin = 1417.667
				xmax = 1418.037
				text = "yeah"
			intervals [4712]:
				xmin = 1418.037
				xmax = 1418.067
				text = ""
			intervals [4713]:
				xmin = 1418.067
				xmax = 1418.277
				text = "art"
			intervals [4714]:
				xmin = 1418.277
				xmax = 1418.457
				text = "thing"
			intervals [4715]:
				xmin = 1418.457
				xmax = 1418.587
				text = "is"
			intervals [4716]:
				xmin = 1418.587
				xmax = 1419.107
				text = "cool"
			intervals [4717]:
				xmin = 1419.107
				xmax = 1419.157
				text = ""
			intervals [4718]:
				xmin = 1419.157
				xmax = 1419.387
				text = "but"
			intervals [4719]:
				xmin = 1419.387
				xmax = 1419.447
				text = ""
			intervals [4720]:
				xmin = 1419.447
				xmax = 1419.607
				text = "that"
			intervals [4721]:
				xmin = 1419.607
				xmax = 1419.677
				text = "s"
			intervals [4722]:
				xmin = 1419.677
				xmax = 1419.847
				text = "not"
			intervals [4723]:
				xmin = 1419.847
				xmax = 1419.977
				text = "what"
			intervals [4724]:
				xmin = 1419.977
				xmax = 1420.037
				text = "i"
			intervals [4725]:
				xmin = 1420.037
				xmax = 1420.257
				text = "wanna"
			intervals [4726]:
				xmin = 1420.257
				xmax = 1420.417
				text = "do"
			intervals [4727]:
				xmin = 1420.417
				xmax = 1420.6694
				text = ""
			intervals [4728]:
				xmin = 1420.6694
				xmax = 1420.7594
				text = "i"
			intervals [4729]:
				xmin = 1420.7594
				xmax = 1421.0094
				text = "want"
			intervals [4730]:
				xmin = 1421.0094
				xmax = 1421.1194
				text = ""
			intervals [4731]:
				xmin = 1421.1194
				xmax = 1421.2794
				text = "to"
			intervals [4732]:
				xmin = 1421.2794
				xmax = 1421.4894
				text = "help"
			intervals [4733]:
				xmin = 1421.4894
				xmax = 1421.9094
				text = "people"
			intervals [4734]:
				xmin = 1421.9094
				xmax = 1422.371
				text = ""
			intervals [4735]:
				xmin = 1422.371
				xmax = 1422.901
				text = "um"
			intervals [4736]:
				xmin = 1422.901
				xmax = 1424.5328
				text = ""
			intervals [4737]:
				xmin = 1424.5328
				xmax = 1425.0128
				text = "and"
			intervals [4738]:
				xmin = 1425.0128
				xmax = 1425.0428
				text = ""
			intervals [4739]:
				xmin = 1425.0428
				xmax = 1425.2028
				text = "that"
			intervals [4740]:
				xmin = 1425.2028
				xmax = 1425.4128
				text = "s"
			intervals [4741]:
				xmin = 1425.4128
				xmax = 1425.4428
				text = ""
			intervals [4742]:
				xmin = 1425.4428
				xmax = 1425.5528
				text = "you"
			intervals [4743]:
				xmin = 1425.5528
				xmax = 1425.6928
				text = "know"
			intervals [4744]:
				xmin = 1425.6928
				xmax = 1425.7228
				text = ""
			intervals [4745]:
				xmin = 1425.7228
				xmax = 1425.8428
				text = "that"
			intervals [4746]:
				xmin = 1425.8428
				xmax = 1425.9128
				text = "s"
			intervals [4747]:
				xmin = 1425.9128
				xmax = 1426.0928
				text = "kind"
			intervals [4748]:
				xmin = 1426.0928
				xmax = 1426.2028
				text = "of"
			intervals [4749]:
				xmin = 1426.2028
				xmax = 1426.3828
				text = "where"
			intervals [4750]:
				xmin = 1426.3828
				xmax = 1426.6028
				text = "my"
			intervals [4751]:
				xmin = 1426.6028
				xmax = 1426.8328
				text = "head"
			intervals [4752]:
				xmin = 1426.8328
				xmax = 1427.1028
				text = "was"
			intervals [4753]:
				xmin = 1427.1028
				xmax = 1427.2428
				text = "even"
			intervals [4754]:
				xmin = 1427.2428
				xmax = 1427.3728
				text = "when"
			intervals [4755]:
				xmin = 1427.3728
				xmax = 1427.4528
				text = "i"
			intervals [4756]:
				xmin = 1427.4528
				xmax = 1428.1828
				text = "graduated"
			intervals [4757]:
				xmin = 1428.1828
				xmax = 1428.5196
				text = ""
			intervals [4758]:
				xmin = 1428.5196
				xmax = 1428.5996
				text = "and"
			intervals [4759]:
				xmin = 1428.5996
				xmax = 1428.6496
				text = "i"
			intervals [4760]:
				xmin = 1428.6496
				xmax = 1428.8196
				text = "think"
			intervals [4761]:
				xmin = 1428.8196
				xmax = 1428.9896
				text = "cause"
			intervals [4762]:
				xmin = 1428.9896
				xmax = 1429.0896
				text = "i"
			intervals [4763]:
				xmin = 1429.0896
				xmax = 1429.5096
				text = "grappled"
			intervals [4764]:
				xmin = 1429.5096
				xmax = 1429.6196
				text = "with"
			intervals [4765]:
				xmin = 1429.6196
				xmax = 1429.7896
				text = "that"
			intervals [4766]:
				xmin = 1429.7896
				xmax = 1429.9096
				text = "so"
			intervals [4767]:
				xmin = 1429.9096
				xmax = 1430.1396
				text = "much"
			intervals [4768]:
				xmin = 1430.1396
				xmax = 1430.2096
				text = "i"
			intervals [4769]:
				xmin = 1430.2096
				xmax = 1430.3696
				text = "didn't"
			intervals [4770]:
				xmin = 1430.3696
				xmax = 1430.4996
				text = "know"
			intervals [4771]:
				xmin = 1430.4996
				xmax = 1430.8196
				text = "what"
			intervals [4772]:
				xmin = 1430.8196
				xmax = 1430.9496
				text = "i"
			intervals [4773]:
				xmin = 1430.9496
				xmax = 1431.2796
				text = "wanted"
			intervals [4774]:
				xmin = 1431.2796
				xmax = 1431.4196
				text = "to"
			intervals [4775]:
				xmin = 1431.4196
				xmax = 1431.6196
				text = "do"
			intervals [4776]:
				xmin = 1431.6196
				xmax = 1431.7396
				text = ""
			intervals [4777]:
				xmin = 1431.7396
				xmax = 1431.9796
				text = "was"
			intervals [4778]:
				xmin = 1431.9796
				xmax = 1432.0596
				text = ""
			intervals [4779]:
				xmin = 1432.0596
				xmax = 1432.2196
				text = "when"
			intervals [4780]:
				xmin = 1432.2196
				xmax = 1432.3096
				text = "i"
			intervals [4781]:
				xmin = 1432.3096
				xmax = 1432.5396
				text = "got"
			intervals [4782]:
				xmin = 1432.5396
				xmax = 1432.8496
				text = "to"
			intervals [4783]:
				xmin = 1432.8496
				xmax = 1433.3592
				text = ""
			intervals [4784]:
				xmin = 1433.3592
				xmax = 1434.1492
				text = "rdx"
			intervals [4785]:
				xmin = 1434.1492
				xmax = 1434.2692
				text = "i"
			intervals [4786]:
				xmin = 1434.2692
				xmax = 1434.5492
				text = "was"
			intervals [4787]:
				xmin = 1434.5492
				xmax = 1434.7092
				text = "like"
			intervals [4788]:
				xmin = 1434.7092
				xmax = 1434.9492
				text = "all"
			intervals [4789]:
				xmin = 1434.9492
				xmax = 1435.0992
				text = "over"
			intervals [4790]:
				xmin = 1435.0992
				xmax = 1435.1792
				text = "the"
			intervals [4791]:
				xmin = 1435.1792
				xmax = 1435.5092
				text = "place"
			intervals [4792]:
				xmin = 1435.5092
				xmax = 1435.5392
				text = ""
			intervals [4793]:
				xmin = 1435.5392
				xmax = 1435.6892
				text = "like"
			intervals [4794]:
				xmin = 1435.6892
				xmax = 1436.5398
				text = ""
			intervals [4795]:
				xmin = 1436.5398
				xmax = 1436.9298
				text = "okay"
			intervals [4796]:
				xmin = 1436.9298
				xmax = 1437.3997
				text = ""
			intervals [4797]:
				xmin = 1437.3997
				xmax = 1437.4897
				text = "i"
			intervals [4798]:
				xmin = 1437.4897
				xmax = 1437.6497
				text = "went"
			intervals [4799]:
				xmin = 1437.6497
				xmax = 1437.8397
				text = "down"
			intervals [4800]:
				xmin = 1437.8397
				xmax = 1437.9797
				text = "there"
			intervals [4801]:
				xmin = 1437.9797
				xmax = 1438.0397
				text = "a"
			intervals [4802]:
				xmin = 1438.0397
				xmax = 1438.2597
				text = "little"
			intervals [4803]:
				xmin = 1438.2597
				xmax = 1438.5297
				text = "happy"
			intervals [4804]:
				xmin = 1438.5297
				xmax = 1438.9397
				text = "christian"
			intervals [4805]:
				xmin = 1438.9397
				xmax = 1440.9866
				text = ""
			intervals [4806]:
				xmin = 1440.9866
				xmax = 1441.0766
				text = "mm-hm"
			intervals [4807]:
				xmin = 1441.0766
				xmax = 1441.7051
				text = ""
			intervals [4808]:
				xmin = 1441.7051
				xmax = 1442.2551
				text = "mm-hm"
			intervals [4809]:
				xmin = 1442.2551
				xmax = 1442.5709
				text = ""
			intervals [4810]:
				xmin = 1442.5709
				xmax = 1442.7409
				text = "but"
			intervals [4811]:
				xmin = 1442.7409
				xmax = 1442.9509
				text = "see"
			intervals [4812]:
				xmin = 1442.9509
				xmax = 1443.1209
				text = "and"
			intervals [4813]:
				xmin = 1443.1209
				xmax = 1443.1809
				text = "the"
			intervals [4814]:
				xmin = 1443.1809
				xmax = 1443.3609
				text = "and"
			intervals [4815]:
				xmin = 1443.3609
				xmax = 1443.4409
				text = "the"
			intervals [4816]:
				xmin = 1443.4409
				xmax = 1443.6009
				text = "other"
			intervals [4817]:
				xmin = 1443.6009
				xmax = 1443.8409
				text = "side"
			intervals [4818]:
				xmin = 1443.8409
				xmax = 1443.9009
				text = "of"
			intervals [4819]:
				xmin = 1443.9009
				xmax = 1444.0809
				text = "this"
			intervals [4820]:
				xmin = 1444.0809
				xmax = 1444.3909
				text = "was"
			intervals [4821]:
				xmin = 1444.3909
				xmax = 1444.5909
				text = "much"
			intervals [4822]:
				xmin = 1444.5909
				xmax = 1444.6509
				text = "as"
			intervals [4823]:
				xmin = 1444.6509
				xmax = 1444.6809
				text = "i"
			intervals [4824]:
				xmin = 1444.6809
				xmax = 1444.8409
				text = "was"
			intervals [4825]:
				xmin = 1444.8409
				xmax = 1445.1709
				text = "doing"
			intervals [4826]:
				xmin = 1445.1709
				xmax = 1445.2309
				text = "all"
			intervals [4827]:
				xmin = 1445.2309
				xmax = 1445.3909
				text = "that"
			intervals [4828]:
				xmin = 1445.3909
				xmax = 1446.3077
				text = ""
			intervals [4829]:
				xmin = 1446.3077
				xmax = 1446.7077
				text = "yeah"
			intervals [4830]:
				xmin = 1446.7077
				xmax = 1447.2065
				text = ""
			intervals [4831]:
				xmin = 1447.2065
				xmax = 1447.3065
				text = "and"
			intervals [4832]:
				xmin = 1447.3065
				xmax = 1447.3465
				text = "i"
			intervals [4833]:
				xmin = 1447.3465
				xmax = 1447.4665
				text = "was"
			intervals [4834]:
				xmin = 1447.4665
				xmax = 1447.4965
				text = "a"
			intervals [4835]:
				xmin = 1447.4965
				xmax = 1447.6565
				text = "little"
			intervals [4836]:
				xmin = 1447.6565
				xmax = 1447.6865
				text = ""
			intervals [4837]:
				xmin = 1447.6865
				xmax = 1448.0965
				text = "rebel"
			intervals [4838]:
				xmin = 1448.0965
				xmax = 1448.4102
				text = ""
			intervals [4839]:
				xmin = 1448.4102
				xmax = 1448.4902
				text = "i"
			intervals [4840]:
				xmin = 1448.4902
				xmax = 1448.5902
				text = "was"
			intervals [4841]:
				xmin = 1448.5902
				xmax = 1448.6202
				text = "a"
			intervals [4842]:
				xmin = 1448.6202
				xmax = 1448.7702
				text = "little"
			intervals [4843]:
				xmin = 1448.7702
				xmax = 1449.0102
				text = "rebel"
			intervals [4844]:
				xmin = 1449.0102
				xmax = 1449.1102
				text = "i"
			intervals [4845]:
				xmin = 1449.1102
				xmax = 1449.4702
				text = "never"
			intervals [4846]:
				xmin = 1449.4702
				xmax = 1449.7902
				text = "liked"
			intervals [4847]:
				xmin = 1449.7902
				xmax = 1450.5546
				text = ""
			intervals [4848]:
				xmin = 1450.5546
				xmax = 1450.8146
				text = "little"
			intervals [4849]:
				xmin = 1450.8146
				xmax = 1450.9846
				text = ""
			intervals [4850]:
				xmin = 1450.9846
				xmax = 1451.1346
				text = "bit"
			intervals [4851]:
				xmin = 1451.1346
				xmax = 1451.2646
				text = "still"
			intervals [4852]:
				xmin = 1451.2646
				xmax = 1451.3446
				text = "are"
			intervals [4853]:
				xmin = 1451.3446
				xmax = 1452.2246
				text = "<unk>"
			intervals [4854]:
				xmin = 1452.2246
				xmax = 1452.9975
				text = ""
			intervals [4855]:
				xmin = 1452.9975
				xmax = 1453.1275
				text = "i"
			intervals [4856]:
				xmin = 1453.1275
				xmax = 1453.3875
				text = "didn't"
			intervals [4857]:
				xmin = 1453.3875
				xmax = 1453.6175
				text = "w"
			intervals [4858]:
				xmin = 1453.6175
				xmax = 1453.6475
				text = ""
			intervals [4859]:
				xmin = 1453.6475
				xmax = 1453.7575
				text = "i"
			intervals [4860]:
				xmin = 1453.7575
				xmax = 1454.2975
				text = "didn't"
			intervals [4861]:
				xmin = 1454.2975
				xmax = 1455.6731
				text = ""
			intervals [4862]:
				xmin = 1455.6731
				xmax = 1455.7531
				text = "i"
			intervals [4863]:
				xmin = 1455.7531
				xmax = 1456.0931
				text = "didn't"
			intervals [4864]:
				xmin = 1456.0931
				xmax = 1456.2331
				text = "as"
			intervals [4865]:
				xmin = 1456.2331
				xmax = 1456.4231
				text = "much"
			intervals [4866]:
				xmin = 1456.4231
				xmax = 1456.5231
				text = "as"
			intervals [4867]:
				xmin = 1456.5231
				xmax = 1456.6031
				text = "i"
			intervals [4868]:
				xmin = 1456.6031
				xmax = 1456.7831
				text = "grew"
			intervals [4869]:
				xmin = 1456.7831
				xmax = 1456.9031
				text = "up"
			intervals [4870]:
				xmin = 1456.9031
				xmax = 1456.9631
				text = "in"
			intervals [4871]:
				xmin = 1456.9631
				xmax = 1457.0631
				text = "the"
			intervals [4872]:
				xmin = 1457.0631
				xmax = 1457.4431
				text = "church"
			intervals [4873]:
				xmin = 1457.4431
				xmax = 1457.5756
				text = ""
			intervals [4874]:
				xmin = 1457.5756
				xmax = 1457.8256
				text = "i"
			intervals [4875]:
				xmin = 1457.8256
				xmax = 1457.8756
				text = ""
			intervals [4876]:
				xmin = 1457.8756
				xmax = 1458.1456
				text = "didn't"
			intervals [4877]:
				xmin = 1458.1456
				xmax = 1458.4156
				text = "want"
			intervals [4878]:
				xmin = 1458.4156
				xmax = 1458.8849
				text = ""
			intervals [4879]:
				xmin = 1458.8849
				xmax = 1459.0949
				text = "to"
			intervals [4880]:
				xmin = 1459.0949
				xmax = 1459.2549
				text = ""
			intervals [4881]:
				xmin = 1459.2549
				xmax = 1459.7449
				text = "be"
			intervals [4882]:
				xmin = 1459.7449
				xmax = 1459.9074
				text = ""
			intervals [4883]:
				xmin = 1459.9074
				xmax = 1460.5474
				text = "churchy"
			intervals [4884]:
				xmin = 1460.5474
				xmax = 1461.492
				text = ""
			intervals [4885]:
				xmin = 1461.492
				xmax = 1461.762
				text = "and"
			intervals [4886]:
				xmin = 1461.762
				xmax = 1461.792
				text = ""
			intervals [4887]:
				xmin = 1461.792
				xmax = 1462.022
				text = "even"
			intervals [4888]:
				xmin = 1462.022
				xmax = 1462.052
				text = ""
			intervals [4889]:
				xmin = 1462.052
				xmax = 1462.202
				text = "it"
			intervals [4890]:
				xmin = 1462.202
				xmax = 1462.272
				text = "s"
			intervals [4891]:
				xmin = 1462.272
				xmax = 1462.552
				text = "gotten"
			intervals [4892]:
				xmin = 1462.552
				xmax = 1462.9843
				text = ""
			intervals [4893]:
				xmin = 1462.9843
				xmax = 1463.0543
				text = "i"
			intervals [4894]:
				xmin = 1463.0543
				xmax = 1463.1443
				text = "don't"
			intervals [4895]:
				xmin = 1463.1443
				xmax = 1463.2643
				text = "wanna"
			intervals [4896]:
				xmin = 1463.2643
				xmax = 1463.4143
				text = "say"
			intervals [4897]:
				xmin = 1463.4143
				xmax = 1463.4643
				text = ""
			intervals [4898]:
				xmin = 1463.4643
				xmax = 1463.8343
				text = "worse"
			intervals [4899]:
				xmin = 1463.8343
				xmax = 1463.9243
				text = "but"
			intervals [4900]:
				xmin = 1463.9243
				xmax = 1463.9843
				text = "it"
			intervals [4901]:
				xmin = 1463.9843
				xmax = 1464.0143
				text = "s"
			intervals [4902]:
				xmin = 1464.0143
				xmax = 1464.2643
				text = "gotten"
			intervals [4903]:
				xmin = 1464.2643
				xmax = 1464.5643
				text = "worse"
			intervals [4904]:
				xmin = 1464.5643
				xmax = 1464.8443
				text = "now"
			intervals [4905]:
				xmin = 1464.8443
				xmax = 1465.0797
				text = ""
			intervals [4906]:
				xmin = 1465.0797
				xmax = 1465.1697
				text = "and"
			intervals [4907]:
				xmin = 1465.1697
				xmax = 1465.2097
				text = "i"
			intervals [4908]:
				xmin = 1465.2097
				xmax = 1465.5297
				text = "didn't"
			intervals [4909]:
				xmin = 1465.5297
				xmax = 1465.8697
				text = "want"
			intervals [4910]:
				xmin = 1465.8697
				xmax = 1466.2786
				text = ""
			intervals [4911]:
				xmin = 1466.2786
				xmax = 1467.0886
				text = "rdx"
			intervals [4912]:
				xmin = 1467.0886
				xmax = 1467.2486
				text = "is"
			intervals [4913]:
				xmin = 1467.2486
				xmax = 1467.4686
				text = "where"
			intervals [4914]:
				xmin = 1467.4686
				xmax = 1467.7986
				text = "black"
			intervals [4915]:
				xmin = 1467.7986
				xmax = 1467.8386
				text = ""
			intervals [4916]:
				xmin = 1467.8386
				xmax = 1468.2986
				text = "baptist"
			intervals [4917]:
				xmin = 1468.2986
				xmax = 1468.7086
				text = "preachers"
			intervals [4918]:
				xmin = 1468.7086
				xmax = 1469.0886
				text = "go"
			intervals [4919]:
				xmin = 1469.0886
				xmax = 1469.1786
				text = ""
			intervals [4920]:
				xmin = 1469.1786
				xmax = 1469.3286
				text = "for"
			intervals [4921]:
				xmin = 1469.3286
				xmax = 1469.6086
				text = "school"
			intervals [4922]:
				xmin = 1469.6086
				xmax = 1470.0965
				text = ""
			intervals [4923]:
				xmin = 1470.0965
				xmax = 1470.2465
				text = "you"
			intervals [4924]:
				xmin = 1470.2465
				xmax = 1470.4265
				text = "are"
			intervals [4925]:
				xmin = 1470.4265
				xmax = 1470.4765
				text = "a"
			intervals [4926]:
				xmin = 1470.4765
				xmax = 1470.8165
				text = "black"
			intervals [4927]:
				xmin = 1470.8165
				xmax = 1470.8465
				text = ""
			intervals [4928]:
				xmin = 1470.8465
				xmax = 1471.2365
				text = "baptist"
			intervals [4929]:
				xmin = 1471.2365
				xmax = 1471.4965
				text = "preacher"
			intervals [4930]:
				xmin = 1471.4965
				xmax = 1471.6365
				text = "you"
			intervals [4931]:
				xmin = 1471.6365
				xmax = 1471.8165
				text = "go"
			intervals [4932]:
				xmin = 1471.8165
				xmax = 1471.9365
				text = "to"
			intervals [4933]:
				xmin = 1471.9365
				xmax = 1472.5965
				text = "rdx"
			intervals [4934]:
				xmin = 1472.5965
				xmax = 1472.7573
				text = ""
			intervals [4935]:
				xmin = 1472.7573
				xmax = 1472.8573
				text = "you"
			intervals [4936]:
				xmin = 1472.8573
				xmax = 1472.9773
				text = "don't"
			intervals [4937]:
				xmin = 1472.9773
				xmax = 1473.0873
				text = "go"
			intervals [4938]:
				xmin = 1473.0873
				xmax = 1473.3873
				text = "anywhere"
			intervals [4939]:
				xmin = 1473.3873
				xmax = 1473.6773
				text = "else"
			intervals [4940]:
				xmin = 1473.6773
				xmax = 1474.3719
				text = ""
			intervals [4941]:
				xmin = 1474.3719
				xmax = 1474.6319
				text = "and"
			intervals [4942]:
				xmin = 1474.6319
				xmax = 1474.9719
				text = "that"
			intervals [4943]:
				xmin = 1474.9719
				xmax = 1475.876
				text = ""
			intervals [4944]:
				xmin = 1475.876
				xmax = 1475.976
				text = "i"
			intervals [4945]:
				xmin = 1475.976
				xmax = 1476.106
				text = "didn't"
			intervals [4946]:
				xmin = 1476.106
				xmax = 1476.336
				text = "want"
			intervals [4947]:
				xmin = 1476.336
				xmax = 1476.576
				text = "that"
			intervals [4948]:
				xmin = 1476.576
				xmax = 1478.0675
				text = ""
			intervals [4949]:
				xmin = 1478.0675
				xmax = 1478.0975
				text = "i"
			intervals [4950]:
				xmin = 1478.0975
				xmax = 1478.2875
				text = "didn't"
			intervals [4951]:
				xmin = 1478.2875
				xmax = 1478.4075
				text = "want"
			intervals [4952]:
				xmin = 1478.4075
				xmax = 1478.7575
				text = "that"
			intervals [4953]:
				xmin = 1478.7575
				xmax = 1482.8961
				text = ""
			intervals [4954]:
				xmin = 1482.8961
				xmax = 1483.3261
				text = "yeah"
			intervals [4955]:
				xmin = 1483.3261
				xmax = 1483.5484
				text = ""
			intervals [4956]:
				xmin = 1483.5484
				xmax = 1483.6484
				text = "and"
			intervals [4957]:
				xmin = 1483.6484
				xmax = 1483.7284
				text = "i"
			intervals [4958]:
				xmin = 1483.7284
				xmax = 1484.0284
				text = "don't"
			intervals [4959]:
				xmin = 1484.0284
				xmax = 1484.146
				text = ""
			intervals [4960]:
				xmin = 1484.146
				xmax = 1484.256
				text = "it"
			intervals [4961]:
				xmin = 1484.256
				xmax = 1484.326
				text = "s"
			intervals [4962]:
				xmin = 1484.326
				xmax = 1484.636
				text = "funny"
			intervals [4963]:
				xmin = 1484.636
				xmax = 1484.716
				text = "i"
			intervals [4964]:
				xmin = 1484.716
				xmax = 1484.886
				text = "don't"
			intervals [4965]:
				xmin = 1484.886
				xmax = 1485.066
				text = "even"
			intervals [4966]:
				xmin = 1485.066
				xmax = 1485.506
				text = "remember"
			intervals [4967]:
				xmin = 1485.506
				xmax = 1485.566
				text = ""
			intervals [4968]:
				xmin = 1485.566
				xmax = 1486.006
				text = "who"
			intervals [4969]:
				xmin = 1486.006
				xmax = 1486.8965
				text = ""
			intervals [4970]:
				xmin = 1486.8965
				xmax = 1487.5765
				text = "suggested"
			intervals [4971]:
				xmin = 1487.5765
				xmax = 1487.7765
				text = "it"
			intervals [4972]:
				xmin = 1487.7765
				xmax = 1487.9435
				text = ""
			intervals [4973]:
				xmin = 1487.9435
				xmax = 1488.0735
				text = "but"
			intervals [4974]:
				xmin = 1488.0735
				xmax = 1488.1535
				text = "i"
			intervals [4975]:
				xmin = 1488.1535
				xmax = 1488.3635
				text = "went"
			intervals [4976]:
				xmin = 1488.3635
				xmax = 1488.5335
				text = "for"
			intervals [4977]:
				xmin = 1488.5335
				xmax = 1488.5835
				text = "a"
			intervals [4978]:
				xmin = 1488.5835
				xmax = 1488.9935
				text = "visit"
			intervals [4979]:
				xmin = 1488.9935
				xmax = 1489.2035
				text = "and"
			intervals [4980]:
				xmin = 1489.2035
				xmax = 1489.4335
				text = "went"
			intervals [4981]:
				xmin = 1489.4335
				xmax = 1489.5135
				text = "it"
			intervals [4982]:
				xmin = 1489.5135
				xmax = 1489.5635
				text = ""
			intervals [4983]:
				xmin = 1489.5635
				xmax = 1489.6535
				text = "was"
			intervals [4984]:
				xmin = 1489.6535
				xmax = 1489.6835
				text = "a"
			intervals [4985]:
				xmin = 1489.6835
				xmax = 1489.8735
				text = "nice"
			intervals [4986]:
				xmin = 1489.8735
				xmax = 1490.2535
				text = "school"
			intervals [4987]:
				xmin = 1490.2535
				xmax = 1490.6747
				text = ""
			intervals [4988]:
				xmin = 1490.6747
				xmax = 1490.8747
				text = "nice"
			intervals [4989]:
				xmin = 1490.8747
				xmax = 1491.1747
				text = "campus"
			intervals [4990]:
				xmin = 1491.1747
				xmax = 1491.2547
				text = "it"
			intervals [4991]:
				xmin = 1491.2547
				xmax = 1491.4147
				text = "was"
			intervals [4992]:
				xmin = 1491.4147
				xmax = 1491.7847
				text = "small"
			intervals [4993]:
				xmin = 1491.7847
				xmax = 1492.1547
				text = "enough"
			intervals [4994]:
				xmin = 1492.1547
				xmax = 1492.1847
				text = ""
			intervals [4995]:
				xmin = 1492.1847
				xmax = 1492.2447
				text = "i"
			intervals [4996]:
				xmin = 1492.2447
				xmax = 1492.3947
				text = "didn't"
			intervals [4997]:
				xmin = 1492.3947
				xmax = 1492.5447
				text = "wanna"
			intervals [4998]:
				xmin = 1492.5447
				xmax = 1492.6247
				text = "do"
			intervals [4999]:
				xmin = 1492.6247
				xmax = 1492.7147
				text = "a"
			intervals [5000]:
				xmin = 1492.7147
				xmax = 1492.8847
				text = "big"
			intervals [5001]:
				xmin = 1492.8847
				xmax = 1493.2847
				text = "school"
			intervals [5002]:
				xmin = 1493.2847
				xmax = 1494.0691
				text = ""
			intervals [5003]:
				xmin = 1494.0691
				xmax = 1494.3991
				text = "uh"
			intervals [5004]:
				xmin = 1494.3991
				xmax = 1494.4291
				text = ""
			intervals [5005]:
				xmin = 1494.4291
				xmax = 1494.6391
				text = "as"
			intervals [5006]:
				xmin = 1494.6391
				xmax = 1494.9491
				text = "crazy"
			intervals [5007]:
				xmin = 1494.9491
				xmax = 1495.0791
				text = "as"
			intervals [5008]:
				xmin = 1495.0791
				xmax = 1495.1391
				text = "i"
			intervals [5009]:
				xmin = 1495.1391
				xmax = 1495.4091
				text = "am"
			intervals [5010]:
				xmin = 1495.4091
				xmax = 1495.5291
				text = "i'm"
			intervals [5011]:
				xmin = 1495.5291
				xmax = 1495.8391
				text = "still"
			intervals [5012]:
				xmin = 1495.8391
				xmax = 1496.0891
				text = "very"
			intervals [5013]:
				xmin = 1496.0891
				xmax = 1496.3091
				text = "much"
			intervals [5014]:
				xmin = 1496.3091
				xmax = 1496.3391
				text = "a"
			intervals [5015]:
				xmin = 1496.3391
				xmax = 1496.8691
				text = "introvert"
			intervals [5016]:
				xmin = 1496.8691
				xmax = 1497.3768
				text = ""
			intervals [5017]:
				xmin = 1497.3768
				xmax = 1497.5468
				text = "so"
			intervals [5018]:
				xmin = 1497.5468
				xmax = 1497.6168
				text = "the"
			intervals [5019]:
				xmin = 1497.6168
				xmax = 1498.0068
				text = "idea"
			intervals [5020]:
				xmin = 1498.0068
				xmax = 1498.1068
				text = "of"
			intervals [5021]:
				xmin = 1498.1068
				xmax = 1498.1368
				text = "a"
			intervals [5022]:
				xmin = 1498.1368
				xmax = 1498.3368
				text = "big"
			intervals [5023]:
				xmin = 1498.3368
				xmax = 1498.7268
				text = "campus"
			intervals [5024]:
				xmin = 1498.7268
				xmax = 1498.9868
				text = "freaked"
			intervals [5025]:
				xmin = 1498.9868
				xmax = 1499.1168
				text = "me"
			intervals [5026]:
				xmin = 1499.1168
				xmax = 1499.3468
				text = "out"
			intervals [5027]:
				xmin = 1499.3468
				xmax = 1501.2376
				text = ""
			intervals [5028]:
				xmin = 1501.2376
				xmax = 1501.5876
				text = "green"
			intervals [5029]:
				xmin = 1501.5876
				xmax = 1502.5821
				text = ""
			intervals [5030]:
				xmin = 1502.5821
				xmax = 1502.7921
				text = "yeah"
			intervals [5031]:
				xmin = 1502.7921
				xmax = 1504.6816
				text = ""
			intervals [5032]:
				xmin = 1504.6816
				xmax = 1504.9116
				text = "blue"
			intervals [5033]:
				xmin = 1504.9116
				xmax = 1505.713
				text = ""
			intervals [5034]:
				xmin = 1505.713
				xmax = 1505.913
				text = "yeah"
			intervals [5035]:
				xmin = 1505.913
				xmax = 1506.8567
				text = ""
			intervals [5036]:
				xmin = 1506.8567
				xmax = 1506.9667
				text = "so"
			intervals [5037]:
				xmin = 1506.9667
				xmax = 1507.0367
				text = "i"
			intervals [5038]:
				xmin = 1507.0367
				xmax = 1507.1567
				text = "didn't"
			intervals [5039]:
				xmin = 1507.1567
				xmax = 1507.3067
				text = "wanna"
			intervals [5040]:
				xmin = 1507.3067
				xmax = 1507.4267
				text = "go"
			intervals [5041]:
				xmin = 1507.4267
				xmax = 1507.5167
				text = "to"
			intervals [5042]:
				xmin = 1507.5167
				xmax = 1507.7067
				text = "like"
			intervals [5043]:
				xmin = 1507.7067
				xmax = 1507.8267
				text = "they"
			intervals [5044]:
				xmin = 1507.8267
				xmax = 1507.8967
				text = "were"
			intervals [5045]:
				xmin = 1507.8967
				xmax = 1508.0767
				text = "like"
			intervals [5046]:
				xmin = 1508.0767
				xmax = 1508.1567
				text = "you"
			intervals [5047]:
				xmin = 1508.1567
				xmax = 1508.2467
				text = "can"
			intervals [5048]:
				xmin = 1508.2467
				xmax = 1508.3367
				text = "go"
			intervals [5049]:
				xmin = 1508.3367
				xmax = 1508.3967
				text = "to"
			intervals [5050]:
				xmin = 1508.3967
				xmax = 1508.4367
				text = ""
			intervals [5051]:
				xmin = 1508.4367
				xmax = 1508.9667
				text = "vcu"
			intervals [5052]:
				xmin = 1508.9667
				xmax = 1509.2001
				text = ""
			intervals [5053]:
				xmin = 1509.2001
				xmax = 1509.6001
				text = "ooh"
			intervals [5054]:
				xmin = 1509.6001
				xmax = 1509.8742
				text = ""
			intervals [5055]:
				xmin = 1509.8742
				xmax = 1510.1142
				text = "that"
			intervals [5056]:
				xmin = 1510.1142
				xmax = 1510.1442
				text = ""
			intervals [5057]:
				xmin = 1510.1442
				xmax = 1510.5442
				text = "was"
			intervals [5058]:
				xmin = 1510.5442
				xmax = 1510.7098
				text = ""
			intervals [5059]:
				xmin = 1510.7098
				xmax = 1510.8198
				text = "and"
			intervals [5060]:
				xmin = 1510.8198
				xmax = 1510.8498
				text = "i"
			intervals [5061]:
				xmin = 1510.8498
				xmax = 1511.1398
				text = "remember"
			intervals [5062]:
				xmin = 1511.1398
				xmax = 1511.6698
				text = "walking"
			intervals [5063]:
				xmin = 1511.6698
				xmax = 1512.3077
				text = ""
			intervals [5064]:
				xmin = 1512.3077
				xmax = 1512.5377
				text = "up"
			intervals [5065]:
				xmin = 1512.5377
				xmax = 1512.8577
				text = "broad"
			intervals [5066]:
				xmin = 1512.8577
				xmax = 1513.1977
				text = "street"
			intervals [5067]:
				xmin = 1513.1977
				xmax = 1513.4177
				text = "from"
			intervals [5068]:
				xmin = 1513.4177
				xmax = 1514.3177
				text = "rdx"
			intervals [5069]:
				xmin = 1514.3177
				xmax = 1514.4353
				text = ""
			intervals [5070]:
				xmin = 1514.4353
				xmax = 1514.7553
				text = "to"
			intervals [5071]:
				xmin = 1514.7553
				xmax = 1515.5453
				text = "vcu"
			intervals [5072]:
				xmin = 1515.5453
				xmax = 1515.6453
				text = ""
			intervals [5073]:
				xmin = 1515.6453
				xmax = 1515.8453
				text = "on"
			intervals [5074]:
				xmin = 1515.8453
				xmax = 1515.9953
				text = "some"
			intervals [5075]:
				xmin = 1515.9953
				xmax = 1516.0253
				text = ""
			intervals [5076]:
				xmin = 1516.0253
				xmax = 1516.4253
				text = "days"
			intervals [5077]:
				xmin = 1516.4253
				xmax = 1517.2487
				text = ""
			intervals [5078]:
				xmin = 1517.2487
				xmax = 1517.3587
				text = "too"
			intervals [5079]:
				xmin = 1517.3587
				xmax = 1517.4187
				text = ""
			intervals [5080]:
				xmin = 1517.4187
				xmax = 1517.7387
				text = "much"
			intervals [5081]:
				xmin = 1517.7387
				xmax = 1518.5688
				text = ""
			intervals [5082]:
				xmin = 1518.5688
				xmax = 1518.6588
				text = "too"
			intervals [5083]:
				xmin = 1518.6588
				xmax = 1518.6888
				text = ""
			intervals [5084]:
				xmin = 1518.6888
				xmax = 1518.9988
				text = "much"
			intervals [5085]:
				xmin = 1518.9988
				xmax = 1519.3288
				text = "cause"
			intervals [5086]:
				xmin = 1519.3288
				xmax = 1521.0707
				text = ""
			intervals [5087]:
				xmin = 1521.0707
				xmax = 1521.1207
				text = "i"
			intervals [5088]:
				xmin = 1521.1207
				xmax = 1521.2707
				text = "don't"
			intervals [5089]:
				xmin = 1521.2707
				xmax = 1521.3807
				text = "know"
			intervals [5090]:
				xmin = 1521.3807
				xmax = 1521.6107
				text = "i'm"
			intervals [5091]:
				xmin = 1521.6107
				xmax = 1521.6407
				text = ""
			intervals [5092]:
				xmin = 1521.6407
				xmax = 1521.9107
				text = "i'm"
			intervals [5093]:
				xmin = 1521.9107
				xmax = 1522.4207
				text = "introvert"
			intervals [5094]:
				xmin = 1522.4207
				xmax = 1522.5407
				text = "and"
			intervals [5095]:
				xmin = 1522.5407
				xmax = 1522.6707
				text = "i'm"
			intervals [5096]:
				xmin = 1522.6707
				xmax = 1523.0307
				text = "realizing"
			intervals [5097]:
				xmin = 1523.0307
				xmax = 1523.1907
				text = "more"
			intervals [5098]:
				xmin = 1523.1907
				xmax = 1523.2507
				text = "and"
			intervals [5099]:
				xmin = 1523.2507
				xmax = 1523.4107
				text = "more"
			intervals [5100]:
				xmin = 1523.4107
				xmax = 1523.6007
				text = "what"
			intervals [5101]:
				xmin = 1523.6007
				xmax = 1523.7107
				text = "that"
			intervals [5102]:
				xmin = 1523.7107
				xmax = 1523.9207
				text = "does"
			intervals [5103]:
				xmin = 1523.9207
[truncated: 5,194,874 more chars]
