# Supplementary material for: Considering Performance in the Automated and Manual Coding of Sociolinguistic Variables: Lessons From Variable (ING)
Source: Front Artif Intell. 2021 Apr 29;4:648543. doi: 10.3389/frai.2021.648543 (PMC8117961; doi:10.3389/frai.2021.648543)
Supplement: Supplementary file 6 [file Data_Sheet_6.ZIP › CORAAL_VARAligned_as_TextGrids_p2/DCB_se1_ag2_f_02_1.TextGrid]

File type = "ooTextFile"
Object class = "TextGrid"

xmin = 0.0
xmax = 3810.599954648526
tiers? <exists>
size = 8
item []:
	item [1]:
		class = "IntervalTier"
		name = "DCB_se1_ag2_f_02 - words"
		xmin = 0.0
		xmax = 3810.599954648526
		intervals: size = 13815
			intervals [1]:
				xmin = 0.0
				xmax = 2.0986
				text = ""
			intervals [2]:
				xmin = 2.0986
				xmax = 2.6386
				text = "i"
			intervals [3]:
				xmin = 2.6386
				xmax = 2.8186
				text = ""
			intervals [4]:
				xmin = 2.8186
				xmax = 3.0886
				text = "lived"
			intervals [5]:
				xmin = 3.0886
				xmax = 3.3486
				text = "in"
			intervals [6]:
				xmin = 3.3486
				xmax = 3.4186
				text = ""
			intervals [7]:
				xmin = 3.4186
				xmax = 3.9286
				text = "dc"
			intervals [8]:
				xmin = 3.9286
				xmax = 3.9586
				text = ""
			intervals [9]:
				xmin = 3.9586
				xmax = 4.0786
				text = "but"
			intervals [10]:
				xmin = 4.0786
				xmax = 4.1286
				text = "i"
			intervals [11]:
				xmin = 4.1286
				xmax = 4.2786
				text = "was"
			intervals [12]:
				xmin = 4.2786
				xmax = 4.3086
				text = ""
			intervals [13]:
				xmin = 4.3086
				xmax = 4.4786
				text = "born"
			intervals [14]:
				xmin = 4.4786
				xmax = 4.5586
				text = "in"
			intervals [15]:
				xmin = 4.5586
				xmax = 4.7486
				text = "prince"
			intervals [16]:
				xmin = 4.7486
				xmax = 4.9686
				text = "george"
			intervals [17]:
				xmin = 4.9686
				xmax = 5.0486
				text = "s"
			intervals [18]:
				xmin = 5.0486
				xmax = 5.1086
				text = ""
			intervals [19]:
				xmin = 5.1086
				xmax = 5.2286
				text = "county"
			intervals [20]:
				xmin = 5.2286
				xmax = 11.9516
				text = ""
			intervals [21]:
				xmin = 11.9516
				xmax = 12.3916
				text = "um"
			intervals [22]:
				xmin = 12.3916
				xmax = 12.4216
				text = ""
			intervals [23]:
				xmin = 12.4216
				xmax = 13.0016
				text = "langston"
			intervals [24]:
				xmin = 13.0016
				xmax = 13.0516
				text = ""
			intervals [25]:
				xmin = 13.0516
				xmax = 13.2616
				text = "place"
			intervals [26]:
				xmin = 13.2616
				xmax = 14.3147
				text = ""
			intervals [27]:
				xmin = 14.3147
				xmax = 14.7147
				text = "formerly"
			intervals [28]:
				xmin = 14.7147
				xmax = 14.9347
				text = "known"
			intervals [29]:
				xmin = 14.9347
				xmax = 14.9647
				text = ""
			intervals [30]:
				xmin = 14.9647
				xmax = 15.1647
				text = "as"
			intervals [31]:
				xmin = 15.1647
				xmax = 15.1947
				text = ""
			intervals [32]:
				xmin = 15.1947
				xmax = 15.7447
				text = "woodland"
			intervals [33]:
				xmin = 15.7447
				xmax = 16.683
				text = ""
			intervals [34]:
				xmin = 16.683
				xmax = 17.023
				text = "huh"
			intervals [35]:
				xmin = 17.023
				xmax = 19.2742
				text = ""
			intervals [36]:
				xmin = 19.2742
				xmax = 20.0342
				text = "no"
			intervals [37]:
				xmin = 20.0342
				xmax = 26.1826
				text = ""
			intervals [38]:
				xmin = 26.1826
				xmax = 26.8926
				text = "um"
			intervals [39]:
				xmin = 26.8926
				xmax = 28.5709
				text = ""
			intervals [40]:
				xmin = 28.5709
				xmax = 28.7809
				text = "i'm"
			intervals [41]:
				xmin = 28.7809
				xmax = 29.0709
				text = "twenty"
			intervals [42]:
				xmin = 29.0709
				xmax = 29.4709
				text = "five"
			intervals [43]:
				xmin = 29.4709
				xmax = 29.5509
				text = ""
			intervals [44]:
				xmin = 29.5509
				xmax = 29.9009
				text = "so"
			intervals [45]:
				xmin = 29.9009
				xmax = 29.9409
				text = ""
			intervals [46]:
				xmin = 29.9409
				xmax = 30.1509
				text = "for"
			intervals [47]:
				xmin = 30.1509
				xmax = 30.1809
				text = ""
			intervals [48]:
				xmin = 30.1809
				xmax = 30.4809
				text = "twenty"
			intervals [49]:
				xmin = 30.4809
				xmax = 30.5109
				text = ""
			intervals [50]:
				xmin = 30.5109
				xmax = 30.7809
				text = "three"
			intervals [51]:
				xmin = 30.7809
				xmax = 30.8109
				text = ""
			intervals [52]:
				xmin = 30.8109
				xmax = 31.0209
				text = "years"
			intervals [53]:
				xmin = 31.0209
				xmax = 33.5365
				text = ""
			intervals [54]:
				xmin = 33.5365
				xmax = 33.9865
				text = "germany"
			intervals [55]:
				xmin = 33.9865
				xmax = 34.0265
				text = ""
			intervals [56]:
				xmin = 34.0265
				xmax = 34.1265
				text = "for"
			intervals [57]:
				xmin = 34.1265
				xmax = 34.1665
				text = ""
			intervals [58]:
				xmin = 34.1665
				xmax = 34.3865
				text = "two"
			intervals [59]:
				xmin = 34.3865
				xmax = 34.4165
				text = ""
			intervals [60]:
				xmin = 34.4165
				xmax = 34.6365
				text = "years"
			intervals [61]:
				xmin = 34.6365
				xmax = 37.0421
				text = ""
			intervals [62]:
				xmin = 37.0421
				xmax = 37.2721
				text = "my"
			intervals [63]:
				xmin = 37.2721
				xmax = 37.6321
				text = "father"
			intervals [64]:
				xmin = 37.6321
				xmax = 37.6621
				text = ""
			intervals [65]:
				xmin = 37.6621
				xmax = 37.6921
				text = "s"
			intervals [66]:
				xmin = 37.6921
				xmax = 37.8121
				text = "in"
			intervals [67]:
				xmin = 37.8121
				xmax = 37.8421
				text = ""
			intervals [68]:
				xmin = 37.8421
				xmax = 37.9021
				text = "the"
			intervals [69]:
				xmin = 37.9021
				xmax = 37.9321
				text = ""
			intervals [70]:
				xmin = 37.9321
				xmax = 38.4121
				text = "military"
			intervals [71]:
				xmin = 38.4121
				xmax = 38.7109
				text = ""
			intervals [72]:
				xmin = 38.7109
				xmax = 39.1109
				text = "yeah"
			intervals [73]:
				xmin = 39.1109
				xmax = 39.8186
				text = ""
			intervals [74]:
				xmin = 39.8186
				xmax = 39.8586
				text = "<unk>"
			intervals [75]:
				xmin = 39.8586
				xmax = 41.6074
				text = ""
			intervals [76]:
				xmin = 41.6074
				xmax = 42.1974
				text = "um"
			intervals [77]:
				xmin = 42.1974
				xmax = 42.2274
				text = ""
			intervals [78]:
				xmin = 42.2274
				xmax = 42.4974
				text = "all"
			intervals [79]:
				xmin = 42.4974
				xmax = 42.5574
				text = "the"
			intervals [80]:
				xmin = 42.5574
				xmax = 42.9674
				text = "schools"
			intervals [81]:
				xmin = 42.9674
				xmax = 43.6403
				text = ""
			intervals [82]:
				xmin = 43.6403
				xmax = 44.3403
				text = "elementary"
			intervals [83]:
				xmin = 44.3403
				xmax = 46.8503
				text = "rdx"
			intervals [84]:
				xmin = 46.8503
				xmax = 48.4578
				text = ""
			intervals [85]:
				xmin = 48.4578
				xmax = 48.7278
				text = "uh"
			intervals [86]:
				xmin = 48.7278
				xmax = 48.7678
				text = ""
			intervals [87]:
				xmin = 48.7678
				xmax = 48.8578
				text = "for"
			intervals [88]:
				xmin = 48.8578
				xmax = 49.0778
				text = "middle"
			intervals [89]:
				xmin = 49.0778
				xmax = 49.1078
				text = ""
			intervals [90]:
				xmin = 49.1078
				xmax = 49.4078
				text = "school"
			intervals [91]:
				xmin = 49.4078
				xmax = 49.4378
				text = ""
			intervals [92]:
				xmin = 49.4378
				xmax = 50.2678
				text = "rdx"
			intervals [93]:
				xmin = 50.2678
				xmax = 51.8546
				text = ""
			intervals [94]:
				xmin = 51.8546
				xmax = 52.0946
				text = "and"
			intervals [95]:
				xmin = 52.0946
				xmax = 52.2746
				text = "for"
			intervals [96]:
				xmin = 52.2746
				xmax = 52.5146
				text = "high"
			intervals [97]:
				xmin = 52.5146
				xmax = 52.5446
				text = ""
			intervals [98]:
				xmin = 52.5446
				xmax = 53.3746
				text = "school"
			intervals [99]:
				xmin = 53.3746
				xmax = 54.7646
				text = ""
			intervals [100]:
				xmin = 54.7646
				xmax = 54.8546
				text = "rdx"
			intervals [101]:
				xmin = 54.8546
				xmax = 57.5044
				text = ""
			intervals [102]:
				xmin = 57.5044
				xmax = 57.9444
				text = "oh"
			intervals [103]:
				xmin = 57.9444
				xmax = 58.2944
				text = "<unk>"
			intervals [104]:
				xmin = 58.2944
				xmax = 58.3244
				text = ""
			intervals [105]:
				xmin = 58.3244
				xmax = 58.4944
				text = "and"
			intervals [106]:
				xmin = 58.4944
				xmax = 58.8244
				text = "college"
			intervals [107]:
				xmin = 58.8244
				xmax = 59.5344
				text = "rdx"
			intervals [108]:
				xmin = 59.5344
				xmax = 68.8789
				text = ""
			intervals [109]:
				xmin = 68.8789
				xmax = 69.3589
				text = "i'm"
			intervals [110]:
				xmin = 69.3589
				xmax = 69.3989
				text = "a"
			intervals [111]:
				xmin = 69.3989
				xmax = 69.5389
				text = "food"
			intervals [112]:
				xmin = 69.5389
				xmax = 69.5689
				text = ""
			intervals [113]:
				xmin = 69.5689
				xmax = 69.9489
				text = "service"
			intervals [114]:
				xmin = 69.9489
				xmax = 70.3489
				text = "worker"
			intervals [115]:
				xmin = 70.3489
				xmax = 70.3789
				text = ""
			intervals [116]:
				xmin = 70.3789
				xmax = 70.6789
				text = "at"
			intervals [117]:
				xmin = 70.6789
				xmax = 72.6989
				text = ""
			intervals [118]:
				xmin = 72.6989
				xmax = 72.7889
				text = "rdx"
			intervals [119]:
				xmin = 72.7889
				xmax = 80.2846
				text = ""
			intervals [120]:
				xmin = 80.2846
				xmax = 80.5546
				text = "mm-"
			intervals [121]:
				xmin = 80.5546
				xmax = 80.6246
				text = ""
			intervals [122]:
				xmin = 80.6246
				xmax = 81.2146
				text = "sh-"
			intervals [123]:
				xmin = 81.2146
				xmax = 81.2546
				text = ""
			intervals [124]:
				xmin = 81.2546
				xmax = 81.5346
				text = "my"
			intervals [125]:
				xmin = 81.5346
				xmax = 81.5646
				text = ""
			intervals [126]:
				xmin = 81.5646
				xmax = 81.8046
				text = "mother"
			intervals [127]:
				xmin = 81.8046
				xmax = 81.8346
				text = ""
			intervals [128]:
				xmin = 81.8346
				xmax = 82.2246
				text = "was"
			intervals [129]:
				xmin = 82.2246
				xmax = 82.2946
				text = ""
			intervals [130]:
				xmin = 82.2946
				xmax = 83.1646
				text = "born"
			intervals [131]:
				xmin = 83.1646
				xmax = 83.2546
				text = ""
			intervals [132]:
				xmin = 83.2546
				xmax = 83.5146
				text = "i"
			intervals [133]:
				xmin = 83.5146
				xmax = 83.5446
				text = ""
			intervals [134]:
				xmin = 83.5446
				xmax = 83.7446
				text = "think"
			intervals [135]:
				xmin = 83.7446
				xmax = 83.7846
				text = ""
			intervals [136]:
				xmin = 83.7846
				xmax = 83.9346
				text = "she"
			intervals [137]:
				xmin = 83.9346
				xmax = 84.0346
				text = "was"
			intervals [138]:
				xmin = 84.0346
				xmax = 84.0646
				text = ""
			intervals [139]:
				xmin = 84.0646
				xmax = 84.2946
				text = "born"
			intervals [140]:
				xmin = 84.2946
				xmax = 84.5646
				text = "here"
			intervals [141]:
				xmin = 84.5646
				xmax = 84.890
				text = ""
			intervals [142]:
				xmin = 84.890
				xmax = 85.020
				text = "but"
			intervals [143]:
				xmin = 85.020
				xmax = 85.190
				text = "she"
			intervals [144]:
				xmin = 85.190
				xmax = 85.350
				text = "moved"
			intervals [145]:
				xmin = 85.350
				xmax = 85.660
				text = "around"
			intervals [146]:
				xmin = 85.660
				xmax = 85.690
				text = "a"
			intervals [147]:
				xmin = 85.690
				xmax = 85.990
				text = "lot"
			intervals [148]:
				xmin = 85.990
				xmax = 86.020
				text = ""
			intervals [149]:
				xmin = 86.020
				xmax = 86.180
				text = "and"
			intervals [150]:
				xmin = 86.180
				xmax = 86.290
				text = "my"
			intervals [151]:
				xmin = 86.290
				xmax = 86.660
				text = "dad"
			intervals [152]:
				xmin = 86.660
				xmax = 86.690
				text = ""
			intervals [153]:
				xmin = 86.690
				xmax = 86.780
				text = "was"
			intervals [154]:
				xmin = 86.780
				xmax = 86.820
				text = ""
			intervals [155]:
				xmin = 86.820
				xmax = 86.970
				text = "born"
			intervals [156]:
				xmin = 86.970
				xmax = 87.030
				text = "in"
			intervals [157]:
				xmin = 87.030
				xmax = 87.290
				text = "mississippi"
			intervals [158]:
				xmin = 87.290
				xmax = 95.5694
				text = ""
			intervals [159]:
				xmin = 95.5694
				xmax = 96.0094
				text = "um"
			intervals [160]:
				xmin = 96.0094
				xmax = 96.1794
				text = "my"
			intervals [161]:
				xmin = 96.1794
				xmax = 96.7294
				text = "dad"
			intervals [162]:
				xmin = 96.7294
				xmax = 97.7094
				text = "is"
			intervals [163]:
				xmin = 97.7094
				xmax = 97.7694
				text = ""
			intervals [164]:
				xmin = 97.7694
				xmax = 97.9394
				text = "he"
			intervals [165]:
				xmin = 97.9394
				xmax = 97.9794
				text = "s"
			intervals [166]:
				xmin = 97.9794
				xmax = 98.0094
				text = ""
			intervals [167]:
				xmin = 98.0094
				xmax = 98.2094
				text = "still"
			intervals [168]:
				xmin = 98.2094
				xmax = 98.2694
				text = "in"
			intervals [169]:
				xmin = 98.2694
				xmax = 98.3294
				text = "the"
			intervals [170]:
				xmin = 98.3294
				xmax = 98.9494
				text = "military"
			intervals [171]:
				xmin = 98.9494
				xmax = 99.6865
				text = ""
			intervals [172]:
				xmin = 99.6865
				xmax = 100.0065
				text = "um"
			intervals [173]:
				xmin = 100.0065
				xmax = 100.2265
				text = "and"
			intervals [174]:
				xmin = 100.2265
				xmax = 100.5465
				text = "he"
			intervals [175]:
				xmin = 100.5465
				xmax = 100.5765
				text = ""
			intervals [176]:
				xmin = 100.5765
				xmax = 100.6465
				text = "s"
			intervals [177]:
				xmin = 100.6465
				xmax = 100.8365
				text = "a"
			intervals [178]:
				xmin = 100.8365
				xmax = 101.2765
				text = "regional"
			intervals [179]:
				xmin = 101.2765
				xmax = 101.8965
				text = "manager"
			intervals [180]:
				xmin = 101.8965
				xmax = 102.0865
				text = ""
			intervals [181]:
				xmin = 102.0865
				xmax = 102.4065
				text = "for"
			intervals [182]:
				xmin = 102.4065
				xmax = 102.4365
				text = ""
			intervals [183]:
				xmin = 102.4365
				xmax = 102.6165
				text = "home"
			intervals [184]:
				xmin = 102.6165
				xmax = 103.1365
				text = "depot"
			intervals [185]:
				xmin = 103.1365
				xmax = 104.5327
				text = ""
			intervals [186]:
				xmin = 104.5327
				xmax = 104.8127
				text = "m-"
			intervals [187]:
				xmin = 104.8127
				xmax = 106.2568
				text = ""
			intervals [188]:
				xmin = 106.2568
				xmax = 106.7268
				text = "no"
			intervals [189]:
				xmin = 106.7268
				xmax = 106.8568
				text = "he"
			intervals [190]:
				xmin = 106.8568
				xmax = 107.0568
				text = "was"
			intervals [191]:
				xmin = 107.0568
				xmax = 107.1568
				text = "in"
			intervals [192]:
				xmin = 107.1568
				xmax = 107.4968
				text = "reserve"
			intervals [193]:
				xmin = 107.4968
				xmax = 107.6068
				text = "but"
			intervals [194]:
				xmin = 107.6068
				xmax = 107.7668
				text = "he"
			intervals [195]:
				xmin = 107.7668
				xmax = 107.9768
				text = "just"
			intervals [196]:
				xmin = 107.9768
				xmax = 108.0968
				text = "went"
			intervals [197]:
				xmin = 108.0968
				xmax = 108.3268
				text = "back"
			intervals [198]:
				xmin = 108.3268
				xmax = 108.3868
				text = "to"
			intervals [199]:
				xmin = 108.3868
				xmax = 108.7168
				text = "active"
			intervals [200]:
				xmin = 108.7168
				xmax = 108.7468
				text = ""
			intervals [201]:
				xmin = 108.7468
				xmax = 109.4568
				text = "yeah"
			intervals [202]:
				xmin = 109.4568
				xmax = 110.2266
				text = ""
			intervals [203]:
				xmin = 110.2266
				xmax = 110.7966
				text = "um"
			intervals [204]:
				xmin = 110.7966
				xmax = 110.8266
				text = ""
			intervals [205]:
				xmin = 110.8266
				xmax = 110.9966
				text = "and"
			intervals [206]:
				xmin = 110.9966
				xmax = 111.3166
				text = "my"
			intervals [207]:
				xmin = 111.3166
				xmax = 111.3666
				text = ""
			intervals [208]:
				xmin = 111.3666
				xmax = 111.8666
				text = "mom"
			intervals [209]:
				xmin = 111.8666
				xmax = 112.1066
				text = "is"
			intervals [210]:
				xmin = 112.1066
				xmax = 112.1466
				text = ""
			intervals [211]:
				xmin = 112.1466
				xmax = 112.3766
				text = "a"
			intervals [212]:
				xmin = 112.3766
				xmax = 113.0166
				text = "retired"
			intervals [213]:
				xmin = 113.0166
				xmax = 113.0466
				text = ""
			intervals [214]:
				xmin = 113.0466
				xmax = 113.4466
				text = "government"
			intervals [215]:
				xmin = 113.4466
				xmax = 113.5266
				text = ""
			intervals [216]:
				xmin = 113.5266
				xmax = 113.7566
				text = "employee"
			intervals [217]:
				xmin = 113.7566
				xmax = 124.1227
				text = ""
			intervals [218]:
				xmin = 124.1227
				xmax = 124.2827
				text = "no"
			intervals [219]:
				xmin = 124.2827
				xmax = 124.4327
				text = "i'm"
			intervals [220]:
				xmin = 124.4327
				xmax = 124.7027
				text = "not"
			intervals [221]:
				xmin = 124.7027
				xmax = 126.1457
				text = ""
			intervals [222]:
				xmin = 126.1457
				xmax = 126.3057
				text = "that"
			intervals [223]:
				xmin = 126.3057
				xmax = 126.3357
				text = "s"
			intervals [224]:
				xmin = 126.3357
				xmax = 126.5157
				text = "my"
			intervals [225]:
				xmin = 126.5157
				xmax = 127.0457
				text = "thinking"
			intervals [226]:
				xmin = 127.0457
				xmax = 127.1657
				text = "like"
			intervals [227]:
				xmin = 127.1657
				xmax = 127.1957
				text = ""
			intervals [228]:
				xmin = 127.1957
				xmax = 127.2857
				text = "i'm"
			intervals [229]:
				xmin = 127.2857
				xmax = 127.3157
				text = ""
			intervals [230]:
				xmin = 127.3157
				xmax = 127.4857
				text = "really"
			intervals [231]:
				xmin = 127.4857
				xmax = 127.7257
				text = ""
			intervals [232]:
				xmin = 127.7257
				xmax = 127.9057
				text = "trying"
			intervals [233]:
				xmin = 127.9057
				xmax = 128.1357
				text = "to"
			intervals [234]:
				xmin = 128.1357
				xmax = 128.1657
				text = ""
			intervals [235]:
				xmin = 128.1657
				xmax = 128.4557
				text = "think"
			intervals [236]:
				xmin = 128.4557
				xmax = 128.8757
				text = ""
			intervals [237]:
				xmin = 128.8757
				xmax = 129.4857
				text = "<unk>"
			intervals [238]:
				xmin = 129.4857
				xmax = 140.5668
				text = ""
			intervals [239]:
				xmin = 140.5668
				xmax = 140.9368
				text = "my"
			intervals [240]:
				xmin = 140.9368
				xmax = 140.9768
				text = ""
			intervals [241]:
				xmin = 140.9768
				xmax = 141.8768
				text = "first"
			intervals [242]:
				xmin = 141.8768
				xmax = 141.9068
				text = ""
			intervals [243]:
				xmin = 141.9068
				xmax = 142.4668
				text = "home"
			intervals [244]:
				xmin = 142.4668
				xmax = 142.4968
				text = ""
			intervals [245]:
				xmin = 142.4968
				xmax = 142.6368
				text = "i"
			intervals [246]:
				xmin = 142.6368
				xmax = 142.7268
				text = "would"
			intervals [247]:
				xmin = 142.7268
				xmax = 142.7868
				text = ""
			intervals [248]:
				xmin = 142.7868
				xmax = 143.1568
				text = "say"
			intervals [249]:
				xmin = 143.1568
				xmax = 143.1868
				text = ""
			intervals [250]:
				xmin = 143.1868
				xmax = 143.3968
				text = "was"
			intervals [251]:
				xmin = 143.3968
				xmax = 143.4268
				text = ""
			intervals [252]:
				xmin = 143.4268
				xmax = 144.0668
				text = "around"
			intervals [253]:
				xmin = 144.0668
				xmax = 145.8384
				text = ""
			intervals [254]:
				xmin = 145.8384
				xmax = 146.0284
				text = "what"
			intervals [255]:
				xmin = 146.0284
				xmax = 146.1184
				text = "was"
			intervals [256]:
				xmin = 146.1184
				xmax = 146.1484
				text = ""
			intervals [257]:
				xmin = 146.1484
				xmax = 146.2084
				text = "the"
			intervals [258]:
				xmin = 146.2084
				xmax = 146.2384
				text = ""
			intervals [259]:
				xmin = 146.2384
				xmax = 146.3484
				text = "name"
			intervals [260]:
				xmin = 146.3484
				xmax = 146.4084
				text = "of"
			intervals [261]:
				xmin = 146.4084
				xmax = 146.5884
				text = "them"
			intervals [262]:
				xmin = 146.5884
				xmax = 146.6184
				text = ""
			intervals [263]:
				xmin = 146.6184
				xmax = 147.2284
				text = "apartments"
			intervals [264]:
				xmin = 147.2284
				xmax = 148.9211
				text = ""
			intervals [265]:
				xmin = 148.9211
				xmax = 149.0911
				text = "i"
			intervals [266]:
				xmin = 149.0911
				xmax = 149.3911
				text = "cannot"
			intervals [267]:
				xmin = 149.3911
				xmax = 149.7411
				text = "remember"
			intervals [268]:
				xmin = 149.7411
				xmax = 149.8111
				text = "the"
			intervals [269]:
				xmin = 149.8111
				xmax = 149.9311
				text = "name"
			intervals [270]:
				xmin = 149.9311
				xmax = 149.9911
				text = "of"
			intervals [271]:
				xmin = 149.9911
				xmax = 150.0511
				text = "the"
			intervals [272]:
				xmin = 150.0511
				xmax = 150.0811
				text = ""
			intervals [273]:
				xmin = 150.0811
				xmax = 150.8811
				text = "apartments"
			intervals [274]:
				xmin = 150.8811
				xmax = 151.4503
				text = ""
			intervals [275]:
				xmin = 151.4503
				xmax = 151.5703
				text = "but"
			intervals [276]:
				xmin = 151.5703
				xmax = 152.3303
				text = "basically"
			intervals [277]:
				xmin = 152.3303
				xmax = 152.5303
				text = "it"
			intervals [278]:
				xmin = 152.5303
				xmax = 152.6403
				text = "was"
			intervals [279]:
				xmin = 152.6403
				xmax = 152.8403
				text = "like"
			intervals [280]:
				xmin = 152.8403
				xmax = 152.8703
				text = ""
			intervals [281]:
				xmin = 152.8703
				xmax = 153.1503
				text = "a"
			intervals [282]:
				xmin = 153.1503
				xmax = 153.6103
				text = "real"
			intervals [283]:
				xmin = 153.6103
				xmax = 153.6403
				text = ""
			intervals [284]:
				xmin = 153.6403
				xmax = 154.2403
				text = "hood"
			intervals [285]:
				xmin = 154.2403
				xmax = 154.2903
				text = ""
			intervals [286]:
				xmin = 154.2903
				xmax = 154.4803
				text = "like"
			intervals [287]:
				xmin = 154.4803
				xmax = 154.7203
				text = ""
			intervals [288]:
				xmin = 154.7203
				xmax = 155.1803
				text = "people"
			intervals [289]:
				xmin = 155.1803
				xmax = 155.3503
				text = "got"
			intervals [290]:
				xmin = 155.3503
				xmax = 155.9203
				text = "shot"
			intervals [291]:
				xmin = 155.9203
				xmax = 156.1476
				text = ""
			intervals [292]:
				xmin = 156.1476
				xmax = 156.2376
				text = "in"
			intervals [293]:
				xmin = 156.2376
				xmax = 156.3576
				text = "the"
			intervals [294]:
				xmin = 156.3576
				xmax = 156.6976
				text = "neighborhood"
			intervals [295]:
				xmin = 156.6976
				xmax = 156.7276
				text = ""
			intervals [296]:
				xmin = 156.7276
				xmax = 156.8876
				text = "people"
			intervals [297]:
				xmin = 156.8876
				xmax = 156.9676
				text = "were"
			intervals [298]:
				xmin = 156.9676
				xmax = 157.0576
				text = ""
			intervals [299]:
				xmin = 157.0576
				xmax = 157.4676
				text = "killed"
			intervals [300]:
				xmin = 157.4676
				xmax = 157.7076
				text = "in"
			intervals [301]:
				xmin = 157.7076
				xmax = 157.7676
				text = "the"
			intervals [302]:
				xmin = 157.7676
				xmax = 158.4776
				text = "neighborhood"
			intervals [303]:
				xmin = 158.4776
				xmax = 158.7349
				text = ""
			intervals [304]:
				xmin = 158.7349
				xmax = 158.9349
				text = "heard"
			intervals [305]:
				xmin = 158.9349
				xmax = 159.4649
				text = "gunshots"
			intervals [306]:
				xmin = 159.4649
				xmax = 159.6449
				text = "all"
			intervals [307]:
				xmin = 159.6449
				xmax = 159.7049
				text = "the"
			intervals [308]:
				xmin = 159.7049
				xmax = 160.3349
				text = "time"
			intervals [309]:
				xmin = 160.3349
				xmax = 160.4449
				text = ""
			intervals [310]:
				xmin = 160.4449
				xmax = 160.5449
				text = "we"
			intervals [311]:
				xmin = 160.5449
				xmax = 160.7649
				text = "weren't"
			intervals [312]:
				xmin = 160.7649
				xmax = 160.9849
				text = "allowed"
			intervals [313]:
				xmin = 160.9849
				xmax = 161.0449
				text = "to"
			intervals [314]:
				xmin = 161.0449
				xmax = 161.1549
				text = "go"
			intervals [315]:
				xmin = 161.1549
				xmax = 161.1849
				text = ""
			intervals [316]:
				xmin = 161.1849
				xmax = 161.8449
				text = "outside"
			intervals [317]:
				xmin = 161.8449
				xmax = 162.6259
				text = ""
			intervals [318]:
				xmin = 162.6259
				xmax = 162.6859
				text = "and"
			intervals [319]:
				xmin = 162.6859
				xmax = 162.7159
				text = ""
			intervals [320]:
				xmin = 162.7159
				xmax = 162.9259
				text = "things"
			intervals [321]:
				xmin = 162.9259
				xmax = 162.9559
				text = ""
			intervals [322]:
				xmin = 162.9559
				xmax = 163.1159
				text = "like"
			intervals [323]:
				xmin = 163.1159
				xmax = 163.1459
				text = ""
			intervals [324]:
				xmin = 163.1459
				xmax = 163.4359
				text = "that"
			intervals [325]:
				xmin = 163.4359
				xmax = 163.5983
				text = ""
			intervals [326]:
				xmin = 163.5983
				xmax = 163.7583
				text = "i"
			intervals [327]:
				xmin = 163.7583
				xmax = 163.9983
				text = "wanna"
			intervals [328]:
				xmin = 163.9983
				xmax = 164.2783
				text = "remember"
			intervals [329]:
				xmin = 164.2783
				xmax = 164.3383
				text = "the"
			intervals [330]:
				xmin = 164.3383
				xmax = 164.6283
				text = "neighbor"
			intervals [331]:
				xmin = 164.6283
				xmax = 164.7383
				text = "this"
			intervals [332]:
				xmin = 164.7383
				xmax = 164.8883
				text = "is"
			intervals [333]:
				xmin = 164.8883
				xmax = 165.0483
				text = "like"
			intervals [334]:
				xmin = 165.0483
				xmax = 165.1883
				text = "one"
			intervals [335]:
				xmin = 165.1883
				xmax = 165.2683
				text = "of"
			intervals [336]:
				xmin = 165.2683
				xmax = 165.4083
				text = "those"
			intervals [337]:
				xmin = 165.4083
				xmax = 165.4383
				text = ""
			intervals [338]:
				xmin = 165.4383
				xmax = 165.7583
				text = "neighborhoods"
			intervals [339]:
				xmin = 165.7583
				xmax = 166.1383
				text = "everyone"
			intervals [340]:
				xmin = 166.1383
				xmax = 166.1683
				text = ""
			intervals [341]:
				xmin = 166.1683
				xmax = 166.2983
				text = "knows"
			intervals [342]:
				xmin = 166.2983
				xmax = 166.4583
				text = ""
			intervals [343]:
				xmin = 166.4583
				xmax = 166.6083
				text = "but"
			intervals [344]:
				xmin = 166.6083
				xmax = 166.6583
				text = ""
			intervals [345]:
				xmin = 166.6583
				xmax = 166.7283
				text = "i"
			intervals [346]:
				xmin = 166.7283
				xmax = 166.7883
				text = ""
			intervals [347]:
				xmin = 166.7883
				xmax = 166.8883
				text = "can't"
			intervals [348]:
				xmin = 166.8883
				xmax = 167.1483
				text = "remember"
			intervals [349]:
				xmin = 167.1483
				xmax = 167.2783
				text = "so"
			intervals [350]:
				xmin = 167.2783
				xmax = 167.3783
				text = "we"
			intervals [351]:
				xmin = 167.3783
				xmax = 167.5783
				text = "lived"
			intervals [352]:
				xmin = 167.5783
				xmax = 167.7883
				text = "around"
			intervals [353]:
				xmin = 167.7883
				xmax = 167.9183
				text = "there"
			intervals [354]:
				xmin = 167.9183
				xmax = 168.0483
				text = "for"
			intervals [355]:
				xmin = 168.0483
				xmax = 168.0883
				text = "a"
			intervals [356]:
				xmin = 168.0883
				xmax = 168.5383
				text = "while"
			intervals [357]:
				xmin = 168.5383
				xmax = 168.912
				text = ""
			intervals [358]:
				xmin = 168.912
				xmax = 169.042
				text = "then"
			intervals [359]:
				xmin = 169.042
				xmax = 169.132
				text = "my"
			intervals [360]:
				xmin = 169.132
				xmax = 169.532
				text = "mom"
			intervals [361]:
				xmin = 169.532
				xmax = 169.632
				text = "i'm"
			intervals [362]:
				xmin = 169.632
				xmax = 169.772
				text = "not"
			intervals [363]:
				xmin = 169.772
				xmax = 169.972
				text = "sure"
			intervals [364]:
				xmin = 169.972
				xmax = 170.152
				text = "why"
			intervals [365]:
				xmin = 170.152
				xmax = 170.322
				text = "she"
			intervals [366]:
				xmin = 170.322
				xmax = 170.542
				text = "moved"
			intervals [367]:
				xmin = 170.542
				xmax = 170.572
				text = "i"
			intervals [368]:
				xmin = 170.572
				xmax = 170.662
				text = "don't"
			intervals [369]:
				xmin = 170.662
				xmax = 170.722
				text = "know"
			intervals [370]:
				xmin = 170.722
				xmax = 170.792
				text = "if"
			intervals [371]:
				xmin = 170.792
				xmax = 170.902
				text = "she"
			intervals [372]:
				xmin = 170.902
				xmax = 171.052
				text = "got"
			intervals [373]:
				xmin = 171.052
				xmax = 171.082
				text = ""
			intervals [374]:
				xmin = 171.082
				xmax = 171.252
				text = "put"
			intervals [375]:
				xmin = 171.252
				xmax = 171.572
				text = "out"
			intervals [376]:
				xmin = 171.572
				xmax = 171.602
				text = ""
			intervals [377]:
				xmin = 171.602
				xmax = 171.682
				text = "or"
			intervals [378]:
				xmin = 171.682
				xmax = 171.872
				text = "she"
			intervals [379]:
				xmin = 171.872
				xmax = 172.062
				text = "just"
			intervals [380]:
				xmin = 172.062
				xmax = 172.092
				text = ""
			intervals [381]:
				xmin = 172.092
				xmax = 172.282
				text = "wanted"
			intervals [382]:
				xmin = 172.282
				xmax = 172.342
				text = "to"
			intervals [383]:
				xmin = 172.342
				xmax = 172.992
				text = "move"
			intervals [384]:
				xmin = 172.992
				xmax = 173.3293
				text = ""
			intervals [385]:
				xmin = 173.3293
				xmax = 173.4093
				text = "i"
			intervals [386]:
				xmin = 173.4093
				xmax = 173.5593
				text = "just"
			intervals [387]:
				xmin = 173.5593
				xmax = 173.7393
				text = "know"
			intervals [388]:
				xmin = 173.7393
				xmax = 173.8193
				text = "we"
			intervals [389]:
				xmin = 173.8193
				xmax = 174.0593
				text = "packed"
			intervals [390]:
				xmin = 174.0593
				xmax = 174.1493
				text = "up"
			intervals [391]:
				xmin = 174.1493
				xmax = 174.2293
				text = "all"
			intervals [392]:
				xmin = 174.2293
				xmax = 174.3493
				text = "our"
			intervals [393]:
				xmin = 174.3493
				xmax = 174.5993
				text = "things"
			intervals [394]:
				xmin = 174.5993
				xmax = 174.6293
				text = ""
			intervals [395]:
				xmin = 174.6293
				xmax = 174.7293
				text = "put"
			intervals [396]:
				xmin = 174.7293
				xmax = 174.7893
				text = "it"
			intervals [397]:
				xmin = 174.7893
				xmax = 174.9093
				text = "into"
			intervals [398]:
				xmin = 174.9093
				xmax = 175.2293
				text = "storage"
			intervals [399]:
				xmin = 175.2293
				xmax = 175.2993
				text = "and"
			intervals [400]:
				xmin = 175.2993
				xmax = 175.3593
				text = "we"
			intervals [401]:
				xmin = 175.3593
				xmax = 175.6793
				text = "moved"
			intervals [402]:
				xmin = 175.6793
				xmax = 175.8493
				text = ""
			intervals [403]:
				xmin = 175.8493
				xmax = 175.9893
				text = "with"
			intervals [404]:
				xmin = 175.9893
				xmax = 176.0193
				text = ""
			intervals [405]:
				xmin = 176.0193
				xmax = 176.1593
				text = "my"
			intervals [406]:
				xmin = 176.1593
				xmax = 176.1893
				text = ""
			intervals [407]:
				xmin = 176.1893
				xmax = 176.6893
				text = "grandmother"
			intervals [408]:
				xmin = 176.6893
				xmax = 176.7193
				text = ""
			intervals [409]:
				xmin = 176.7193
				xmax = 177.1393
				text = "in"
			intervals [410]:
				xmin = 177.1393
				xmax = 177.3271
				text = ""
			intervals [411]:
				xmin = 177.3271
				xmax = 177.8471
				text = "woodland"
			intervals [412]:
				xmin = 177.8471
				xmax = 178.1871
				text = ""
			intervals [413]:
				xmin = 178.1871
				xmax = 178.3871
				text = "which"
			intervals [414]:
				xmin = 178.3871
				xmax = 178.4171
				text = ""
			intervals [415]:
				xmin = 178.4171
				xmax = 178.6371
				text = "is"
			intervals [416]:
				xmin = 178.6371
				xmax = 178.6671
				text = ""
			intervals [417]:
				xmin = 178.6671
				xmax = 179.0071
				text = "langston"
			intervals [418]:
				xmin = 179.0071
				xmax = 179.3471
				text = ""
			intervals [419]:
				xmin = 179.3471
				xmax = 179.4771
				text = "place"
			intervals [420]:
				xmin = 179.4771
				xmax = 180.858
				text = ""
			intervals [421]:
				xmin = 180.858
				xmax = 181.378
				text = "and"
			intervals [422]:
				xmin = 181.378
				xmax = 181.6584
				text = ""
			intervals [423]:
				xmin = 181.6584
				xmax = 181.8284
				text = "we"
			intervals [424]:
				xmin = 181.8284
				xmax = 182.0184
				text = "lived"
			intervals [425]:
				xmin = 182.0184
				xmax = 182.2484
				text = "around"
			intervals [426]:
				xmin = 182.2484
				xmax = 182.2784
				text = ""
			intervals [427]:
				xmin = 182.2784
				xmax = 183.0484
				text = "rdx"
			intervals [428]:
				xmin = 183.0484
				xmax = 183.8926
				text = ""
			intervals [429]:
				xmin = 183.8926
				xmax = 184.1426
				text = "for"
			intervals [430]:
				xmin = 184.1426
				xmax = 184.2026
				text = "a"
			intervals [431]:
				xmin = 184.2026
				xmax = 184.7726
				text = "long"
			intervals [432]:
				xmin = 184.7726
				xmax = 185.0826
				text = "time"
			intervals [433]:
				xmin = 185.0826
				xmax = 185.2826
				text = "probably"
			intervals [434]:
				xmin = 185.2826
				xmax = 185.4726
				text = "about"
			intervals [435]:
				xmin = 185.4726
				xmax = 185.5026
				text = ""
			intervals [436]:
				xmin = 185.5026
				xmax = 185.7426
				text = "ten"
			intervals [437]:
				xmin = 185.7426
				xmax = 186.0626
				text = "years"
			intervals [438]:
				xmin = 186.0626
				xmax = 186.0926
				text = ""
			intervals [439]:
				xmin = 186.0926
				xmax = 186.1826
				text = "then"
			intervals [440]:
				xmin = 186.1826
				xmax = 186.2726
				text = "my"
			intervals [441]:
				xmin = 186.2726
				xmax = 186.5926
				text = "mom"
			intervals [442]:
				xmin = 186.5926
				xmax = 186.7226
				text = "got"
			intervals [443]:
				xmin = 186.7226
				xmax = 186.7726
				text = "a"
			intervals [444]:
				xmin = 186.7726
				xmax = 187.3426
				text = "house"
			intervals [445]:
				xmin = 187.3426
				xmax = 188.1466
				text = ""
			intervals [446]:
				xmin = 188.1466
				xmax = 188.6166
				text = "um"
			intervals [447]:
				xmin = 188.6166
				xmax = 188.9269
				text = ""
			intervals [448]:
				xmin = 188.9269
				xmax = 189.0569
				text = "cause"
			intervals [449]:
				xmin = 189.0569
				xmax = 189.1769
				text = "my"
			intervals [450]:
				xmin = 189.1769
				xmax = 189.4169
				text = "dad"
			intervals [451]:
				xmin = 189.4169
				xmax = 189.5669
				text = "had"
			intervals [452]:
				xmin = 189.5669
				xmax = 189.9869
				text = "left"
			intervals [453]:
				xmin = 189.9869
				xmax = 190.2308
				text = ""
			intervals [454]:
				xmin = 190.2308
				xmax = 190.3008
				text = "my"
			intervals [455]:
				xmin = 190.3008
				xmax = 190.5408
				text = "dad"
			intervals [456]:
				xmin = 190.5408
				xmax = 190.6708
				text = "had"
			intervals [457]:
				xmin = 190.6708
				xmax = 190.7008
				text = ""
			intervals [458]:
				xmin = 190.7008
				xmax = 190.9808
				text = "left"
			intervals [459]:
				xmin = 190.9808
				xmax = 191.0108
				text = ""
			intervals [460]:
				xmin = 191.0108
				xmax = 191.2708
				text = "and"
			intervals [461]:
				xmin = 191.2708
				xmax = 191.6214
				text = ""
			intervals [462]:
				xmin = 191.6214
				xmax = 191.8514
				text = "he"
			intervals [463]:
				xmin = 191.8514
				xmax = 192.2114
				text = "was"
			intervals [464]:
				xmin = 192.2114
				xmax = 193.0021
				text = ""
			intervals [465]:
				xmin = 193.0021
				xmax = 193.2821
				text = "probably"
			intervals [466]:
				xmin = 193.2821
				xmax = 193.3421
				text = "in"
			intervals [467]:
				xmin = 193.3421
				xmax = 193.5721
				text = "another"
			intervals [468]:
				xmin = 193.5721
				xmax = 193.6021
				text = ""
			intervals [469]:
				xmin = 193.6021
				xmax = 193.8621
				text = "country"
			intervals [470]:
				xmin = 193.8621
				xmax = 194.5421
				text = "somewhere"
			intervals [471]:
				xmin = 194.5421
				xmax = 194.6321
				text = ""
			intervals [472]:
				xmin = 194.6321
				xmax = 194.7421
				text = "but"
			intervals [473]:
				xmin = 194.7421
				xmax = 194.8321
				text = "them"
			intervals [474]:
				xmin = 194.8321
				xmax = 194.9521
				text = "two"
			intervals [475]:
				xmin = 194.9521
				xmax = 194.9821
				text = ""
			intervals [476]:
				xmin = 194.9821
				xmax = 195.2021
				text = "weren't"
			intervals [477]:
				xmin = 195.2021
				xmax = 195.3621
				text = "getting"
			intervals [478]:
				xmin = 195.3621
				xmax = 195.7121
				text = "along"
			intervals [479]:
				xmin = 195.7121
				xmax = 195.8121
				text = "and"
			intervals [480]:
				xmin = 195.8121
				xmax = 195.9021
				text = "my"
			intervals [481]:
				xmin = 195.9021
				xmax = 196.0221
				text = "mom"
			intervals [482]:
				xmin = 196.0221
				xmax = 196.1121
				text = "was"
			intervals [483]:
				xmin = 196.1121
				xmax = 196.2921
				text = "still"
			intervals [484]:
				xmin = 196.2921
				xmax = 196.6021
				text = "pregnant"
			intervals [485]:
				xmin = 196.6021
				xmax = 196.6921
				text = "with"
			intervals [486]:
				xmin = 196.6921
				xmax = 196.8421
				text = "his"
			intervals [487]:
				xmin = 196.8421
				xmax = 197.1652
				text = ""
			intervals [488]:
				xmin = 197.1652
				xmax = 197.3452
				text = "they"
			intervals [489]:
				xmin = 197.3452
				xmax = 197.5052
				text = "had"
			intervals [490]:
				xmin = 197.5052
				xmax = 197.5552
				text = "a"
			intervals [491]:
				xmin = 197.5552
				xmax = 197.8852
				text = "baby"
			intervals [492]:
				xmin = 197.8852
				xmax = 198.0152
				text = "she"
			intervals [493]:
				xmin = 198.0152
				xmax = 198.1152
				text = "was"
			intervals [494]:
				xmin = 198.1152
				xmax = 198.4652
				text = "pregnant"
			intervals [495]:
				xmin = 198.4652
				xmax = 198.5552
				text = "but"
			intervals [496]:
				xmin = 198.5552
				xmax = 198.6752
				text = "they"
			intervals [497]:
				xmin = 198.6752
				xmax = 199.4152
				text = "weren't"
			intervals [498]:
				xmin = 199.4152
				xmax = 199.4552
				text = ""
			intervals [499]:
				xmin = 199.4552
				xmax = 199.4852
				text = "<unk>"
			intervals [500]:
				xmin = 199.4852
				xmax = 199.5652
				text = ""
			intervals [501]:
				xmin = 199.5652
				xmax = 199.6952
				text = "so"
			intervals [502]:
				xmin = 199.6952
				xmax = 199.7852
				text = "she"
			intervals [503]:
				xmin = 199.7852
				xmax = 199.9252
				text = "got"
			intervals [504]:
				xmin = 199.9252
				xmax = 200.1652
				text = "pregnant"
			intervals [505]:
				xmin = 200.1652
				xmax = 200.2552
				text = "with"
			intervals [506]:
				xmin = 200.2552
				xmax = 200.4552
				text = "my"
			intervals [507]:
				xmin = 200.4552
				xmax = 200.9229
				text = ""
			intervals [508]:
				xmin = 200.9229
				xmax = 201.2129
				text = "brother"
			intervals [509]:
				xmin = 201.2129
				xmax = 201.3229
				text = "but"
			intervals [510]:
				xmin = 201.3229
				xmax = 201.4629
				text = "they"
			intervals [511]:
				xmin = 201.4629
				xmax = 201.5629
				text = "were"
			intervals [512]:
				xmin = 201.5629
				xmax = 201.8629
				text = "broken"
			intervals [513]:
				xmin = 201.8629
				xmax = 202.0929
				text = "up"
			intervals [514]:
				xmin = 202.0929
				xmax = 202.2029
				text = ""
			intervals [515]:
				xmin = 202.2029
				xmax = 202.6029
				text = "so"
			intervals [516]:
				xmin = 202.6029
				xmax = 202.6429
				text = ""
			intervals [517]:
				xmin = 202.6429
				xmax = 202.7829
				text = "he"
			intervals [518]:
				xmin = 202.7829
				xmax = 203.1829
				text = "was"
			intervals [519]:
				xmin = 203.1829
				xmax = 204.0236
				text = ""
			intervals [520]:
				xmin = 204.0236
				xmax = 204.2036
				text = "out"
			intervals [521]:
				xmin = 204.2036
				xmax = 204.2636
				text = "of"
			intervals [522]:
				xmin = 204.2636
				xmax = 204.3236
				text = "the"
			intervals [523]:
				xmin = 204.3236
				xmax = 204.5336
				text = "country"
			intervals [524]:
				xmin = 204.5336
				xmax = 204.5636
				text = ""
			intervals [525]:
				xmin = 204.5636
				xmax = 204.6536
				text = "my"
			intervals [526]:
				xmin = 204.6536
				xmax = 204.9536
				text = "mom"
			intervals [527]:
				xmin = 204.9536
				xmax = 205.0436
				text = "is"
			intervals [528]:
				xmin = 205.0436
				xmax = 205.3036
				text = "just"
			intervals [529]:
				xmin = 205.3036
				xmax = 205.5223
				text = ""
			intervals [530]:
				xmin = 205.5223
				xmax = 205.7623
				text = "taking"
			intervals [531]:
				xmin = 205.7623
				xmax = 205.9223
				text = "care"
			intervals [532]:
				xmin = 205.9223
				xmax = 206.0323
				text = "of"
			intervals [533]:
				xmin = 206.0323
				xmax = 206.3123
				text = "us"
			intervals [534]:
				xmin = 206.3123
				xmax = 206.3423
				text = ""
			intervals [535]:
				xmin = 206.3423
				xmax = 206.4123
				text = "th-"
			intervals [536]:
				xmin = 206.4123
				xmax = 206.5123
				text = ""
			intervals [537]:
				xmin = 206.5123
				xmax = 207.1923
				text = "herself"
			intervals [538]:
				xmin = 207.1923
				xmax = 207.4872
				text = ""
			intervals [539]:
				xmin = 207.4872
				xmax = 207.9272
				text = "and"
			intervals [540]:
				xmin = 207.9272
				xmax = 207.9572
				text = ""
			intervals [541]:
				xmin = 207.9572
				xmax = 208.2272
				text = "then"
			intervals [542]:
				xmin = 208.2272
				xmax = 208.9451
				text = ""
			intervals [543]:
				xmin = 208.9451
				xmax = 209.0751
				text = "we"
			intervals [544]:
				xmin = 209.0751
				xmax = 209.2851
				text = "li-"
			intervals [545]:
				xmin = 209.2851
				xmax = 209.4051
				text = "we"
			intervals [546]:
				xmin = 209.4051
				xmax = 209.5651
				text = "moved"
			intervals [547]:
				xmin = 209.5651
				xmax = 209.8051
				text = ""
			intervals [548]:
				xmin = 209.8051
				xmax = 209.9451
				text = "in"
			intervals [549]:
				xmin = 209.9451
				xmax = 209.9751
				text = "a"
			intervals [550]:
				xmin = 209.9751
				xmax = 210.3451
				text = "house"
			intervals [551]:
				xmin = 210.3451
				xmax = 210.4051
				text = "on"
			intervals [552]:
				xmin = 210.4051
				xmax = 210.9951
				text = "massachusetts"
			intervals [553]:
				xmin = 210.9951
				xmax = 211.5451
				text = "avenue"
			intervals [554]:
				xmin = 211.5451
				xmax = 211.5851
				text = ""
			intervals [555]:
				xmin = 211.5851
				xmax = 211.7051
				text = "we"
			intervals [556]:
				xmin = 211.7051
				xmax = 211.9651
				text = "stayed"
			intervals [557]:
				xmin = 211.9651
				xmax = 212.1451
				text = "there"
			intervals [558]:
				xmin = 212.1451
				xmax = 212.2851
				text = "for"
			intervals [559]:
				xmin = 212.2851
				xmax = 212.8351
				text = "about"
			intervals [560]:
				xmin = 212.8351
				xmax = 213.3071
				text = ""
			intervals [561]:
				xmin = 213.3071
				xmax = 213.8271
				text = "seven"
			intervals [562]:
				xmin = 213.8271
				xmax = 214.3471
				text = "years"
			intervals [563]:
				xmin = 214.3471
				xmax = 214.813
				text = ""
			intervals [564]:
				xmin = 214.813
				xmax = 214.953
				text = "i"
			intervals [565]:
				xmin = 214.953
				xmax = 215.053
				text = "know"
			intervals [566]:
				xmin = 215.053
				xmax = 215.223
				text = "she"
			intervals [567]:
				xmin = 215.223
				xmax = 215.353
				text = "got"
			intervals [568]:
				xmin = 215.353
				xmax = 215.473
				text = "put"
			intervals [569]:
				xmin = 215.473
				xmax = 215.563
				text = "out"
			intervals [570]:
				xmin = 215.563
				xmax = 215.623
				text = "of"
			intervals [571]:
				xmin = 215.623
				xmax = 215.913
				text = "that"
			intervals [572]:
				xmin = 215.913
				xmax = 215.943
				text = ""
			intervals [573]:
				xmin = 215.943
				xmax = 216.063
				text = "it"
			intervals [574]:
				xmin = 216.063
				xmax = 216.193
				text = "was"
			intervals [575]:
				xmin = 216.193
				xmax = 216.383
				text = "like"
			intervals [576]:
				xmin = 216.383
				xmax = 216.453
				text = ""
			intervals [577]:
				xmin = 216.453
				xmax = 216.993
				text = "um"
			intervals [578]:
				xmin = 216.993
				xmax = 217.5043
				text = ""
			intervals [579]:
				xmin = 217.5043
				xmax = 217.6943
				text = "yeah"
			intervals [580]:
				xmin = 217.6943
				xmax = 217.7243
				text = ""
			intervals [581]:
				xmin = 217.7243
				xmax = 217.8343
				text = "so"
			intervals [582]:
				xmin = 217.8343
				xmax = 217.9243
				text = "we"
			intervals [583]:
				xmin = 217.9243
				xmax = 218.0443
				text = "had"
			intervals [584]:
				xmin = 218.0443
				xmax = 218.1243
				text = "to"
			intervals [585]:
				xmin = 218.1243
				xmax = 218.2343
				text = "move"
			intervals [586]:
				xmin = 218.2343
				xmax = 218.4543
				text = "back"
			intervals [587]:
				xmin = 218.4543
				xmax = 218.4843
				text = ""
			intervals [588]:
				xmin = 218.4843
				xmax = 218.6143
				text = "to"
			intervals [589]:
				xmin = 218.6143
				xmax = 218.7943
				text = "rdx"
			intervals [590]:
				xmin = 218.7943
				xmax = 218.9343
				text = "with"
			intervals [591]:
				xmin = 218.9343
				xmax = 218.9943
				text = "my"
			intervals [592]:
				xmin = 218.9943
				xmax = 219.2443
				text = "grandmother"
			intervals [593]:
				xmin = 219.2443
				xmax = 223.9667
				text = ""
			intervals [594]:
				xmin = 223.9667
				xmax = 224.0167
				text = "i"
			intervals [595]:
				xmin = 224.0167
				xmax = 224.2967
				text = "have"
			intervals [596]:
				xmin = 224.2967
				xmax = 224.4867
				text = "two"
			intervals [597]:
				xmin = 224.4867
				xmax = 224.6567
				text = "older"
			intervals [598]:
				xmin = 224.6567
				xmax = 225.0567
				text = "sisters"
			intervals [599]:
				xmin = 225.0567
				xmax = 225.1467
				text = ""
			intervals [600]:
				xmin = 225.1467
				xmax = 225.3367
				text = "and"
			intervals [601]:
				xmin = 225.3367
				xmax = 225.4967
				text = "one"
			intervals [602]:
				xmin = 225.4967
				xmax = 225.6467
				text = "little"
			intervals [603]:
				xmin = 225.6467
				xmax = 225.9067
				text = "brother"
			intervals [604]:
				xmin = 225.9067
				xmax = 227.1031
				text = ""
			intervals [605]:
				xmin = 227.1031
				xmax = 227.2131
				text = "that"
			intervals [606]:
				xmin = 227.2131
				xmax = 227.4031
				text = "s"
			intervals [607]:
				xmin = 227.4031
				xmax = 228.5999
				text = ""
			intervals [608]:
				xmin = 228.5999
				xmax = 229.4799
				text = "yes"
			intervals [609]:
				xmin = 229.4799
				xmax = 229.5099
				text = ""
			intervals [610]:
				xmin = 229.5099
				xmax = 230.1799
				text = "um"
			intervals [611]:
				xmin = 230.1799
				xmax = 230.3667
				text = ""
			intervals [612]:
				xmin = 230.3667
				xmax = 230.5667
				text = "yeah"
			intervals [613]:
				xmin = 230.5667
				xmax = 230.6567
				text = "we"
			intervals [614]:
				xmin = 230.6567
				xmax = 231.1067
				text = "did"
			intervals [615]:
				xmin = 231.1067
				xmax = 231.2351
				text = ""
			intervals [616]:
				xmin = 231.2351
				xmax = 231.7851
				text = "my"
			intervals [617]:
				xmin = 231.7851
				xmax = 232.0807
				text = ""
			intervals [618]:
				xmin = 232.0807
				xmax = 232.4707
				text = "s"
			intervals [619]:
				xmin = 232.4707
				xmax = 232.5007
				text = ""
			intervals [620]:
				xmin = 232.5007
				xmax = 232.7207
				text = "okay"
			intervals [621]:
				xmin = 232.7207
				xmax = 232.7607
				text = "i"
			intervals [622]:
				xmin = 232.7607
				xmax = 232.9007
				text = "have"
			intervals [623]:
				xmin = 232.9007
				xmax = 232.9707
				text = "a"
			intervals [624]:
				xmin = 232.9707
				xmax = 233.2207
				text = "older"
			intervals [625]:
				xmin = 233.2207
				xmax = 233.6007
				text = "sister"
			intervals [626]:
				xmin = 233.6007
				xmax = 233.9207
				text = "that"
			intervals [627]:
				xmin = 233.9207
				xmax = 234.2707
				text = "s"
			intervals [628]:
				xmin = 234.2707
				xmax = 234.6699
				text = ""
			intervals [629]:
				xmin = 234.6699
				xmax = 235.1699
				text = "she"
			intervals [630]:
				xmin = 235.1699
				xmax = 235.1999
				text = ""
			intervals [631]:
				xmin = 235.1999
				xmax = 235.2499
				text = "s"
			intervals [632]:
				xmin = 235.2499
				xmax = 235.6299
				text = "about"
			intervals [633]:
				xmin = 235.6299
				xmax = 235.6599
				text = ""
			intervals [634]:
				xmin = 235.6599
				xmax = 235.9099
				text = "eight"
			intervals [635]:
				xmin = 235.9099
				xmax = 236.1299
				text = "years"
			intervals [636]:
				xmin = 236.1299
				xmax = 236.3399
				text = "older"
			intervals [637]:
				xmin = 236.3399
				xmax = 236.4599
				text = "than"
			intervals [638]:
				xmin = 236.4599
				xmax = 236.7099
				text = "me"
			intervals [639]:
				xmin = 236.7099
				xmax = 237.4204
				text = ""
			intervals [640]:
				xmin = 237.4204
				xmax = 237.4804
				text = "and"
			intervals [641]:
				xmin = 237.4804
				xmax = 237.5104
				text = "i"
			intervals [642]:
				xmin = 237.5104
				xmax = 237.6204
				text = "have"
			intervals [643]:
				xmin = 237.6204
				xmax = 237.8604
				text = "another"
			intervals [644]:
				xmin = 237.8604
				xmax = 238.1004
				text = "sister"
			intervals [645]:
				xmin = 238.1004
				xmax = 238.2404
				text = "that"
			intervals [646]:
				xmin = 238.2404
				xmax = 238.2704
				text = "s"
			intervals [647]:
				xmin = 238.2704
				xmax = 238.3104
				text = ""
			intervals [648]:
				xmin = 238.3104
				xmax = 238.5504
				text = "six"
			intervals [649]:
				xmin = 238.5504
				xmax = 238.8404
				text = "years"
			intervals [650]:
				xmin = 238.8404
				xmax = 239.0604
				text = "older"
			intervals [651]:
				xmin = 239.0604
				xmax = 239.1604
				text = "than"
			intervals [652]:
				xmin = 239.1604
				xmax = 239.4004
				text = "me"
			intervals [653]:
				xmin = 239.4004
				xmax = 239.7904
				text = "my"
			intervals [654]:
				xmin = 239.7904
				xmax = 239.8204
				text = ""
			intervals [655]:
				xmin = 239.8204
				xmax = 240.1104
				text = "sister"
			intervals [656]:
				xmin = 240.1104
				xmax = 240.2104
				text = "that"
			intervals [657]:
				xmin = 240.2104
				xmax = 240.2404
				text = "s"
			intervals [658]:
				xmin = 240.2404
				xmax = 240.3804
				text = ""
			intervals [659]:
				xmin = 240.3804
				xmax = 240.5904
				text = "six"
			intervals [660]:
				xmin = 240.5904
				xmax = 240.8104
				text = "years"
			intervals [661]:
				xmin = 240.8104
				xmax = 240.9504
				text = "older"
			intervals [662]:
				xmin = 240.9504
				xmax = 241.0404
				text = "than"
			intervals [663]:
				xmin = 241.0404
				xmax = 241.1504
				text = "me"
			intervals [664]:
				xmin = 241.1504
				xmax = 241.3504
				text = "she"
			intervals [665]:
				xmin = 241.3504
				xmax = 241.5004
				text = "was"
			intervals [666]:
				xmin = 241.5004
				xmax = 241.7204
				text = "like"
			intervals [667]:
				xmin = 241.7204
				xmax = 241.7504
				text = ""
			intervals [668]:
				xmin = 241.7504
				xmax = 241.9004
				text = "one"
			intervals [669]:
				xmin = 241.9004
				xmax = 241.9604
				text = "of"
			intervals [670]:
				xmin = 241.9604
				xmax = 242.2304
				text = "those"
			intervals [671]:
				xmin = 242.2304
				xmax = 242.3904
				text = "like"
			intervals [672]:
				xmin = 242.3904
				xmax = 242.4404
				text = ""
			intervals [673]:
				xmin = 242.4404
				xmax = 242.8304
				text = "trouble"
			intervals [674]:
				xmin = 242.8304
				xmax = 243.3604
				text = "kids"
			intervals [675]:
				xmin = 243.3604
				xmax = 243.8526
				text = ""
			intervals [676]:
				xmin = 243.8526
				xmax = 244.0126
				text = "so"
			intervals [677]:
				xmin = 244.0126
				xmax = 244.0726
				text = "it"
			intervals [678]:
				xmin = 244.0726
				xmax = 244.1626
				text = "was"
			intervals [679]:
				xmin = 244.1626
				xmax = 244.3026
				text = "like"
			intervals [680]:
				xmin = 244.3026
				xmax = 244.4426
				text = "every"
			intervals [681]:
				xmin = 244.4426
				xmax = 244.5826
				text = "time"
			intervals [682]:
				xmin = 244.5826
				xmax = 244.7326
				text = "she"
			intervals [683]:
				xmin = 244.7326
				xmax = 244.7626
				text = "d"
			intervals [684]:
				xmin = 244.7626
				xmax = 244.8526
				text = "get"
			intervals [685]:
				xmin = 244.8526
				xmax = 244.9126
				text = "in"
			intervals [686]:
				xmin = 244.9126
				xmax = 245.2326
				text = "trouble"
			intervals [687]:
				xmin = 245.2326
				xmax = 245.3426
				text = "my"
			intervals [688]:
				xmin = 245.3426
				xmax = 245.5326
				text = "mom"
			intervals [689]:
				xmin = 245.5326
				xmax = 245.6226
				text = "would"
			intervals [690]:
				xmin = 245.6226
				xmax = 245.7026
				text = "say"
			intervals [691]:
				xmin = 245.7026
				xmax = 245.8726
				text = "okay"
			intervals [692]:
				xmin = 245.8726
				xmax = 245.9026
				text = ""
			intervals [693]:
				xmin = 245.9026
				xmax = 246.0426
				text = "you"
			intervals [694]:
				xmin = 246.0426
				xmax = 246.0726
				text = ""
			intervals [695]:
				xmin = 246.0726
				xmax = 246.2526
				text = "gotta"
			intervals [696]:
				xmin = 246.2526
				xmax = 246.3326
				text = "go"
			intervals [697]:
				xmin = 246.3326
				xmax = 246.4426
				text = "to"
			intervals [698]:
				xmin = 246.4426
				xmax = 246.4726
				text = ""
			intervals [699]:
				xmin = 246.4726
				xmax = 246.6126
				text = "your"
			intervals [700]:
				xmin = 246.6126
				xmax = 247.0726
				text = "grandmother"
			intervals [701]:
				xmin = 247.0726
				xmax = 247.1026
				text = ""
			intervals [702]:
				xmin = 247.1026
				xmax = 247.1426
				text = "s"
			intervals [703]:
				xmin = 247.1426
				xmax = 247.3426
				text = "so"
			intervals [704]:
				xmin = 247.3426
				xmax = 247.3726
				text = ""
			intervals [705]:
				xmin = 247.3726
				xmax = 247.6026
				text = "she"
			intervals [706]:
				xmin = 247.6026
				xmax = 247.6326
				text = "s"
			intervals [707]:
				xmin = 247.6326
				xmax = 247.6626
				text = ""
			intervals [708]:
				xmin = 247.6626
				xmax = 247.7726
				text = "just"
			intervals [709]:
				xmin = 247.7726
				xmax = 247.9126
				text = "like"
			intervals [710]:
				xmin = 247.9126
				xmax = 247.9626
				text = ""
			intervals [711]:
				xmin = 247.9626
				xmax = 248.1626
				text = "back"
			intervals [712]:
				xmin = 248.1626
				xmax = 248.1926
				text = ""
			intervals [713]:
				xmin = 248.1926
				xmax = 248.2526
				text = "and"
			intervals [714]:
				xmin = 248.2526
				xmax = 248.4026
				text = "forth"
			intervals [715]:
				xmin = 248.4026
				xmax = 249.2831
				text = ""
			intervals [716]:
				xmin = 249.2831
				xmax = 249.4031
				text = "that"
			intervals [717]:
				xmin = 249.4031
				xmax = 249.5031
				text = "was"
			intervals [718]:
				xmin = 249.5031
				xmax = 249.5431
				text = ""
			intervals [719]:
				xmin = 249.5431
				xmax = 249.6831
				text = "about"
			intervals [720]:
				xmin = 249.6831
				xmax = 249.7331
				text = ""
			intervals [721]:
				xmin = 249.7331
				xmax = 249.7931
				text = "it"
			intervals [722]:
				xmin = 249.7931
				xmax = 249.9131
				text = "other"
			intervals [723]:
				xmin = 249.9131
				xmax = 250.0531
				text = "than"
			intervals [724]:
				xmin = 250.0531
				xmax = 250.2731
				text = "that"
			intervals [725]:
				xmin = 250.2731
				xmax = 250.3031
				text = ""
			intervals [726]:
				xmin = 250.3031
				xmax = 250.4531
				text = "yeah"
			intervals [727]:
				xmin = 250.4531
				xmax = 250.4931
				text = ""
			intervals [728]:
				xmin = 250.4931
				xmax = 250.5531
				text = "we"
			intervals [729]:
				xmin = 250.5531
				xmax = 250.6131
				text = "all"
			intervals [730]:
				xmin = 250.6131
				xmax = 250.6431
				text = ""
			intervals [731]:
				xmin = 250.6431
				xmax = 250.7631
				text = "lived"
			intervals [732]:
				xmin = 250.7631
				xmax = 250.7931
				text = ""
			intervals [733]:
				xmin = 250.7931
				xmax = 250.9831
				text = "together"
			intervals [734]:
				xmin = 250.9831
				xmax = 257.2932
				text = ""
			intervals [735]:
				xmin = 257.2932
				xmax = 257.4432
				text = "played"
			intervals [736]:
				xmin = 257.4432
				xmax = 257.5632
				text = "with"
			intervals [737]:
				xmin = 257.5632
				xmax = 257.6832
				text = "my"
			intervals [738]:
				xmin = 257.6832
				xmax = 257.7132
				text = ""
			intervals [739]:
				xmin = 257.7132
				xmax = 258.1732
				text = "sisters"
			intervals [740]:
				xmin = 258.1732
				xmax = 258.6779
				text = ""
			intervals [741]:
				xmin = 258.6779
				xmax = 258.9579
				text = "yeah"
			intervals [742]:
				xmin = 258.9579
				xmax = 259.0379
				text = "in"
			intervals [743]:
				xmin = 259.0379
				xmax = 259.1779
				text = "the"
			intervals [744]:
				xmin = 259.1779
				xmax = 259.3279
				text = "house"
			intervals [745]:
				xmin = 259.3279
				xmax = 259.4579
				text = ""
			intervals [746]:
				xmin = 259.4579
				xmax = 259.8579
				text = "mm-hm"
			intervals [747]:
				xmin = 259.8579
				xmax = 264.4858
				text = ""
			intervals [748]:
				xmin = 264.4858
				xmax = 264.7458
				text = "once"
			intervals [749]:
				xmin = 264.7458
				xmax = 264.8258
				text = "we"
			intervals [750]:
				xmin = 264.8258
				xmax = 265.0458
				text = "moved"
			intervals [751]:
				xmin = 265.0458
				xmax = 265.1658
				text = "to"
			intervals [752]:
				xmin = 265.1658
				xmax = 265.5458
				text = "woodland"
			intervals [753]:
				xmin = 265.5458
				xmax = 265.6958
				text = "which"
			intervals [754]:
				xmin = 265.6958
				xmax = 265.7658
				text = "is"
			intervals [755]:
				xmin = 265.7658
				xmax = 266.1958
				text = "strange"
			intervals [756]:
				xmin = 266.1958
				xmax = 266.5758
				text = "she"
			intervals [757]:
				xmin = 266.5758
				xmax = 266.6058
				text = ""
			intervals [758]:
				xmin = 266.6058
				xmax = 266.7458
				text = "had"
			intervals [759]:
				xmin = 266.7458
				xmax = 266.8358
				text = "that"
			intervals [760]:
				xmin = 266.8358
				xmax = 266.8658
				text = "s"
			intervals [761]:
				xmin = 266.8658
				xmax = 266.9558
				text = "when"
			intervals [762]:
				xmin = 266.9558
				xmax = 267.0258
				text = "she"
			intervals [763]:
				xmin = 267.0258
				xmax = 267.2758
				text = "allowed"
			intervals [764]:
				xmin = 267.2758
				xmax = 267.3458
				text = "us"
			intervals [765]:
				xmin = 267.3458
				xmax = 267.4058
				text = "to"
			intervals [766]:
				xmin = 267.4058
				xmax = 267.4858
				text = "go"
			intervals [767]:
				xmin = 267.4858
				xmax = 267.8658
				text = "outside"
			intervals [768]:
				xmin = 267.8658
				xmax = 267.9658
				text = ""
			intervals [769]:
				xmin = 267.9658
				xmax = 268.1458
				text = "though"
			intervals [770]:
				xmin = 268.1458
				xmax = 268.3748
				text = ""
			intervals [771]:
				xmin = 268.3748
				xmax = 268.5848
				text = "around"
			intervals [772]:
				xmin = 268.5848
				xmax = 268.9248
				text = "woodland"
			intervals [773]:
				xmin = 268.9248
				xmax = 269.0748
				text = "cause"
			intervals [774]:
				xmin = 269.0748
				xmax = 269.1048
				text = ""
			intervals [775]:
				xmin = 269.1048
				xmax = 269.2348
				text = "we"
			intervals [776]:
				xmin = 269.2348
				xmax = 269.6748
				text = "had"
			intervals [777]:
				xmin = 269.6748
				xmax = 269.8348
				text = ""
			intervals [778]:
				xmin = 269.8348
				xmax = 270.1848
				text = "family"
			intervals [779]:
				xmin = 270.1848
				xmax = 270.4348
				text = "members"
			intervals [780]:
				xmin = 270.4348
				xmax = 270.4648
				text = ""
			intervals [781]:
				xmin = 270.4648
				xmax = 270.6148
				text = "that"
			intervals [782]:
				xmin = 270.6148
				xmax = 270.6448
				text = ""
			intervals [783]:
				xmin = 270.6448
				xmax = 270.7748
				text = "lived"
			intervals [784]:
				xmin = 270.7748
				xmax = 271.0148
				text = ""
			intervals [785]:
				xmin = 271.0148
				xmax = 271.1748
				text = "around"
			intervals [786]:
				xmin = 271.1748
				xmax = 271.2248
				text = ""
			intervals [787]:
				xmin = 271.2248
				xmax = 271.4648
				text = "there"
			intervals [788]:
				xmin = 271.4648
				xmax = 271.9705
				text = ""
			intervals [789]:
				xmin = 271.9705
				xmax = 272.1005
				text = "so"
			intervals [790]:
				xmin = 272.1005
				xmax = 272.4705
				text = "woodland"
			intervals [791]:
				xmin = 272.4705
				xmax = 272.5905
				text = "was"
			intervals [792]:
				xmin = 272.5905
				xmax = 272.8105
				text = "like"
			intervals [793]:
				xmin = 272.8105
				xmax = 273.0805
				text = "a"
			intervals [794]:
				xmin = 273.0805
				xmax = 273.6252
				text = ""
			intervals [795]:
				xmin = 273.6252
				xmax = 273.7052
				text = "i"
			intervals [796]:
				xmin = 273.7052
				xmax = 274.1652
				text = "had"
			intervals [797]:
				xmin = 274.1652
				xmax = 274.2052
				text = ""
			intervals [798]:
				xmin = 274.2052
				xmax = 274.3952
				text = "my"
			intervals [799]:
				xmin = 274.3952
				xmax = 274.7852
				text = "aunt"
			intervals [800]:
				xmin = 274.7852
				xmax = 274.9552
				text = ""
			intervals [801]:
				xmin = 274.9552
				xmax = 275.4152
				text = "uncles"
			intervals [802]:
				xmin = 275.4152
				xmax = 275.4452
				text = ""
			intervals [803]:
				xmin = 275.4452
				xmax = 275.6652
				text = "all"
			intervals [804]:
				xmin = 275.6652
				xmax = 275.9052
				text = "lived"
			intervals [805]:
				xmin = 275.9052
				xmax = 275.9352
				text = ""
			intervals [806]:
				xmin = 275.9352
				xmax = 276.3052
				text = "there"
			intervals [807]:
				xmin = 276.3052
				xmax = 276.3352
				text = ""
			intervals [808]:
				xmin = 276.3352
				xmax = 276.6652
				text = "before"
			intervals [809]:
				xmin = 276.6652
				xmax = 276.8052
				text = "they"
			intervals [810]:
				xmin = 276.8052
				xmax = 276.9952
				text = "all"
			intervals [811]:
				xmin = 276.9952
				xmax = 277.3152
				text = "branched"
			intervals [812]:
				xmin = 277.3152
				xmax = 277.4752
				text = "off"
			intervals [813]:
				xmin = 277.4752
				xmax = 277.5352
				text = "and"
			intervals [814]:
				xmin = 277.5352
				xmax = 277.5652
				text = ""
			intervals [815]:
				xmin = 277.5652
				xmax = 277.7952
				text = "moved"
			intervals [816]:
				xmin = 277.7952
				xmax = 277.8952
				text = "to"
			intervals [817]:
				xmin = 277.8952
				xmax = 278.0752
				text = "like"
			intervals [818]:
				xmin = 278.0752
				xmax = 278.6752
				text = "maryland"
			intervals [819]:
				xmin = 278.6752
				xmax = 278.8309
				text = ""
			intervals [820]:
				xmin = 278.8309
				xmax = 279.0709
				text = "and"
			intervals [821]:
				xmin = 279.0709
				xmax = 279.2409
				text = "other"
			intervals [822]:
				xmin = 279.2409
				xmax = 279.2809
				text = ""
			intervals [823]:
				xmin = 279.2809
				xmax = 279.4609
				text = "places"
			intervals [824]:
				xmin = 279.4609
				xmax = 281.1932
				text = ""
			intervals [825]:
				xmin = 281.1932
				xmax = 281.8132
				text = "woodland"
			intervals [826]:
				xmin = 281.8132
				xmax = 283.6603
				text = ""
			intervals [827]:
				xmin = 283.6603
				xmax = 283.9503
				text = "people"
			intervals [828]:
				xmin = 283.9503
				xmax = 284.3603
				text = "yeah"
			intervals [829]:
				xmin = 284.3603
				xmax = 284.4403
				text = ""
			intervals [830]:
				xmin = 284.4403
				xmax = 284.8503
				text = "because"
			intervals [831]:
				xmin = 284.8503
				xmax = 284.8803
				text = ""
			intervals [832]:
				xmin = 284.8803
				xmax = 285.0903
				text = "these"
			intervals [833]:
				xmin = 285.0903
				xmax = 285.1503
				text = "were"
			intervals [834]:
				xmin = 285.1503
				xmax = 285.3903
				text = "people"
			intervals [835]:
				xmin = 285.3903
				xmax = 285.5303
				text = "that"
			intervals [836]:
				xmin = 285.5303
				xmax = 285.5903
				text = "we"
			intervals [837]:
				xmin = 285.5903
				xmax = 285.6203
				text = ""
			intervals [838]:
				xmin = 285.6203
				xmax = 285.6703
				text = "d"
			intervals [839]:
				xmin = 285.6703
				xmax = 286.0403
				text = "known"
			intervals [840]:
				xmin = 286.0403
				xmax = 286.1803
				text = "like"
			intervals [841]:
				xmin = 286.1803
				xmax = 286.2503
				text = ""
			intervals [842]:
				xmin = 286.2503
				xmax = 286.3203
				text = "e"
			intervals [843]:
				xmin = 286.3203
				xmax = 286.3503
				text = ""
			intervals [844]:
				xmin = 286.3503
				xmax = 286.6903
				text = "although"
			intervals [845]:
				xmin = 286.6903
				xmax = 286.7503
				text = "it"
			intervals [846]:
				xmin = 286.7503
				xmax = 286.8403
				text = "was"
			intervals [847]:
				xmin = 286.8403
				xmax = 286.8803
				text = "a"
			intervals [848]:
				xmin = 286.8803
				xmax = 287.1303
				text = "very"
			intervals [849]:
				xmin = 287.1303
				xmax = 287.1803
				text = ""
			intervals [850]:
				xmin = 287.1803
				xmax = 287.5803
				text = "unsafe"
			intervals [851]:
				xmin = 287.5803
				xmax = 288.0103
				text = "neighborhood"
			intervals [852]:
				xmin = 288.0103
				xmax = 288.0903
				text = "it"
			intervals [853]:
				xmin = 288.0903
				xmax = 288.1803
				text = "was"
			intervals [854]:
				xmin = 288.1803
				xmax = 288.3603
				text = "just"
			intervals [855]:
				xmin = 288.3603
				xmax = 288.6403
				text = "like"
			intervals [856]:
				xmin = 288.6403
				xmax = 289.1181
				text = ""
			intervals [857]:
				xmin = 289.1181
				xmax = 289.2281
				text = "it"
			intervals [858]:
				xmin = 289.2281
				xmax = 289.3481
				text = "was"
			intervals [859]:
				xmin = 289.3481
				xmax = 289.5481
				text = "more"
			intervals [860]:
				xmin = 289.5481
				xmax = 290.1481
				text = "familiar"
			intervals [861]:
				xmin = 290.1481
				xmax = 290.1781
				text = ""
			intervals [862]:
				xmin = 290.1781
				xmax = 290.3281
				text = "like"
			intervals [863]:
				xmin = 290.3281
				xmax = 290.3581
				text = ""
			intervals [864]:
				xmin = 290.3581
				xmax = 290.4381
				text = "we"
			intervals [865]:
				xmin = 290.4381
				xmax = 290.5781
				text = "knew"
			intervals [866]:
				xmin = 290.5781
				xmax = 290.7281
				text = "these"
			intervals [867]:
				xmin = 290.7281
				xmax = 290.8981
				text = "people"
			intervals [868]:
				xmin = 290.8981
				xmax = 291.0181
				text = "they"
			intervals [869]:
				xmin = 291.0181
				xmax = 291.2481
				text = "wouldn't"
			intervals [870]:
				xmin = 291.2481
				xmax = 291.4181
				text = "hurt"
			intervals [871]:
				xmin = 291.4181
				xmax = 291.6981
				text = "us"
			intervals [872]:
				xmin = 291.6981
				xmax = 291.7781
				text = ""
			intervals [873]:
				xmin = 291.7781
				xmax = 291.8781
				text = "and"
			intervals [874]:
				xmin = 291.8781
				xmax = 291.9081
				text = ""
			intervals [875]:
				xmin = 291.9081
				xmax = 292.1081
				text = "things"
			intervals [876]:
				xmin = 292.1081
				xmax = 292.2281
				text = "like"
			intervals [877]:
				xmin = 292.2281
				xmax = 292.2581
				text = ""
			intervals [878]:
				xmin = 292.2581
				xmax = 292.4481
				text = "that"
			intervals [879]:
				xmin = 292.4481
				xmax = 292.5781
				text = "they"
			intervals [880]:
				xmin = 292.5781
				xmax = 292.8081
				text = "did"
			intervals [881]:
				xmin = 292.8081
				xmax = 293.0081
				text = "things"
			intervals [882]:
				xmin = 293.0081
				xmax = 293.1081
				text = "to"
			intervals [883]:
				xmin = 293.1081
				xmax = 293.4681
				text = "other"
			intervals [884]:
				xmin = 293.4681
				xmax = 293.7881
				text = "people"
			intervals [885]:
				xmin = 293.7881
				xmax = 293.8381
				text = ""
			intervals [886]:
				xmin = 293.8381
				xmax = 293.9381
				text = "but"
			intervals [887]:
				xmin = 293.9381
				xmax = 294.0581
				text = "they"
			intervals [888]:
				xmin = 294.0581
				xmax = 294.2481
				text = "wouldn't"
			intervals [889]:
				xmin = 294.2481
				xmax = 294.4281
				text = "do"
			intervals [890]:
				xmin = 294.4281
				xmax = 294.4981
				text = ""
			intervals [891]:
				xmin = 294.4981
				xmax = 294.5681
				text = "it"
			intervals [892]:
				xmin = 294.5681
				xmax = 294.7781
				text = "to"
			intervals [893]:
				xmin = 294.7781
				xmax = 294.9881
				text = "us"
			intervals [894]:
				xmin = 294.9881
				xmax = 298.2308
				text = ""
			intervals [895]:
				xmin = 298.2308
				xmax = 298.9108
				text = "um"
			intervals [896]:
				xmin = 298.9108
				xmax = 300.3738
				text = ""
			intervals [897]:
				xmin = 300.3738
				xmax = 300.5638
				text = "my"
			intervals [898]:
				xmin = 300.5638
				xmax = 300.8938
				text = "first"
			intervals [899]:
				xmin = 300.8938
				xmax = 301.2838
				text = "elementary"
			intervals [900]:
				xmin = 301.2838
				xmax = 301.4638
				text = "school"
			intervals [901]:
				xmin = 301.4638
				xmax = 301.5538
				text = "was"
			intervals [902]:
				xmin = 301.5538
				xmax = 302.4838
				text = "rdx"
			intervals [903]:
				xmin = 302.4838
				xmax = 302.7738
				text = "um"
			intervals [904]:
				xmin = 302.7738
				xmax = 302.8838
				text = "my"
			intervals [905]:
				xmin = 302.8838
				xmax = 303.3538
				text = "grandmother"
			intervals [906]:
				xmin = 303.3538
				xmax = 303.4438
				text = "was"
			intervals [907]:
				xmin = 303.4438
				xmax = 303.4838
				text = ""
			intervals [908]:
				xmin = 303.4838
				xmax = 303.5138
				text = "a"
			intervals [909]:
				xmin = 303.5138
				xmax = 303.8138
				text = "teacher"
			intervals [910]:
				xmin = 303.8138
				xmax = 303.8438
				text = ""
			intervals [911]:
				xmin = 303.8438
				xmax = 304.1138
				text = "there"
			intervals [912]:
				xmin = 304.1138
				xmax = 304.1438
				text = ""
			intervals [913]:
				xmin = 304.1438
				xmax = 304.4838
				text = "so"
			intervals [914]:
				xmin = 304.4838
				xmax = 305.1972
				text = ""
			intervals [915]:
				xmin = 305.1972
				xmax = 305.7572
				text = "she"
			intervals [916]:
				xmin = 305.7572
				xmax = 305.7972
				text = ""
			intervals [917]:
				xmin = 305.7972
				xmax = 305.9772
				text = "took"
			intervals [918]:
				xmin = 305.9772
				xmax = 306.0772
				text = "us"
			intervals [919]:
				xmin = 306.0772
				xmax = 306.3072
				text = "back"
			intervals [920]:
				xmin = 306.3072
				xmax = 306.3372
				text = ""
			intervals [921]:
				xmin = 306.3372
				xmax = 306.3972
				text = "and"
			intervals [922]:
				xmin = 306.3972
				xmax = 306.7772
				text = "forth"
			intervals [923]:
				xmin = 306.7772
				xmax = 306.8672
				text = "to"
			intervals [924]:
				xmin = 306.8672
				xmax = 307.8272
				text = "rdx"
			intervals [925]:
				xmin = 307.8272
				xmax = 308.7128
				text = ""
			intervals [926]:
				xmin = 308.7128
				xmax = 309.3928
				text = "um"
			intervals [927]:
				xmin = 309.3928
				xmax = 310.3768
				text = ""
			intervals [928]:
				xmin = 310.3768
				xmax = 310.5668
				text = "that"
			intervals [929]:
				xmin = 310.5668
				xmax = 310.7068
				text = "was"
			intervals [930]:
				xmin = 310.7068
				xmax = 310.8468
				text = "in"
			intervals [931]:
				xmin = 310.8468
				xmax = 311.0468
				text = "north"
			intervals [932]:
				xmin = 311.0468
				xmax = 311.1168
				text = "i"
			intervals [933]:
				xmin = 311.1168
				xmax = 311.2868
				text = "think"
			intervals [934]:
				xmin = 311.2868
				xmax = 311.8168
				text = "rdx"
			intervals [935]:
				xmin = 311.8168
				xmax = 311.8468
				text = "s"
			intervals [936]:
				xmin = 311.8468
				xmax = 311.9068
				text = "in"
			intervals [937]:
				xmin = 311.9068
				xmax = 312.6468
				text = "northwest"
			intervals [938]:
				xmin = 312.6468
				xmax = 313.3522
				text = ""
			intervals [939]:
				xmin = 313.3522
				xmax = 313.4322
				text = "i"
			intervals [940]:
				xmin = 313.4322
				xmax = 313.6022
				text = "don't"
			intervals [941]:
				xmin = 313.6022
				xmax = 313.7622
				text = "even"
			intervals [942]:
				xmin = 313.7622
				xmax = 313.9522
				text = "know"
			intervals [943]:
				xmin = 313.9522
				xmax = 314.1222
				text = "how"
			intervals [944]:
				xmin = 314.1222
				xmax = 314.1522
				text = "i"
			intervals [945]:
				xmin = 314.1522
				xmax = 314.3022
				text = "was"
			intervals [946]:
				xmin = 314.3022
				xmax = 314.4622
				text = "able"
			intervals [947]:
				xmin = 314.4622
				xmax = 314.5222
				text = "to"
			intervals [948]:
				xmin = 314.5222
				xmax = 314.5522
				text = ""
			intervals [949]:
				xmin = 314.5522
				xmax = 314.7222
				text = "go"
			intervals [950]:
				xmin = 314.7222
				xmax = 314.9522
				text = "there"
			intervals [951]:
				xmin = 314.9522
				xmax = 314.9822
				text = ""
			intervals [952]:
				xmin = 314.9822
				xmax = 315.1422
				text = "because"
			intervals [953]:
				xmin = 315.1422
				xmax = 315.1722
				text = ""
			intervals [954]:
				xmin = 315.1722
				xmax = 315.2422
				text = "we"
			intervals [955]:
				xmin = 315.2422
				xmax = 315.5222
				text = "lived"
			intervals [956]:
				xmin = 315.5222
				xmax = 315.7422
				text = "in"
			intervals [957]:
				xmin = 315.7422
				xmax = 316.3122
				text = "southeast"
			intervals [958]:
				xmin = 316.3122
				xmax = 316.4322
				text = "but"
			intervals [959]:
				xmin = 316.4322
				xmax = 316.4622
				text = "i"
			intervals [960]:
				xmin = 316.4622
				xmax = 316.6622
				text = "think"
			intervals [961]:
				xmin = 316.6622
				xmax = 316.7222
				text = ""
			intervals [962]:
				xmin = 316.7222
				xmax = 316.8922
				text = "because"
			intervals [963]:
				xmin = 316.8922
				xmax = 316.9822
				text = "my"
			intervals [964]:
				xmin = 316.9822
				xmax = 317.0122
				text = ""
			intervals [965]:
				xmin = 317.0122
				xmax = 317.5022
				text = "grandmother"
			intervals [966]:
				xmin = 317.5022
				xmax = 318.1577
				text = ""
			intervals [967]:
				xmin = 318.1577
				xmax = 318.5477
				text = "so"
			intervals [968]:
				xmin = 318.5477
				xmax = 318.5777
				text = ""
			intervals [969]:
				xmin = 318.5777
				xmax = 318.7577
				text = "yeah"
			intervals [970]:
				xmin = 318.7577
				xmax = 318.8277
				text = ""
			intervals [971]:
				xmin = 318.8277
				xmax = 318.9877
				text = "but"
			intervals [972]:
				xmin = 318.9877
				xmax = 319.7064
				text = ""
			intervals [973]:
				xmin = 319.7064
				xmax = 319.8364
				text = "i"
			intervals [974]:
				xmin = 319.8364
				xmax = 319.9564
				text = "don't"
			intervals [975]:
				xmin = 319.9564
				xmax = 320.2564
				text = "remember"
			intervals [976]:
				xmin = 320.2564
				xmax = 320.4564
				text = "much"
			intervals [977]:
				xmin = 320.4564
				xmax = 320.5764
				text = "about"
			intervals [978]:
				xmin = 320.5764
				xmax = 321.2864
				text = "rdx"
			intervals [979]:
				xmin = 321.2864
				xmax = 322.3508
				text = ""
			intervals [980]:
				xmin = 322.3508
				xmax = 322.7808
				text = "rdx"
			intervals [981]:
				xmin = 322.7808
				xmax = 322.8308
				text = "i"
			intervals [982]:
				xmin = 322.8308
				xmax = 323.2508
				text = "remember"
			intervals [983]:
				xmin = 323.2508
				xmax = 323.2808
				text = "a"
			intervals [984]:
				xmin = 323.2808
				xmax = 323.5908
				text = "lot"
			intervals [985]:
				xmin = 323.5908
				xmax = 323.6208
				text = ""
			intervals [986]:
				xmin = 323.6208
				xmax = 323.8608
				text = "um"
			intervals [987]:
				xmin = 323.8608
				xmax = 324.0808
				text = "that"
			intervals [988]:
				xmin = 324.0808
				xmax = 324.1108
				text = "s"
			intervals [989]:
				xmin = 324.1108
				xmax = 324.1408
				text = ""
			intervals [990]:
				xmin = 324.1408
				xmax = 324.4808
				text = "when"
			intervals [991]:
				xmin = 324.4808
				xmax = 324.6908
				text = "the"
			intervals [992]:
				xmin = 324.6908
				xmax = 324.9208
				text = "nine"
			intervals [993]:
				xmin = 324.9208
				xmax = 325.6108
				text = "eleven"
			intervals [994]:
				xmin = 325.6108
				xmax = 326.1346
				text = ""
			intervals [995]:
				xmin = 326.1346
				xmax = 326.6046
				text = "happened"
			intervals [996]:
				xmin = 326.6046
				xmax = 326.6646
				text = "so"
			intervals [997]:
				xmin = 326.6646
				xmax = 326.7046
				text = "i"
			intervals [998]:
				xmin = 326.7046
				xmax = 327.0046
				text = "remember"
			intervals [999]:
				xmin = 327.0046
				xmax = 327.1246
				text = "being"
			intervals [1000]:
				xmin = 327.1246
				xmax = 327.2246
				text = "in"
			intervals [1001]:
				xmin = 327.2246
				xmax = 327.4946
				text = "class"
			intervals [1002]:
				xmin = 327.4946
				xmax = 327.5246
				text = ""
			intervals [1003]:
				xmin = 327.5246
				xmax = 327.6246
				text = "with"
			intervals [1004]:
				xmin = 327.6246
				xmax = 328.0746
				text = "that"
			intervals [1005]:
				xmin = 328.0746
				xmax = 328.701
				text = ""
			intervals [1006]:
				xmin = 328.701
				xmax = 329.121
				text = "school"
			intervals [1007]:
				xmin = 329.121
				xmax = 329.611
				text = "shut"
			intervals [1008]:
				xmin = 329.611
				xmax = 329.641
				text = ""
			intervals [1009]:
				xmin = 329.641
				xmax = 329.731
				text = "my"
			intervals [1010]:
				xmin = 329.731
				xmax = 330.081
				text = "mom"
			intervals [1011]:
				xmin = 330.081
				xmax = 330.381
				text = "came"
			intervals [1012]:
				xmin = 330.381
				xmax = 330.471
				text = "and"
			intervals [1013]:
				xmin = 330.471
				xmax = 330.741
				text = "got"
			intervals [1014]:
				xmin = 330.741
				xmax = 331.121
				text = "me"
			intervals [1015]:
				xmin = 331.121
				xmax = 331.4583
				text = ""
			intervals [1016]:
				xmin = 331.4583
				xmax = 331.5983
				text = "i"
			intervals [1017]:
				xmin = 331.5983
				xmax = 331.7483
				text = "didn't"
			intervals [1018]:
				xmin = 331.7483
				xmax = 331.9183
				text = "know"
			intervals [1019]:
				xmin = 331.9183
				xmax = 332.1183
				text = ""
			intervals [1020]:
				xmin = 332.1183
				xmax = 332.2383
				text = "what"
			intervals [1021]:
				xmin = 332.2383
				xmax = 332.3783
				text = "was"
			intervals [1022]:
				xmin = 332.3783
				xmax = 332.5383
				text = "going"
			intervals [1023]:
				xmin = 332.5383
				xmax = 332.5683
				text = ""
			intervals [1024]:
				xmin = 332.5683
				xmax = 332.6583
				text = "on"
			intervals [1025]:
				xmin = 332.6583
				xmax = 332.981
				text = ""
			intervals [1026]:
				xmin = 332.981
				xmax = 333.071
				text = "and"
			intervals [1027]:
				xmin = 333.071
				xmax = 333.141
				text = "i"
			intervals [1028]:
				xmin = 333.141
				xmax = 333.501
				text = "think"
			intervals [1029]:
				xmin = 333.501
				xmax = 333.531
				text = ""
			intervals [1030]:
				xmin = 333.531
				xmax = 334.051
				text = "<unk>"
			intervals [1031]:
				xmin = 334.051
				xmax = 334.151
				text = ""
			intervals [1032]:
				xmin = 334.151
				xmax = 334.341
				text = "as"
			intervals [1033]:
				xmin = 334.341
				xmax = 334.451
				text = "a"
			intervals [1034]:
				xmin = 334.451
				xmax = 334.841
				text = "child"
			intervals [1035]:
				xmin = 334.841
				xmax = 334.901
				text = "and"
			intervals [1036]:
				xmin = 334.901
				xmax = 335.131
				text = "probably"
			intervals [1037]:
				xmin = 335.131
				xmax = 335.431
				text = "now"
			intervals [1038]:
				xmin = 335.431
				xmax = 335.491
				text = "it"
			intervals [1039]:
				xmin = 335.491
				xmax = 335.591
				text = "was"
			intervals [1040]:
				xmin = 335.591
				xmax = 335.721
				text = "just"
			intervals [1041]:
				xmin = 335.721
				xmax = 335.861
				text = "like"
			intervals [1042]:
				xmin = 335.861
				xmax = 336.541
				text = "okay"
			intervals [1043]:
				xmin = 336.541
				xmax = 337.2862
				text = ""
			intervals [1044]:
				xmin = 337.2862
				xmax = 337.7162
				text = "somebody"
			intervals [1045]:
				xmin = 337.7162
				xmax = 337.8462
				text = ""
			intervals [1046]:
				xmin = 337.8462
				xmax = 338.1162
				text = "i"
			intervals [1047]:
				xmin = 338.1162
				xmax = 338.1662
				text = "i"
			intervals [1048]:
				xmin = 338.1662
				xmax = 338.2662
				text = "was"
			intervals [1049]:
				xmin = 338.2662
				xmax = 338.4062
				text = "just"
			intervals [1050]:
				xmin = 338.4062
				xmax = 338.6362
				text = "always"
			intervals [1051]:
				xmin = 338.6362
				xmax = 339.2262
				text = "nonchalant"
			intervals [1052]:
				xmin = 339.2262
				xmax = 339.3862
				text = "about"
			intervals [1053]:
				xmin = 339.3862
				xmax = 339.4662
				text = "it"
			intervals [1054]:
				xmin = 339.4662
				xmax = 339.5962
				text = "like"
			intervals [1055]:
				xmin = 339.5962
				xmax = 340.0262
				text = "okay"
			intervals [1056]:
				xmin = 340.0262
				xmax = 340.3962
				text = "somebody"
			intervals [1057]:
				xmin = 340.3962
				xmax = 340.6062
				text = "just"
			intervals [1058]:
				xmin = 340.6062
				xmax = 341.0412
				text = ""
			intervals [1059]:
				xmin = 341.0412
				xmax = 341.2212
				text = "took"
			intervals [1060]:
				xmin = 341.2212
				xmax = 341.2612
				text = "a"
			intervals [1061]:
				xmin = 341.2612
				xmax = 341.6612
				text = "plane"
			intervals [1062]:
				xmin = 341.6612
				xmax = 341.9112
				text = "and"
			intervals [1063]:
				xmin = 341.9112
				xmax = 342.2637
				text = ""
			intervals [1064]:
				xmin = 342.2637
				xmax = 342.3937
				text = "like"
			intervals [1065]:
				xmin = 342.3937
				xmax = 342.4537
				text = "i"
			intervals [1066]:
				xmin = 342.4537
				xmax = 342.6637
				text = "was"
			intervals [1067]:
				xmin = 342.6637
				xmax = 342.8837
				text = "never"
			intervals [1068]:
				xmin = 342.8837
				xmax = 343.2437
				text = "sad"
			intervals [1069]:
				xmin = 343.2437
				xmax = 343.4637
				text = "about"
			intervals [1070]:
				xmin = 343.4637
				xmax = 343.5237
				text = "it"
			intervals [1071]:
				xmin = 343.5237
				xmax = 343.5537
				text = ""
			intervals [1072]:
				xmin = 343.5537
				xmax = 343.8837
				text = "like"
			intervals [1073]:
				xmin = 343.8837
				xmax = 343.9137
				text = ""
			intervals [1074]:
				xmin = 343.9137
				xmax = 344.0137
				text = "i"
			intervals [1075]:
				xmin = 344.0137
				xmax = 344.1537
				text = "don't"
			intervals [1076]:
				xmin = 344.1537
				xmax = 344.3137
				text = "know"
			intervals [1077]:
				xmin = 344.3137
				xmax = 344.5637
				text = "why"
			intervals [1078]:
				xmin = 344.5637
				xmax = 344.6037
				text = ""
			intervals [1079]:
				xmin = 344.6037
				xmax = 344.8837
				text = "but"
			intervals [1080]:
				xmin = 344.8837
				xmax = 345.7273
				text = ""
			intervals [1081]:
				xmin = 345.7273
				xmax = 345.8173
				text = "i"
			intervals [1082]:
				xmin = 345.8173
				xmax = 346.0673
				text = "guess"
			intervals [1083]:
				xmin = 346.0673
				xmax = 346.1573
				text = "i"
			intervals [1084]:
				xmin = 346.1573
				xmax = 346.4373
				text = "didn't"
			intervals [1085]:
				xmin = 346.4373
				xmax = 346.7073
				text = "because"
			intervals [1086]:
				xmin = 346.7073
				xmax = 346.7773
				text = "it"
			intervals [1087]:
				xmin = 346.7773
				xmax = 346.9273
				text = "was"
			intervals [1088]:
				xmin = 346.9273
				xmax = 346.9673
				text = ""
			intervals [1089]:
				xmin = 346.9673
				xmax = 347.2373
				text = "no"
			intervals [1090]:
				xmin = 347.2373
				xmax = 347.3773
				text = "one"
			intervals [1091]:
				xmin = 347.3773
				xmax = 347.4873
				text = "that"
			intervals [1092]:
				xmin = 347.4873
				xmax = 347.6973
				text = "i"
			intervals [1093]:
				xmin = 347.6973
				xmax = 347.7273
				text = ""
			intervals [1094]:
				xmin = 347.7273
				xmax = 347.9973
				text = "knew"
			intervals [1095]:
				xmin = 347.9973
				xmax = 348.5558
				text = ""
			intervals [1096]:
				xmin = 348.5558
				xmax = 348.6358
				text = "it"
			intervals [1097]:
				xmin = 348.6358
				xmax = 348.7258
				text = "was"
			intervals [1098]:
				xmin = 348.7258
				xmax = 348.8858
				text = "just"
			intervals [1099]:
				xmin = 348.8858
				xmax = 349.0458
				text = "like"
			intervals [1100]:
				xmin = 349.0458
				xmax = 349.3558
				text = "another"
			intervals [1101]:
				xmin = 349.3558
				xmax = 349.5658
				text = "current"
			intervals [1102]:
				xmin = 349.5658
				xmax = 349.9158
				text = "event"
			intervals [1103]:
				xmin = 349.9158
				xmax = 349.9458
				text = ""
			intervals [1104]:
				xmin = 349.9458
				xmax = 350.0158
				text = "on"
			intervals [1105]:
				xmin = 350.0158
				xmax = 350.0558
				text = ""
			intervals [1106]:
				xmin = 350.0558
				xmax = 350.1358
				text = "the"
			intervals [1107]:
				xmin = 350.1358
				xmax = 350.4458
				text = "news"
			intervals [1108]:
				xmin = 350.4458
				xmax = 350.6858
				text = ""
			intervals [1109]:
				xmin = 350.6858
				xmax = 350.7458
				text = "so"
			intervals [1110]:
				xmin = 350.7458
				xmax = 352.2958
				text = ""
			intervals [1111]:
				xmin = 352.2958
				xmax = 352.6558
				text = "yeah"
			intervals [1112]:
				xmin = 352.6558
				xmax = 352.7158
				text = "so"
			intervals [1113]:
				xmin = 352.7158
				xmax = 352.7758
				text = "it"
			intervals [1114]:
				xmin = 352.7758
				xmax = 352.9858
				text = "was"
			intervals [1115]:
				xmin = 352.9858
				xmax = 353.1158
				text = "just"
			intervals [1116]:
				xmin = 353.1158
				xmax = 353.1458
				text = ""
			intervals [1117]:
				xmin = 353.1458
				xmax = 353.5958
				text = "like"
			intervals [1118]:
				xmin = 353.5958
				xmax = 353.9566
				text = ""
			intervals [1119]:
				xmin = 353.9566
				xmax = 354.1166
				text = "i"
			intervals [1120]:
				xmin = 354.1166
				xmax = 354.2666
				text = "saw"
			intervals [1121]:
				xmin = 354.2666
				xmax = 354.5466
				text = "everybody"
			intervals [1122]:
				xmin = 354.5466
				xmax = 354.8066
				text = "else"
			intervals [1123]:
				xmin = 354.8066
				xmax = 355.1266
				text = "saying"
			intervals [1124]:
				xmin = 355.1266
				xmax = 355.4266
				text = "thing"
			intervals [1125]:
				xmin = 355.4266
				xmax = 355.5066
				text = ""
			intervals [1126]:
				xmin = 355.5066
				xmax = 355.7166
				text = "things"
			intervals [1127]:
				xmin = 355.7166
				xmax = 355.8466
				text = "like"
			intervals [1128]:
				xmin = 355.8466
				xmax = 355.8766
				text = ""
			intervals [1129]:
				xmin = 355.8766
				xmax = 356.0366
				text = "that"
			intervals [1130]:
				xmin = 356.0366
				xmax = 356.1266
				text = "was"
			intervals [1131]:
				xmin = 356.1266
				xmax = 356.2166
				text = "just"
			intervals [1132]:
				xmin = 356.2166
				xmax = 356.2466
				text = ""
			intervals [1133]:
				xmin = 356.2466
				xmax = 356.4466
				text = "like"
			intervals [1134]:
				xmin = 356.4466
				xmax = 357.3434
				text = ""
			intervals [1135]:
				xmin = 357.3434
				xmax = 357.5334
				text = "what"
			intervals [1136]:
				xmin = 357.5334
				xmax = 357.6734
				text = "was"
			intervals [1137]:
				xmin = 357.6734
				xmax = 357.8034
				text = "your"
			intervals [1138]:
				xmin = 357.8034
				xmax = 358.0134
				text = "rush"
			intervals [1139]:
				xmin = 358.0134
				xmax = 358.1234
				text = "for"
			intervals [1140]:
				xmin = 358.1234
				xmax = 358.1534
				text = ""
			intervals [1141]:
				xmin = 358.1534
				xmax = 358.3034
				text = "coming"
			intervals [1142]:
				xmin = 358.3034
				xmax = 358.3634
				text = "to"
			intervals [1143]:
				xmin = 358.3634
				xmax = 358.4934
				text = "get"
			intervals [1144]:
				xmin = 358.4934
				xmax = 358.6934
				text = "me"
			intervals [1145]:
				xmin = 358.6934
				xmax = 358.9534
				text = "like"
			intervals [1146]:
				xmin = 358.9534
				xmax = 359.0634
				text = "we"
			intervals [1147]:
				xmin = 359.0634
				xmax = 359.1834
				text = "were"
			intervals [1148]:
				xmin = 359.1834
				xmax = 359.4734
				text = "playing"
			intervals [1149]:
				xmin = 359.4734
				xmax = 359.5634
				text = "in"
			intervals [1150]:
				xmin = 359.5634
				xmax = 359.9534
				text = "school"
			intervals [1151]:
				xmin = 359.9534
				xmax = 360.1534
				text = "like"
			intervals [1152]:
				xmin = 360.1534
				xmax = 360.1834
				text = ""
			intervals [1153]:
				xmin = 360.1834
				xmax = 361.8234
				text = "<unk>"
			intervals [1154]:
				xmin = 361.8234
				xmax = 361.9334
				text = "like"
			intervals [1155]:
				xmin = 361.9334
				xmax = 362.4034
				text = "some"
			intervals [1156]:
				xmin = 362.4034
				xmax = 363.1592
				text = ""
			intervals [1157]:
				xmin = 363.1592
				xmax = 363.5492
				text = "so"
			intervals [1158]:
				xmin = 363.5492
				xmax = 363.6995
				text = ""
			intervals [1159]:
				xmin = 363.6995
				xmax = 363.8795
				text = "but"
			intervals [1160]:
				xmin = 363.8795
				xmax = 364.0095
				text = "i'm"
			intervals [1161]:
				xmin = 364.0095
				xmax = 364.3095
				text = "still"
			intervals [1162]:
				xmin = 364.3095
				xmax = 364.4295
				text = "like"
			intervals [1163]:
				xmin = 364.4295
				xmax = 364.4695
				text = ""
			intervals [1164]:
				xmin = 364.4695
				xmax = 364.6195
				text = "that"
			intervals [1165]:
				xmin = 364.6195
				xmax = 364.7195
				text = "to"
			intervals [1166]:
				xmin = 364.7195
				xmax = 364.8695
				text = "this"
			intervals [1167]:
				xmin = 364.8695
				xmax = 364.8995
				text = ""
			intervals [1168]:
				xmin = 364.8995
				xmax = 365.4395
				text = "day"
			intervals [1169]:
				xmin = 365.4395
				xmax = 365.5995
				text = "like"
			intervals [1170]:
				xmin = 365.5995
				xmax = 366.1967
				text = ""
			intervals [1171]:
				xmin = 366.1967
				xmax = 366.3767
				text = "i"
			intervals [1172]:
				xmin = 366.3767
				xmax = 366.5667
				text = "don't"
			intervals [1173]:
				xmin = 366.5667
				xmax = 366.7467
				text = "know"
			intervals [1174]:
				xmin = 366.7467
				xmax = 366.8767
				text = "why"
			intervals [1175]:
				xmin = 366.8767
				xmax = 366.9967
				text = "i'm"
			intervals [1176]:
				xmin = 366.9967
				xmax = 367.2467
				text = "like"
			intervals [1177]:
				xmin = 367.2467
				xmax = 367.4367
				text = "that"
			intervals [1178]:
				xmin = 367.4367
				xmax = 367.5267
				text = "but"
			intervals [1179]:
				xmin = 367.5267
				xmax = 367.5867
				text = "it"
			intervals [1180]:
				xmin = 367.5867
				xmax = 367.6267
				text = "s"
			intervals [1181]:
				xmin = 367.6267
				xmax = 367.9367
				text = "just"
			intervals [1182]:
				xmin = 367.9367
				xmax = 368.8111
				text = ""
			intervals [1183]:
				xmin = 368.8111
				xmax = 369.1211
				text = "things"
			intervals [1184]:
				xmin = 369.1211
				xmax = 369.2211
				text = "that"
			intervals [1185]:
				xmin = 369.2211
				xmax = 369.5211
				text = "everybody"
			intervals [1186]:
				xmin = 369.5211
				xmax = 369.6611
				text = "else"
			intervals [1187]:
				xmin = 369.6611
				xmax = 369.7511
				text = "can"
			intervals [1188]:
				xmin = 369.7511
				xmax = 369.8911
				text = "be"
			intervals [1189]:
				xmin = 369.8911
				xmax = 370.2111
				text = "crying"
			intervals [1190]:
				xmin = 370.2111
				xmax = 370.4711
				text = "about"
			intervals [1191]:
				xmin = 370.4711
				xmax = 370.5011
				text = ""
			intervals [1192]:
				xmin = 370.5011
				xmax = 370.5911
				text = "i'm"
			intervals [1193]:
				xmin = 370.5911
				xmax = 370.7011
				text = ""
			intervals [1194]:
				xmin = 370.7011
				xmax = 370.9411
				text = "like"
			intervals [1195]:
				xmin = 370.9411
				xmax = 371.1211
				text = ""
			intervals [1196]:
				xmin = 371.1211
				xmax = 371.4911
				text = "girl"
			intervals [1197]:
				xmin = 371.4911
				xmax = 371.7211
				text = "like"
			intervals [1198]:
				xmin = 371.7211
				xmax = 371.8211
				text = "it"
			intervals [1199]:
				xmin = 371.8211
				xmax = 371.8611
				text = "s"
			intervals [1200]:
				xmin = 371.8611
				xmax = 372.0011
				text = "not"
			intervals [1201]:
				xmin = 372.0011
				xmax = 372.1211
				text = "that"
			intervals [1202]:
				xmin = 372.1211
				xmax = 372.5811
				text = "serious"
			intervals [1203]:
				xmin = 372.5811
				xmax = 372.6111
				text = ""
			intervals [1204]:
				xmin = 372.6111
				xmax = 372.8411
				text = "like"
			intervals [1205]:
				xmin = 372.8411
				xmax = 373.4373
				text = ""
			intervals [1206]:
				xmin = 373.4373
				xmax = 373.7273
				text = "so"
			intervals [1207]:
				xmin = 373.7273
				xmax = 378.5048
				text = ""
			intervals [1208]:
				xmin = 378.5048
				xmax = 378.9648
				text = "uh-huh"
			intervals [1209]:
				xmin = 378.9648
				xmax = 383.4065
				text = ""
			intervals [1210]:
				xmin = 383.4065
				xmax = 383.5865
				text = "i"
			intervals [1211]:
				xmin = 383.5865
				xmax = 383.7365
				text = "would"
			intervals [1212]:
				xmin = 383.7365
				xmax = 384.0265
				text = "sa-"
			intervals [1213]:
				xmin = 384.0265
				xmax = 384.0665
				text = ""
			intervals [1214]:
				xmin = 384.0665
				xmax = 384.2965
				text = "n-"
			intervals [1215]:
				xmin = 384.2965
				xmax = 384.4865
				text = ""
			intervals [1216]:
				xmin = 384.4865
				xmax = 384.7765
				text = "i"
			intervals [1217]:
				xmin = 384.7765
				xmax = 384.8165
				text = ""
			intervals [1218]:
				xmin = 384.8165
				xmax = 385.0865
				text = "still"
			intervals [1219]:
				xmin = 385.0865
				xmax = 385.3165
				text = "wasn't"
			intervals [1220]:
				xmin = 385.3165
				xmax = 385.5265
				text = "messed"
			intervals [1221]:
				xmin = 385.5265
				xmax = 385.6565
				text = "up"
			intervals [1222]:
				xmin = 385.6565
				xmax = 385.7265
				text = "to"
			intervals [1223]:
				xmin = 385.7265
				xmax = 385.8365
				text = "the"
			intervals [1224]:
				xmin = 385.8365
				xmax = 385.9865
				text = "but"
			intervals [1225]:
				xmin = 385.9865
				xmax = 386.0665
				text = "i"
			intervals [1226]:
				xmin = 386.0665
				xmax = 386.1565
				text = "was"
			intervals [1227]:
				xmin = 386.1565
				xmax = 386.1865
				text = ""
			intervals [1228]:
				xmin = 386.1865
				xmax = 386.3665
				text = "like"
			intervals [1229]:
				xmin = 386.3665
				xmax = 386.4565
				text = "i"
			intervals [1230]:
				xmin = 386.4565
				xmax = 386.5465
				text = "would"
			intervals [1231]:
				xmin = 386.5465
				xmax = 386.7565
				text = "say"
			intervals [1232]:
				xmin = 386.7565
				xmax = 386.9765
				text = "like"
			intervals [1233]:
				xmin = 386.9765
				xmax = 387.1365
				text = "the"
			intervals [1234]:
				xmin = 387.1365
				xmax = 387.2065
				text = ""
			intervals [1235]:
				xmin = 387.2065
				xmax = 387.3765
				text = "the"
			intervals [1236]:
				xmin = 387.3765
				xmax = 387.4065
				text = ""
			intervals [1237]:
				xmin = 387.4065
				xmax = 387.6665
				text = "most"
			intervals [1238]:
				xmin = 387.6665
				xmax = 387.6965
				text = ""
			intervals [1239]:
				xmin = 387.6965
				xmax = 387.8065
				text = "that"
			intervals [1240]:
				xmin = 387.8065
				xmax = 387.8365
				text = ""
			intervals [1241]:
				xmin = 387.8365
				xmax = 388.0865
				text = "ever"
			intervals [1242]:
				xmin = 388.0865
				xmax = 388.1465
				text = ""
			intervals [1243]:
				xmin = 388.1465
				xmax = 388.3965
				text = "hit"
			intervals [1244]:
				xmin = 388.3965
				xmax = 388.6965
				text = "me"
			intervals [1245]:
				xmin = 388.6965
				xmax = 389.1322
				text = ""
			intervals [1246]:
				xmin = 389.1322
				xmax = 389.9522
				text = "was"
			intervals [1247]:
				xmin = 389.9522
				xmax = 390.3522
				text = "rdx"
			intervals [1248]:
				xmin = 390.3522
				xmax = 390.6222
				text = "passing"
			intervals [1249]:
				xmin = 390.6222
				xmax = 390.9522
				text = "away"
			intervals [1250]:
				xmin = 390.9522
				xmax = 390.9922
				text = ""
			intervals [1251]:
				xmin = 390.9922
				xmax = 391.2122
				text = "like"
			intervals [1252]:
				xmin = 391.2122
				xmax = 391.5022
				text = "i've"
			intervals [1253]:
				xmin = 391.5022
				xmax = 392.0122
				text = "been"
			intervals [1254]:
				xmin = 392.0122
				xmax = 392.2336
				text = ""
			intervals [1255]:
				xmin = 392.2336
				xmax = 392.3836
				text = "i've"
			intervals [1256]:
				xmin = 392.3836
				xmax = 392.5236
				text = "been"
			intervals [1257]:
				xmin = 392.5236
				xmax = 392.9136
				text = "molested"
			intervals [1258]:
				xmin = 392.9136
				xmax = 393.2336
				text = "before"
			intervals [1259]:
				xmin = 393.2336
				xmax = 393.2936
				text = "and"
			intervals [1260]:
				xmin = 393.2936
				xmax = 393.3636
				text = "it"
			intervals [1261]:
				xmin = 393.3636
				xmax = 393.7136
				text = "still"
			intervals [1262]:
				xmin = 393.7136
				xmax = 393.8236
				text = "when"
			intervals [1263]:
				xmin = 393.8236
				xmax = 393.9136
				text = ""
			intervals [1264]:
				xmin = 393.9136
				xmax = 394.0536
				text = "that"
			intervals [1265]:
				xmin = 394.0536
				xmax = 394.4036
				text = "happened"
			intervals [1266]:
				xmin = 394.4036
				xmax = 394.4536
				text = "i"
			intervals [1267]:
				xmin = 394.4536
				xmax = 394.5636
				text = "was"
			intervals [1268]:
				xmin = 394.5636
				xmax = 394.5936
				text = ""
			intervals [1269]:
				xmin = 394.5936
				xmax = 394.6836
				text = "just"
			intervals [1270]:
				xmin = 394.6836
				xmax = 394.7136
				text = ""
			intervals [1271]:
				xmin = 394.7136
				xmax = 394.9236
				text = "like"
			intervals [1272]:
				xmin = 394.9236
				xmax = 397.001
				text = ""
			intervals [1273]:
				xmin = 397.001
				xmax = 397.531
				text = "okay"
			intervals [1274]:
				xmin = 397.531
				xmax = 398.031
				text = "like"
			intervals [1275]:
				xmin = 398.031
				xmax = 398.2408
				text = ""
			intervals [1276]:
				xmin = 398.2408
				xmax = 398.5108
				text = "he"
			intervals [1277]:
				xmin = 398.5108
				xmax = 398.9208
				text = ""
			intervals [1278]:
				xmin = 398.9208
				xmax = 399.0208
				text = "did"
			intervals [1279]:
				xmin = 399.0208
				xmax = 399.1108
				text = "this"
			intervals [1280]:
				xmin = 399.1108
				xmax = 399.5708
				text = "okay"
			intervals [1281]:
				xmin = 399.5708
				xmax = 399.6008
				text = ""
			intervals [1282]:
				xmin = 399.6008
				xmax = 399.6908
				text = "what"
			intervals [1283]:
				xmin = 399.6908
				xmax = 399.7308
				text = "s"
			intervals [1284]:
				xmin = 399.7308
				xmax = 399.7708
				text = ""
			intervals [1285]:
				xmin = 399.7708
				xmax = 400.0808
				text = "next"
			intervals [1286]:
				xmin = 400.0808
				xmax = 400.1108
				text = ""
			intervals [1287]:
				xmin = 400.1108
				xmax = 400.3808
				text = "and"
			intervals [1288]:
				xmin = 400.3808
				xmax = 400.5408
				text = "that"
			intervals [1289]:
				xmin = 400.5408
				xmax = 400.6708
				text = "was"
			intervals [1290]:
				xmin = 400.6708
				xmax = 400.8408
				text = "it"
			intervals [1291]:
				xmin = 400.8408
				xmax = 400.9608
				text = "but"
			intervals [1292]:
				xmin = 400.9608
				xmax = 401.0308
				text = "i"
			intervals [1293]:
				xmin = 401.0308
				xmax = 401.2608
				text = "wasn't"
			intervals [1294]:
				xmin = 401.2608
				xmax = 401.4308
				text = "like"
			intervals [1295]:
				xmin = 401.4308
				xmax = 401.4608
				text = ""
			intervals [1296]:
				xmin = 401.4608
				xmax = 401.5808
				text = "oh"
			intervals [1297]:
				xmin = 401.5808
				xmax = 401.7408
				text = "my"
			intervals [1298]:
				xmin = 401.7408
				xmax = 401.7708
				text = ""
			intervals [1299]:
				xmin = 401.7708
				xmax = 402.0708
				text = "god"
			intervals [1300]:
				xmin = 402.0708
				xmax = 402.2708
				text = "like"
			intervals [1301]:
				xmin = 402.2708
				xmax = 402.4308
				text = "my"
			intervals [1302]:
				xmin = 402.4308
				xmax = 402.7108
				text = "world"
			intervals [1303]:
				xmin = 402.7108
				xmax = 402.7908
				text = "s"
			intervals [1304]:
				xmin = 402.7908
				xmax = 403.1708
				text = "ruined"
			intervals [1305]:
				xmin = 403.1708
				xmax = 403.3708
				text = "and"
			intervals [1306]:
				xmin = 403.3708
				xmax = 403.5008
				text = ""
			intervals [1307]:
				xmin = 403.5008
				xmax = 403.6408
				text = "no"
			intervals [1308]:
				xmin = 403.6408
				xmax = 404.2876
				text = ""
			intervals [1309]:
				xmin = 404.2876
				xmax = 404.4276
				text = "never"
			intervals [1310]:
				xmin = 404.4276
				xmax = 404.4776
				text = ""
			intervals [1311]:
				xmin = 404.4776
				xmax = 404.5776
				text = "was"
			intervals [1312]:
				xmin = 404.5776
				xmax = 404.7176
				text = "like"
			intervals [1313]:
				xmin = 404.7176
				xmax = 404.7476
				text = ""
			intervals [1314]:
				xmin = 404.7476
				xmax = 404.8876
				text = "that"
			intervals [1315]:
				xmin = 404.8876
				xmax = 406.3098
				text = ""
			intervals [1316]:
				xmin = 406.3098
				xmax = 406.3798
				text = "so"
			intervals [1317]:
				xmin = 406.3798
				xmax = 411.7355
				text = ""
			intervals [1318]:
				xmin = 411.7355
				xmax = 412.1155
				text = "mm-hm"
			intervals [1319]:
				xmin = 412.1155
				xmax = 419.9406
				text = ""
			intervals [1320]:
				xmin = 419.9406
				xmax = 420.1106
				text = "i"
			intervals [1321]:
				xmin = 420.1106
				xmax = 420.4206
				text = "hated"
			intervals [1322]:
				xmin = 420.4206
				xmax = 420.6006
				text = "going"
			intervals [1323]:
				xmin = 420.6006
				xmax = 420.6606
				text = "to"
			intervals [1324]:
				xmin = 420.6606
				xmax = 421.0506
				text = "rdx"
			intervals [1325]:
				xmin = 421.0506
				xmax = 423.7578
				text = ""
			intervals [1326]:
				xmin = 423.7578
				xmax = 424.0378
				text = "because"
			intervals [1327]:
				xmin = 424.0378
				xmax = 424.1378
				text = "it"
			intervals [1328]:
				xmin = 424.1378
				xmax = 424.3278
				text = "was"
			intervals [1329]:
				xmin = 424.3278
				xmax = 424.4078
				text = "the"
			intervals [1330]:
				xmin = 424.4078
				xmax = 425.0178
				text = "neighborhood"
			intervals [1331]:
				xmin = 425.0178
				xmax = 425.5178
				text = "school"
			intervals [1332]:
				xmin = 425.5178
				xmax = 425.6178
				text = "and"
			intervals [1333]:
				xmin = 425.6178
				xmax = 425.6778
				text = "i"
			intervals [1334]:
				xmin = 425.6778
				xmax = 425.9078
				text = "wasn't"
			intervals [1335]:
				xmin = 425.9078
				xmax = 425.9378
				text = ""
			intervals [1336]:
				xmin = 425.9378
				xmax = 426.3778
				text = "supposed"
			intervals [1337]:
				xmin = 426.3778
				xmax = 426.4378
				text = "to"
			intervals [1338]:
				xmin = 426.4378
				xmax = 426.5078
				text = "go"
			intervals [1339]:
				xmin = 426.5078
				xmax = 426.5778
				text = "to"
			intervals [1340]:
				xmin = 426.5778
				xmax = 426.6078
				text = ""
			intervals [1341]:
				xmin = 426.6078
				xmax = 427.0478
				text = "rdx"
			intervals [1342]:
				xmin = 427.0478
				xmax = 427.0978
				text = "i"
			intervals [1343]:
				xmin = 427.0978
				xmax = 427.2478
				text = "was"
			intervals [1344]:
				xmin = 427.2478
				xmax = 427.2778
				text = ""
			intervals [1345]:
				xmin = 427.2778
				xmax = 427.6878
				text = "supposed"
			intervals [1346]:
				xmin = 427.6878
				xmax = 427.7478
				text = "to"
			intervals [1347]:
				xmin = 427.7478
				xmax = 428.0378
				text = ""
			intervals [1348]:
				xmin = 428.0378
				xmax = 428.2278
				text = "during"
			intervals [1349]:
				xmin = 428.2278
				xmax = 428.3378
				text = "this"
			intervals [1350]:
				xmin = 428.3378
				xmax = 428.3778
				text = ""
			intervals [1351]:
				xmin = 428.3778
				xmax = 428.5578
				text = "time"
			intervals [1352]:
				xmin = 428.5578
				xmax = 428.6278
				text = "my"
			intervals [1353]:
				xmin = 428.6278
				xmax = 428.9578
				text = "mom"
			intervals [1354]:
				xmin = 428.9578
				xmax = 429.0578
				text = "was"
			intervals [1355]:
				xmin = 429.0578
				xmax = 429.1078
				text = ""
			intervals [1356]:
				xmin = 429.1078
				xmax = 429.3778
				text = "getting"
			intervals [1357]:
				xmin = 429.3778
				xmax = 429.4078
				text = ""
			intervals [1358]:
				xmin = 429.4078
				xmax = 429.5178
				text = "cause"
			intervals [1359]:
				xmin = 429.5178
				xmax = 429.5778
				text = "i"
			intervals [1360]:
				xmin = 429.5778
				xmax = 429.8978
				text = "had"
			intervals [1361]:
				xmin = 429.8978
				xmax = 430.2197
				text = ""
			intervals [1362]:
				xmin = 430.2197
				xmax = 430.2997
				text = "a"
			intervals [1363]:
				xmin = 430.2997
				xmax = 430.8997
				text = "niece"
			intervals [1364]:
				xmin = 430.8997
				xmax = 431.3443
				text = ""
			intervals [1365]:
				xmin = 431.3443
				xmax = 431.5343
				text = "and"
			intervals [1366]:
				xmin = 431.5343
				xmax = 431.5943
				text = "a"
			intervals [1367]:
				xmin = 431.5943
				xmax = 431.9343
				text = "brother"
			intervals [1368]:
				xmin = 431.9343
				xmax = 432.0543
				text = "they're"
			intervals [1369]:
				xmin = 432.0543
				xmax = 432.1643
				text = "the"
			intervals [1370]:
				xmin = 432.1643
				xmax = 432.1943
				text = ""
			intervals [1371]:
				xmin = 432.1943
				xmax = 432.3943
				text = "same"
			intervals [1372]:
				xmin = 432.3943
				xmax = 432.6243
				text = "age"
			intervals [1373]:
				xmin = 432.6243
				xmax = 432.6943
				text = "so"
			intervals [1374]:
				xmin = 432.6943
				xmax = 432.7943
				text = "my"
			intervals [1375]:
				xmin = 432.7943
				xmax = 433.0543
				text = "mom"
			intervals [1376]:
				xmin = 433.0543
				xmax = 433.1143
				text = "and"
			intervals [1377]:
				xmin = 433.1143
				xmax = 433.1743
				text = "my"
			intervals [1378]:
				xmin = 433.1743
				xmax = 433.4143
				text = "sister"
			intervals [1379]:
				xmin = 433.4143
				xmax = 433.4743
				text = "were"
			intervals [1380]:
				xmin = 433.4743
				xmax = 433.7143
				text = "pregnant"
			intervals [1381]:
				xmin = 433.7143
				xmax = 433.7743
				text = "at"
			intervals [1382]:
				xmin = 433.7743
				xmax = 433.8543
				text = "the"
			intervals [1383]:
				xmin = 433.8543
				xmax = 434.0443
				text = "same"
			intervals [1384]:
				xmin = 434.0443
				xmax = 434.4443
				text = "time"
			intervals [1385]:
				xmin = 434.4443
				xmax = 434.8271
				text = ""
			intervals [1386]:
				xmin = 434.8271
				xmax = 434.9771
				text = "and"
			intervals [1387]:
				xmin = 434.9771
				xmax = 435.2671
				text = "so"
			intervals [1388]:
				xmin = 435.2671
				xmax = 435.5234
				text = ""
			intervals [1389]:
				xmin = 435.5234
				xmax = 435.6434
				text = "my"
			intervals [1390]:
				xmin = 435.6434
				xmax = 435.8934
				text = "mom"
			intervals [1391]:
				xmin = 435.8934
				xmax = 436.0134
				text = "was"
			intervals [1392]:
				xmin = 436.0134
				xmax = 436.1834
				text = "trying"
			intervals [1393]:
				xmin = 436.1834
				xmax = 436.2434
				text = "to"
			intervals [1394]:
				xmin = 436.2434
				xmax = 436.6034
				text = "transfer"
			intervals [1395]:
				xmin = 436.6034
				xmax = 436.8334
				text = "all"
			intervals [1396]:
				xmin = 436.8334
				xmax = 437.0134
				text = "us"
			intervals [1397]:
				xmin = 437.0134
				xmax = 437.1134
				text = "to"
			intervals [1398]:
				xmin = 437.1134
				xmax = 437.1434
				text = "a"
			intervals [1399]:
				xmin = 437.1434
				xmax = 437.5034
				text = "private"
			intervals [1400]:
				xmin = 437.5034
				xmax = 437.5334
				text = ""
			intervals [1401]:
				xmin = 437.5334
				xmax = 437.7234
				text = "school"
			intervals [1402]:
				xmin = 437.7234
				xmax = 437.7734
				text = ""
			intervals [1403]:
				xmin = 437.7734
				xmax = 437.9134
				text = "so"
			intervals [1404]:
				xmin = 437.9134
				xmax = 438.1234
				text = "they"
			intervals [1405]:
				xmin = 438.1234
				xmax = 438.3134
				text = "their"
			intervals [1406]:
				xmin = 438.3134
				xmax = 438.7434
				text = "scholarship"
			intervals [1407]:
				xmin = 438.7434
				xmax = 438.9034
				text = "had"
			intervals [1408]:
				xmin = 438.9034
				xmax = 439.0234
				text = "went"
			intervals [1409]:
				xmin = 439.0234
				xmax = 439.0734
				text = ""
			intervals [1410]:
				xmin = 439.0734
				xmax = 439.4534
				text = "through"
			intervals [1411]:
				xmin = 439.4534
				xmax = 439.8434
				text = "they"
			intervals [1412]:
				xmin = 439.8434
				xmax = 439.8734
				text = ""
			intervals [1413]:
				xmin = 439.8734
				xmax = 439.9734
				text = "had"
			intervals [1414]:
				xmin = 439.9734
				xmax = 440.4034
				text = "started"
			intervals [1415]:
				xmin = 440.4034
				xmax = 440.4334
				text = ""
			intervals [1416]:
				xmin = 440.4334
				xmax = 440.6134
				text = "pro"
			intervals [1417]:
				xmin = 440.6134
				xmax = 440.7134
				text = ""
			intervals [1418]:
				xmin = 440.7134
				xmax = 440.8834
				text = "my"
			intervals [1419]:
				xmin = 440.8834
				xmax = 441.3034
				text = "scholarship"
			intervals [1420]:
				xmin = 441.3034
				xmax = 441.3934
				text = "was"
			intervals [1421]:
				xmin = 441.3934
				xmax = 441.7734
				text = "still"
			intervals [1422]:
				xmin = 441.7734
				xmax = 441.8134
				text = ""
			intervals [1423]:
				xmin = 441.8134
				xmax = 441.8834
				text = "in"
			intervals [1424]:
				xmin = 441.8834
				xmax = 441.9634
				text = "the"
			intervals [1425]:
				xmin = 441.9634
				xmax = 441.9934
				text = ""
			intervals [1426]:
				xmin = 441.9934
				xmax = 442.3534
				text = "process"
			intervals [1427]:
				xmin = 442.3534
				xmax = 442.4034
				text = ""
			intervals [1428]:
				xmin = 442.4034
				xmax = 442.5434
				text = "so"
			intervals [1429]:
				xmin = 442.5434
				xmax = 442.8761
				text = ""
			intervals [1430]:
				xmin = 442.8761
				xmax = 443.0161
				text = "she"
			intervals [1431]:
				xmin = 443.0161
				xmax = 443.1061
				text = "was"
			intervals [1432]:
				xmin = 443.1061
				xmax = 443.2361
				text = "like"
			intervals [1433]:
				xmin = 443.2361
				xmax = 443.3461
				text = "you"
			intervals [1434]:
				xmin = 443.3461
				xmax = 443.4561
				text = "can"
			intervals [1435]:
				xmin = 443.4561
				xmax = 443.5861
				text = "just"
			intervals [1436]:
				xmin = 443.5861
				xmax = 443.7361
				text = "go"
			intervals [1437]:
				xmin = 443.7361
				xmax = 443.8061
				text = "to"
			intervals [1438]:
				xmin = 443.8061
				xmax = 444.1361
				text = "rdx"
			intervals [1439]:
				xmin = 444.1361
				xmax = 444.1761
				text = ""
			intervals [1440]:
				xmin = 444.1761
				xmax = 444.2861
				text = "for"
			intervals [1441]:
				xmin = 444.2861
				xmax = 444.5561
				text = "one"
			intervals [1442]:
				xmin = 444.5561
				xmax = 444.7361
				text = "year"
			intervals [1443]:
				xmin = 444.7361
				xmax = 444.7961
				text = "and"
			intervals [1444]:
				xmin = 444.7961
				xmax = 444.9161
				text = "then"
			intervals [1445]:
				xmin = 444.9161
				xmax = 444.9861
				text = "the"
			intervals [1446]:
				xmin = 444.9861
				xmax = 445.2661
				text = "next"
			intervals [1447]:
				xmin = 445.2661
				xmax = 445.7061
				text = "year"
			intervals [1448]:
				xmin = 445.7061
				xmax = 446.5017
				text = ""
			intervals [1449]:
				xmin = 446.5017
				xmax = 446.8217
				text = "um"
			intervals [1450]:
				xmin = 446.8217
				xmax = 447.3313
				text = ""
			intervals [1451]:
				xmin = 447.3313
				xmax = 447.7713
				text = "we"
			intervals [1452]:
				xmin = 447.7713
				xmax = 447.8013
				text = "<unk>"
			intervals [1453]:
				xmin = 447.8013
				xmax = 447.9813
				text = ""
			intervals [1454]:
				xmin = 447.9813
				xmax = 448.0513
				text = "c"
			intervals [1455]:
				xmin = 448.0513
				xmax = 448.3353
				text = ""
			intervals [1456]:
				xmin = 448.3353
				xmax = 448.7053
				text = "continue"
			intervals [1457]:
				xmin = 448.7053
				xmax = 448.8253
				text = "doing"
			intervals [1458]:
				xmin = 448.8253
				xmax = 448.8853
				text = "the"
			intervals [1459]:
				xmin = 448.8853
				xmax = 449.1453
				text = "payment"
			intervals [1460]:
				xmin = 449.1453
				xmax = 449.1753
				text = ""
			intervals [1461]:
				xmin = 449.1753
				xmax = 449.2553
				text = "so"
			intervals [1462]:
				xmin = 449.2553
				xmax = 449.3753
				text = "you"
			intervals [1463]:
				xmin = 449.3753
				xmax = 449.4953
				text = "can"
			intervals [1464]:
				xmin = 449.4953
				xmax = 449.7053
				text = "go"
			intervals [1465]:
				xmin = 449.7053
				xmax = 449.8653
				text = "and"
			intervals [1466]:
				xmin = 449.8653
				xmax = 449.9153
				text = "i"
			intervals [1467]:
				xmin = 449.9153
				xmax = 450.0553
				text = "was"
			intervals [1468]:
				xmin = 450.0553
				xmax = 450.1653
				text = "like"
			intervals [1469]:
				xmin = 450.1653
				xmax = 450.2353
				text = "i"
			intervals [1470]:
				xmin = 450.2353
				xmax = 450.3653
				text = "don't"
			intervals [1471]:
				xmin = 450.3653
				xmax = 450.5253
				text = "wanna"
			intervals [1472]:
				xmin = 450.5253
				xmax = 450.5853
				text = "go"
			intervals [1473]:
				xmin = 450.5853
				xmax = 450.6853
				text = "to"
			intervals [1474]:
				xmin = 450.6853
				xmax = 450.8753
				text = "school"
			intervals [1475]:
				xmin = 450.8753
				xmax = 451.0253
				text = "this"
			intervals [1476]:
				xmin = 451.0253
				xmax = 451.0853
				text = "is"
			intervals [1477]:
				xmin = 451.0853
				xmax = 451.2253
				text = "a"
			intervals [1478]:
				xmin = 451.2253
				xmax = 451.7153
				text = "neighborhood"
			intervals [1479]:
				xmin = 451.7153
				xmax = 451.7453
				text = ""
			intervals [1480]:
				xmin = 451.7453
				xmax = 452.1753
				text = "school"
			intervals [1481]:
				xmin = 452.1753
				xmax = 452.5753
				text = "like"
			intervals [1482]:
				xmin = 452.5753
				xmax = 453.3673
				text = ""
			intervals [1483]:
				xmin = 453.3673
				xmax = 453.5673
				text = "i"
			intervals [1484]:
				xmin = 453.5673
				xmax = 453.6203
				text = ""
			intervals [1485]:
				xmin = 453.6203
				xmax = 453.7403
				text = "the"
			intervals [1486]:
				xmin = 453.7403
				xmax = 454.0303
				text = "kids"
			intervals [1487]:
				xmin = 454.0303
				xmax = 454.1603
				text = "were"
			intervals [1488]:
				xmin = 454.1603
				xmax = 454.5003
				text = "rough"
			intervals [1489]:
				xmin = 454.5003
				xmax = 454.6103
				text = "to"
			intervals [1490]:
				xmin = 454.6103
				xmax = 454.9303
				text = "me"
			intervals [1491]:
				xmin = 454.9303
				xmax = 455.2403
				text = "like"
			intervals [1492]:
				xmin = 455.2403
				xmax = 455.2703
				text = ""
			intervals [1493]:
				xmin = 455.2703
				xmax = 455.3403
				text = "you"
			intervals [1494]:
				xmin = 455.3403
				xmax = 455.5103
				text = "know"
			intervals [1495]:
				xmin = 455.5103
				xmax = 455.5503
				text = "i"
			intervals [1496]:
				xmin = 455.5503
				xmax = 455.7303
				text = "didn't"
			intervals [1497]:
				xmin = 455.7303
				xmax = 455.9003
				text = "know"
			intervals [1498]:
				xmin = 455.9003
				xmax = 456.0503
				text = "how"
			intervals [1499]:
				xmin = 456.0503
				xmax = 456.1303
				text = "it"
			intervals [1500]:
				xmin = 456.1303
				xmax = 456.2203
				text = "was"
			intervals [1501]:
				xmin = 456.2203
				xmax = 456.3403
				text = "gonna"
			intervals [1502]:
				xmin = 456.3403
				xmax = 456.5803
				text = "go"
			intervals [1503]:
				xmin = 456.5803
				xmax = 456.6903
				text = "but"
			intervals [1504]:
				xmin = 456.6903
				xmax = 456.7903
				text = "it"
			intervals [1505]:
				xmin = 456.7903
				xmax = 457.0103
				text = "ended"
			intervals [1506]:
				xmin = 457.0103
				xmax = 457.0703
				text = "up"
			intervals [1507]:
				xmin = 457.0703
				xmax = 457.2503
				text = "being"
			intervals [1508]:
				xmin = 457.2503
				xmax = 457.3603
				text = "a"
			intervals [1509]:
				xmin = 457.3603
				xmax = 457.4103
				text = ""
			intervals [1510]:
				xmin = 457.4103
				xmax = 457.6103
				text = "great"
			intervals [1511]:
				xmin = 457.6103
				xmax = 458.4103
				text = "experience"
			intervals [1512]:
				xmin = 458.4103
				xmax = 458.6276
				text = ""
			intervals [1513]:
				xmin = 458.6276
				xmax = 458.7176
				text = "like"
			intervals [1514]:
				xmin = 458.7176
				xmax = 458.7776
				text = "in"
			intervals [1515]:
				xmin = 458.7776
				xmax = 458.8376
				text = "the"
			intervals [1516]:
				xmin = 458.8376
				xmax = 459.0676
				text = "beginning"
			intervals [1517]:
				xmin = 459.0676
				xmax = 459.0976
				text = "i"
			intervals [1518]:
				xmin = 459.0976
				xmax = 459.1876
				text = "was"
			intervals [1519]:
				xmin = 459.1876
				xmax = 459.3076
				text = "like"
			intervals [1520]:
				xmin = 459.3076
				xmax = 459.3576
				text = "i"
			intervals [1521]:
				xmin = 459.3576
				xmax = 459.5176
				text = "don't"
			intervals [1522]:
				xmin = 459.5176
				xmax = 459.7276
				text = "wanna"
			intervals [1523]:
				xmin = 459.7276
				xmax = 459.7876
				text = "go"
			intervals [1524]:
				xmin = 459.7876
				xmax = 459.8676
				text = "to"
			intervals [1525]:
				xmin = 459.8676
				xmax = 460.0376
				text = "this"
			intervals [1526]:
				xmin = 460.0376
				xmax = 460.3376
				text = "school"
			intervals [1527]:
				xmin = 460.3376
				xmax = 460.4576
				text = "but"
			intervals [1528]:
				xmin = 460.4576
				xmax = 460.5376
				text = "my"
			intervals [1529]:
				xmin = 460.5376
				xmax = 460.6676
				text = "mom"
			intervals [1530]:
				xmin = 460.6676
				xmax = 460.7576
				text = "was"
			intervals [1531]:
				xmin = 460.7576
				xmax = 460.9376
				text = "like"
			intervals [1532]:
				xmin = 460.9376
				xmax = 461.3776
				text = "well"
			intervals [1533]:
				xmin = 461.3776
				xmax = 461.4176
				text = ""
			intervals [1534]:
				xmin = 461.4176
				xmax = 461.5676
				text = "there"
			intervals [1535]:
				xmin = 461.5676
				xmax = 461.6176
				text = "s"
			intervals [1536]:
				xmin = 461.6176
				xmax = 461.7276
				text = "no"
			intervals [1537]:
				xmin = 461.7276
				xmax = 461.8876
				text = "other"
			intervals [1538]:
				xmin = 461.8876
				xmax = 462.3076
				text = "options"
			intervals [1539]:
				xmin = 462.3076
				xmax = 462.3376
				text = ""
			intervals [1540]:
				xmin = 462.3376
				xmax = 462.4776
				text = "but"
			intervals [1541]:
				xmin = 462.4776
				xmax = 462.5776
				text = "i"
			intervals [1542]:
				xmin = 462.5776
				xmax = 462.7676
				text = "ended"
			intervals [1543]:
				xmin = 462.7676
				xmax = 462.7976
				text = ""
			intervals [1544]:
				xmin = 462.7976
				xmax = 462.8576
				text = "up"
			intervals [1545]:
				xmin = 462.8576
				xmax = 463.0776
				text = "loving"
			intervals [1546]:
				xmin = 463.0776
				xmax = 463.1076
				text = ""
			intervals [1547]:
				xmin = 463.1076
				xmax = 463.1776
				text = "it"
			intervals [1548]:
				xmin = 463.1776
				xmax = 463.2976
				text = ""
			intervals [1549]:
				xmin = 463.2976
				xmax = 463.5276
				text = "but"
			intervals [1550]:
				xmin = 463.5276
				xmax = 463.5576
				text = ""
			intervals [1551]:
				xmin = 463.5576
				xmax = 463.6176
				text = "in"
			intervals [1552]:
				xmin = 463.6176
				xmax = 463.6876
				text = "the"
			intervals [1553]:
				xmin = 463.6876
				xmax = 463.9376
				text = "beginning"
			intervals [1554]:
				xmin = 463.9376
				xmax = 463.9676
				text = "i"
			intervals [1555]:
				xmin = 463.9676
				xmax = 464.0776
				text = "was"
			intervals [1556]:
				xmin = 464.0776
				xmax = 464.1876
				text = "like"
			intervals [1557]:
				xmin = 464.1876
				xmax = 464.2276
				text = ""
			intervals [1558]:
				xmin = 464.2276
				xmax = 464.3276
				text = "i"
			intervals [1559]:
				xmin = 464.3276
				xmax = 464.5376
				text = "don't"
			intervals [1560]:
				xmin = 464.5376
				xmax = 464.7076
				text = "wanna"
			intervals [1561]:
				xmin = 464.7076
				xmax = 464.7376
				text = ""
			intervals [1562]:
				xmin = 464.7376
				xmax = 464.7976
				text = "go"
			intervals [1563]:
				xmin = 464.7976
				xmax = 464.8276
				text = ""
			intervals [1564]:
				xmin = 464.8276
				xmax = 464.8876
				text = "to"
			intervals [1565]:
				xmin = 464.8876
				xmax = 465.0276
				text = "this"
			intervals [1566]:
				xmin = 465.0276
				xmax = 465.3176
				text = "school"
			intervals [1567]:
				xmin = 465.3176
				xmax = 466.838
				text = ""
			intervals [1568]:
				xmin = 466.838
				xmax = 466.968
				text = "cause"
			intervals [1569]:
				xmin = 466.968
				xmax = 467.068
				text = "it"
			intervals [1570]:
				xmin = 467.068
				xmax = 467.188
				text = "was"
			intervals [1571]:
				xmin = 467.188
				xmax = 467.648
				text = "neighborhoods"
			intervals [1572]:
				xmin = 467.648
				xmax = 467.798
				text = "like"
			intervals [1573]:
				xmin = 467.798
				xmax = 468.118
				text = "w"
			intervals [1574]:
				xmin = 468.118
				xmax = 468.178
				text = "they"
			intervals [1575]:
				xmin = 468.178
				xmax = 468.208
				text = ""
			intervals [1576]:
				xmin = 468.208
				xmax = 468.338
				text = "were"
			intervals [1577]:
				xmin = 468.338
				xmax = 468.638
				text = "rough"
			intervals [1578]:
				xmin = 468.638
				xmax = 470.168
				text = "<unk>"
			intervals [1579]:
				xmin = 470.168
				xmax = 470.328
				text = "like"
			intervals [1580]:
				xmin = 470.328
				xmax = 470.378
				text = "i"
			intervals [1581]:
				xmin = 470.378
				xmax = 470.628
				text = "didn't"
			intervals [1582]:
				xmin = 470.628
				xmax = 470.838
				text = "wanna"
			intervals [1583]:
				xmin = 470.838
				xmax = 471.028
				text = "go"
			intervals [1584]:
				xmin = 471.028
				xmax = 471.058
				text = ""
			intervals [1585]:
				xmin = 471.058
				xmax = 471.338
				text = "there"
			intervals [1586]:
				xmin = 471.338
				xmax = 472.1957
				text = ""
			intervals [1587]:
				xmin = 472.1957
				xmax = 472.4257
				text = "oh"
			intervals [1588]:
				xmin = 472.4257
				xmax = 472.6857
				text = "why"
			intervals [1589]:
				xmin = 472.6857
				xmax = 472.7557
				text = "d"
			intervals [1590]:
				xmin = 472.7557
				xmax = 472.8157
				text = "i"
			intervals [1591]:
				xmin = 472.8157
				xmax = 473.0057
				text = "li-"
			intervals [1592]:
				xmin = 473.0057
				xmax = 473.7285
				text = ""
			intervals [1593]:
				xmin = 473.7285
				xmax = 473.8685
				text = "i"
			intervals [1594]:
				xmin = 473.8685
				xmax = 474.1385
				text = "think"
			intervals [1595]:
				xmin = 474.1385
				xmax = 474.3985
				text = "because"
			intervals [1596]:
				xmin = 474.3985
				xmax = 474.4985
				text = "it"
			intervals [1597]:
				xmin = 474.4985
				xmax = 474.6085
				text = "was"
			intervals [1598]:
				xmin = 474.6085
				xmax = 474.7885
				text = "so"
			intervals [1599]:
				xmin = 474.7885
				xmax = 475.2485
				text = "hood"
			intervals [1600]:
				xmin = 475.2485
				xmax = 475.7554
				text = ""
			intervals [1601]:
				xmin = 475.7554
				xmax = 478.3754
				text = "<unk>"
			intervals [1602]:
				xmin = 478.3754
				xmax = 481.1811
				text = ""
			intervals [1603]:
				xmin = 481.1811
				xmax = 481.5411
				text = "right"
			intervals [1604]:
				xmin = 481.5411
				xmax = 481.6211
				text = "you"
			intervals [1605]:
				xmin = 481.6211
				xmax = 481.6511
				text = ""
			intervals [1606]:
				xmin = 481.6511
				xmax = 481.7411
				text = "know"
			intervals [1607]:
				xmin = 481.7411
				xmax = 481.8811
				text = "how"
			intervals [1608]:
				xmin = 481.8811
				xmax = 482.2711
				text = "you"
			intervals [1609]:
				xmin = 482.2711
				xmax = 482.6398
				text = ""
			intervals [1610]:
				xmin = 482.6398
				xmax = 482.7898
				text = "like"
			intervals [1611]:
				xmin = 482.7898
				xmax = 482.9998
				text = ""
			intervals [1612]:
				xmin = 482.9998
				xmax = 483.1498
				text = "it"
			intervals [1613]:
				xmin = 483.1498
				xmax = 483.7298
				text = ""
			intervals [1614]:
				xmin = 483.7298
				xmax = 483.7598
				text = "i"
			intervals [1615]:
				xmin = 483.7598
				xmax = 483.8198
				text = "my"
			intervals [1616]:
				xmin = 483.8198
				xmax = 483.8498
				text = ""
			intervals [1617]:
				xmin = 483.8498
				xmax = 483.9998
				text = "my"
			intervals [1618]:
				xmin = 483.9998
				xmax = 484.5198
				text = "childhood"
			intervals [1619]:
				xmin = 484.5198
				xmax = 484.6398
				text = "was"
			intervals [1620]:
				xmin = 484.6398
				xmax = 484.6998
				text = "uh"
			intervals [1621]:
				xmin = 484.6998
				xmax = 484.9198
				text = ""
			intervals [1622]:
				xmin = 484.9198
				xmax = 484.9798
				text = "it"
			intervals [1623]:
				xmin = 484.9798
				xmax = 485.1498
				text = "was"
			intervals [1624]:
				xmin = 485.1498
				xmax = 485.4998
				text = "like"
			intervals [1625]:
				xmin = 485.4998
				xmax = 485.6844
				text = ""
			intervals [1626]:
				xmin = 485.6844
				xmax = 485.7544
				text = "my"
			intervals [1627]:
				xmin = 485.7544
				xmax = 485.9144
				text = "mom"
			intervals [1628]:
				xmin = 485.9144
				xmax = 485.9744
				text = "and"
			intervals [1629]:
				xmin = 485.9744
				xmax = 486.0344
				text = "it"
			intervals [1630]:
				xmin = 486.0344
				xmax = 486.7444
				text = "s"
			intervals [1631]:
				xmin = 486.7444
				xmax = 486.8044
				text = "it"
			intervals [1632]:
				xmin = 486.8044
				xmax = 486.8544
				text = "s"
			intervals [1633]:
				xmin = 486.8544
				xmax = 487.0744
				text = "like"
			intervals [1634]:
				xmin = 487.0744
				xmax = 487.1744
				text = "i"
			intervals [1635]:
				xmin = 487.1744
				xmax = 487.3044
				text = "am"
			intervals [1636]:
				xmin = 487.3044
				xmax = 487.4744
				text = "now"
			intervals [1637]:
				xmin = 487.4744
				xmax = 487.5644
				text = "with"
			intervals [1638]:
				xmin = 487.5644
				xmax = 487.6844
				text = "my"
			intervals [1639]:
				xmin = 487.6844
				xmax = 487.7144
				text = ""
			intervals [1640]:
				xmin = 487.7144
				xmax = 487.8744
				text = "sons"
			intervals [1641]:
				xmin = 487.8744
				xmax = 488.0044
				text = "like"
			intervals [1642]:
				xmin = 488.0044
				xmax = 488.1644
				text = "i"
			intervals [1643]:
				xmin = 488.1644
				xmax = 488.3444
				text = "live"
			intervals [1644]:
				xmin = 488.3444
				xmax = 488.4144
				text = "in"
			intervals [1645]:
				xmin = 488.4144
				xmax = 488.4444
				text = "a"
			intervals [1646]:
				xmin = 488.4444
				xmax = 488.6844
				text = "hood"
			intervals [1647]:
				xmin = 488.6844
				xmax = 488.7844
				text = "but"
			intervals [1648]:
				xmin = 488.7844
				xmax = 488.8544
				text = "it"
			intervals [1649]:
				xmin = 488.8544
				xmax = 488.9244
				text = "s"
			intervals [1650]:
				xmin = 488.9244
				xmax = 489.0644
				text = "like"
			intervals [1651]:
				xmin = 489.0644
				xmax = 489.3313
				text = ""
			intervals [1652]:
				xmin = 489.3313
				xmax = 489.4513
				text = "you"
			intervals [1653]:
				xmin = 489.4513
				xmax = 489.6713
				text = "try"
			intervals [1654]:
				xmin = 489.6713
				xmax = 489.8513
				text = "your"
			intervals [1655]:
				xmin = 489.8513
				xmax = 490.2613
				text = "best"
			intervals [1656]:
				xmin = 490.2613
				xmax = 490.7613
				text = "to"
			intervals [1657]:
				xmin = 490.7613
				xmax = 491.9726
				text = ""
			intervals [1658]:
				xmin = 491.9726
				xmax = 492.2726
				text = "no"
			intervals [1659]:
				xmin = 492.2726
				xmax = 492.3426
				text = "you"
			intervals [1660]:
				xmin = 492.3426
				xmax = 492.5626
				text = "try"
			intervals [1661]:
				xmin = 492.5626
				xmax = 492.7526
				text = "your"
			intervals [1662]:
				xmin = 492.7526
				xmax = 492.8726
				text = ""
			intervals [1663]:
				xmin = 492.8726
				xmax = 493.1826
				text = "best"
			intervals [1664]:
				xmin = 493.1826
				xmax = 493.3126
				text = "to"
			intervals [1665]:
				xmin = 493.3126
				xmax = 493.4326
				text = "pr-"
			intervals [1666]:
				xmin = 493.4326
				xmax = 493.5226
				text = ""
			intervals [1667]:
				xmin = 493.5226
				xmax = 493.6626
				text = "cause"
			intervals [1668]:
				xmin = 493.6626
				xmax = 493.7226
				text = "i"
			intervals [1669]:
				xmin = 493.7226
				xmax = 493.9026
				text = "have"
			intervals [1670]:
				xmin = 493.9026
				xmax = 494.0326
				text = "two"
			intervals [1671]:
				xmin = 494.0326
				xmax = 494.2326
				text = "others"
			intervals [1672]:
				xmin = 494.2326
				xmax = 494.2826
				text = ""
			intervals [1673]:
				xmin = 494.2826
				xmax = 494.4026
				text = "i"
			intervals [1674]:
				xmin = 494.4026
				xmax = 494.4826
				text = "m-"
			intervals [1675]:
				xmin = 494.4826
				xmax = 494.5126
				text = "i"
			intervals [1676]:
				xmin = 494.5126
				xmax = 494.7626
				text = "have"
			intervals [1677]:
				xmin = 494.7626
				xmax = 494.8926
				text = "two"
			intervals [1678]:
				xmin = 494.8926
				xmax = 495.3426
				text = "sons"
			intervals [1679]:
				xmin = 495.3426
				xmax = 495.3726
				text = ""
			intervals [1680]:
				xmin = 495.3726
				xmax = 495.4826
				text = "they're"
			intervals [1681]:
				xmin = 495.4826
				xmax = 495.6826
				text = "five"
			intervals [1682]:
				xmin = 495.6826
				xmax = 495.7526
				text = "and"
			intervals [1683]:
				xmin = 495.7526
				xmax = 496.0626
				text = "seven"
			intervals [1684]:
				xmin = 496.0626
				xmax = 496.3558
				text = ""
			intervals [1685]:
				xmin = 496.3558
				xmax = 496.4458
				text = "so"
			intervals [1686]:
				xmin = 496.4458
				xmax = 496.5858
				text = "you"
			intervals [1687]:
				xmin = 496.5858
				xmax = 496.7558
				text = "try"
			intervals [1688]:
				xmin = 496.7558
				xmax = 496.9458
				text = "your"
			intervals [1689]:
				xmin = 496.9458
				xmax = 497.2258
				text = "best"
			intervals [1690]:
				xmin = 497.2258
				xmax = 497.3258
				text = "to"
			intervals [1691]:
				xmin = 497.3258
				xmax = 497.5158
				text = "like"
			intervals [1692]:
				xmin = 497.5158
				xmax = 497.5458
				text = ""
			intervals [1693]:
				xmin = 497.5458
				xmax = 498.0458
				text = "protect"
			intervals [1694]:
				xmin = 498.0458
				xmax = 498.2358
				text = "them"
			intervals [1695]:
				xmin = 498.2358
				xmax = 498.4758
				text = "from"
			intervals [1696]:
				xmin = 498.4758
				xmax = 498.7258
				text = "that"
			intervals [1697]:
				xmin = 498.7258
				xmax = 499.0671
				text = ""
			intervals [1698]:
				xmin = 499.0671
				xmax = 499.1871
				text = "like"
			intervals [1699]:
				xmin = 499.1871
				xmax = 499.3871
				text = "although"
			intervals [1700]:
				xmin = 499.3871
				xmax = 499.5171
				text = "my"
			intervals [1701]:
				xmin = 499.5171
				xmax = 499.7471
				text = "kids"
			intervals [1702]:
				xmin = 499.7471
				xmax = 499.8071
				text = "in"
			intervals [1703]:
				xmin = 499.8071
				xmax = 499.9371
				text = "the"
			intervals [1704]:
				xmin = 499.9371
				xmax = 500.3971
				text = "hood"
			intervals [1705]:
				xmin = 500.3971
				xmax = 500.5418
				text = ""
			intervals [1706]:
				xmin = 500.5418
				xmax = 500.9518
				text = "i"
			intervals [1707]:
				xmin = 500.9518
				xmax = 501.2393
				text = ""
			intervals [1708]:
				xmin = 501.2393
				xmax = 501.4893
				text = "they"
			intervals [1709]:
				xmin = 501.4893
				xmax = 501.6893
				text = "don't"
			intervals [1710]:
				xmin = 501.6893
				xmax = 501.9493
				text = "feel"
			intervals [1711]:
				xmin = 501.9493
				xmax = 502.1593
				text = "like"
			intervals [1712]:
				xmin = 502.1593
				xmax = 502.3593
				text = "they're"
			intervals [1713]:
				xmin = 502.3593
				xmax = 502.4393
				text = "in"
			intervals [1714]:
				xmin = 502.4393
				xmax = 502.5293
				text = "the"
			intervals [1715]:
				xmin = 502.5293
				xmax = 502.8993
				text = "hood"
			intervals [1716]:
				xmin = 502.8993
				xmax = 502.9293
				text = ""
			intervals [1717]:
				xmin = 502.9293
				xmax = 503.1393
				text = "so"
			intervals [1718]:
				xmin = 503.1393
				xmax = 503.3193
				text = "that"
			intervals [1719]:
				xmin = 503.3193
				xmax = 503.4293
				text = "was"
			intervals [1720]:
				xmin = 503.4293
				xmax = 503.5293
				text = "my"
			intervals [1721]:
				xmin = 503.5293
				xmax = 503.7793
				text = "mom"
			intervals [1722]:
				xmin = 503.7793
				xmax = 503.8393
				text = "s"
			intervals [1723]:
				xmin = 503.8393
				xmax = 503.8693
				text = ""
			intervals [1724]:
				xmin = 503.8693
				xmax = 504.0293
				text = "thing"
			intervals [1725]:
				xmin = 504.0293
				xmax = 504.0593
				text = ""
			intervals [1726]:
				xmin = 504.0593
				xmax = 504.2593
				text = "like"
			intervals [1727]:
				xmin = 504.2593
				xmax = 504.2893
				text = ""
			intervals [1728]:
				xmin = 504.2893
				xmax = 504.4693
				text = "we're"
			intervals [1729]:
				xmin = 504.4693
				xmax = 504.5293
				text = "in"
			intervals [1730]:
				xmin = 504.5293
				xmax = 504.6093
				text = "the"
			intervals [1731]:
				xmin = 504.6093
				xmax = 504.9693
				text = "hood"
			intervals [1732]:
				xmin = 504.9693
				xmax = 505.2793
				text = "but"
			intervals [1733]:
				xmin = 505.2793
				xmax = 505.5373
				text = ""
			intervals [1734]:
				xmin = 505.5373
				xmax = 505.6473
				text = "you"
			intervals [1735]:
				xmin = 505.6473
				xmax = 505.8473
				text = "don't"
			intervals [1736]:
				xmin = 505.8473
				xmax = 506.0573
				text = "have"
			intervals [1737]:
				xmin = 506.0573
				xmax = 506.0873
				text = ""
			intervals [1738]:
				xmin = 506.0873
				xmax = 506.5273
				text = "to"
			intervals [1739]:
				xmin = 506.5273
				xmax = 506.7209
				text = ""
			intervals [1740]:
				xmin = 506.7209
				xmax = 506.8309
				text = "i'm"
			intervals [1741]:
				xmin = 506.8309
				xmax = 506.9409
				text = "not"
			intervals [1742]:
				xmin = 506.9409
				xmax = 507.0609
				text = "gonna"
			intervals [1743]:
				xmin = 507.0609
				xmax = 507.2209
				text = "treat"
			intervals [1744]:
				xmin = 507.2209
				xmax = 507.3209
				text = "you"
			intervals [1745]:
				xmin = 507.3209
				xmax = 507.4909
				text = "like"
			intervals [1746]:
				xmin = 507.4909
				xmax = 507.5809
				text = "you're"
			intervals [1747]:
				xmin = 507.5809
				xmax = 507.6409
				text = "in"
			intervals [1748]:
				xmin = 507.6409
				xmax = 507.7209
				text = "the"
			intervals [1749]:
				xmin = 507.7209
				xmax = 507.9509
				text = "hood"
			intervals [1750]:
				xmin = 507.9509
				xmax = 508.0309
				text = "you"
			intervals [1751]:
				xmin = 508.0309
				xmax = 508.1509
				text = "don't"
			intervals [1752]:
				xmin = 508.1509
				xmax = 508.2509
				text = "have"
			intervals [1753]:
				xmin = 508.2509
				xmax = 508.3209
				text = "to"
			intervals [1754]:
				xmin = 508.3209
				xmax = 508.5609
				text = "talk"
			intervals [1755]:
				xmin = 508.5609
				xmax = 508.7909
				text = "like"
			intervals [1756]:
				xmin = 508.7909
				xmax = 509.0409
				text = "this"
			intervals [1757]:
				xmin = 509.0409
				xmax = 509.1109
				text = "you"
			intervals [1758]:
				xmin = 509.1109
				xmax = 509.2809
				text = "know"
			intervals [1759]:
				xmin = 509.2809
				xmax = 509.3809
				text = ""
			intervals [1760]:
				xmin = 509.3809
				xmax = 509.6309
				text = "so"
			intervals [1761]:
				xmin = 509.6309
				xmax = 509.6609
				text = ""
			intervals [1762]:
				xmin = 509.6609
				xmax = 509.7909
				text = "it"
			intervals [1763]:
				xmin = 509.7909
				xmax = 509.8209
				text = "s"
			intervals [1764]:
				xmin = 509.8209
				xmax = 509.9909
				text = "just"
			intervals [1765]:
				xmin = 509.9909
				xmax = 510.2609
				text = "like"
			intervals [1766]:
				xmin = 510.2609
				xmax = 510.3009
				text = ""
			intervals [1767]:
				xmin = 510.3009
				xmax = 510.5409
				text = "although"
			intervals [1768]:
				xmin = 510.5409
				xmax = 510.6509
				text = "we"
			intervals [1769]:
				xmin = 510.6509
				xmax = 510.7109
				text = "in"
			intervals [1770]:
				xmin = 510.7109
				xmax = 510.7709
				text = "the"
			intervals [1771]:
				xmin = 510.7709
				xmax = 510.9409
				text = "hood"
			intervals [1772]:
				xmin = 510.9409
				xmax = 510.9809
				text = "i"
			intervals [1773]:
				xmin = 510.9809
				xmax = 511.1409
				text = "try"
			intervals [1774]:
				xmin = 511.1409
				xmax = 511.3109
				text = "my"
			intervals [1775]:
				xmin = 511.3109
				xmax = 511.5709
				text = "best"
			intervals [1776]:
				xmin = 511.5709
				xmax = 511.6309
				text = "to"
			intervals [1777]:
				xmin = 511.6309
				xmax = 511.8609
				text = "like"
			intervals [1778]:
				xmin = 511.8609
				xmax = 512.4757
				text = ""
			intervals [1779]:
				xmin = 512.4757
				xmax = 512.7557
				text = "still"
			intervals [1780]:
				xmin = 512.7557
				xmax = 512.9457
				text = "show"
			intervals [1781]:
				xmin = 512.9457
				xmax = 513.0757
				text = "you"
			intervals [1782]:
				xmin = 513.0757
				xmax = 513.1657
				text = "the"
			intervals [1783]:
				xmin = 513.1657
				xmax = 513.5157
				text = "nice"
			intervals [1784]:
				xmin = 513.5157
				xmax = 513.7357
				text = "part"
			intervals [1785]:
				xmin = 513.7357
				xmax = 513.8057
				text = "of"
			intervals [1786]:
				xmin = 513.8057
				xmax = 513.9957
				text = "life"
			intervals [1787]:
				xmin = 513.9957
				xmax = 514.9041
				text = ""
			intervals [1788]:
				xmin = 514.9041
				xmax = 515.1641
				text = "so"
			intervals [1789]:
				xmin = 515.1641
				xmax = 515.2941
				text = "it"
			intervals [1790]:
				xmin = 515.2941
				xmax = 515.5041
				text = "was"
			intervals [1791]:
				xmin = 515.5041
				xmax = 515.5941
				text = "like"
			intervals [1792]:
				xmin = 515.5941
				xmax = 515.6841
				text = "that"
			intervals [1793]:
				xmin = 515.6841
				xmax = 515.7141
				text = ""
			intervals [1794]:
				xmin = 515.7141
				xmax = 515.8141
				text = "with"
			intervals [1795]:
				xmin = 515.8141
				xmax = 515.8741
				text = "my"
			intervals [1796]:
				xmin = 515.8741
				xmax = 515.9941
				text = "mom"
			intervals [1797]:
				xmin = 515.9941
				xmax = 516.4727
				text = ""
			intervals [1798]:
				xmin = 516.4727
				xmax = 516.6727
				text = "so"
			intervals [1799]:
				xmin = 516.6727
				xmax = 519.4354
				text = ""
			intervals [1800]:
				xmin = 519.4354
				xmax = 519.8254
				text = "like"
			intervals [1801]:
				xmin = 519.8254
				xmax = 520.0854
				text = ""
			intervals [1802]:
				xmin = 520.0854
				xmax = 520.9354
				text = "anything"
			intervals [1803]:
				xmin = 520.9354
				xmax = 521.4203
				text = ""
			intervals [1804]:
				xmin = 521.4203
				xmax = 521.4803
				text = "a"
			intervals [1805]:
				xmin = 521.4803
				xmax = 521.7803
				text = "person"
			intervals [1806]:
				xmin = 521.7803
				xmax = 522.0603
				text = "making"
			intervals [1807]:
				xmin = 522.0603
				xmax = 522.2703
				text = "a"
			intervals [1808]:
				xmin = 522.2703
				xmax = 522.7003
				text = "hundred"
			intervals [1809]:
				xmin = 522.7003
				xmax = 522.8803
				text = "k"
			intervals [1810]:
				xmin = 522.8803
				xmax = 522.9603
				text = "a"
			intervals [1811]:
				xmin = 522.9603
				xmax = 523.3903
				text = "year"
			intervals [1812]:
				xmin = 523.3903
				xmax = 523.6734
				text = ""
			intervals [1813]:
				xmin = 523.6734
				xmax = 523.8634
				text = "i'm"
			intervals [1814]:
				xmin = 523.8634
				xmax = 524.0234
				text = "able"
			intervals [1815]:
				xmin = 524.0234
				xmax = 524.1134
				text = "to"
			intervals [1816]:
				xmin = 524.1134
				xmax = 524.2734
				text = "do"
			intervals [1817]:
				xmin = 524.2734
				xmax = 524.5434
				text = "that"
			intervals [1818]:
				xmin = 524.5434
				xmax = 524.5834
				text = ""
			intervals [1819]:
				xmin = 524.5834
				xmax = 524.7634
				text = "so"
			intervals [1820]:
				xmin = 524.7634
				xmax = 524.8134
				text = "i"
			intervals [1821]:
				xmin = 524.8134
				xmax = 525.0634
				text = "take"
			intervals [1822]:
				xmin = 525.0634
				xmax = 525.2334
				text = "them"
			intervals [1823]:
				xmin = 525.2334
				xmax = 525.3234
				text = "on"
			intervals [1824]:
				xmin = 525.3234
				xmax = 525.8434
				text = "trips"
			intervals [1825]:
				xmin = 525.8434
				xmax = 525.9634
				text = "you"
			intervals [1826]:
				xmin = 525.9634
				xmax = 526.0634
				text = "know"
			intervals [1827]:
				xmin = 526.0634
				xmax = 526.0934
				text = ""
			intervals [1828]:
				xmin = 526.0934
				xmax = 526.2834
				text = "i"
			intervals [1829]:
				xmin = 526.2834
				xmax = 526.4934
				text = "show"
			intervals [1830]:
				xmin = 526.4934
				xmax = 526.6334
				text = "them"
			intervals [1831]:
				xmin = 526.6334
				xmax = 526.8234
				text = "nice"
			intervals [1832]:
				xmin = 526.8234
				xmax = 526.8734
				text = ""
			intervals [1833]:
				xmin = 526.8734
				xmax = 527.1834
				text = "things"
			intervals [1834]:
				xmin = 527.1834
				xmax = 527.2834
				text = "i"
			intervals [1835]:
				xmin = 527.2834
				xmax = 527.4434
				text = "get"
			intervals [1836]:
				xmin = 527.4434
				xmax = 527.5434
				text = "'em"
			intervals [1837]:
				xmin = 527.5434
				xmax = 527.7034
				text = "out"
			intervals [1838]:
				xmin = 527.7034
				xmax = 528.0334
				text = "here"
			intervals [1839]:
				xmin = 528.0334
				xmax = 528.2027
				text = ""
			intervals [1840]:
				xmin = 528.2027
				xmax = 528.3027
				text = "i"
			intervals [1841]:
				xmin = 528.3027
				xmax = 528.4327
				text = "buy"
			intervals [1842]:
				xmin = 528.4327
				xmax = 528.5827
				text = "them"
			intervals [1843]:
				xmin = 528.5827
				xmax = 528.8027
				text = "nice"
			intervals [1844]:
				xmin = 528.8027
				xmax = 528.8327
				text = ""
			intervals [1845]:
				xmin = 528.8327
				xmax = 529.1527
				text = "clothes"
			intervals [1846]:
				xmin = 529.1527
				xmax = 529.2127
				text = "and"
			intervals [1847]:
				xmin = 529.2127
				xmax = 529.4427
				text = "stuff"
			intervals [1848]:
				xmin = 529.4427
				xmax = 529.4727
				text = ""
			intervals [1849]:
				xmin = 529.4727
				xmax = 529.5727
				text = "like"
			intervals [1850]:
				xmin = 529.5727
				xmax = 529.6227
				text = ""
			intervals [1851]:
				xmin = 529.6227
				xmax = 529.8627
				text = "that"
			intervals [1852]:
				xmin = 529.8627
				xmax = 529.8927
				text = ""
			intervals [1853]:
				xmin = 529.8927
				xmax = 530.1027
				text = "so"
			intervals [1854]:
				xmin = 530.1027
				xmax = 530.2827
				text = "you"
			intervals [1855]:
				xmin = 530.2827
				xmax = 530.5927
				text = "won't"
			intervals [1856]:
				xmin = 530.5927
				xmax = 530.8151
				text = ""
			intervals [1857]:
				xmin = 530.8151
				xmax = 531.1151
				text = "there"
			intervals [1858]:
				xmin = 531.1151
				xmax = 531.2251
				text = "there"
			intervals [1859]:
				xmin = 531.2251
				xmax = 531.3051
				text = "s"
			intervals [1860]:
				xmin = 531.3051
				xmax = 531.5751
				text = "always"
			intervals [1861]:
				xmin = 531.5751
				xmax = 531.8051
				text = "food"
			intervals [1862]:
				xmin = 531.8051
				xmax = 531.9051
				text = "on"
			intervals [1863]:
				xmin = 531.9051
				xmax = 531.9951
				text = "the"
			intervals [1864]:
				xmin = 531.9951
				xmax = 532.4251
				text = "table"
			intervals [1865]:
				xmin = 532.4251
				xmax = 532.6251
				text = "there"
			intervals [1866]:
				xmin = 532.6251
				xmax = 532.6951
				text = "s"
			intervals [1867]:
				xmin = 532.6951
				xmax = 533.2951
				text = "always"
			intervals [1868]:
				xmin = 533.2951
				xmax = 533.9205
				text = ""
			intervals [1869]:
				xmin = 533.9205
				xmax = 534.1205
				text = "like"
			intervals [1870]:
				xmin = 534.1205
				xmax = 534.2905
				text = "i've"
			intervals [1871]:
				xmin = 534.2905
				xmax = 534.4605
				text = "been"
			intervals [1872]:
				xmin = 534.4605
				xmax = 534.7405
				text = "without"
			intervals [1873]:
				xmin = 534.7405
				xmax = 535.4905
				text = "electricity"
			intervals [1874]:
				xmin = 535.4905
				xmax = 535.5205
				text = ""
			intervals [1875]:
				xmin = 535.5205
				xmax = 536.1805
				text = "um"
			intervals [1876]:
				xmin = 536.1805
				xmax = 536.8831
				text = ""
			intervals [1877]:
				xmin = 536.8831
				xmax = 537.1031
				text = "that"
			intervals [1878]:
				xmin = 537.1031
				xmax = 537.1331
				text = "s"
			intervals [1879]:
				xmin = 537.1331
				xmax = 537.2031
				text = "a"
			intervals [1880]:
				xmin = 537.2031
				xmax = 537.3994
				text = ""
			intervals [1881]:
				xmin = 537.3994
				xmax = 537.5494
				text = "that"
			intervals [1882]:
				xmin = 537.5494
				xmax = 537.6494
				text = "was"
			intervals [1883]:
				xmin = 537.6494
				xmax = 537.8794
				text = "another"
			intervals [1884]:
				xmin = 537.8794
				xmax = 538.1094
				text = "story"
			intervals [1885]:
				xmin = 538.1094
				xmax = 538.1894
				text = "i"
			intervals [1886]:
				xmin = 538.1894
				xmax = 538.3194
				text = "don't"
			intervals [1887]:
				xmin = 538.3194
				xmax = 538.4594
				text = "even"
			intervals [1888]:
				xmin = 538.4594
				xmax = 538.5694
				text = "know"
			intervals [1889]:
				xmin = 538.5694
				xmax = 538.6494
				text = "if"
			intervals [1890]:
				xmin = 538.6494
				xmax = 538.8494
				text = "y'all"
			intervals [1891]:
				xmin = 538.8494
				xmax = 538.9894
				text = "know"
			intervals [1892]:
				xmin = 538.9894
				xmax = 539.2094
				text = "that"
			intervals [1893]:
				xmin = 539.2094
				xmax = 539.5884
				text = ""
			intervals [1894]:
				xmin = 539.5884
				xmax = 539.8584
				text = "okay"
			intervals [1895]:
				xmin = 539.8584
				xmax = 540.0284
				text = "my"
			intervals [1896]:
				xmin = 540.0284
				xmax = 540.0684
				text = "i"
			intervals [1897]:
				xmin = 540.0684
				xmax = 540.2384
				text = "had"
			intervals [1898]:
				xmin = 540.2384
				xmax = 540.3684
				text = "a"
			intervals [1899]:
				xmin = 540.3684
				xmax = 540.4284
				text = ""
			intervals [1900]:
				xmin = 540.4284
				xmax = 540.5884
				text = "i've"
			intervals [1901]:
				xmin = 540.5884
				xmax = 540.7184
				text = "been"
			intervals [1902]:
				xmin = 540.7184
				xmax = 540.7784
				text = "on"
			intervals [1903]:
				xmin = 540.7784
				xmax = 540.9384
				text = "my"
			intervals [1904]:
				xmin = 540.9384
				xmax = 541.1684
				text = "own"
			intervals [1905]:
				xmin = 541.1684
				xmax = 541.3384
				text = "since"
			intervals [1906]:
				xmin = 541.3384
				xmax = 541.4684
				text = "i"
			intervals [1907]:
				xmin = 541.4684
				xmax = 541.9384
				text = "was"
			intervals [1908]:
				xmin = 541.9384
				xmax = 541.9684
				text = ""
			intervals [1909]:
				xmin = 541.9684
				xmax = 542.5884
				text = "seventeen"
			intervals [1910]:
				xmin = 542.5884
				xmax = 543.0472
				text = ""
			intervals [1911]:
				xmin = 543.0472
				xmax = 543.1772
				text = "had"
			intervals [1912]:
				xmin = 543.1772
				xmax = 543.2872
				text = "my"
			intervals [1913]:
				xmin = 543.2872
				xmax = 543.5272
				text = "first"
			intervals [1914]:
				xmin = 543.5272
				xmax = 543.7072
				text = "place"
			intervals [1915]:
				xmin = 543.7072
				xmax = 543.8072
				text = "when"
			intervals [1916]:
				xmin = 543.8072
				xmax = 543.8372
				text = "i"
			intervals [1917]:
				xmin = 543.8372
				xmax = 543.9672
				text = "was"
			intervals [1918]:
				xmin = 543.9672
				xmax = 544.4272
				text = "eighteen"
			intervals [1919]:
				xmin = 544.4272
				xmax = 544.752
				text = ""
			intervals [1920]:
				xmin = 544.752
				xmax = 545.252
				text = "so"
			intervals [1921]:
				xmin = 545.252
				xmax = 545.372
				text = "i"
			intervals [1922]:
				xmin = 545.372
				xmax = 545.982
				text = "experienced"
			intervals [1923]:
				xmin = 545.982
				xmax = 546.412
				text = "having"
			intervals [1924]:
				xmin = 546.412
				xmax = 546.602
				text = "no"
			intervals [1925]:
				xmin = 546.602
				xmax = 547.202
				text = "lights"
			intervals [1926]:
				xmin = 547.202
				xmax = 547.3372
				text = ""
			intervals [1927]:
				xmin = 547.3372
				xmax = 547.4072
				text = "in"
			intervals [1928]:
				xmin = 547.4072
				xmax = 547.5672
				text = "my"
			intervals [1929]:
				xmin = 547.5672
				xmax = 547.5972
				text = ""
			intervals [1930]:
				xmin = 547.5972
				xmax = 547.7172
				text = "in"
			intervals [1931]:
				xmin = 547.7172
				xmax = 547.8372
				text = "my"
			intervals [1932]:
				xmin = 547.8372
				xmax = 548.1172
				text = "first"
			intervals [1933]:
				xmin = 548.1172
				xmax = 548.5572
				text = "apartment"
			intervals [1934]:
				xmin = 548.5572
				xmax = 548.8571
				text = ""
			intervals [1935]:
				xmin = 548.8571
				xmax = 548.8871
				text = "i"
			intervals [1936]:
				xmin = 548.8871
				xmax = 548.9771
				text = "was"
			intervals [1937]:
				xmin = 548.9771
				xmax = 549.0671
				text = "like"
			intervals [1938]:
				xmin = 549.0671
				xmax = 549.1171
				text = "oh"
			intervals [1939]:
				xmin = 549.1171
				xmax = 549.2571
				text = "no"
			intervals [1940]:
				xmin = 549.2571
				xmax = 549.4571
				text = "we're"
			intervals [1941]:
				xmin = 549.4571
				xmax = 549.7371
				text = "never"
			intervals [1942]:
				xmin = 549.7371
				xmax = 549.9271
				text = "gonna"
			intervals [1943]:
				xmin = 549.9271
				xmax = 550.0471
				text = "be"
			intervals [1944]:
				xmin = 550.0471
				xmax = 550.2271
				text = "there"
			intervals [1945]:
				xmin = 550.2271
				xmax = 550.3571
				text = "no"
			intervals [1946]:
				xmin = 550.3571
				xmax = 550.5371
				text = "ma'am"
			intervals [1947]:
				xmin = 550.5371
				xmax = 550.6171
				text = "my"
			intervals [1948]:
				xmin = 550.6171
				xmax = 550.8771
				text = "lights"
			intervals [1949]:
				xmin = 550.8771
				xmax = 550.9271
				text = "are"
			intervals [1950]:
				xmin = 550.9271
				xmax = 551.2171
				text = "never"
			intervals [1951]:
				xmin = 551.2171
				xmax = 551.4371
				text = "gonna"
			intervals [1952]:
				xmin = 551.4371
				xmax = 551.4771
				text = ""
			intervals [1953]:
				xmin = 551.4771
				xmax = 551.6571
				text = "get"
			intervals [1954]:
				xmin = 551.6571
				xmax = 551.7571
				text = "cut"
			intervals [1955]:
				xmin = 551.7571
				xmax = 552.0271
				text = "off"
			intervals [1956]:
				xmin = 552.0271
				xmax = 552.2671
				text = "again"
			intervals [1957]:
				xmin = 552.2671
				xmax = 552.3771
				text = "like"
			intervals [1958]:
				xmin = 552.3771
				xmax = 552.4171
				text = ""
			intervals [1959]:
				xmin = 552.4171
				xmax = 552.6971
				text = "that"
			intervals [1960]:
				xmin = 552.6971
				xmax = 552.917
				text = ""
			intervals [1961]:
				xmin = 552.917
				xmax = 553.017
				text = "so"
			intervals [1962]:
				xmin = 553.017
				xmax = 553.077
				text = "it"
			intervals [1963]:
				xmin = 553.077
				xmax = 553.167
				text = "was"
			intervals [1964]:
				xmin = 553.167
				xmax = 553.307
				text = "like"
			intervals [1965]:
				xmin = 553.307
				xmax = 553.337
				text = ""
			intervals [1966]:
				xmin = 553.337
				xmax = 553.527
				text = "things"
			intervals [1967]:
				xmin = 553.527
				xmax = 553.697
				text = "like"
			intervals [1968]:
				xmin = 553.697
				xmax = 553.847
				text = "that"
			intervals [1969]:
				xmin = 553.847
				xmax = 553.897
				text = "i"
			intervals [1970]:
				xmin = 553.897
				xmax = 554.127
				text = "don't"
			intervals [1971]:
				xmin = 554.127
				xmax = 554.277
				text = "ever"
			intervals [1972]:
				xmin = 554.277
				xmax = 554.477
				text = "wanna"
			intervals [1973]:
				xmin = 554.477
				xmax = 554.847
				text = "experience"
			intervals [1974]:
				xmin = 554.847
				xmax = 555.147
				text = "again"
			intervals [1975]:
				xmin = 555.147
				xmax = 555.5147
				text = ""
			intervals [1976]:
				xmin = 555.5147
				xmax = 555.6147
				text = "and"
			intervals [1977]:
				xmin = 555.6147
				xmax = 555.8347
				text = "like"
			intervals [1978]:
				xmin = 555.8347
				xmax = 555.9347
				text = "with"
			intervals [1979]:
				xmin = 555.9347
				xmax = 556.0747
				text = "my"
			intervals [1980]:
				xmin = 556.0747
				xmax = 556.4347
				text = "oldest"
			intervals [1981]:
				xmin = 556.4347
				xmax = 556.5947
				text = "son"
			intervals [1982]:
				xmin = 556.5947
				xmax = 556.6847
				text = "we"
			intervals [1983]:
				xmin = 556.6847
				xmax = 556.8547
				text = "went"
			intervals [1984]:
				xmin = 556.8547
				xmax = 557.0447
				text = "like"
			intervals [1985]:
				xmin = 557.0447
				xmax = 557.1747
				text = "from"
			intervals [1986]:
				xmin = 557.1747
				xmax = 557.3647
				text = "house"
			intervals [1987]:
				xmin = 557.3647
				xmax = 557.4547
				text = "to"
			intervals [1988]:
				xmin = 557.4547
				xmax = 557.5747
				text = "house"
			intervals [1989]:
				xmin = 557.5747
				xmax = 557.6347
				text = "to"
			intervals [1990]:
				xmin = 557.6347
				xmax = 557.8047
				text = "house"
			intervals [1991]:
				xmin = 557.8047
				xmax = 557.8647
				text = "to"
			intervals [1992]:
				xmin = 557.8647
				xmax = 558.1147
				text = "house"
			intervals [1993]:
				xmin = 558.1147
				xmax = 558.1547
				text = ""
			intervals [1994]:
				xmin = 558.1547
				xmax = 558.4447
				text = "before"
			intervals [1995]:
				xmin = 558.4447
				xmax = 558.5147
				text = "and"
			intervals [1996]:
				xmin = 558.5147
				xmax = 558.5747
				text = "i"
			intervals [1997]:
				xmin = 558.5747
				xmax = 558.6847
				text = "was"
			intervals [1998]:
				xmin = 558.6847
				xmax = 558.8347
				text = "like"
			intervals [1999]:
				xmin = 558.8347
				xmax = 558.9647
				text = "oh"
			intervals [2000]:
				xmin = 558.9647
				xmax = 559.2047
				text = "we're"
			intervals [2001]:
				xmin = 559.2047
				xmax = 559.4447
				text = "never"
			intervals [2002]:
				xmin = 559.4447
				xmax = 559.6547
				text = "gonna"
			intervals [2003]:
				xmin = 559.6547
				xmax = 559.7447
				text = "be"
			intervals [2004]:
				xmin = 559.7447
				xmax = 560.0047
				text = "without"
			intervals [2005]:
				xmin = 560.0047
				xmax = 560.0847
				text = "a"
			intervals [2006]:
				xmin = 560.0847
				xmax = 560.3747
				text = "house"
			intervals [2007]:
				xmin = 560.3747
				xmax = 560.713
				text = ""
			intervals [2008]:
				xmin = 560.713
				xmax = 560.823
				text = "and"
			intervals [2009]:
				xmin = 560.823
				xmax = 560.963
				text = "then"
			intervals [2010]:
				xmin = 560.963
				xmax = 561.043
				text = "it"
			intervals [2011]:
				xmin = 561.043
				xmax = 561.203
				text = "was"
			intervals [2012]:
				xmin = 561.203
				xmax = 561.553
				text = "like"
			intervals [2013]:
				xmin = 561.553
				xmax = 561.6518
				text = ""
			intervals [2014]:
				xmin = 561.6518
				xmax = 561.7818
				text = "i"
			intervals [2015]:
				xmin = 561.7818
				xmax = 561.9318
				text = "gotta"
			intervals [2016]:
				xmin = 561.9318
				xmax = 562.0718
				text = "make"
			intervals [2017]:
				xmin = 562.0718
				xmax = 562.2018
				text = "sure"
			intervals [2018]:
				xmin = 562.2018
				xmax = 562.3118
				text = "we"
			intervals [2019]:
				xmin = 562.3118
				xmax = 562.4918
				text = "always"
			intervals [2020]:
				xmin = 562.4918
				xmax = 562.6318
				text = "have"
			intervals [2021]:
				xmin = 562.6318
				xmax = 562.7618
				text = "our"
			intervals [2022]:
				xmin = 562.7618
				xmax = 562.9018
				text = "own"
			intervals [2023]:
				xmin = 562.9018
				xmax = 563.2018
				text = "place"
			intervals [2024]:
				xmin = 563.2018
				xmax = 563.2818
				text = "so"
			intervals [2025]:
				xmin = 563.2818
				xmax = 563.3418
				text = "it"
			intervals [2026]:
				xmin = 563.3418
				xmax = 563.4318
				text = "was"
			intervals [2027]:
				xmin = 563.4318
				xmax = 563.5418
				text = "like"
			intervals [2028]:
				xmin = 563.5418
				xmax = 563.7818
				text = "stuff"
			intervals [2029]:
				xmin = 563.7818
				xmax = 563.9318
				text = "like"
			intervals [2030]:
				xmin = 563.9318
				xmax = 564.2518
				text = "that"
			intervals [2031]:
				xmin = 564.2518
				xmax = 567.3273
				text = ""
			intervals [2032]:
				xmin = 567.3273
				xmax = 567.8473
				text = "yeah"
			intervals [2033]:
				xmin = 567.8473
				xmax = 571.9255
				text = ""
			intervals [2034]:
				xmin = 571.9255
				xmax = 572.4955
				text = "yeah"
			intervals [2035]:
				xmin = 572.4955
				xmax = 575.4943
				text = ""
			intervals [2036]:
				xmin = 575.4943
				xmax = 576.2043
				text = "mm-hm"
			intervals [2037]:
				xmin = 576.2043
				xmax = 576.985
				text = ""
			intervals [2038]:
				xmin = 576.985
				xmax = 577.705
				text = "right"
			intervals [2039]:
				xmin = 577.705
				xmax = 579.2713
				text = ""
			intervals [2040]:
				xmin = 579.2713
				xmax = 579.4813
				text = "yeah"
			intervals [2041]:
				xmin = 579.4813
				xmax = 579.5213
				text = "i"
			intervals [2042]:
				xmin = 579.5213
				xmax = 579.7313
				text = "got"
			intervals [2043]:
				xmin = 579.7313
				xmax = 579.9513
				text = "charley"
			intervals [2044]:
				xmin = 579.9513
				xmax = 580.0913
				text = "horse"
			intervals [2045]:
				xmin = 580.0913
				xmax = 582.7013
				text = "<unk>"
			intervals [2046]:
				xmin = 582.7013
				xmax = 583.6774
				text = ""
			intervals [2047]:
				xmin = 583.6774
				xmax = 584.2774
				text = "uh-huh"
			intervals [2048]:
				xmin = 584.2774
				xmax = 592.3658
				text = ""
			intervals [2049]:
				xmin = 592.3658
				xmax = 593.0958
				text = "um"
			intervals [2050]:
				xmin = 593.0958
				xmax = 593.6864
				text = ""
			intervals [2051]:
				xmin = 593.6864
				xmax = 593.8564
				text = "it"
			intervals [2052]:
				xmin = 593.8564
				xmax = 593.8864
				text = ""
			intervals [2053]:
				xmin = 593.8864
				xmax = 593.9164
				text = "s"
			intervals [2054]:
				xmin = 593.9164
				xmax = 594.0764
				text = "in"
			intervals [2055]:
				xmin = 594.0764
				xmax = 594.6264
				text = "northeast"
			intervals [2056]:
				xmin = 594.6264
				xmax = 595.2912
				text = ""
			intervals [2057]:
				xmin = 595.2912
				xmax = 595.6712
				text = "okay"
			intervals [2058]:
				xmin = 595.6712
				xmax = 597.2212
				text = "rdx-"
			intervals [2059]:
				xmin = 597.2212
				xmax = 597.8856
				text = ""
			intervals [2060]:
				xmin = 597.8856
				xmax = 598.0756
				text = "what"
			intervals [2061]:
				xmin = 598.0756
				xmax = 598.1056
				text = ""
			intervals [2062]:
				xmin = 598.1056
				xmax = 598.4456
				text = "year"
			intervals [2063]:
				xmin = 598.4456
				xmax = 598.4756
				text = ""
			intervals [2064]:
				xmin = 598.4756
				xmax = 598.6656
				text = "what"
			intervals [2065]:
				xmin = 598.6656
				xmax = 598.6956
				text = ""
			intervals [2066]:
				xmin = 598.6956
				xmax = 598.8656
				text = "year"
			intervals [2067]:
				xmin = 598.8656
				xmax = 598.9256
				text = "is"
			intervals [2068]:
				xmin = 598.9256
				xmax = 599.1256
				text = "that"
			intervals [2069]:
				xmin = 599.1256
				xmax = 599.2456
				text = "when"
			intervals [2070]:
				xmin = 599.2456
				xmax = 599.3356
				text = "you're"
			intervals [2071]:
				xmin = 599.3356
				xmax = 599.7156
				text = "seventeen"
			intervals [2072]:
				xmin = 599.7156
				xmax = 599.9356
				text = "is"
			intervals [2073]:
				xmin = 599.9356
				xmax = 600.1456
				text = "that"
			intervals [2074]:
				xmin = 600.1456
				xmax = 600.1756
				text = ""
			intervals [2075]:
				xmin = 600.1756
				xmax = 600.6156
				text = "eleventh"
			intervals [2076]:
				xmin = 600.6156
				xmax = 600.6756
				text = ""
			intervals [2077]:
				xmin = 600.6756
				xmax = 600.9456
				text = "or"
			intervals [2078]:
				xmin = 600.9456
				xmax = 601.4256
				text = "twelfth"
			intervals [2079]:
				xmin = 601.4256
				xmax = 605.0121
				text = ""
			intervals [2080]:
				xmin = 605.0121
				xmax = 605.1921
				text = "well"
			intervals [2081]:
				xmin = 605.1921
				xmax = 605.2321
				text = "i"
			intervals [2082]:
				xmin = 605.2321
				xmax = 605.6421
				text = "don't"
			intervals [2083]:
				xmin = 605.6421
				xmax = 606.3947
				text = ""
			intervals [2084]:
				xmin = 606.3947
				xmax = 606.6747
				text = "ninth"
			intervals [2085]:
				xmin = 606.6747
				xmax = 606.7947
				text = "and"
			intervals [2086]:
				xmin = 606.7947
				xmax = 607.0247
				text = "tenth"
			intervals [2087]:
				xmin = 607.0247
				xmax = 607.1947
				text = "was"
			intervals [2088]:
				xmin = 607.1947
				xmax = 607.7347
				text = "smooth"
			intervals [2089]:
				xmin = 607.7347
				xmax = 607.8695
				text = ""
			intervals [2090]:
				xmin = 607.8695
				xmax = 608.0995
				text = "because"
			intervals [2091]:
				xmin = 608.0995
				xmax = 608.2395
				text = "that"
			intervals [2092]:
				xmin = 608.2395
				xmax = 608.2695
				text = "s"
			intervals [2093]:
				xmin = 608.2695
				xmax = 608.4295
				text = "when"
			intervals [2094]:
				xmin = 608.4295
				xmax = 608.4995
				text = "my"
			intervals [2095]:
				xmin = 608.4995
				xmax = 608.7195
				text = "moth-"
			intervals [2096]:
				xmin = 608.7195
				xmax = 608.8395
				text = ""
			intervals [2097]:
				xmin = 608.8395
				xmax = 608.9495
				text = "my"
			intervals [2098]:
				xmin = 608.9495
				xmax = 609.1395
				text = "mother"
			intervals [2099]:
				xmin = 609.1395
				xmax = 609.1695
				text = ""
			intervals [2100]:
				xmin = 609.1695
				xmax = 609.2695
				text = "was"
			intervals [2101]:
				xmin = 609.2695
				xmax = 609.4095
				text = "like"
			intervals [2102]:
				xmin = 609.4095
				xmax = 609.4395
				text = ""
			intervals [2103]:
				xmin = 609.4395
				xmax = 609.6395
				text = "very"
			intervals [2104]:
				xmin = 609.6395
				xmax = 609.9795
				text = "active"
			intervals [2105]:
				xmin = 609.9795
				xmax = 610.0495
				text = "in"
			intervals [2106]:
				xmin = 610.0495
				xmax = 610.1695
				text = "my"
			intervals [2107]:
				xmin = 610.1695
				xmax = 610.4895
				text = "life"
			intervals [2108]:
				xmin = 610.4895
				xmax = 610.5295
				text = ""
			intervals [2109]:
				xmin = 610.5295
				xmax = 610.6895
				text = "like"
			intervals [2110]:
				xmin = 610.6895
				xmax = 610.8095
				text = "she"
			intervals [2111]:
				xmin = 610.8095
				xmax = 610.9695
				text = "did"
			intervals [2112]:
				xmin = 610.9695
				xmax = 611.5195
				text = "everything"
			intervals [2113]:
				xmin = 611.5195
				xmax = 611.8245
				text = ""
			intervals [2114]:
				xmin = 611.8245
				xmax = 612.0545
				text = "for"
			intervals [2115]:
				xmin = 612.0545
				xmax = 612.5645
				text = "me"
			intervals [2116]:
				xmin = 612.5645
				xmax = 612.7369
				text = ""
			intervals [2117]:
				xmin = 612.7369
				xmax = 612.8869
				text = "that"
			intervals [2118]:
				xmin = 612.8869
				xmax = 613.2069
				text = "like"
			intervals [2119]:
				xmin = 613.2069
				xmax = 614.669
				text = ""
			intervals [2120]:
				xmin = 614.669
				xmax = 614.749
				text = "i"
			intervals [2121]:
				xmin = 614.749
				xmax = 615.049
				text = "know"
			intervals [2122]:
				xmin = 615.049
				xmax = 615.2633
				text = ""
			intervals [2123]:
				xmin = 615.2633
				xmax = 615.4233
				text = "but"
			intervals [2124]:
				xmin = 615.4233
				xmax = 615.5233
				text = "it"
			intervals [2125]:
				xmin = 615.5233
				xmax = 615.5533
				text = "s"
			intervals [2126]:
				xmin = 615.5533
				xmax = 615.6833
				text = "some"
			intervals [2127]:
				xmin = 615.6833
				xmax = 616.0733
				text = "stories"
			intervals [2128]:
				xmin = 616.0733
				xmax = 616.1033
				text = ""
			intervals [2129]:
				xmin = 616.1033
				xmax = 616.3733
				text = "lining"
			intervals [2130]:
				xmin = 616.3733
				xmax = 616.4333
				text = "up"
			intervals [2131]:
				xmin = 616.4333
				xmax = 616.804
				text = ""
			intervals [2132]:
				xmin = 616.804
				xmax = 617.034
				text = "before"
			intervals [2133]:
				xmin = 617.034
				xmax = 617.124
				text = "we"
			intervals [2134]:
				xmin = 617.124
				xmax = 617.254
				text = "get"
			intervals [2135]:
				xmin = 617.254
				xmax = 617.304
				text = ""
			intervals [2136]:
				xmin = 617.304
				xmax = 617.364
				text = "to"
			intervals [2137]:
				xmin = 617.364
				xmax = 617.534
				text = "that"
			intervals [2138]:
				xmin = 617.534
				xmax = 618.074
				text = "<unk>"
			intervals [2139]:
				xmin = 618.074
				xmax = 618.3387
				text = ""
			intervals [2140]:
				xmin = 618.3387
				xmax = 618.5187
				text = "so"
			intervals [2141]:
				xmin = 618.5187
				xmax = 618.6587
				text = "when"
			intervals [2142]:
				xmin = 618.6587
				xmax = 618.7187
				text = "i"
			intervals [2143]:
				xmin = 618.7187
				xmax = 618.9387
				text = "turned"
			intervals [2144]:
				xmin = 618.9387
				xmax = 619.4087
				text = "seventeen"
			intervals [2145]:
				xmin = 619.4087
				xmax = 619.4987
				text = "is"
			intervals [2146]:
				xmin = 619.4987
				xmax = 619.6487
				text = "when"
			intervals [2147]:
				xmin = 619.6487
				xmax = 619.7287
				text = "my"
			intervals [2148]:
				xmin = 619.7287
				xmax = 619.9987
				text = "mom"
			intervals [2149]:
				xmin = 619.9987
				xmax = 620.1987
				text = "got"
			intervals [2150]:
				xmin = 620.1987
				xmax = 620.4787
				text = "really"
			intervals [2151]:
				xmin = 620.4787
				xmax = 620.7387
				text = "really"
			intervals [2152]:
				xmin = 620.7387
				xmax = 620.9887
				text = "really"
			intervals [2153]:
				xmin = 620.9887
				xmax = 621.2487
				text = "really"
			intervals [2154]:
				xmin = 621.2487
				xmax = 621.4987
				text = "really"
			intervals [2155]:
				xmin = 621.4987
				xmax = 621.8087
				text = "sick"
			intervals [2156]:
				xmin = 621.8087
				xmax = 622.5099
				text = ""
			intervals [2157]:
				xmin = 622.5099
				xmax = 622.5999
				text = "like"
			intervals [2158]:
				xmin = 622.5999
				xmax = 622.7399
				text = "she"
			intervals [2159]:
				xmin = 622.7399
				xmax = 622.9499
				text = "wasn't"
			intervals [2160]:
				xmin = 622.9499
				xmax = 623.2099
				text = "supposed"
			intervals [2161]:
				xmin = 623.2099
				xmax = 623.4199
				text = "to"
			intervals [2162]:
				xmin = 623.4199
				xmax = 623.4499
				text = ""
			intervals [2163]:
				xmin = 623.4499
				xmax = 623.6199
				text = "make"
			intervals [2164]:
				xmin = 623.6199
				xmax = 623.7099
				text = "it"
			intervals [2165]:
				xmin = 623.7099
				xmax = 623.9599
				text = "past"
			intervals [2166]:
				xmin = 623.9599
				xmax = 624.0999
				text = ""
			intervals [2167]:
				xmin = 624.0999
				xmax = 624.5599
				text = "december"
			intervals [2168]:
				xmin = 624.5599
				xmax = 624.9799
				text = "of"
			intervals [2169]:
				xmin = 624.9799
				xmax = 626.4257
				text = ""
			intervals [2170]:
				xmin = 626.4257
				xmax = 626.7557
				text = "whatever"
			intervals [2171]:
				xmin = 626.7557
				xmax = 626.9257
				text = "that"
			intervals [2172]:
				xmin = 626.9257
				xmax = 627.0357
				text = "year"
			intervals [2173]:
				xmin = 627.0357
				xmax = 627.2657
				text = "was"
			intervals [2174]:
				xmin = 627.2657
				xmax = 627.3857
				text = "that"
			intervals [2175]:
				xmin = 627.3857
				xmax = 627.4457
				text = "i"
			intervals [2176]:
				xmin = 627.4457
				xmax = 627.5857
				text = "was"
			intervals [2177]:
				xmin = 627.5857
				xmax = 628.1357
				text = "seventeen"
			intervals [2178]:
				xmin = 628.1357
				xmax = 628.1657
				text = ""
			intervals [2179]:
				xmin = 628.1657
				xmax = 628.2757
				text = "is"
			intervals [2180]:
				xmin = 628.2757
				xmax = 628.4757
				text = "that"
			intervals [2181]:
				xmin = 628.4757
				xmax = 628.5957
				text = "two"
			intervals [2182]:
				xmin = 628.5957
				xmax = 628.8257
				text = "thousand"
			intervals [2183]:
				xmin = 628.8257
				xmax = 629.2457
				text = "seven"
			intervals [2184]:
				xmin = 629.2457
				xmax = 629.3057
				text = ""
			intervals [2185]:
				xmin = 629.3057
				xmax = 629.4657
				text = "yeah"
			intervals [2186]:
				xmin = 629.4657
				xmax = 629.5257
				text = "two"
			intervals [2187]:
				xmin = 629.5257
				xmax = 629.7957
				text = "thousand"
			intervals [2188]:
				xmin = 629.7957
				xmax = 630.0257
				text = "seven"
			intervals [2189]:
				xmin = 630.0257
				xmax = 630.5088
				text = ""
			intervals [2190]:
				xmin = 630.5088
				xmax = 631.4088
				text = "so"
			intervals [2191]:
				xmin = 631.4088
				xmax = 631.5588
				text = ""
			intervals [2192]:
				xmin = 631.5588
				xmax = 631.6788
				text = "i"
			intervals [2193]:
				xmin = 631.6788
				xmax = 631.8288
				text = "was"
			intervals [2194]:
				xmin = 631.8288
				xmax = 631.8588
				text = ""
			intervals [2195]:
				xmin = 631.8588
				xmax = 632.1188
				text = "living"
			intervals [2196]:
				xmin = 632.1188
				xmax = 632.2588
				text = "with"
			intervals [2197]:
				xmin = 632.2588
				xmax = 632.4088
				text = "her"
			intervals [2198]:
				xmin = 632.4088
				xmax = 632.4788
				text = "and"
			intervals [2199]:
				xmin = 632.4788
				xmax = 632.6388
				text = "her"
			intervals [2200]:
				xmin = 632.6388
				xmax = 633.0788
				text = "husband"
			intervals [2201]:
				xmin = 633.0788
				xmax = 633.1588
				text = "in"
			intervals [2202]:
				xmin = 633.1588
				xmax = 633.5188
				text = "district"
			intervals [2203]:
				xmin = 633.5188
				xmax = 634.1788
				text = "heights"
			intervals [2204]:
				xmin = 634.1788
				xmax = 634.2678
				text = ""
			intervals [2205]:
				xmin = 634.2678
				xmax = 634.4278
				text = "they"
			intervals [2206]:
				xmin = 634.4278
				xmax = 634.5978
				text = "had"
			intervals [2207]:
				xmin = 634.5978
				xmax = 634.6278
				text = "a"
			intervals [2208]:
				xmin = 634.6278
				xmax = 635.1078
				text = "house"
			intervals [2209]:
				xmin = 635.1078
				xmax = 635.5323
				text = ""
			intervals [2210]:
				xmin = 635.5323
				xmax = 635.7523
				text = "but"
			intervals [2211]:
				xmin = 635.7523
				xmax = 635.8823
				text = "me"
			intervals [2212]:
				xmin = 635.8823
				xmax = 635.9823
				text = "and"
			intervals [2213]:
				xmin = 635.9823
				xmax = 636.1523
				text = "her"
			intervals [2214]:
				xmin = 636.1523
				xmax = 636.1823
				text = ""
			intervals [2215]:
				xmin = 636.1823
				xmax = 636.5323
				text = "husband"
			intervals [2216]:
				xmin = 636.5323
				xmax = 636.6223
				text = "did"
			intervals [2217]:
				xmin = 636.6223
				xmax = 636.8723
				text = "not"
			intervals [2218]:
				xmin = 636.8723
				xmax = 636.9923
				text = "get"
			intervals [2219]:
				xmin = 636.9923
				xmax = 637.0323
				text = ""
			intervals [2220]:
				xmin = 637.0323
				xmax = 637.4323
				text = "along"
			intervals [2221]:
				xmin = 637.4323
				xmax = 637.4623
				text = ""
			intervals [2222]:
				xmin = 637.4623
				xmax = 637.6123
				text = "because"
			intervals [2223]:
				xmin = 637.6123
				xmax = 638.507
				text = ""
			intervals [2224]:
				xmin = 638.507
				xmax = 638.777
				text = "i"
			intervals [2225]:
				xmin = 638.777
				xmax = 639.107
				text = "felt"
			intervals [2226]:
				xmin = 639.107
				xmax = 639.147
				text = ""
			intervals [2227]:
				xmin = 639.147
				xmax = 639.447
				text = "like"
			intervals [2228]:
				xmin = 639.447
				xmax = 639.497
				text = ""
			intervals [2229]:
				xmin = 639.497
				xmax = 639.877
				text = "he"
			intervals [2230]:
				xmin = 639.877
				xmax = 640.037
				text = "took"
			intervals [2231]:
				xmin = 640.037
				xmax = 640.447
				text = "advantage"
			intervals [2232]:
				xmin = 640.447
				xmax = 640.527
				text = "of"
			intervals [2233]:
				xmin = 640.527
				xmax = 640.747
				text = "her"
			intervals [2234]:
				xmin = 640.747
				xmax = 641.007
				text = "because"
			intervals [2235]:
				xmin = 641.007
				xmax = 641.117
				text = "she"
			intervals [2236]:
				xmin = 641.117
				xmax = 641.147
				text = ""
			intervals [2237]:
				xmin = 641.147
				xmax = 641.257
				text = "was"
			intervals [2238]:
				xmin = 641.257
				xmax = 641.477
				text = "very"
			intervals [2239]:
				xmin = 641.477
				xmax = 641.787
				text = "sick"
			intervals [2240]:
				xmin = 641.787
				xmax = 642.5028
				text = ""
			intervals [2241]:
				xmin = 642.5028
				xmax = 642.6028
				text = "and"
			intervals [2242]:
				xmin = 642.6028
				xmax = 642.8328
				text = "like"
			intervals [2243]:
				xmin = 642.8328
				xmax = 642.9428
				text = "would"
			intervals [2244]:
				xmin = 642.9428
				xmax = 643.1628
				text = "talk"
			intervals [2245]:
				xmin = 643.1628
				xmax = 643.2228
				text = "to"
			intervals [2246]:
				xmin = 643.2228
				xmax = 643.3128
				text = "her"
			intervals [2247]:
				xmin = 643.3128
				xmax = 643.4428
				text = "any"
			intervals [2248]:
				xmin = 643.4428
				xmax = 643.6328
				text = "type"
			intervals [2249]:
				xmin = 643.6328
				xmax = 643.7028
				text = "of"
			intervals [2250]:
				xmin = 643.7028
				xmax = 644.0128
				text = "way"
			intervals [2251]:
				xmin = 644.0128
				xmax = 644.1228
				text = "just"
			intervals [2252]:
				xmin = 644.1228
				xmax = 644.1628
				text = ""
			intervals [2253]:
				xmin = 644.1628
				xmax = 644.2328
				text = "do"
			intervals [2254]:
				xmin = 644.2328
				xmax = 644.2628
				text = ""
			intervals [2255]:
				xmin = 644.2628
				xmax = 644.6728
				text = "anything"
			intervals [2256]:
				xmin = 644.6728
				xmax = 644.8628
				text = "to"
			intervals [2257]:
				xmin = 644.8628
				xmax = 645.2528
				text = "her"
			intervals [2258]:
				xmin = 645.2528
				xmax = 645.4928
				text = "and"
			intervals [2259]:
				xmin = 645.4928
				xmax = 645.5228
				text = ""
			intervals [2260]:
				xmin = 645.5228
				xmax = 645.7528
				text = "things"
			intervals [2261]:
				xmin = 645.7528
				xmax = 645.7828
				text = ""
			intervals [2262]:
				xmin = 645.7828
				xmax = 645.9728
				text = "like"
			intervals [2263]:
				xmin = 645.9728
				xmax = 646.0028
				text = ""
			intervals [2264]:
				xmin = 646.0028
				xmax = 646.2928
				text = "that"
			intervals [2265]:
				xmin = 646.2928
				xmax = 646.5999
				text = ""
			intervals [2266]:
				xmin = 646.5999
				xmax = 646.7099
				text = "and"
			intervals [2267]:
				xmin = 646.7099
				xmax = 646.7799
				text = "my"
			intervals [2268]:
				xmin = 646.7799
				xmax = 647.0199
				text = "mother"
			intervals [2269]:
				xmin = 647.0199
				xmax = 647.2199
				text = "couldn't"
			intervals [2270]:
				xmin = 647.2199
				xmax = 647.3099
				text = "do"
			intervals [2271]:
				xmin = 647.3099
				xmax = 647.6999
				text = "anything"
			intervals [2272]:
				xmin = 647.6999
				xmax = 647.7699
				text = "on"
			intervals [2273]:
				xmin = 647.7699
				xmax = 647.8299
				text = "her"
			intervals [2274]:
				xmin = 647.8299
				xmax = 647.9999
				text = "own"
			intervals [2275]:
				xmin = 647.9999
				xmax = 648.1099
				text = "like"
			intervals [2276]:
				xmin = 648.1099
				xmax = 648.1999
				text = "she"
			intervals [2277]:
				xmin = 648.1999
				xmax = 648.2399
				text = ""
			intervals [2278]:
				xmin = 648.2399
				xmax = 648.4199
				text = "couldn't"
			intervals [2279]:
				xmin = 648.4199
				xmax = 648.5199
				text = "wipe"
			intervals [2280]:
				xmin = 648.5199
				xmax = 648.5499
				text = ""
			intervals [2281]:
				xmin = 648.5499
				xmax = 648.6599
				text = "her"
			intervals [2282]:
				xmin = 648.6599
				xmax = 648.7599
				text = "own"
			intervals [2283]:
				xmin = 648.7599
				xmax = 648.7899
				text = ""
			intervals [2284]:
				xmin = 648.7899
				xmax = 649.2199
				text = "butt"
			intervals [2285]:
				xmin = 649.2199
				xmax = 649.3599
				text = "she"
			intervals [2286]:
				xmin = 649.3599
				xmax = 649.4199
				text = ""
			intervals [2287]:
				xmin = 649.4199
				xmax = 649.7999
				text = "couldn't"
			intervals [2288]:
				xmin = 649.7999
				xmax = 651.1993
				text = ""
			intervals [2289]:
				xmin = 651.1993
				xmax = 651.6193
				text = "clothe"
			intervals [2290]:
				xmin = 651.6193
				xmax = 652.0793
				text = "herself"
			intervals [2291]:
				xmin = 652.0793
				xmax = 652.2293
				text = "she"
			intervals [2292]:
				xmin = 652.2293
				xmax = 652.4793
				text = "couldn't"
			intervals [2293]:
				xmin = 652.4793
				xmax = 652.9693
				text = "nothing"
			intervals [2294]:
				xmin = 652.9693
				xmax = 653.1093
				text = "like"
			intervals [2295]:
				xmin = 653.1093
				xmax = 653.2593
				text = "she"
			intervals [2296]:
				xmin = 653.2593
				xmax = 653.3593
				text = "had"
			intervals [2297]:
				xmin = 653.3593
				xmax = 653.4793
				text = "like"
			intervals [2298]:
				xmin = 653.4793
				xmax = 653.5093
				text = ""
			intervals [2299]:
				xmin = 653.5093
				xmax = 653.5893
				text = "the"
			intervals [2300]:
				xmin = 653.5893
				xmax = 653.8093
				text = "mind"
			intervals [2301]:
				xmin = 653.8093
				xmax = 653.8693
				text = "of"
			intervals [2302]:
				xmin = 653.8693
				xmax = 653.8993
				text = "a"
			intervals [2303]:
				xmin = 653.8993
				xmax = 653.9293
				text = ""
			intervals [2304]:
				xmin = 653.9293
				xmax = 654.1293
				text = "two"
			intervals [2305]:
				xmin = 654.1293
				xmax = 654.3093
				text = "year"
			intervals [2306]:
				xmin = 654.3093
				xmax = 654.4993
				text = "old"
			intervals [2307]:
				xmin = 654.4993
				xmax = 654.6193
				text = "she"
			intervals [2308]:
				xmin = 654.6193
				xmax = 654.7093
				text = "would"
			intervals [2309]:
				xmin = 654.7093
				xmax = 654.8693
				text = "just"
			intervals [2310]:
				xmin = 654.8693
				xmax = 654.9593
				text = "go"
			intervals [2311]:
				xmin = 654.9593
				xmax = 655.0193
				text = "in"
			intervals [2312]:
				xmin = 655.0193
				xmax = 655.0793
				text = "the"
			intervals [2313]:
				xmin = 655.0793
				xmax = 655.5993
				text = "kitchen"
			intervals [2314]:
				xmin = 655.5993
				xmax = 655.7754
				text = ""
			intervals [2315]:
				xmin = 655.7754
				xmax = 655.9554
				text = "cut"
			intervals [2316]:
				xmin = 655.9554
				xmax = 656.0254
				text = "on"
			intervals [2317]:
				xmin = 656.0254
				xmax = 656.1054
				text = "the"
			intervals [2318]:
				xmin = 656.1054
				xmax = 656.7654
				text = "stove"
			intervals [2319]:
				xmin = 656.7654
				xmax = 657.1254
				text = "and"
			intervals [2320]:
				xmin = 657.1254
				xmax = 657.7155
				text = ""
			intervals [2321]:
				xmin = 657.7155
				xmax = 658.0255
				text = "like"
			intervals [2322]:
				xmin = 658.0255
				xmax = 658.1155
				text = "and"
			intervals [2323]:
				xmin = 658.1155
				xmax = 658.2855
				text = "just"
			intervals [2324]:
				xmin = 658.2855
				xmax = 658.5055
				text = "walk"
			intervals [2325]:
				xmin = 658.5055
				xmax = 659.1355
				text = "away"
			intervals [2326]:
				xmin = 659.1355
				xmax = 659.2455
				text = "and"
			intervals [2327]:
				xmin = 659.2455
				xmax = 659.4755
				text = "stuff"
			intervals [2328]:
				xmin = 659.4755
				xmax = 659.5955
				text = "be"
			intervals [2329]:
				xmin = 659.5955
				xmax = 659.6855
				text = "on"
			intervals [2330]:
				xmin = 659.6855
				xmax = 659.7455
				text = "the"
			intervals [2331]:
				xmin = 659.7455
				xmax = 660.1455
				text = "stove"
			intervals [2332]:
				xmin = 660.1455
				xmax = 660.3055
				text = "like"
			intervals [2333]:
				xmin = 660.3055
				xmax = 660.4455
				text = "so"
			intervals [2334]:
				xmin = 660.4455
				xmax = 660.5755
				text = "you"
			intervals [2335]:
				xmin = 660.5755
				xmax = 660.7355
				text = "had"
			intervals [2336]:
				xmin = 660.7355
				xmax = 660.8655
				text = "to"
			intervals [2337]:
				xmin = 660.8655
				xmax = 660.9625
				text = ""
			intervals [2338]:
				xmin = 660.9625
				xmax = 661.1525
				text = "tend"
			intervals [2339]:
				xmin = 661.1525
				xmax = 661.2925
				text = "to"
			intervals [2340]:
				xmin = 661.2925
				xmax = 661.4825
				text = "her"
			intervals [2341]:
				xmin = 661.4825
				xmax = 661.7325
				text = "like"
			intervals [2342]:
				xmin = 661.7325
				xmax = 661.7625
				text = ""
			intervals [2343]:
				xmin = 661.7625
				xmax = 661.9325
				text = "a"
			intervals [2344]:
				xmin = 661.9325
				xmax = 662.1325
				text = "all"
			intervals [2345]:
				xmin = 662.1325
				xmax = 662.1925
				text = "the"
			intervals [2346]:
				xmin = 662.1925
				xmax = 662.6825
				text = "time"
			intervals [2347]:
				xmin = 662.6825
				xmax = 663.0272
				text = ""
			intervals [2348]:
				xmin = 663.0272
				xmax = 663.1972
				text = "so"
			intervals [2349]:
				xmin = 663.1972
				xmax = 663.3672
				text = "me"
			intervals [2350]:
				xmin = 663.3672
				xmax = 663.4272
				text = "and"
			intervals [2351]:
				xmin = 663.4272
				xmax = 663.6272
				text = "him"
			intervals [2352]:
				xmin = 663.6272
				xmax = 663.7672
				text = "had"
			intervals [2353]:
				xmin = 663.7672
				xmax = 663.9772
				text = "got"
			intervals [2354]:
				xmin = 663.9772
				xmax = 664.3972
				text = "into"
			intervals [2355]:
				xmin = 664.3972
				xmax = 664.4272
				text = "a"
			intervals [2356]:
				xmin = 664.4272
				xmax = 664.4572
				text = "<unk>"
			intervals [2357]:
				xmin = 664.4572
				xmax = 664.4872
				text = ""
			intervals [2358]:
				xmin = 664.4872
				xmax = 664.7472
				text = "oh"
			intervals [2359]:
				xmin = 664.7472
				xmax = 664.8372
				text = "and"
			intervals [2360]:
				xmin = 664.8372
				xmax = 664.9872
				text = "then"
			intervals [2361]:
				xmin = 664.9872
				xmax = 665.0172
				text = "i"
			intervals [2362]:
				xmin = 665.0172
				xmax = 665.1272
				text = "was"
			intervals [2363]:
				xmin = 665.1272
				xmax = 665.2772
				text = "getting"
			intervals [2364]:
				xmin = 665.2772
				xmax = 665.4772
				text = "child"
			intervals [2365]:
				xmin = 665.4772
				xmax = 665.7072
				text = "support"
			intervals [2366]:
				xmin = 665.7072
				xmax = 665.8272
				text = "from"
			intervals [2367]:
				xmin = 665.8272
				xmax = 665.8972
				text = "my"
			intervals [2368]:
				xmin = 665.8972
				xmax = 665.9772
				text = ""
			intervals [2369]:
				xmin = 665.9772
				xmax = 666.3772
				text = "dad"
			intervals [2370]:
				xmin = 666.3772
				xmax = 666.6689
				text = ""
			intervals [2371]:
				xmin = 666.6689
				xmax = 666.7489
				text = "my"
			intervals [2372]:
				xmin = 666.7489
				xmax = 666.9689
				text = "dad"
			intervals [2373]:
				xmin = 666.9689
				xmax = 667.0689
				text = "just"
			intervals [2374]:
				xmin = 667.0689
				xmax = 667.5289
				text = "disappeared"
			intervals [2375]:
				xmin = 667.5289
				xmax = 667.6789
				text = "after"
			intervals [2376]:
				xmin = 667.6789
				xmax = 667.7289
				text = "a"
			intervals [2377]:
				xmin = 667.7289
				xmax = 667.9589
				text = "while"
			intervals [2378]:
				xmin = 667.9589
				xmax = 668.3689
				text = ""
			intervals [2379]:
				xmin = 668.3689
				xmax = 668.4589
				text = "but"
			intervals [2380]:
				xmin = 668.4589
				xmax = 668.6389
				text = "he"
			intervals [2381]:
				xmin = 668.6389
				xmax = 668.8031
				text = ""
			intervals [2382]:
				xmin = 668.8031
				xmax = 668.9631
				text = "the"
			intervals [2383]:
				xmin = 668.9631
				xmax = 669.1831
				text = "child"
			intervals [2384]:
				xmin = 669.1831
				xmax = 669.3631
				text = "support"
			intervals [2385]:
				xmin = 669.3631
				xmax = 669.3931
				text = ""
			intervals [2386]:
				xmin = 669.3931
				xmax = 669.5031
				text = "was"
			intervals [2387]:
				xmin = 669.5031
				xmax = 669.7031
				text = "ending"
			intervals [2388]:
				xmin = 669.7031
				xmax = 670.4839
				text = ""
			intervals [2389]:
				xmin = 670.4839
				xmax = 670.6639
				text = "and"
			intervals [2390]:
				xmin = 670.6639
				xmax = 670.7839
				text = "so"
			intervals [2391]:
				xmin = 670.7839
				xmax = 670.8539
				text = "i"
			intervals [2392]:
				xmin = 670.8539
				xmax = 670.9739
				text = "was"
			intervals [2393]:
				xmin = 670.9739
				xmax = 671.1039
				text = "like"
			intervals [2394]:
				xmin = 671.1039
				xmax = 671.1639
				text = "you"
			intervals [2395]:
				xmin = 671.1639
				xmax = 671.1939
				text = ""
			intervals [2396]:
				xmin = 671.1939
				xmax = 671.3239
				text = "know"
			intervals [2397]:
				xmin = 671.3239
				xmax = 671.4039
				text = "i"
			intervals [2398]:
				xmin = 671.4039
				xmax = 671.5539
				text = "need"
			intervals [2399]:
				xmin = 671.5539
				xmax = 671.6339
				text = "my"
			intervals [2400]:
				xmin = 671.6339
				xmax = 671.9239
				text = "money"
			intervals [2401]:
				xmin = 671.9239
				xmax = 672.0339
				text = "to"
			intervals [2402]:
				xmin = 672.0339
				xmax = 672.0639
				text = ""
			intervals [2403]:
				xmin = 672.0639
				xmax = 672.2139
				text = "take"
			intervals [2404]:
				xmin = 672.2139
				xmax = 672.4039
				text = "care"
			intervals [2405]:
				xmin = 672.4039
				xmax = 672.4639
				text = "of"
			intervals [2406]:
				xmin = 672.4639
				xmax = 672.5539
				text = "me"
			intervals [2407]:
				xmin = 672.5539
				xmax = 672.7339
				text = "like"
			intervals [2408]:
				xmin = 672.7339
				xmax = 672.8239
				text = "my"
			intervals [2409]:
				xmin = 672.8239
				xmax = 673.1239
				text = "mom"
			intervals [2410]:
				xmin = 673.1239
				xmax = 673.2239
				text = "can't"
			intervals [2411]:
				xmin = 673.2239
				xmax = 673.3839
				text = "take"
			intervals [2412]:
				xmin = 673.3839
				xmax = 673.4139
				text = ""
			intervals [2413]:
				xmin = 673.4139
				xmax = 673.5339
				text = "care"
			intervals [2414]:
				xmin = 673.5339
				xmax = 673.5939
				text = "of"
			intervals [2415]:
				xmin = 673.5939
				xmax = 673.7239
				text = "me"
			intervals [2416]:
				xmin = 673.7239
				xmax = 674.0339
				text = "and"
			intervals [2417]:
				xmin = 674.0339
				xmax = 674.0639
				text = ""
			intervals [2418]:
				xmin = 674.0639
				xmax = 674.1439
				text = "my"
			intervals [2419]:
				xmin = 674.1439
				xmax = 674.4439
				text = "child"
			intervals [2420]:
				xmin = 674.4439
				xmax = 674.7139
				text = "support"
			intervals [2421]:
				xmin = 674.7139
				xmax = 674.7839
				text = "so"
			intervals [2422]:
				xmin = 674.7839
				xmax = 674.9639
				text = "me"
			intervals [2423]:
				xmin = 674.9639
				xmax = 675.0239
				text = "and"
			intervals [2424]:
				xmin = 675.0239
				xmax = 675.0839
				text = "him"
			intervals [2425]:
				xmin = 675.0839
				xmax = 675.2439
				text = "got"
			intervals [2426]:
				xmin = 675.2439
				xmax = 675.4339
				text = "into"
			intervals [2427]:
				xmin = 675.4339
				xmax = 675.4939
				text = "it"
			intervals [2428]:
				xmin = 675.4939
				xmax = 675.6639
				text = "one"
			intervals [2429]:
				xmin = 675.6639
				xmax = 675.8839
				text = "day"
			intervals [2430]:
				xmin = 675.8839
				xmax = 675.9139
				text = ""
			intervals [2431]:
				xmin = 675.9139
				xmax = 675.9939
				text = "and"
			intervals [2432]:
				xmin = 675.9939
				xmax = 676.1039
				text = "he"
			intervals [2433]:
				xmin = 676.1039
				xmax = 676.2639
				text = "was"
			intervals [2434]:
				xmin = 676.2639
				xmax = 676.4339
				text = "like"
			intervals [2435]:
				xmin = 676.4339
				xmax = 676.5539
				text = "well"
			intervals [2436]:
				xmin = 676.5539
				xmax = 676.5839
				text = ""
			intervals [2437]:
				xmin = 676.5839
				xmax = 676.7239
				text = "you"
			intervals [2438]:
				xmin = 676.7239
				xmax = 676.9839
				text = "gotta"
			intervals [2439]:
				xmin = 676.9839
				xmax = 677.3039
				text = "go"
			intervals [2440]:
				xmin = 677.3039
				xmax = 677.8305
				text = ""
			intervals [2441]:
				xmin = 677.8305
				xmax = 677.9705
				text = "and"
			intervals [2442]:
				xmin = 677.9705
				xmax = 678.1105
				text = "like"
			intervals [2443]:
				xmin = 678.1105
				xmax = 678.1505
				text = ""
			intervals [2444]:
				xmin = 678.1505
				xmax = 678.3005
				text = "just"
			intervals [2445]:
				xmin = 678.3005
				xmax = 678.4405
				text = "put"
			intervals [2446]:
				xmin = 678.4405
				xmax = 678.5605
				text = "me"
			intervals [2447]:
				xmin = 678.5605
				xmax = 678.8005
				text = "out"
			intervals [2448]:
				xmin = 678.8005
				xmax = 679.3412
				text = ""
			intervals [2449]:
				xmin = 679.3412
				xmax = 679.5612
				text = "and"
			intervals [2450]:
				xmin = 679.5612
				xmax = 680.0112
				text = "so"
			intervals [2451]:
				xmin = 680.0112
				xmax = 680.617
				text = ""
			intervals [2452]:
				xmin = 680.617
				xmax = 680.757
				text = "i'm"
			intervals [2453]:
				xmin = 680.757
				xmax = 680.977
				text = "still"
			intervals [2454]:
				xmin = 680.977
				xmax = 681.097
				text = "going"
			intervals [2455]:
				xmin = 681.097
				xmax = 681.157
				text = "to"
			intervals [2456]:
				xmin = 681.157
				xmax = 681.607
				text = "rdx"
			intervals [2457]:
				xmin = 681.607
				xmax = 681.637
				text = ""
			intervals [2458]:
				xmin = 681.637
				xmax = 681.757
				text = "still"
			intervals [2459]:
				xmin = 681.757
				xmax = 681.917
				text = "going"
			intervals [2460]:
				xmin = 681.917
				xmax = 681.977
				text = "to"
			intervals [2461]:
				xmin = 681.977
				xmax = 682.207
				text = "school"
			intervals [2462]:
				xmin = 682.207
				xmax = 682.317
				text = "so"
			intervals [2463]:
				xmin = 682.317
				xmax = 682.347
				text = "i"
			intervals [2464]:
				xmin = 682.347
				xmax = 682.497
				text = "end"
			intervals [2465]:
				xmin = 682.497
				xmax = 682.597
				text = "up"
			intervals [2466]:
				xmin = 682.597
				xmax = 682.937
				text = "moving"
			intervals [2467]:
				xmin = 682.937
				xmax = 683.027
				text = "with"
			intervals [2468]:
				xmin = 683.027
				xmax = 683.217
				text = "my"
			intervals [2469]:
				xmin = 683.217
				xmax = 683.517
				text = "aunt"
			intervals [2470]:
				xmin = 683.517
				xmax = 684.3287
				text = ""
			intervals [2471]:
				xmin = 684.3287
				xmax = 684.4887
				text = "and"
			intervals [2472]:
				xmin = 684.4887
				xmax = 684.8787
				text = "then"
			intervals [2473]:
				xmin = 684.8787
				xmax = 684.9187
				text = "i"
			intervals [2474]:
				xmin = 684.9187
				xmax = 685.0487
				text = "don't"
			intervals [2475]:
				xmin = 685.0487
				xmax = 685.1987
				text = "know"
			intervals [2476]:
				xmin = 685.1987
				xmax = 685.3087
				text = "what"
			intervals [2477]:
				xmin = 685.3087
				xmax = 685.5187
				text = "happened"
			intervals [2478]:
				xmin = 685.5187
				xmax = 685.6187
				text = "with"
			intervals [2479]:
				xmin = 685.6187
				xmax = 685.7287
				text = "me"
			intervals [2480]:
				xmin = 685.7287
				xmax = 685.8087
				text = "and"
			intervals [2481]:
				xmin = 685.8087
				xmax = 685.9387
				text = "my"
			intervals [2482]:
				xmin = 685.9387
				xmax = 686.2587
				text = "aunt"
			intervals [2483]:
				xmin = 686.2587
				xmax = 686.5487
				text = "but"
			intervals [2484]:
				xmin = 686.5487
				xmax = 686.6187
				text = ""
			intervals [2485]:
				xmin = 686.6187
				xmax = 686.8787
				text = "that"
			intervals [2486]:
				xmin = 686.8787
				xmax = 687.0587
				text = "didn't"
			intervals [2487]:
				xmin = 687.0587
				xmax = 687.2687
				text = "work"
			intervals [2488]:
				xmin = 687.2687
				xmax = 687.4287
				text = "out"
			intervals [2489]:
				xmin = 687.4287
				xmax = 687.7587
				text = "either"
			intervals [2490]:
				xmin = 687.7587
				xmax = 688.2638
				text = ""
			intervals [2491]:
				xmin = 688.2638
				xmax = 688.9038
				text = "so"
			intervals [2492]:
				xmin = 688.9038
				xmax = 688.9338
				text = ""
			intervals [2493]:
				xmin = 688.9338
				xmax = 689.0038
				text = "i"
			intervals [2494]:
				xmin = 689.0038
				xmax = 689.3038
				text = "moved"
			intervals [2495]:
				xmin = 689.3038
				xmax = 689.4238
				text = "from"
			intervals [2496]:
				xmin = 689.4238
				xmax = 689.6638
				text = "my"
			intervals [2497]:
				xmin = 689.6638
				xmax = 689.7738
				text = "aunt"
			intervals [2498]:
				xmin = 689.7738
				xmax = 689.8638
				text = "i"
			intervals [2499]:
				xmin = 689.8638
				xmax = 689.8938
				text = ""
			intervals [2500]:
				xmin = 689.8938
				xmax = 690.0638
				text = "went"
			intervals [2501]:
				xmin = 690.0638
				xmax = 690.1338
				text = "to"
			intervals [2502]:
				xmin = 690.1338
				xmax = 690.1638
				text = ""
			intervals [2503]:
				xmin = 690.1638
				xmax = 690.5238
				text = "go"
			intervals [2504]:
				xmin = 690.5238
				xmax = 690.6038
				text = ""
			intervals [2505]:
				xmin = 690.6038
				xmax = 690.9238
				text = "still"
			intervals [2506]:
				xmin = 690.9238
				xmax = 691.1438
				text = "going"
			intervals [2507]:
				xmin = 691.1438
				xmax = 691.2038
				text = "to"
			intervals [2508]:
				xmin = 691.2038
				xmax = 691.2338
				text = ""
			intervals [2509]:
				xmin = 691.2338
				xmax = 691.6338
				text = "school"
			intervals [2510]:
				xmin = 691.6338
				xmax = 691.7249
				text = ""
			intervals [2511]:
				xmin = 691.7249
				xmax = 691.7849
				text = "i"
			intervals [2512]:
				xmin = 691.7849
				xmax = 691.9649
				text = "never"
			intervals [2513]:
				xmin = 691.9649
				xmax = 692.2549
				text = "dropped"
			intervals [2514]:
				xmin = 692.2549
				xmax = 692.6449
				text = "out"
			intervals [2515]:
				xmin = 692.6449
				xmax = 692.6749
				text = ""
			intervals [2516]:
				xmin = 692.6749
				xmax = 692.9449
				text = "still"
			intervals [2517]:
				xmin = 692.9449
				xmax = 693.0749
				text = "going"
			intervals [2518]:
				xmin = 693.0749
				xmax = 693.1349
				text = "to"
			intervals [2519]:
				xmin = 693.1349
				xmax = 693.1649
				text = ""
			intervals [2520]:
				xmin = 693.1649
				xmax = 693.4049
				text = "school"
			intervals [2521]:
				xmin = 693.4049
				xmax = 693.8276
				text = ""
			intervals [2522]:
				xmin = 693.8276
				xmax = 694.3776
				text = "and"
			intervals [2523]:
				xmin = 694.3776
				xmax = 694.5476
				text = "then"
			intervals [2524]:
				xmin = 694.5476
				xmax = 694.5776
				text = "i"
			intervals [2525]:
				xmin = 694.5776
				xmax = 694.8276
				text = "moved"
			intervals [2526]:
				xmin = 694.8276
				xmax = 694.9776
				text = "with"
			intervals [2527]:
				xmin = 694.9776
				xmax = 695.2476
				text = "my"
			intervals [2528]:
				xmin = 695.2476
				xmax = 695.8476
				text = "friend"
			intervals [2529]:
				xmin = 695.8476
				xmax = 695.9676
				text = "who"
			intervals [2530]:
				xmin = 695.9676
				xmax = 696.1776
				text = "lived"
			intervals [2531]:
				xmin = 696.1776
				xmax = 696.3876
				text = "around"
			intervals [2532]:
				xmin = 696.3876
				xmax = 696.4176
				text = ""
			intervals [2533]:
				xmin = 696.4176
				xmax = 696.9176
				text = "rdx"
			intervals [2534]:
				xmin = 696.9176
				xmax = 697.3012
				text = ""
			intervals [2535]:
				xmin = 697.3012
				xmax = 697.5012
				text = "but"
			intervals [2536]:
				xmin = 697.5012
				xmax = 697.6312
				text = "by"
			intervals [2537]:
				xmin = 697.6312
				xmax = 697.8812
				text = "this"
			intervals [2538]:
				xmin = 697.8812
				xmax = 698.1012
				text = "time"
			intervals [2539]:
				xmin = 698.1012
				xmax = 698.1312
				text = "i"
			intervals [2540]:
				xmin = 698.1312
				xmax = 698.3512
				text = "did"
			intervals [2541]:
				xmin = 698.3512
				xmax = 698.4912
				text = "get"
			intervals [2542]:
				xmin = 698.4912
				xmax = 699.1012
				text = "pregnant"
			intervals [2543]:
				xmin = 699.1012
				xmax = 700.3758
				text = ""
			intervals [2544]:
				xmin = 700.3758
				xmax = 700.9958
				text = "um"
			intervals [2545]:
				xmin = 700.9958
				xmax = 701.0958
				text = "who"
			intervals [2546]:
				xmin = 701.0958
				xmax = 701.2358
				text = "was"
			intervals [2547]:
				xmin = 701.2358
				xmax = 701.3258
				text = "i"
			intervals [2548]:
				xmin = 701.3258
				xmax = 701.5158
				text = "living"
			intervals [2549]:
				xmin = 701.5158
				xmax = 701.6058
				text = "with"
			intervals [2550]:
				xmin = 701.6058
				xmax = 701.7158
				text = "when"
			intervals [2551]:
				xmin = 701.7158
				xmax = 701.7458
				text = "i"
			intervals [2552]:
				xmin = 701.7458
				xmax = 701.8858
				text = "was"
			intervals [2553]:
				xmin = 701.8858
				xmax = 702.2858
				text = "pregnant"
			intervals [2554]:
				xmin = 702.2858
				xmax = 702.3558
				text = ""
			intervals [2555]:
				xmin = 702.3558
				xmax = 702.8158
				text = "<unk>"
			intervals [2556]:
				xmin = 702.8158
				xmax = 705.0872
				text = ""
			intervals [2557]:
				xmin = 705.0872
				xmax = 705.4972
				text = "huh"
			intervals [2558]:
				xmin = 705.4972
				xmax = 708.2167
				text = ""
			intervals [2559]:
				xmin = 708.2167
				xmax = 708.2567
				text = "i"
			intervals [2560]:
				xmin = 708.2567
				xmax = 708.3567
				text = "don't"
			intervals [2561]:
				xmin = 708.3567
				xmax = 708.4167
				text = "know"
			intervals [2562]:
				xmin = 708.4167
				xmax = 708.6767
				text = "who"
			intervals [2563]:
				xmin = 708.6767
				xmax = 708.7067
				text = "i"
			intervals [2564]:
				xmin = 708.7067
				xmax = 708.8767
				text = "was"
			intervals [2565]:
				xmin = 708.8767
				xmax = 709.1367
				text = "living"
			intervals [2566]:
				xmin = 709.1367
				xmax = 709.2267
				text = "with"
			intervals [2567]:
				xmin = 709.2267
				xmax = 709.3367
				text = "when"
			intervals [2568]:
				xmin = 709.3367
				xmax = 709.3867
				text = "i"
			intervals [2569]:
				xmin = 709.3867
				xmax = 709.4167
				text = ""
			intervals [2570]:
				xmin = 709.4167
				xmax = 709.5567
				text = "got"
			intervals [2571]:
				xmin = 709.5567
				xmax = 709.8767
				text = "pregnant"
			intervals [2572]:
				xmin = 709.8767
				xmax = 710.0267
				text = "it"
			intervals [2573]:
				xmin = 710.0267
				xmax = 710.1267
				text = "could"
			intervals [2574]:
				xmin = 710.1267
				xmax = 710.2167
				text = "have"
			intervals [2575]:
				xmin = 710.2167
				xmax = 710.3367
				text = "been"
			intervals [2576]:
				xmin = 710.3367
				xmax = 710.8767
				text = "rdx"
			intervals [2577]:
				xmin = 710.8767
				xmax = 712.2758
				text = ""
			intervals [2578]:
				xmin = 712.2758
				xmax = 712.3358
				text = "i"
			intervals [2579]:
				xmin = 712.3358
				xmax = 712.4958
				text = "don't"
			intervals [2580]:
				xmin = 712.4958
				xmax = 712.6258
				text = "know"
			intervals [2581]:
				xmin = 712.6258
				xmax = 712.7858
				text = "it"
			intervals [2582]:
				xmin = 712.7858
				xmax = 712.9258
				text = "was"
			intervals [2583]:
				xmin = 712.9258
				xmax = 713.3658
				text = "between"
			intervals [2584]:
				xmin = 713.3658
				xmax = 713.4558
				text = "when"
			intervals [2585]:
				xmin = 713.4558
				xmax = 713.5158
				text = "i"
			intervals [2586]:
				xmin = 713.5158
				xmax = 713.6058
				text = "was"
			intervals [2587]:
				xmin = 713.6058
				xmax = 713.9258
				text = "pregnant"
			intervals [2588]:
				xmin = 713.9258
				xmax = 713.9558
				text = ""
			intervals [2589]:
				xmin = 713.9558
				xmax = 714.0658
				text = "could"
			intervals [2590]:
				xmin = 714.0658
				xmax = 714.1558
				text = "have"
			intervals [2591]:
				xmin = 714.1558
				xmax = 714.2658
				text = "been"
			intervals [2592]:
				xmin = 714.2658
				xmax = 714.3958
				text = "with"
			intervals [2593]:
				xmin = 714.3958
				xmax = 714.8058
				text = "rdx"
			intervals [2594]:
				xmin = 714.8058
				xmax = 716.519
				text = ""
			intervals [2595]:
				xmin = 716.519
				xmax = 716.769
				text = "but"
			intervals [2596]:
				xmin = 716.769
				xmax = 716.809
				text = "i"
			intervals [2597]:
				xmin = 716.809
				xmax = 717.159
				text = "think"
			intervals [2598]:
				xmin = 717.159
				xmax = 717.189
				text = ""
			intervals [2599]:
				xmin = 717.189
				xmax = 717.539
				text = "both"
			intervals [2600]:
				xmin = 717.539
				xmax = 717.709
				text = "but"
			intervals [2601]:
				xmin = 717.709
				xmax = 717.829
				text = "when"
			intervals [2602]:
				xmin = 717.829
				xmax = 717.919
				text = "i"
			intervals [2603]:
				xmin = 717.919
				xmax = 718.209
				text = "finally"
			intervals [2604]:
				xmin = 718.209
				xmax = 718.239
				text = ""
			intervals [2605]:
				xmin = 718.239
				xmax = 718.499
				text = "had"
			intervals [2606]:
				xmin = 718.499
				xmax = 718.789
				text = "him"
			intervals [2607]:
				xmin = 718.789
				xmax = 719.1162
				text = ""
			intervals [2608]:
				xmin = 719.1162
				xmax = 719.2562
				text = "i"
			intervals [2609]:
				xmin = 719.2562
				xmax = 719.3962
				text = "was"
			intervals [2610]:
				xmin = 719.3962
				xmax = 719.6162
				text = "w"
			intervals [2611]:
				xmin = 719.6162
				xmax = 719.6662
				text = ""
			intervals [2612]:
				xmin = 719.6662
				xmax = 719.9762
				text = "living"
			intervals [2613]:
				xmin = 719.9762
				xmax = 720.0662
				text = "with"
			intervals [2614]:
				xmin = 720.0662
				xmax = 720.1862
				text = "my"
			intervals [2615]:
				xmin = 720.1862
				xmax = 720.3262
				text = "aunt"
			intervals [2616]:
				xmin = 720.3262
				xmax = 720.3562
				text = ""
			intervals [2617]:
				xmin = 720.3562
				xmax = 721.1162
				text = "rdx"
			intervals [2618]:
				xmin = 721.1162
				xmax = 721.5173
				text = ""
			intervals [2619]:
				xmin = 721.5173
				xmax = 721.6373
				text = "but"
			intervals [2620]:
				xmin = 721.6373
				xmax = 721.7173
				text = "it"
			intervals [2621]:
				xmin = 721.7173
				xmax = 721.8673
				text = "was"
			intervals [2622]:
				xmin = 721.8673
				xmax = 722.1073
				text = "like"
			intervals [2623]:
				xmin = 722.1073
				xmax = 722.1373
				text = ""
			intervals [2624]:
				xmin = 722.1373
				xmax = 722.2473
				text = "i"
			intervals [2625]:
				xmin = 722.2473
				xmax = 722.3373
				text = "would"
			intervals [2626]:
				xmin = 722.3373
				xmax = 722.5573
				text = "sleep"
			intervals [2627]:
				xmin = 722.5573
				xmax = 722.6173
				text = "on"
			intervals [2628]:
				xmin = 722.6173
				xmax = 722.7273
				text = "the"
			intervals [2629]:
				xmin = 722.7273
				xmax = 722.9573
				text = "couch"
			intervals [2630]:
				xmin = 722.9573
				xmax = 722.9873
				text = ""
			intervals [2631]:
				xmin = 722.9873
				xmax = 723.0573
				text = "my"
			intervals [2632]:
				xmin = 723.0573
				xmax = 723.0973
				text = ""
			intervals [2633]:
				xmin = 723.0973
				xmax = 723.3073
				text = "baby"
			intervals [2634]:
				xmin = 723.3073
				xmax = 723.4773
				text = "sleep"
			intervals [2635]:
				xmin = 723.4773
				xmax = 723.5373
				text = ""
			intervals [2636]:
				xmin = 723.5373
				xmax = 723.5973
				text = "on"
			intervals [2637]:
				xmin = 723.5973
				xmax = 723.6573
				text = "the"
			intervals [2638]:
				xmin = 723.6573
				xmax = 723.8473
				text = "couch"
			intervals [2639]:
				xmin = 723.8473
				xmax = 723.8773
				text = ""
			intervals [2640]:
				xmin = 723.8773
				xmax = 723.9473
				text = "and"
			intervals [2641]:
				xmin = 723.9473
				xmax = 724.0473
				text = "was"
			intervals [2642]:
				xmin = 724.0473
				xmax = 724.2073
				text = "like"
			intervals [2643]:
				xmin = 724.2073
				xmax = 724.3573
				text = "this"
			intervals [2644]:
				xmin = 724.3573
				xmax = 724.5073
				text = "not"
			intervals [2645]:
				xmin = 724.5073
				xmax = 724.6273
				text = "gonna"
			intervals [2646]:
				xmin = 724.6273
				xmax = 724.9773
				text = "work"
			intervals [2647]:
				xmin = 724.9773
				xmax = 725.0773
				text = "so"
			intervals [2648]:
				xmin = 725.0773
				xmax = 725.2173
				text = "i"
			intervals [2649]:
				xmin = 725.2173
				xmax = 725.2473
				text = ""
			intervals [2650]:
				xmin = 725.2473
				xmax = 725.3773
				text = "went"
			intervals [2651]:
				xmin = 725.3773
				xmax = 725.6673
				text = "back"
			intervals [2652]:
				xmin = 725.6673
				xmax = 725.8673
				text = "with"
			intervals [2653]:
				xmin = 725.8673
				xmax = 726.4973
				text = "rdx"
			intervals [2654]:
				xmin = 726.4973
				xmax = 727.0531
				text = ""
			intervals [2655]:
				xmin = 727.0531
				xmax = 727.2031
				text = "so"
			intervals [2656]:
				xmin = 727.2031
				xmax = 727.2331
				text = "i"
			intervals [2657]:
				xmin = 727.2331
				xmax = 727.3331
				text = "was"
			intervals [2658]:
				xmin = 727.3331
				xmax = 727.4831
				text = "still"
			intervals [2659]:
				xmin = 727.4831
				xmax = 727.5431
				text = "in"
			intervals [2660]:
				xmin = 727.5431
				xmax = 727.5731
				text = ""
			intervals [2661]:
				xmin = 727.5731
				xmax = 727.8231
				text = "school"
			intervals [2662]:
				xmin = 727.8231
				xmax = 727.9431
				text = "so"
			intervals [2663]:
				xmin = 727.9431
				xmax = 728.0231
				text = "i"
			intervals [2664]:
				xmin = 728.0231
				xmax = 728.3331
				text = "finally"
			intervals [2665]:
				xmin = 728.3331
				xmax = 728.4931
				text = "had"
			intervals [2666]:
				xmin = 728.4931
				xmax = 728.5931
				text = "my"
			intervals [2667]:
				xmin = 728.5931
				xmax = 728.8131
				text = "son"
			intervals [2668]:
				xmin = 728.8131
				xmax = 729.2631
				text = "graduated"
			intervals [2669]:
				xmin = 729.2631
				xmax = 729.4531
				text = "from"
			intervals [2670]:
				xmin = 729.4531
				xmax = 729.7131
				text = "high"
			intervals [2671]:
				xmin = 729.7131
				xmax = 729.7431
				text = ""
			intervals [2672]:
				xmin = 729.7431
				xmax = 730.2931
				text = "school"
			intervals [2673]:
				xmin = 730.2931
				xmax = 731.2622
				text = ""
			intervals [2674]:
				xmin = 731.2622
				xmax = 731.3622
				text = "and"
			intervals [2675]:
				xmin = 731.3622
				xmax = 731.3922
				text = ""
			intervals [2676]:
				xmin = 731.3922
				xmax = 731.8922
				text = "then"
			intervals [2677]:
				xmin = 731.8922
				xmax = 732.3067
				text = ""
			intervals [2678]:
				xmin = 732.3067
				xmax = 732.5267
				text = "yeah"
			intervals [2679]:
				xmin = 732.5267
				xmax = 735.2953
				text = ""
			intervals [2680]:
				xmin = 735.2953
				xmax = 735.9153
				text = "oh"
			intervals [2681]:
				xmin = 735.9153
				xmax = 736.4753
				text = "<unk>"
			intervals [2682]:
				xmin = 736.4753
				xmax = 737.9764
				text = ""
			intervals [2683]:
				xmin = 737.9764
				xmax = 738.1564
				text = "uh-huh"
			intervals [2684]:
				xmin = 738.1564
				xmax = 739.6233
				text = ""
			intervals [2685]:
				xmin = 739.6233
				xmax = 740.2233
				text = "right"
			intervals [2686]:
				xmin = 740.2233
				xmax = 744.4688
				text = ""
			intervals [2687]:
				xmin = 744.4688
				xmax = 744.7088
				text = "when"
			intervals [2688]:
				xmin = 744.7088
				xmax = 744.8088
				text = "i"
			intervals [2689]:
				xmin = 744.8088
				xmax = 744.9488
				text = "was"
			intervals [2690]:
				xmin = 744.9488
				xmax = 745.0788
				text = "going"
			intervals [2691]:
				xmin = 745.0788
				xmax = 745.1388
				text = "to"
			intervals [2692]:
				xmin = 745.1388
				xmax = 745.5688
				text = "udc"
			intervals [2693]:
				xmin = 745.5688
				xmax = 745.8888
				text = "too"
			intervals [2694]:
				xmin = 745.8888
				xmax = 746.1088
				text = ""
			intervals [2695]:
				xmin = 746.1088
				xmax = 746.3288
				text = "once"
			intervals [2696]:
				xmin = 746.3288
				xmax = 746.3688
				text = "i"
			intervals [2697]:
				xmin = 746.3688
				xmax = 746.5788
				text = "had"
			intervals [2698]:
				xmin = 746.5788
				xmax = 746.8988
				text = "had"
			intervals [2699]:
				xmin = 746.8988
				xmax = 747.2088
				text = ""
			intervals [2700]:
				xmin = 747.2088
				xmax = 747.2688
				text = "him"
			intervals [2701]:
				xmin = 747.2688
				xmax = 747.3988
				text = "then"
			intervals [2702]:
				xmin = 747.3988
				xmax = 747.4788
				text = ""
			intervals [2703]:
				xmin = 747.4788
				xmax = 747.5088
				text = "i"
			intervals [2704]:
				xmin = 747.5088
				xmax = 747.5488
				text = ""
			intervals [2705]:
				xmin = 747.5488
				xmax = 747.6988
				text = "lived"
			intervals [2706]:
				xmin = 747.6988
				xmax = 747.7888
				text = ""
			intervals [2707]:
				xmin = 747.7888
				xmax = 747.9088
				text = "with"
			intervals [2708]:
				xmin = 747.9088
				xmax = 747.9688
				text = "my"
			intervals [2709]:
				xmin = 747.9688
				xmax = 748.0588
				text = "aunt"
			intervals [2710]:
				xmin = 748.0588
				xmax = 748.1488
				text = "mm-hm"
			intervals [2711]:
				xmin = 748.1488
				xmax = 752.1096
				text = ""
			intervals [2712]:
				xmin = 752.1096
				xmax = 752.5496
				text = "mm-hm"
			intervals [2713]:
				xmin = 752.5496
				xmax = 753.3314
				text = ""
			intervals [2714]:
				xmin = 753.3314
				xmax = 753.6014
				text = "so"
			intervals [2715]:
				xmin = 753.6014
				xmax = 753.6614
				text = "i"
			intervals [2716]:
				xmin = 753.6614
				xmax = 753.8314
				text = "went"
			intervals [2717]:
				xmin = 753.8314
				xmax = 754.0314
				text = "straight"
			intervals [2718]:
				xmin = 754.0314
				xmax = 754.0914
				text = "to"
			intervals [2719]:
				xmin = 754.0914
				xmax = 755.0514
				text = "udc"
			intervals [2720]:
				xmin = 755.0514
				xmax = 755.0814
				text = ""
			intervals [2721]:
				xmin = 755.0814
				xmax = 755.2914
				text = "but"
			intervals [2722]:
				xmin = 755.2914
				xmax = 755.3214
				text = ""
			intervals [2723]:
				xmin = 755.3214
				xmax = 755.5514
				text = "i"
			intervals [2724]:
				xmin = 755.5514
				xmax = 756.1914
				text = "stopped"
			intervals [2725]:
				xmin = 756.1914
				xmax = 756.6614
				text = "after"
			intervals [2726]:
				xmin = 756.6614
				xmax = 756.8814
				text = "the"
			intervals [2727]:
				xmin = 756.8814
				xmax = 757.2514
				text = "second"
			intervals [2728]:
				xmin = 757.2514
				xmax = 757.8414
				text = "semester"
			intervals [2729]:
				xmin = 757.8414
				xmax = 759.2173
				text = ""
			intervals [2730]:
				xmin = 759.2173
				xmax = 759.9373
				text = "um"
			intervals [2731]:
				xmin = 759.9373
				xmax = 760.5039
				text = ""
			intervals [2732]:
				xmin = 760.5039
				xmax = 760.6439
				text = "<unk>"
			intervals [2733]:
				xmin = 760.6439
				xmax = 761.3243
				text = ""
			intervals [2734]:
				xmin = 761.3243
				xmax = 761.5343
				text = "um"
			intervals [2735]:
				xmin = 761.5343
				xmax = 761.6643
				text = "my"
			intervals [2736]:
				xmin = 761.6643
				xmax = 762.0243
				text = "sister"
			intervals [2737]:
				xmin = 762.0243
				xmax = 762.2743
				text = "called"
			intervals [2738]:
				xmin = 762.2743
				xmax = 762.4043
				text = "me"
			intervals [2739]:
				xmin = 762.4043
				xmax = 762.5943
				text = "one"
			intervals [2740]:
				xmin = 762.5943
				xmax = 763.0743
				text = "day"
			intervals [2741]:
				xmin = 763.0743
				xmax = 763.1043
				text = ""
			intervals [2742]:
				xmin = 763.1043
				xmax = 763.2343
				text = "and"
			intervals [2743]:
				xmin = 763.2343
				xmax = 763.4043
				text = "was"
			intervals [2744]:
				xmin = 763.4043
				xmax = 763.8143
				text = "like"
			intervals [2745]:
				xmin = 763.8143
				xmax = 764.3276
				text = ""
			intervals [2746]:
				xmin = 764.3276
				xmax = 764.6976
				text = "oh"
			intervals [2747]:
				xmin = 764.6976
				xmax = 764.8876
				text = "these"
			intervals [2748]:
				xmin = 764.8876
				xmax = 765.1076
				text = "people"
			intervals [2749]:
				xmin = 765.1076
				xmax = 765.2676
				text = "have"
			intervals [2750]:
				xmin = 765.2676
				xmax = 765.3176
				text = "a"
			intervals [2751]:
				xmin = 765.3176
				xmax = 765.6876
				text = "apartment"
			intervals [2752]:
				xmin = 765.6876
				xmax = 766.0776
				text = "listing"
			intervals [2753]:
				xmin = 766.0776
				xmax = 766.4276
				text = "opening"
			intervals [2754]:
				xmin = 766.4276
				xmax = 766.5776
				text = "up"
			intervals [2755]:
				xmin = 766.5776
				xmax = 766.6376
				text = "you"
			intervals [2756]:
				xmin = 766.6376
				xmax = 766.7976
				text = "should"
			intervals [2757]:
				xmin = 766.7976
				xmax = 766.9176
				text = "go"
			intervals [2758]:
				xmin = 766.9176
				xmax = 767.1576
				text = "try"
			intervals [2759]:
				xmin = 767.1576
				xmax = 767.2576
				text = "it"
			intervals [2760]:
				xmin = 767.2576
				xmax = 767.5576
				text = "out"
			intervals [2761]:
				xmin = 767.5576
				xmax = 767.5876
				text = ""
			intervals [2762]:
				xmin = 767.5876
				xmax = 767.6976
				text = "and"
			intervals [2763]:
				xmin = 767.6976
				xmax = 767.7776
				text = "it"
			intervals [2764]:
				xmin = 767.7776
				xmax = 767.9076
				text = "was"
			intervals [2765]:
				xmin = 767.9076
				xmax = 768.0376
				text = "like"
			intervals [2766]:
				xmin = 768.0376
				xmax = 768.4476
				text = "okay"
			intervals [2767]:
				xmin = 768.4476
				xmax = 768.825
				text = ""
			intervals [2768]:
				xmin = 768.825
				xmax = 768.995
				text = "so"
			intervals [2769]:
				xmin = 768.995
				xmax = 769.105
				text = "me"
			intervals [2770]:
				xmin = 769.105
				xmax = 769.165
				text = "and"
			intervals [2771]:
				xmin = 769.165
				xmax = 769.265
				text = "my"
			intervals [2772]:
				xmin = 769.265
				xmax = 769.415
				text = "friend"
			intervals [2773]:
				xmin = 769.415
				xmax = 769.755
				text = "rdx"
			intervals [2774]:
				xmin = 769.755
				xmax = 769.855
				text = "the"
			intervals [2775]:
				xmin = 769.855
				xmax = 770.025
				text = "girl"
			intervals [2776]:
				xmin = 770.025
				xmax = 770.175
				text = "that"
			intervals [2777]:
				xmin = 770.175
				xmax = 770.255
				text = "i"
			intervals [2778]:
				xmin = 770.255
				xmax = 770.425
				text = "was"
			intervals [2779]:
				xmin = 770.425
				xmax = 770.785
				text = "living"
			intervals [2780]:
				xmin = 770.785
				xmax = 771.055
				text = "with"
			intervals [2781]:
				xmin = 771.055
				xmax = 771.085
				text = ""
			intervals [2782]:
				xmin = 771.085
				xmax = 771.185
				text = "we"
			intervals [2783]:
				xmin = 771.185
				xmax = 771.235
				text = ""
			intervals [2784]:
				xmin = 771.235
				xmax = 771.355
				text = "went"
			intervals [2785]:
				xmin = 771.355
				xmax = 771.415
				text = "to"
			intervals [2786]:
				xmin = 771.415
				xmax = 771.545
				text = "go"
			intervals [2787]:
				xmin = 771.545
				xmax = 771.695
				text = "put"
			intervals [2788]:
				xmin = 771.695
				xmax = 771.785
				text = "our"
			intervals [2789]:
				xmin = 771.785
				xmax = 771.975
				text = "name"
			intervals [2790]:
				xmin = 771.975
				xmax = 772.055
				text = "on"
			intervals [2791]:
				xmin = 772.055
				xmax = 772.125
				text = "the"
			intervals [2792]:
				xmin = 772.125
				xmax = 772.155
				text = ""
			intervals [2793]:
				xmin = 772.155
				xmax = 772.615
				text = "list"
			intervals [2794]:
				xmin = 772.615
				xmax = 773.6484
				text = ""
			intervals [2795]:
				xmin = 773.6484
				xmax = 773.8084
				text = "they"
			intervals [2796]:
				xmin = 773.8084
				xmax = 773.9084
				text = "end"
			intervals [2797]:
				xmin = 773.9084
				xmax = 774.0384
				text = "up"
			intervals [2798]:
				xmin = 774.0384
				xmax = 774.2584
				text = "calling"
			intervals [2799]:
				xmin = 774.2584
				xmax = 774.3384
				text = "me"
			intervals [2800]:
				xmin = 774.3384
				xmax = 774.4084
				text = "a"
			intervals [2801]:
				xmin = 774.4084
				xmax = 774.6384
				text = "week"
			intervals [2802]:
				xmin = 774.6384
				xmax = 774.7284
				text = "la"
			intervals [2803]:
				xmin = 774.7284
				xmax = 774.8484
				text = "it"
			intervals [2804]:
				xmin = 774.8484
				xmax = 774.9484
				text = "was"
			intervals [2805]:
				xmin = 774.9484
				xmax = 774.9884
				text = "a"
			intervals [2806]:
				xmin = 774.9884
				xmax = 775.2584
				text = "quarter"
			intervals [2807]:
				xmin = 775.2584
				xmax = 775.7884
				text = "income"
			intervals [2808]:
				xmin = 775.7884
				xmax = 776.0995
				text = ""
			intervals [2809]:
				xmin = 776.0995
				xmax = 776.2795
				text = "ended"
			intervals [2810]:
				xmin = 776.2795
				xmax = 776.3695
				text = "up"
			intervals [2811]:
				xmin = 776.3695
				xmax = 776.5495
				text = "calling"
			intervals [2812]:
				xmin = 776.5495
				xmax = 776.6095
				text = "me"
			intervals [2813]:
				xmin = 776.6095
				xmax = 776.6695
				text = "a"
			intervals [2814]:
				xmin = 776.6695
				xmax = 776.8695
				text = "week"
			intervals [2815]:
				xmin = 776.8695
				xmax = 777.1495
				text = "later"
			intervals [2816]:
				xmin = 777.1495
				xmax = 777.2595
				text = "and"
			intervals [2817]:
				xmin = 777.2595
				xmax = 777.3095
				text = "i"
			intervals [2818]:
				xmin = 777.3095
				xmax = 777.5095
				text = "got"
			intervals [2819]:
				xmin = 777.5095
				xmax = 777.5795
				text = "the"
			intervals [2820]:
				xmin = 777.5795
				xmax = 778.1595
				text = "apartment"
			intervals [2821]:
				xmin = 778.1595
				xmax = 778.2395
				text = ""
			intervals [2822]:
				xmin = 778.2395
				xmax = 778.9195
				text = "um"
			intervals [2823]:
				xmin = 778.9195
				xmax = 779.4283
				text = ""
			intervals [2824]:
				xmin = 779.4283
				xmax = 779.5383
				text = "i"
			intervals [2825]:
				xmin = 779.5383
				xmax = 779.7483
				text = "still"
			intervals [2826]:
				xmin = 779.7483
				xmax = 779.9683
				text = "wasn't"
			intervals [2827]:
				xmin = 779.9683
				xmax = 780.2183
				text = "working"
			intervals [2828]:
				xmin = 780.2183
				xmax = 780.3283
				text = "at"
			intervals [2829]:
				xmin = 780.3283
				xmax = 780.4883
				text = "this"
			intervals [2830]:
				xmin = 780.4883
				xmax = 781.1183
				text = "time"
			intervals [2831]:
				xmin = 781.1183
				xmax = 781.7014
				text = ""
			intervals [2832]:
				xmin = 781.7014
				xmax = 781.8514
				text = "so"
			intervals [2833]:
				xmin = 781.8514
				xmax = 781.9114
				text = "it"
			intervals [2834]:
				xmin = 781.9114
				xmax = 782.0014
				text = "was"
			intervals [2835]:
				xmin = 782.0014
				xmax = 782.1414
				text = "just"
			intervals [2836]:
				xmin = 782.1414
				xmax = 782.2414
				text = "me"
			intervals [2837]:
				xmin = 782.2414
				xmax = 782.3014
				text = "and"
			intervals [2838]:
				xmin = 782.3014
				xmax = 782.3914
				text = "my"
			intervals [2839]:
				xmin = 782.3914
				xmax = 782.8914
				text = "son"
			intervals [2840]:
				xmin = 782.8914
				xmax = 782.9314
				text = ""
			intervals [2841]:
				xmin = 782.9314
				xmax = 783.0314
				text = "i"
			intervals [2842]:
				xmin = 783.0314
				xmax = 783.1814
				text = "don't"
			intervals [2843]:
				xmin = 783.1814
				xmax = 783.2914
				text = "know"
			intervals [2844]:
				xmin = 783.2914
				xmax = 783.4314
				text = "what"
			intervals [2845]:
				xmin = 783.4314
				xmax = 783.4914
				text = "i"
			intervals [2846]:
				xmin = 783.4914
				xmax = 783.6414
				text = "was"
			intervals [2847]:
				xmin = 783.6414
				xmax = 783.9514
				text = "doing"
			intervals [2848]:
				xmin = 783.9514
				xmax = 784.1314
				text = "though"
			intervals [2849]:
				xmin = 784.1314
				xmax = 786.5968
				text = ""
			intervals [2850]:
				xmin = 786.5968
				xmax = 786.6568
				text = "i"
			intervals [2851]:
				xmin = 786.6568
				xmax = 786.7468
				text = "don't"
			intervals [2852]:
				xmin = 786.7468
				xmax = 786.8868
				text = "know"
			intervals [2853]:
				xmin = 786.8868
				xmax = 787.0768
				text = "but"
			intervals [2854]:
				xmin = 787.0768
				xmax = 787.1868
				text = "i"
			intervals [2855]:
				xmin = 787.1868
				xmax = 787.4268
				text = "ended"
			intervals [2856]:
				xmin = 787.4268
				xmax = 787.5368
				text = "up"
			intervals [2857]:
				xmin = 787.5368
				xmax = 787.6168
				text = ""
			intervals [2858]:
				xmin = 787.6168
				xmax = 787.7968
				text = "getting"
			intervals [2859]:
				xmin = 787.7968
				xmax = 787.8268
				text = "a"
			intervals [2860]:
				xmin = 787.8268
				xmax = 788.0468
				text = "job"
			intervals [2861]:
				xmin = 788.0468
				xmax = 788.1068
				text = "at"
			intervals [2862]:
				xmin = 788.1068
				xmax = 788.6268
				text = "giant"
			intervals [2863]:
				xmin = 788.6268
				xmax = 789.6795
				text = ""
			intervals [2864]:
				xmin = 789.6795
				xmax = 789.8495
				text = "so"
			intervals [2865]:
				xmin = 789.8495
				xmax = 789.8795
				text = "i"
			intervals [2866]:
				xmin = 789.8795
				xmax = 790.0195
				text = "was"
			intervals [2867]:
				xmin = 790.0195
				xmax = 790.1995
				text = "working"
			intervals [2868]:
				xmin = 790.1995
				xmax = 790.3295
				text = "at"
			intervals [2869]:
				xmin = 790.3295
				xmax = 791.0795
				text = "giant"
			intervals [2870]:
				xmin = 791.0795
				xmax = 791.1595
				text = "at"
			intervals [2871]:
				xmin = 791.1595
				xmax = 791.3095
				text = "this"
			intervals [2872]:
				xmin = 791.3095
				xmax = 791.5095
				text = "time"
			intervals [2873]:
				xmin = 791.5095
				xmax = 791.5795
				text = "my"
			intervals [2874]:
				xmin = 791.5795
				xmax = 791.6095
				text = ""
			intervals [2875]:
				xmin = 791.6095
				xmax = 791.7795
				text = "rent"
			intervals [2876]:
				xmin = 791.7795
				xmax = 791.8995
				text = "was"
			intervals [2877]:
				xmin = 791.8995
				xmax = 792.0795
				text = "only"
			intervals [2878]:
				xmin = 792.0795
				xmax = 792.3195
				text = "like"
			intervals [2879]:
				xmin = 792.3195
				xmax = 792.6395
				text = "twenty"
			intervals [2880]:
				xmin = 792.6395
				xmax = 793.1895
				text = "dollars"
			intervals [2881]:
				xmin = 793.1895
				xmax = 793.8795
				text = "<unk>"
			intervals [2882]:
				xmin = 793.8795
				xmax = 794.507
				text = ""
			intervals [2883]:
				xmin = 794.507
				xmax = 795.367
				text = "<unk>"
			intervals [2884]:
				xmin = 795.367
				xmax = 795.8856
				text = ""
			intervals [2885]:
				xmin = 795.8856
				xmax = 796.1056
				text = "like"
			intervals [2886]:
				xmin = 796.1056
				xmax = 796.4456
				text = "twenty"
			intervals [2887]:
				xmin = 796.4456
				xmax = 796.9956
				text = "dollars"
			intervals [2888]:
				xmin = 796.9956
				xmax = 797.5156
				text = "um"
			intervals [2889]:
				xmin = 797.5156
				xmax = 798.2087
				text = ""
			intervals [2890]:
				xmin = 798.2087
				xmax = 798.4087
				text = "this"
			intervals [2891]:
				xmin = 798.4087
				xmax = 798.5187
				text = "when"
			intervals [2892]:
				xmin = 798.5187
				xmax = 798.5787
				text = "i"
			intervals [2893]:
				xmin = 798.5787
				xmax = 798.7287
				text = "was"
			intervals [2894]:
				xmin = 798.7287
				xmax = 798.937
				text = ""
			intervals [2895]:
				xmin = 798.937
				xmax = 799.127
				text = "getting"
			intervals [2896]:
				xmin = 799.127
				xmax = 799.377
				text = "food"
			intervals [2897]:
				xmin = 799.377
				xmax = 800.417
				text = "stamps"
			intervals [2898]:
				xmin = 800.417
				xmax = 800.767
				text = "<unk>"
			intervals [2899]:
				xmin = 800.767
				xmax = 800.807
				text = ""
			intervals [2900]:
				xmin = 800.807
				xmax = 801.417
				text = "everything"
			intervals [2901]:
				xmin = 801.417
				xmax = 801.637
				text = "like"
			intervals [2902]:
				xmin = 801.637
				xmax = 801.747
				text = ""
			intervals [2903]:
				xmin = 801.747
				xmax = 801.897
				text = "i"
			intervals [2904]:
				xmin = 801.897
				xmax = 802.027
				text = "was"
			intervals [2905]:
				xmin = 802.027
				xmax = 802.197
				text = "getting"
			intervals [2906]:
				xmin = 802.197
				xmax = 802.367
				text = "all"
			intervals [2907]:
				xmin = 802.367
				xmax = 802.467
				text = "the"
			intervals [2908]:
				xmin = 802.467
				xmax = 802.957
				text = "benefits"
			intervals [2909]:
				xmin = 802.957
				xmax = 802.987
				text = ""
			intervals [2910]:
				xmin = 802.987
				xmax = 803.567
				text = "wic"
			intervals [2911]:
				xmin = 803.567
				xmax = 803.9585
				text = ""
			intervals [2912]:
				xmin = 803.9585
				xmax = 804.2985
				text = "everything"
			intervals [2913]:
				xmin = 804.2985
				xmax = 804.4785
				text = "you"
			intervals [2914]:
				xmin = 804.4785
				xmax = 804.7485
				text = "name"
			intervals [2915]:
				xmin = 804.7485
				xmax = 804.7785
				text = ""
			intervals [2916]:
				xmin = 804.7785
				xmax = 804.9285
				text = "i"
			intervals [2917]:
				xmin = 804.9285
				xmax = 805.1985
				text = "was"
			intervals [2918]:
				xmin = 805.1985
				xmax = 805.4012
				text = ""
			intervals [2919]:
				xmin = 805.4012
				xmax = 805.6012
				text = "getting"
			intervals [2920]:
				xmin = 805.6012
				xmax = 805.7812
				text = "every"
			intervals [2921]:
				xmin = 805.7812
				xmax = 805.8212
				text = ""
			intervals [2922]:
				xmin = 805.8212
				xmax = 805.9612
				text = "all"
			intervals [2923]:
				xmin = 805.9612
				xmax = 806.0312
				text = "the"
			intervals [2924]:
				xmin = 806.0312
				xmax = 806.5512
				text = "benefits"
			intervals [2925]:
				xmin = 806.5512
				xmax = 806.9812
				text = "but"
			intervals [2926]:
				xmin = 806.9812
				xmax = 807.3674
				text = ""
			intervals [2927]:
				xmin = 807.3674
				xmax = 807.4974
				text = "i"
			intervals [2928]:
				xmin = 807.4974
				xmax = 807.7274
				text = "didn't"
			intervals [2929]:
				xmin = 807.7274
				xmax = 807.7974
				text = "i"
			intervals [2930]:
				xmin = 807.7974
				xmax = 808.1074
				text = "know"
			intervals [2931]:
				xmin = 808.1074
				xmax = 808.1974
				text = "n-"
			intervals [2932]:
				xmin = 808.1974
				xmax = 808.3758
				text = ""
			intervals [2933]:
				xmin = 808.3758
				xmax = 808.6458
				text = "no"
			intervals [2934]:
				xmin = 808.6458
				xmax = 808.9658
				text = "then"
			intervals [2935]:
				xmin = 808.9658
				xmax = 809.1958
				text = "sum"
			intervals [2936]:
				xmin = 809.1958
				xmax = 809.2758
				text = "you"
			intervals [2937]:
				xmin = 809.2758
				xmax = 809.3958
				text = "know"
			intervals [2938]:
				xmin = 809.3958
				xmax = 809.6358
				text = "about"
			intervals [2939]:
				xmin = 809.6358
				xmax = 809.8458
				text = "summer"
			intervals [2940]:
				xmin = 809.8458
				xmax = 810.1958
				text = "jobs"
			intervals [2941]:
				xmin = 810.1958
				xmax = 810.2658
				text = "the"
			intervals [2942]:
				xmin = 810.2658
				xmax = 810.4458
				text = "summer"
			intervals [2943]:
				xmin = 810.4458
				xmax = 810.6058
				text = "youth"
			intervals [2944]:
				xmin = 810.6058
				xmax = 810.9358
				text = "employment"
			intervals [2945]:
				xmin = 810.9358
				xmax = 811.5958
				text = "program"
			intervals [2946]:
				xmin = 811.5958
				xmax = 812.2088
				text = ""
			intervals [2947]:
				xmin = 812.2088
				xmax = 812.4088
				text = "that"
			intervals [2948]:
				xmin = 812.4088
				xmax = 812.7788
				text = "came"
			intervals [2949]:
				xmin = 812.7788
				xmax = 813.2988
				text = "around"
			intervals [2950]:
				xmin = 813.2988
				xmax = 813.7475
				text = ""
			intervals [2951]:
				xmin = 813.7475
				xmax = 814.5075
				text = "and"
			intervals [2952]:
				xmin = 814.5075
				xmax = 814.5375
				text = ""
			intervals [2953]:
				xmin = 814.5375
				xmax = 814.8175
				text = "i"
			intervals [2954]:
				xmin = 814.8175
				xmax = 815.1775
				text = "quit"
			intervals [2955]:
				xmin = 815.1775
				xmax = 815.4875
				text = "my"
			intervals [2956]:
				xmin = 815.4875
				xmax = 815.5575
				text = ""
			intervals [2957]:
				xmin = 815.5575
				xmax = 815.7175
				text = "i"
			intervals [2958]:
				xmin = 815.7175
				xmax = 815.9175
				text = "quit"
			intervals [2959]:
				xmin = 815.9175
				xmax = 815.9475
				text = ""
			intervals [2960]:
				xmin = 815.9475
				xmax = 816.0875
				text = "my"
			intervals [2961]:
				xmin = 816.0875
				xmax = 816.3475
				text = "real"
			intervals [2962]:
				xmin = 816.3475
				xmax = 816.5475
				text = "job"
			intervals [2963]:
				xmin = 816.5475
				xmax = 816.6175
				text = "and"
			intervals [2964]:
				xmin = 816.6175
				xmax = 816.6775
				text = "i"
			intervals [2965]:
				xmin = 816.6775
				xmax = 816.8375
				text = "said"
			intervals [2966]:
				xmin = 816.8375
				xmax = 817.0175
				text = "okay"
			intervals [2967]:
				xmin = 817.0175
				xmax = 817.0575
				text = "i"
			intervals [2968]:
				xmin = 817.0575
				xmax = 817.1275
				text = "m"
			intervals [2969]:
				xmin = 817.1275
				xmax = 817.1775
				text = "a"
			intervals [2970]:
				xmin = 817.1775
				xmax = 817.3375
				text = "just"
			intervals [2971]:
				xmin = 817.3375
				xmax = 817.4775
				text = "see"
			intervals [2972]:
				xmin = 817.4775
				xmax = 817.6375
				text = "how"
			intervals [2973]:
				xmin = 817.6375
				xmax = 817.8975
				text = "this"
			intervals [2974]:
				xmin = 817.8975
				xmax = 817.9375
				text = ""
			intervals [2975]:
				xmin = 817.9375
				xmax = 818.1975
				text = "works"
			intervals [2976]:
				xmin = 818.1975
				xmax = 818.4175
				text = "because"
			intervals [2977]:
				xmin = 818.4175
				xmax = 818.5475
				text = "this"
			intervals [2978]:
				xmin = 818.5475
				xmax = 818.7175
				text = "is"
			intervals [2979]:
				xmin = 818.7175
				xmax = 818.8275
				text = "in"
			intervals [2980]:
				xmin = 818.8275
				xmax = 818.8675
				text = "a"
			intervals [2981]:
				xmin = 818.8675
				xmax = 819.2175
				text = "government"
			intervals [2982]:
				xmin = 819.2175
				xmax = 819.7875
				text = "building"
			intervals [2983]:
				xmin = 819.7875
				xmax = 820.0837
				text = ""
			intervals [2984]:
				xmin = 820.0837
				xmax = 820.2037
				text = "this"
			intervals [2985]:
				xmin = 820.2037
				xmax = 820.2837
				text = "is"
			intervals [2986]:
				xmin = 820.2837
				xmax = 820.3537
				text = "a"
			intervals [2987]:
				xmin = 820.3537
				xmax = 820.6737
				text = "government"
			intervals [2988]:
				xmin = 820.6737
				xmax = 821.1437
				text = "position"
			intervals [2989]:
				xmin = 821.1437
				xmax = 821.1737
				text = "i"
			intervals [2990]:
				xmin = 821.1737
				xmax = 821.2137
				text = "m"
			intervals [2991]:
				xmin = 821.2137
				xmax = 821.2437
				text = "a"
			intervals [2992]:
				xmin = 821.2437
				xmax = 821.3237
				text = ""
			intervals [2993]:
				xmin = 821.3237
				xmax = 821.4137
				text = "see"
			intervals [2994]:
				xmin = 821.4137
				xmax = 821.5437
				text = "how"
			intervals [2995]:
				xmin = 821.5437
				xmax = 821.7337
				text = "this"
			intervals [2996]:
				xmin = 821.7337
				xmax = 821.8937
				text = "work"
			intervals [2997]:
				xmin = 821.8937
				xmax = 822.1637
				text = "everybody"
			intervals [2998]:
				xmin = 822.1637
				xmax = 822.2737
				text = "was"
			intervals [2999]:
				xmin = 822.2737
				xmax = 822.4237
				text = "like"
			intervals [3000]:
				xmin = 822.4237
				xmax = 822.5437
				text = "no"
			intervals [3001]:
				xmin = 822.5437
				xmax = 822.7537
				text = "you're"
			intervals [3002]:
				xmin = 822.7537
				xmax = 823.0837
				text = "dumb"
			intervals [3003]:
				xmin = 823.0837
				xmax = 823.1737
				text = "you're"
			intervals [3004]:
				xmin = 823.1737
				xmax = 823.4737
				text = "stupid"
			intervals [3005]:
				xmin = 823.4737
				xmax = 823.6037
				text = "why"
			intervals [3006]:
				xmin = 823.6037
				xmax = 823.7137
				text = "would"
			intervals [3007]:
				xmin = 823.7137
				xmax = 823.7937
				text = "you"
			intervals [3008]:
				xmin = 823.7937
				xmax = 823.8337
				text = ""
			intervals [3009]:
				xmin = 823.8337
				xmax = 824.0037
				text = "quit"
			intervals [3010]:
				xmin = 824.0037
				xmax = 824.1337
				text = "your"
			intervals [3011]:
				xmin = 824.1337
				xmax = 824.3937
				text = "real"
			intervals [3012]:
				xmin = 824.3937
				xmax = 824.8737
				text = "job"
			intervals [3013]:
				xmin = 824.8737
				xmax = 825.0832
				text = ""
			intervals [3014]:
				xmin = 825.0832
				xmax = 825.2332
				text = "so"
			intervals [3015]:
				xmin = 825.2332
				xmax = 825.4232
				text = "this"
			intervals [3016]:
				xmin = 825.4232
				xmax = 825.5332
				text = "was"
			intervals [3017]:
				xmin = 825.5332
				xmax = 825.5632
				text = "a"
			intervals [3018]:
				xmin = 825.5632
				xmax = 825.7232
				text = "summer"
			intervals [3019]:
				xmin = 825.7232
				xmax = 825.9132
				text = "job"
			intervals [3020]:
				xmin = 825.9132
				xmax = 826.0032
				text = "that"
			intervals [3021]:
				xmin = 826.0032
				xmax = 826.0632
				text = "s"
			intervals [3022]:
				xmin = 826.0632
				xmax = 826.1832
				text = "gonna"
			intervals [3023]:
				xmin = 826.1832
				xmax = 826.2932
				text = "be"
			intervals [3024]:
				xmin = 826.2932
				xmax = 826.6432
				text = "over"
			intervals [3025]:
				xmin = 826.6432
				xmax = 826.6732
				text = ""
			intervals [3026]:
				xmin = 826.6732
				xmax = 826.7732
				text = "by"
			intervals [3027]:
				xmin = 826.7732
				xmax = 826.8632
				text = "the"
			intervals [3028]:
				xmin = 826.8632
				xmax = 826.9832
				text = "end"
			intervals [3029]:
				xmin = 826.9832
				xmax = 827.0732
				text = "of"
			intervals [3030]:
				xmin = 827.0732
				xmax = 827.1632
				text = "the"
			intervals [3031]:
				xmin = 827.1632
				xmax = 827.6332
				text = "summer"
			intervals [3032]:
				xmin = 827.6332
				xmax = 828.5248
				text = ""
			intervals [3033]:
				xmin = 828.5248
				xmax = 828.5948
				text = "and"
			intervals [3034]:
				xmin = 828.5948
				xmax = 828.6248
				text = "i"
			intervals [3035]:
				xmin = 828.6248
				xmax = 828.7448
				text = "was"
			intervals [3036]:
				xmin = 828.7448
				xmax = 828.8748
				text = "like"
			intervals [3037]:
				xmin = 828.8748
				xmax = 828.9348
				text = "you"
			intervals [3038]:
				xmin = 828.9348
				xmax = 829.1448
				text = "know"
			intervals [3039]:
				xmin = 829.1448
				xmax = 829.7614
				text = ""
			intervals [3040]:
				xmin = 829.7614
				xmax = 830.1114
				text = "if"
			intervals [3041]:
				xmin = 830.1114
				xmax = 830.1414
				text = ""
			intervals [3042]:
				xmin = 830.1414
				xmax = 830.3614
				text = "if"
			intervals [3043]:
				xmin = 830.3614
				xmax = 830.5114
				text = "it"
			intervals [3044]:
				xmin = 830.5114
				xmax = 830.6814
				text = "s"
			intervals [3045]:
				xmin = 830.6814
				xmax = 831.1993
				text = ""
			intervals [3046]:
				xmin = 831.1993
				xmax = 831.3993
				text = "i"
			intervals [3047]:
				xmin = 831.3993
				xmax = 831.5693
				text = "put"
			intervals [3048]:
				xmin = 831.5693
				xmax = 831.7593
				text = "in"
			intervals [3049]:
				xmin = 831.7593
				xmax = 831.8593
				text = "a"
			intervals [3050]:
				xmin = 831.8593
				xmax = 831.9793
				text = "two"
			intervals [3051]:
				xmin = 831.9793
				xmax = 832.1793
				text = "weeks"
			intervals [3052]:
				xmin = 832.1793
				xmax = 832.4993
				text = "notice"
			intervals [3053]:
				xmin = 832.4993
				xmax = 832.5693
				text = "and"
			intervals [3054]:
				xmin = 832.5693
				xmax = 832.6693
				text = "my"
			intervals [3055]:
				xmin = 832.6693
				xmax = 832.9293
				text = "boss"
			intervals [3056]:
				xmin = 832.9293
				xmax = 833.0593
				text = "told"
			intervals [3057]:
				xmin = 833.0593
				xmax = 833.1393
				text = "me"
			intervals [3058]:
				xmin = 833.1393
				xmax = 833.1693
				text = ""
			intervals [3059]:
				xmin = 833.1693
				xmax = 833.3493
				text = "if"
			intervals [3060]:
				xmin = 833.3493
				xmax = 833.4793
				text = "you"
			intervals [3061]:
				xmin = 833.4793
				xmax = 833.5893
				text = "need"
			intervals [3062]:
				xmin = 833.5893
				xmax = 833.6693
				text = "to"
			intervals [3063]:
				xmin = 833.6693
				xmax = 833.8593
				text = "come"
			intervals [3064]:
				xmin = 833.8593
				xmax = 834.2193
				text = "back"
			intervals [3065]:
				xmin = 834.2193
				xmax = 834.3893
				text = ""
			intervals [3066]:
				xmin = 834.3893
				xmax = 834.5293
				text = "you"
			intervals [3067]:
				xmin = 834.5293
				xmax = 834.6293
				text = "can"
			intervals [3068]:
				xmin = 834.6293
				xmax = 834.7793
				text = "come"
			intervals [3069]:
				xmin = 834.7793
				xmax = 835.0193
				text = "back"
			intervals [3070]:
				xmin = 835.0193
				xmax = 835.0993
				text = ""
			intervals [3071]:
				xmin = 835.0993
				xmax = 835.3793
				text = "you're"
			intervals [3072]:
				xmin = 835.3793
				xmax = 835.4393
				text = "<unk>"
			intervals [3073]:
				xmin = 835.4393
				xmax = 835.6393
				text = "what"
			intervals [3074]:
				xmin = 835.6393
				xmax = 835.7693
				text = "you"
			intervals [3075]:
				xmin = 835.7693
				xmax = 836.1493
				text = "supposed"
			intervals [3076]:
				xmin = 836.1493
				xmax = 836.2093
				text = "to"
			intervals [3077]:
				xmin = 836.2093
				xmax = 836.4293
				text = "do"
			intervals [3078]:
				xmin = 836.4293
				xmax = 836.8231
				text = ""
			intervals [3079]:
				xmin = 836.8231
				xmax = 837.0131
				text = "so"
			intervals [3080]:
				xmin = 837.0131
				xmax = 837.0931
				text = "i"
			intervals [3081]:
				xmin = 837.0931
				xmax = 837.3731
				text = "tried"
			intervals [3082]:
				xmin = 837.3731
				xmax = 837.4431
				text = "the"
			intervals [3083]:
				xmin = 837.4431
				xmax = 837.7231
				text = "job"
			intervals [3084]:
				xmin = 837.7231
				xmax = 837.7531
				text = ""
			intervals [3085]:
				xmin = 837.7531
				xmax = 838.1531
				text = "out"
			intervals [3086]:
				xmin = 838.1531
				xmax = 838.1831
				text = ""
			intervals [3087]:
				xmin = 838.1831
				xmax = 838.4231
				text = "and"
			intervals [3088]:
				xmin = 838.4231
				xmax = 838.4531
				text = ""
			intervals [3089]:
				xmin = 838.4531
				xmax = 838.6131
				text = "it"
			intervals [3090]:
				xmin = 838.6131
				xmax = 838.9031
				text = "did"
			intervals [3091]:
				xmin = 838.9031
				xmax = 839.3931
				text = "end"
			intervals [3092]:
				xmin = 839.3931
				xmax = 839.9145
				text = ""
			intervals [3093]:
				xmin = 839.9145
				xmax = 840.0245
				text = "but"
			intervals [3094]:
				xmin = 840.0245
				xmax = 840.1045
				text = "they"
			intervals [3095]:
				xmin = 840.1045
				xmax = 840.3145
				text = "ended"
			intervals [3096]:
				xmin = 840.3145
				xmax = 840.3445
				text = ""
			intervals [3097]:
				xmin = 840.3445
				xmax = 840.4045
				text = "up"
			intervals [3098]:
				xmin = 840.4045
				xmax = 840.8045
				text = "calling"
			intervals [3099]:
				xmin = 840.8045
				xmax = 840.9345
				text = "me"
			intervals [3100]:
				xmin = 840.9345
				xmax = 841.2145
				text = "back"
			intervals [3101]:
				xmin = 841.2145
				xmax = 841.2745
				text = "and"
			intervals [3102]:
				xmin = 841.2745
				xmax = 841.3645
				text = "they"
			intervals [3103]:
				xmin = 841.3645
				xmax = 841.4745
				text = "was"
			intervals [3104]:
				xmin = 841.4745
				xmax = 841.5745
				text = "like"
			intervals [3105]:
				xmin = 841.5745
				xmax = 841.8645
				text = "okay"
			intervals [3106]:
				xmin = 841.8645
				xmax = 841.9745
				text = "you"
			intervals [3107]:
				xmin = 841.9745
				xmax = 842.1245
				text = "did"
			intervals [3108]:
				xmin = 842.1245
				xmax = 842.3445
				text = "so"
			intervals [3109]:
				xmin = 842.3445
				xmax = 842.6645
				text = "well"
			intervals [3110]:
				xmin = 842.6645
				xmax = 842.8045
				text = "want"
			intervals [3111]:
				xmin = 842.8045
				xmax = 842.8545
				text = ""
			intervals [3112]:
				xmin = 842.8545
				xmax = 842.9645
				text = "we"
			intervals [3113]:
				xmin = 842.9645
				xmax = 843.1345
				text = "want"
			intervals [3114]:
				xmin = 843.1345
				xmax = 843.2345
				text = "you"
			intervals [3115]:
				xmin = 843.2345
				xmax = 843.3445
				text = "to"
			intervals [3116]:
				xmin = 843.3445
				xmax = 843.5445
				text = "come"
			intervals [3117]:
				xmin = 843.5445
				xmax = 843.6745
				text = "on"
			intervals [3118]:
				xmin = 843.6745
				xmax = 843.9545
				text = "by"
			intervals [3119]:
				xmin = 843.9545
				xmax = 844.1845
				text = "and"
			intervals [3120]:
				xmin = 844.1845
				xmax = 844.4245
				text = "so"
			intervals [3121]:
				xmin = 844.4245
				xmax = 844.4545
				text = "i"
			intervals [3122]:
				xmin = 844.4545
				xmax = 844.7045
				text = "ended"
			intervals [3123]:
				xmin = 844.7045
				xmax = 844.7845
				text = "up"
			intervals [3124]:
				xmin = 844.7845
				xmax = 844.8745
				text = ""
			intervals [3125]:
				xmin = 844.8745
				xmax = 845.0745
				text = "getting"
			intervals [3126]:
				xmin = 845.0745
				xmax = 845.2045
				text = "a"
			intervals [3127]:
				xmin = 845.2045
				xmax = 845.4545
				text = "full"
			intervals [3128]:
				xmin = 845.4545
				xmax = 845.6245
				text = "time"
			intervals [3129]:
				xmin = 845.6245
				xmax = 846.0445
				text = "position"
			intervals [3130]:
				xmin = 846.0445
				xmax = 846.7009
				text = ""
			intervals [3131]:
				xmin = 846.7009
				xmax = 846.8109
				text = "at"
			intervals [3132]:
				xmin = 846.8109
				xmax = 847.7609
				text = "rdx"
			intervals [3133]:
				xmin = 847.7609
				xmax = 847.9809
				text = "so"
			intervals [3134]:
				xmin = 847.9809
				xmax = 848.1909
				text = "that"
			intervals [3135]:
				xmin = 848.1909
				xmax = 848.4309
				text = "worked"
			intervals [3136]:
				xmin = 848.4309
				xmax = 848.7609
				text = "out"
			intervals [3137]:
				xmin = 848.7609
				xmax = 849.3634
				text = ""
			intervals [3138]:
				xmin = 849.3634
				xmax = 849.5134
				text = "then"
			intervals [3139]:
				xmin = 849.5134
				xmax = 849.6234
				text = "my"
			intervals [3140]:
				xmin = 849.6234
				xmax = 849.8134
				text = "rent"
			intervals [3141]:
				xmin = 849.8134
				xmax = 849.9134
				text = "was"
			intervals [3142]:
				xmin = 849.9134
				xmax = 850.0834
				text = "no"
			intervals [3143]:
				xmin = 850.0834
				xmax = 850.3034
				text = "longer"
			intervals [3144]:
				xmin = 850.3034
				xmax = 850.5734
				text = "twenty"
			intervals [3145]:
				xmin = 850.5734
				xmax = 851.0234
				text = "dollars"
			intervals [3146]:
				xmin = 851.0234
				xmax = 851.4234
				text = "<unk>"
			intervals [3147]:
				xmin = 851.4234
				xmax = 851.4634
				text = ""
			intervals [3148]:
				xmin = 851.4634
				xmax = 851.6234
				text = "my"
			intervals [3149]:
				xmin = 851.6234
				xmax = 851.7634
				text = "rent"
			intervals [3150]:
				xmin = 851.7634
				xmax = 852.1334
				text = ""
			intervals [3151]:
				xmin = 852.1334
				xmax = 853.8134
				text = "<unk>"
			intervals [3152]:
				xmin = 853.8134
				xmax = 854.5549
				text = ""
			intervals [3153]:
				xmin = 854.5549
				xmax = 854.6149
				text = "my"
			intervals [3154]:
				xmin = 854.6149
				xmax = 854.8749
				text = "rent"
			intervals [3155]:
				xmin = 854.8749
				xmax = 855.0612
				text = ""
			intervals [3156]:
				xmin = 855.0612
				xmax = 855.1312
				text = "i'm"
			intervals [3157]:
				xmin = 855.1312
				xmax = 855.4012
				text = ""
			intervals [3158]:
				xmin = 855.4012
				xmax = 855.6912
				text = "sorry"
			intervals [3159]:
				xmin = 855.6912
				xmax = 855.7212
				text = ""
			intervals [3160]:
				xmin = 855.7212
				xmax = 855.8112
				text = "my"
			intervals [3161]:
				xmin = 855.8112
				xmax = 856.0512
				text = "rent"
			intervals [3162]:
				xmin = 856.0512
				xmax = 856.2112
				text = "was"
			intervals [3163]:
				xmin = 856.2112
				xmax = 856.3612
				text = "no"
			intervals [3164]:
				xmin = 856.3612
				xmax = 856.5712
				text = "longer"
			intervals [3165]:
				xmin = 856.5712
				xmax = 856.8612
				text = "twenty"
			intervals [3166]:
				xmin = 856.8612
				xmax = 857.4312
				text = "dollars"
			intervals [3167]:
				xmin = 857.4312
				xmax = 857.9566
				text = ""
			intervals [3168]:
				xmin = 857.9566
				xmax = 858.1266
				text = "they"
			intervals [3169]:
				xmin = 858.1266
				xmax = 858.3066
				text = "cut"
			intervals [3170]:
				xmin = 858.3066
				xmax = 858.4266
				text = "me"
			intervals [3171]:
				xmin = 858.4266
				xmax = 858.6566
				text = "off"
			intervals [3172]:
				xmin = 858.6566
				xmax = 858.7166
				text = "of"
			intervals [3173]:
				xmin = 858.7166
				xmax = 858.9666
				text = "food"
			intervals [3174]:
				xmin = 858.9666
				xmax = 859.7266
				text = "stamps"
			intervals [3175]:
				xmin = 859.7266
				xmax = 859.7566
				text = ""
			intervals [3176]:
				xmin = 859.7566
				xmax = 860.2566
				text = "um"
			intervals [3177]:
				xmin = 860.2566
				xmax = 861.5975
				text = ""
			intervals [3178]:
				xmin = 861.5975
				xmax = 862.3475
				text = "yeah"
			intervals [3179]:
				xmin = 862.3475
				xmax = 862.8175
				text = "<unk>"
			intervals [3180]:
				xmin = 862.8175
				xmax = 863.3775
				text = "um"
			intervals [3181]:
				xmin = 863.3775
				xmax = 864.1206
				text = ""
			intervals [3182]:
				xmin = 864.1206
				xmax = 864.3006
				text = "n-"
			intervals [3183]:
				xmin = 864.3006
				xmax = 864.4408
				text = ""
			intervals [3184]:
				xmin = 864.4408
				xmax = 864.6208
				text = "i"
			intervals [3185]:
				xmin = 864.6208
				xmax = 864.8108
				text = "the"
			intervals [3186]:
				xmin = 864.8108
				xmax = 864.9908
				text = "only"
			intervals [3187]:
				xmin = 864.9908
				xmax = 865.1608
				text = "thing"
			intervals [3188]:
				xmin = 865.1608
				xmax = 865.4608
				text = "they"
			intervals [3189]:
				xmin = 865.4608
				xmax = 865.4908
				text = ""
			intervals [3190]:
				xmin = 865.4908
				xmax = 865.8608
				text = "allowed"
			intervals [3191]:
				xmin = 865.8608
				xmax = 865.9708
				text = "me"
			intervals [3192]:
				xmin = 865.9708
				xmax = 866.2908
				text = "to"
			intervals [3193]:
				xmin = 866.2908
				xmax = 866.8008
				text = "continue"
			intervals [3194]:
				xmin = 866.8008
				xmax = 866.8308
				text = ""
			intervals [3195]:
				xmin = 866.8308
				xmax = 867.0808
				text = "was"
			intervals [3196]:
				xmin = 867.0808
				xmax = 867.6708
				text = "medicaid"
			intervals [3197]:
				xmin = 867.6708
				xmax = 868.5939
				text = ""
			intervals [3198]:
				xmin = 868.5939
				xmax = 869.0239
				text = "yeah"
			intervals [3199]:
				xmin = 869.0239
				xmax = 869.0539
				text = ""
			intervals [3200]:
				xmin = 869.0539
				xmax = 869.2839
				text = "and"
			intervals [3201]:
				xmin = 869.2839
				xmax = 869.5739
				text = "then"
			intervals [3202]:
				xmin = 869.5739
				xmax = 869.6139
				text = ""
			intervals [3203]:
				xmin = 869.6139
				xmax = 869.8739
				text = "two"
			intervals [3204]:
				xmin = 869.8739
				xmax = 870.2639
				text = "years"
			intervals [3205]:
				xmin = 870.2639
				xmax = 870.6439
				text = "later"
			intervals [3206]:
				xmin = 870.6439
				xmax = 871.2311
				text = ""
			intervals [3207]:
				xmin = 871.2311
				xmax = 871.6511
				text = "no"
			intervals [3208]:
				xmin = 871.6511
				xmax = 871.8034
				text = ""
			intervals [3209]:
				xmin = 871.8034
				xmax = 871.9934
				text = "hold"
			intervals [3210]:
				xmin = 871.9934
				xmax = 872.2034
				text = "on"
			intervals [3211]:
				xmin = 872.2034
				xmax = 872.5818
				text = ""
			intervals [3212]:
				xmin = 872.5818
				xmax = 872.7618
				text = "so"
			intervals [3213]:
				xmin = 872.7618
				xmax = 872.9218
				text = "after"
			intervals [3214]:
				xmin = 872.9218
				xmax = 873.0918
				text = "my"
			intervals [3215]:
				xmin = 873.0918
				xmax = 873.3618
				text = "oldest"
			intervals [3216]:
				xmin = 873.3618
				xmax = 873.5118
				text = "son"
			intervals [3217]:
				xmin = 873.5118
				xmax = 873.6818
				text = "was"
			intervals [3218]:
				xmin = 873.6818
				xmax = 874.0718
				text = "born"
			intervals [3219]:
				xmin = 874.0718
				xmax = 874.1418
				text = "i"
			intervals [3220]:
				xmin = 874.1418
				xmax = 874.2818
				text = "got"
			intervals [3221]:
				xmin = 874.2818
				xmax = 874.5818
				text = "pregnant"
			intervals [3222]:
				xmin = 874.5818
				xmax = 875.0318
				text = "again"
			intervals [3223]:
				xmin = 875.0318
				xmax = 875.8225
				text = ""
			intervals [3224]:
				xmin = 875.8225
				xmax = 875.8925
				text = "i"
			intervals [3225]:
				xmin = 875.8925
				xmax = 876.0225
				text = "had"
			intervals [3226]:
				xmin = 876.0225
				xmax = 876.4025
				text = "abortion"
			intervals [3227]:
				xmin = 876.4025
				xmax = 876.5625
				text = "with"
			intervals [3228]:
				xmin = 876.5625
				xmax = 876.7089
				text = ""
			intervals [3229]:
				xmin = 876.7089
				xmax = 876.8989
				text = "the"
			intervals [3230]:
				xmin = 876.8989
				xmax = 877.2389
				text = "second"
			intervals [3231]:
				xmin = 877.2389
				xmax = 877.6489
				text = "baby"
			intervals [3232]:
				xmin = 877.6489
				xmax = 878.2416
				text = ""
			intervals [3233]:
				xmin = 878.2416
				xmax = 878.9316
				text = "then"
			intervals [3234]:
				xmin = 878.9316
				xmax = 879.1592
				text = ""
			intervals [3235]:
				xmin = 879.1592
				xmax = 879.2592
				text = "no"
			intervals [3236]:
				xmin = 879.2592
				xmax = 879.3592
				text = "no"
			intervals [3237]:
				xmin = 879.3592
				xmax = 879.7292
				text = "no"
			intervals [3238]:
				xmin = 879.7292
				xmax = 879.8592
				text = "no"
			intervals [3239]:
				xmin = 879.8592
				xmax = 881.4692
				text = "<unk>"
			intervals [3240]:
				xmin = 881.4692
				xmax = 882.5168
				text = ""
			intervals [3241]:
				xmin = 882.5168
				xmax = 882.9668
				text = "yeah"
			intervals [3242]:
				xmin = 882.9668
				xmax = 883.1968
				text = "rewind"
			intervals [3243]:
				xmin = 883.1968
				xmax = 883.5713
				text = ""
			intervals [3244]:
				xmin = 883.5713
				xmax = 884.2113
				text = "okay"
			intervals [3245]:
				xmin = 884.2113
				xmax = 884.4409
				text = ""
			intervals [3246]:
				xmin = 884.4409
				xmax = 885.1309
				text = "before"
			intervals [3247]:
				xmin = 885.1309
				xmax = 885.3409
				text = "my"
			intervals [3248]:
				xmin = 885.3409
				xmax = 885.5909
				text = "son"
			intervals [3249]:
				xmin = 885.5909
				xmax = 885.7609
				text = "was"
			intervals [3250]:
				xmin = 885.7609
				xmax = 886.1209
				text = "born"
			intervals [3251]:
				xmin = 886.1209
				xmax = 886.1509
				text = ""
			intervals [3252]:
				xmin = 886.1509
				xmax = 886.2809
				text = "i"
			intervals [3253]:
				xmin = 886.2809
				xmax = 886.4409
				text = "got"
			intervals [3254]:
				xmin = 886.4409
				xmax = 886.9709
				text = "pregnant"
			intervals [3255]:
				xmin = 886.9709
				xmax = 887.3843
				text = ""
			intervals [3256]:
				xmin = 887.3843
				xmax = 887.5043
				text = "i"
			intervals [3257]:
				xmin = 887.5043
				xmax = 887.6743
				text = "didn't"
			intervals [3258]:
				xmin = 887.6743
				xmax = 887.9043
				text = "have"
			intervals [3259]:
				xmin = 887.9043
				xmax = 888.0243
				text = "that"
			intervals [3260]:
				xmin = 888.0243
				xmax = 888.4543
				text = "baby"
			intervals [3261]:
				xmin = 888.4543
				xmax = 888.5809
				text = ""
			intervals [3262]:
				xmin = 888.5809
				xmax = 888.7709
				text = "all"
			intervals [3263]:
				xmin = 888.7709
				xmax = 888.9609
				text = "this"
			intervals [3264]:
				xmin = 888.9609
				xmax = 889.0509
				text = "with"
			intervals [3265]:
				xmin = 889.0509
				xmax = 889.1309
				text = "the"
			intervals [3266]:
				xmin = 889.1309
				xmax = 889.4209
				text = "same"
			intervals [3267]:
				xmin = 889.4209
				xmax = 889.6209
				text = "man"
			intervals [3268]:
				xmin = 889.6209
				xmax = 889.6609
				text = "i"
			intervals [3269]:
				xmin = 889.6609
				xmax = 889.8409
				text = "was"
			intervals [3270]:
				xmin = 889.8409
				xmax = 890.0709
				text = "with"
			intervals [3271]:
				xmin = 890.0709
				xmax = 890.1609
				text = "one"
			intervals [3272]:
				xmin = 890.1609
				xmax = 890.2609
				text = "with"
			intervals [3273]:
				xmin = 890.2609
				xmax = 890.4109
				text = "this"
			intervals [3274]:
				xmin = 890.4109
				xmax = 890.5709
				text = "man"
			intervals [3275]:
				xmin = 890.5709
				xmax = 890.6609
				text = "for"
			intervals [3276]:
				xmin = 890.6609
				xmax = 890.8509
				text = "four"
			intervals [3277]:
				xmin = 890.8509
				xmax = 891.4054
				text = ""
			intervals [3278]:
				xmin = 891.4054
				xmax = 891.8454
				text = "four"
			intervals [3279]:
				xmin = 891.8454
				xmax = 892.1054
				text = "almost"
			intervals [3280]:
				xmin = 892.1054
				xmax = 892.4154
				text = "five"
			intervals [3281]:
				xmin = 892.4154
				xmax = 892.7454
				text = "years"
			intervals [3282]:
				xmin = 892.7454
				xmax = 893.4083
				text = ""
			intervals [3283]:
				xmin = 893.4083
				xmax = 893.7783
				text = "so"
			intervals [3284]:
				xmin = 893.7783
				xmax = 893.8083
				text = ""
			intervals [3285]:
				xmin = 893.8083
				xmax = 893.9183
				text = "i"
			intervals [3286]:
				xmin = 893.9183
				xmax = 894.0483
				text = "was"
			intervals [3287]:
				xmin = 894.0483
				xmax = 894.1383
				text = ""
			intervals [3288]:
				xmin = 894.1383
				xmax = 894.3183
				text = "with"
			intervals [3289]:
				xmin = 894.3183
				xmax = 894.8183
				text = "him"
			intervals [3290]:
				xmin = 894.8183
				xmax = 895.0483
				text = "got"
			intervals [3291]:
				xmin = 895.0483
				xmax = 895.6683
				text = "pregnant"
			intervals [3292]:
				xmin = 895.6683
				xmax = 896.3456
				text = ""
			intervals [3293]:
				xmin = 896.3456
				xmax = 896.4956
				text = "hold"
			intervals [3294]:
				xmin = 896.4956
				xmax = 896.5556
				text = "on"
			intervals [3295]:
				xmin = 896.5556
				xmax = 896.6156
				text = "i"
			intervals [3296]:
				xmin = 896.6156
				xmax = 896.8056
				text = "met"
			intervals [3297]:
				xmin = 896.8056
				xmax = 897.1056
				text = "him"
			intervals [3298]:
				xmin = 897.1056
				xmax = 897.2556
				text = "in"
			intervals [3299]:
				xmin = 897.2556
				xmax = 897.2956
				text = ""
			intervals [3300]:
				xmin = 897.2956
				xmax = 898.0356
				text = "august"
			intervals [3301]:
				xmin = 898.0356
				xmax = 898.3798
				text = ""
			intervals [3302]:
				xmin = 898.3798
				xmax = 898.5298
				text = "i"
			intervals [3303]:
				xmin = 898.5298
				xmax = 898.6998
				text = "got"
			intervals [3304]:
				xmin = 898.6998
				xmax = 899.0098
				text = "pregnant"
			intervals [3305]:
				xmin = 899.0098
				xmax = 899.1398
				text = "by"
			intervals [3306]:
				xmin = 899.1398
				xmax = 899.3098
				text = "him"
			intervals [3307]:
				xmin = 899.3098
				xmax = 899.4798
				text = "in"
			intervals [3308]:
				xmin = 899.4798
				xmax = 900.3198
				text = "december"
			intervals [3309]:
				xmin = 900.3198
				xmax = 901.7014
				text = ""
			intervals [3310]:
				xmin = 901.7014
				xmax = 902.1914
				text = "i"
			intervals [3311]:
				xmin = 902.1914
				xmax = 902.2514
				text = ""
			intervals [3312]:
				xmin = 902.2514
				xmax = 902.5214
				text = "i"
			intervals [3313]:
				xmin = 902.5214
				xmax = 902.8714
				text = "aborted"
			intervals [3314]:
				xmin = 902.8714
				xmax = 903.0614
				text = "that"
			intervals [3315]:
				xmin = 903.0614
				xmax = 903.3214
				text = "baby"
			intervals [3316]:
				xmin = 903.3214
				xmax = 903.3814
				text = "in"
			intervals [3317]:
				xmin = 903.3814
				xmax = 904.1214
				text = "december"
			intervals [3318]:
				xmin = 904.1214
				xmax = 904.2114
				text = ""
			intervals [3319]:
				xmin = 904.2114
				xmax = 904.4114
				text = "i"
			intervals [3320]:
				xmin = 904.4114
				xmax = 904.6914
				text = "got"
			intervals [3321]:
				xmin = 904.6914
				xmax = 905.2162
				text = ""
			intervals [3322]:
				xmin = 905.2162
				xmax = 905.5962
				text = "huh"
			intervals [3323]:
				xmin = 905.5962
				xmax = 906.6389
				text = ""
			intervals [3324]:
				xmin = 906.6389
				xmax = 906.8689
				text = "this"
			intervals [3325]:
				xmin = 906.8689
				xmax = 906.9589
				text = "was"
			intervals [3326]:
				xmin = 906.9589
				xmax = 907.5589
				text = "rdx"
			intervals [3327]:
				xmin = 907.5589
				xmax = 908.4709
				text = ""
			intervals [3328]:
				xmin = 908.4709
				xmax = 909.1809
				text = "<unk>"
			intervals [3329]:
				xmin = 909.1809
				xmax = 909.8536
				text = ""
			intervals [3330]:
				xmin = 909.8536
				xmax = 910.5136
				text = "<unk>"
			intervals [3331]:
				xmin = 910.5136
				xmax = 911.3363
				text = ""
			intervals [3332]:
				xmin = 911.3363
				xmax = 912.2063
				text = "<unk>"
			intervals [3333]:
				xmin = 912.2063
				xmax = 912.4968
				text = ""
			intervals [3334]:
				xmin = 912.4968
				xmax = 912.7968
				text = "i"
			intervals [3335]:
				xmin = 912.7968
				xmax = 913.2968
				text = "aborted"
			intervals [3336]:
				xmin = 913.2968
				xmax = 913.5068
				text = "that"
			intervals [3337]:
				xmin = 913.5068
				xmax = 913.7368
				text = "baby"
			intervals [3338]:
				xmin = 913.7368
				xmax = 913.7968
				text = "in"
			intervals [3339]:
				xmin = 913.7968
				xmax = 913.8268
				text = ""
			intervals [3340]:
				xmin = 913.8268
				xmax = 914.4968
				text = "december"
			intervals [3341]:
				xmin = 914.4968
				xmax = 914.9391
				text = ""
			intervals [3342]:
				xmin = 914.9391
				xmax = 915.1091
				text = "then"
			intervals [3343]:
				xmin = 915.1091
				xmax = 915.1591
				text = "i"
			intervals [3344]:
				xmin = 915.1591
				xmax = 915.3491
				text = "got"
			intervals [3345]:
				xmin = 915.3491
				xmax = 915.6091
				text = "pregnant"
			intervals [3346]:
				xmin = 915.6091
				xmax = 915.8091
				text = "again"
			intervals [3347]:
				xmin = 915.8091
				xmax = 915.9791
				text = "in"
			intervals [3348]:
				xmin = 915.9791
				xmax = 916.3291
				text = "jan-"
			intervals [3349]:
				xmin = 916.3291
				xmax = 916.3991
				text = "the"
			intervals [3350]:
				xmin = 916.3991
				xmax = 916.6491
				text = "very"
			intervals [3351]:
				xmin = 916.6491
				xmax = 916.7191
				text = "the"
			intervals [3352]:
				xmin = 916.7191
				xmax = 916.8691
				text = "next"
			intervals [3353]:
				xmin = 916.8691
				xmax = 917.2191
				text = "month"
			intervals [3354]:
				xmin = 917.2191
				xmax = 918.0406
				text = ""
			intervals [3355]:
				xmin = 918.0406
				xmax = 918.2806
				text = "with"
			intervals [3356]:
				xmin = 918.2806
				xmax = 918.4806
				text = "my"
			intervals [3357]:
				xmin = 918.4806
				xmax = 918.8406
				text = "oldest"
			intervals [3358]:
				xmin = 918.8406
				xmax = 919.1906
				text = "son"
			intervals [3359]:
				xmin = 919.1906
				xmax = 919.5733
				text = ""
			intervals [3360]:
				xmin = 919.5733
				xmax = 919.7033
				text = "i"
			intervals [3361]:
				xmin = 919.7033
				xmax = 920.0233
				text = "had"
			intervals [3362]:
				xmin = 920.0233
				xmax = 920.4033
				text = "him"
			intervals [3363]:
				xmin = 920.4033
				xmax = 920.5033
				text = "in"
			intervals [3364]:
				xmin = 920.5033
				xmax = 921.4433
				text = "october"
			intervals [3365]:
				xmin = 921.4433
				xmax = 922.3478
				text = ""
			intervals [3366]:
				xmin = 922.3478
				xmax = 922.8678
				text = "before"
			intervals [3367]:
				xmin = 922.8678
				xmax = 923.0378
				text = "my"
			intervals [3368]:
				xmin = 923.0378
				xmax = 923.3178
				text = "six"
			intervals [3369]:
				xmin = 923.3178
				xmax = 923.4978
				text = "weeks"
			intervals [3370]:
				xmin = 923.4978
				xmax = 923.7178
				text = "is"
			intervals [3371]:
				xmin = 923.7178
				xmax = 923.9278
				text = "up"
			intervals [3372]:
				xmin = 923.9278
				xmax = 923.9678
				text = "i"
			intervals [3373]:
				xmin = 923.9678
				xmax = 924.2278
				text = "was"
			intervals [3374]:
				xmin = 924.2278
				xmax = 924.2778
				text = ""
			intervals [3375]:
				xmin = 924.2778
				xmax = 924.5378
				text = "pregnant"
			intervals [3376]:
				xmin = 924.5378
				xmax = 924.6578
				text = "again"
			intervals [3377]:
				xmin = 924.6578
				xmax = 925.6078
				text = "<unk>"
			intervals [3378]:
				xmin = 925.6078
				xmax = 930.905
				text = ""
			intervals [3379]:
				xmin = 930.905
				xmax = 931.055
				text = "i"
			intervals [3380]:
				xmin = 931.055
				xmax = 931.205
				text = "got"
			intervals [3381]:
				xmin = 931.205
				xmax = 931.355
				text = ""
			intervals [3382]:
				xmin = 931.355
				xmax = 931.795
				text = "pregnant"
			intervals [3383]:
				xmin = 931.795
				xmax = 932.365
				text = "again"
			intervals [3384]:
				xmin = 932.365
				xmax = 932.8739
				text = ""
			intervals [3385]:
				xmin = 932.8739
				xmax = 933.0139
				text = "i"
			intervals [3386]:
				xmin = 933.0139
				xmax = 933.1539
				text = "did"
			intervals [3387]:
				xmin = 933.1539
				xmax = 933.3239
				text = "not"
			intervals [3388]:
				xmin = 933.3239
				xmax = 933.5539
				text = "have"
			intervals [3389]:
				xmin = 933.5539
				xmax = 933.7639
				text = "that"
			intervals [3390]:
				xmin = 933.7639
				xmax = 934.4039
				text = "baby"
			intervals [3391]:
				xmin = 934.4039
				xmax = 934.8721
				text = ""
			intervals [3392]:
				xmin = 934.8721
				xmax = 935.0721
				text = "and"
			intervals [3393]:
				xmin = 935.0721
				xmax = 935.4221
				text = "then"
			intervals [3394]:
				xmin = 935.4221
				xmax = 935.4921
				text = "i"
			intervals [3395]:
				xmin = 935.4921
				xmax = 935.6821
				text = "preg-"
			intervals [3396]:
				xmin = 935.6821
				xmax = 935.7221
				text = ""
			intervals [3397]:
				xmin = 935.7221
				xmax = 935.8421
				text = "got"
			intervals [3398]:
				xmin = 935.8421
				xmax = 936.0921
				text = "pregnant"
			intervals [3399]:
				xmin = 936.0921
				xmax = 936.1921
				text = "with"
			intervals [3400]:
				xmin = 936.1921
				xmax = 936.3321
				text = "my"
			intervals [3401]:
				xmin = 936.3321
				xmax = 936.3921
				text = ""
			intervals [3402]:
				xmin = 936.3921
				xmax = 936.9321
				text = "second"
			intervals [3403]:
				xmin = 936.9321
				xmax = 937.3921
				text = "son"
			intervals [3404]:
				xmin = 937.3921
				xmax = 938.0975
				text = ""
			intervals [3405]:
				xmin = 938.0975
				xmax = 938.2275
				text = "<unk>"
			intervals [3406]:
				xmin = 938.2275
				xmax = 938.2864
				text = ""
			intervals [3407]:
				xmin = 938.2864
				xmax = 938.9764
				text = "and"
			intervals [3408]:
				xmin = 938.9764
				xmax = 939.2353
				text = ""
			intervals [3409]:
				xmin = 939.2353
				xmax = 939.3853
				text = "i"
			intervals [3410]:
				xmin = 939.3853
				xmax = 939.6453
				text = "didn't"
			intervals [3411]:
				xmin = 939.6453
				xmax = 939.9253
				text = "wanna"
			intervals [3412]:
				xmin = 939.9253
				xmax = 940.2953
				text = ""
			intervals [3413]:
				xmin = 940.2953
				xmax = 940.4353
				text = "keep"
			intervals [3414]:
				xmin = 940.4353
				xmax = 940.7553
				text = "him"
			intervals [3415]:
				xmin = 940.7553
				xmax = 940.9853
				text = "but"
			intervals [3416]:
				xmin = 940.9853
				xmax = 941.0853
				text = "it"
			intervals [3417]:
				xmin = 941.0853
				xmax = 941.1653
				text = "m-"
			intervals [3418]:
				xmin = 941.1653
				xmax = 941.4753
				text = ""
			intervals [3419]:
				xmin = 941.4753
				xmax = 941.7753
				text = "god"
			intervals [3420]:
				xmin = 941.7753
				xmax = 941.8653
				text = "was"
			intervals [3421]:
				xmin = 941.8653
				xmax = 941.9053
				text = ""
			intervals [3422]:
				xmin = 941.9053
				xmax = 942.0853
				text = "telling"
			intervals [3423]:
				xmin = 942.0853
				xmax = 942.2453
				text = "me"
			intervals [3424]:
				xmin = 942.2453
				xmax = 942.2753
				text = ""
			intervals [3425]:
				xmin = 942.2753
				xmax = 942.4753
				text = "like"
			intervals [3426]:
				xmin = 942.4753
				xmax = 942.5053
				text = ""
			intervals [3427]:
				xmin = 942.5053
				xmax = 942.6853
				text = "if"
			intervals [3428]:
				xmin = 942.6853
				xmax = 942.8053
				text = "you"
			intervals [3429]:
				xmin = 942.8053
				xmax = 942.9253
				text = "have"
			intervals [3430]:
				xmin = 942.9253
				xmax = 943.6253
				text = "abortion"
			intervals [3431]:
				xmin = 943.6253
				xmax = 943.9255
				text = ""
			intervals [3432]:
				xmin = 943.9255
				xmax = 944.1155
				text = "i'm"
			intervals [3433]:
				xmin = 944.1155
				xmax = 944.3155
				text = "gonna"
			intervals [3434]:
				xmin = 944.3155
				xmax = 944.5355
				text = "kill"
			intervals [3435]:
				xmin = 944.5355
				xmax = 944.9655
				text = "you"
			intervals [3436]:
				xmin = 944.9655
				xmax = 945.1279
				text = ""
			intervals [3437]:
				xmin = 945.1279
				xmax = 945.2379
				text = "you"
			intervals [3438]:
				xmin = 945.2379
				xmax = 945.3679
				text = "know"
			intervals [3439]:
				xmin = 945.3679
				xmax = 945.4879
				text = "what"
			intervals [3440]:
				xmin = 945.4879
				xmax = 945.5579
				text = "i'm"
			intervals [3441]:
				xmin = 945.5579
				xmax = 945.9379
				text = "saying"
			intervals [3442]:
				xmin = 945.9379
				xmax = 946.0279
				text = "like"
			intervals [3443]:
				xmin = 946.0279
				xmax = 946.0679
				text = ""
			intervals [3444]:
				xmin = 946.0679
				xmax = 947.6079
				text = "<unk>"
			intervals [3445]:
				xmin = 947.6079
				xmax = 948.1079
				text = ""
			intervals [3446]:
				xmin = 948.1079
				xmax = 948.2479
				text = "like"
			intervals [3447]:
				xmin = 948.2479
				xmax = 950.2496
				text = ""
			intervals [3448]:
				xmin = 950.2496
				xmax = 950.5196
				text = "like"
			intervals [3449]:
				xmin = 950.5196
				xmax = 950.8996
				text = "i"
			intervals [3450]:
				xmin = 950.8996
				xmax = 951.4794
				text = ""
			intervals [3451]:
				xmin = 951.4794
				xmax = 951.7594
				text = "i"
			intervals [3452]:
				xmin = 951.7594
				xmax = 952.2094
				text = "felt"
			intervals [3453]:
				xmin = 952.2094
				xmax = 952.3794
				text = "it"
			intervals [3454]:
				xmin = 952.3794
				xmax = 952.5894
				text = "like"
			intervals [3455]:
				xmin = 952.5894
				xmax = 952.8494
				text = "i"
			intervals [3456]:
				xmin = 952.8494
				xmax = 952.8794
				text = ""
			intervals [3457]:
				xmin = 952.8794
				xmax = 953.1294
				text = "that"
			intervals [3458]:
				xmin = 953.1294
				xmax = 953.2894
				text = "that"
			intervals [3459]:
				xmin = 953.2894
				xmax = 953.3194
				text = "s"
			intervals [3460]:
				xmin = 953.3194
				xmax = 953.5994
				text = "another"
			intervals [3461]:
				xmin = 953.5994
				xmax = 953.6294
				text = ""
			intervals [3462]:
				xmin = 953.6294
				xmax = 953.7994
				text = "thing"
			intervals [3463]:
				xmin = 953.7994
				xmax = 953.9894
				text = "like"
			intervals [3464]:
				xmin = 953.9894
				xmax = 954.1294
				text = ""
			intervals [3465]:
				xmin = 954.1294
				xmax = 954.2894
				text = "my"
			intervals [3466]:
				xmin = 954.2894
				xmax = 954.6094
				text = "mom"
			intervals [3467]:
				xmin = 954.6094
				xmax = 954.7494
				text = "has"
			intervals [3468]:
				xmin = 954.7494
				xmax = 955.0094
				text = "always"
			intervals [3469]:
				xmin = 955.0094
				xmax = 955.0394
				text = ""
			intervals [3470]:
				xmin = 955.0394
				xmax = 955.2394
				text = "like"
			intervals [3471]:
				xmin = 955.2394
				xmax = 955.3732
				text = ""
			intervals [3472]:
				xmin = 955.3732
				xmax = 955.5532
				text = "brought"
			intervals [3473]:
				xmin = 955.5532
				xmax = 955.6532
				text = "us"
			intervals [3474]:
				xmin = 955.6532
				xmax = 955.7832
				text = "up"
			intervals [3475]:
				xmin = 955.7832
				xmax = 955.8932
				text = "in"
			intervals [3476]:
				xmin = 955.8932
				xmax = 956.1332
				text = "church"
			intervals [3477]:
				xmin = 956.1332
				xmax = 956.2432
				text = "and"
			intervals [3478]:
				xmin = 956.2432
				xmax = 956.5332
				text = "though"
			intervals [3479]:
				xmin = 956.5332
				xmax = 956.7432
				text = "and"
			intervals [3480]:
				xmin = 956.7432
				xmax = 957.0532
				text = "although"
			intervals [3481]:
				xmin = 957.0532
				xmax = 957.1832
				text = "we"
			intervals [3482]:
				xmin = 957.1832
				xmax = 957.4732
				text = "not"
			intervals [3483]:
				xmin = 957.4732
				xmax = 957.5032
				text = ""
			intervals [3484]:
				xmin = 957.5032
				xmax = 957.5832
				text = "li-"
			intervals [3485]:
				xmin = 957.5832
				xmax = 957.6732
				text = ""
			intervals [3486]:
				xmin = 957.6732
				xmax = 957.9332
				text = "her"
			intervals [3487]:
				xmin = 957.9332
				xmax = 958.2932
				text = "children"
			intervals [3488]:
				xmin = 958.2932
				xmax = 958.4832
				text = "aren't"
			intervals [3489]:
				xmin = 958.4832
				xmax = 958.5132
				text = ""
			intervals [3490]:
				xmin = 958.5132
				xmax = 958.5732
				text = "the"
			intervals [3491]:
				xmin = 958.5732
				xmax = 958.9232
				text = "most"
			intervals [3492]:
				xmin = 958.9232
				xmax = 959.1832
				text = "like"
			intervals [3493]:
				xmin = 959.1832
				xmax = 959.8705
				text = ""
			intervals [3494]:
				xmin = 959.8705
				xmax = 960.2605
				text = "religious"
			intervals [3495]:
				xmin = 960.2605
				xmax = 960.5205
				text = "people"
			intervals [3496]:
				xmin = 960.5205
				xmax = 960.5805
				text = "in"
			intervals [3497]:
				xmin = 960.5805
				xmax = 960.6605
				text = "the"
			intervals [3498]:
				xmin = 960.6605
				xmax = 960.6905
				text = ""
			intervals [3499]:
				xmin = 960.6905
				xmax = 961.0005
				text = "world"
			intervals [3500]:
				xmin = 961.0005
				xmax = 961.0605
				text = "it"
			intervals [3501]:
				xmin = 961.0605
				xmax = 961.0905
				text = "s"
			intervals [3502]:
				xmin = 961.0905
				xmax = 961.2005
				text = "just"
			intervals [3503]:
				xmin = 961.2005
				xmax = 961.4405
				text = "like"
			intervals [3504]:
				xmin = 961.4405
				xmax = 961.5105
				text = ""
			intervals [3505]:
				xmin = 961.5105
				xmax = 961.8505
				text = "those"
			intervals [3506]:
				xmin = 961.8505
				xmax = 962.1505
				text = "things"
			intervals [3507]:
				xmin = 962.1505
				xmax = 962.1805
				text = ""
			intervals [3508]:
				xmin = 962.1805
				xmax = 962.2905
				text = "will"
			intervals [3509]:
				xmin = 962.2905
				xmax = 962.5505
				text = "never"
			intervals [3510]:
				xmin = 962.5505
				xmax = 962.8205
				text = "leave"
			intervals [3511]:
				xmin = 962.8205
				xmax = 962.8505
				text = ""
			intervals [3512]:
				xmin = 962.8505
				xmax = 963.1405
				text = "you"
			intervals [3513]:
				xmin = 963.1405
				xmax = 963.4594
				text = ""
			intervals [3514]:
				xmin = 963.4594
				xmax = 963.5994
				text = "you"
			intervals [3515]:
				xmin = 963.5994
				xmax = 963.9894
				text = "know"
			intervals [3516]:
				xmin = 963.9894
				xmax = 964.5594
				text = "so"
			intervals [3517]:
				xmin = 964.5594
				xmax = 964.9201
				text = ""
			intervals [3518]:
				xmin = 964.9201
				xmax = 965.0601
				text = "it"
			intervals [3519]:
				xmin = 965.0601
				xmax = 965.0901
				text = "s"
			intervals [3520]:
				xmin = 965.0901
				xmax = 965.2901
				text = "just"
			intervals [3521]:
				xmin = 965.2901
				xmax = 965.7901
				text = "like"
			intervals [3522]:
				xmin = 965.7901
				xmax = 966.1046
				text = ""
			intervals [3523]:
				xmin = 966.1046
				xmax = 966.2346
				text = "i"
			intervals [3524]:
				xmin = 966.2346
				xmax = 966.4146
				text = "did"
			intervals [3525]:
				xmin = 966.4146
				xmax = 966.5346
				text = "it"
			intervals [3526]:
				xmin = 966.5346
				xmax = 966.9746
				text = "once"
			intervals [3527]:
				xmin = 966.9746
				xmax = 967.1946
				text = "god"
			intervals [3528]:
				xmin = 967.1946
				xmax = 967.3546
				text = "didn't"
			intervals [3529]:
				xmin = 967.3546
				xmax = 967.5346
				text = "do"
			intervals [3530]:
				xmin = 967.5346
				xmax = 968.3546
				text = "anything"
			intervals [3531]:
				xmin = 968.3546
				xmax = 968.623
				text = ""
			intervals [3532]:
				xmin = 968.623
				xmax = 968.733
				text = "i"
			intervals [3533]:
				xmin = 968.733
				xmax = 968.923
				text = "did"
			intervals [3534]:
				xmin = 968.923
				xmax = 968.993
				text = "it"
			intervals [3535]:
				xmin = 968.993
				xmax = 969.023
				text = "a"
			intervals [3536]:
				xmin = 969.023
				xmax = 969.303
				text = "second"
			intervals [3537]:
				xmin = 969.303
				xmax = 969.663
				text = "time"
			intervals [3538]:
				xmin = 969.663
				xmax = 969.753
				text = "i'm"
			intervals [3539]:
				xmin = 969.753
				xmax = 969.953
				text = "like"
			intervals [3540]:
				xmin = 969.953
				xmax = 970.133
				text = "he"
			intervals [3541]:
				xmin = 970.133
				xmax = 970.223
				text = "was"
			intervals [3542]:
				xmin = 970.223
				xmax = 970.513
				text = "like"
			intervals [3543]:
				xmin = 970.513
				xmax = 970.713
				text = "you"
			intervals [3544]:
				xmin = 970.713
				xmax = 970.973
				text = "playing"
			intervals [3545]:
				xmin = 970.973
				xmax = 971.093
				text = "with"
			intervals [3546]:
				xmin = 971.093
				xmax = 971.183
				text = "me"
			intervals [3547]:
				xmin = 971.183
				xmax = 971.643
				text = "now"
			intervals [3548]:
				xmin = 971.643
				xmax = 971.993
				text = "like"
			intervals [3549]:
				xmin = 971.993
				xmax = 972.6609
				text = ""
			intervals [3550]:
				xmin = 972.6609
				xmax = 973.0209
				text = "you"
			intervals [3551]:
				xmin = 973.0209
				xmax = 973.2809
				text = "get"
			intervals [3552]:
				xmin = 973.2809
				xmax = 973.4609
				text = "this"
			intervals [3553]:
				xmin = 973.4609
				xmax = 973.9209
				text = "again"
			intervals [3554]:
				xmin = 973.9209
				xmax = 974.2509
				text = "something"
			intervals [3555]:
				xmin = 974.2509
				xmax = 974.2809
				text = "s"
			intervals [3556]:
				xmin = 974.2809
				xmax = 974.4309
				text = "gonna"
			intervals [3557]:
				xmin = 974.4309
				xmax = 974.7509
				text = "happen"
			intervals [3558]:
				xmin = 974.7509
				xmax = 974.8809
				text = "to"
			intervals [3559]:
				xmin = 974.8809
				xmax = 974.9109
				text = ""
			intervals [3560]:
				xmin = 974.9109
				xmax = 974.9809
				text = "you"
			intervals [3561]:
				xmin = 974.9809
				xmax = 975.1409
				text = "so"
			intervals [3562]:
				xmin = 975.1409
				xmax = 975.1709
				text = "i"
			intervals [3563]:
				xmin = 975.1709
				xmax = 975.2609
				text = "was"
			intervals [3564]:
				xmin = 975.2609
				xmax = 975.3709
				text = "just"
			intervals [3565]:
				xmin = 975.3709
				xmax = 975.5309
				text = "like"
			intervals [3566]:
				xmin = 975.5309
				xmax = 975.5609
				text = ""
			intervals [3567]:
				xmin = 975.5609
				xmax = 975.6509
				text = "okay"
			intervals [3568]:
				xmin = 975.6509
				xmax = 975.6809
				text = ""
			intervals [3569]:
				xmin = 975.6809
				xmax = 975.8809
				text = "god"
			intervals [3570]:
				xmin = 975.8809
				xmax = 976.1909
				text = "just"
			intervals [3571]:
				xmin = 976.1909
				xmax = 976.2909
				text = ""
			intervals [3572]:
				xmin = 976.2909
				xmax = 976.4309
				text = "did"
			intervals [3573]:
				xmin = 976.4309
				xmax = 976.5709
				text = "it"
			intervals [3574]:
				xmin = 976.5709
				xmax = 976.8761
				text = ""
			intervals [3575]:
				xmin = 976.8761
				xmax = 977.0061
				text = "then"
			intervals [3576]:
				xmin = 977.0061
				xmax = 977.0361
				text = "i"
			intervals [3577]:
				xmin = 977.0361
				xmax = 977.2061
				text = "ended"
			intervals [3578]:
				xmin = 977.2061
				xmax = 977.2661
				text = "up"
			intervals [3579]:
				xmin = 977.2661
				xmax = 977.4761
				text = "getting"
			intervals [3580]:
				xmin = 977.4761
				xmax = 977.5261
				text = "a"
			intervals [3581]:
				xmin = 977.5261
				xmax = 977.7061
				text = "birth"
			intervals [3582]:
				xmin = 977.7061
				xmax = 978.0161
				text = "control"
			intervals [3583]:
				xmin = 978.0161
				xmax = 978.1661
				text = "after"
			intervals [3584]:
				xmin = 978.1661
				xmax = 978.4761
				text = "my"
			intervals [3585]:
				xmin = 978.4761
				xmax = 978.5061
				text = ""
			intervals [3586]:
				xmin = 978.5061
				xmax = 978.7661
				text = "second"
			intervals [3587]:
				xmin = 978.7661
				xmax = 979.0761
				text = "son"
			intervals [3588]:
				xmin = 979.0761
				xmax = 979.4732
				text = ""
			intervals [3589]:
				xmin = 979.4732
				xmax = 979.5032
				text = "i"
			intervals [3590]:
				xmin = 979.5032
				xmax = 979.6332
				text = "was"
			intervals [3591]:
				xmin = 979.6332
				xmax = 979.7132
				text = "on"
			intervals [3592]:
				xmin = 979.7132
				xmax = 979.8032
				text = "that"
			intervals [3593]:
				xmin = 979.8032
				xmax = 979.9232
				text = "for"
			intervals [3594]:
				xmin = 979.9232
				xmax = 980.3432
				text = "five"
			intervals [3595]:
				xmin = 980.3432
				xmax = 980.8032
				text = "years"
			intervals [3596]:
				xmin = 980.8032
				xmax = 981.2153
				text = ""
			intervals [3597]:
				xmin = 981.2153
				xmax = 981.3453
				text = "i"
			intervals [3598]:
				xmin = 981.3453
				xmax = 981.4853
				text = "was"
			intervals [3599]:
				xmin = 981.4853
				xmax = 981.6153
				text = "off"
			intervals [3600]:
				xmin = 981.6153
				xmax = 981.7053
				text = "my"
			intervals [3601]:
				xmin = 981.7053
				xmax = 981.8553
				text = "birth"
			intervals [3602]:
				xmin = 981.8553
				xmax = 982.1753
				text = "control"
			intervals [3603]:
				xmin = 982.1753
				xmax = 982.3153
				text = "for"
			intervals [3604]:
				xmin = 982.3153
				xmax = 982.4653
				text = "a"
			intervals [3605]:
				xmin = 982.4653
				xmax = 982.7953
				text = "week"
			intervals [3606]:
				xmin = 982.7953
				xmax = 982.8553
				text = "and"
			intervals [3607]:
				xmin = 982.8553
				xmax = 982.9453
				text = "then"
			intervals [3608]:
				xmin = 982.9453
				xmax = 982.9753
				text = "i"
			intervals [3609]:
				xmin = 982.9753
				xmax = 983.0053
				text = ""
			intervals [3610]:
				xmin = 983.0053
				xmax = 983.1053
				text = "got"
			intervals [3611]:
				xmin = 983.1053
				xmax = 983.4153
				text = "pregnant"
			intervals [3612]:
				xmin = 983.4153
				xmax = 983.7853
				text = "again"
			intervals [3613]:
				xmin = 983.7853
				xmax = 984.2407
				text = ""
			intervals [3614]:
				xmin = 984.2407
				xmax = 985.1407
				text = "<unk>"
			intervals [3615]:
				xmin = 985.1407
				xmax = 986.3057
				text = ""
			intervals [3616]:
				xmin = 986.3057
				xmax = 987.5657
				text = "<unk>"
			intervals [3617]:
				xmin = 987.5657
				xmax = 989.5004
				text = ""
			intervals [3618]:
				xmin = 989.5004
				xmax = 989.9804
				text = "very"
			intervals [3619]:
				xmin = 989.9804
				xmax = 990.4704
				text = "<unk>"
			intervals [3620]:
				xmin = 990.4704
				xmax = 991.3732
				text = ""
			intervals [3621]:
				xmin = 991.3732
				xmax = 992.0232
				text = "um"
			intervals [3622]:
				xmin = 992.0232
				xmax = 993.3314
				text = ""
			intervals [3623]:
				xmin = 993.3314
				xmax = 993.7714
				text = "so"
			intervals [3624]:
				xmin = 993.7714
				xmax = 993.8414
				text = "i"
			intervals [3625]:
				xmin = 993.8414
				xmax = 994.0914
				text = "think"
			intervals [3626]:
				xmin = 994.0914
				xmax = 994.1414
				text = "i"
			intervals [3627]:
				xmin = 994.1414
				xmax = 994.6114
				text = "was"
			intervals [3628]:
				xmin = 994.6114
				xmax = 994.6414
				text = ""
			intervals [3629]:
				xmin = 994.6414
				xmax = 994.8214
				text = "out"
			intervals [3630]:
				xmin = 994.8214
				xmax = 994.9514
				text = "of"
			intervals [3631]:
				xmin = 994.9514
				xmax = 995.4814
				text = "college"
			intervals [3632]:
				xmin = 995.4814
				xmax = 995.7214
				text = "for"
			intervals [3633]:
				xmin = 995.7214
				xmax = 996.8814
				text = "about"
			intervals [3634]:
				xmin = 996.8814
				xmax = 997.1411
				text = ""
			intervals [3635]:
				xmin = 997.1411
				xmax = 997.5511
				text = "four"
			intervals [3636]:
				xmin = 997.5511
				xmax = 998.1211
				text = "years"
			intervals [3637]:
				xmin = 998.1211
				xmax = 998.2509
				text = ""
			intervals [3638]:
				xmin = 998.2509
				xmax = 998.4009
				text = "cause"
			intervals [3639]:
				xmin = 998.4009
				xmax = 998.5209
				text = "that"
			intervals [3640]:
				xmin = 998.5209
				xmax = 998.5809
				text = "s"
			intervals [3641]:
				xmin = 998.5809
				xmax = 998.6509
				text = "how"
			intervals [3642]:
				xmin = 998.6509
				xmax = 998.8609
				text = "long"
			intervals [3643]:
				xmin = 998.8609
				xmax = 998.9609
				text = "it"
			intervals [3644]:
				xmin = 998.9609
				xmax = 999.0509
				text = "took"
			intervals [3645]:
				xmin = 999.0509
				xmax = 999.0809
				text = ""
			intervals [3646]:
				xmin = 999.0809
				xmax = 999.1909
				text = "you"
			intervals [3647]:
				xmin = 999.1909
				xmax = 999.2909
				text = "to"
			intervals [3648]:
				xmin = 999.2909
				xmax = 999.4409
				text = "get"
			intervals [3649]:
				xmin = 999.4409
				xmax = 999.6035
				text = ""
			intervals [3650]:
				xmin = 999.6035
				xmax = 999.7735
				text = "you"
			intervals [3651]:
				xmin = 999.7735
				xmax = 999.8735
				text = "was"
			intervals [3652]:
				xmin = 999.8735
				xmax = 999.9635
				text = "in"
			intervals [3653]:
				xmin = 999.9635
				xmax = 1000.1235
				text = "school"
			intervals [3654]:
				xmin = 1000.1235
				xmax = 1000.1835
				text = "for"
			intervals [3655]:
				xmin = 1000.1835
				xmax = 1000.2135
				text = ""
			intervals [3656]:
				xmin = 1000.2135
				xmax = 1000.3835
				text = "four"
			intervals [3657]:
				xmin = 1000.3835
				xmax = 1000.6635
				text = "years"
			intervals [3658]:
				xmin = 1000.6635
				xmax = 1001.1342
				text = ""
			intervals [3659]:
				xmin = 1001.1342
				xmax = 1001.1642
				text = "i"
			intervals [3660]:
				xmin = 1001.1642
				xmax = 1001.2742
				text = "was"
			intervals [3661]:
				xmin = 1001.2742
				xmax = 1001.3542
				text = "out"
			intervals [3662]:
				xmin = 1001.3542
				xmax = 1001.4142
				text = "of"
			intervals [3663]:
				xmin = 1001.4142
				xmax = 1001.6042
				text = "college"
			intervals [3664]:
				xmin = 1001.6042
				xmax = 1001.7242
				text = "for"
			intervals [3665]:
				xmin = 1001.7242
				xmax = 1001.9142
				text = "four"
			intervals [3666]:
				xmin = 1001.9142
				xmax = 1002.1942
				text = "years"
			intervals [3667]:
				xmin = 1002.1942
				xmax = 1002.4142
				text = "so"
			intervals [3668]:
				xmin = 1002.4142
				xmax = 1002.6842
				text = "as"
			intervals [3669]:
				xmin = 1002.6842
				xmax = 1002.7142
				text = ""
			intervals [3670]:
				xmin = 1002.7142
				xmax = 1002.9242
				text = "as"
			intervals [3671]:
				xmin = 1002.9242
				xmax = 1002.9942
				text = "i"
			intervals [3672]:
				xmin = 1002.9942
				xmax = 1003.1142
				text = "was"
			intervals [3673]:
				xmin = 1003.1142
				xmax = 1003.2742
				text = "working"
			intervals [3674]:
				xmin = 1003.2742
				xmax = 1003.3342
				text = "at"
			intervals [3675]:
				xmin = 1003.3342
				xmax = 1003.4242
				text = "the"
			intervals [3676]:
				xmin = 1003.4242
				xmax = 1003.6342
				text = "job"
			intervals [3677]:
				xmin = 1003.6342
				xmax = 1003.7642
				text = "that"
			intervals [3678]:
				xmin = 1003.7642
				xmax = 1003.7942
				text = "i"
			intervals [3679]:
				xmin = 1003.7942
				xmax = 1003.8642
				text = "am"
			intervals [3680]:
				xmin = 1003.8642
				xmax = 1003.9542
				text = ""
			intervals [3681]:
				xmin = 1003.9542
				xmax = 1004.4042
				text = "now"
			intervals [3682]:
				xmin = 1004.4042
				xmax = 1005.0092
				text = ""
			intervals [3683]:
				xmin = 1005.0092
				xmax = 1005.2892
				text = "this"
			intervals [3684]:
				xmin = 1005.2892
				xmax = 1005.6992
				text = "lady"
			intervals [3685]:
				xmin = 1005.6992
				xmax = 1005.9592
				text = "came"
			intervals [3686]:
				xmin = 1005.9592
				xmax = 1006.0992
				text = "to"
			intervals [3687]:
				xmin = 1006.0992
				xmax = 1006.2292
				text = "me"
			intervals [3688]:
				xmin = 1006.2292
				xmax = 1006.2892
				text = "and"
			intervals [3689]:
				xmin = 1006.2892
				xmax = 1006.3792
				text = "was"
			intervals [3690]:
				xmin = 1006.3792
				xmax = 1006.5292
				text = "like"
			intervals [3691]:
				xmin = 1006.5292
				xmax = 1006.7292
				text = "have"
			intervals [3692]:
				xmin = 1006.7292
				xmax = 1006.8092
				text = "you"
			intervals [3693]:
				xmin = 1006.8092
				xmax = 1006.9792
				text = "ever"
			intervals [3694]:
				xmin = 1006.9792
				xmax = 1007.5292
				text = "considered"
			intervals [3695]:
				xmin = 1007.5292
				xmax = 1007.9585
				text = ""
			intervals [3696]:
				xmin = 1007.9585
				xmax = 1008.1285
				text = "like"
			intervals [3697]:
				xmin = 1008.1285
				xmax = 1008.1985
				text = ""
			intervals [3698]:
				xmin = 1008.1985
				xmax = 1008.3285
				text = "going"
			intervals [3699]:
				xmin = 1008.3285
				xmax = 1008.4285
				text = "to"
			intervals [3700]:
				xmin = 1008.4285
				xmax = 1008.9785
				text = "school"
			intervals [3701]:
				xmin = 1008.9785
				xmax = 1009.0085
				text = ""
			intervals [3702]:
				xmin = 1009.0085
				xmax = 1009.1185
				text = "you"
			intervals [3703]:
				xmin = 1009.1185
				xmax = 1009.2285
				text = "know"
			intervals [3704]:
				xmin = 1009.2285
				xmax = 1009.3485
				text = "going"
			intervals [3705]:
				xmin = 1009.3485
				xmax = 1009.4685
				text = "to"
			intervals [3706]:
				xmin = 1009.4685
				xmax = 1009.5785
				text = "get"
			intervals [3707]:
				xmin = 1009.5785
				xmax = 1009.6685
				text = "your"
			intervals [3708]:
				xmin = 1009.6685
				xmax = 1010.2985
				text = "bachelors"
			intervals [3709]:
				xmin = 1010.2985
				xmax = 1010.3585
				text = "and"
			intervals [3710]:
				xmin = 1010.3585
				xmax = 1010.3985
				text = ""
			intervals [3711]:
				xmin = 1010.3985
				xmax = 1010.5585
				text = "i"
			intervals [3712]:
				xmin = 1010.5585
				xmax = 1010.5885
				text = ""
			intervals [3713]:
				xmin = 1010.5885
				xmax = 1010.6885
				text = "was"
			intervals [3714]:
				xmin = 1010.6885
				xmax = 1010.8685
				text = "like"
			intervals [3715]:
				xmin = 1010.8685
				xmax = 1011.2585
				text = "no"
			intervals [3716]:
				xmin = 1011.2585
				xmax = 1011.5795
				text = ""
			intervals [3717]:
				xmin = 1011.5795
				xmax = 1011.7295
				text = "and"
			intervals [3718]:
				xmin = 1011.7295
				xmax = 1011.8295
				text = "she"
			intervals [3719]:
				xmin = 1011.8295
				xmax = 1011.9495
				text = "was"
			intervals [3720]:
				xmin = 1011.9495
				xmax = 1012.0595
				text = "like"
			intervals [3721]:
				xmin = 1012.0595
				xmax = 1012.1895
				text = "why"
			intervals [3722]:
				xmin = 1012.1895
				xmax = 1012.2295
				text = "i"
			intervals [3723]:
				xmin = 1012.2295
				xmax = 1012.3695
				text = "was"
			intervals [3724]:
				xmin = 1012.3695
				xmax = 1012.5695
				text = "like"
			intervals [3725]:
				xmin = 1012.5695
				xmax = 1012.7295
				text = "cause"
			intervals [3726]:
				xmin = 1012.7295
				xmax = 1012.9195
				text = "i"
			intervals [3727]:
				xmin = 1012.9195
				xmax = 1013.2295
				text = "believe"
			intervals [3728]:
				xmin = 1013.2295
				xmax = 1013.3695
				text = "like"
			intervals [3729]:
				xmin = 1013.3695
				xmax = 1013.3995
				text = ""
			intervals [3730]:
				xmin = 1013.3995
				xmax = 1013.7195
				text = "i'm"
			intervals [3731]:
				xmin = 1013.7195
				xmax = 1013.7495
				text = "a"
			intervals [3732]:
				xmin = 1013.7495
				xmax = 1013.9295
				text = "very"
			intervals [3733]:
				xmin = 1013.9295
				xmax = 1014.2095
				text = "hard"
			intervals [3734]:
				xmin = 1014.2095
				xmax = 1014.5795
				text = "worker"
			intervals [3735]:
				xmin = 1014.5795
				xmax = 1014.6095
				text = ""
			intervals [3736]:
				xmin = 1014.6095
				xmax = 1014.7595
				text = "so"
			intervals [3737]:
				xmin = 1014.7595
				xmax = 1014.8295
				text = "i"
			intervals [3738]:
				xmin = 1014.8295
				xmax = 1015.1895
				text = "believe"
			intervals [3739]:
				xmin = 1015.1895
				xmax = 1015.2195
				text = ""
			intervals [3740]:
				xmin = 1015.2195
				xmax = 1015.4595
				text = "like"
			intervals [3741]:
				xmin = 1015.4595
				xmax = 1015.7334
				text = ""
			intervals [3742]:
				xmin = 1015.7334
				xmax = 1015.9234
				text = "if"
			intervals [3743]:
				xmin = 1015.9234
				xmax = 1016.0034
				text = "i"
			intervals [3744]:
				xmin = 1016.0034
				xmax = 1016.2034
				text = "do"
			intervals [3745]:
				xmin = 1016.2034
				xmax = 1016.2334
				text = ""
			intervals [3746]:
				xmin = 1016.2334
				xmax = 1016.3634
				text = "good"
			intervals [3747]:
				xmin = 1016.3634
				xmax = 1016.4534
				text = "at"
			intervals [3748]:
				xmin = 1016.4534
				xmax = 1016.5834
				text = "my"
			intervals [3749]:
				xmin = 1016.5834
				xmax = 1017.2034
				text = "job"
			intervals [3750]:
				xmin = 1017.2034
				xmax = 1017.4554
				text = ""
			intervals [3751]:
				xmin = 1017.4554
				xmax = 1017.6654
				text = "i'm"
			intervals [3752]:
				xmin = 1017.6654
				xmax = 1017.7354
				text = ""
			intervals [3753]:
				xmin = 1017.7354
				xmax = 1017.8354
				text = "i"
			intervals [3754]:
				xmin = 1017.8354
				xmax = 1017.8754
				text = "m"
			intervals [3755]:
				xmin = 1017.8754
				xmax = 1017.9854
				text = "a"
			intervals [3756]:
				xmin = 1017.9854
				xmax = 1018.3154
				text = "continue"
			intervals [3757]:
				xmin = 1018.3154
				xmax = 1018.4554
				text = "to"
			intervals [3758]:
				xmin = 1018.4554
				xmax = 1018.6154
				text = "get"
			intervals [3759]:
				xmin = 1018.6154
				xmax = 1019.0754
				text = "promoted"
			intervals [3760]:
				xmin = 1019.0754
				xmax = 1019.2354
				text = "and"
			intervals [3761]:
				xmin = 1019.2354
				xmax = 1019.2954
				text = ""
			intervals [3762]:
				xmin = 1019.2954
				xmax = 1019.6054
				text = "promoted"
			intervals [3763]:
				xmin = 1019.6054
				xmax = 1019.7054
				text = "and"
			intervals [3764]:
				xmin = 1019.7054
				xmax = 1020.1254
				text = "promoted"
			intervals [3765]:
				xmin = 1020.1254
				xmax = 1020.2454
				text = "and"
			intervals [3766]:
				xmin = 1020.2454
				xmax = 1020.3554
				text = ""
			intervals [3767]:
				xmin = 1020.3554
				xmax = 1020.7054
				text = "promoted"
			intervals [3768]:
				xmin = 1020.7054
				xmax = 1020.7654
				text = "and"
			intervals [3769]:
				xmin = 1020.7654
				xmax = 1020.8954
				text = "she"
			intervals [3770]:
				xmin = 1020.8954
				xmax = 1021.0554
				text = "was"
			intervals [3771]:
				xmin = 1021.0554
				xmax = 1021.2354
				text = "like"
			intervals [3772]:
				xmin = 1021.2354
				xmax = 1021.7154
				text = "honey"
			intervals [3773]:
				xmin = 1021.7154
				xmax = 1022.1428
				text = ""
			intervals [3774]:
				xmin = 1022.1428
				xmax = 1022.3628
				text = "it"
			intervals [3775]:
				xmin = 1022.3628
				xmax = 1022.6828
				text = "doesn't"
			intervals [3776]:
				xmin = 1022.6828
				xmax = 1022.9428
				text = "work"
			intervals [3777]:
				xmin = 1022.9428
				xmax = 1023.1528
				text = "like"
			intervals [3778]:
				xmin = 1023.1528
				xmax = 1023.2928
				text = "that"
			intervals [3779]:
				xmin = 1023.2928
				xmax = 1023.6428
				text = ""
			intervals [3780]:
				xmin = 1023.6428
				xmax = 1023.7828
				text = "or"
			intervals [3781]:
				xmin = 1023.7828
				xmax = 1024.1528
				text = "whatever"
			intervals [3782]:
				xmin = 1024.1528
				xmax = 1024.1828
				text = ""
			intervals [3783]:
				xmin = 1024.1828
				xmax = 1024.4428
				text = "like"
			intervals [3784]:
				xmin = 1024.4428
				xmax = 1024.5528
				text = "you"
			intervals [3785]:
				xmin = 1024.5528
				xmax = 1024.6428
				text = ""
			intervals [3786]:
				xmin = 1024.6428
				xmax = 1024.8228
				text = "have"
			intervals [3787]:
				xmin = 1024.8228
				xmax = 1025.0528
				text = "to"
			intervals [3788]:
				xmin = 1025.0528
				xmax = 1025.4363
				text = ""
			intervals [3789]:
				xmin = 1025.4363
				xmax = 1025.6363
				text = "have"
			intervals [3790]:
				xmin = 1025.6363
				xmax = 1025.7263
				text = "the"
			intervals [3791]:
				xmin = 1025.7263
				xmax = 1026.2663
				text = "education"
			intervals [3792]:
				xmin = 1026.2663
				xmax = 1026.3863
				text = "as"
			intervals [3793]:
				xmin = 1026.3863
				xmax = 1026.4163
				text = ""
			intervals [3794]:
				xmin = 1026.4163
				xmax = 1026.5663
				text = "well"
			intervals [3795]:
				xmin = 1026.5663
				xmax = 1026.7063
				text = "as"
			intervals [3796]:
				xmin = 1026.7063
				xmax = 1026.7663
				text = "the"
			intervals [3797]:
				xmin = 1026.7663
				xmax = 1027.2263
				text = "experience"
			intervals [3798]:
				xmin = 1027.2263
				xmax = 1027.2663
				text = ""
			intervals [3799]:
				xmin = 1027.2663
				xmax = 1027.3763
				text = "so"
			intervals [3800]:
				xmin = 1027.3763
				xmax = 1027.4063
				text = "i"
			intervals [3801]:
				xmin = 1027.4063
				xmax = 1027.5063
				text = "was"
			intervals [3802]:
				xmin = 1027.5063
				xmax = 1027.6063
				text = "like"
			intervals [3803]:
				xmin = 1027.6063
				xmax = 1027.8163
				text = "okay"
			intervals [3804]:
				xmin = 1027.8163
				xmax = 1027.8663
				text = "i"
			intervals [3805]:
				xmin = 1027.8663
				xmax = 1028.0763
				text = "guess"
			intervals [3806]:
				xmin = 1028.0763
				xmax = 1028.1963
				text = "i"
			intervals [3807]:
				xmin = 1028.1963
				xmax = 1028.2263
				text = ""
			intervals [3808]:
				xmin = 1028.2263
				xmax = 1028.2963
				text = "<unk>"
			intervals [3809]:
				xmin = 1028.2963
				xmax = 1028.4263
				text = "try"
			intervals [3810]:
				xmin = 1028.4263
				xmax = 1028.4863
				text = "it"
			intervals [3811]:
				xmin = 1028.4863
				xmax = 1028.7363
				text = "out"
			intervals [3812]:
				xmin = 1028.7363
				xmax = 1029.0052
				text = ""
			intervals [3813]:
				xmin = 1029.0052
				xmax = 1029.0552
				text = "i"
			intervals [3814]:
				xmin = 1029.0552
				xmax = 1029.2352
				text = "didn't"
			intervals [3815]:
				xmin = 1029.2352
				xmax = 1029.3652
				text = "know"
			intervals [3816]:
				xmin = 1029.3652
				xmax = 1029.5452
				text = "who"
			intervals [3817]:
				xmin = 1029.5452
				xmax = 1029.6452
				text = "was"
			intervals [3818]:
				xmin = 1029.6452
				xmax = 1029.8252
				text = "gonna"
			intervals [3819]:
				xmin = 1029.8252
				xmax = 1030.0152
				text = "watch"
			intervals [3820]:
				xmin = 1030.0152
				xmax = 1030.1452
				text = "my"
			intervals [3821]:
				xmin = 1030.1452
				xmax = 1030.2152
				text = ""
			intervals [3822]:
				xmin = 1030.2152
				xmax = 1030.5752
				text = "kids"
			intervals [3823]:
				xmin = 1030.5752
				xmax = 1030.7152
				text = "while"
			intervals [3824]:
				xmin = 1030.7152
				xmax = 1030.7452
				text = "i"
			intervals [3825]:
				xmin = 1030.7452
				xmax = 1030.8852
				text = "was"
			intervals [3826]:
				xmin = 1030.8852
				xmax = 1030.9852
				text = "in"
			intervals [3827]:
				xmin = 1030.9852
				xmax = 1031.0152
				text = ""
			intervals [3828]:
				xmin = 1031.0152
				xmax = 1031.3652
				text = "school"
			intervals [3829]:
				xmin = 1031.3652
				xmax = 1031.4252
				text = "i"
			intervals [3830]:
				xmin = 1031.4252
				xmax = 1031.5952
				text = "didn't"
			intervals [3831]:
				xmin = 1031.5952
				xmax = 1031.9452
				text = "know"
			intervals [3832]:
				xmin = 1031.9452
				xmax = 1031.9752
				text = ""
			intervals [3833]:
				xmin = 1031.9752
				xmax = 1032.0852
				text = "how"
			intervals [3834]:
				xmin = 1032.0852
				xmax = 1032.1752
				text = "i"
			intervals [3835]:
				xmin = 1032.1752
				xmax = 1032.3252
				text = "was"
			intervals [3836]:
				xmin = 1032.3252
				xmax = 1032.4552
				text = "gonna"
			intervals [3837]:
				xmin = 1032.4552
				xmax = 1032.6452
				text = "make"
			intervals [3838]:
				xmin = 1032.6452
				xmax = 1032.7052
				text = "it"
			intervals [3839]:
				xmin = 1032.7052
				xmax = 1033.1552
				text = "work"
			intervals [3840]:
				xmin = 1033.1552
				xmax = 1033.3952
				text = "but"
			intervals [3841]:
				xmin = 1033.3952
				xmax = 1033.9947
				text = ""
			intervals [3842]:
				xmin = 1033.9947
				xmax = 1034.3647
				text = "faith"
			intervals [3843]:
				xmin = 1034.3647
				xmax = 1034.4547
				text = "in"
			intervals [3844]:
				xmin = 1034.4547
				xmax = 1034.8347
				text = "god"
			intervals [3845]:
				xmin = 1034.8347
				xmax = 1034.9347
				text = "was"
			intervals [3846]:
				xmin = 1034.9347
				xmax = 1034.9647
				text = ""
			intervals [3847]:
				xmin = 1034.9647
				xmax = 1035.1547
				text = "like"
			intervals [3848]:
				xmin = 1035.1547
				xmax = 1035.2847
				text = "just"
			intervals [3849]:
				xmin = 1035.2847
				xmax = 1035.3747
				text = ""
			intervals [3850]:
				xmin = 1035.3747
				xmax = 1035.6447
				text = "do"
			intervals [3851]:
				xmin = 1035.6447
				xmax = 1035.7647
				text = "it"
			intervals [3852]:
				xmin = 1035.7647
				xmax = 1035.7947
				text = ""
			intervals [3853]:
				xmin = 1035.7947
				xmax = 1035.9647
				text = "step"
			intervals [3854]:
				xmin = 1035.9647
				xmax = 1036.1047
				text = "out"
			intervals [3855]:
				xmin = 1036.1047
				xmax = 1036.1847
				text = "on"
			intervals [3856]:
				xmin = 1036.1847
				xmax = 1036.5947
				text = "faith"
			intervals [3857]:
				xmin = 1036.5947
				xmax = 1036.6647
				text = "and"
			intervals [3858]:
				xmin = 1036.6647
				xmax = 1036.6947
				text = ""
			intervals [3859]:
				xmin = 1036.6947
				xmax = 1036.8347
				text = "you"
			intervals [3860]:
				xmin = 1036.8347
				xmax = 1037.0747
				text = "never"
			intervals [3861]:
				xmin = 1037.0747
				xmax = 1037.4047
				text = "know"
			intervals [3862]:
				xmin = 1037.4047
				xmax = 1038.873
				text = ""
			intervals [3863]:
				xmin = 1038.873
				xmax = 1039.193
				text = "and"
			intervals [3864]:
				xmin = 1039.193
				xmax = 1039.693
				text = "um"
			intervals [3865]:
				xmin = 1039.693
				xmax = 1042.4619
				text = ""
			intervals [3866]:
				xmin = 1042.4619
				xmax = 1042.8519
				text = "<unk>"
			intervals [3867]:
				xmin = 1042.8519
				xmax = 1044.0806
				text = ""
			intervals [3868]:
				xmin = 1044.0806
				xmax = 1044.2506
				text = "so"
			intervals [3869]:
				xmin = 1044.2506
				xmax = 1044.3506
				text = "i"
			intervals [3870]:
				xmin = 1044.3506
				xmax = 1044.6306
				text = "enrolled"
			intervals [3871]:
				xmin = 1044.6306
				xmax = 1044.7406
				text = "in"
			intervals [3872]:
				xmin = 1044.7406
				xmax = 1045.0806
				text = "school"
			intervals [3873]:
				xmin = 1045.0806
				xmax = 1045.1406
				text = "i"
			intervals [3874]:
				xmin = 1045.1406
				xmax = 1045.3106
				text = "didn't"
			intervals [3875]:
				xmin = 1045.3106
				xmax = 1045.4506
				text = "know"
			intervals [3876]:
				xmin = 1045.4506
				xmax = 1045.5906
				text = "who"
			intervals [3877]:
				xmin = 1045.5906
				xmax = 1045.6906
				text = "was"
			intervals [3878]:
				xmin = 1045.6906
				xmax = 1045.8606
				text = "gonna"
			intervals [3879]:
				xmin = 1045.8606
				xmax = 1046.0606
				text = "watch"
			intervals [3880]:
				xmin = 1046.0606
				xmax = 1046.2006
				text = "my"
			intervals [3881]:
				xmin = 1046.2006
				xmax = 1046.6906
				text = "kids"
			intervals [3882]:
				xmin = 1046.6906
				xmax = 1046.7206
				text = ""
			intervals [3883]:
				xmin = 1046.7206
				xmax = 1046.8306
				text = "but"
			intervals [3884]:
				xmin = 1046.8306
				xmax = 1046.8906
				text = "it"
			intervals [3885]:
				xmin = 1046.8906
				xmax = 1046.9806
				text = "was"
			intervals [3886]:
				xmin = 1046.9806
				xmax = 1047.1406
				text = "just"
			intervals [3887]:
				xmin = 1047.1406
				xmax = 1047.4706
				text = "like"
			intervals [3888]:
				xmin = 1047.4706
				xmax = 1047.7235
				text = ""
			intervals [3889]:
				xmin = 1047.7235
				xmax = 1047.9835
				text = "people"
			intervals [3890]:
				xmin = 1047.9835
				xmax = 1048.1635
				text = "were"
			intervals [3891]:
				xmin = 1048.1635
				xmax = 1048.4235
				text = "coming"
			intervals [3892]:
				xmin = 1048.4235
				xmax = 1048.5735
				text = "out"
			intervals [3893]:
				xmin = 1048.5735
				xmax = 1048.6435
				text = "of"
			intervals [3894]:
				xmin = 1048.6435
				xmax = 1049.0235
				text = "anywh-"
			intervals [3895]:
				xmin = 1049.0235
				xmax = 1049.0535
				text = ""
			intervals [3896]:
				xmin = 1049.0535
				xmax = 1049.5135
				text = "everywhere"
			intervals [3897]:
				xmin = 1049.5135
				xmax = 1049.7335
				text = "like"
			intervals [3898]:
				xmin = 1049.7335
				xmax = 1049.8935
				text = "oh"
			intervals [3899]:
				xmin = 1049.8935
				xmax = 1050.1035
				text = "i"
			intervals [3900]:
				xmin = 1050.1035
				xmax = 1050.1335
				text = "<unk>"
			intervals [3901]:
				xmin = 1050.1335
				xmax = 1050.4035
				text = "watch"
			intervals [3902]:
				xmin = 1050.4035
				xmax = 1050.5735
				text = "'em"
			intervals [3903]:
				xmin = 1050.5735
				xmax = 1050.8043
				text = ""
			intervals [3904]:
				xmin = 1050.8043
				xmax = 1050.9843
				text = "fo-"
			intervals [3905]:
				xmin = 1050.9843
				xmax = 1051.0943
				text = ""
			intervals [3906]:
				xmin = 1051.0943
				xmax = 1051.2243
				text = "f"
			intervals [3907]:
				xmin = 1051.2243
				xmax = 1051.3043
				text = ""
			intervals [3908]:
				xmin = 1051.3043
				xmax = 1051.4143
				text = "for"
			intervals [3909]:
				xmin = 1051.4143
				xmax = 1051.5743
				text = "this"
			intervals [3910]:
				xmin = 1051.5743
				xmax = 1052.1043
				text = "day"
			intervals [3911]:
				xmin = 1052.1043
				xmax = 1052.1343
				text = ""
			intervals [3912]:
				xmin = 1052.1343
				xmax = 1052.2743
				text = "and"
			intervals [3913]:
				xmin = 1052.2743
				xmax = 1052.3443
				text = "i"
			intervals [3914]:
				xmin = 1052.3443
				xmax = 1052.3743
				text = "<unk>"
			intervals [3915]:
				xmin = 1052.3743
				xmax = 1052.5243
				text = "watch"
			intervals [3916]:
				xmin = 1052.5243
				xmax = 1052.5843
				text = "'em"
			intervals [3917]:
				xmin = 1052.5843
				xmax = 1052.7143
				text = "for"
			intervals [3918]:
				xmin = 1052.7143
				xmax = 1052.9143
				text = "that"
			intervals [3919]:
				xmin = 1052.9143
				xmax = 1053.3543
				text = "day"
			intervals [3920]:
				xmin = 1053.3543
				xmax = 1053.4674
				text = ""
			intervals [3921]:
				xmin = 1053.4674
				xmax = 1053.6474
				text = "so"
			intervals [3922]:
				xmin = 1053.6474
				xmax = 1053.7174
				text = "it"
			intervals [3923]:
				xmin = 1053.7174
				xmax = 1053.9174
				text = "all"
			intervals [3924]:
				xmin = 1053.9174
				xmax = 1054.1574
				text = "worked"
			intervals [3925]:
				xmin = 1054.1574
				xmax = 1054.3774
				text = "out"
			intervals [3926]:
				xmin = 1054.3774
				xmax = 1054.4074
				text = ""
			intervals [3927]:
				xmin = 1054.4074
				xmax = 1054.5074
				text = "and"
			intervals [3928]:
				xmin = 1054.5074
				xmax = 1054.6474
				text = "i'm"
			intervals [3929]:
				xmin = 1054.6474
				xmax = 1054.876
				text = ""
			intervals [3930]:
				xmin = 1054.876
				xmax = 1055.276
				text = "graduating"
			intervals [3931]:
				xmin = 1055.276
				xmax = 1055.516
				text = "next"
			intervals [3932]:
				xmin = 1055.516
				xmax = 1055.676
				text = "year"
			intervals [3933]:
				xmin = 1055.676
				xmax = 1056.0046
				text = ""
			intervals [3934]:
				xmin = 1056.0046
				xmax = 1056.1546
				text = "so"
			intervals [3935]:
				xmin = 1056.1546
				xmax = 1057.0611
				text = ""
			intervals [3936]:
				xmin = 1057.0611
				xmax = 1057.5111
				text = "yes"
			intervals [3937]:
				xmin = 1057.5111
				xmax = 1057.5411
				text = ""
			intervals [3938]:
				xmin = 1057.5411
				xmax = 1057.8211
				text = "thank"
			intervals [3939]:
				xmin = 1057.8211
				xmax = 1058.0711
				text = "you"
			intervals [3940]:
				xmin = 1058.0711
				xmax = 1058.6478
				text = ""
			intervals [3941]:
				xmin = 1058.6478
				xmax = 1059.1678
				text = "um"
			intervals [3942]:
				xmin = 1059.1678
				xmax = 1059.4154
				text = ""
			intervals [3943]:
				xmin = 1059.4154
				xmax = 1059.8254
				text = "business"
			intervals [3944]:
				xmin = 1059.8254
				xmax = 1060.4554
				text = "administration"
			intervals [3945]:
				xmin = 1060.4554
				xmax = 1060.4854
				text = ""
			intervals [3946]:
				xmin = 1060.4854
				xmax = 1060.6054
				text = "with"
			intervals [3947]:
				xmin = 1060.6054
				xmax = 1060.8254
				text = "human"
			intervals [3948]:
				xmin = 1060.8254
				xmax = 1061.1554
				text = "resource"
			intervals [3949]:
				xmin = 1061.1554
				xmax = 1061.6554
				text = "management"
			intervals [3950]:
				xmin = 1061.6554
				xmax = 1061.8254
				text = "this"
			intervals [3951]:
				xmin = 1061.8254
				xmax = 1061.9454
				text = "is"
			intervals [3952]:
				xmin = 1061.9454
				xmax = 1062.2054
				text = "not"
			intervals [3953]:
				xmin = 1062.2054
				xmax = 1062.3054
				text = "what"
			intervals [3954]:
				xmin = 1062.3054
				xmax = 1062.3854
				text = "i"
			intervals [3955]:
				xmin = 1062.3854
				xmax = 1062.5854
				text = "wanna"
			intervals [3956]:
				xmin = 1062.5854
				xmax = 1062.7054
				text = "do"
			intervals [3957]:
				xmin = 1062.7054
				xmax = 1062.7954
				text = "with"
			intervals [3958]:
				xmin = 1062.7954
				xmax = 1062.8854
				text = "my"
			intervals [3959]:
				xmin = 1062.8854
				xmax = 1062.9154
				text = ""
			intervals [3960]:
				xmin = 1062.9154
				xmax = 1063.0854
				text = "life"
			intervals [3961]:
				xmin = 1063.0854
				xmax = 1063.1354
				text = ""
			intervals [3962]:
				xmin = 1063.1354
				xmax = 1063.3654
				text = "though"
			intervals [3963]:
				xmin = 1063.3654
				xmax = 1065.0092
				text = ""
			intervals [3964]:
				xmin = 1065.0092
				xmax = 1065.4292
				text = "so"
			intervals [3965]:
				xmin = 1065.4292
				xmax = 1065.4592
				text = ""
			intervals [3966]:
				xmin = 1065.4592
				xmax = 1065.5692
				text = "it"
			intervals [3967]:
				xmin = 1065.5692
				xmax = 1065.6992
				text = "was"
			intervals [3968]:
				xmin = 1065.6992
				xmax = 1065.8592
				text = "just"
			intervals [3969]:
				xmin = 1065.8592
				xmax = 1065.9792
				text = "one"
			intervals [3970]:
				xmin = 1065.9792
				xmax = 1066.0392
				text = "of"
			intervals [3971]:
				xmin = 1066.0392
				xmax = 1066.2692
				text = "those"
			intervals [3972]:
				xmin = 1066.2692
				xmax = 1066.4592
				text = "things"
			intervals [3973]:
				xmin = 1066.4592
				xmax = 1066.5292
				text = "i"
			intervals [3974]:
				xmin = 1066.5292
				xmax = 1066.6892
				text = "just"
			intervals [3975]:
				xmin = 1066.6892
				xmax = 1066.9392
				text = "needed"
			intervals [3976]:
				xmin = 1066.9392
				xmax = 1066.9992
				text = "to"
			intervals [3977]:
				xmin = 1066.9992
				xmax = 1067.0892
				text = "get"
			intervals [3978]:
				xmin = 1067.0892
				xmax = 1067.1492
				text = "in"
			intervals [3979]:
				xmin = 1067.1492
				xmax = 1067.4392
				text = "school"
			intervals [3980]:
				xmin = 1067.4392
				xmax = 1067.6092
				text = "just"
			intervals [3981]:
				xmin = 1067.6092
				xmax = 1068.2327
				text = ""
			intervals [3982]:
				xmin = 1068.2327
				xmax = 1068.3827
				text = "just"
			intervals [3983]:
				xmin = 1068.3827
				xmax = 1068.4127
				text = ""
			intervals [3984]:
				xmin = 1068.4127
				xmax = 1068.5627
				text = "needed"
			intervals [3985]:
				xmin = 1068.5627
				xmax = 1068.6227
				text = "to"
			intervals [3986]:
				xmin = 1068.6227
				xmax = 1068.6827
				text = "go"
			intervals [3987]:
				xmin = 1068.6827
				xmax = 1068.8427
				text = "get"
			intervals [3988]:
				xmin = 1068.8427
				xmax = 1068.8927
				text = "a"
			intervals [3989]:
				xmin = 1068.8927
				xmax = 1069.2627
				text = "bachelors"
			intervals [3990]:
				xmin = 1069.2627
				xmax = 1069.6733
				text = ""
			intervals [3991]:
				xmin = 1069.6733
				xmax = 1070.3633
				text = "now"
			intervals [3992]:
				xmin = 1070.3633
				xmax = 1070.4333
				text = "i"
			intervals [3993]:
				xmin = 1070.4333
				xmax = 1070.4633
				text = ""
			intervals [3994]:
				xmin = 1070.4633
				xmax = 1070.5833
				text = "think"
			intervals [3995]:
				xmin = 1070.5833
				xmax = 1070.6233
				text = "i"
			intervals [3996]:
				xmin = 1070.6233
				xmax = 1070.8133
				text = "wanna"
			intervals [3997]:
				xmin = 1070.8133
				xmax = 1070.9433
				text = "be"
			intervals [3998]:
				xmin = 1070.9433
				xmax = 1071.2833
				text = "interior"
			intervals [3999]:
				xmin = 1071.2833
				xmax = 1071.8033
				text = "decorator"
			intervals [4000]:
				xmin = 1071.8033
				xmax = 1071.9033
				text = "but"
			intervals [4001]:
				xmin = 1071.9033
				xmax = 1071.9633
				text = "it"
			intervals [4002]:
				xmin = 1071.9633
				xmax = 1072.0233
				text = "s"
			intervals [4003]:
				xmin = 1072.0233
				xmax = 1072.2033
				text = "just"
			intervals [4004]:
				xmin = 1072.2033
				xmax = 1072.4633
				text = "like"
			intervals [4005]:
				xmin = 1072.4633
				xmax = 1072.5133
				text = ""
			intervals [4006]:
				xmin = 1072.5133
				xmax = 1072.6833
				text = "that"
			intervals [4007]:
				xmin = 1072.6833
				xmax = 1072.7133
				text = "s"
			intervals [4008]:
				xmin = 1072.7133
				xmax = 1072.7433
				text = ""
			intervals [4009]:
				xmin = 1072.7433
				xmax = 1072.8533
				text = "my"
			intervals [4010]:
				xmin = 1072.8533
				xmax = 1072.9233
				text = ""
			intervals [4011]:
				xmin = 1072.9233
				xmax = 1073.1933
				text = "plan"
			intervals [4012]:
				xmin = 1073.1933
				xmax = 1073.2233
				text = ""
			intervals [4013]:
				xmin = 1073.2233
				xmax = 1073.4633
				text = "b"
			intervals [4014]:
				xmin = 1073.4633
				xmax = 1073.7233
				text = "like"
			intervals [4015]:
				xmin = 1073.7233
				xmax = 1074.0066
				text = ""
			intervals [4016]:
				xmin = 1074.0066
				xmax = 1074.3266
				text = "although"
			intervals [4017]:
				xmin = 1074.3266
				xmax = 1074.5708
				text = ""
			intervals [4018]:
				xmin = 1074.5708
				xmax = 1074.6508
				text = "n-"
			intervals [4019]:
				xmin = 1074.6508
				xmax = 1074.6808
				text = ""
			intervals [4020]:
				xmin = 1074.6808
				xmax = 1074.8608
				text = "no"
			intervals [4021]:
				xmin = 1074.8608
				xmax = 1074.9808
				text = "one"
			intervals [4022]:
				xmin = 1074.9808
				xmax = 1075.0908
				text = "can"
			intervals [4023]:
				xmin = 1075.0908
				xmax = 1075.2408
				text = "take"
			intervals [4024]:
				xmin = 1075.2408
				xmax = 1075.3108
				text = "my"
			intervals [4025]:
				xmin = 1075.3108
				xmax = 1075.8408
				text = "education"
			intervals [4026]:
				xmin = 1075.8408
				xmax = 1076.0108
				text = "away"
			intervals [4027]:
				xmin = 1076.0108
				xmax = 1076.1608
				text = "from"
			intervals [4028]:
				xmin = 1076.1608
				xmax = 1076.1908
				text = ""
			intervals [4029]:
				xmin = 1076.1908
				xmax = 1076.2808
				text = "me"
			intervals [4030]:
				xmin = 1076.2808
				xmax = 1076.4308
				text = "so"
			intervals [4031]:
				xmin = 1076.4308
				xmax = 1076.4608
				text = "i"
			intervals [4032]:
				xmin = 1076.4608
				xmax = 1076.5908
				text = "was"
			intervals [4033]:
				xmin = 1076.5908
				xmax = 1076.7608
				text = "just"
			intervals [4034]:
				xmin = 1076.7608
				xmax = 1077.0408
				text = "like"
			intervals [4035]:
				xmin = 1077.0408
				xmax = 1077.5214
				text = ""
			intervals [4036]:
				xmin = 1077.5214
				xmax = 1077.7814
				text = "okay"
			intervals [4037]:
				xmin = 1077.7814
				xmax = 1077.8414
				text = "i"
			intervals [4038]:
				xmin = 1077.8414
				xmax = 1077.9414
				text = "m"
			intervals [4039]:
				xmin = 1077.9414
				xmax = 1077.9714
				text = "a"
			intervals [4040]:
				xmin = 1077.9714
				xmax = 1078.1114
				text = "just"
			intervals [4041]:
				xmin = 1078.1114
				xmax = 1078.1514
				text = ""
			intervals [4042]:
				xmin = 1078.1514
				xmax = 1078.4014
				text = "go"
			intervals [4043]:
				xmin = 1078.4014
				xmax = 1078.5414
				text = "get"
			intervals [4044]:
				xmin = 1078.5414
				xmax = 1078.6014
				text = "a"
			intervals [4045]:
				xmin = 1078.6014
				xmax = 1078.9214
				text = "degree"
			intervals [4046]:
				xmin = 1078.9214
				xmax = 1079.0014
				text = "in"
			intervals [4047]:
				xmin = 1079.0014
				xmax = 1079.3914
				text = "something"
			intervals [4048]:
				xmin = 1079.3914
				xmax = 1079.8514
				text = "bam"
			intervals [4049]:
				xmin = 1079.8514
				xmax = 1080.3482
				text = ""
			intervals [4050]:
				xmin = 1080.3482
				xmax = 1080.6082
				text = "and"
			intervals [4051]:
				xmin = 1080.6082
				xmax = 1080.6582
				text = ""
			intervals [4052]:
				xmin = 1080.6582
				xmax = 1080.7682
				text = "that"
			intervals [4053]:
				xmin = 1080.7682
				xmax = 1080.8982
				text = ""
			intervals [4054]:
				xmin = 1080.8982
				xmax = 1080.9382
				text = "s"
			intervals [4055]:
				xmin = 1080.9382
				xmax = 1081.0582
				text = "it"
			intervals [4056]:
				xmin = 1081.0582
				xmax = 1086.869
				text = ""
			intervals [4057]:
				xmin = 1086.869
				xmax = 1087.479
				text = "mm-hm"
			intervals [4058]:
				xmin = 1087.479
				xmax = 1090.1517
				text = ""
			intervals [4059]:
				xmin = 1090.1517
				xmax = 1090.6117
				text = "right"
			intervals [4060]:
				xmin = 1090.6117
				xmax = 1094.5029
				text = ""
			intervals [4061]:
				xmin = 1094.5029
				xmax = 1095.0729
				text = "mm-hm"
			intervals [4062]:
				xmin = 1095.0729
				xmax = 1097.0321
				text = ""
			intervals [4063]:
				xmin = 1097.0321
				xmax = 1097.4021
				text = "right"
			intervals [4064]:
				xmin = 1097.4021
				xmax = 1100.727
				text = ""
			intervals [4065]:
				xmin = 1100.727
				xmax = 1100.867
				text = "no"
			intervals [4066]:
				xmin = 1100.867
				xmax = 1101.037
				text = "that"
			intervals [4067]:
				xmin = 1101.037
				xmax = 1101.557
				text = "was"
			intervals [4068]:
				xmin = 1101.557
				xmax = 1101.587
				text = ""
			intervals [4069]:
				xmin = 1101.587
				xmax = 1101.897
				text = "yeah"
			intervals [4070]:
				xmin = 1101.897
				xmax = 1101.987
				text = ""
			intervals [4071]:
				xmin = 1101.987
				xmax = 1102.167
				text = "that"
			intervals [4072]:
				xmin = 1102.167
				xmax = 1102.297
				text = "was"
			intervals [4073]:
				xmin = 1102.297
				xmax = 1102.397
				text = "one"
			intervals [4074]:
				xmin = 1102.397
				xmax = 1102.457
				text = "of"
			intervals [4075]:
				xmin = 1102.457
				xmax = 1102.517
				text = "the"
			intervals [4076]:
				xmin = 1102.517
				xmax = 1102.787
				text = "reasons"
			intervals [4077]:
				xmin = 1102.787
				xmax = 1103.017
				text = "why"
			intervals [4078]:
				xmin = 1103.017
				xmax = 1103.067
				text = "i"
			intervals [4079]:
				xmin = 1103.067
				xmax = 1103.487
				text = "didn't"
			intervals [4080]:
				xmin = 1103.487
				xmax = 1103.697
				text = "take"
			intervals [4081]:
				xmin = 1103.697
				xmax = 1104.117
				text = "school"
			intervals [4082]:
				xmin = 1104.117
				xmax = 1104.807
				text = "seriously"
			intervals [4083]:
				xmin = 1104.807
				xmax = 1104.837
				text = ""
			intervals [4084]:
				xmin = 1104.837
				xmax = 1104.997
				text = "at"
			intervals [4085]:
				xmin = 1104.997
				xmax = 1105.027
				text = ""
			intervals [4086]:
				xmin = 1105.027
				xmax = 1105.287
				text = "first"
			intervals [4087]:
				xmin = 1105.287
				xmax = 1105.507
				text = "because"
			intervals [4088]:
				xmin = 1105.507
				xmax = 1105.567
				text = "it"
			intervals [4089]:
				xmin = 1105.567
				xmax = 1105.617
				text = "s"
			intervals [4090]:
				xmin = 1105.617
				xmax = 1105.867
				text = "like"
			intervals [4091]:
				xmin = 1105.867
				xmax = 1106.2696
				text = ""
			intervals [4092]:
				xmin = 1106.2696
				xmax = 1106.3596
				text = "i"
			intervals [4093]:
				xmin = 1106.3596
				xmax = 1106.5496
				text = "didn't"
			intervals [4094]:
				xmin = 1106.5496
				xmax = 1106.6796
				text = "wanna"
			intervals [4095]:
				xmin = 1106.6796
				xmax = 1106.7096
				text = ""
			intervals [4096]:
				xmin = 1106.7096
				xmax = 1106.7896
				text = "go"
			intervals [4097]:
				xmin = 1106.7896
				xmax = 1106.8696
				text = "to"
			intervals [4098]:
				xmin = 1106.8696
				xmax = 1106.8996
				text = ""
			intervals [4099]:
				xmin = 1106.8996
				xmax = 1107.1396
				text = "school"
			intervals [4100]:
				xmin = 1107.1396
				xmax = 1107.2896
				text = "for"
			intervals [4101]:
				xmin = 1107.2896
				xmax = 1107.3796
				text = ""
			intervals [4102]:
				xmin = 1107.3796
				xmax = 1107.6296
				text = "four"
			intervals [4103]:
				xmin = 1107.6296
				xmax = 1108.1196
				text = "years"
			intervals [4104]:
				xmin = 1108.1196
				xmax = 1108.4996
				text = "and"
			intervals [4105]:
				xmin = 1108.4996
				xmax = 1108.6359
				text = ""
			intervals [4106]:
				xmin = 1108.6359
				xmax = 1108.7259
				text = "it"
			intervals [4107]:
				xmin = 1108.7259
				xmax = 1108.7659
				text = "s"
			intervals [4108]:
				xmin = 1108.7659
				xmax = 1108.9459
				text = "not"
			intervals [4109]:
				xmin = 1108.9459
				xmax = 1108.9759
				text = ""
			intervals [4110]:
				xmin = 1108.9759
				xmax = 1109.3059
				text = "something"
			intervals [4111]:
				xmin = 1109.3059
				xmax = 1109.4359
				text = "that"
			intervals [4112]:
				xmin = 1109.4359
				xmax = 1109.5459
				text = "i"
			intervals [4113]:
				xmin = 1109.5459
				xmax = 1109.8559
				text = "really"
			intervals [4114]:
				xmin = 1109.8559
				xmax = 1110.1459
				text = "wanted"
			intervals [4115]:
				xmin = 1110.1459
				xmax = 1110.3059
				text = "to"
			intervals [4116]:
				xmin = 1110.3059
				xmax = 1110.3359
				text = ""
			intervals [4117]:
				xmin = 1110.3359
				xmax = 1110.4359
				text = "do"
			intervals [4118]:
				xmin = 1110.4359
				xmax = 1110.8659
				text = "so"
			intervals [4119]:
				xmin = 1110.8659
				xmax = 1111.0159
				text = ""
			intervals [4120]:
				xmin = 1111.0159
				xmax = 1111.1059
				text = "it"
			intervals [4121]:
				xmin = 1111.1059
				xmax = 1111.2159
				text = "was"
			intervals [4122]:
				xmin = 1111.2159
				xmax = 1111.3059
				text = "just"
			intervals [4123]:
				xmin = 1111.3059
				xmax = 1111.4359
				text = "like"
			intervals [4124]:
				xmin = 1111.4359
				xmax = 1111.4659
				text = ""
			intervals [4125]:
				xmin = 1111.4659
				xmax = 1111.7159
				text = "until"
			intervals [4126]:
				xmin = 1111.7159
				xmax = 1111.8059
				text = "i"
			intervals [4127]:
				xmin = 1111.8059
				xmax = 1112.0159
				text = "found"
			intervals [4128]:
				xmin = 1112.0159
				xmax = 1112.1059
				text = "out"
			intervals [4129]:
				xmin = 1112.1059
				xmax = 1112.2259
				text = "what"
			intervals [4130]:
				xmin = 1112.2259
				xmax = 1112.2859
				text = "i"
			intervals [4131]:
				xmin = 1112.2859
				xmax = 1112.4559
				text = "really"
			intervals [4132]:
				xmin = 1112.4559
				xmax = 1112.6059
				text = "wanted"
			intervals [4133]:
				xmin = 1112.6059
				xmax = 1112.6659
				text = "to"
			intervals [4134]:
				xmin = 1112.6659
				xmax = 1112.7359
				text = "do"
			intervals [4135]:
				xmin = 1112.7359
				xmax = 1112.8259
				text = "then"
			intervals [4136]:
				xmin = 1112.8259
				xmax = 1112.8559
				text = ""
			intervals [4137]:
				xmin = 1112.8559
				xmax = 1112.9259
				text = "now"
			intervals [4138]:
				xmin = 1112.9259
				xmax = 1113.0059
				text = "i'm"
			intervals [4139]:
				xmin = 1113.0059
				xmax = 1113.0359
				text = ""
			intervals [4140]:
				xmin = 1113.0359
				xmax = 1113.1559
				text = "not"
			intervals [4141]:
				xmin = 1113.1559
				xmax = 1113.2759
				text = "going"
			intervals [4142]:
				xmin = 1113.2759
				xmax = 1113.3559
				text = "to"
			intervals [4143]:
				xmin = 1113.3559
				xmax = 1113.5059
				text = ""
			intervals [4144]:
				xmin = 1113.5059
				xmax = 1113.8259
				text = "school"
			intervals [4145]:
				xmin = 1113.8259
				xmax = 1113.9659
				text = ""
			intervals [4146]:
				xmin = 1113.9659
				xmax = 1114.2059
				text = "so"
			intervals [4147]:
				xmin = 1114.2059
				xmax = 1118.0095
				text = ""
			intervals [4148]:
				xmin = 1118.0095
				xmax = 1118.9695
				text = "um"
			intervals [4149]:
				xmin = 1118.9695
				xmax = 1119.9636
				text = ""
			intervals [4150]:
				xmin = 1119.9636
				xmax = 1120.1936
				text = "it"
			intervals [4151]:
				xmin = 1120.1936
				xmax = 1120.3536
				text = "s"
			intervals [4152]:
				xmin = 1120.3536
				xmax = 1120.640
				text = ""
			intervals [4153]:
				xmin = 1120.640
				xmax = 1120.850
				text = "i've"
			intervals [4154]:
				xmin = 1120.850
				xmax = 1120.980
				text = "been"
			intervals [4155]:
				xmin = 1120.980
				xmax = 1121.080
				text = "in"
			intervals [4156]:
				xmin = 1121.080
				xmax = 1121.300
				text = "school"
			intervals [4157]:
				xmin = 1121.300
				xmax = 1121.530
				text = "since"
			intervals [4158]:
				xmin = 1121.530
				xmax = 1121.630
				text = "two"
			intervals [4159]:
				xmin = 1121.630
				xmax = 1121.970
				text = "thousand"
			intervals [4160]:
				xmin = 1121.970
				xmax = 1122.730
				text = "twelve"
			intervals [4161]:
				xmin = 1122.730
				xmax = 1122.790
				text = ""
			intervals [4162]:
				xmin = 1122.790
				xmax = 1123.130
				text = "and"
			intervals [4163]:
				xmin = 1123.130
				xmax = 1123.390
				text = "i've"
			intervals [4164]:
				xmin = 1123.390
				xmax = 1123.690
				text = "never"
			intervals [4165]:
				xmin = 1123.690
				xmax = 1123.960
				text = "taken"
			intervals [4166]:
				xmin = 1123.960
				xmax = 1124.070
				text = "a"
			intervals [4167]:
				xmin = 1124.070
				xmax = 1124.260
				text = "break"
			intervals [4168]:
				xmin = 1124.260
				xmax = 1124.370
				text = ""
			intervals [4169]:
				xmin = 1124.370
				xmax = 1124.600
				text = "like"
			intervals [4170]:
				xmin = 1124.600
				xmax = 1125.1732
				text = ""
			intervals [4171]:
				xmin = 1125.1732
				xmax = 1125.4832
				text = "going"
			intervals [4172]:
				xmin = 1125.4832
				xmax = 1125.6132
				text = "on"
			intervals [4173]:
				xmin = 1125.6132
				xmax = 1125.6832
				text = ""
			intervals [4174]:
				xmin = 1125.6832
				xmax = 1126.0332
				text = "every"
			intervals [4175]:
				xmin = 1126.0332
				xmax = 1126.6632
				text = "semester"
			intervals [4176]:
				xmin = 1126.6632
				xmax = 1127.1662
				text = ""
			intervals [4177]:
				xmin = 1127.1662
				xmax = 1127.7162
				text = "um"
			intervals [4178]:
				xmin = 1127.7162
				xmax = 1128.8449
				text = ""
			intervals [4179]:
				xmin = 1128.8449
				xmax = 1129.0849
				text = "it"
			intervals [4180]:
				xmin = 1129.0849
				xmax = 1129.1549
				text = ""
			intervals [4181]:
				xmin = 1129.1549
				xmax = 1129.2849
				text = "in"
			intervals [4182]:
				xmin = 1129.2849
				xmax = 1129.3849
				text = "the"
			intervals [4183]:
				xmin = 1129.3849
				xmax = 1129.8149
				text = "beginning"
			intervals [4184]:
				xmin = 1129.8149
				xmax = 1129.9749
				text = "str-"
			intervals [4185]:
				xmin = 1129.9749
				xmax = 1130.0249
				text = ""
			intervals [4186]:
				xmin = 1130.0249
				xmax = 1130.1449
				text = "it"
			intervals [4187]:
				xmin = 1130.1449
				xmax = 1130.2549
				text = "was"
			intervals [4188]:
				xmin = 1130.2549
				xmax = 1130.7149
				text = "stressful"
			intervals [4189]:
				xmin = 1130.7149
				xmax = 1130.8449
				text = "but"
			intervals [4190]:
				xmin = 1130.8449
				xmax = 1130.9149
				text = "it"
			intervals [4191]:
				xmin = 1130.9149
				xmax = 1130.9949
				text = "s"
			intervals [4192]:
				xmin = 1130.9949
				xmax = 1131.1649
				text = "like"
			intervals [4193]:
				xmin = 1131.1649
				xmax = 1131.5149
				text = "now"
			intervals [4194]:
				xmin = 1131.5149
				xmax = 1131.5449
				text = ""
			intervals [4195]:
				xmin = 1131.5449
				xmax = 1131.6449
				text = "a"
			intervals [4196]:
				xmin = 1131.6449
				xmax = 1131.9549
				text = "part"
			intervals [4197]:
				xmin = 1131.9549
				xmax = 1132.0649
				text = "of"
			intervals [4198]:
				xmin = 1132.0649
				xmax = 1132.1049
				text = ""
			intervals [4199]:
				xmin = 1132.1049
				xmax = 1132.4349
				text = "me"
			intervals [4200]:
				xmin = 1132.4349
				xmax = 1132.6349
				text = "like"
			intervals [4201]:
				xmin = 1132.6349
				xmax = 1133.3543
				text = ""
			intervals [4202]:
				xmin = 1133.3543
				xmax = 1133.5443
				text = "like"
			intervals [4203]:
				xmin = 1133.5443
				xmax = 1133.6243
				text = "i'm"
			intervals [4204]:
				xmin = 1133.6243
				xmax = 1133.8143
				text = "not"
			intervals [4205]:
				xmin = 1133.8143
				xmax = 1133.9343
				text = "going"
			intervals [4206]:
				xmin = 1133.9343
				xmax = 1133.9943
				text = "to"
			intervals [4207]:
				xmin = 1133.9943
				xmax = 1134.2243
				text = "school"
			intervals [4208]:
				xmin = 1134.2243
				xmax = 1134.4643
				text = "this"
			intervals [4209]:
				xmin = 1134.4643
				xmax = 1134.7543
				text = "summer"
			intervals [4210]:
				xmin = 1134.7543
				xmax = 1134.9343
				text = "and"
			intervals [4211]:
				xmin = 1134.9343
				xmax = 1135.0243
				text = "i"
			intervals [4212]:
				xmin = 1135.0243
				xmax = 1135.3143
				text = "feel"
			intervals [4213]:
				xmin = 1135.3143
				xmax = 1135.4943
				text = "like"
			intervals [4214]:
				xmin = 1135.4943
				xmax = 1135.5543
				text = "a"
			intervals [4215]:
				xmin = 1135.5543
				xmax = 1136.1543
				text = "loser"
			intervals [4216]:
				xmin = 1136.1543
				xmax = 1136.4943
				text = "like"
			intervals [4217]:
				xmin = 1136.4943
				xmax = 1136.5243
				text = ""
			intervals [4218]:
				xmin = 1136.5243
				xmax = 1136.6443
				text = "why"
			intervals [4219]:
				xmin = 1136.6443
				xmax = 1136.8343
				text = "am"
			intervals [4220]:
				xmin = 1136.8343
				xmax = 1136.9443
				text = "i"
			intervals [4221]:
				xmin = 1136.9443
				xmax = 1137.2043
				text = "n-"
			intervals [4222]:
				xmin = 1137.2043
				xmax = 1137.2343
				text = ""
			intervals [4223]:
				xmin = 1137.2343
				xmax = 1137.6343
				text = "<unk>"
			intervals [4224]:
				xmin = 1137.6343
				xmax = 1138.3638
				text = ""
			intervals [4225]:
				xmin = 1138.3638
				xmax = 1138.4638
				text = "i"
			intervals [4226]:
				xmin = 1138.4638
				xmax = 1138.5838
				text = "don't"
			intervals [4227]:
				xmin = 1138.5838
				xmax = 1138.7438
				text = "know"
			intervals [4228]:
				xmin = 1138.7438
				xmax = 1138.9138
				text = "what"
			intervals [4229]:
				xmin = 1138.9138
				xmax = 1139.0338
				text = "i'm"
			intervals [4230]:
				xmin = 1139.0338
				xmax = 1139.2338
				text = "gonna"
			intervals [4231]:
				xmin = 1139.2338
				xmax = 1139.3038
				text = "do"
			intervals [4232]:
				xmin = 1139.3038
				xmax = 1139.3938
				text = "with"
			intervals [4233]:
				xmin = 1139.3938
				xmax = 1140.1538
				text = "myself"
			intervals [4234]:
				xmin = 1140.1538
				xmax = 1140.4568
				text = ""
			intervals [4235]:
				xmin = 1140.4568
				xmax = 1140.6268
				text = "and"
			intervals [4236]:
				xmin = 1140.6268
				xmax = 1140.8568
				text = "then"
			intervals [4237]:
				xmin = 1140.8568
				xmax = 1140.9868
				text = ""
			intervals [4238]:
				xmin = 1140.9868
				xmax = 1141.0868
				text = "i"
			intervals [4239]:
				xmin = 1141.0868
				xmax = 1141.1768
				text = "was"
			intervals [4240]:
				xmin = 1141.1768
				xmax = 1141.3768
				text = "talking"
			intervals [4241]:
				xmin = 1141.3768
				xmax = 1141.4568
				text = "to"
			intervals [4242]:
				xmin = 1141.4568
				xmax = 1141.5768
				text = "my"
			intervals [4243]:
				xmin = 1141.5768
				xmax = 1141.8068
				text = "sister"
			intervals [4244]:
				xmin = 1141.8068
				xmax = 1141.8768
				text = "my"
			intervals [4245]:
				xmin = 1141.8768
				xmax = 1142.0968
				text = "sister"
			intervals [4246]:
				xmin = 1142.0968
				xmax = 1142.2068
				text = "said"
			intervals [4247]:
				xmin = 1142.2068
				xmax = 1142.4268
				text = "no"
			intervals [4248]:
				xmin = 1142.4268
				xmax = 1142.7168
				text = "maybe"
			intervals [4249]:
				xmin = 1142.7168
				xmax = 1143.0168
				text = "you"
			intervals [4250]:
				xmin = 1143.0168
				xmax = 1143.0468
				text = ""
			intervals [4251]:
				xmin = 1143.0468
				xmax = 1143.4168
				text = "maybe"
			intervals [4252]:
				xmin = 1143.4168
				xmax = 1143.5268
				text = "you"
			intervals [4253]:
				xmin = 1143.5268
				xmax = 1143.7968
				text = "needed"
			intervals [4254]:
				xmin = 1143.7968
				xmax = 1143.9968
				text = "this"
			intervals [4255]:
				xmin = 1143.9968
				xmax = 1144.2568
				text = "break"
			intervals [4256]:
				xmin = 1144.2568
				xmax = 1144.3068
				text = ""
			intervals [4257]:
				xmin = 1144.3068
				xmax = 1144.5068
				text = "but"
			intervals [4258]:
				xmin = 1144.5068
				xmax = 1144.6868
				text = "only"
			intervals [4259]:
				xmin = 1144.6868
				xmax = 1144.8568
				text = "reason"
			intervals [4260]:
				xmin = 1144.8568
				xmax = 1144.9168
				text = "i'm"
			intervals [4261]:
				xmin = 1144.9168
				xmax = 1145.2068
				text = "not"
			intervals [4262]:
				xmin = 1145.2068
				xmax = 1145.3568
				text = "going"
			intervals [4263]:
				xmin = 1145.3568
				xmax = 1145.4168
				text = "to"
			intervals [4264]:
				xmin = 1145.4168
				xmax = 1145.6168
				text = "school"
			intervals [4265]:
				xmin = 1145.6168
				xmax = 1145.6468
				text = ""
			intervals [4266]:
				xmin = 1145.6468
				xmax = 1145.8468
				text = "this"
			intervals [4267]:
				xmin = 1145.8468
				xmax = 1145.8768
				text = ""
			intervals [4268]:
				xmin = 1145.8768
				xmax = 1146.1068
				text = "summer"
			intervals [4269]:
				xmin = 1146.1068
				xmax = 1146.1368
				text = ""
			intervals [4270]:
				xmin = 1146.1368
				xmax = 1146.4068
				text = "because"
			intervals [4271]:
				xmin = 1146.4068
				xmax = 1146.5668
				text = "they"
			intervals [4272]:
				xmin = 1146.5668
				xmax = 1146.7368
				text = "had"
			intervals [4273]:
				xmin = 1146.7368
				xmax = 1146.8868
				text = "no"
			intervals [4274]:
				xmin = 1146.8868
				xmax = 1146.9168
				text = ""
			intervals [4275]:
				xmin = 1146.9168
				xmax = 1147.4368
				text = "classes"
			intervals [4276]:
				xmin = 1147.4368
				xmax = 1147.4668
				text = ""
			intervals [4277]:
				xmin = 1147.4668
				xmax = 1147.6368
				text = "that"
			intervals [4278]:
				xmin = 1147.6368
				xmax = 1147.7168
				text = "i"
			intervals [4279]:
				xmin = 1147.7168
				xmax = 1147.7468
				text = ""
			intervals [4280]:
				xmin = 1147.7468
				xmax = 1148.1068
				text = "need"
			intervals [4281]:
				xmin = 1148.1068
				xmax = 1148.547
				text = ""
			intervals [4282]:
				xmin = 1148.547
				xmax = 1148.747
				text = "so"
			intervals [4283]:
				xmin = 1148.747
				xmax = 1148.917
				text = "they're"
			intervals [4284]:
				xmin = 1148.917
				xmax = 1149.157
				text = "like"
			intervals [4285]:
				xmin = 1149.157
				xmax = 1149.227
				text = "you"
			intervals [4286]:
				xmin = 1149.227
				xmax = 1149.377
				text = "know"
			intervals [4287]:
				xmin = 1149.377
				xmax = 1149.517
				text = "we"
			intervals [4288]:
				xmin = 1149.517
				xmax = 1149.547
				text = ""
			intervals [4289]:
				xmin = 1149.547
				xmax = 1149.717
				text = "have"
			intervals [4290]:
				xmin = 1149.717
				xmax = 1149.817
				text = "no"
			intervals [4291]:
				xmin = 1149.817
				xmax = 1150.097
				text = "classes"
			intervals [4292]:
				xmin = 1150.097
				xmax = 1150.227
				text = "for"
			intervals [4293]:
				xmin = 1150.227
				xmax = 1150.317
				text = "you"
			intervals [4294]:
				xmin = 1150.317
				xmax = 1150.447
				text = "this"
			intervals [4295]:
				xmin = 1150.447
				xmax = 1150.477
				text = ""
			intervals [4296]:
				xmin = 1150.477
				xmax = 1150.897
				text = "summer"
			intervals [4297]:
				xmin = 1150.897
				xmax = 1151.087
				text = ""
			intervals [4298]:
				xmin = 1151.087
				xmax = 1151.227
				text = "that"
			intervals [4299]:
				xmin = 1151.227
				xmax = 1151.267
				text = "s"
			intervals [4300]:
				xmin = 1151.267
				xmax = 1151.337
				text = "the"
			intervals [4301]:
				xmin = 1151.337
				xmax = 1151.367
				text = ""
			intervals [4302]:
				xmin = 1151.367
				xmax = 1151.537
				text = "only"
			intervals [4303]:
				xmin = 1151.537
				xmax = 1151.667
				text = "thing"
			intervals [4304]:
				xmin = 1151.667
				xmax = 1151.697
				text = ""
			intervals [4305]:
				xmin = 1151.697
				xmax = 1151.757
				text = "you"
			intervals [4306]:
				xmin = 1151.757
				xmax = 1151.867
				text = "can"
			intervals [4307]:
				xmin = 1151.867
				xmax = 1152.087
				text = "do"
			intervals [4308]:
				xmin = 1152.087
				xmax = 1152.247
				text = "is"
			intervals [4309]:
				xmin = 1152.247
				xmax = 1152.427
				text = "sit"
			intervals [4310]:
				xmin = 1152.427
				xmax = 1152.587
				text = "out"
			intervals [4311]:
				xmin = 1152.587
				xmax = 1152.617
				text = ""
			intervals [4312]:
				xmin = 1152.617
				xmax = 1152.777
				text = "until"
			intervals [4313]:
				xmin = 1152.777
				xmax = 1152.817
				text = ""
			intervals [4314]:
				xmin = 1152.817
				xmax = 1153.067
				text = "fall"
			intervals [4315]:
				xmin = 1153.067
				xmax = 1153.097
				text = ""
			intervals [4316]:
				xmin = 1153.097
				xmax = 1153.527
				text = "semester"
			intervals [4317]:
				xmin = 1153.527
				xmax = 1154.0295
				text = ""
			intervals [4318]:
				xmin = 1154.0295
				xmax = 1154.2095
				text = "so"
			intervals [4319]:
				xmin = 1154.2095
				xmax = 1154.2895
				text = "it"
			intervals [4320]:
				xmin = 1154.2895
				xmax = 1154.3495
				text = "s"
			intervals [4321]:
				xmin = 1154.3495
				xmax = 1154.5095
				text = "like"
			intervals [4322]:
				xmin = 1154.5095
				xmax = 1154.5795
				text = "i"
			intervals [4323]:
				xmin = 1154.5795
				xmax = 1154.7295
				text = "won't"
			intervals [4324]:
				xmin = 1154.7295
				xmax = 1154.7895
				text = "be"
			intervals [4325]:
				xmin = 1154.7895
				xmax = 1154.8195
				text = ""
			intervals [4326]:
				xmin = 1154.8195
				xmax = 1155.0895
				text = "working"
			intervals [4327]:
				xmin = 1155.0895
				xmax = 1155.2195
				text = "this"
			intervals [4328]:
				xmin = 1155.2195
				xmax = 1155.2495
				text = ""
			intervals [4329]:
				xmin = 1155.2495
				xmax = 1155.7195
				text = "summer"
			intervals [4330]:
				xmin = 1155.7195
				xmax = 1155.7695
				text = "i"
			intervals [4331]:
				xmin = 1155.7695
				xmax = 1155.9795
				text = "won't"
			intervals [4332]:
				xmin = 1155.9795
				xmax = 1156.1295
				text = "be"
			intervals [4333]:
				xmin = 1156.1295
				xmax = 1156.1595
				text = ""
			intervals [4334]:
				xmin = 1156.1595
				xmax = 1156.3095
				text = "in"
			intervals [4335]:
				xmin = 1156.3095
				xmax = 1156.7095
				text = "school"
			intervals [4336]:
				xmin = 1156.7095
				xmax = 1156.7795
				text = "and"
			intervals [4337]:
				xmin = 1156.7795
				xmax = 1156.8395
				text = "it"
			intervals [4338]:
				xmin = 1156.8395
				xmax = 1156.8695
				text = "s"
			intervals [4339]:
				xmin = 1156.8695
				xmax = 1156.9695
				text = "just"
			intervals [4340]:
				xmin = 1156.9695
				xmax = 1157.1795
				text = "like"
			intervals [4341]:
				xmin = 1157.1795
				xmax = 1157.2295
				text = "i"
			intervals [4342]:
				xmin = 1157.2295
				xmax = 1157.4795
				text = "haven't"
			intervals [4343]:
				xmin = 1157.4795
				xmax = 1157.6395
				text = "done"
			intervals [4344]:
				xmin = 1157.6395
				xmax = 1157.7695
				text = "that"
			intervals [4345]:
				xmin = 1157.7695
				xmax = 1157.7995
				text = ""
			intervals [4346]:
				xmin = 1157.7995
				xmax = 1157.9395
				text = "in"
			intervals [4347]:
				xmin = 1157.9395
				xmax = 1157.9695
				text = ""
			intervals [4348]:
				xmin = 1157.9695
				xmax = 1158.3095
				text = "so"
			intervals [4349]:
				xmin = 1158.3095
				xmax = 1158.6295
				text = "long"
			intervals [4350]:
				xmin = 1158.6295
				xmax = 1158.6595
				text = ""
			intervals [4351]:
				xmin = 1158.6595
				xmax = 1158.9095
				text = "like"
			intervals [4352]:
				xmin = 1158.9095
				xmax = 1158.9695
				text = ""
			intervals [4353]:
				xmin = 1158.9695
				xmax = 1159.1195
				text = "what"
			intervals [4354]:
				xmin = 1159.1195
				xmax = 1159.2295
				text = "am"
			intervals [4355]:
				xmin = 1159.2295
				xmax = 1159.2595
				text = "i"
			intervals [4356]:
				xmin = 1159.2595
				xmax = 1159.2895
				text = ""
			intervals [4357]:
				xmin = 1159.2895
				xmax = 1159.4195
				text = "gonna"
			intervals [4358]:
				xmin = 1159.4195
				xmax = 1159.5395
				text = "be"
			intervals [4359]:
				xmin = 1159.5395
				xmax = 1159.8495
				text = "doing"
			intervals [4360]:
				xmin = 1159.8495
				xmax = 1162.640
				text = ""
			intervals [4361]:
				xmin = 1162.640
				xmax = 1162.830
				text = "i'm"
			intervals [4362]:
				xmin = 1162.830
				xmax = 1163.020
				text = "just"
			intervals [4363]:
				xmin = 1163.020
				xmax = 1163.150
				text = "one"
			intervals [4364]:
				xmin = 1163.150
				xmax = 1163.210
				text = "of"
			intervals [4365]:
				xmin = 1163.210
				xmax = 1163.420
				text = "those"
			intervals [4366]:
				xmin = 1163.420
				xmax = 1163.960
				text = "constructive"
			intervals [4367]:
				xmin = 1163.960
				xmax = 1164.010
				text = ""
			intervals [4368]:
				xmin = 1164.010
				xmax = 1164.420
				text = "people"
			intervals [4369]:
				xmin = 1164.420
				xmax = 1164.600
				text = "like"
			intervals [4370]:
				xmin = 1164.600
				xmax = 1164.670
				text = "i"
			intervals [4371]:
				xmin = 1164.670
				xmax = 1164.920
				text = "have"
			intervals [4372]:
				xmin = 1164.920
				xmax = 1164.980
				text = "to"
			intervals [4373]:
				xmin = 1164.980
				xmax = 1165.130
				text = "be"
			intervals [4374]:
				xmin = 1165.130
				xmax = 1165.410
				text = "doing"
			intervals [4375]:
				xmin = 1165.410
				xmax = 1165.990
				text = "something"
			intervals [4376]:
				xmin = 1165.990
				xmax = 1166.1336
				text = ""
			intervals [4377]:
				xmin = 1166.1336
				xmax = 1166.3236
				text = "i"
			intervals [4378]:
				xmin = 1166.3236
				xmax = 1166.4136
				text = "have"
			intervals [4379]:
				xmin = 1166.4136
				xmax = 1166.4736
				text = "to"
			intervals [4380]:
				xmin = 1166.4736
				xmax = 1166.5836
				text = "be"
			intervals [4381]:
				xmin = 1166.5836
				xmax = 1166.8736
				text = "doing"
			intervals [4382]:
				xmin = 1166.8736
				xmax = 1167.3736
				text = "something"
			intervals [4383]:
				xmin = 1167.3736
				xmax = 1167.4036
				text = ""
			intervals [4384]:
				xmin = 1167.4036
				xmax = 1167.6936
				text = "like"
			intervals [4385]:
				xmin = 1167.6936
				xmax = 1167.7436
				text = ""
			intervals [4386]:
				xmin = 1167.7436
				xmax = 1168.0636
				text = "so"
			intervals [4387]:
				xmin = 1168.0636
				xmax = 1169.6064
				text = ""
			intervals [4388]:
				xmin = 1169.6064
				xmax = 1169.7164
				text = "in"
			intervals [4389]:
				xmin = 1169.7164
				xmax = 1170.0964
				text = "july"
			intervals [4390]:
				xmin = 1170.0964
				xmax = 1171.4893
				text = ""
			intervals [4391]:
				xmin = 1171.4893
				xmax = 1172.0393
				text = "fifteenth"
			intervals [4392]:
				xmin = 1172.0393
				xmax = 1173.1432
				text = ""
			intervals [4393]:
				xmin = 1173.1432
				xmax = 1173.8832
				text = "<unk>"
			intervals [4394]:
				xmin = 1173.8832
				xmax = 1174.2758
				text = ""
			intervals [4395]:
				xmin = 1174.2758
				xmax = 1174.5258
				text = "oh"
			intervals [4396]:
				xmin = 1174.5258
				xmax = 1174.8958
				text = "yeah"
			intervals [4397]:
				xmin = 1174.8958
				xmax = 1175.2362
				text = ""
			intervals [4398]:
				xmin = 1175.2362
				xmax = 1175.3962
				text = "when"
			intervals [4399]:
				xmin = 1175.3962
				xmax = 1175.5162
				text = "your"
			intervals [4400]:
				xmin = 1175.5162
				xmax = 1175.7862
				text = "birthday"
			intervals [4401]:
				xmin = 1175.7862
				xmax = 1175.9362
				text = "at"
			intervals [4402]:
				xmin = 1175.9362
				xmax = 1177.8174
				text = ""
			intervals [4403]:
				xmin = 1177.8174
				xmax = 1178.5274
				text = "yeah"
			intervals [4404]:
				xmin = 1178.5274
				xmax = 1180.4319
				text = ""
			intervals [4405]:
				xmin = 1180.4319
				xmax = 1180.6019
				text = "what"
			intervals [4406]:
				xmin = 1180.6019
				xmax = 1180.7319
				text = "s"
			intervals [4407]:
				xmin = 1180.7319
				xmax = 1180.7619
				text = ""
			intervals [4408]:
				xmin = 1180.7619
				xmax = 1180.8719
				text = "what"
			intervals [4409]:
				xmin = 1180.8719
				xmax = 1181.1419
				text = "sign"
			intervals [4410]:
				xmin = 1181.1419
				xmax = 1181.2019
				text = "is"
			intervals [4411]:
				xmin = 1181.2019
				xmax = 1181.2319
				text = ""
			intervals [4412]:
				xmin = 1181.2319
				xmax = 1181.4419
				text = "that"
			intervals [4413]:
				xmin = 1181.4419
				xmax = 1182.5308
				text = ""
			intervals [4414]:
				xmin = 1182.5308
				xmax = 1182.7608
				text = "le"
			intervals [4415]:
				xmin = 1182.7608
				xmax = 1183.2208
				text = "oh"
			intervals [4416]:
				xmin = 1183.2208
				xmax = 1185.0612
				text = ""
			intervals [4417]:
				xmin = 1185.0612
				xmax = 1185.1512
				text = "here"
			intervals [4418]:
				xmin = 1185.1512
				xmax = 1185.2112
				text = "we"
			intervals [4419]:
				xmin = 1185.2112
				xmax = 1185.3512
				text = "go"
			intervals [4420]:
				xmin = 1185.3512
				xmax = 1185.3812
				text = ""
			intervals [4421]:
				xmin = 1185.3812
				xmax = 1185.5512
				text = "she"
			intervals [4422]:
				xmin = 1185.5512
				xmax = 1185.8712
				text = "ain't"
			intervals [4423]:
				xmin = 1185.8712
				xmax = 1186.0012
				text = "she"
			intervals [4424]:
				xmin = 1186.0012
				xmax = 1186.1812
				text = "ain't"
			intervals [4425]:
				xmin = 1186.1812
				xmax = 1186.2112
				text = ""
			intervals [4426]:
				xmin = 1186.2112
				xmax = 1186.6112
				text = "rdx"
			intervals [4427]:
				xmin = 1186.6112
				xmax = 1186.6412
				text = "s"
			intervals [4428]:
				xmin = 1186.6412
				xmax = 1186.9012
				text = "yet"
			intervals [4429]:
				xmin = 1186.9012
				xmax = 1187.8445
				text = ""
			intervals [4430]:
				xmin = 1187.8445
				xmax = 1188.3345
				text = "mm"
			intervals [4431]:
				xmin = 1188.3345
				xmax = 1191.9516
				text = ""
			intervals [4432]:
				xmin = 1191.9516
				xmax = 1192.3216
				text = "oh"
			intervals [4433]:
				xmin = 1192.3216
				xmax = 1205.8245
				text = ""
			intervals [4434]:
				xmin = 1205.8245
				xmax = 1206.0545
				text = "so"
			intervals [4435]:
				xmin = 1206.0545
				xmax = 1206.0845
				text = "i"
			intervals [4436]:
				xmin = 1206.0845
				xmax = 1206.9145
				text = "was"
			intervals [4437]:
				xmin = 1206.9145
				xmax = 1207.2245
				text = ""
			intervals [4438]:
				xmin = 1207.2245
				xmax = 1207.5145
				text = "dating"
			intervals [4439]:
				xmin = 1207.5145
				xmax = 1207.7145
				text = "this"
			intervals [4440]:
				xmin = 1207.7145
				xmax = 1207.7445
				text = ""
			intervals [4441]:
				xmin = 1207.7445
				xmax = 1208.4245
				text = "guy"
			intervals [4442]:
				xmin = 1208.4245
				xmax = 1209.5767
				text = ""
			intervals [4443]:
				xmin = 1209.5767
				xmax = 1210.1567
				text = "for"
			intervals [4444]:
				xmin = 1210.1567
				xmax = 1210.2167
				text = ""
			intervals [4445]:
				xmin = 1210.2167
				xmax = 1210.7967
				text = "seven"
			intervals [4446]:
				xmin = 1210.7967
				xmax = 1211.5867
				text = "months"
			intervals [4447]:
				xmin = 1211.5867
				xmax = 1213.2751
				text = ""
			intervals [4448]:
				xmin = 1213.2751
				xmax = 1213.5251
				text = "in"
			intervals [4449]:
				xmin = 1213.5251
				xmax = 1213.7051
				text = "two"
			intervals [4450]:
				xmin = 1213.7051
				xmax = 1214.1051
				text = "thousand"
			intervals [4451]:
				xmin = 1214.1051
				xmax = 1214.1551
				text = ""
			intervals [4452]:
				xmin = 1214.1551
				xmax = 1215.1051
				text = "fourteen"
			intervals [4453]:
				xmin = 1215.1051
				xmax = 1215.6675
				text = ""
			intervals [4454]:
				xmin = 1215.6675
				xmax = 1215.8675
				text = "and"
			intervals [4455]:
				xmin = 1215.8675
				xmax = 1216.0175
				text = "he"
			intervals [4456]:
				xmin = 1216.0175
				xmax = 1216.1975
				text = "was"
			intervals [4457]:
				xmin = 1216.1975
				xmax = 1216.4075
				text = "like"
			intervals [4458]:
				xmin = 1216.4075
				xmax = 1216.6575
				text = "very"
			intervals [4459]:
				xmin = 1216.6575
				xmax = 1216.8975
				text = "like"
			intervals [4460]:
				xmin = 1216.8975
				xmax = 1216.9375
				text = ""
			intervals [4461]:
				xmin = 1216.9375
				xmax = 1217.3875
				text = "verbally"
			intervals [4462]:
				xmin = 1217.3875
				xmax = 1217.9475
				text = "abusive"
			intervals [4463]:
				xmin = 1217.9475
				xmax = 1217.9775
				text = ""
			intervals [4464]:
				xmin = 1217.9775
				xmax = 1218.3675
				text = "like"
			intervals [4465]:
				xmin = 1218.3675
				xmax = 1218.3975
				text = ""
			intervals [4466]:
				xmin = 1218.3975
				xmax = 1218.5875
				text = "he"
			intervals [4467]:
				xmin = 1218.5875
				xmax = 1218.8875
				text = ""
			intervals [4468]:
				xmin = 1218.8875
				xmax = 1218.9775
				text = "would"
			intervals [4469]:
				xmin = 1218.9775
				xmax = 1219.0175
				text = ""
			intervals [4470]:
				xmin = 1219.0175
				xmax = 1219.0775
				text = "be"
			intervals [4471]:
				xmin = 1219.0775
				xmax = 1219.2375
				text = "like"
			intervals [4472]:
				xmin = 1219.2375
				xmax = 1219.3575
				text = "oh"
			intervals [4473]:
				xmin = 1219.3575
				xmax = 1219.5175
				text = "you're"
			intervals [4474]:
				xmin = 1219.5175
				xmax = 1219.6975
				text = "not"
			intervals [4475]:
				xmin = 1219.6975
				xmax = 1220.0675
				text = "pretty"
			intervals [4476]:
				xmin = 1220.0675
				xmax = 1220.4975
				text = "you're"
			intervals [4477]:
				xmin = 1220.4975
				xmax = 1220.7475
				text = "this"
			intervals [4478]:
				xmin = 1220.7475
				xmax = 1220.7775
				text = ""
			intervals [4479]:
				xmin = 1220.7775
				xmax = 1221.3375
				text = "that"
			intervals [4480]:
				xmin = 1221.3375
				xmax = 1221.7355
				text = ""
			intervals [4481]:
				xmin = 1221.7355
				xmax = 1221.9655
				text = "and"
			intervals [4482]:
				xmin = 1221.9655
				xmax = 1222.0955
				text = "all"
			intervals [4483]:
				xmin = 1222.0955
				xmax = 1222.4755
				text = "that"
			intervals [4484]:
				xmin = 1222.4755
				xmax = 1222.5055
				text = ""
			intervals [4485]:
				xmin = 1222.5055
				xmax = 1223.0655
				text = "so"
			intervals [4486]:
				xmin = 1223.0655
				xmax = 1223.6284
				text = ""
			intervals [4487]:
				xmin = 1223.6284
				xmax = 1223.7684
				text = "i"
			intervals [4488]:
				xmin = 1223.7684
				xmax = 1223.9084
				text = "just"
			intervals [4489]:
				xmin = 1223.9084
				xmax = 1223.9984
				text = "knew"
			intervals [4490]:
				xmin = 1223.9984
				xmax = 1224.1384
				text = "that"
			intervals [4491]:
				xmin = 1224.1384
				xmax = 1224.5584
				text = "relationship"
			intervals [4492]:
				xmin = 1224.5584
				xmax = 1224.7984
				text = "wasn't"
			intervals [4493]:
				xmin = 1224.7984
				xmax = 1224.9684
				text = "work"
			intervals [4494]:
				xmin = 1224.9684
				xmax = 1225.0584
				text = "but"
			intervals [4495]:
				xmin = 1225.0584
				xmax = 1225.1484
				text = "it"
			intervals [4496]:
				xmin = 1225.1484
				xmax = 1225.2384
				text = "was"
			intervals [4497]:
				xmin = 1225.2384
				xmax = 1225.3584
				text = "just"
			intervals [4498]:
				xmin = 1225.3584
				xmax = 1225.5084
				text = "like"
			intervals [4499]:
				xmin = 1225.5084
				xmax = 1225.5384
				text = ""
			intervals [4500]:
				xmin = 1225.5384
				xmax = 1225.6284
				text = "one"
			intervals [4501]:
				xmin = 1225.6284
				xmax = 1225.6884
				text = "of"
			intervals [4502]:
				xmin = 1225.6884
				xmax = 1225.8584
				text = "those"
			intervals [4503]:
				xmin = 1225.8584
				xmax = 1225.8884
				text = ""
			intervals [4504]:
				xmin = 1225.8884
				xmax = 1226.2184
				text = "convenient"
			intervals [4505]:
				xmin = 1226.2184
				xmax = 1226.4584
				text = "things"
			intervals [4506]:
				xmin = 1226.4584
				xmax = 1226.7584
				text = "okay"
			intervals [4507]:
				xmin = 1226.7584
				xmax = 1226.9584
				text = "he"
			intervals [4508]:
				xmin = 1226.9584
				xmax = 1227.0284
				text = "s"
			intervals [4509]:
				xmin = 1227.0284
				xmax = 1227.1884
				text = "here"
			intervals [4510]:
				xmin = 1227.1884
				xmax = 1227.2584
				text = "for"
			intervals [4511]:
				xmin = 1227.2584
				xmax = 1227.3484
				text = "my"
			intervals [4512]:
				xmin = 1227.3484
				xmax = 1227.5384
				text = "rent"
			intervals [4513]:
				xmin = 1227.5384
				xmax = 1228.1437
				text = ""
			intervals [4514]:
				xmin = 1228.1437
				xmax = 1228.3037
				text = "just"
			intervals [4515]:
				xmin = 1228.3037
				xmax = 1228.4537
				text = "gonna"
			intervals [4516]:
				xmin = 1228.4537
				xmax = 1228.7137
				text = "enjoy"
			intervals [4517]:
				xmin = 1228.7137
				xmax = 1229.1237
				text = "it"
			intervals [4518]:
				xmin = 1229.1237
				xmax = 1229.4423
				text = ""
			intervals [4519]:
				xmin = 1229.4423
				xmax = 1229.5623
				text = "and"
			intervals [4520]:
				xmin = 1229.5623
				xmax = 1229.6923
				text = "then"
			intervals [4521]:
				xmin = 1229.6923
				xmax = 1229.8123
				text = "go"
			intervals [4522]:
				xmin = 1229.8123
				xmax = 1229.9923
				text = "from"
			intervals [4523]:
				xmin = 1229.9923
				xmax = 1230.2923
				text = "there"
			intervals [4524]:
				xmin = 1230.2923
				xmax = 1231.0331
				text = ""
			intervals [4525]:
				xmin = 1231.0331
				xmax = 1231.2631
				text = "we"
			intervals [4526]:
				xmin = 1231.2631
				xmax = 1231.4231
				text = "had"
			intervals [4527]:
				xmin = 1231.4231
				xmax = 1231.7231
				text = "all"
			intervals [4528]:
				xmin = 1231.7231
				xmax = 1231.8431
				text = "had"
			intervals [4529]:
				xmin = 1231.8431
				xmax = 1231.9231
				text = "a"
			intervals [4530]:
				xmin = 1231.9231
				xmax = 1232.3331
				text = "falling"
			intervals [4531]:
				xmin = 1232.3331
				xmax = 1232.6131
				text = "out"
			intervals [4532]:
				xmin = 1232.6131
				xmax = 1233.9496
				text = ""
			intervals [4533]:
				xmin = 1233.9496
				xmax = 1234.2596
				text = "um"
			intervals [4534]:
				xmin = 1234.2596
				xmax = 1234.2896
				text = ""
			intervals [4535]:
				xmin = 1234.2896
				xmax = 1234.7696
				text = "after"
			intervals [4536]:
				xmin = 1234.7696
				xmax = 1235.0996
				text = "rdx"
			intervals [4537]:
				xmin = 1235.0996
				xmax = 1235.3596
				text = "passed"
			intervals [4538]:
				xmin = 1235.3596
				xmax = 1235.7396
				text = "away"
			intervals [4539]:
				xmin = 1235.7396
				xmax = 1236.0406
				text = ""
			intervals [4540]:
				xmin = 1236.0406
				xmax = 1236.6106
				text = "um"
			intervals [4541]:
				xmin = 1236.6106
				xmax = 1236.6406
				text = ""
			intervals [4542]:
				xmin = 1236.6406
				xmax = 1236.7306
				text = "i"
			intervals [4543]:
				xmin = 1236.7306
				xmax = 1236.9506
				text = "don't"
			intervals [4544]:
				xmin = 1236.9506
				xmax = 1237.1106
				text = "know"
			intervals [4545]:
				xmin = 1237.1106
				xmax = 1237.2406
				text = "what"
			intervals [4546]:
				xmin = 1237.2406
				xmax = 1237.3206
				text = "the"
			intervals [4547]:
				xmin = 1237.3206
				xmax = 1237.6906
				text = "falling"
			intervals [4548]:
				xmin = 1237.6906
				xmax = 1237.8206
				text = "out"
			intervals [4549]:
				xmin = 1237.8206
				xmax = 1237.9306
				text = "was"
			intervals [4550]:
				xmin = 1237.9306
				xmax = 1238.2706
				text = "for"
			intervals [4551]:
				xmin = 1238.2706
				xmax = 1238.6106
				text = "but"
			intervals [4552]:
				xmin = 1238.6106
				xmax = 1238.7071
				text = ""
			intervals [4553]:
				xmin = 1238.7071
				xmax = 1238.8971
				text = "we"
			intervals [4554]:
				xmin = 1238.8971
				xmax = 1239.3171
				text = "decided"
			intervals [4555]:
				xmin = 1239.3171
				xmax = 1239.4071
				text = "to"
			intervals [4556]:
				xmin = 1239.4071
				xmax = 1239.5771
				text = "go"
			intervals [4557]:
				xmin = 1239.5771
				xmax = 1239.7971
				text = "out"
			intervals [4558]:
				xmin = 1239.7971
				xmax = 1239.8271
				text = ""
			intervals [4559]:
				xmin = 1239.8271
				xmax = 1239.9071
				text = "to"
			intervals [4560]:
				xmin = 1239.9071
				xmax = 1239.9371
				text = ""
			intervals [4561]:
				xmin = 1239.9371
				xmax = 1240.0571
				text = "the"
			intervals [4562]:
				xmin = 1240.0571
				xmax = 1240.5371
				text = "bar"
			intervals [4563]:
				xmin = 1240.5371
				xmax = 1240.732
				text = ""
			intervals [4564]:
				xmin = 1240.732
				xmax = 1240.872
				text = "on"
			intervals [4565]:
				xmin = 1240.872
				xmax = 1241.092
				text = "h"
			intervals [4566]:
				xmin = 1241.092
				xmax = 1241.542
				text = "street"
			intervals [4567]:
				xmin = 1241.542
				xmax = 1241.9045
				text = ""
			intervals [4568]:
				xmin = 1241.9045
				xmax = 1242.0945
				text = "at"
			intervals [4569]:
				xmin = 1242.0945
				xmax = 1242.5545
				text = "kong"
			intervals [4570]:
				xmin = 1242.5545
				xmax = 1242.6345
				text = "s"
			intervals [4571]:
				xmin = 1242.6345
				xmax = 1242.7545
				text = "so"
			intervals [4572]:
				xmin = 1242.7545
				xmax = 1242.8145
				text = "it"
			intervals [4573]:
				xmin = 1242.8145
				xmax = 1242.9445
				text = "was"
			intervals [4574]:
				xmin = 1242.9445
				xmax = 1242.9745
				text = ""
			intervals [4575]:
				xmin = 1242.9745
				xmax = 1243.2645
				text = "me"
			intervals [4576]:
				xmin = 1243.2645
				xmax = 1243.9345
				text = "rdx"
			intervals [4577]:
				xmin = 1243.9345
				xmax = 1244.2896
				text = ""
			intervals [4578]:
				xmin = 1244.2896
				xmax = 1245.1196
				text = "rdx-"
			intervals [4579]:
				xmin = 1245.1196
				xmax = 1245.7996
				text = ""
			intervals [4580]:
				xmin = 1245.7996
				xmax = 1245.9496
				text = "that"
			intervals [4581]:
				xmin = 1245.9496
				xmax = 1246.0396
				text = "was"
			intervals [4582]:
				xmin = 1246.0396
				xmax = 1246.1596
				text = "it"
			intervals [4583]:
				xmin = 1246.1596
				xmax = 1246.3896
				text = "right"
			intervals [4584]:
				xmin = 1246.3896
				xmax = 1246.652
				text = ""
			intervals [4585]:
				xmin = 1246.652
				xmax = 1246.762
				text = "and"
			intervals [4586]:
				xmin = 1246.762
				xmax = 1247.242
				text = "rdx"
			intervals [4587]:
				xmin = 1247.242
				xmax = 1247.9526
				text = ""
			intervals [4588]:
				xmin = 1247.9526
				xmax = 1248.2826
				text = "and"
			intervals [4589]:
				xmin = 1248.2826
				xmax = 1248.7026
				text = "so"
			intervals [4590]:
				xmin = 1248.7026
				xmax = 1248.9326
				text = "i"
			intervals [4591]:
				xmin = 1248.9326
				xmax = 1249.2926
				text = "kept"
			intervals [4592]:
				xmin = 1249.2926
				xmax = 1249.3226
				text = ""
			intervals [4593]:
				xmin = 1249.3226
				xmax = 1249.5726
				text = "feeling"
			intervals [4594]:
				xmin = 1249.5726
				xmax = 1249.7526
				text = "this"
			intervals [4595]:
				xmin = 1249.7526
				xmax = 1250.0126
				text = "boy"
			intervals [4596]:
				xmin = 1250.0126
				xmax = 1250.2226
				text = "like"
			intervals [4597]:
				xmin = 1250.2226
				xmax = 1250.4026
				text = "look"
			intervals [4598]:
				xmin = 1250.4026
				xmax = 1250.4326
				text = ""
			intervals [4599]:
				xmin = 1250.4326
				xmax = 1250.7226
				text = "at"
			intervals [4600]:
				xmin = 1250.7226
				xmax = 1250.8226
				text = "him"
			intervals [4601]:
				xmin = 1250.8226
				xmax = 1251.0326
				text = "he"
			intervals [4602]:
				xmin = 1251.0326
				xmax = 1251.1326
				text = "s"
			intervals [4603]:
				xmin = 1251.1326
				xmax = 1252.6226
				text = "<unk>"
			intervals [4604]:
				xmin = 1252.6226
				xmax = 1253.4436
				text = ""
			intervals [4605]:
				xmin = 1253.4436
				xmax = 1254.8536
				text = "<unk>"
			intervals [4606]:
				xmin = 1254.8536
				xmax = 1256.469
				text = ""
			intervals [4607]:
				xmin = 1256.469
				xmax = 1257.159
				text = "<unk>"
			intervals [4608]:
				xmin = 1257.159
				xmax = 1257.7615
				text = ""
			intervals [4609]:
				xmin = 1257.7615
				xmax = 1258.2315
				text = "so"
			intervals [4610]:
				xmin = 1258.2315
				xmax = 1258.4415
				text = ""
			intervals [4611]:
				xmin = 1258.4415
				xmax = 1258.6715
				text = "we"
			intervals [4612]:
				xmin = 1258.6715
				xmax = 1258.8515
				text = ""
			intervals [4613]:
				xmin = 1258.8515
				xmax = 1259.4115
				text = "rdx"
			intervals [4614]:
				xmin = 1259.4115
				xmax = 1259.5215
				text = "the"
			intervals [4615]:
				xmin = 1259.5215
				xmax = 1259.6815
				text = "one"
			intervals [4616]:
				xmin = 1259.6815
				xmax = 1259.7815
				text = "you"
			intervals [4617]:
				xmin = 1259.7815
				xmax = 1259.9115
				text = "gonna"
			intervals [4618]:
				xmin = 1259.9115
				xmax = 1260.1815
				text = "meet"
			intervals [4619]:
				xmin = 1260.1815
				xmax = 1260.420
				text = ""
			intervals [4620]:
				xmin = 1260.420
				xmax = 1260.640
				text = "she"
			intervals [4621]:
				xmin = 1260.640
				xmax = 1260.760
				text = "s"
			intervals [4622]:
				xmin = 1260.760
				xmax = 1261.290
				text = "like"
			intervals [4623]:
				xmin = 1261.290
				xmax = 1261.3764
				text = ""
			intervals [4624]:
				xmin = 1261.3764
				xmax = 1261.6164
				text = "she"
			intervals [4625]:
				xmin = 1261.6164
				xmax = 1261.7464
				text = "was"
			intervals [4626]:
				xmin = 1261.7464
				xmax = 1261.9364
				text = "like"
			intervals [4627]:
				xmin = 1261.9364
				xmax = 1261.9864
				text = ""
			intervals [4628]:
				xmin = 1261.9864
				xmax = 1262.3164
				text = "kirking"
			intervals [4629]:
				xmin = 1262.3164
				xmax = 1262.5264
				text = "off"
			intervals [4630]:
				xmin = 1262.5264
				xmax = 1262.5564
				text = "i"
			intervals [4631]:
				xmin = 1262.5564
				xmax = 1262.7564
				text = "don't"
			intervals [4632]:
				xmin = 1262.7564
				xmax = 1262.9464
				text = "even"
			intervals [4633]:
				xmin = 1262.9464
				xmax = 1263.0964
				text = "know"
			intervals [4634]:
				xmin = 1263.0964
				xmax = 1263.2364
				text = "what"
			intervals [4635]:
				xmin = 1263.2364
				xmax = 1263.3564
				text = "she"
			intervals [4636]:
				xmin = 1263.3564
				xmax = 1263.4464
				text = "was"
			intervals [4637]:
				xmin = 1263.4464
				xmax = 1263.4764
				text = ""
			intervals [4638]:
				xmin = 1263.4764
				xmax = 1263.7864
				text = "kirking"
			intervals [4639]:
				xmin = 1263.7864
				xmax = 1263.9964
				text = "off"
			intervals [4640]:
				xmin = 1263.9964
				xmax = 1264.4064
				text = "on"
			intervals [4641]:
				xmin = 1264.4064
				xmax = 1264.700
				text = ""
			intervals [4642]:
				xmin = 1264.700
				xmax = 1264.810
				text = "the"
			intervals [4643]:
				xmin = 1264.810
				xmax = 1265.260
				text = "bartender"
			intervals [4644]:
				xmin = 1265.260
				xmax = 1265.430
				text = "was"
			intervals [4645]:
				xmin = 1265.430
				xmax = 1265.630
				text = "really"
			intervals [4646]:
				xmin = 1265.630
				xmax = 1265.950
				text = "nice"
			intervals [4647]:
				xmin = 1265.950
				xmax = 1266.010
				text = "he"
			intervals [4648]:
				xmin = 1266.010
				xmax = 1266.040
				text = ""
			intervals [4649]:
				xmin = 1266.040
				xmax = 1266.180
				text = "was"
			intervals [4650]:
				xmin = 1266.180
				xmax = 1266.330
				text = "paying"
			intervals [4651]:
				xmin = 1266.330
				xmax = 1266.370
				text = ""
			intervals [4652]:
				xmin = 1266.370
				xmax = 1266.430
				text = "for"
			intervals [4653]:
				xmin = 1266.430
				xmax = 1266.550
				text = "the"
			intervals [4654]:
				xmin = 1266.550
				xmax = 1267.120
				text = "shots"
			intervals [4655]:
				xmin = 1267.120
				xmax = 1267.230
				text = "it"
			intervals [4656]:
				xmin = 1267.230
				xmax = 1267.340
				text = "was"
			intervals [4657]:
				xmin = 1267.340
				xmax = 1267.530
				text = "just"
			intervals [4658]:
				xmin = 1267.530
				xmax = 1268.030
				text = "wonderful"
			intervals [4659]:
				xmin = 1268.030
				xmax = 1268.533
				text = ""
			intervals [4660]:
				xmin = 1268.533
				xmax = 1268.683
				text = "so"
			intervals [4661]:
				xmin = 1268.683
				xmax = 1268.783
				text = "i"
			intervals [4662]:
				xmin = 1268.783
				xmax = 1268.973
				text = "see"
			intervals [4663]:
				xmin = 1268.973
				xmax = 1269.073
				text = "the"
			intervals [4664]:
				xmin = 1269.073
				xmax = 1269.353
				text = "guy"
			intervals [4665]:
				xmin = 1269.353
				xmax = 1269.383
				text = ""
			intervals [4666]:
				xmin = 1269.383
				xmax = 1269.563
				text = "walk"
			intervals [4667]:
				xmin = 1269.563
				xmax = 1269.593
				text = ""
			intervals [4668]:
				xmin = 1269.593
				xmax = 1270.153
				text = "in"
			intervals [4669]:
				xmin = 1270.153
				xmax = 1270.6339
				text = ""
			intervals [4670]:
				xmin = 1270.6339
				xmax = 1270.7639
				text = "like"
			intervals [4671]:
				xmin = 1270.7639
				xmax = 1270.9039
				text = "oh"
			intervals [4672]:
				xmin = 1270.9039
				xmax = 1270.9639
				text = "he"
			intervals [4673]:
				xmin = 1270.9639
				xmax = 1271.1139
				text = "s"
			intervals [4674]:
				xmin = 1271.1139
				xmax = 1271.1439
				text = ""
			intervals [4675]:
				xmin = 1271.1439
				xmax = 1271.6239
				text = "cute"
			intervals [4676]:
				xmin = 1271.6239
				xmax = 1271.7739
				text = "so"
			intervals [4677]:
				xmin = 1271.7739
				xmax = 1272.0039
				text = "but"
			intervals [4678]:
				xmin = 1272.0039
				xmax = 1272.2939
				text = "once"
			intervals [4679]:
				xmin = 1272.2939
				xmax = 1272.3639
				text = "he"
			intervals [4680]:
				xmin = 1272.3639
				xmax = 1272.6339
				text = "sit"
			intervals [4681]:
				xmin = 1272.6339
				xmax = 1273.1139
				text = "down"
			intervals [4682]:
				xmin = 1273.1139
				xmax = 1273.1439
				text = ""
			intervals [4683]:
				xmin = 1273.1439
				xmax = 1273.3639
				text = "i'm"
			intervals [4684]:
				xmin = 1273.3639
				xmax = 1273.5639
				text = "like"
			intervals [4685]:
				xmin = 1273.5639
				xmax = 1273.5939
				text = ""
			intervals [4686]:
				xmin = 1273.5939
				xmax = 1273.7839
				text = "i"
			intervals [4687]:
				xmin = 1273.7839
				xmax = 1273.8139
				text = ""
			intervals [4688]:
				xmin = 1273.8139
				xmax = 1273.9039
				text = "see"
			intervals [4689]:
				xmin = 1273.9039
				xmax = 1274.0139
				text = "him"
			intervals [4690]:
				xmin = 1274.0139
				xmax = 1274.0839
				text = "out"
			intervals [4691]:
				xmin = 1274.0839
				xmax = 1274.1439
				text = "of"
			intervals [4692]:
				xmin = 1274.1439
				xmax = 1274.2439
				text = "my"
			intervals [4693]:
				xmin = 1274.2439
				xmax = 1274.3239
				text = ""
			intervals [4694]:
				xmin = 1274.3239
				xmax = 1274.5039
				text = "corner"
			intervals [4695]:
				xmin = 1274.5039
				xmax = 1274.5639
				text = "of"
			intervals [4696]:
				xmin = 1274.5639
				xmax = 1274.8639
				text = "my"
			intervals [4697]:
				xmin = 1274.8639
				xmax = 1274.9939
				text = "eye"
			intervals [4698]:
				xmin = 1274.9939
				xmax = 1275.8476
				text = ""
			intervals [4699]:
				xmin = 1275.8476
				xmax = 1275.9876
				text = "<unk>"
			intervals [4700]:
				xmin = 1275.9876
				xmax = 1276.2076
				text = "and"
			intervals [4701]:
				xmin = 1276.2076
				xmax = 1276.4576
				text = "so"
			intervals [4702]:
				xmin = 1276.4576
				xmax = 1276.5676
				text = "i"
			intervals [4703]:
				xmin = 1276.5676
				xmax = 1276.6876
				text = "don't"
			intervals [4704]:
				xmin = 1276.6876
				xmax = 1276.7876
				text = "know"
			intervals [4705]:
				xmin = 1276.7876
				xmax = 1276.8676
				text = "if"
			intervals [4706]:
				xmin = 1276.8676
				xmax = 1276.9976
				text = "he"
			intervals [4707]:
				xmin = 1276.9976
				xmax = 1277.2376
				text = "aks"
			intervals [4708]:
				xmin = 1277.2376
				xmax = 1277.3076
				text = "us"
			intervals [4709]:
				xmin = 1277.3076
				xmax = 1277.3376
				text = ""
			intervals [4710]:
				xmin = 1277.3376
				xmax = 1277.4876
				text = "what"
			intervals [4711]:
				xmin = 1277.4876
				xmax = 1277.5976
				text = "we"
			intervals [4712]:
				xmin = 1277.5976
				xmax = 1277.9376
				text = "drinking"
			intervals [4713]:
				xmin = 1277.9376
				xmax = 1278.1476
				text = "or"
			intervals [4714]:
				xmin = 1278.1476
				xmax = 1278.2676
				text = "did"
			intervals [4715]:
				xmin = 1278.2676
				xmax = 1278.3876
				text = "we"
			intervals [4716]:
				xmin = 1278.3876
				xmax = 1278.5676
				text = "aks"
			intervals [4717]:
				xmin = 1278.5676
				xmax = 1278.6776
				text = "him"
			intervals [4718]:
				xmin = 1278.6776
				xmax = 1278.7976
				text = "what"
			intervals [4719]:
				xmin = 1278.7976
				xmax = 1278.8676
				text = "he"
			intervals [4720]:
				xmin = 1278.8676
				xmax = 1279.3476
				text = "drinking"
			intervals [4721]:
				xmin = 1279.3476
				xmax = 1280.1068
				text = ""
			intervals [4722]:
				xmin = 1280.1068
				xmax = 1280.1968
				text = "but"
			intervals [4723]:
				xmin = 1280.1968
				xmax = 1280.2868
				text = "it"
			intervals [4724]:
				xmin = 1280.2868
				xmax = 1280.3968
				text = "was"
			intervals [4725]:
				xmin = 1280.3968
				xmax = 1280.5868
				text = "like"
			intervals [4726]:
				xmin = 1280.5868
				xmax = 1280.9011
				text = ""
			intervals [4727]:
				xmin = 1280.9011
				xmax = 1281.0811
				text = "and"
			intervals [4728]:
				xmin = 1281.0811
				xmax = 1281.2111
				text = "he"
			intervals [4729]:
				xmin = 1281.2111
				xmax = 1281.3011
				text = "was"
			intervals [4730]:
				xmin = 1281.3011
				xmax = 1281.4311
				text = "like"
			intervals [4731]:
				xmin = 1281.4311
				xmax = 1281.5811
				text = "all"
			intervals [4732]:
				xmin = 1281.5811
				xmax = 1281.6511
				text = "i"
			intervals [4733]:
				xmin = 1281.6511
				xmax = 1281.8511
				text = "drink"
			intervals [4734]:
				xmin = 1281.8511
				xmax = 1281.8811
				text = ""
			intervals [4735]:
				xmin = 1281.8811
				xmax = 1281.9811
				text = "is"
			intervals [4736]:
				xmin = 1281.9811
				xmax = 1282.0311
				text = ""
			intervals [4737]:
				xmin = 1282.0311
				xmax = 1282.5911
				text = "patron"
			intervals [4738]:
				xmin = 1282.5911
				xmax = 1282.6911
				text = "and"
			intervals [4739]:
				xmin = 1282.6911
				xmax = 1282.7311
				text = "i"
			intervals [4740]:
				xmin = 1282.7311
				xmax = 1282.8911
				text = "was"
			intervals [4741]:
				xmin = 1282.8911
				xmax = 1283.0011
				text = "like"
			intervals [4742]:
				xmin = 1283.0011
				xmax = 1283.5111
				text = "okay"
			intervals [4743]:
				xmin = 1283.5111
				xmax = 1283.5411
				text = ""
			intervals [4744]:
				xmin = 1283.5411
				xmax = 1283.8311
				text = "well"
			intervals [4745]:
				xmin = 1283.8311
				xmax = 1284.352
				text = ""
			intervals [4746]:
				xmin = 1284.352
				xmax = 1284.632
				text = "we"
			intervals [4747]:
				xmin = 1284.632
				xmax = 1284.662
				text = ""
			intervals [4748]:
				xmin = 1284.662
				xmax = 1284.832
				text = "you"
			intervals [4749]:
				xmin = 1284.832
				xmax = 1285.182
				text = "know"
			intervals [4750]:
				xmin = 1285.182
				xmax = 1285.422
				text = "let"
			intervals [4751]:
				xmin = 1285.422
				xmax = 1285.542
				text = "us"
			intervals [4752]:
				xmin = 1285.542
				xmax = 1285.642
				text = "get"
			intervals [4753]:
				xmin = 1285.642
				xmax = 1285.712
				text = "a"
			intervals [4754]:
				xmin = 1285.712
				xmax = 1285.882
				text = "shot"
			intervals [4755]:
				xmin = 1285.882
				xmax = 1285.972
				text = "of"
			intervals [4756]:
				xmin = 1285.972
				xmax = 1286.502
				text = "patron"
			intervals [4757]:
				xmin = 1286.502
				xmax = 1286.645
				text = ""
			intervals [4758]:
				xmin = 1286.645
				xmax = 1286.765
				text = "you"
			intervals [4759]:
				xmin = 1286.765
				xmax = 1286.995
				text = "know"
			intervals [4760]:
				xmin = 1286.995
				xmax = 1287.055
				text = ""
			intervals [4761]:
				xmin = 1287.055
				xmax = 1287.415
				text = "yeah"
			intervals [4762]:
				xmin = 1287.415
				xmax = 1287.475
				text = ""
			intervals [4763]:
				xmin = 1287.475
				xmax = 1287.775
				text = "so"
			intervals [4764]:
				xmin = 1287.775
				xmax = 1288.786
				text = ""
			intervals [4765]:
				xmin = 1288.786
				xmax = 1288.896
				text = "i"
			intervals [4766]:
				xmin = 1288.896
				xmax = 1289.086
				text = "don't"
			intervals [4767]:
				xmin = 1289.086
				xmax = 1289.276
				text = "and"
			intervals [4768]:
				xmin = 1289.276
				xmax = 1289.466
				text = "then"
			intervals [4769]:
				xmin = 1289.466
				xmax = 1289.736
				text = "he"
			intervals [4770]:
				xmin = 1289.736
				xmax = 1289.836
				text = "was"
			intervals [4771]:
				xmin = 1289.836
				xmax = 1289.986
				text = "there"
			intervals [4772]:
				xmin = 1289.986
				xmax = 1290.076
				text = "with"
			intervals [4773]:
				xmin = 1290.076
				xmax = 1290.236
				text = "his"
			intervals [4774]:
				xmin = 1290.236
				xmax = 1290.806
				text = "sister"
			intervals [4775]:
				xmin = 1290.806
				xmax = 1290.836
				text = ""
			intervals [4776]:
				xmin = 1290.836
				xmax = 1291.046
				text = "and"
			intervals [4777]:
				xmin = 1291.046
				xmax = 1291.096
				text = "i"
			intervals [4778]:
				xmin = 1291.096
				xmax = 1291.286
				text = "think"
			intervals [4779]:
				xmin = 1291.286
				xmax = 1291.396
				text = "his"
			intervals [4780]:
				xmin = 1291.396
				xmax = 1291.426
				text = ""
			intervals [4781]:
				xmin = 1291.426
				xmax = 1291.656
				text = "sister"
			intervals [4782]:
				xmin = 1291.656
				xmax = 1291.776
				text = "was"
			intervals [4783]:
				xmin = 1291.776
				xmax = 1292.066
				text = "like"
			intervals [4784]:
				xmin = 1292.066
				xmax = 1292.286
				text = "my"
			intervals [4785]:
				xmin = 1292.286
				xmax = 1292.526
				text = "brother"
			intervals [4786]:
				xmin = 1292.526
				xmax = 1292.766
				text = "like"
			intervals [4787]:
				xmin = 1292.766
				xmax = 1292.9732
				text = ""
			intervals [4788]:
				xmin = 1292.9732
				xmax = 1293.4432
				text = "something"
			intervals [4789]:
				xmin = 1293.4432
				xmax = 1293.9132
				text = "happened"
			intervals [4790]:
				xmin = 1293.9132
				xmax = 1294.4132
				text = "basically"
			intervals [4791]:
				xmin = 1294.4132
				xmax = 1295.8537
				text = ""
			intervals [4792]:
				xmin = 1295.8537
				xmax = 1296.0837
				text = "no"
			intervals [4793]:
				xmin = 1296.0837
				xmax = 1296.2037
				text = "i"
			intervals [4794]:
				xmin = 1296.2037
				xmax = 1296.4537
				text = "got"
			intervals [4795]:
				xmin = 1296.4537
				xmax = 1296.6837
				text = "up"
			intervals [4796]:
				xmin = 1296.6837
				xmax = 1297.0137
				text = "honey"
			intervals [4797]:
				xmin = 1297.0137
				xmax = 1298.0888
				text = ""
			intervals [4798]:
				xmin = 1298.0888
				xmax = 1299.4888
				text = "<unk>"
			intervals [4799]:
				xmin = 1299.4888
				xmax = 1305.5134
				text = ""
			intervals [4800]:
				xmin = 1305.5134
				xmax = 1305.7334
				text = "i"
			intervals [4801]:
				xmin = 1305.7334
				xmax = 1305.9834
				text = "don't"
			intervals [4802]:
				xmin = 1305.9834
				xmax = 1306.1034
				text = "know"
			intervals [4803]:
				xmin = 1306.1034
				xmax = 1306.1934
				text = "how"
			intervals [4804]:
				xmin = 1306.1934
				xmax = 1306.2534
				text = "it"
			intervals [4805]:
				xmin = 1306.2534
				xmax = 1306.6134
				text = "happened"
			intervals [4806]:
				xmin = 1306.6134
				xmax = 1306.7034
				text = "but"
			intervals [4807]:
				xmin = 1306.7034
				xmax = 1307.5034
				text = "basically"
			intervals [4808]:
				xmin = 1307.5034
				xmax = 1307.7797
				text = ""
			intervals [4809]:
				xmin = 1307.7797
				xmax = 1308.0397
				text = "i"
			intervals [4810]:
				xmin = 1308.0397
				xmax = 1308.2097
				text = "got"
			intervals [4811]:
				xmin = 1308.2097
				xmax = 1308.5897
				text = "up"
			intervals [4812]:
				xmin = 1308.5897
				xmax = 1308.6197
				text = ""
			intervals [4813]:
				xmin = 1308.6197
				xmax = 1309.0397
				text = "and"
			intervals [4814]:
				xmin = 1309.0397
				xmax = 1309.1297
				text = "i"
			intervals [4815]:
				xmin = 1309.1297
				xmax = 1309.2997
				text = "went"
			intervals [4816]:
				xmin = 1309.2997
				xmax = 1309.4897
				text = "down"
			intervals [4817]:
				xmin = 1309.4897
				xmax = 1309.6197
				text = "there"
			intervals [4818]:
				xmin = 1309.6197
				xmax = 1309.7297
				text = "with"
			intervals [4819]:
				xmin = 1309.7297
				xmax = 1309.8397
				text = "him"
			intervals [4820]:
				xmin = 1309.8397
				xmax = 1309.9297
				text = "and"
			intervals [4821]:
				xmin = 1309.9297
				xmax = 1310.0397
				text = "his"
			intervals [4822]:
				xmin = 1310.0397
				xmax = 1310.0697
				text = ""
			intervals [4823]:
				xmin = 1310.0697
				xmax = 1310.4097
				text = "sister"
			intervals [4824]:
				xmin = 1310.4097
				xmax = 1310.6997
				text = "and"
			intervals [4825]:
				xmin = 1310.6997
				xmax = 1310.8097
				text = "so"
			intervals [4826]:
				xmin = 1310.8097
				xmax = 1310.9397
				text = "we"
			intervals [4827]:
				xmin = 1310.9397
				xmax = 1311.0597
				text = "was"
			intervals [4828]:
				xmin = 1311.0597
				xmax = 1311.2097
				text = "just"
			intervals [4829]:
				xmin = 1311.2097
				xmax = 1311.6297
				text = "talking"
			intervals [4830]:
				xmin = 1311.6297
				xmax = 1311.6797
				text = "i"
			intervals [4831]:
				xmin = 1311.6797
				xmax = 1311.8897
				text = "did"
			intervals [4832]:
				xmin = 1311.8897
				xmax = 1311.9997
				text = "tell"
			intervals [4833]:
				xmin = 1311.9997
				xmax = 1312.0897
				text = "him"
			intervals [4834]:
				xmin = 1312.0897
				xmax = 1312.1197
				text = "i"
			intervals [4835]:
				xmin = 1312.1197
				xmax = 1312.2997
				text = "had"
			intervals [4836]:
				xmin = 1312.2997
				xmax = 1312.3297
				text = ""
			intervals [4837]:
				xmin = 1312.3297
				xmax = 1312.3597
				text = "a"
			intervals [4838]:
				xmin = 1312.3597
				xmax = 1312.9897
				text = "boyfriend"
			intervals [4839]:
				xmin = 1312.9897
				xmax = 1313.1982
				text = ""
			intervals [4840]:
				xmin = 1313.1982
				xmax = 1313.6982
				text = "rdx"
			intervals [4841]:
				xmin = 1313.6982
				xmax = 1313.8782
				text = "made"
			intervals [4842]:
				xmin = 1313.8782
				xmax = 1314.2882
				text = "sure"
			intervals [4843]:
				xmin = 1314.2882
				xmax = 1314.5882
				text = "that"
			intervals [4844]:
				xmin = 1314.5882
				xmax = 1314.7982
				text = "he"
			intervals [4845]:
				xmin = 1314.7982
				xmax = 1314.9682
				text = "knew"
			intervals [4846]:
				xmin = 1314.9682
				xmax = 1315.1382
				text = "that"
			intervals [4847]:
				xmin = 1315.1382
				xmax = 1315.1882
				text = "i"
			intervals [4848]:
				xmin = 1315.1882
				xmax = 1315.3982
				text = "had"
			intervals [4849]:
				xmin = 1315.3982
				xmax = 1315.4682
				text = "a"
			intervals [4850]:
				xmin = 1315.4682
				xmax = 1315.4982
				text = ""
			intervals [4851]:
				xmin = 1315.4982
				xmax = 1316.0982
				text = "boyfriend"
			intervals [4852]:
				xmin = 1316.0982
				xmax = 1316.699
				text = ""
			intervals [4853]:
				xmin = 1316.699
				xmax = 1316.839
				text = "she"
			intervals [4854]:
				xmin = 1316.839
				xmax = 1317.019
				text = "just"
			intervals [4855]:
				xmin = 1317.019
				xmax = 1317.219
				text = "kept"
			intervals [4856]:
				xmin = 1317.219
				xmax = 1317.839
				text = "saying"
			intervals [4857]:
				xmin = 1317.839
				xmax = 1317.879
				text = ""
			intervals [4858]:
				xmin = 1317.879
				xmax = 1318.109
				text = "but"
			intervals [4859]:
				xmin = 1318.109
				xmax = 1318.219
				text = "you"
			intervals [4860]:
				xmin = 1318.219
				xmax = 1318.349
				text = "got"
			intervals [4861]:
				xmin = 1318.349
				xmax = 1318.399
				text = "a"
			intervals [4862]:
				xmin = 1318.399
				xmax = 1318.929
				text = "boyfriend"
			intervals [4863]:
				xmin = 1318.929
				xmax = 1319.129
				text = "like"
			intervals [4864]:
				xmin = 1319.129
				xmax = 1319.319
				text = "why"
			intervals [4865]:
				xmin = 1319.319
				xmax = 1319.379
				text = "are"
			intervals [4866]:
				xmin = 1319.379
				xmax = 1319.579
				text = "you"
			intervals [4867]:
				xmin = 1319.579
				xmax = 1319.619
				text = ""
			intervals [4868]:
				xmin = 1319.619
				xmax = 1319.769
				text = "over"
			intervals [4869]:
				xmin = 1319.769
				xmax = 1320.179
				text = "talking"
			intervals [4870]:
				xmin = 1320.179
				xmax = 1320.379
				text = "to"
			intervals [4871]:
				xmin = 1320.379
				xmax = 1320.709
				text = "him"
			intervals [4872]:
				xmin = 1320.709
				xmax = 1320.949
				text = "like"
			intervals [4873]:
				xmin = 1320.949
				xmax = 1320.979
				text = ""
			intervals [4874]:
				xmin = 1320.979
				xmax = 1321.989
				text = "<unk>"
			intervals [4875]:
				xmin = 1321.989
				xmax = 1322.4789
				text = ""
			intervals [4876]:
				xmin = 1322.4789
				xmax = 1322.6189
				text = "but"
			intervals [4877]:
				xmin = 1322.6189
				xmax = 1322.8589
				text = "i"
			intervals [4878]:
				xmin = 1322.8589
				xmax = 1323.1989
				text = "knew"
			intervals [4879]:
				xmin = 1323.1989
				xmax = 1323.3489
				text = "that"
			intervals [4880]:
				xmin = 1323.3489
				xmax = 1323.4989
				text = "i"
			intervals [4881]:
				xmin = 1323.4989
				xmax = 1323.6989
				text = "was"
			intervals [4882]:
				xmin = 1323.6989
				xmax = 1323.9289
				text = "not"
			intervals [4883]:
				xmin = 1323.9289
				xmax = 1324.2689
				text = "happy"
			intervals [4884]:
				xmin = 1324.2689
				xmax = 1324.3789
				text = "and"
			intervals [4885]:
				xmin = 1324.3789
				xmax = 1324.5089
				text = "i"
			intervals [4886]:
				xmin = 1324.5089
				xmax = 1324.7889
				text = "knew"
			intervals [4887]:
				xmin = 1324.7889
				xmax = 1325.1489
				text = "that"
			intervals [4888]:
				xmin = 1325.1489
				xmax = 1325.4155
				text = ""
			intervals [4889]:
				xmin = 1325.4155
				xmax = 1325.5655
				text = "me"
			intervals [4890]:
				xmin = 1325.5655
				xmax = 1325.6355
				text = "and"
			intervals [4891]:
				xmin = 1325.6355
				xmax = 1325.6955
				text = "my"
			intervals [4892]:
				xmin = 1325.6955
				xmax = 1326.3155
				text = "boyfriend"
			intervals [4893]:
				xmin = 1326.3155
				xmax = 1326.7601
				text = ""
			intervals [4894]:
				xmin = 1326.7601
				xmax = 1326.9001
				text = "at"
			intervals [4895]:
				xmin = 1326.9001
				xmax = 1327.0301
				text = "the"
			intervals [4896]:
				xmin = 1327.0301
				xmax = 1327.3201
				text = "time"
			intervals [4897]:
				xmin = 1327.3201
				xmax = 1327.4201
				text = "was"
			intervals [4898]:
				xmin = 1327.4201
				xmax = 1327.4501
				text = ""
			intervals [4899]:
				xmin = 1327.4501
				xmax = 1327.7501
				text = "not"
			intervals [4900]:
				xmin = 1327.7501
				xmax = 1327.7801
				text = ""
			intervals [4901]:
				xmin = 1327.7801
				xmax = 1328.0101
				text = "gonna"
			intervals [4902]:
				xmin = 1328.0101
				xmax = 1328.1701
				text = "be"
			intervals [4903]:
				xmin = 1328.1701
				xmax = 1328.2201
				text = "a"
			intervals [4904]:
				xmin = 1328.2201
				xmax = 1328.6901
				text = "permanent"
			intervals [4905]:
				xmin = 1328.6901
				xmax = 1328.7301
				text = ""
			intervals [4906]:
				xmin = 1328.7301
				xmax = 1329.2101
				text = "thing"
			intervals [4907]:
				xmin = 1329.2101
				xmax = 1329.2401
				text = ""
			intervals [4908]:
				xmin = 1329.2401
				xmax = 1329.4301
				text = "wasn't"
			intervals [4909]:
				xmin = 1329.4301
				xmax = 1329.5501
				text = "gonna"
			intervals [4910]:
				xmin = 1329.5501
				xmax = 1329.6101
				text = "be"
			intervals [4911]:
				xmin = 1329.6101
				xmax = 1329.6401
				text = "a"
			intervals [4912]:
				xmin = 1329.6401
				xmax = 1329.8201
				text = "long"
			intervals [4913]:
				xmin = 1329.8201
				xmax = 1330.0101
				text = "term"
			intervals [4914]:
				xmin = 1330.0101
				xmax = 1330.0401
				text = ""
			intervals [4915]:
				xmin = 1330.0401
				xmax = 1330.2201
				text = "thing"
			intervals [4916]:
				xmin = 1330.2201
				xmax = 1330.2901
				text = "so"
			intervals [4917]:
				xmin = 1330.2901
				xmax = 1330.3501
				text = "it"
			intervals [4918]:
				xmin = 1330.3501
				xmax = 1330.4601
				text = "was"
			intervals [4919]:
				xmin = 1330.4601
				xmax = 1330.6101
				text = "like"
			intervals [4920]:
				xmin = 1330.6101
				xmax = 1330.7101
				text = "let"
			intervals [4921]:
				xmin = 1330.7101
				xmax = 1330.7801
				text = "me"
			intervals [4922]:
				xmin = 1330.7801
				xmax = 1330.8901
				text = "do"
			intervals [4923]:
				xmin = 1330.8901
				xmax = 1331.1401
				text = "me"
			intervals [4924]:
				xmin = 1331.1401
				xmax = 1331.1701
				text = ""
			intervals [4925]:
				xmin = 1331.1701
				xmax = 1331.3901
				text = "like"
			intervals [4926]:
				xmin = 1331.3901
				xmax = 1332.0198
				text = ""
			intervals [4927]:
				xmin = 1332.0198
				xmax = 1332.1498
				text = "you"
			intervals [4928]:
				xmin = 1332.1498
				xmax = 1332.4198
				text = "know"
			intervals [4929]:
				xmin = 1332.4198
				xmax = 1332.5498
				text = ""
			intervals [4930]:
				xmin = 1332.5498
				xmax = 1332.7798
				text = "and"
			intervals [4931]:
				xmin = 1332.7798
				xmax = 1333.1198
				text = "so"
			intervals [4932]:
				xmin = 1333.1198
				xmax = 1333.1498
				text = ""
			intervals [4933]:
				xmin = 1333.1498
				xmax = 1333.2998
				text = "me"
			intervals [4934]:
				xmin = 1333.2998
				xmax = 1333.3798
				text = "and"
			intervals [4935]:
				xmin = 1333.3798
				xmax = 1333.4498
				text = "him"
			intervals [4936]:
				xmin = 1333.4498
				xmax = 1333.4798
				text = ""
			intervals [4937]:
				xmin = 1333.4798
				xmax = 1333.7798
				text = "started"
			intervals [4938]:
				xmin = 1333.7798
				xmax = 1334.3098
				text = "talking"
			intervals [4939]:
				xmin = 1334.3098
				xmax = 1334.8531
				text = ""
			intervals [4940]:
				xmin = 1334.8531
				xmax = 1334.9831
				text = "no"
			intervals [4941]:
				xmin = 1334.9831
				xmax = 1335.1131
				text = "no"
			intervals [4942]:
				xmin = 1335.1131
				xmax = 1335.3731
				text = "no"
			intervals [4943]:
				xmin = 1335.3731
				xmax = 1335.5331
				text = "no"
			intervals [4944]:
				xmin = 1335.5331
				xmax = 1335.6631
				text = "we"
			intervals [4945]:
				xmin = 1335.6631
				xmax = 1335.8331
				text = "didn't"
			intervals [4946]:
				xmin = 1335.8331
				xmax = 1336.0731
				text = "start"
			intervals [4947]:
				xmin = 1336.0731
				xmax = 1336.3231
				text = "talking"
			intervals [4948]:
				xmin = 1336.3231
				xmax = 1336.4631
				text = "right"
			intervals [4949]:
				xmin = 1336.4631
				xmax = 1336.6031
				text = "then"
			intervals [4950]:
				xmin = 1336.6031
				xmax = 1336.6631
				text = "and"
			intervals [4951]:
				xmin = 1336.6631
				xmax = 1336.9031
				text = "there"
			intervals [4952]:
				xmin = 1336.9031
				xmax = 1337.3983
				text = ""
			intervals [4953]:
				xmin = 1337.3983
				xmax = 1337.5083
				text = "we"
			intervals [4954]:
				xmin = 1337.5083
				xmax = 1337.6983
				text = "didn't"
			intervals [4955]:
				xmin = 1337.6983
				xmax = 1337.9483
				text = "start"
			intervals [4956]:
				xmin = 1337.9483
				xmax = 1338.2183
				text = "talking"
			intervals [4957]:
				xmin = 1338.2183
				xmax = 1338.3483
				text = "right"
			intervals [4958]:
				xmin = 1338.3483
				xmax = 1338.5083
				text = "then"
			intervals [4959]:
				xmin = 1338.5083
				xmax = 1338.6083
				text = "and"
			intervals [4960]:
				xmin = 1338.6083
				xmax = 1338.8783
				text = "there"
			intervals [4961]:
				xmin = 1338.8783
				xmax = 1340.1888
				text = ""
			intervals [4962]:
				xmin = 1340.1888
				xmax = 1340.2688
				text = "<unk>"
			intervals [4963]:
				xmin = 1340.2688
				xmax = 1340.7488
				text = "yeah"
			intervals [4964]:
				xmin = 1340.7488
				xmax = 1340.8288
				text = "we"
			intervals [4965]:
				xmin = 1340.8288
				xmax = 1340.9388
				text = "was"
			intervals [4966]:
				xmin = 1340.9388
				xmax = 1341.3088
				text = "drinking"
			intervals [4967]:
				xmin = 1341.3088
				xmax = 1341.3688
				text = "we"
			intervals [4968]:
				xmin = 1341.3688
				xmax = 1341.4988
				text = "was"
			intervals [4969]:
				xmin = 1341.4988
				xmax = 1341.7288
				text = "talking"
			intervals [4970]:
				xmin = 1341.7288
				xmax = 1341.7988
				text = "and"
			intervals [4971]:
				xmin = 1341.7988
				xmax = 1341.9388
				text = "all"
			intervals [4972]:
				xmin = 1341.9388
				xmax = 1342.0888
				text = "this"
			intervals [4973]:
				xmin = 1342.0888
				xmax = 1342.1488
				text = ""
			intervals [4974]:
				xmin = 1342.1488
				xmax = 1342.3888
				text = "other"
			intervals [4975]:
				xmin = 1342.3888
				xmax = 1342.4188
				text = ""
			intervals [4976]:
				xmin = 1342.4188
				xmax = 1342.6888
				text = "stuff"
			intervals [4977]:
				xmin = 1342.6888
				xmax = 1342.8588
				text = "so"
			intervals [4978]:
				xmin = 1342.8588
				xmax = 1343.0188
				text = "we"
			intervals [4979]:
				xmin = 1343.0188
				xmax = 1343.2788
				text = "all"
			intervals [4980]:
				xmin = 1343.2788
				xmax = 1343.7588
				text = "left"
			intervals [4981]:
				xmin = 1343.7588
				xmax = 1344.9603
				text = ""
			intervals [4982]:
				xmin = 1344.9603
				xmax = 1345.1703
				text = "we"
			intervals [4983]:
				xmin = 1345.1703
				xmax = 1345.4103
				text = "left"
			intervals [4984]:
				xmin = 1345.4103
				xmax = 1345.5603
				text = "and"
			intervals [4985]:
				xmin = 1345.5603
				xmax = 1345.7203
				text = "went"
			intervals [4986]:
				xmin = 1345.7203
				xmax = 1345.8603
				text = "to"
			intervals [4987]:
				xmin = 1345.8603
				xmax = 1346.1303
				text = "this"
			intervals [4988]:
				xmin = 1346.1303
				xmax = 1346.691
				text = ""
			intervals [4989]:
				xmin = 1346.691
				xmax = 1346.901
				text = "this"
			intervals [4990]:
				xmin = 1346.901
				xmax = 1347.421
				text = "little"
			intervals [4991]:
				xmin = 1347.421
				xmax = 1347.481
				text = ""
			intervals [4992]:
				xmin = 1347.481
				xmax = 1347.821
				text = "fake"
			intervals [4993]:
				xmin = 1347.821
				xmax = 1347.851
				text = ""
			intervals [4994]:
				xmin = 1347.851
				xmax = 1348.271
				text = "party"
			intervals [4995]:
				xmin = 1348.271
				xmax = 1348.521
				text = "looking"
			intervals [4996]:
				xmin = 1348.521
				xmax = 1348.921
				text = "thing"
			intervals [4997]:
				xmin = 1348.921
				xmax = 1349.471
				text = "across"
			intervals [4998]:
				xmin = 1349.471
				xmax = 1349.741
				text = "the"
			intervals [4999]:
				xmin = 1349.741
				xmax = 1349.941
				text = "street"
			intervals [5000]:
				xmin = 1349.941
				xmax = 1351.0022
				text = ""
			intervals [5001]:
				xmin = 1351.0022
				xmax = 1352.0922
				text = "<unk>"
			intervals [5002]:
				xmin = 1352.0922
				xmax = 1352.565
				text = ""
			intervals [5003]:
				xmin = 1352.565
				xmax = 1352.825
				text = "so"
			intervals [5004]:
				xmin = 1352.825
				xmax = 1353.155
				text = ""
			intervals [5005]:
				xmin = 1353.155
				xmax = 1353.315
				text = "guess"
			intervals [5006]:
				xmin = 1353.315
				xmax = 1353.375
				text = "who"
			intervals [5007]:
				xmin = 1353.375
				xmax = 1353.585
				text = "was"
			intervals [5008]:
				xmin = 1353.585
				xmax = 1353.675
				text = "in"
			intervals [5009]:
				xmin = 1353.675
				xmax = 1353.745
				text = "the"
			intervals [5010]:
				xmin = 1353.745
				xmax = 1354.085
				text = "party"
			intervals [5011]:
				xmin = 1354.085
				xmax = 1355.435
				text = "<unk>"
			intervals [5012]:
				xmin = 1355.435
				xmax = 1356.348
				text = ""
			intervals [5013]:
				xmin = 1356.348
				xmax = 1356.588
				text = "and"
			intervals [5014]:
				xmin = 1356.588
				xmax = 1356.748
				text = "so"
			intervals [5015]:
				xmin = 1356.748
				xmax = 1356.988
				text = "this"
			intervals [5016]:
				xmin = 1356.988
				xmax = 1357.198
				text = "song"
			intervals [5017]:
				xmin = 1357.198
				xmax = 1357.308
				text = "was"
			intervals [5018]:
				xmin = 1357.308
				xmax = 1357.468
				text = "like"
			intervals [5019]:
				xmin = 1357.468
				xmax = 1357.498
				text = ""
			intervals [5020]:
				xmin = 1357.498
				xmax = 1357.618
				text = "you"
			intervals [5021]:
				xmin = 1357.618
				xmax = 1357.858
				text = "make"
			intervals [5022]:
				xmin = 1357.858
				xmax = 1357.958
				text = "me"
			intervals [5023]:
				xmin = 1357.958
				xmax = 1358.298
				text = "wanna"
			intervals [5024]:
				xmin = 1358.298
				xmax = 1358.328
				text = ""
			intervals [5025]:
				xmin = 1358.328
				xmax = 1358.648
				text = "leave"
			intervals [5026]:
				xmin = 1358.648
				xmax = 1358.778
				text = "the"
			intervals [5027]:
				xmin = 1358.778
				xmax = 1358.968
				text = "one"
			intervals [5028]:
				xmin = 1358.968
				xmax = 1359.028
				text = "i'm"
			intervals [5029]:
				xmin = 1359.028
				xmax = 1359.118
				text = "with"
			intervals [5030]:
				xmin = 1359.118
				xmax = 1359.268
				text = "start"
			intervals [5031]:
				xmin = 1359.268
				xmax = 1359.298
				text = "a"
			intervals [5032]:
				xmin = 1359.298
				xmax = 1359.358
				text = "new"
			intervals [5033]:
				xmin = 1359.358
				xmax = 1362.658
				text = "<unk>"
			intervals [5034]:
				xmin = 1362.658
				xmax = 1364.662
				text = ""
			intervals [5035]:
				xmin = 1364.662
				xmax = 1365.062
				text = "start"
			intervals [5036]:
				xmin = 1365.062
				xmax = 1365.102
				text = "a"
			intervals [5037]:
				xmin = 1365.102
				xmax = 1365.542
				text = "new"
			intervals [5038]:
				xmin = 1365.542
				xmax = 1366.622
				text = "relationship"
			intervals [5039]:
				xmin = 1366.622
				xmax = 1366.802
				text = "with"
			intervals [5040]:
				xmin = 1366.802
				xmax = 1367.322
				text = "you"
			intervals [5041]:
				xmin = 1367.322
				xmax = 1367.5356
				text = ""
			intervals [5042]:
				xmin = 1367.5356
				xmax = 1367.7156
				text = "so"
			intervals [5043]:
				xmin = 1367.7156
				xmax = 1367.8356
				text = "they"
			intervals [5044]:
				xmin = 1367.8356
				xmax = 1367.9056
				text = "go"
			intervals [5045]:
				xmin = 1367.9056
				xmax = 1367.9356
				text = ""
			intervals [5046]:
				xmin = 1367.9356
				xmax = 1368.4256
				text = "rdx"
			intervals [5047]:
				xmin = 1368.4256
				xmax = 1368.5856
				text = "that"
			intervals [5048]:
				xmin = 1368.5856
				xmax = 1368.9556
				text = "s"
			intervals [5049]:
				xmin = 1368.9556
				xmax = 1368.9856
				text = ""
			intervals [5050]:
				xmin = 1368.9856
				xmax = 1369.1056
				text = "a"
			intervals [5051]:
				xmin = 1369.1056
				xmax = 1369.1356
				text = ""
			intervals [5052]:
				xmin = 1369.1356
				xmax = 1369.3956
				text = "sign"
			intervals [5053]:
				xmin = 1369.3956
				xmax = 1369.7446
				text = ""
			intervals [5054]:
				xmin = 1369.7446
				xmax = 1371.4746
				text = "<unk>"
			intervals [5055]:
				xmin = 1371.4746
				xmax = 1374.8362
				text = ""
			intervals [5056]:
				xmin = 1374.8362
				xmax = 1375.5562
				text = "everything"
			intervals [5057]:
				xmin = 1375.5562
				xmax = 1376.0347
				text = ""
			intervals [5058]:
				xmin = 1376.0347
				xmax = 1376.6947
				text = "everything"
			intervals [5059]:
				xmin = 1376.6947
				xmax = 1376.7247
				text = "s"
			intervals [5060]:
				xmin = 1376.7247
				xmax = 1376.7547
				text = "a"
			intervals [5061]:
				xmin = 1376.7547
				xmax = 1377.2847
				text = "sign"
			intervals [5062]:
				xmin = 1377.2847
				xmax = 1377.3447
				text = "for"
			intervals [5063]:
				xmin = 1377.3447
				xmax = 1377.6747
				text = "her"
			intervals [5064]:
				xmin = 1377.6747
				xmax = 1377.8747
				text = ""
			intervals [5065]:
				xmin = 1377.8747
				xmax = 1377.9547
				text = "<unk>"
			intervals [5066]:
				xmin = 1377.9547
				xmax = 1378.4419
				text = ""
			intervals [5067]:
				xmin = 1378.4419
				xmax = 1379.0519
				text = "so"
			intervals [5068]:
				xmin = 1379.0519
				xmax = 1379.0819
				text = ""
			intervals [5069]:
				xmin = 1379.0819
				xmax = 1379.2719
				text = "we're"
			intervals [5070]:
				xmin = 1379.2719
				xmax = 1379.5319
				text = "like"
			intervals [5071]:
				xmin = 1379.5319
				xmax = 1379.9619
				text = "grooving"
			intervals [5072]:
				xmin = 1379.9619
				xmax = 1380.0919
				text = "and"
			intervals [5073]:
				xmin = 1380.0919
				xmax = 1380.7719
				text = "dancing"
			intervals [5074]:
				xmin = 1380.7719
				xmax = 1381.4965
				text = ""
			intervals [5075]:
				xmin = 1381.4965
				xmax = 1381.5865
				text = "and"
			intervals [5076]:
				xmin = 1381.5865
				xmax = 1381.9165
				text = "stuff"
			intervals [5077]:
				xmin = 1381.9165
				xmax = 1382.1765
				text = "like"
			intervals [5078]:
				xmin = 1382.1765
				xmax = 1382.2065
				text = ""
			intervals [5079]:
				xmin = 1382.2065
				xmax = 1382.7765
				text = "that"
			intervals [5080]:
				xmin = 1382.7765
				xmax = 1383.0432
				text = ""
			intervals [5081]:
				xmin = 1383.0432
				xmax = 1383.5032
				text = "rdx"
			intervals [5082]:
				xmin = 1383.5032
				xmax = 1383.5332
				text = ""
			intervals [5083]:
				xmin = 1383.5332
				xmax = 1383.7032
				text = "talking"
			intervals [5084]:
				xmin = 1383.7032
				xmax = 1383.8232
				text = "to"
			intervals [5085]:
				xmin = 1383.8232
				xmax = 1384.0232
				text = "one"
			intervals [5086]:
				xmin = 1384.0232
				xmax = 1384.0932
				text = "of"
			intervals [5087]:
				xmin = 1384.0932
				xmax = 1384.2032
				text = "his"
			intervals [5088]:
				xmin = 1384.2032
				xmax = 1384.2332
				text = ""
			intervals [5089]:
				xmin = 1384.2332
				xmax = 1385.0532
				text = "cousins"
			intervals [5090]:
				xmin = 1385.0532
				xmax = 1385.0932
				text = ""
			intervals [5091]:
				xmin = 1385.0932
				xmax = 1385.2632
				text = "we're"
			intervals [5092]:
				xmin = 1385.2632
				xmax = 1385.3632
				text = "just"
			intervals [5093]:
				xmin = 1385.3632
				xmax = 1385.4132
				text = ""
			intervals [5094]:
				xmin = 1385.4132
				xmax = 1386.3632
				text = "dancing"
			intervals [5095]:
				xmin = 1386.3632
				xmax = 1386.572
				text = ""
			intervals [5096]:
				xmin = 1386.572
				xmax = 1386.682
				text = "and"
			intervals [5097]:
				xmin = 1386.682
				xmax = 1386.952
				text = "then"
			intervals [5098]:
				xmin = 1386.952
				xmax = 1387.022
				text = "you"
			intervals [5099]:
				xmin = 1387.022
				xmax = 1387.182
				text = "know"
			intervals [5100]:
				xmin = 1387.182
				xmax = 1387.342
				text = "we"
			intervals [5101]:
				xmin = 1387.342
				xmax = 1387.662
				text = "just"
			intervals [5102]:
				xmin = 1387.662
				xmax = 1388.1368
				text = ""
			intervals [5103]:
				xmin = 1388.1368
				xmax = 1388.3168
				text = "we"
			intervals [5104]:
				xmin = 1388.3168
				xmax = 1388.9068
				text = "exchanged"
			intervals [5105]:
				xmin = 1388.9068
				xmax = 1389.3368
				text = "numbers"
			intervals [5106]:
				xmin = 1389.3368
				xmax = 1389.4368
				text = "and"
			intervals [5107]:
				xmin = 1389.4368
				xmax = 1389.6868
				text = "stuff"
			intervals [5108]:
				xmin = 1389.6868
				xmax = 1389.9468
				text = "like"
			intervals [5109]:
				xmin = 1389.9468
				xmax = 1390.2768
				text = "that"
			intervals [5110]:
				xmin = 1390.2768
				xmax = 1390.4779
				text = ""
			intervals [5111]:
				xmin = 1390.4779
				xmax = 1390.6079
				text = "but"
			intervals [5112]:
				xmin = 1390.6079
				xmax = 1390.6779
				text = "it"
			intervals [5113]:
				xmin = 1390.6779
				xmax = 1390.7979
				text = "was"
			intervals [5114]:
				xmin = 1390.7979
				xmax = 1390.9179
				text = "like"
			intervals [5115]:
				xmin = 1390.9179
				xmax = 1391.0979
				text = "i"
			intervals [5116]:
				xmin = 1391.0979
				xmax = 1391.2079
				text = ""
			intervals [5117]:
				xmin = 1391.2079
				xmax = 1391.3779
				text = "it"
			intervals [5118]:
				xmin = 1391.3779
				xmax = 1391.4079
				text = ""
			intervals [5119]:
				xmin = 1391.4079
				xmax = 1391.5979
				text = "felt"
			intervals [5120]:
				xmin = 1391.5979
				xmax = 1392.0779
				text = "weird"
			intervals [5121]:
				xmin = 1392.0779
				xmax = 1392.2479
				text = "that"
			intervals [5122]:
				xmin = 1392.2479
				xmax = 1392.4779
				text = "day"
			intervals [5123]:
				xmin = 1392.4779
				xmax = 1392.7079
				text = "because"
			intervals [5124]:
				xmin = 1392.7079
				xmax = 1392.8379
				text = "its"
			intervals [5125]:
				xmin = 1392.8379
				xmax = 1392.9979
				text = "like"
			intervals [5126]:
[truncated: 4,782,378 more chars]
