# Supplementary material for: Considering Performance in the Automated and Manual Coding of Sociolinguistic Variables: Lessons From Variable (ING)
Source: Front Artif Intell. 2021 Apr 29;4:648543. doi: 10.3389/frai.2021.648543 (PMC8117961; doi:10.3389/frai.2021.648543)
Supplement: Supplementary file 6 [file Data_Sheet_6.ZIP › CORAAL_VARAligned_as_TextGrids_p2/DCB_se1_ag4_f_01_2.TextGrid]

File type = "ooTextFile"
Object class = "TextGrid"

xmin = 0.0
xmax = 2687.200045351474
tiers? <exists>
size = 4
item []:
	item [1]:
		class = "IntervalTier"
		name = "DCB_se1_ag4_f_01 - words"
		xmin = 0.0
		xmax = 2687.200045351474
		intervals: size = 8734
			intervals [1]:
				xmin = 0.0
				xmax = 11.037
				text = ""
			intervals [2]:
				xmin = 11.037
				xmax = 11.387
				text = "having"
			intervals [3]:
				xmin = 11.387
				xmax = 11.527
				text = "my"
			intervals [4]:
				xmin = 11.527
				xmax = 12.107
				text = "children"
			intervals [5]:
				xmin = 12.107
				xmax = 13.246
				text = ""
			intervals [6]:
				xmin = 13.246
				xmax = 13.656
				text = "mm-hm"
			intervals [7]:
				xmin = 13.656
				xmax = 13.9057
				text = ""
			intervals [8]:
				xmin = 13.9057
				xmax = 14.3757
				text = "because"
			intervals [9]:
				xmin = 14.3757
				xmax = 14.4057
				text = ""
			intervals [10]:
				xmin = 14.4057
				xmax = 14.5557
				text = "i"
			intervals [11]:
				xmin = 14.5557
				xmax = 14.7457
				text = "didn't"
			intervals [12]:
				xmin = 14.7457
				xmax = 14.9557
				text = "have"
			intervals [13]:
				xmin = 14.9557
				xmax = 15.1157
				text = "my"
			intervals [14]:
				xmin = 15.1157
				xmax = 15.4257
				text = "first"
			intervals [15]:
				xmin = 15.4257
				xmax = 15.6257
				text = "son"
			intervals [16]:
				xmin = 15.6257
				xmax = 15.9357
				text = "until"
			intervals [17]:
				xmin = 15.9357
				xmax = 16.0057
				text = "i"
			intervals [18]:
				xmin = 16.0057
				xmax = 16.2357
				text = "was"
			intervals [19]:
				xmin = 16.2357
				xmax = 16.5457
				text = "thirty"
			intervals [20]:
				xmin = 16.5457
				xmax = 16.8157
				text = "two"
			intervals [21]:
				xmin = 16.8157
				xmax = 17.4753
				text = ""
			intervals [22]:
				xmin = 17.4753
				xmax = 17.8053
				text = "so"
			intervals [23]:
				xmin = 17.8053
				xmax = 18.0353
				text = "when"
			intervals [24]:
				xmin = 18.0353
				xmax = 18.1553
				text = "i"
			intervals [25]:
				xmin = 18.1553
				xmax = 18.3553
				text = "was"
			intervals [26]:
				xmin = 18.3553
				xmax = 18.8553
				text = "younger"
			intervals [27]:
				xmin = 18.8553
				xmax = 18.9654
				text = ""
			intervals [28]:
				xmin = 18.9654
				xmax = 19.1454
				text = "i"
			intervals [29]:
				xmin = 19.1454
				xmax = 19.5854
				text = "always"
			intervals [30]:
				xmin = 19.5854
				xmax = 19.8954
				text = "wanted"
			intervals [31]:
				xmin = 19.8954
				xmax = 20.0054
				text = "a"
			intervals [32]:
				xmin = 20.0054
				xmax = 20.4254
				text = "baby"
			intervals [33]:
				xmin = 20.4254
				xmax = 20.8054
				text = "because"
			intervals [34]:
				xmin = 20.8054
				xmax = 20.8954
				text = "i"
			intervals [35]:
				xmin = 20.8954
				xmax = 21.2154
				text = "felt"
			intervals [36]:
				xmin = 21.2154
				xmax = 21.4454
				text = "like"
			intervals [37]:
				xmin = 21.4454
				xmax = 22.0416
				text = ""
			intervals [38]:
				xmin = 22.0416
				xmax = 22.1616
				text = "i"
			intervals [39]:
				xmin = 22.1616
				xmax = 22.4316
				text = "had"
			intervals [40]:
				xmin = 22.4316
				xmax = 22.8916
				text = "somebody"
			intervals [41]:
				xmin = 22.8916
				xmax = 22.9916
				text = "to"
			intervals [42]:
				xmin = 22.9916
				xmax = 23.5516
				text = "love"
			intervals [43]:
				xmin = 23.5516
				xmax = 23.7304
				text = ""
			intervals [44]:
				xmin = 23.7304
				xmax = 23.9204
				text = "and"
			intervals [45]:
				xmin = 23.9204
				xmax = 24.3504
				text = "somebody"
			intervals [46]:
				xmin = 24.3504
				xmax = 24.4704
				text = "to"
			intervals [47]:
				xmin = 24.4704
				xmax = 24.7304
				text = "love"
			intervals [48]:
				xmin = 24.7304
				xmax = 24.8404
				text = "me"
			intervals [49]:
				xmin = 24.8404
				xmax = 25.1604
				text = "back"
			intervals [50]:
				xmin = 25.1604
				xmax = 25.2904
				text = "but"
			intervals [51]:
				xmin = 25.2904
				xmax = 25.4304
				text = "for"
			intervals [52]:
				xmin = 25.4304
				xmax = 25.6604
				text = "some"
			intervals [53]:
				xmin = 25.6604
				xmax = 25.8404
				text = "odd"
			intervals [54]:
				xmin = 25.8404
				xmax = 26.1404
				text = "reason"
			intervals [55]:
				xmin = 26.1404
				xmax = 26.4404
				text = "god"
			intervals [56]:
				xmin = 26.4404
				xmax = 26.6304
				text = "didn't"
			intervals [57]:
				xmin = 26.6304
				xmax = 26.8626
				text = ""
			intervals [58]:
				xmin = 26.8626
				xmax = 27.0726
				text = "let"
			intervals [59]:
				xmin = 27.0726
				xmax = 27.2326
				text = "that"
			intervals [60]:
				xmin = 27.2326
				xmax = 27.6426
				text = "happen"
			intervals [61]:
				xmin = 27.6426
				xmax = 28.2792
				text = ""
			intervals [62]:
				xmin = 28.2792
				xmax = 28.4192
				text = "he"
			intervals [63]:
				xmin = 28.4192
				xmax = 28.7792
				text = "waited"
			intervals [64]:
				xmin = 28.7792
				xmax = 29.0292
				text = "til"
			intervals [65]:
				xmin = 29.0292
				xmax = 29.0992
				text = "i"
			intervals [66]:
				xmin = 29.0992
				xmax = 29.2992
				text = "was"
			intervals [67]:
				xmin = 29.2992
				xmax = 29.5892
				text = "thirty"
			intervals [68]:
				xmin = 29.5892
				xmax = 29.7292
				text = "two"
			intervals [69]:
				xmin = 29.7292
				xmax = 30.1092
				text = "years"
			intervals [70]:
				xmin = 30.1092
				xmax = 30.1992
				text = "old"
			intervals [71]:
				xmin = 30.1992
				xmax = 30.2692
				text = "to"
			intervals [72]:
				xmin = 30.2692
				xmax = 30.4392
				text = "have"
			intervals [73]:
				xmin = 30.4392
				xmax = 30.5692
				text = "my"
			intervals [74]:
				xmin = 30.5692
				xmax = 30.8892
				text = "first"
			intervals [75]:
				xmin = 30.8892
				xmax = 31.2592
				text = "son"
			intervals [76]:
				xmin = 31.2592
				xmax = 31.6622
				text = ""
			intervals [77]:
				xmin = 31.6622
				xmax = 31.8822
				text = "and"
			intervals [78]:
				xmin = 31.8822
				xmax = 32.1222
				text = "that"
			intervals [79]:
				xmin = 32.1222
				xmax = 32.3022
				text = "think"
			intervals [80]:
				xmin = 32.3022
				xmax = 32.4622
				text = "that"
			intervals [81]:
				xmin = 32.4622
				xmax = 32.5722
				text = "was"
			intervals [82]:
				xmin = 32.5722
				xmax = 32.6922
				text = "the"
			intervals [83]:
				xmin = 32.6922
				xmax = 33.2022
				text = "happiest"
			intervals [84]:
				xmin = 33.2022
				xmax = 33.3922
				text = "day"
			intervals [85]:
				xmin = 33.3922
				xmax = 33.5122
				text = "of"
			intervals [86]:
				xmin = 33.5122
				xmax = 33.7322
				text = "my"
			intervals [87]:
				xmin = 33.7322
				xmax = 34.4122
				text = "life"
			intervals [88]:
				xmin = 34.4122
				xmax = 35.1605
				text = ""
			intervals [89]:
				xmin = 35.1605
				xmax = 35.7105
				text = "mm-hm"
			intervals [90]:
				xmin = 35.7105
				xmax = 36.7126
				text = ""
			intervals [91]:
				xmin = 36.7126
				xmax = 37.0026
				text = "two"
			intervals [92]:
				xmin = 37.0026
				xmax = 37.0826
				text = ""
			intervals [93]:
				xmin = 37.0826
				xmax = 37.2826
				text = "two"
			intervals [94]:
				xmin = 37.2826
				xmax = 37.8926
				text = "sons"
			intervals [95]:
				xmin = 37.8926
				xmax = 40.5718
				text = ""
			intervals [96]:
				xmin = 40.5718
				xmax = 40.6118
				text = "a"
			intervals [97]:
				xmin = 40.6118
				xmax = 40.6818
				text = ""
			intervals [98]:
				xmin = 40.6818
				xmax = 41.1518
				text = "beautiful"
			intervals [99]:
				xmin = 41.1518
				xmax = 41.4018
				text = "little"
			intervals [100]:
				xmin = 41.4018
				xmax = 42.1818
				text = "grandbaby"
			intervals [101]:
				xmin = 42.1818
				xmax = 42.3418
				text = "and"
			intervals [102]:
				xmin = 42.3418
				xmax = 42.4118
				text = "a"
			intervals [103]:
				xmin = 42.4118
				xmax = 42.4518
				text = ""
			intervals [104]:
				xmin = 42.4518
				xmax = 42.9018
				text = "beautiful"
			intervals [105]:
				xmin = 42.9018
				xmax = 43.1218
				text = "little"
			intervals [106]:
				xmin = 43.1218
				xmax = 43.8818
				text = "grandson"
			intervals [107]:
				xmin = 43.8818
				xmax = 44.8639
				text = ""
			intervals [108]:
				xmin = 44.8639
				xmax = 45.4139
				text = "mm-hm"
			intervals [109]:
				xmin = 45.4139
				xmax = 45.6183
				text = ""
			intervals [110]:
				xmin = 45.6183
				xmax = 46.3183
				text = "mm-hm"
			intervals [111]:
				xmin = 46.3183
				xmax = 47.9253
				text = ""
			intervals [112]:
				xmin = 47.9253
				xmax = 48.1253
				text = "uh"
			intervals [113]:
				xmin = 48.1253
				xmax = 48.3153
				text = "the"
			intervals [114]:
				xmin = 48.3153
				xmax = 48.6553
				text = "same"
			intervals [115]:
				xmin = 48.6553
				xmax = 48.9853
				text = "son"
			intervals [116]:
				xmin = 48.9853
				xmax = 49.392
				text = ""
			intervals [117]:
				xmin = 49.392
				xmax = 49.562
				text = "my"
			intervals [118]:
				xmin = 49.562
				xmax = 49.982
				text = "youngest"
			intervals [119]:
				xmin = 49.982
				xmax = 50.272
				text = "son"
			intervals [120]:
				xmin = 50.272
				xmax = 50.472
				text = "don't"
			intervals [121]:
				xmin = 50.472
				xmax = 50.702
				text = "have"
			intervals [122]:
				xmin = 50.702
				xmax = 50.852
				text = "no"
			intervals [123]:
				xmin = 50.852
				xmax = 51.292
				text = "children"
			intervals [124]:
				xmin = 51.292
				xmax = 52.1521
				text = ""
			intervals [125]:
				xmin = 52.1521
				xmax = 52.2621
				text = "i"
			intervals [126]:
				xmin = 52.2621
				xmax = 52.5121
				text = "think"
			intervals [127]:
				xmin = 52.5121
				xmax = 52.6621
				text = "he"
			intervals [128]:
				xmin = 52.6621
				xmax = 52.8321
				text = "gonna"
			intervals [129]:
				xmin = 52.8321
				xmax = 52.9721
				text = "be"
			intervals [130]:
				xmin = 52.9721
				xmax = 53.1521
				text = "like"
			intervals [131]:
				xmin = 53.1521
				xmax = 53.3421
				text = "his"
			intervals [132]:
				xmin = 53.3421
				xmax = 53.7221
				text = "mother"
			intervals [133]:
				xmin = 53.7221
				xmax = 54.1284
				text = ""
			intervals [134]:
				xmin = 54.1284
				xmax = 54.5284
				text = "wait"
			intervals [135]:
				xmin = 54.5284
				xmax = 55.1384
				text = "until"
			intervals [136]:
				xmin = 55.1384
				xmax = 55.431
				text = ""
			intervals [137]:
				xmin = 55.431
				xmax = 55.561
				text = "a"
			intervals [138]:
				xmin = 55.561
				xmax = 56.021
				text = "while"
			intervals [139]:
				xmin = 56.021
				xmax = 56.0568
				text = ""
			intervals [140]:
				xmin = 56.0568
				xmax = 56.4668
				text = "before"
			intervals [141]:
				xmin = 56.4668
				xmax = 56.6968
				text = "he"
			intervals [142]:
				xmin = 56.6968
				xmax = 56.9168
				text = "cause"
			intervals [143]:
				xmin = 56.9168
				xmax = 57.0468
				text = "he"
			intervals [144]:
				xmin = 57.0468
				xmax = 57.2768
				text = "see"
			intervals [145]:
				xmin = 57.2768
				xmax = 57.4568
				text = "how"
			intervals [146]:
				xmin = 57.4568
				xmax = 57.6968
				text = "my"
			intervals [147]:
				xmin = 57.6968
				xmax = 58.2537
				text = ""
			intervals [148]:
				xmin = 58.2537
				xmax = 58.6937
				text = "youngest"
			intervals [149]:
				xmin = 58.6937
				xmax = 58.9137
				text = "son"
			intervals [150]:
				xmin = 58.9137
				xmax = 59.0637
				text = "is"
			intervals [151]:
				xmin = 59.0637
				xmax = 59.2837
				text = "kind"
			intervals [152]:
				xmin = 59.2837
				xmax = 59.3537
				text = "of"
			intervals [153]:
				xmin = 59.3537
				xmax = 60.1037
				text = "struggling"
			intervals [154]:
				xmin = 60.1037
				xmax = 60.1337
				text = ""
			intervals [155]:
				xmin = 60.1337
				xmax = 60.3037
				text = "you"
			intervals [156]:
				xmin = 60.3037
				xmax = 60.6037
				text = "know"
			intervals [157]:
				xmin = 60.6037
				xmax = 60.8963
				text = ""
			intervals [158]:
				xmin = 60.8963
				xmax = 61.2963
				text = "so"
			intervals [159]:
				xmin = 61.2963
				xmax = 61.3363
				text = ""
			intervals [160]:
				xmin = 61.3363
				xmax = 61.5263
				text = "you"
			intervals [161]:
				xmin = 61.5263
				xmax = 61.7463
				text = "know"
			intervals [162]:
				xmin = 61.7463
				xmax = 62.1363
				text = "he"
			intervals [163]:
				xmin = 62.1363
				xmax = 63.1146
				text = ""
			intervals [164]:
				xmin = 63.1146
				xmax = 63.2746
				text = "you"
			intervals [165]:
				xmin = 63.2746
				xmax = 63.3046
				text = ""
			intervals [166]:
				xmin = 63.3046
				xmax = 63.3946
				text = "know"
			intervals [167]:
				xmin = 63.3946
				xmax = 69.9269
				text = ""
			intervals [168]:
				xmin = 69.9269
				xmax = 70.0569
				text = "<unk>"
			intervals [169]:
				xmin = 70.0569
				xmax = 70.2041
				text = ""
			intervals [170]:
				xmin = 70.2041
				xmax = 70.3441
				text = "oh"
			intervals [171]:
				xmin = 70.3441
				xmax = 70.5041
				text = "yeah"
			intervals [172]:
				xmin = 70.5041
				xmax = 70.6041
				text = "i"
			intervals [173]:
				xmin = 70.6041
				xmax = 70.9441
				text = "remember"
			intervals [174]:
				xmin = 70.9441
				xmax = 71.0641
				text = "my"
			intervals [175]:
				xmin = 71.0641
				xmax = 71.1241
				text = "g-"
			intervals [176]:
				xmin = 71.1241
				xmax = 71.1841
				text = ""
			intervals [177]:
				xmin = 71.1841
				xmax = 71.2841
				text = "i"
			intervals [178]:
				xmin = 71.2841
				xmax = 71.5041
				text = "don't"
			intervals [179]:
				xmin = 71.5041
				xmax = 71.7541
				text = "remember"
			intervals [180]:
				xmin = 71.7541
				xmax = 71.8641
				text = "my"
			intervals [181]:
				xmin = 71.8641
				xmax = 72.5241
				text = "grandfather"
			intervals [182]:
				xmin = 72.5241
				xmax = 72.8907
				text = ""
			intervals [183]:
				xmin = 72.8907
				xmax = 73.0607
				text = "he"
			intervals [184]:
				xmin = 73.0607
				xmax = 73.2407
				text = "was"
			intervals [185]:
				xmin = 73.2407
				xmax = 73.5707
				text = "gone"
			intervals [186]:
				xmin = 73.5707
				xmax = 73.8607
				text = "before"
			intervals [187]:
				xmin = 73.8607
				xmax = 74.0007
				text = "i"
			intervals [188]:
				xmin = 74.0007
				xmax = 74.0307
				text = ""
			intervals [189]:
				xmin = 74.0307
				xmax = 74.2007
				text = "was"
			intervals [190]:
				xmin = 74.2007
				xmax = 74.4707
				text = "born"
			intervals [191]:
				xmin = 74.4707
				xmax = 74.7483
				text = ""
			intervals [192]:
				xmin = 74.7483
				xmax = 74.8983
				text = "but"
			intervals [193]:
				xmin = 74.8983
				xmax = 75.0283
				text = "my"
			intervals [194]:
				xmin = 75.0283
				xmax = 75.7283
				text = "grandmother"
			intervals [195]:
				xmin = 75.7283
				xmax = 76.4331
				text = ""
			intervals [196]:
				xmin = 76.4331
				xmax = 76.6731
				text = "she"
			intervals [197]:
				xmin = 76.6731
				xmax = 77.0831
				text = "died"
			intervals [198]:
				xmin = 77.0831
				xmax = 77.2831
				text = "at"
			intervals [199]:
				xmin = 77.2831
				xmax = 77.3231
				text = ""
			intervals [200]:
				xmin = 77.3231
				xmax = 77.5831
				text = "one"
			intervals [201]:
				xmin = 77.5831
				xmax = 77.7331
				text = "oh"
			intervals [202]:
				xmin = 77.7331
				xmax = 78.1631
				text = "one"
			intervals [203]:
				xmin = 78.1631
				xmax = 78.4031
				text = "so"
			intervals [204]:
				xmin = 78.4031
				xmax = 78.6331
				text = "yeah"
			intervals [205]:
				xmin = 78.6331
				xmax = 78.8431
				text = "i"
			intervals [206]:
				xmin = 78.8431
				xmax = 79.7131
				text = "remember"
			intervals [207]:
				xmin = 79.7131
				xmax = 80.7818
				text = ""
			intervals [208]:
				xmin = 80.7818
				xmax = 80.9918
				text = "and"
			intervals [209]:
				xmin = 80.9918
				xmax = 81.1918
				text = "one"
			intervals [210]:
				xmin = 81.1918
				xmax = 81.6743
				text = ""
			intervals [211]:
				xmin = 81.6743
				xmax = 81.8343
				text = "when"
			intervals [212]:
				xmin = 81.8343
				xmax = 81.9843
				text = "she"
			intervals [213]:
				xmin = 81.9843
				xmax = 82.3243
				text = "died"
			intervals [214]:
				xmin = 82.3243
				xmax = 83.2224
				text = ""
			intervals [215]:
				xmin = 83.2224
				xmax = 83.5324
				text = "and"
			intervals [216]:
				xmin = 83.5324
				xmax = 84.0224
				text = "she"
			intervals [217]:
				xmin = 84.0224
				xmax = 84.4143
				text = ""
			intervals [218]:
				xmin = 84.4143
				xmax = 84.6243
				text = "yeah"
			intervals [219]:
				xmin = 84.6243
				xmax = 84.7343
				text = "i"
			intervals [220]:
				xmin = 84.7343
				xmax = 85.1243
				text = "remember"
			intervals [221]:
				xmin = 85.1243
				xmax = 85.3143
				text = "her"
			intervals [222]:
				xmin = 85.3143
				xmax = 85.3443
				text = "a"
			intervals [223]:
				xmin = 85.3443
				xmax = 85.6743
				text = "lot"
			intervals [224]:
				xmin = 85.6743
				xmax = 86.043
				text = ""
			intervals [225]:
				xmin = 86.043
				xmax = 86.263
				text = "my"
			intervals [226]:
				xmin = 86.263
				xmax = 86.973
				text = "father"
			intervals [227]:
				xmin = 86.973
				xmax = 88.7017
				text = ""
			intervals [228]:
				xmin = 88.7017
				xmax = 88.8717
				text = "i"
			intervals [229]:
				xmin = 88.8717
				xmax = 88.9917
				text = "re-"
			intervals [230]:
				xmin = 88.9917
				xmax = 89.0417
				text = "i"
			intervals [231]:
				xmin = 89.0417
				xmax = 89.1917
				text = "mean"
			intervals [232]:
				xmin = 89.1917
				xmax = 89.3217
				text = "he"
			intervals [233]:
				xmin = 89.3217
				xmax = 89.4717
				text = "i"
			intervals [234]:
				xmin = 89.4717
				xmax = 89.8817
				text = "remember"
			intervals [235]:
				xmin = 89.8817
				xmax = 90.1017
				text = "him"
			intervals [236]:
				xmin = 90.1017
				xmax = 90.2217
				text = "he"
			intervals [237]:
				xmin = 90.2217
				xmax = 90.3817
				text = "was"
			intervals [238]:
				xmin = 90.3817
				xmax = 90.4917
				text = "in"
			intervals [239]:
				xmin = 90.4917
				xmax = 90.5617
				text = "the"
			intervals [240]:
				xmin = 90.5617
				xmax = 91.0817
				text = "house"
			intervals [241]:
				xmin = 91.0817
				xmax = 91.3017
				text = "but"
			intervals [242]:
				xmin = 91.3017
				xmax = 91.6417
				text = "um"
			intervals [243]:
				xmin = 91.6417
				xmax = 92.9824
				text = ""
			intervals [244]:
				xmin = 92.9824
				xmax = 93.1924
				text = "that"
			intervals [245]:
				xmin = 93.1924
				xmax = 93.3324
				text = "was"
			intervals [246]:
				xmin = 93.3324
				xmax = 93.4124
				text = "the"
			intervals [247]:
				xmin = 93.4124
				xmax = 93.7324
				text = "reason"
			intervals [248]:
				xmin = 93.7324
				xmax = 93.9124
				text = "why"
			intervals [249]:
				xmin = 93.9124
				xmax = 94.0224
				text = "i"
			intervals [250]:
				xmin = 94.0224
				xmax = 94.2424
				text = "left"
			intervals [251]:
				xmin = 94.2424
				xmax = 94.5724
				text = "home"
			intervals [252]:
				xmin = 94.5724
				xmax = 94.9424
				text = "because"
			intervals [253]:
				xmin = 94.9424
				xmax = 95.2024
				text = "see"
			intervals [254]:
				xmin = 95.2024
				xmax = 95.5156
				text = ""
			intervals [255]:
				xmin = 95.5156
				xmax = 95.7256
				text = "by"
			intervals [256]:
				xmin = 95.7256
				xmax = 95.9256
				text = "him"
			intervals [257]:
				xmin = 95.9256
				xmax = 96.2956
				text = "having"
			intervals [258]:
				xmin = 96.2956
				xmax = 96.5456
				text = "all"
			intervals [259]:
				xmin = 96.5456
				xmax = 96.6956
				text = "them"
			intervals [260]:
				xmin = 96.6956
				xmax = 97.2656
				text = "girls"
			intervals [261]:
				xmin = 97.2656
				xmax = 97.4456
				text = "our"
			intervals [262]:
				xmin = 97.4456
				xmax = 97.7956
				text = "father"
			intervals [263]:
				xmin = 97.7956
				xmax = 97.9656
				text = "he"
			intervals [264]:
				xmin = 97.9656
				xmax = 98.2156
				text = "tried"
			intervals [265]:
				xmin = 98.2156
				xmax = 98.2856
				text = "to"
			intervals [266]:
				xmin = 98.2856
				xmax = 98.5956
				text = "sleep"
			intervals [267]:
				xmin = 98.5956
				xmax = 98.7156
				text = "with"
			intervals [268]:
				xmin = 98.7156
				xmax = 98.9356
				text = "us"
			intervals [269]:
				xmin = 98.9356
				xmax = 99.2356
				text = "so"
			intervals [270]:
				xmin = 99.2356
				xmax = 99.3356
				text = "i"
			intervals [271]:
				xmin = 99.3356
				xmax = 99.6456
				text = "couldn't"
			intervals [272]:
				xmin = 99.6456
				xmax = 99.7683
				text = ""
			intervals [273]:
				xmin = 99.7683
				xmax = 100.0183
				text = "deal"
			intervals [274]:
				xmin = 100.0183
				xmax = 100.1383
				text = "with"
			intervals [275]:
				xmin = 100.1383
				xmax = 100.3483
				text = "that"
			intervals [276]:
				xmin = 100.3483
				xmax = 100.3783
				text = ""
			intervals [277]:
				xmin = 100.3783
				xmax = 100.6883
				text = "so"
			intervals [278]:
				xmin = 100.6883
				xmax = 100.9156
				text = ""
			intervals [279]:
				xmin = 100.9156
				xmax = 101.0956
				text = "that"
			intervals [280]:
				xmin = 101.0956
				xmax = 101.1556
				text = "s"
			intervals [281]:
				xmin = 101.1556
				xmax = 101.2956
				text = "why"
			intervals [282]:
				xmin = 101.2956
				xmax = 101.4056
				text = "i"
			intervals [283]:
				xmin = 101.4056
				xmax = 101.6556
				text = "left"
			intervals [284]:
				xmin = 101.6556
				xmax = 101.9356
				text = "home"
			intervals [285]:
				xmin = 101.9356
				xmax = 102.0156
				text = "at"
			intervals [286]:
				xmin = 102.0156
				xmax = 102.0556
				text = "a"
			intervals [287]:
				xmin = 102.0556
				xmax = 102.4056
				text = "very"
			intervals [288]:
				xmin = 102.4056
				xmax = 102.6556
				text = "young"
			intervals [289]:
				xmin = 102.6556
				xmax = 102.9956
				text = "age"
			intervals [290]:
				xmin = 102.9956
				xmax = 103.4187
				text = ""
			intervals [291]:
				xmin = 103.4187
				xmax = 103.6587
				text = "now"
			intervals [292]:
				xmin = 103.6587
				xmax = 103.8787
				text = "he"
			intervals [293]:
				xmin = 103.8787
				xmax = 104.2587
				text = "did"
			intervals [294]:
				xmin = 104.2587
				xmax = 104.5332
				text = ""
			intervals [295]:
				xmin = 104.5332
				xmax = 104.8032
				text = "have"
			intervals [296]:
				xmin = 104.8032
				xmax = 105.0462
				text = ""
			intervals [297]:
				xmin = 105.0462
				xmax = 105.4862
				text = "children"
			intervals [298]:
				xmin = 105.4862
				xmax = 105.6662
				text = "by"
			intervals [299]:
				xmin = 105.6662
				xmax = 105.8962
				text = "my"
			intervals [300]:
				xmin = 105.8962
				xmax = 106.3362
				text = "oldest"
			intervals [301]:
				xmin = 106.3362
				xmax = 106.7862
				text = "sister"
			intervals [302]:
				xmin = 106.7862
				xmax = 106.8262
				text = ""
			intervals [303]:
				xmin = 106.8262
				xmax = 107.0062
				text = "they"
			intervals [304]:
				xmin = 107.0062
				xmax = 107.2362
				text = "had"
			intervals [305]:
				xmin = 107.2362
				xmax = 107.6262
				text = "six"
			intervals [306]:
				xmin = 107.6262
				xmax = 107.9762
				text = "kids"
			intervals [307]:
				xmin = 107.9762
				xmax = 108.5062
				text = "together"
			intervals [308]:
				xmin = 108.5062
				xmax = 108.8862
				text = "so"
			intervals [309]:
				xmin = 108.8862
				xmax = 109.3302
				text = ""
			intervals [310]:
				xmin = 109.3302
				xmax = 109.5202
				text = "i"
			intervals [311]:
				xmin = 109.5202
				xmax = 109.8402
				text = "got"
			intervals [312]:
				xmin = 109.8402
				xmax = 110.1226
				text = ""
			intervals [313]:
				xmin = 110.1226
				xmax = 110.8426
				text = "cousins"
			intervals [314]:
				xmin = 110.8426
				xmax = 111.0626
				text = "that"
			intervals [315]:
				xmin = 111.0626
				xmax = 111.2226
				text = "s"
			intervals [316]:
				xmin = 111.2226
				xmax = 111.5726
				text = "really"
			intervals [317]:
				xmin = 111.5726
				xmax = 111.7726
				text = "my"
			intervals [318]:
				xmin = 111.7726
				xmax = 112.4626
				text = "sister"
			intervals [319]:
				xmin = 112.4626
				xmax = 112.4926
				text = ""
			intervals [320]:
				xmin = 112.4926
				xmax = 112.7726
				text = "but"
			intervals [321]:
				xmin = 112.7726
				xmax = 113.0493
				text = ""
			intervals [322]:
				xmin = 113.0493
				xmax = 113.1993
				text = "we"
			intervals [323]:
				xmin = 113.1993
				xmax = 113.5093
				text = "call"
			intervals [324]:
				xmin = 113.5093
				xmax = 113.5693
				text = "'em"
			intervals [325]:
				xmin = 113.5693
				xmax = 114.2807
				text = ""
			intervals [326]:
				xmin = 114.2807
				xmax = 114.9107
				text = "cousins"
			intervals [327]:
				xmin = 114.9107
				xmax = 115.8874
				text = ""
			intervals [328]:
				xmin = 115.8874
				xmax = 116.1174
				text = "yeah"
			intervals [329]:
				xmin = 116.1174
				xmax = 116.2574
				text = "but"
			intervals [330]:
				xmin = 116.2574
				xmax = 116.4274
				text = "he"
			intervals [331]:
				xmin = 116.4274
				xmax = 116.5774
				text = "was"
			intervals [332]:
				xmin = 116.5774
				xmax = 116.8174
				text = "one"
			intervals [333]:
				xmin = 116.8174
				xmax = 117.2074
				text = "reason"
			intervals [334]:
				xmin = 117.2074
				xmax = 117.4774
				text = "and"
			intervals [335]:
				xmin = 117.4774
				xmax = 117.8331
				text = ""
			intervals [336]:
				xmin = 117.8331
				xmax = 118.1031
				text = "back"
			intervals [337]:
				xmin = 118.1031
				xmax = 118.2131
				text = "then"
			intervals [338]:
				xmin = 118.2131
				xmax = 118.3231
				text = "in"
			intervals [339]:
				xmin = 118.3231
				xmax = 118.4431
				text = "them"
			intervals [340]:
				xmin = 118.4431
				xmax = 118.9331
				text = "days"
			intervals [341]:
				xmin = 118.9331
				xmax = 118.9631
				text = ""
			intervals [342]:
				xmin = 118.9631
				xmax = 119.1131
				text = "i"
			intervals [343]:
				xmin = 119.1131
				xmax = 119.3531
				text = "don't"
			intervals [344]:
				xmin = 119.3531
				xmax = 119.6231
				text = "know"
			intervals [345]:
				xmin = 119.6231
				xmax = 119.6831
				text = ""
			intervals [346]:
				xmin = 119.6831
				xmax = 120.1831
				text = "if"
			intervals [347]:
				xmin = 120.1831
				xmax = 121.176
				text = ""
			intervals [348]:
				xmin = 121.176
				xmax = 121.416
				text = "my"
			intervals [349]:
				xmin = 121.416
				xmax = 121.826
				text = "mother"
			intervals [350]:
				xmin = 121.826
				xmax = 122.226
				text = "knew"
			intervals [351]:
				xmin = 122.226
				xmax = 122.376
				text = "what"
			intervals [352]:
				xmin = 122.376
				xmax = 122.576
				text = "was"
			intervals [353]:
				xmin = 122.576
				xmax = 122.916
				text = "going"
			intervals [354]:
				xmin = 122.916
				xmax = 123.106
				text = "on"
			intervals [355]:
				xmin = 123.106
				xmax = 123.336
				text = "but"
			intervals [356]:
				xmin = 123.336
				xmax = 123.456
				text = "i"
			intervals [357]:
				xmin = 123.456
				xmax = 123.746
				text = "don't"
			intervals [358]:
				xmin = 123.746
				xmax = 123.776
				text = ""
			intervals [359]:
				xmin = 123.776
				xmax = 124.026
				text = "think"
			intervals [360]:
				xmin = 124.026
				xmax = 124.346
				text = "she"
			intervals [361]:
				xmin = 124.346
				xmax = 124.586
				text = "was"
			intervals [362]:
				xmin = 124.586
				xmax = 124.706
				text = "the"
			intervals [363]:
				xmin = 124.706
				xmax = 125.036
				text = "type"
			intervals [364]:
				xmin = 125.036
				xmax = 125.176
				text = "of"
			intervals [365]:
				xmin = 125.176
				xmax = 125.516
				text = "woman"
			intervals [366]:
				xmin = 125.516
				xmax = 125.546
				text = ""
			intervals [367]:
				xmin = 125.546
				xmax = 125.766
				text = "that"
			intervals [368]:
				xmin = 125.766
				xmax = 126.3491
				text = ""
			intervals [369]:
				xmin = 126.3491
				xmax = 126.6691
				text = "wanted"
			intervals [370]:
				xmin = 126.6691
				xmax = 126.7891
				text = "to"
			intervals [371]:
				xmin = 126.7891
				xmax = 127.4691
				text = "say"
			intervals [372]:
				xmin = 127.4691
				xmax = 128.0739
				text = ""
			intervals [373]:
				xmin = 128.0739
				xmax = 128.2939
				text = "too"
			intervals [374]:
				xmin = 128.2939
				xmax = 128.5839
				text = "much"
			intervals [375]:
				xmin = 128.5839
				xmax = 129.0239
				text = "about"
			intervals [376]:
				xmin = 129.0239
				xmax = 129.2739
				text = "it"
			intervals [377]:
				xmin = 129.2739
				xmax = 130.1516
				text = ""
			intervals [378]:
				xmin = 130.1516
				xmax = 130.4516
				text = "yeah"
			intervals [379]:
				xmin = 130.4516
				xmax = 130.7516
				text = "but"
			intervals [380]:
				xmin = 130.7516
				xmax = 131.1916
				text = "um"
			intervals [381]:
				xmin = 131.1916
				xmax = 131.6383
				text = ""
			intervals [382]:
				xmin = 131.6383
				xmax = 131.8183
				text = "i"
			intervals [383]:
				xmin = 131.8183
				xmax = 132.0083
				text = "just"
			intervals [384]:
				xmin = 132.0083
				xmax = 132.2583
				text = "had"
			intervals [385]:
				xmin = 132.2583
				xmax = 132.3683
				text = "to"
			intervals [386]:
				xmin = 132.3683
				xmax = 132.7283
				text = "leave"
			intervals [387]:
				xmin = 132.7283
				xmax = 132.7683
				text = ""
			intervals [388]:
				xmin = 132.7683
				xmax = 132.9483
				text = "i"
			intervals [389]:
				xmin = 132.9483
				xmax = 133.2683
				text = "couldn't"
			intervals [390]:
				xmin = 133.2683
				xmax = 133.5083
				text = "deal"
			intervals [391]:
				xmin = 133.5083
				xmax = 133.6383
				text = "with"
			intervals [392]:
				xmin = 133.6383
				xmax = 133.8883
				text = "that"
			intervals [393]:
				xmin = 133.8883
				xmax = 134.0648
				text = ""
			intervals [394]:
				xmin = 134.0648
				xmax = 134.1848
				text = "i"
			intervals [395]:
				xmin = 134.1848
				xmax = 134.4648
				text = "think"
			intervals [396]:
				xmin = 134.4648
				xmax = 134.5348
				text = "i"
			intervals [397]:
				xmin = 134.5348
				xmax = 134.7848
				text = "woulda"
			intervals [398]:
				xmin = 134.7848
				xmax = 134.9848
				text = "been"
			intervals [399]:
				xmin = 134.9848
				xmax = 135.4748
				text = "crazy"
			intervals [400]:
				xmin = 135.4748
				xmax = 135.5048
				text = ""
			intervals [401]:
				xmin = 135.5048
				xmax = 135.6148
				text = "if"
			intervals [402]:
				xmin = 135.6148
				xmax = 135.7648
				text = ""
			intervals [403]:
				xmin = 135.7648
				xmax = 135.9548
				text = "if"
			intervals [404]:
				xmin = 135.9548
				xmax = 136.0548
				text = "i"
			intervals [405]:
				xmin = 136.0548
				xmax = 136.2448
				text = "woulda"
			intervals [406]:
				xmin = 136.2448
				xmax = 136.7348
				text = "stayed"
			intervals [407]:
				xmin = 136.7348
				xmax = 145.1173
				text = ""
			intervals [408]:
				xmin = 145.1173
				xmax = 145.2673
				text = "in"
			intervals [409]:
				xmin = 145.2673
				xmax = 145.3973
				text = "my"
			intervals [410]:
				xmin = 145.3973
				xmax = 145.9973
				text = "neighborhood"
			intervals [411]:
				xmin = 145.9973
				xmax = 146.3438
				text = ""
			intervals [412]:
				xmin = 146.3438
				xmax = 146.4438
				text = "my"
			intervals [413]:
				xmin = 146.4438
				xmax = 146.6638
				text = "old"
			intervals [414]:
				xmin = 146.6638
				xmax = 147.0638
				text = "neighborhood"
			intervals [415]:
				xmin = 147.0638
				xmax = 147.4559
				text = ""
			intervals [416]:
				xmin = 147.4559
				xmax = 147.7459
				text = "last"
			intervals [417]:
				xmin = 147.7459
				xmax = 148.0059
				text = "time"
			intervals [418]:
				xmin = 148.0059
				xmax = 148.1059
				text = "i"
			intervals [419]:
				xmin = 148.1059
				xmax = 148.3159
				text = "was"
			intervals [420]:
				xmin = 148.3159
				xmax = 148.7459
				text = "there"
			intervals [421]:
				xmin = 148.7459
				xmax = 149.0554
				text = ""
			intervals [422]:
				xmin = 149.0554
				xmax = 149.4154
				text = "one"
			intervals [423]:
				xmin = 149.4154
				xmax = 149.8554
				text = "guy"
			intervals [424]:
				xmin = 149.8554
				xmax = 150.6369
				text = ""
			intervals [425]:
				xmin = 150.6369
				xmax = 150.9669
				text = "one"
			intervals [426]:
				xmin = 150.9669
				xmax = 151.2969
				text = "guy"
			intervals [427]:
				xmin = 151.2969
				xmax = 152.1669
				text = "mister"
			intervals [428]:
				xmin = 152.1669
				xmax = 152.319
				text = ""
			intervals [429]:
				xmin = 152.319
				xmax = 152.629
				text = "miss"
			intervals [430]:
				xmin = 152.629
				xmax = 153.109
				text = "virginia"
			intervals [431]:
				xmin = 153.109
				xmax = 153.159
				text = "s"
			intervals [432]:
				xmin = 153.159
				xmax = 153.569
				text = "husband"
			intervals [433]:
				xmin = 153.569
				xmax = 153.699
				text = "he"
			intervals [434]:
				xmin = 153.699
				xmax = 154.069
				text = "still"
			intervals [435]:
				xmin = 154.069
				xmax = 154.379
				text = "lived"
			intervals [436]:
				xmin = 154.379
				xmax = 154.959
				text = "upstairs"
			intervals [437]:
				xmin = 154.959
				xmax = 155.109
				text = "but"
			intervals [438]:
				xmin = 155.109
				xmax = 155.189
				text = "i"
			intervals [439]:
				xmin = 155.189
				xmax = 155.379
				text = "don't"
			intervals [440]:
				xmin = 155.379
				xmax = 155.539
				text = "know"
			intervals [441]:
				xmin = 155.539
				xmax = 155.639
				text = "if"
			intervals [442]:
				xmin = 155.639
				xmax = 155.879
				text = "he"
			intervals [443]:
				xmin = 155.879
				xmax = 156.2839
				text = ""
			intervals [444]:
				xmin = 156.2839
				xmax = 156.6539
				text = "still"
			intervals [445]:
				xmin = 156.6539
				xmax = 156.9739
				text = "live"
			intervals [446]:
				xmin = 156.9739
				xmax = 157.1339
				text = "there"
			intervals [447]:
				xmin = 157.1339
				xmax = 157.1739
				text = "or"
			intervals [448]:
				xmin = 157.1739
				xmax = 157.4939
				text = "not"
			intervals [449]:
				xmin = 157.4939
				xmax = 157.9042
				text = ""
			intervals [450]:
				xmin = 157.9042
				xmax = 158.2742
				text = "because"
			intervals [451]:
				xmin = 158.2742
				xmax = 158.3842
				text = "it"
			intervals [452]:
				xmin = 158.3842
				xmax = 158.5742
				text = "was"
			intervals [453]:
				xmin = 158.5742
				xmax = 158.6681
				text = ""
			intervals [454]:
				xmin = 158.6681
				xmax = 158.7781
				text = "it"
			intervals [455]:
				xmin = 158.7781
				xmax = 158.9581
				text = "was"
			intervals [456]:
				xmin = 158.9581
				xmax = 159.0681
				text = "a"
			intervals [457]:
				xmin = 159.0681
				xmax = 159.6181
				text = "building"
			intervals [458]:
				xmin = 159.6181
				xmax = 159.8081
				text = "but"
			intervals [459]:
				xmin = 159.8081
				xmax = 159.9681
				text = "it"
			intervals [460]:
				xmin = 159.9681
				xmax = 160.2581
				text = "only"
			intervals [461]:
				xmin = 160.2581
				xmax = 160.5281
				text = "had"
			intervals [462]:
				xmin = 160.5281
				xmax = 160.5681
				text = ""
			intervals [463]:
				xmin = 160.5681
				xmax = 161.0281
				text = "four"
			intervals [464]:
				xmin = 161.0281
				xmax = 161.1934
				text = ""
			intervals [465]:
				xmin = 161.1934
				xmax = 161.7934
				text = "apartments"
			intervals [466]:
				xmin = 161.7934
				xmax = 161.9034
				text = "you"
			intervals [467]:
				xmin = 161.9034
				xmax = 162.0434
				text = "know"
			intervals [468]:
				xmin = 162.0434
				xmax = 162.3034
				text = "like"
			intervals [469]:
				xmin = 162.3034
				xmax = 162.5134
				text = "two"
			intervals [470]:
				xmin = 162.5134
				xmax = 163.1434
				text = "upstairs"
			intervals [471]:
				xmin = 163.1434
				xmax = 163.3699
				text = ""
			intervals [472]:
				xmin = 163.3699
				xmax = 163.5099
				text = "two"
			intervals [473]:
				xmin = 163.5099
				xmax = 164.2599
				text = "downstairs"
			intervals [474]:
				xmin = 164.2599
				xmax = 164.6853
				text = ""
			intervals [475]:
				xmin = 164.6853
				xmax = 164.9253
				text = "we"
			intervals [476]:
				xmin = 164.9253
				xmax = 165.2253
				text = "lived"
			intervals [477]:
				xmin = 165.2253
				xmax = 166.0353
				text = "downstairs"
			intervals [478]:
				xmin = 166.0353
				xmax = 166.4545
				text = ""
			intervals [479]:
				xmin = 166.4545
				xmax = 166.5845
				text = "and"
			intervals [480]:
				xmin = 166.5845
				xmax = 166.6845
				text = "i"
			intervals [481]:
				xmin = 166.6845
				xmax = 166.9845
				text = "remember"
			intervals [482]:
				xmin = 166.9845
				xmax = 167.0545
				text = "the"
			intervals [483]:
				xmin = 167.0545
				xmax = 167.6545
				text = "virginias"
			intervals [484]:
				xmin = 167.6545
				xmax = 167.9245
				text = "lived"
			intervals [485]:
				xmin = 167.9245
				xmax = 168.5045
				text = "upstairs"
			intervals [486]:
				xmin = 168.5045
				xmax = 168.6045
				text = "and"
			intervals [487]:
				xmin = 168.6045
				xmax = 168.8245
				text = "their"
			intervals [488]:
				xmin = 168.8245
				xmax = 169.3045
				text = "family"
			intervals [489]:
				xmin = 169.3045
				xmax = 169.6145
				text = "lived"
			intervals [490]:
				xmin = 169.6145
				xmax = 170.0645
				text = "across"
			intervals [491]:
				xmin = 170.0645
				xmax = 170.2945
				text = "from"
			intervals [492]:
				xmin = 170.2945
				xmax = 170.5945
				text = "us"
			intervals [493]:
				xmin = 170.5945
				xmax = 170.8745
				text = "so"
			intervals [494]:
				xmin = 170.8745
				xmax = 171.2608
				text = ""
			intervals [495]:
				xmin = 171.2608
				xmax = 171.4808
				text = "we"
			intervals [496]:
				xmin = 171.4808
				xmax = 171.6008
				text = "were"
			intervals [497]:
				xmin = 171.6008
				xmax = 171.9508
				text = "like"
			intervals [498]:
				xmin = 171.9508
				xmax = 172.4608
				text = "family"
			intervals [499]:
				xmin = 172.4608
				xmax = 172.8708
				text = "too"
			intervals [500]:
				xmin = 172.8708
				xmax = 172.9008
				text = ""
			intervals [501]:
				xmin = 172.9008
				xmax = 173.2308
				text = "but"
			intervals [502]:
				xmin = 173.2308
				xmax = 174.2176
				text = ""
			intervals [503]:
				xmin = 174.2176
				xmax = 174.3676
				text = "we"
			intervals [504]:
				xmin = 174.3676
				xmax = 175.2076
				text = "separated"
			intervals [505]:
				xmin = 175.2076
				xmax = 175.2376
				text = ""
			intervals [506]:
				xmin = 175.2376
				xmax = 175.6076
				text = "and"
			intervals [507]:
				xmin = 175.6076
				xmax = 176.4918
				text = ""
			intervals [508]:
				xmin = 176.4918
				xmax = 176.6818
				text = "you"
			intervals [509]:
				xmin = 176.6818
				xmax = 177.0518
				text = "know"
			intervals [510]:
				xmin = 177.0518
				xmax = 177.503
				text = ""
			intervals [511]:
				xmin = 177.503
				xmax = 177.683
				text = "my"
			intervals [512]:
				xmin = 177.683
				xmax = 178.043
				text = "mother"
			intervals [513]:
				xmin = 178.043
				xmax = 178.343
				text = "she"
			intervals [514]:
				xmin = 178.343
				xmax = 178.823
				text = "moved"
			intervals [515]:
				xmin = 178.823
				xmax = 179.2458
				text = ""
			intervals [516]:
				xmin = 179.2458
				xmax = 179.4258
				text = "my"
			intervals [517]:
				xmin = 179.4258
				xmax = 179.8958
				text = "sister"
			intervals [518]:
				xmin = 179.8958
				xmax = 180.5558
				text = "jackie"
			intervals [519]:
				xmin = 180.5558
				xmax = 180.9592
				text = ""
			intervals [520]:
				xmin = 180.9592
				xmax = 181.4092
				text = "she"
			intervals [521]:
				xmin = 181.4092
				xmax = 181.6792
				text = "got"
			intervals [522]:
				xmin = 181.6792
				xmax = 182.1792
				text = "involved"
			intervals [523]:
				xmin = 182.1792
				xmax = 182.3992
				text = "with"
			intervals [524]:
				xmin = 182.3992
				xmax = 182.4892
				text = "uh"
			intervals [525]:
				xmin = 182.4892
				xmax = 183.5776
				text = ""
			intervals [526]:
				xmin = 183.5776
				xmax = 183.8176
				text = "miss"
			intervals [527]:
				xmin = 183.8176
				xmax = 184.2876
				text = "henry"
			intervals [528]:
				xmin = 184.2876
				xmax = 184.5276
				text = "they"
			intervals [529]:
				xmin = 184.5276
				xmax = 184.8576
				text = "lived"
			intervals [530]:
				xmin = 184.8576
				xmax = 184.9576
				text = "in"
			intervals [531]:
				xmin = 184.9576
				xmax = 185.0276
				text = "the"
			intervals [532]:
				xmin = 185.0276
				xmax = 185.3576
				text = "corner"
			intervals [533]:
				xmin = 185.3576
				xmax = 185.7076
				text = "house"
			intervals [534]:
				xmin = 185.7076
				xmax = 185.7376
				text = ""
			intervals [535]:
				xmin = 185.7376
				xmax = 185.8476
				text = "i"
			intervals [536]:
				xmin = 185.8476
				xmax = 186.0576
				text = "don't"
			intervals [537]:
				xmin = 186.0576
				xmax = 186.1976
				text = "know"
			intervals [538]:
				xmin = 186.1976
				xmax = 186.3176
				text = "if"
			intervals [539]:
				xmin = 186.3176
				xmax = 186.4576
				text = "you"
			intervals [540]:
				xmin = 186.4576
				xmax = 186.8276
				text = "remember"
			intervals [541]:
				xmin = 186.8276
				xmax = 187.0876
				text = "this"
			intervals [542]:
				xmin = 187.0876
				xmax = 187.3176
				text = "but"
			intervals [543]:
				xmin = 187.3176
				xmax = 188.0113
				text = ""
			intervals [544]:
				xmin = 188.0113
				xmax = 188.2813
				text = "some"
			intervals [545]:
				xmin = 188.2813
				xmax = 188.6013
				text = "people"
			intervals [546]:
				xmin = 188.6013
				xmax = 189.0013
				text = "do"
			intervals [547]:
				xmin = 189.0013
				xmax = 189.4226
				text = ""
			intervals [548]:
				xmin = 189.4226
				xmax = 189.6026
				text = "the"
			intervals [549]:
				xmin = 189.6026
				xmax = 189.6326
				text = ""
			intervals [550]:
				xmin = 189.6326
				xmax = 189.7726
				text = "d"
			intervals [551]:
				xmin = 189.7726
				xmax = 189.9126
				text = "you"
			intervals [552]:
				xmin = 189.9126
				xmax = 190.1026
				text = "know"
			intervals [553]:
				xmin = 190.1026
				xmax = 190.4226
				text = "the"
			intervals [554]:
				xmin = 190.4226
				xmax = 191.0126
				text = "donahue"
			intervals [555]:
				xmin = 191.0126
				xmax = 191.4626
				text = "show"
			intervals [556]:
				xmin = 191.4626
				xmax = 192.9934
				text = ""
			intervals [557]:
				xmin = 192.9934
				xmax = 193.1134
				text = "you"
			intervals [558]:
				xmin = 193.1134
				xmax = 193.2334
				text = "don't"
			intervals [559]:
				xmin = 193.2334
				xmax = 193.4934
				text = "remem-"
			intervals [560]:
				xmin = 193.4934
				xmax = 193.5734
				text = ""
			intervals [561]:
				xmin = 193.5734
				xmax = 193.7634
				text = "damn"
			intervals [562]:
				xmin = 193.7634
				xmax = 194.6399
				text = ""
			intervals [563]:
				xmin = 194.6399
				xmax = 194.7799
				text = "the"
			intervals [564]:
				xmin = 194.7799
				xmax = 195.2399
				text = "donahue"
			intervals [565]:
				xmin = 195.2399
				xmax = 195.6199
				text = "show"
			intervals [566]:
				xmin = 195.6199
				xmax = 195.9322
				text = ""
			intervals [567]:
				xmin = 195.9322
				xmax = 196.1022
				text = "but"
			intervals [568]:
				xmin = 196.1022
				xmax = 196.1322
				text = ""
			intervals [569]:
				xmin = 196.1322
				xmax = 196.5322
				text = "anyway"
			intervals [570]:
				xmin = 196.5322
				xmax = 196.6822
				text = "he"
			intervals [571]:
				xmin = 196.6822
				xmax = 196.8822
				text = "was"
			intervals [572]:
				xmin = 196.8822
				xmax = 197.2422
				text = "married"
			intervals [573]:
				xmin = 197.2422
				xmax = 197.4222
				text = "to"
			intervals [574]:
				xmin = 197.4222
				xmax = 197.8022
				text = "marlo"
			intervals [575]:
				xmin = 197.8022
				xmax = 198.2222
				text = "thomas"
			intervals [576]:
				xmin = 198.2222
				xmax = 198.3322
				text = "but"
			intervals [577]:
				xmin = 198.3322
				xmax = 198.4822
				text = "he"
			intervals [578]:
				xmin = 198.4822
				xmax = 198.6422
				text = "had"
			intervals [579]:
				xmin = 198.6422
				xmax = 198.7122
				text = "a"
			intervals [580]:
				xmin = 198.7122
				xmax = 198.9822
				text = "talk"
			intervals [581]:
				xmin = 198.9822
				xmax = 199.2022
				text = "show"
			intervals [582]:
				xmin = 199.2022
				xmax = 199.4022
				text = "like"
			intervals [583]:
				xmin = 199.4022
				xmax = 199.4322
				text = ""
			intervals [584]:
				xmin = 199.4322
				xmax = 199.8122
				text = "oprah"
			intervals [585]:
				xmin = 199.8122
				xmax = 201.7715
				text = ""
			intervals [586]:
				xmin = 201.7715
				xmax = 202.4915
				text = "uh-huh"
			intervals [587]:
				xmin = 202.4915
				xmax = 202.5515
				text = "and"
			intervals [588]:
				xmin = 202.5515
				xmax = 202.8015
				text = "white"
			intervals [589]:
				xmin = 202.8015
				xmax = 203.1815
				text = "hair"
			intervals [590]:
				xmin = 203.1815
				xmax = 203.5166
				text = ""
			intervals [591]:
				xmin = 203.5166
				xmax = 203.7266
				text = "w"
			intervals [592]:
				xmin = 203.7266
				xmax = 203.9766
				text = "white"
			intervals [593]:
				xmin = 203.9766
				xmax = 204.3266
				text = "guy"
			intervals [594]:
				xmin = 204.3266
				xmax = 204.5708
				text = ""
			intervals [595]:
				xmin = 204.5708
				xmax = 204.7608
				text = "that"
			intervals [596]:
				xmin = 204.7608
				xmax = 204.8608
				text = "was"
			intervals [597]:
				xmin = 204.8608
				xmax = 204.9208
				text = "the"
			intervals [598]:
				xmin = 204.9208
				xmax = 205.3308
				text = "donahue"
			intervals [599]:
				xmin = 205.3308
				xmax = 205.5808
				text = "show"
			intervals [600]:
				xmin = 205.5808
				xmax = 205.7908
				text = "my"
			intervals [601]:
				xmin = 205.7908
				xmax = 206.4408
				text = "sister"
			intervals [602]:
				xmin = 206.4408
				xmax = 206.7041
				text = ""
			intervals [603]:
				xmin = 206.7041
				xmax = 206.9241
				text = "was"
			intervals [604]:
				xmin = 206.9241
				xmax = 207.1341
				text = "on"
			intervals [605]:
				xmin = 207.1341
				xmax = 207.3341
				text = "his"
			intervals [606]:
				xmin = 207.3341
				xmax = 207.7841
				text = "show"
			intervals [607]:
				xmin = 207.7841
				xmax = 207.9277
				text = ""
			intervals [608]:
				xmin = 207.9277
				xmax = 208.1177
				text = "with"
			intervals [609]:
				xmin = 208.1177
				xmax = 208.5177
				text = "marion"
			intervals [610]:
				xmin = 208.5177
				xmax = 208.9577
				text = "barry"
			intervals [611]:
				xmin = 208.9577
				xmax = 210.0567
				text = ""
			intervals [612]:
				xmin = 210.0567
				xmax = 210.4267
				text = "years"
			intervals [613]:
				xmin = 210.4267
				xmax = 210.7867
				text = "ago"
			intervals [614]:
				xmin = 210.7867
				xmax = 210.9767
				text = ""
			intervals [615]:
				xmin = 210.9767
				xmax = 211.3767
				text = "because"
			intervals [616]:
				xmin = 211.3767
				xmax = 211.6367
				text = "i'm"
			intervals [617]:
				xmin = 211.6367
				xmax = 211.7367
				text = "the"
			intervals [618]:
				xmin = 211.7367
				xmax = 212.0567
				text = "one"
			intervals [619]:
				xmin = 212.0567
				xmax = 212.1167
				text = ""
			intervals [620]:
				xmin = 212.1167
				xmax = 212.2167
				text = "a"
			intervals [621]:
				xmin = 212.2167
				xmax = 212.4067
				text = "lot"
			intervals [622]:
				xmin = 212.4067
				xmax = 212.4767
				text = "of"
			intervals [623]:
				xmin = 212.4767
				xmax = 212.7367
				text = "people"
			intervals [624]:
				xmin = 212.7367
				xmax = 212.9167
				text = "don't"
			intervals [625]:
				xmin = 212.9167
				xmax = 213.2567
				text = "remember"
			intervals [626]:
				xmin = 213.2567
				xmax = 213.4267
				text = "that"
			intervals [627]:
				xmin = 213.4267
				xmax = 213.5167
				text = "but"
			intervals [628]:
				xmin = 213.5167
				xmax = 213.6067
				text = "it"
			intervals [629]:
				xmin = 213.6067
				xmax = 213.7567
				text = "was"
			intervals [630]:
				xmin = 213.7567
				xmax = 213.8467
				text = "a"
			intervals [631]:
				xmin = 213.8467
				xmax = 214.2667
				text = "girl"
			intervals [632]:
				xmin = 214.2667
				xmax = 214.5367
				text = "that"
			intervals [633]:
				xmin = 214.5367
				xmax = 214.7367
				text = "she"
			intervals [634]:
				xmin = 214.7367
				xmax = 214.8967
				text = "was"
			intervals [635]:
				xmin = 214.8967
				xmax = 214.9867
				text = "in"
			intervals [636]:
				xmin = 214.9867
				xmax = 215.0667
				text = "the"
			intervals [637]:
				xmin = 215.0667
				xmax = 215.5267
				text = "paper"
			intervals [638]:
				xmin = 215.5267
				xmax = 215.9866
				text = ""
			intervals [639]:
				xmin = 215.9866
				xmax = 216.1566
				text = "and"
			intervals [640]:
				xmin = 216.1566
				xmax = 216.3566
				text = "she"
			intervals [641]:
				xmin = 216.3566
				xmax = 216.5966
				text = "had"
			intervals [642]:
				xmin = 216.5966
				xmax = 216.9166
				text = "twenty"
			intervals [643]:
				xmin = 216.9166
				xmax = 217.1266
				text = "two"
			intervals [644]:
				xmin = 217.1266
				xmax = 217.8966
				text = "kids"
			intervals [645]:
				xmin = 217.8966
				xmax = 218.8602
				text = ""
			intervals [646]:
				xmin = 218.8602
				xmax = 219.0802
				text = "that"
			intervals [647]:
				xmin = 219.0802
				xmax = 219.2402
				text = "was"
			intervals [648]:
				xmin = 219.2402
				xmax = 219.4302
				text = "my"
			intervals [649]:
				xmin = 219.4302
				xmax = 219.9002
				text = "sister"
			intervals [650]:
				xmin = 219.9002
				xmax = 220.1875
				text = ""
			intervals [651]:
				xmin = 220.1875
				xmax = 220.3575
				text = "but"
			intervals [652]:
				xmin = 220.3575
				xmax = 220.5775
				text = "she"
			intervals [653]:
				xmin = 220.5775
				xmax = 220.7475
				text = "was"
			intervals [654]:
				xmin = 220.7475
				xmax = 220.8775
				text = "on"
			intervals [655]:
				xmin = 220.8775
				xmax = 220.9775
				text = "the"
			intervals [656]:
				xmin = 220.9775
				xmax = 221.5175
				text = "donahue"
			intervals [657]:
				xmin = 221.5175
				xmax = 221.8775
				text = "show"
			intervals [658]:
				xmin = 221.8775
				xmax = 222.1836
				text = ""
			intervals [659]:
				xmin = 222.1836
				xmax = 222.3636
				text = "and"
			intervals [660]:
				xmin = 222.3636
				xmax = 222.5036
				text = "i"
			intervals [661]:
				xmin = 222.5036
				xmax = 223.0036
				text = "remember"
			intervals [662]:
				xmin = 223.0036
				xmax = 223.4236
				text = "marion"
			intervals [663]:
				xmin = 223.4236
				xmax = 223.7836
				text = "barry"
			intervals [664]:
				xmin = 223.7836
				xmax = 223.8336
				text = ""
			intervals [665]:
				xmin = 223.8336
				xmax = 224.2836
				text = "asking"
			intervals [666]:
				xmin = 224.2836
				xmax = 224.5636
				text = "her"
			intervals [667]:
				xmin = 224.5636
				xmax = 225.4179
				text = ""
			intervals [668]:
				xmin = 225.4179
				xmax = 225.5879
				text = "why"
			intervals [669]:
				xmin = 225.5879
				xmax = 225.6779
				text = "do"
			intervals [670]:
				xmin = 225.6779
				xmax = 225.7779
				text = "you"
			intervals [671]:
				xmin = 225.7779
				xmax = 225.9779
				text = "have"
			intervals [672]:
				xmin = 225.9779
				xmax = 226.1479
				text = "so"
			intervals [673]:
				xmin = 226.1479
				xmax = 226.3679
				text = "many"
			intervals [674]:
				xmin = 226.3679
				xmax = 226.9679
				text = "kids"
			intervals [675]:
				xmin = 226.9679
				xmax = 227.0879
				text = "and"
			intervals [676]:
				xmin = 227.0879
				xmax = 227.3279
				text = "she"
			intervals [677]:
				xmin = 227.3279
				xmax = 227.7479
				text = "said"
			intervals [678]:
				xmin = 227.7479
				xmax = 228.3967
				text = ""
			intervals [679]:
				xmin = 228.3967
				xmax = 228.8267
				text = "because"
			intervals [680]:
				xmin = 228.8267
				xmax = 229.2167
				text = "god"
			intervals [681]:
				xmin = 229.2167
				xmax = 229.5667
				text = "made"
			intervals [682]:
				xmin = 229.5667
				xmax = 229.7467
				text = "me"
			intervals [683]:
				xmin = 229.7467
				xmax = 229.9667
				text = "as"
			intervals [684]:
				xmin = 229.9667
				xmax = 230.0467
				text = "a"
			intervals [685]:
				xmin = 230.0467
				xmax = 230.4767
				text = "woman"
			intervals [686]:
				xmin = 230.4767
				xmax = 230.6367
				text = "to"
			intervals [687]:
				xmin = 230.6367
				xmax = 231.0067
				text = "have"
			intervals [688]:
				xmin = 231.0067
				xmax = 231.4967
				text = "kids"
			intervals [689]:
				xmin = 231.4967
				xmax = 231.8181
				text = ""
			intervals [690]:
				xmin = 231.8181
				xmax = 231.9581
				text = "and"
			intervals [691]:
				xmin = 231.9581
				xmax = 232.1181
				text = "i"
			intervals [692]:
				xmin = 232.1181
				xmax = 232.5481
				text = "remember"
			intervals [693]:
				xmin = 232.5481
				xmax = 232.7481
				text = "her"
			intervals [694]:
				xmin = 232.7481
				xmax = 233.0781
				text = "daughter"
			intervals [695]:
				xmin = 233.0781
				xmax = 233.6881
				text = "kk"
			intervals [696]:
				xmin = 233.6881
				xmax = 234.4414
				text = ""
			intervals [697]:
				xmin = 234.4414
				xmax = 234.6814
				text = "she"
			intervals [698]:
				xmin = 234.6814
				xmax = 234.9614
				text = "was"
			intervals [699]:
				xmin = 234.9614
				xmax = 234.9914
				text = ""
			intervals [700]:
				xmin = 234.9914
				xmax = 235.2214
				text = "she"
			intervals [701]:
				xmin = 235.2214
				xmax = 235.4214
				text = "was"
			intervals [702]:
				xmin = 235.4214
				xmax = 235.9314
				text = "pregnant"
			intervals [703]:
				xmin = 235.9314
				xmax = 236.0914
				text = "on"
			intervals [704]:
				xmin = 236.0914
				xmax = 236.2414
				text = "that"
			intervals [705]:
				xmin = 236.2414
				xmax = 236.6714
				text = "show"
			intervals [706]:
				xmin = 236.6714
				xmax = 236.7681
				text = ""
			intervals [707]:
				xmin = 236.7681
				xmax = 237.0681
				text = "and"
			intervals [708]:
				xmin = 237.0681
				xmax = 237.4081
				text = "um"
			intervals [709]:
				xmin = 237.4081
				xmax = 239.1398
				text = ""
			intervals [710]:
				xmin = 239.1398
				xmax = 239.3598
				text = "she"
			intervals [711]:
				xmin = 239.3598
				xmax = 239.5898
				text = "had"
			intervals [712]:
				xmin = 239.5898
				xmax = 239.6998
				text = ""
			intervals [713]:
				xmin = 239.6998
				xmax = 239.8998
				text = "a"
			intervals [714]:
				xmin = 239.8998
				xmax = 240.0698
				text = "and"
			intervals [715]:
				xmin = 240.0698
				xmax = 240.2798
				text = "she"
			intervals [716]:
				xmin = 240.2798
				xmax = 240.3898
				text = "was"
			intervals [717]:
				xmin = 240.3898
				xmax = 240.7498
				text = "during"
			intervals [718]:
				xmin = 240.7498
				xmax = 240.8198
				text = "the"
			intervals [719]:
				xmin = 240.8198
				xmax = 241.1498
				text = "show"
			intervals [720]:
				xmin = 241.1498
				xmax = 241.2698
				text = "her"
			intervals [721]:
				xmin = 241.2698
				xmax = 241.5898
				text = "baby"
			intervals [722]:
				xmin = 241.5898
				xmax = 241.7498
				text = "was"
			intervals [723]:
				xmin = 241.7498
				xmax = 242.1198
				text = "dead"
			intervals [724]:
				xmin = 242.1198
				xmax = 242.5998
				text = "inside"
			intervals [725]:
				xmin = 242.5998
				xmax = 242.6598
				text = "of"
			intervals [726]:
				xmin = 242.6598
				xmax = 242.8998
				text = "her"
			intervals [727]:
				xmin = 242.8998
				xmax = 243.1062
				text = ""
			intervals [728]:
				xmin = 243.1062
				xmax = 243.3762
				text = "she"
			intervals [729]:
				xmin = 243.3762
				xmax = 243.4062
				text = ""
			intervals [730]:
				xmin = 243.4062
				xmax = 243.5962
				text = "she"
			intervals [731]:
				xmin = 243.5962
				xmax = 243.7262
				text = "had"
			intervals [732]:
				xmin = 243.7262
				xmax = 243.7562
				text = "a"
			intervals [733]:
				xmin = 243.7562
				xmax = 244.3762
				text = "stillbirth"
			intervals [734]:
				xmin = 244.3762
				xmax = 244.4362
				text = ""
			intervals [735]:
				xmin = 244.4362
				xmax = 244.8362
				text = "baby"
			intervals [736]:
				xmin = 244.8362
				xmax = 246.3828
				text = ""
			intervals [737]:
				xmin = 246.3828
				xmax = 247.0328
				text = "mm-hm"
			intervals [738]:
				xmin = 247.0328
				xmax = 247.1128
				text = ""
			intervals [739]:
				xmin = 247.1128
				xmax = 247.2828
				text = "and"
			intervals [740]:
				xmin = 247.2828
				xmax = 247.4828
				text = "that"
			intervals [741]:
				xmin = 247.4828
				xmax = 247.6528
				text = "was"
			intervals [742]:
				xmin = 247.6528
				xmax = 247.8928
				text = "her"
			intervals [743]:
				xmin = 247.8928
				xmax = 248.626
				text = ""
			intervals [744]:
				xmin = 248.626
				xmax = 248.986
				text = "but"
			intervals [745]:
				xmin = 248.986
				xmax = 249.1563
				text = ""
			intervals [746]:
				xmin = 249.1563
				xmax = 249.4763
				text = "yeah"
			intervals [747]:
				xmin = 249.4763
				xmax = 249.6212
				text = ""
			intervals [748]:
				xmin = 249.6212
				xmax = 249.8212
				text = "my"
			intervals [749]:
				xmin = 249.8212
				xmax = 250.3612
				text = "sister"
			intervals [750]:
				xmin = 250.3612
				xmax = 250.6012
				text = "that"
			intervals [751]:
				xmin = 250.6012
				xmax = 250.6312
				text = "s"
			intervals [752]:
				xmin = 250.6312
				xmax = 250.7212
				text = "the"
			intervals [753]:
				xmin = 250.7212
				xmax = 251.0512
				text = "one"
			intervals [754]:
				xmin = 251.0512
				xmax = 251.2312
				text = "she"
			intervals [755]:
				xmin = 251.2312
				xmax = 251.4812
				text = "had"
			intervals [756]:
				xmin = 251.4812
				xmax = 251.8112
				text = "twenty"
			intervals [757]:
				xmin = 251.8112
				xmax = 252.1112
				text = "something"
			intervals [758]:
				xmin = 252.1112
				xmax = 252.4612
				text = "kids"
			intervals [759]:
				xmin = 252.4612
				xmax = 252.5312
				text = "i"
			intervals [760]:
				xmin = 252.5312
				xmax = 252.6812
				text = "don't"
			intervals [761]:
				xmin = 252.6812
				xmax = 252.7812
				text = "know"
			intervals [762]:
				xmin = 252.7812
				xmax = 252.9812
				text = "how"
			intervals [763]:
				xmin = 252.9812
				xmax = 253.1312
				text = "in"
			intervals [764]:
				xmin = 253.1312
				xmax = 253.2912
				text = "the"
			intervals [765]:
				xmin = 253.2912
				xmax = 253.3212
				text = ""
			intervals [766]:
				xmin = 253.3212
				xmax = 253.5612
				text = "world"
			intervals [767]:
				xmin = 253.5612
				xmax = 253.7412
				text = "that"
			intervals [768]:
				xmin = 253.7412
				xmax = 254.4161
				text = ""
			intervals [769]:
				xmin = 254.4161
				xmax = 254.4961
				text = "t"
			intervals [770]:
				xmin = 254.4961
				xmax = 255.0161
				text = ""
			intervals [771]:
				xmin = 255.0161
				xmax = 255.0761
				text = "too"
			intervals [772]:
				xmin = 255.0761
				xmax = 255.3361
				text = "many"
			intervals [773]:
				xmin = 255.3361
				xmax = 255.648
				text = ""
			intervals [774]:
				xmin = 255.648
				xmax = 255.708
				text = "i"
			intervals [775]:
				xmin = 255.708
				xmax = 256.008
				text = "can't"
			intervals [776]:
				xmin = 256.008
				xmax = 256.278
				text = "even"
			intervals [777]:
				xmin = 256.278
				xmax = 256.308
				text = ""
			intervals [778]:
				xmin = 256.308
				xmax = 256.478
				text = "m-"
			intervals [779]:
				xmin = 256.478
				xmax = 256.528
				text = ""
			intervals [780]:
				xmin = 256.528
				xmax = 256.768
				text = "i"
			intervals [781]:
				xmin = 256.768
				xmax = 256.828
				text = "i"
			intervals [782]:
				xmin = 256.828
				xmax = 257.068
				text = "don't"
			intervals [783]:
				xmin = 257.068
				xmax = 257.238
				text = "even"
			intervals [784]:
				xmin = 257.238
				xmax = 257.658
				text = "remember"
			intervals [785]:
				xmin = 257.658
				xmax = 257.768
				text = "'em"
			intervals [786]:
				xmin = 257.768
				xmax = 257.8524
				text = ""
			intervals [787]:
				xmin = 257.8524
				xmax = 257.9824
				text = "i"
			intervals [788]:
				xmin = 257.9824
				xmax = 258.0424
				text = "i"
			intervals [789]:
				xmin = 258.0424
				xmax = 258.3324
				text = "don't"
			intervals [790]:
				xmin = 258.3324
				xmax = 258.6024
				text = "even"
			intervals [791]:
				xmin = 258.6024
				xmax = 260.6071
				text = ""
			intervals [792]:
				xmin = 260.6071
				xmax = 260.8671
				text = "if"
			intervals [793]:
				xmin = 260.8671
				xmax = 260.8971
				text = ""
			intervals [794]:
				xmin = 260.8971
				xmax = 261.1671
				text = "if"
			intervals [795]:
				xmin = 261.1671
				xmax = 261.5471
				text = "my"
			intervals [796]:
				xmin = 261.5471
				xmax = 261.9037
				text = ""
			intervals [797]:
				xmin = 261.9037
				xmax = 262.0737
				text = "if"
			intervals [798]:
				xmin = 262.0737
				xmax = 262.2937
				text = "my"
			intervals [799]:
				xmin = 262.2937
				xmax = 262.7537
				text = "sister"
			intervals [800]:
				xmin = 262.7537
				xmax = 263.2037
				text = "kids"
			intervals [801]:
				xmin = 263.2037
				xmax = 263.4437
				text = "right"
			intervals [802]:
				xmin = 263.4437
				xmax = 263.6637
				text = "now"
			intervals [803]:
				xmin = 263.6637
				xmax = 264.0737
				text = "walked"
			intervals [804]:
				xmin = 264.0737
				xmax = 264.2337
				text = "up"
			intervals [805]:
				xmin = 264.2337
				xmax = 264.3237
				text = "in"
			intervals [806]:
				xmin = 264.3237
				xmax = 264.5337
				text = "this"
			intervals [807]:
				xmin = 264.5337
				xmax = 264.9437
				text = "club"
			intervals [808]:
				xmin = 264.9437
				xmax = 264.9937
				text = ""
			intervals [809]:
				xmin = 264.9937
				xmax = 265.1237
				text = "i"
			intervals [810]:
				xmin = 265.1237
				xmax = 265.4137
				text = "wouldn't"
			intervals [811]:
				xmin = 265.4137
				xmax = 265.7237
				text = "know"
			intervals [812]:
				xmin = 265.7237
				xmax = 265.8837
				text = "'em"
			intervals [813]:
				xmin = 265.8837
				xmax = 266.1138
				text = ""
			intervals [814]:
				xmin = 266.1138
				xmax = 266.2138
				text = "i"
			intervals [815]:
				xmin = 266.2138
				xmax = 266.4638
				text = "wouldn't"
			intervals [816]:
				xmin = 266.4638
				xmax = 266.6838
				text = "know"
			intervals [817]:
				xmin = 266.6838
				xmax = 266.7138
				text = ""
			intervals [818]:
				xmin = 266.7138
				xmax = 267.0038
				text = "them"
			intervals [819]:
				xmin = 267.0038
				xmax = 267.8325
				text = ""
			intervals [820]:
				xmin = 267.8325
				xmax = 268.0225
				text = "they"
			intervals [821]:
				xmin = 268.0225
				xmax = 268.4025
				text = "probably"
			intervals [822]:
				xmin = 268.4025
				xmax = 268.6525
				text = "know"
			intervals [823]:
				xmin = 268.6525
				xmax = 268.8925
				text = "me"
			intervals [824]:
				xmin = 268.8925
				xmax = 269.1025
				text = "like"
			intervals [825]:
				xmin = 269.1025
				xmax = 269.3032
				text = ""
			intervals [826]:
				xmin = 269.3032
				xmax = 269.4132
				text = "you"
			intervals [827]:
				xmin = 269.4132
				xmax = 269.6932
				text = "look"
			intervals [828]:
				xmin = 269.6932
				xmax = 269.9732
				text = "just"
			intervals [829]:
				xmin = 269.9732
				xmax = 270.2232
				text = "like"
			intervals [830]:
				xmin = 270.2232
				xmax = 270.7152
				text = ""
			intervals [831]:
				xmin = 270.7152
				xmax = 270.9452
				text = "my"
			intervals [832]:
				xmin = 270.9452
				xmax = 271.5252
				text = "mother"
			intervals [833]:
				xmin = 271.5252
				xmax = 271.7052
				text = "you"
			intervals [834]:
				xmin = 271.7052
				xmax = 271.9652
				text = "know"
			intervals [835]:
				xmin = 271.9652
				xmax = 272.1552
				text = "that"
			intervals [836]:
				xmin = 272.1552
				xmax = 272.2052
				text = "s"
			intervals [837]:
				xmin = 272.2052
				xmax = 272.6352
				text = "probably"
			intervals [838]:
				xmin = 272.6352
				xmax = 272.7752
				text = "it"
			intervals [839]:
				xmin = 272.7752
				xmax = 272.9352
				text = "cause"
			intervals [840]:
				xmin = 272.9352
				xmax = 273.1752
				text = "some"
			intervals [841]:
				xmin = 273.1752
				xmax = 273.2652
				text = "of"
			intervals [842]:
				xmin = 273.2652
				xmax = 273.3352
				text = "'em"
			intervals [843]:
				xmin = 273.3352
				xmax = 273.5152
				text = "come"
			intervals [844]:
				xmin = 273.5152
				xmax = 273.6752
				text = "up"
			intervals [845]:
				xmin = 273.6752
				xmax = 273.7852
				text = "to"
			intervals [846]:
				xmin = 273.7852
				xmax = 273.9552
				text = "me"
			intervals [847]:
				xmin = 273.9552
				xmax = 274.1052
				text = "now"
			intervals [848]:
				xmin = 274.1052
				xmax = 274.2952
				text = "in"
			intervals [849]:
				xmin = 274.2952
				xmax = 274.3652
				text = "the"
			intervals [850]:
				xmin = 274.3652
				xmax = 274.7252
				text = "street"
			intervals [851]:
				xmin = 274.7252
				xmax = 275.8558
				text = ""
			intervals [852]:
				xmin = 275.8558
				xmax = 276.0858
				text = "is"
			intervals [853]:
				xmin = 276.0858
				xmax = 276.2958
				text = "you"
			intervals [854]:
				xmin = 276.2958
				xmax = 276.3858
				text = "a"
			intervals [855]:
				xmin = 276.3858
				xmax = 276.9458
				text = "rdx"
			intervals [856]:
				xmin = 276.9458
				xmax = 277.8127
				text = ""
			intervals [857]:
				xmin = 277.8127
				xmax = 278.0227
				text = "and"
			intervals [858]:
				xmin = 278.0227
				xmax = 278.7027
				text = "sometime"
			intervals [859]:
				xmin = 278.7027
				xmax = 278.8527
				text = "i"
			intervals [860]:
				xmin = 278.8527
				xmax = 279.2427
				text = "say"
			intervals [861]:
				xmin = 279.2427
				xmax = 279.5409
				text = ""
			intervals [862]:
				xmin = 279.5409
				xmax = 279.9709
				text = "yes"
			intervals [863]:
				xmin = 279.9709
				xmax = 280.5109
				text = "sometime"
			intervals [864]:
				xmin = 280.5109
				xmax = 280.6109
				text = "i"
			intervals [865]:
				xmin = 280.6109
				xmax = 280.8809
				text = "say"
			intervals [866]:
				xmin = 280.8809
				xmax = 281.2809
				text = "no"
			intervals [867]:
				xmin = 281.2809
				xmax = 281.4754
				text = ""
			intervals [868]:
				xmin = 281.4754
				xmax = 281.5354
				text = "you"
			intervals [869]:
				xmin = 281.5354
				xmax = 281.5654
				text = ""
			intervals [870]:
				xmin = 281.5654
				xmax = 281.8554
				text = "look"
			intervals [871]:
				xmin = 281.8554
				xmax = 282.1154
				text = "just"
			intervals [872]:
				xmin = 282.1154
				xmax = 282.3454
				text = "like"
			intervals [873]:
				xmin = 282.3454
				xmax = 282.9254
				text = "somebody"
			intervals [874]:
				xmin = 282.9254
				xmax = 283.1154
				text = "i"
			intervals [875]:
				xmin = 283.1154
				xmax = 283.4854
				text = "know"
			intervals [876]:
				xmin = 283.4854
				xmax = 283.5754
				text = "i'm"
			intervals [877]:
				xmin = 283.5754
				xmax = 283.8454
				text = "like"
			intervals [878]:
				xmin = 283.8454
				xmax = 283.8954
				text = ""
			intervals [879]:
				xmin = 283.8954
				xmax = 284.2054
				text = "oh"
			intervals [880]:
				xmin = 284.2054
				xmax = 284.4979
				text = ""
			intervals [881]:
				xmin = 284.4979
				xmax = 284.8979
				text = "sorry"
			intervals [882]:
				xmin = 284.8979
				xmax = 285.1379
				text = "about"
			intervals [883]:
				xmin = 285.1379
				xmax = 285.1879
				text = ""
			intervals [884]:
				xmin = 285.1879
				xmax = 285.4879
				text = "that"
			intervals [885]:
				xmin = 285.4879
				xmax = 285.6324
				text = ""
			intervals [886]:
				xmin = 285.6324
				xmax = 285.8424
				text = "<unk>"
			intervals [887]:
				xmin = 285.8424
				xmax = 292.5538
				text = ""
			intervals [888]:
				xmin = 292.5538
				xmax = 292.9338
				text = "um"
			intervals [889]:
				xmin = 292.9338
				xmax = 293.2044
				text = ""
			intervals [890]:
				xmin = 293.2044
				xmax = 293.4644
				text = "my"
			intervals [891]:
				xmin = 293.4644
				xmax = 293.4944
				text = ""
			intervals [892]:
				xmin = 293.4944
				xmax = 293.6544
				text = "my"
			intervals [893]:
				xmin = 293.6544
				xmax = 293.8844
				text = "baby"
			intervals [894]:
				xmin = 293.8844
				xmax = 294.2944
				text = "sister"
			intervals [895]:
				xmin = 294.2944
				xmax = 294.4844
				text = "um"
			intervals [896]:
				xmin = 294.4844
				xmax = 294.7844
				text = "she"
			intervals [897]:
				xmin = 294.7844
				xmax = 294.8944
				text = "s"
			intervals [898]:
				xmin = 294.8944
				xmax = 295.2044
				text = "um"
			intervals [899]:
				xmin = 295.2044
				xmax = 295.672
				text = ""
			intervals [900]:
				xmin = 295.672
				xmax = 296.162
				text = "rdx"
			intervals [901]:
				xmin = 296.162
				xmax = 296.402
				text = "is"
			intervals [902]:
				xmin = 296.402
				xmax = 296.952
				text = "forty"
			intervals [903]:
				xmin = 296.952
				xmax = 296.9947
				text = ""
			intervals [904]:
				xmin = 296.9947
				xmax = 297.5347
				text = "forty"
			intervals [905]:
				xmin = 297.5347
				xmax = 297.5647
				text = ""
			intervals [906]:
				xmin = 297.5647
				xmax = 297.9447
				text = "something"
			intervals [907]:
				xmin = 297.9447
				xmax = 298.8148
				text = ""
			intervals [908]:
				xmin = 298.8148
				xmax = 299.0548
				text = "oh"
			intervals [909]:
				xmin = 299.0548
				xmax = 299.3948
				text = "yeah"
			intervals [910]:
				xmin = 299.3948
				xmax = 299.5625
				text = ""
			intervals [911]:
				xmin = 299.5625
				xmax = 299.8325
				text = "yeah"
			intervals [912]:
				xmin = 299.8325
				xmax = 300.1828
				text = ""
			intervals [913]:
				xmin = 300.1828
				xmax = 300.2928
				text = "but"
			intervals [914]:
				xmin = 300.2928
				xmax = 300.7928
				text = "rdx"
			intervals [915]:
				xmin = 300.7928
				xmax = 300.8228
				text = ""
			intervals [916]:
				xmin = 300.8228
				xmax = 301.0128
				text = "she"
			intervals [917]:
				xmin = 301.0128
				xmax = 301.2128
				text = "was"
			intervals [918]:
				xmin = 301.2128
				xmax = 301.5028
				text = "born"
			intervals [919]:
				xmin = 301.5028
				xmax = 301.6828
				text = "with"
			intervals [920]:
				xmin = 301.6828
				xmax = 301.7328
				text = "a"
			intervals [921]:
				xmin = 301.7328
				xmax = 302.0828
				text = "hole"
			intervals [922]:
				xmin = 302.0828
				xmax = 302.1828
				text = "in"
			intervals [923]:
				xmin = 302.1828
				xmax = 302.2628
				text = "the"
			intervals [924]:
				xmin = 302.2628
				xmax = 302.6828
				text = "brain"
			intervals [925]:
				xmin = 302.6828
				xmax = 303.0428
				text = "so"
			intervals [926]:
				xmin = 303.0428
				xmax = 304.2987
				text = ""
			intervals [927]:
				xmin = 304.2987
				xmax = 305.0987
				text = "she"
			intervals [928]:
				xmin = 305.0987
				xmax = 305.6121
				text = ""
			intervals [929]:
				xmin = 305.6121
				xmax = 305.8421
				text = "she"
			intervals [930]:
				xmin = 305.8421
				xmax = 305.9321
				text = "s"
			intervals [931]:
				xmin = 305.9321
				xmax = 306.0721
				text = "in"
			intervals [932]:
				xmin = 306.0721
				xmax = 306.1221
				text = "a"
			intervals [933]:
				xmin = 306.1221
				xmax = 306.4921
				text = "home"
			intervals [934]:
				xmin = 306.4921
				xmax = 306.7321
				text = "right"
			intervals [935]:
				xmin = 306.7321
				xmax = 306.9421
				text = "now"
			intervals [936]:
				xmin = 306.9421
				xmax = 307.1821
				text = "she"
			intervals [937]:
				xmin = 307.1821
				xmax = 307.3421
				text = "been"
			intervals [938]:
				xmin = 307.3421
				xmax = 307.4821
				text = "in"
			intervals [939]:
				xmin = 307.4821
				xmax = 307.5221
				text = "a"
			intervals [940]:
				xmin = 307.5221
				xmax = 307.8121
				text = "home"
			intervals [941]:
				xmin = 307.8121
				xmax = 307.9521
				text = "for"
			intervals [942]:
				xmin = 307.9521
				xmax = 308.6121
				text = "years"
			intervals [943]:
				xmin = 308.6121
				xmax = 308.6421
				text = ""
			intervals [944]:
				xmin = 308.6421
				xmax = 308.8721
				text = "ever"
			intervals [945]:
				xmin = 308.8721
				xmax = 309.1021
				text = "since"
			intervals [946]:
				xmin = 309.1021
				xmax = 309.2721
				text = "she"
			intervals [947]:
				xmin = 309.2721
				xmax = 309.5321
				text = "was"
			intervals [948]:
				xmin = 309.5321
				xmax = 309.9428
				text = ""
			intervals [949]:
				xmin = 309.9428
				xmax = 310.0328
				text = "a"
			intervals [950]:
				xmin = 310.0328
				xmax = 310.0828
				text = ""
			intervals [951]:
				xmin = 310.0828
				xmax = 310.1428
				text = "b"
			intervals [952]:
				xmin = 310.1428
				xmax = 310.1728
				text = ""
			intervals [953]:
				xmin = 310.1728
				xmax = 310.2828
				text = "a"
			intervals [954]:
				xmin = 310.2828
				xmax = 310.7628
				text = "child"
			intervals [955]:
				xmin = 310.7628
				xmax = 310.9528
				text = "she"
			intervals [956]:
				xmin = 310.9528
				xmax = 311.1328
				text = "been"
			intervals [957]:
				xmin = 311.1328
				xmax = 311.3228
				text = "over"
			intervals [958]:
				xmin = 311.3228
				xmax = 311.6728
				text = "st"
			intervals [959]:
				xmin = 311.6728
				xmax = 311.9628
				text = "e"
			intervals [960]:
				xmin = 311.9628
				xmax = 312.8162
				text = ""
			intervals [961]:
				xmin = 312.8162
				xmax = 313.1362
				text = "then"
			intervals [962]:
				xmin = 313.1362
				xmax = 313.5762
				text = "um"
			intervals [963]:
				xmin = 313.5762
				xmax = 313.778
				text = ""
			intervals [964]:
				xmin = 313.778
				xmax = 313.938
				text = "they"
			intervals [965]:
				xmin = 313.938
				xmax = 314.358
				text = "moved"
			intervals [966]:
				xmin = 314.358
				xmax = 314.608
				text = "her"
			intervals [967]:
				xmin = 314.608
				xmax = 314.878
				text = "now"
			intervals [968]:
				xmin = 314.878
				xmax = 315.108
				text = "they"
			intervals [969]:
				xmin = 315.108
				xmax = 315.148
				text = ""
			intervals [970]:
				xmin = 315.148
				xmax = 315.308
				text = "they"
			intervals [971]:
				xmin = 315.308
				xmax = 315.528
				text = "got"
			intervals [972]:
				xmin = 315.528
				xmax = 315.748
				text = "her"
			intervals [973]:
				xmin = 315.748
				xmax = 315.908
				text = "in"
			intervals [974]:
				xmin = 315.908
				xmax = 316.268
				text = "um"
			intervals [975]:
				xmin = 316.268
				xmax = 316.7204
				text = ""
			intervals [976]:
				xmin = 316.7204
				xmax = 316.7904
				text = "<unk>"
			intervals [977]:
				xmin = 316.7904
				xmax = 316.8735
				text = ""
			intervals [978]:
				xmin = 316.8735
				xmax = 317.1135
				text = "this"
			intervals [979]:
				xmin = 317.1135
				xmax = 317.5535
				text = "place"
			intervals [980]:
				xmin = 317.5535
				xmax = 317.7035
				text = "where"
			intervals [981]:
				xmin = 317.7035
				xmax = 317.8335
				text = "they"
			intervals [982]:
				xmin = 317.8335
				xmax = 318.0535
				text = "try"
			intervals [983]:
				xmin = 318.0535
				xmax = 318.1735
				text = "to"
			intervals [984]:
				xmin = 318.1735
				xmax = 318.4035
				text = "get"
			intervals [985]:
				xmin = 318.4035
				xmax = 318.5835
				text = "you"
			intervals [986]:
				xmin = 318.5835
				xmax = 318.7435
				text = "to"
			intervals [987]:
				xmin = 318.7435
				xmax = 319.4768
				text = ""
			intervals [988]:
				xmin = 319.4768
				xmax = 319.7268
				text = "take"
			intervals [989]:
				xmin = 319.7268
				xmax = 319.9268
				text = "care"
			intervals [990]:
				xmin = 319.9268
				xmax = 319.9868
				text = "of"
			intervals [991]:
				xmin = 319.9868
				xmax = 320.5168
				text = "yourself"
			intervals [992]:
				xmin = 320.5168
				xmax = 320.9168
				text = "like"
			intervals [993]:
				xmin = 320.9168
				xmax = 321.2376
				text = ""
			intervals [994]:
				xmin = 321.2376
				xmax = 321.6376
				text = "even"
			intervals [995]:
				xmin = 321.6376
				xmax = 321.8876
				text = "with"
			intervals [996]:
				xmin = 321.8876
				xmax = 322.0676
				text = "with"
			intervals [997]:
				xmin = 322.0676
				xmax = 322.2376
				text = "her"
			intervals [998]:
				xmin = 322.2376
				xmax = 322.8976
				text = "sickness"
			intervals [999]:
				xmin = 322.8976
				xmax = 322.9276
				text = ""
			intervals [1000]:
				xmin = 322.9276
				xmax = 323.0876
				text = "you"
			intervals [1001]:
				xmin = 323.0876
				xmax = 323.2876
				text = "know"
			intervals [1002]:
				xmin = 323.2876
				xmax = 323.4976
				text = "but"
			intervals [1003]:
				xmin = 323.4976
				xmax = 323.8256
				text = ""
			intervals [1004]:
				xmin = 323.8256
				xmax = 324.1656
				text = "people"
			intervals [1005]:
				xmin = 324.1656
				xmax = 324.4756
				text = "stay"
			intervals [1006]:
				xmin = 324.4756
				xmax = 324.7756
				text = "there"
			intervals [1007]:
				xmin = 324.7756
				xmax = 324.9581
				text = ""
			intervals [1008]:
				xmin = 324.9581
				xmax = 325.0981
				text = "you"
			intervals [1009]:
				xmin = 325.0981
				xmax = 325.2381
				text = "know"
			intervals [1010]:
				xmin = 325.2381
				xmax = 325.3981
				text = "they"
			intervals [1011]:
				xmin = 325.3981
				xmax = 325.5881
				text = "have"
			intervals [1012]:
				xmin = 325.5881
				xmax = 326.2681
				text = "counselors"
			intervals [1013]:
				xmin = 326.2681
				xmax = 326.5081
				text = "there"
			intervals [1014]:
				xmin = 326.5081
				xmax = 326.6181
				text = "to"
			intervals [1015]:
				xmin = 326.6181
				xmax = 326.931
				text = ""
			intervals [1016]:
				xmin = 326.931
				xmax = 327.341
				text = "watch"
			intervals [1017]:
				xmin = 327.341
				xmax = 327.481
				text = "her"
			intervals [1018]:
				xmin = 327.481
				xmax = 327.601
				text = "to"
			intervals [1019]:
				xmin = 327.601
				xmax = 327.961
				text = "help"
			intervals [1020]:
				xmin = 327.961
				xmax = 328.211
				text = "her"
			intervals [1021]:
				xmin = 328.211
				xmax = 328.341
				text = "you"
			intervals [1022]:
				xmin = 328.341
				xmax = 328.581
				text = "know"
			intervals [1023]:
				xmin = 328.581
				xmax = 328.611
				text = ""
			intervals [1024]:
				xmin = 328.611
				xmax = 328.951
				text = "stuff"
			intervals [1025]:
				xmin = 328.951
				xmax = 329.091
				text = "like"
			intervals [1026]:
				xmin = 329.091
				xmax = 329.161
				text = ""
			intervals [1027]:
				xmin = 329.161
				xmax = 329.311
				text = "that"
			intervals [1028]:
				xmin = 329.311
				xmax = 340.0053
				text = ""
			intervals [1029]:
				xmin = 340.0053
				xmax = 340.2253
				text = "my"
			intervals [1030]:
				xmin = 340.2253
				xmax = 340.9953
				text = "kids"
			intervals [1031]:
				xmin = 340.9953
				xmax = 341.8035
				text = ""
			intervals [1032]:
				xmin = 341.8035
				xmax = 342.2335
				text = "once"
			intervals [1033]:
				xmin = 342.2335
				xmax = 342.6035
				text = "i"
			intervals [1034]:
				xmin = 342.6035
				xmax = 343.2522
				text = ""
			intervals [1035]:
				xmin = 343.2522
				xmax = 343.3622
				text = "p-"
			intervals [1036]:
				xmin = 343.3622
				xmax = 343.6722
				text = "knew"
			intervals [1037]:
				xmin = 343.6722
				xmax = 344.0422
				text = "i"
			intervals [1038]:
				xmin = 344.0422
				xmax = 344.2222
				text = "i"
			intervals [1039]:
				xmin = 344.2222
				xmax = 344.2522
				text = ""
			intervals [1040]:
				xmin = 344.2522
				xmax = 344.5422
				text = "i"
			intervals [1041]:
				xmin = 344.5422
				xmax = 344.7963
				text = ""
			intervals [1042]:
				xmin = 344.7963
				xmax = 344.9163
				text = "i"
			intervals [1043]:
				xmin = 344.9163
				xmax = 345.0863
				text = "was"
			intervals [1044]:
				xmin = 345.0863
				xmax = 345.6363
				text = "pregnant"
			intervals [1045]:
				xmin = 345.6363
				xmax = 346.7792
				text = ""
			intervals [1046]:
				xmin = 346.7792
				xmax = 346.9392
				text = "i"
			intervals [1047]:
				xmin = 346.9392
				xmax = 347.1792
				text = "didn't"
			intervals [1048]:
				xmin = 347.1792
				xmax = 347.4692
				text = "want"
			intervals [1049]:
				xmin = 347.4692
				xmax = 347.8492
				text = "to"
			intervals [1050]:
				xmin = 347.8492
				xmax = 348.3067
				text = ""
			intervals [1051]:
				xmin = 348.3067
				xmax = 348.6967
				text = "but"
			intervals [1052]:
				xmin = 348.6967
				xmax = 349.2751
				text = ""
			intervals [1053]:
				xmin = 349.2751
				xmax = 349.5451
				text = "thank"
			intervals [1054]:
				xmin = 349.5451
				xmax = 349.8251
				text = "god"
			intervals [1055]:
				xmin = 349.8251
				xmax = 350.0151
				text = "for"
			intervals [1056]:
				xmin = 350.0151
				xmax = 350.1651
				text = "my"
			intervals [1057]:
				xmin = 350.1651
				xmax = 350.5851
				text = "children"
			intervals [1058]:
				xmin = 350.5851
				xmax = 350.6151
				text = "s"
			intervals [1059]:
				xmin = 350.6151
				xmax = 351.0351
				text = "father"
			intervals [1060]:
				xmin = 351.0351
				xmax = 351.1851
				text = "he"
			intervals [1061]:
				xmin = 351.1851
				xmax = 351.3551
				text = "was"
			intervals [1062]:
				xmin = 351.3551
				xmax = 351.4751
				text = "he"
			intervals [1063]:
				xmin = 351.4751
				xmax = 351.6351
				text = "was"
			intervals [1064]:
				xmin = 351.6351
				xmax = 351.7051
				text = "a"
			intervals [1065]:
				xmin = 351.7051
				xmax = 351.9051
				text = "good"
			intervals [1066]:
				xmin = 351.9051
				xmax = 352.3151
				text = "man"
			intervals [1067]:
				xmin = 352.3151
				xmax = 352.3451
				text = ""
			intervals [1068]:
				xmin = 352.3451
				xmax = 352.4851
				text = "but"
			intervals [1069]:
				xmin = 352.4851
				xmax = 352.7751
				text = "he"
			intervals [1070]:
				xmin = 352.7751
				xmax = 352.9051
				text = "he"
			intervals [1071]:
				xmin = 352.9051
				xmax = 353.3451
				text = "passed"
			intervals [1072]:
				xmin = 353.3451
				xmax = 353.6851
				text = "away"
			intervals [1073]:
				xmin = 353.6851
				xmax = 354.2322
				text = ""
			intervals [1074]:
				xmin = 354.2322
				xmax = 354.5922
				text = "my"
			intervals [1075]:
				xmin = 354.5922
				xmax = 354.7922
				text = ""
			intervals [1076]:
				xmin = 354.7922
				xmax = 355.2122
				text = "oldest"
			intervals [1077]:
				xmin = 355.2122
				xmax = 355.5322
				text = "son"
			intervals [1078]:
				xmin = 355.5322
				xmax = 355.8022
				text = "know"
			intervals [1079]:
				xmin = 355.8022
				xmax = 355.9022
				text = "a"
			intervals [1080]:
				xmin = 355.9022
				xmax = 356.1322
				text = "little"
			intervals [1081]:
				xmin = 356.1322
				xmax = 356.2922
				text = "bit"
			intervals [1082]:
				xmin = 356.2922
				xmax = 356.5122
				text = "about"
			intervals [1083]:
				xmin = 356.5122
				xmax = 356.6422
				text = "his"
			intervals [1084]:
				xmin = 356.6422
				xmax = 357.0322
				text = "father"
			intervals [1085]:
				xmin = 357.0322
				xmax = 357.4922
				text = "because"
			intervals [1086]:
				xmin = 357.4922
				xmax = 357.8206
				text = ""
			intervals [1087]:
				xmin = 357.8206
				xmax = 358.0306
				text = "his"
			intervals [1088]:
				xmin = 358.0306
				xmax = 358.1806
				text = "he"
			intervals [1089]:
				xmin = 358.1806
				xmax = 358.3406
				text = "used"
			intervals [1090]:
				xmin = 358.3406
				xmax = 358.4306
				text = "to"
			intervals [1091]:
				xmin = 358.4306
				xmax = 358.6506
				text = "take"
			intervals [1092]:
				xmin = 358.6506
				xmax = 358.7606
				text = "him"
			intervals [1093]:
				xmin = 358.7606
				xmax = 358.8506
				text = "to"
			intervals [1094]:
				xmin = 358.8506
				xmax = 359.2106
				text = "work"
			intervals [1095]:
				xmin = 359.2106
				xmax = 359.3406
				text = "you"
			intervals [1096]:
				xmin = 359.3406
				xmax = 359.5106
				text = "know"
			intervals [1097]:
				xmin = 359.5106
				xmax = 359.6406
				text = "h"
			intervals [1098]:
				xmin = 359.6406
				xmax = 359.6706
				text = ""
			intervals [1099]:
				xmin = 359.6706
				xmax = 359.8606
				text = "his"
			intervals [1100]:
				xmin = 359.8606
				xmax = 360.2506
				text = "job"
			intervals [1101]:
				xmin = 360.2506
				xmax = 360.3806
				text = "was"
			intervals [1102]:
				xmin = 360.3806
				xmax = 361.1506
				text = "pmi"
			intervals [1103]:
				xmin = 361.1506
				xmax = 361.1806
				text = ""
			intervals [1104]:
				xmin = 361.1806
				xmax = 361.3106
				text = "you"
			intervals [1105]:
				xmin = 361.3106
				xmax = 361.4606
				text = "know"
			intervals [1106]:
				xmin = 361.4606
				xmax = 361.8806
				text = "parking"
			intervals [1107]:
				xmin = 361.8806
				xmax = 362.4306
				text = "cars"
			intervals [1108]:
				xmin = 362.4306
				xmax = 362.9977
				text = ""
			intervals [1109]:
				xmin = 362.9977
				xmax = 363.3077
				text = "and"
			intervals [1110]:
				xmin = 363.3077
				xmax = 363.6077
				text = "um"
			intervals [1111]:
				xmin = 363.6077
				xmax = 363.7077
				text = "he"
			intervals [1112]:
				xmin = 363.7077
				xmax = 363.8977
				text = "took"
			intervals [1113]:
				xmin = 363.8977
				xmax = 363.9577
				text = "him"
			intervals [1114]:
				xmin = 363.9577
				xmax = 364.0277
				text = "to"
			intervals [1115]:
				xmin = 364.0277
				xmax = 364.2977
				text = "work"
			intervals [1116]:
				xmin = 364.2977
				xmax = 364.4077
				text = "but"
			intervals [1117]:
				xmin = 364.4077
				xmax = 364.5377
				text = "my"
			intervals [1118]:
				xmin = 364.5377
				xmax = 364.9777
				text = "youngest"
			intervals [1119]:
				xmin = 364.9777
				xmax = 365.3377
				text = "son"
			intervals [1120]:
				xmin = 365.3377
				xmax = 365.5069
				text = ""
			intervals [1121]:
				xmin = 365.5069
				xmax = 365.6069
				text = "i"
			intervals [1122]:
				xmin = 365.6069
				xmax = 365.8569
				text = "think"
			intervals [1123]:
				xmin = 365.8569
				xmax = 365.9969
				text = "that"
			intervals [1124]:
				xmin = 365.9969
				xmax = 366.0469
				text = "s"
			intervals [1125]:
				xmin = 366.0469
				xmax = 366.2169
				text = "why"
			intervals [1126]:
				xmin = 366.2169
				xmax = 366.2769
				text = "i"
			intervals [1127]:
				xmin = 366.2769
				xmax = 366.4769
				text = "have"
			intervals [1128]:
				xmin = 366.4769
				xmax = 366.5269
				text = "a"
			intervals [1129]:
				xmin = 366.5269
				xmax = 366.7069
				text = "lot"
			intervals [1130]:
				xmin = 366.7069
				xmax = 366.7769
				text = "of"
			intervals [1131]:
				xmin = 366.7769
				xmax = 367.2169
				text = "problems"
			intervals [1132]:
				xmin = 367.2169
				xmax = 367.3769
				text = "with"
			intervals [1133]:
				xmin = 367.3769
				xmax = 367.5969
				text = "him"
			intervals [1134]:
				xmin = 367.5969
				xmax = 367.9969
				text = "because"
			intervals [1135]:
				xmin = 367.9969
				xmax = 368.9372
				text = ""
			intervals [1136]:
				xmin = 368.9372
				xmax = 369.0172
				text = "i"
			intervals [1137]:
				xmin = 369.0172
				xmax = 369.2572
				text = "think"
			intervals [1138]:
				xmin = 369.2572
				xmax = 369.4072
				text = "he"
			intervals [1139]:
				xmin = 369.4072
				xmax = 369.6872
				text = "miss"
			intervals [1140]:
				xmin = 369.6872
				xmax = 369.8372
				text = "his"
			intervals [1141]:
				xmin = 369.8372
				xmax = 370.4772
				text = "father"
			intervals [1142]:
				xmin = 370.4772
				xmax = 370.5576
				text = ""
			intervals [1143]:
				xmin = 370.5576
				xmax = 370.6676
				text = "you"
			intervals [1144]:
				xmin = 370.6676
				xmax = 370.7976
				text = "know"
			intervals [1145]:
				xmin = 370.7976
				xmax = 371.0676
				text = "having"
			intervals [1146]:
				xmin = 371.0676
				xmax = 371.1076
				text = "a"
			intervals [1147]:
				xmin = 371.1076
				xmax = 371.4776
				text = "male"
			intervals [1148]:
				xmin = 371.4776
				xmax = 371.9276
				text = "figure"
			intervals [1149]:
				xmin = 371.9276
				xmax = 371.9976
				text = "in"
			intervals [1150]:
				xmin = 371.9976
				xmax = 372.1576
				text = "his"
			intervals [1151]:
				xmin = 372.1576
				xmax = 372.6376
				text = "life"
			intervals [1152]:
				xmin = 372.6376
				xmax = 373.4281
				text = ""
			intervals [1153]:
				xmin = 373.4281
				xmax = 373.6981
				text = "but"
			intervals [1154]:
				xmin = 373.6981
				xmax = 373.9981
				text = "um"
			intervals [1155]:
				xmin = 373.9981
				xmax = 374.0281
				text = ""
			intervals [1156]:
				xmin = 374.0281
				xmax = 374.1881
				text = "what"
			intervals [1157]:
				xmin = 374.1881
				xmax = 374.2881
				text = "was"
			intervals [1158]:
				xmin = 374.2881
				xmax = 374.3881
				text = "the"
			intervals [1159]:
				xmin = 374.3881
				xmax = 374.7581
				text = "question"
			intervals [1160]:
				xmin = 374.7581
				xmax = 375.0181
				text = "again"
			intervals [1161]:
				xmin = 375.0181
				xmax = 377.3833
				text = ""
			intervals [1162]:
				xmin = 377.3833
				xmax = 377.6833
				text = "oh"
			intervals [1163]:
				xmin = 377.6833
				xmax = 379.1701
				text = ""
			intervals [1164]:
				xmin = 379.1701
				xmax = 379.4601
				text = "my"
			intervals [1165]:
				xmin = 379.4601
				xmax = 379.4901
				text = ""
			intervals [1166]:
				xmin = 379.4901
				xmax = 379.7201
				text = "my"
			intervals [1167]:
				xmin = 379.7201
				xmax = 379.7501
				text = ""
			intervals [1168]:
				xmin = 379.7501
				xmax = 379.9501
				text = "my"
			intervals [1169]:
				xmin = 379.9501
				xmax = 380.4401
				text = "children"
			intervals [1170]:
				xmin = 380.4401
				xmax = 380.4701
				text = ""
			intervals [1171]:
				xmin = 380.4701
				xmax = 380.7501
				text = "i"
			intervals [1172]:
				xmin = 380.7501
				xmax = 380.7801
				text = ""
			intervals [1173]:
				xmin = 380.7801
				xmax = 381.1101
				text = "wound"
			intervals [1174]:
				xmin = 381.1101
				xmax = 381.2401
				text = "up"
			intervals [1175]:
				xmin = 381.2401
				xmax = 381.3298
				text = ""
			intervals [1176]:
				xmin = 381.3298
				xmax = 381.7598
				text = "having"
			intervals [1177]:
				xmin = 381.7598
				xmax = 381.7898
				text = ""
			intervals [1178]:
				xmin = 381.7898
				xmax = 382.0798
				text = "my"
			intervals [1179]:
				xmin = 382.0798
				xmax = 382.4298
				text = "first"
			intervals [1180]:
				xmin = 382.4298
				xmax = 382.7498
				text = "son"
			intervals [1181]:
				xmin = 382.7498
				xmax = 383.2421
				text = ""
			intervals [1182]:
				xmin = 383.2421
				xmax = 383.3821
				text = "i"
			intervals [1183]:
				xmin = 383.3821
				xmax = 383.7221
				text = "wound"
			intervals [1184]:
				xmin = 383.7221
				xmax = 383.8221
				text = "up"
			intervals [1185]:
				xmin = 383.8221
				xmax = 384.1121
				text = "getting"
			intervals [1186]:
				xmin = 384.1121
				xmax = 384.2321
				text = "on"
			intervals [1187]:
				xmin = 384.2321
				xmax = 384.6121
				text = "public"
			intervals [1188]:
				xmin = 384.6121
				xmax = 385.3721
				text = "assistance"
			intervals [1189]:
				xmin = 385.3721
				xmax = 386.0488
				text = ""
			intervals [1190]:
				xmin = 386.0488
				xmax = 386.2488
				text = "they"
			intervals [1191]:
				xmin = 386.2488
				xmax = 386.5088
				text = "took"
			intervals [1192]:
				xmin = 386.5088
				xmax = 386.7288
				text = "care"
			intervals [1193]:
				xmin = 386.7288
				xmax = 386.7888
				text = "of"
			intervals [1194]:
				xmin = 386.7888
				xmax = 386.9488
				text = "me"
			intervals [1195]:
				xmin = 386.9488
				xmax = 387.1488
				text = "for"
			intervals [1196]:
				xmin = 387.1488
				xmax = 387.4688
				text = "like"
			intervals [1197]:
				xmin = 387.4688
				xmax = 387.7163
				text = ""
			intervals [1198]:
				xmin = 387.7163
				xmax = 387.9663
				text = "two"
			intervals [1199]:
				xmin = 387.9663
				xmax = 388.4963
				text = "years"
			intervals [1200]:
				xmin = 388.4963
				xmax = 388.8889
				text = ""
			intervals [1201]:
				xmin = 388.8889
				xmax = 389.0889
				text = "and"
			intervals [1202]:
				xmin = 389.0889
				xmax = 389.2989
				text = "then"
			intervals [1203]:
				xmin = 389.2989
				xmax = 389.4289
				text = "i"
			intervals [1204]:
				xmin = 389.4289
				xmax = 389.7489
				text = "got"
			intervals [1205]:
				xmin = 389.7489
				xmax = 390.0689
				text = "off"
			intervals [1206]:
				xmin = 390.0689
				xmax = 390.0989
				text = ""
			intervals [1207]:
				xmin = 390.0989
				xmax = 390.2589
				text = "and"
			intervals [1208]:
				xmin = 390.2589
				xmax = 390.3489
				text = "i"
			intervals [1209]:
				xmin = 390.3489
				xmax = 390.8389
				text = "worked"
			intervals [1210]:
				xmin = 390.8389
				xmax = 391.7542
				text = ""
			intervals [1211]:
				xmin = 391.7542
				xmax = 391.9142
				text = "and"
			intervals [1212]:
				xmin = 391.9142
				xmax = 392.0142
				text = "i"
			intervals [1213]:
				xmin = 392.0142
				xmax = 392.4242
				text = "worked"
			intervals [1214]:
				xmin = 392.4242
				xmax = 392.5642
				text = "and"
			intervals [1215]:
				xmin = 392.5642
				xmax = 392.6542
				text = "i"
			intervals [1216]:
				xmin = 392.6542
				xmax = 392.9142
				text = "just"
			intervals [1217]:
				xmin = 392.9142
				xmax = 392.9836
				text = ""
			intervals [1218]:
				xmin = 392.9836
				xmax = 393.3636
				text = "built"
			intervals [1219]:
				xmin = 393.3636
				xmax = 393.4086
				text = ""
			intervals [1220]:
				xmin = 393.4086
				xmax = 393.5586
				text = "you"
			intervals [1221]:
				xmin = 393.5586
				xmax = 393.6886
				text = "know"
			intervals [1222]:
				xmin = 393.6886
				xmax = 393.8086
				text = "i"
			intervals [1223]:
				xmin = 393.8086
				xmax = 394.0786
				text = "got"
			intervals [1224]:
				xmin = 394.0786
				xmax = 394.2186
				text = "my"
			intervals [1225]:
				xmin = 394.2186
				xmax = 394.6286
				text = "first"
			intervals [1226]:
				xmin = 394.6286
				xmax = 395.1186
				text = "place"
			intervals [1227]:
				xmin = 395.1186
				xmax = 395.3486
				text = "and"
			intervals [1228]:
				xmin = 395.3486
				xmax = 395.9389
				text = ""
			intervals [1229]:
				xmin = 395.9389
				xmax = 396.0889
				text = "it"
			intervals [1230]:
				xmin = 396.0889
				xmax = 396.2489
				text = "was"
			intervals [1231]:
				xmin = 396.2489
				xmax = 397.0489
				text = "efficiency"
			intervals [1232]:
				xmin = 397.0489
				xmax = 397.1789
				text = "and"
			intervals [1233]:
				xmin = 397.1789
				xmax = 397.3589
				text = "i"
			intervals [1234]:
				xmin = 397.3589
				xmax = 397.6917
				text = ""
			intervals [1235]:
				xmin = 397.6917
				xmax = 398.0317
				text = "built"
			intervals [1236]:
				xmin = 398.0317
				xmax = 398.1917
				text = "it"
			intervals [1237]:
				xmin = 398.1917
				xmax = 398.3417
				text = "up"
			intervals [1238]:
				xmin = 398.3417
				xmax = 398.5417
				text = "from"
			intervals [1239]:
				xmin = 398.5417
				xmax = 398.8817
				text = "there"
			intervals [1240]:
				xmin = 398.8817
				xmax = 399.1017
				text = "and"
			intervals [1241]:
				xmin = 399.1017
				xmax = 399.3217
				text = "then"
			intervals [1242]:
				xmin = 399.3217
				xmax = 399.5017
				text = "when"
			intervals [1243]:
				xmin = 399.5017
				xmax = 399.5817
				text = "i"
			intervals [1244]:
				xmin = 399.5817
				xmax = 399.8617
				text = "knew"
			intervals [1245]:
				xmin = 399.8617
				xmax = 399.9717
				text = "i"
			intervals [1246]:
				xmin = 399.9717
				xmax = 400.1617
				text = "was"
			intervals [1247]:
				xmin = 400.1617
				xmax = 400.7117
				text = "pregnant"
			intervals [1248]:
				xmin = 400.7117
				xmax = 401.2661
				text = ""
			intervals [1249]:
				xmin = 401.2661
				xmax = 401.5761
				text = "his"
			intervals [1250]:
				xmin = 401.5761
				xmax = 402.0561
				text = "father"
			intervals [1251]:
				xmin = 402.0561
				xmax = 402.2361
				text = "we"
			intervals [1252]:
				xmin = 402.2361
				xmax = 402.5961
				text = "moved"
			intervals [1253]:
				xmin = 402.5961
				xmax = 403.0461
				text = "into"
			intervals [1254]:
				xmin = 403.0461
				xmax = 403.1361
				text = "a"
			intervals [1255]:
				xmin = 403.1361
				xmax = 404.0047
				text = ""
			intervals [1256]:
				xmin = 404.0047
				xmax = 404.0947
				text = "a"
			intervals [1257]:
				xmin = 404.0947
				xmax = 404.3347
				text = "two"
			intervals [1258]:
				xmin = 404.3347
				xmax = 404.7547
				text = "bedroom"
			intervals [1259]:
				xmin = 404.7547
				xmax = 405.869
				text = ""
			intervals [1260]:
				xmin = 405.869
				xmax = 406.179
				text = "and"
			intervals [1261]:
				xmin = 406.179
				xmax = 406.359
				text = "my"
			intervals [1262]:
				xmin = 406.359
				xmax = 406.709
				text = "life"
			intervals [1263]:
				xmin = 406.709
				xmax = 406.839
				text = "to"
			intervals [1264]:
				xmin = 406.839
				xmax = 407.249
				text = "me"
			intervals [1265]:
				xmin = 407.249
				xmax = 407.3048
				text = ""
			intervals [1266]:
				xmin = 407.3048
				xmax = 407.4248
				text = "it"
			intervals [1267]:
				xmin = 407.4248
				xmax = 407.6648
				text = "just"
			intervals [1268]:
				xmin = 407.6648
				xmax = 407.8548
				text = "been"
			intervals [1269]:
				xmin = 407.8548
				xmax = 408.1548
				text = "going"
			intervals [1270]:
				xmin = 408.1548
				xmax = 408.6548
				text = "steady"
			intervals [1271]:
				xmin = 408.6548
				xmax = 408.8448
				text = "ever"
			intervals [1272]:
				xmin = 408.8448
				xmax = 409.3548
				text = "since"
			intervals [1273]:
				xmin = 409.3548
				xmax = 410.6439
				text = ""
			intervals [1274]:
				xmin = 410.6439
				xmax = 411.3339
				text = "mm-hm"
			intervals [1275]:
				xmin = 411.3339
				xmax = 416.5368
				text = ""
			intervals [1276]:
				xmin = 416.5368
				xmax = 416.8768
				text = "um"
			intervals [1277]:
				xmin = 416.8768
				xmax = 416.9068
				text = ""
			intervals [1278]:
				xmin = 416.9068
				xmax = 417.0368
				text = "i"
			intervals [1279]:
				xmin = 417.0368
				xmax = 417.3768
				text = "worked"
			intervals [1280]:
				xmin = 417.3768
				xmax = 417.5768
				text = "at"
			intervals [1281]:
				xmin = 417.5768
				xmax = 418.6168
				text = "rdx"
			intervals [1282]:
				xmin = 418.6168
				xmax = 419.617
				text = ""
			intervals [1283]:
				xmin = 419.617
				xmax = 419.777
				text = "i"
			intervals [1284]:
				xmin = 419.777
				xmax = 420.057
				text = "worked"
			intervals [1285]:
				xmin = 420.057
				xmax = 420.117
				text = "at"
			intervals [1286]:
				xmin = 420.117
				xmax = 420.147
				text = ""
			intervals [1287]:
				xmin = 420.147
				xmax = 420.617
				text = "rdx-"
			intervals [1288]:
				xmin = 420.617
				xmax = 420.7755
				text = ""
			intervals [1289]:
				xmin = 420.7755
				xmax = 421.1955
				text = "uh-huh"
			intervals [1290]:
				xmin = 421.1955
				xmax = 421.281
				text = ""
			intervals [1291]:
				xmin = 421.281
				xmax = 421.451
				text = "no"
			intervals [1292]:
				xmin = 421.451
				xmax = 421.681
				text = "not"
			intervals [1293]:
				xmin = 421.681
				xmax = 422.161
				text = "thearc"
			intervals [1294]:
				xmin = 422.161
				xmax = 422.2076
				text = ""
			intervals [1295]:
				xmin = 422.2076
				xmax = 423.1276
				text = "rdx"
			intervals [1296]:
				xmin = 423.1276
				xmax = 423.2467
				text = ""
			intervals [1297]:
				xmin = 423.2467
				xmax = 423.7567
				text = "mm-hm"
			intervals [1298]:
				xmin = 423.7567
				xmax = 424.011
				text = ""
			intervals [1299]:
				xmin = 424.011
				xmax = 424.151
				text = "i"
			intervals [1300]:
				xmin = 424.151
				xmax = 424.471
				text = "worked"
			intervals [1301]:
				xmin = 424.471
				xmax = 424.741
				text = "there"
			intervals [1302]:
				xmin = 424.741
				xmax = 425.231
				text = "for"
			intervals [1303]:
				xmin = 425.231
				xmax = 425.3246
				text = ""
			intervals [1304]:
				xmin = 425.3246
				xmax = 425.7346
				text = "seven"
			intervals [1305]:
				xmin = 425.7346
				xmax = 426.3646
				text = "years"
			intervals [1306]:
				xmin = 426.3646
				xmax = 427.1893
				text = ""
			intervals [1307]:
				xmin = 427.1893
				xmax = 427.6593
				text = "and"
			intervals [1308]:
				xmin = 427.6593
				xmax = 427.6893
				text = ""
			intervals [1309]:
				xmin = 427.6893
				xmax = 428.0393
				text = "when"
			intervals [1310]:
				xmin = 428.0393
				xmax = 428.1251
				text = ""
			intervals [1311]:
				xmin = 428.1251
				xmax = 428.4451
				text = "um"
			intervals [1312]:
				xmin = 428.4451
				xmax = 428.7151
				text = "their"
			intervals [1313]:
				xmin = 428.7151
				xmax = 429.1551
				text = "budget"
			intervals [1314]:
				xmin = 429.1551
				xmax = 429.1851
				text = ""
			intervals [1315]:
				xmin = 429.1851
				xmax = 429.4351
				text = "went"
			intervals [1316]:
				xmin = 429.4351
				xmax = 429.4651
				text = ""
			intervals [1317]:
				xmin = 429.4651
				xmax = 429.7251
				text = "kind"
			intervals [1318]:
				xmin = 429.7251
				xmax = 429.8651
				text = "of"
			intervals [1319]:
				xmin = 429.8651
				xmax = 430.5822
				text = ""
			intervals [1320]:
				xmin = 430.5822
				xmax = 430.9022
				text = "down"
			intervals [1321]:
				xmin = 430.9022
				xmax = 430.9722
				text = "the"
			intervals [1322]:
				xmin = 430.9722
				xmax = 431.4022
				text = "hill"
			intervals [1323]:
				xmin = 431.4022
				xmax = 431.7681
				text = ""
			intervals [1324]:
				xmin = 431.7681
				xmax = 431.9681
				text = "you"
			intervals [1325]:
				xmin = 431.9681
				xmax = 432.2381
				text = "know"
			intervals [1326]:
				xmin = 432.2381
				xmax = 432.5681
				text = "they"
			intervals [1327]:
				xmin = 432.5681
				xmax = 432.6365
				text = ""
			intervals [1328]:
				xmin = 432.6365
				xmax = 432.8165
				text = "they"
			intervals [1329]:
				xmin = 432.8165
				xmax = 433.0265
				text = "didn't"
			intervals [1330]:
				xmin = 433.0265
				xmax = 433.2465
				text = "wanna"
			intervals [1331]:
				xmin = 433.2465
				xmax = 433.4365
				text = "get"
			intervals [1332]:
				xmin = 433.4365
				xmax = 433.7265
				text = "rid"
			intervals [1333]:
				xmin = 433.7265
				xmax = 433.7865
				text = "of"
			intervals [1334]:
				xmin = 433.7865
				xmax = 433.9065
				text = "me"
			intervals [1335]:
				xmin = 433.9065
				xmax = 434.0265
				text = "but"
			intervals [1336]:
				xmin = 434.0265
				xmax = 434.1165
				text = "when"
			intervals [1337]:
				xmin = 434.1165
				xmax = 434.2565
				text = "they"
			intervals [1338]:
				xmin = 434.2565
				xmax = 434.4665
				text = "cut"
			intervals [1339]:
				xmin = 434.4665
				xmax = 434.4965
				text = ""
			intervals [1340]:
				xmin = 434.4965
				xmax = 434.6265
				text = "my"
			intervals [1341]:
				xmin = 434.6265
				xmax = 434.9965
				text = "money"
			intervals [1342]:
				xmin = 434.9965
				xmax = 435.3365
				text = "so"
			intervals [1343]:
				xmin = 435.3365
				xmax = 435.9288
				text = ""
			intervals [1344]:
				xmin = 435.9288
				xmax = 436.1288
				text = "that"
			intervals [1345]:
				xmin = 436.1288
				xmax = 436.1788
				text = "s"
			intervals [1346]:
				xmin = 436.1788
				xmax = 436.3988
				text = "when"
			intervals [1347]:
				xmin = 436.3988
				xmax = 436.5688
				text = "i"
			intervals [1348]:
				xmin = 436.5688
				xmax = 436.7288
				text = "had"
			intervals [1349]:
				xmin = 436.7288
				xmax = 437.0488
				text = "um"
			intervals [1350]:
				xmin = 437.0488
				xmax = 437.1453
				text = ""
			intervals [1351]:
				xmin = 437.1453
				xmax = 437.4853
				text = "ran"
			intervals [1352]:
				xmin = 437.4853
				xmax = 437.7653
				text = "into"
			intervals [1353]:
				xmin = 437.7653
				xmax = 438.5153
				text = "somebody"
			intervals [1354]:
				xmin = 438.5153
				xmax = 438.562
				text = ""
			intervals [1355]:
				xmin = 438.562
				xmax = 438.692
				text = "the"
			intervals [1356]:
				xmin = 438.692
				xmax = 439.012
				text = "guy"
			intervals [1357]:
				xmin = 439.012
				xmax = 439.162
				text = "that"
			intervals [1358]:
				xmin = 439.162
				xmax = 439.402
				text = "was"
			intervals [1359]:
				xmin = 439.402
				xmax = 439.722
				text = "um"
			intervals [1360]:
				xmin = 439.722
				xmax = 440.4283
				text = ""
			intervals [1361]:
				xmin = 440.4283
				xmax = 440.5583
				text = "he"
			intervals [1362]:
				xmin = 440.5583
				xmax = 440.8683
				text = "came"
			intervals [1363]:
				xmin = 440.8683
				xmax = 441.1183
				text = "over"
			intervals [1364]:
				xmin = 441.1183
				xmax = 441.3583
				text = "to"
			intervals [1365]:
				xmin = 441.3583
				xmax = 441.3883
				text = "a"
			intervals [1366]:
				xmin = 441.3883
				xmax = 441.7083
				text = "um"
			intervals [1367]:
				xmin = 441.7083
				xmax = 441.7383
				text = ""
			intervals [1368]:
				xmin = 441.7383
				xmax = 441.7983
				text = "b"
			intervals [1369]:
				xmin = 441.7983
				xmax = 441.8883
				text = ""
			intervals [1370]:
				xmin = 441.8883
				xmax = 442.4083
				text = "um"
			intervals [1371]:
				xmin = 442.4083
				xmax = 442.4756
				text = ""
			intervals [1372]:
				xmin = 442.4756
				xmax = 442.7156
				text = "the"
			intervals [1373]:
				xmin = 442.7156
				xmax = 442.7456
				text = ""
			intervals [1374]:
				xmin = 442.7456
				xmax = 443.1656
				text = "um"
			intervals [1375]:
				xmin = 443.1656
				xmax = 443.7516
				text = ""
			intervals [1376]:
				xmin = 443.7516
				xmax = 443.8416
				text = "<unk>"
			intervals [1377]:
				xmin = 443.8416
				xmax = 444.3209
				text = ""
			intervals [1378]:
				xmin = 444.3209
				xmax = 445.0909
				text = "rdx"
			intervals [1379]:
				xmin = 445.0909
				xmax = 445.4509
				text = "looking"
			intervals [1380]:
				xmin = 445.4509
				xmax = 445.8009
				text = "for"
			intervals [1381]:
				xmin = 445.8009
				xmax = 446.4309
				text = "people"
			intervals [1382]:
				xmin = 446.4309
				xmax = 446.4609
				text = ""
			intervals [1383]:
				xmin = 446.4609
				xmax = 446.8309
				text = "that"
			intervals [1384]:
				xmin = 446.8309
				xmax = 448.1214
				text = ""
			intervals [1385]:
				xmin = 448.1214
				xmax = 448.6314
				text = "wanted"
			intervals [1386]:
				xmin = 448.6314
				xmax = 449.0878
				text = ""
			intervals [1387]:
				xmin = 449.0878
				xmax = 449.1978
				text = "a"
			intervals [1388]:
				xmin = 449.1978
				xmax = 449.6778
				text = "job"
			intervals [1389]:
				xmin = 449.6778
				xmax = 449.7078
				text = ""
			intervals [1390]:
				xmin = 449.7078
				xmax = 450.0278
				text = "so"
			intervals [1391]:
				xmin = 450.0278
				xmax = 450.0978
				text = "i"
			intervals [1392]:
				xmin = 450.0978
				xmax = 450.2978
				text = "was"
			intervals [1393]:
				xmin = 450.2978
				xmax = 450.4678
				text = "like"
			intervals [1394]:
				xmin = 450.4678
				xmax = 450.5478
				text = ""
			intervals [1395]:
				xmin = 450.5478
				xmax = 451.0278
				text = "okay"
			intervals [1396]:
				xmin = 451.0278
				xmax = 451.2778
				text = "well"
			intervals [1397]:
				xmin = 451.2778
				xmax = 451.3378
				text = ""
			intervals [1398]:
				xmin = 451.3378
				xmax = 451.5778
				text = "it"
			intervals [1399]:
				xmin = 451.5778
				xmax = 451.8178
				text = "it"
			intervals [1400]:
				xmin = 451.8178
				xmax = 451.8478
				text = ""
			intervals [1401]:
				xmin = 451.8478
				xmax = 451.9378
				text = "you"
			intervals [1402]:
				xmin = 451.9378
				xmax = 451.9778
				text = ""
			intervals [1403]:
				xmin = 451.9778
				xmax = 452.2578
				text = "want"
			intervals [1404]:
				xmin = 452.2578
				xmax = 452.3678
				text = "me"
			intervals [1405]:
				xmin = 452.3678
				xmax = 452.8878
				text = "cleaning"
			intervals [1406]:
				xmin = 452.8878
				xmax = 453.0578
				text = "he"
			intervals [1407]:
				xmin = 453.0578
				xmax = 453.2178
				text = "was"
			intervals [1408]:
				xmin = 453.2178
				xmax = 453.4078
				text = "like"
			intervals [1409]:
				xmin = 453.4078
				xmax = 453.4378
				text = ""
			intervals [1410]:
				xmin = 453.4378
				xmax = 453.7678
				text = "yes"
			intervals [1411]:
				xmin = 453.7678
				xmax = 454.0078
				text = "so"
			intervals [1412]:
				xmin = 454.0078
				xmax = 454.1978
				text = "i"
			intervals [1413]:
				xmin = 454.1978
				xmax = 454.8078
				text = "started"
			intervals [1414]:
				xmin = 454.8078
				xmax = 455.3355
				text = ""
			intervals [1415]:
				xmin = 455.3355
				xmax = 455.4555
				text = "with"
			intervals [1416]:
				xmin = 455.4555
				xmax = 455.4855
				text = ""
			intervals [1417]:
				xmin = 455.4855
				xmax = 456.6455
				text = "rdx"
			intervals [1418]:
				xmin = 456.6455
				xmax = 456.7655
				text = "in"
			intervals [1419]:
				xmin = 456.7655
				xmax = 456.9455
				text = "two"
			intervals [1420]:
				xmin = 456.9455
				xmax = 457.3455
				text = "thousand"
			intervals [1421]:
				xmin = 457.3455
				xmax = 457.7255
				text = "nine"
			intervals [1422]:
				xmin = 457.7255
				xmax = 461.2603
				text = ""
			intervals [1423]:
				xmin = 461.2603
				xmax = 461.9703
				text = "mississippi"
			intervals [1424]:
				xmin = 461.9703
				xmax = 463.1892
				text = ""
			intervals [1425]:
				xmin = 463.1892
				xmax = 463.7792
				text = "mm-hm"
			intervals [1426]:
				xmin = 463.7792
				xmax = 464.5392
				text = "mississippi"
			intervals [1427]:
				xmin = 464.5392
				xmax = 465.0889
				text = ""
			intervals [1428]:
				xmin = 465.0889
				xmax = 465.3089
				text = "and"
			intervals [1429]:
				xmin = 465.3089
				xmax = 465.6589
				text = "then"
			intervals [1430]:
				xmin = 465.6589
				xmax = 465.8689
				text = "when"
			intervals [1431]:
				xmin = 465.8689
				xmax = 465.9189
				text = "i"
			intervals [1432]:
				xmin = 465.9189
				xmax = 466.0489
				text = "had"
			intervals [1433]:
				xmin = 466.0489
				xmax = 466.0789
				text = ""
			intervals [1434]:
				xmin = 466.0789
				xmax = 466.4289
				text = "left"
			intervals [1435]:
				xmin = 466.4289
				xmax = 466.8489
				text = "there"
			intervals [1436]:
				xmin = 466.8489
				xmax = 468.2811
				text = ""
			intervals [1437]:
				xmin = 468.2811
				xmax = 468.4411
				text = "well"
			intervals [1438]:
				xmin = 468.4411
				xmax = 468.6711
				text = "they"
			intervals [1439]:
				xmin = 468.6711
				xmax = 468.8311
				text = "they"
			intervals [1440]:
				xmin = 468.8311
				xmax = 469.3111
				text = "fired"
			intervals [1441]:
				xmin = 469.3111
				xmax = 469.9511
				text = "everybody"
			intervals [1442]:
				xmin = 469.9511
				xmax = 470.2911
				text = "there"
			intervals [1443]:
				xmin = 470.2911
				xmax = 470.3211
				text = ""
			intervals [1444]:
				xmin = 470.3211
				xmax = 470.6911
				text = "because"
			intervals [1445]:
				xmin = 470.6911
				xmax = 470.8054
				text = ""
			intervals [1446]:
				xmin = 470.8054
				xmax = 471.2254
				text = "nobody"
			intervals [1447]:
				xmin = 471.2254
				xmax = 471.4454
				text = "wasn't"
			intervals [1448]:
				xmin = 471.4454
				xmax = 471.6754
				text = "doing"
			intervals [1449]:
				xmin = 471.6754
				xmax = 471.7954
				text = "their"
			intervals [1450]:
				xmin = 471.7954
				xmax = 472.2054
				text = "job"
			intervals [1451]:
				xmin = 472.2054
				xmax = 472.2354
				text = ""
			intervals [1452]:
				xmin = 472.2354
				xmax = 472.4254
				text = "i"
			intervals [1453]:
				xmin = 472.4254
				xmax = 472.5654
				text = "was"
			intervals [1454]:
				xmin = 472.5654
				xmax = 472.8954
				text = "doing"
			intervals [1455]:
				xmin = 472.8954
				xmax = 472.9254
				text = ""
			intervals [1456]:
				xmin = 472.9254
				xmax = 473.5054
				text = "everything"
			intervals [1457]:
				xmin = 473.5054
				xmax = 473.7854
				text = "but"
			intervals [1458]:
				xmin = 473.7854
				xmax = 474.0445
				text = ""
			intervals [1459]:
				xmin = 474.0445
				xmax = 474.2545
				text = "i"
			intervals [1460]:
				xmin = 474.2545
				xmax = 474.4545
				text = "was"
			intervals [1461]:
				xmin = 474.4545
				xmax = 474.8145
				text = "fired"
			intervals [1462]:
				xmin = 474.8145
				xmax = 474.9345
				text = "in"
			intervals [1463]:
				xmin = 474.9345
				xmax = 475.0045
				text = "the"
			intervals [1464]:
				xmin = 475.0045
				xmax = 475.4045
				text = "midst"
			intervals [1465]:
				xmin = 475.4045
				xmax = 475.5645
				text = "of"
			intervals [1466]:
				xmin = 475.5645
				xmax = 475.6745
				text = "it"
			intervals [1467]:
				xmin = 475.6745
				xmax = 476.4576
				text = ""
			intervals [1468]:
				xmin = 476.4576
				xmax = 476.7376
				text = "then"
			intervals [1469]:
				xmin = 476.7376
				xmax = 477.2476
				text = "um"
			intervals [1470]:
				xmin = 477.2476
				xmax = 478.4019
				text = ""
			intervals [1471]:
				xmin = 478.4019
				xmax = 479.4619
				text = "rdx"
			intervals [1472]:
				xmin = 479.4619
				xmax = 483.0128
				text = ""
			intervals [1473]:
				xmin = 483.0128
				xmax = 483.3628
				text = "so"
			intervals [1474]:
				xmin = 483.3628
				xmax = 483.4528
				text = "h"
			intervals [1475]:
				xmin = 483.4528
				xmax = 483.4828
				text = ""
			intervals [1476]:
				xmin = 483.4828
				xmax = 483.6428
				text = "i"
			intervals [1477]:
				xmin = 483.6428
				xmax = 483.9828
				text = "worked"
			intervals [1478]:
				xmin = 483.9828
				xmax = 484.1028
				text = "at"
			intervals [1479]:
				xmin = 484.1028
				xmax = 484.6528
				text = "mississippi"
			intervals [1480]:
				xmin = 484.6528
				xmax = 484.8128
				text = "for"
			intervals [1481]:
				xmin = 484.8128
				xmax = 484.8728
				text = "a"
			intervals [1482]:
				xmin = 484.8728
				xmax = 485.1728
				text = "while"
			intervals [1483]:
				xmin = 485.1728
				xmax = 485.3028
				text = "til"
			intervals [1484]:
				xmin = 485.3028
				xmax = 485.3728
				text = "i"
			intervals [1485]:
				xmin = 485.3728
				xmax = 485.6228
				text = "got"
			intervals [1486]:
				xmin = 485.6228
				xmax = 485.9528
				text = "fired"
			intervals [1487]:
				xmin = 485.9528
				xmax = 486.1428
				text = "then"
			intervals [1488]:
				xmin = 486.1428
				xmax = 486.2428
				text = "i"
			intervals [1489]:
				xmin = 486.2428
				xmax = 486.4328
				text = "was"
			intervals [1490]:
				xmin = 486.4328
				xmax = 486.4628
				text = ""
			intervals [1491]:
				xmin = 486.4628
				xmax = 486.7928
				text = "off"
			intervals [1492]:
				xmin = 486.7928
				xmax = 486.9228
				text = "for"
			intervals [1493]:
				xmin = 486.9228
				xmax = 487.1328
				text = "like"
			intervals [1494]:
				xmin = 487.1328
				xmax = 487.4828
				text = "four"
			intervals [1495]:
				xmin = 487.4828
				xmax = 487.8828
				text = "months"
			intervals [1496]:
				xmin = 487.8828
				xmax = 488.1028
				text = "which"
			intervals [1497]:
				xmin = 488.1028
				xmax = 488.7928
				text = "depressed"
			intervals [1498]:
				xmin = 488.7928
				xmax = 488.8837
				text = ""
			intervals [1499]:
				xmin = 488.8837
				xmax = 489.0337
				text = "the"
			intervals [1500]:
				xmin = 489.0337
				xmax = 489.5737
				text = "world"
			intervals [1501]:
				xmin = 489.5737
				xmax = 489.7437
				text = "out"
			intervals [1502]:
				xmin = 489.7437
				xmax = 489.8537
				text = "of"
			intervals [1503]:
				xmin = 489.8537
				xmax = 490.0637
				text = "me"
			intervals [1504]:
				xmin = 490.0637
				xmax = 491.0447
				text = ""
			intervals [1505]:
				xmin = 491.0447
				xmax = 491.3447
				text = "and"
			intervals [1506]:
				xmin = 491.3447
				xmax = 491.8547
				text = "then"
			intervals [1507]:
				xmin = 491.8547
				xmax = 492.0505
				text = ""
			intervals [1508]:
				xmin = 492.0505
				xmax = 492.6105
				text = "rdx"
			intervals [1509]:
				xmin = 492.6105
				xmax = 493.0805
				text = "called"
			intervals [1510]:
				xmin = 493.0805
				xmax = 493.6092
				text = ""
			intervals [1511]:
				xmin = 493.6092
				xmax = 493.7692
				text = "and"
			intervals [1512]:
				xmin = 493.7692
				xmax = 493.9692
				text = "said"
			intervals [1513]:
				xmin = 493.9692
				xmax = 494.5492
				text = "rdx"
			intervals [1514]:
				xmin = 494.5492
				xmax = 494.6353
				text = ""
			intervals [1515]:
				xmin = 494.6353
				xmax = 494.7953
				text = "i"
			intervals [1516]:
				xmin = 494.7953
				xmax = 494.8353
				text = ""
			intervals [1517]:
				xmin = 494.8353
				xmax = 494.9653
				text = "i"
			intervals [1518]:
				xmin = 494.9653
				xmax = 495.2353
				text = "heard"
			intervals [1519]:
				xmin = 495.2353
				xmax = 495.3453
				text = "you"
			intervals [1520]:
				xmin = 495.3453
				xmax = 495.5153
				text = "got"
			intervals [1521]:
				xmin = 495.5153
				xmax = 495.5453
				text = "a"
			intervals [1522]:
				xmin = 495.5453
				xmax = 495.9117
				text = ""
			intervals [1523]:
				xmin = 495.9117
				xmax = 496.1017
				text = "good"
			intervals [1524]:
				xmin = 496.1017
				xmax = 496.1317
				text = ""
			intervals [1525]:
				xmin = 496.1317
				xmax = 496.9017
				text = "reputation"
			intervals [1526]:
				xmin = 496.9017
				xmax = 496.9317
				text = ""
			intervals [1527]:
				xmin = 496.9317
				xmax = 497.0517
				text = "and"
			intervals [1528]:
				xmin = 497.0517
				xmax = 497.1317
				text = "i"
			intervals [1529]:
				xmin = 497.1317
				xmax = 497.3417
				text = "want"
			intervals [1530]:
				xmin = 497.3417
				xmax = 497.4617
				text = "you"
			intervals [1531]:
				xmin = 497.4617
				xmax = 497.5617
				text = "to"
			intervals [1532]:
				xmin = 497.5617
				xmax = 497.8117
				text = "come"
			intervals [1533]:
				xmin = 497.8117
				xmax = 498.0217
				text = "work"
			intervals [1534]:
				xmin = 498.0217
				xmax = 498.1817
				text = "for"
			intervals [1535]:
				xmin = 498.1817
				xmax = 499.2117
				text = "rdx"
			intervals [1536]:
				xmin = 499.2117
				xmax = 499.2717
				text = "so"
			intervals [1537]:
				xmin = 499.2717
				xmax = 499.4117
				text = "i"
			intervals [1538]:
				xmin = 499.4117
				xmax = 499.7417
				text = "said"
			intervals [1539]:
				xmin = 499.7417
				xmax = 500.1117
				text = "okay"
			intervals [1540]:
				xmin = 500.1117
				xmax = 501.0101
				text = ""
			intervals [1541]:
				xmin = 501.0101
				xmax = 501.2101
				text = "and"
			intervals [1542]:
				xmin = 501.2101
				xmax = 501.2701
				text = ""
			intervals [1543]:
				xmin = 501.2701
				xmax = 501.4301
				text = "i"
			intervals [1544]:
				xmin = 501.4301
				xmax = 501.6601
				text = "been"
			intervals [1545]:
				xmin = 501.6601
				xmax = 501.8501
				text = "here"
			intervals [1546]:
				xmin = 501.8501
				xmax = 502.0201
				text = "ever"
			intervals [1547]:
				xmin = 502.0201
				xmax = 502.4501
				text = "since"
			intervals [1548]:
				xmin = 502.4501
				xmax = 504.0856
				text = ""
			intervals [1549]:
				xmin = 504.0856
				xmax = 504.3356
				text = "yeah"
			intervals [1550]:
				xmin = 504.3356
				xmax = 504.6956
				text = "six"
			intervals [1551]:
				xmin = 504.6956
				xmax = 504.9256
				text = "year"
			intervals [1552]:
				xmin = 504.9256
				xmax = 505.2856
				text = "six"
			intervals [1553]:
				xmin = 505.2856
				xmax = 505.3156
				text = ""
			intervals [1554]:
				xmin = 505.3156
				xmax = 505.6356
				text = "six"
			intervals [1555]:
				xmin = 505.6356
				xmax = 505.9456
				text = "years"
			intervals [1556]:
				xmin = 505.9456
				xmax = 506.2256
				text = "going"
			intervals [1557]:
				xmin = 506.2256
				xmax = 506.3556
				text = "on"
			intervals [1558]:
				xmin = 506.3556
				xmax = 506.7556
				text = "seven"
			intervals [1559]:
				xmin = 506.7556
				xmax = 507.2758
				text = ""
			intervals [1560]:
				xmin = 507.2758
				xmax = 507.4458
				text = "i"
			intervals [1561]:
				xmin = 507.4458
				xmax = 507.8058
				text = "worked"
			intervals [1562]:
				xmin = 507.8058
				xmax = 507.9858
				text = "at"
			intervals [1563]:
				xmin = 507.9858
				xmax = 508.2758
				text = "this"
			intervals [1564]:
				xmin = 508.2758
				xmax = 508.6658
				text = "one"
			intervals [1565]:
				xmin = 508.6658
				xmax = 508.7058
				text = ""
			intervals [1566]:
				xmin = 508.7058
				xmax = 509.5758
				text = "mississippi"
			intervals [1567]:
				xmin = 509.5758
				xmax = 509.9685
				text = ""
			intervals [1568]:
				xmin = 509.9685
				xmax = 510.0785
				text = "the"
			intervals [1569]:
				xmin = 510.0785
				xmax = 510.3185
				text = "one"
			intervals [1570]:
				xmin = 510.3185
				xmax = 510.4785
				text = "up"
			intervals [1571]:
				xmin = 510.4785
				xmax = 510.6585
				text = "that"
			intervals [1572]:
				xmin = 510.6585
				xmax = 510.8085
				text = "they"
			intervals [1573]:
				xmin = 510.8085
				xmax = 511.0585
				text = "used"
			intervals [1574]:
				xmin = 511.0585
				xmax = 511.1385
				text = "to"
			intervals [1575]:
				xmin = 511.1385
				xmax = 511.4085
				text = "have"
			intervals [1576]:
				xmin = 511.4085
				xmax = 511.5285
				text = "on"
			intervals [1577]:
				xmin = 511.5285
				xmax = 511.6785
				text = "new"
			intervals [1578]:
				xmin = 511.6785
				xmax = 512.0285
				text = "york"
			intervals [1579]:
				xmin = 512.0285
				xmax = 512.4685
				text = "avenue"
			intervals [1580]:
				xmin = 512.4685
				xmax = 512.6231
				text = ""
			intervals [1581]:
				xmin = 512.6231
				xmax = 512.8031
				text = "that"
			intervals [1582]:
				xmin = 512.8031
				xmax = 513.1431
				text = "got"
			intervals [1583]:
				xmin = 513.1431
				xmax = 513.5769
				text = ""
			intervals [1584]:
				xmin = 513.5769
				xmax = 514.2169
				text = "uh-huh"
			intervals [1585]:
				xmin = 514.2169
				xmax = 515.8799
				text = ""
			intervals [1586]:
				xmin = 515.8799
				xmax = 516.4699
				text = "uh-huh"
			intervals [1587]:
				xmin = 516.4699
				xmax = 516.5899
				text = "i"
			intervals [1588]:
				xmin = 516.5899
				xmax = 516.9499
				text = "worked"
			intervals [1589]:
				xmin = 516.9499
				xmax = 517.4199
				text = "there"
			intervals [1590]:
				xmin = 517.4199
				xmax = 517.9176
				text = ""
			intervals [1591]:
				xmin = 517.9176
				xmax = 518.2076
				text = "and"
			intervals [1592]:
				xmin = 518.2076
				xmax = 518.5376
				text = "those"
			intervals [1593]:
				xmin = 518.5376
				xmax = 518.6576
				text = "the"
			intervals [1594]:
				xmin = 518.6576
				xmax = 518.9876
				text = "only"
			intervals [1595]:
				xmin = 518.9876
				xmax = 519.4676
				text = "three"
			intervals [1596]:
				xmin = 519.4676
				xmax = 519.8885
				text = ""
			intervals [1597]:
				xmin = 519.8885
				xmax = 520.4185
				text = "until"
			intervals [1598]:
				xmin = 520.4185
				xmax = 520.7085
				text = "until"
			intervals [1599]:
				xmin = 520.7085
				xmax = 520.8285
				text = "they"
			intervals [1600]:
				xmin = 520.8285
				xmax = 521.0885
				text = "sent"
			intervals [1601]:
				xmin = 521.0885
				xmax = 521.2185
				text = "me"
			intervals [1602]:
				xmin = 521.2185
				xmax = 521.4385
				text = "out"
			intervals [1603]:
				xmin = 521.4385
				xmax = 521.5085
				text = "in"
			intervals [1604]:
				xmin = 521.5085
				xmax = 521.5485
				text = ""
			intervals [1605]:
				xmin = 521.5485
				xmax = 522.1785
				text = "virginia"
			intervals [1606]:
				xmin = 522.1785
				xmax = 522.2824
				text = ""
			intervals [1607]:
				xmin = 522.2824
				xmax = 522.4024
				text = "to"
			intervals [1608]:
				xmin = 522.4024
				xmax = 522.6824
				text = "work"
			intervals [1609]:
				xmin = 522.6824
				xmax = 522.8424
				text = "out"
			intervals [1610]:
				xmin = 522.8424
				xmax = 522.9124
				text = ""
			intervals [1611]:
				xmin = 522.9124
				xmax = 523.2724
				text = "there"
			intervals [1612]:
				xmin = 523.2724
				xmax = 523.3331
				text = ""
			intervals [1613]:
				xmin = 523.3331
				xmax = 523.4531
				text = "for"
			intervals [1614]:
				xmin = 523.4531
				xmax = 523.9631
				text = "uh"
			intervals [1615]:
				xmin = 523.9631
				xmax = 524.1873
				text = ""
			intervals [1616]:
				xmin = 524.1873
				xmax = 524.4173
				text = "two"
			intervals [1617]:
				xmin = 524.4173
				xmax = 524.8873
				text = "months"
			intervals [1618]:
				xmin = 524.8873
				xmax = 524.9173
				text = ""
			intervals [1619]:
				xmin = 524.9173
				xmax = 525.0973
				text = "in"
			intervals [1620]:
				xmin = 525.0973
				xmax = 526.1936
				text = ""
			intervals [1621]:
				xmin = 526.1936
				xmax = 527.1136
				text = "<unk>"
			intervals [1622]:
				xmin = 527.1136
				xmax = 528.326
				text = ""
			intervals [1623]:
				xmin = 528.326
				xmax = 528.866
				text = "virginia"
			intervals [1624]:
				xmin = 528.866
				xmax = 529.2844
				text = ""
			intervals [1625]:
				xmin = 529.2844
				xmax = 529.5544
				text = "no"
			intervals [1626]:
				xmin = 529.5544
				xmax = 530.3103
				text = ""
			intervals [1627]:
				xmin = 530.3103
				xmax = 530.5103
				text = "i"
			intervals [1628]:
				xmin = 530.5103
				xmax = 530.7403
				text = "liked"
			intervals [1629]:
				xmin = 530.7403
				xmax = 530.8103
				text = ""
			intervals [1630]:
				xmin = 530.8103
				xmax = 530.9103
				text = "it"
			intervals [1631]:
				xmin = 530.9103
				xmax = 532.6607
				text = ""
			intervals [1632]:
				xmin = 532.6607
				xmax = 532.9507
				text = "yeah"
			intervals [1633]:
				xmin = 532.9507
				xmax = 532.9907
				text = ""
			intervals [1634]:
				xmin = 532.9907
				xmax = 534.0607
				text = "<unk>"
			intervals [1635]:
				xmin = 534.0607
				xmax = 534.4295
				text = ""
			intervals [1636]:
				xmin = 534.4295
				xmax = 534.6195
				text = "that"
			intervals [1637]:
				xmin = 534.6195
				xmax = 534.7095
				text = "was"
			intervals [1638]:
				xmin = 534.7095
				xmax = 534.7895
				text = "the"
			intervals [1639]:
				xmin = 534.7895
				xmax = 535.2095
				text = "only"
			intervals [1640]:
				xmin = 535.2095
				xmax = 535.4395
				text = "thing"
			intervals [1641]:
				xmin = 535.4395
				xmax = 535.6501
				text = ""
			intervals [1642]:
				xmin = 535.6501
				xmax = 536.2701
				text = "only"
			intervals [1643]:
				xmin = 536.2701
				xmax = 536.3001
				text = ""
			intervals [1644]:
				xmin = 536.3001
				xmax = 536.7001
				text = "thing"
			intervals [1645]:
				xmin = 536.7001
				xmax = 536.7301
				text = ""
			intervals [1646]:
				xmin = 536.7301
				xmax = 536.9001
				text = "i"
			intervals [1647]:
				xmin = 536.9001
				xmax = 537.2601
				text = "about"
			intervals [1648]:
				xmin = 537.2601
				xmax = 537.3377
				text = ""
			intervals [1649]:
				xmin = 537.3377
				xmax = 537.7077
				text = "rdx"
			intervals [1650]:
				xmin = 537.7077
				xmax = 537.7377
				text = ""
			intervals [1651]:
				xmin = 537.7377
				xmax = 537.9177
				text = "that"
			intervals [1652]:
				xmin = 537.9177
				xmax = 538.0577
				text = "i"
			intervals [1653]:
				xmin = 538.0577
				xmax = 538.2277
				text = "was"
			intervals [1654]:
				xmin = 538.2277
				xmax = 538.4177
				text = "like"
			intervals [1655]:
				xmin = 538.4177
				xmax = 538.5202
				text = ""
			intervals [1656]:
				xmin = 538.5202
				xmax = 538.6202
				text = "oh"
			intervals [1657]:
				xmin = 538.6202
				xmax = 538.8002
				text = "my"
			intervals [1658]:
				xmin = 538.8002
				xmax = 538.8402
				text = ""
			intervals [1659]:
				xmin = 538.8402
				xmax = 539.1502
				text = "god"
			intervals [1660]:
				xmin = 539.1502
				xmax = 539.2002
				text = ""
			intervals [1661]:
				xmin = 539.2002
				xmax = 539.3002
				text = "these"
			intervals [1662]:
				xmin = 539.3002
				xmax = 539.3402
				text = ""
			intervals [1663]:
				xmin = 539.3402
				xmax = 540.3602
				text = "steps"
			intervals [1664]:
				xmin = 540.3602
				xmax = 541.0914
				text = ""
			intervals [1665]:
				xmin = 541.0914
				xmax = 541.2714
				text = "but"
			intervals [1666]:
				xmin = 541.2714
				xmax = 541.4014
				text = "i"
			intervals [1667]:
				xmin = 541.4014
				xmax = 541.7314
				text = "liked"
			intervals [1668]:
				xmin = 541.7314
				xmax = 541.8114
				text = "it"
			intervals [1669]:
				xmin = 541.8114
				xmax = 541.9514
				text = "there"
			intervals [1670]:
				xmin = 541.9514
				xmax = 542.0514
				text = "it"
			intervals [1671]:
				xmin = 542.0514
				xmax = 542.2014
				text = "was"
			intervals [1672]:
				xmin = 542.2014
				xmax = 542.7614
				text = "nice"
			intervals [1673]:
				xmin = 542.7614
				xmax = 543.4658
				text = ""
			intervals [1674]:
				xmin = 543.4658
				xmax = 543.9558
				text = "mm-hm"
			intervals [1675]:
				xmin = 543.9558
				xmax = 555.5637
				text = ""
			intervals [1676]:
				xmin = 555.5637
				xmax = 555.9237
				text = "yeah"
			intervals [1677]:
				xmin = 555.9237
				xmax = 556.0103
				text = ""
			intervals [1678]:
				xmin = 556.0103
				xmax = 556.3403
				text = "yeah"
			intervals [1679]:
				xmin = 556.3403
				xmax = 556.3703
				text = ""
			intervals [1680]:
				xmin = 556.3703
				xmax = 556.5303
				text = "it"
			intervals [1681]:
				xmin = 556.5303
				xmax = 556.9203
				text = "is"
			intervals [1682]:
				xmin = 556.9203
				xmax = 556.9711
				text = ""
			intervals [1683]:
				xmin = 556.9711
				xmax = 557.2511
				text = "yeah"
			intervals [1684]:
				xmin = 557.2511
				xmax = 557.4111
				text = "i"
			intervals [1685]:
				xmin = 557.4111
				xmax = 557.6011
				text = "don't"
			intervals [1686]:
				xmin = 557.6011
				xmax = 557.7211
				text = "even"
			intervals [1687]:
				xmin = 557.7211
				xmax = 557.9511
				text = "think"
			intervals [1688]:
				xmin = 557.9511
				xmax = 558.0311
				text = "i"
			intervals [1689]:
				xmin = 558.0311
				xmax = 558.1511
				text = "could"
			intervals [1690]:
				xmin = 558.1511
				xmax = 558.4011
				text = "live"
			intervals [1691]:
				xmin = 558.4011
				xmax = 558.7411
				text = "nowhere"
			intervals [1692]:
				xmin = 558.7411
				xmax = 559.1311
				text = "else"
			intervals [1693]:
				xmin = 559.1311
				xmax = 559.6664
				text = ""
			intervals [1694]:
				xmin = 559.6664
				xmax = 560.4964
				text = "virginia"
			intervals [1695]:
				xmin = 560.4964
				xmax = 561.2011
				text = ""
			intervals [1696]:
				xmin = 561.2011
				xmax = 561.3611
				text = "i"
			intervals [1697]:
				xmin = 561.3611
				xmax = 561.6311
				text = "never"
			intervals [1698]:
				xmin = 561.6311
				xmax = 562.0711
				text = "lived"
			intervals [1699]:
				xmin = 562.0711
				xmax = 562.2711
				text = "out"
			intervals [1700]:
				xmin = 562.2711
				xmax = 562.5611
				text = "there"
			intervals [1701]:
				xmin = 562.5611
				xmax = 562.8211
				text = "but"
			intervals [1702]:
				xmin = 562.8211
				xmax = 564.1172
				text = ""
			intervals [1703]:
				xmin = 564.1172
				xmax = 564.3072
				text = "you"
			intervals [1704]:
				xmin = 564.3072
				xmax = 564.5372
				text = "know"
			intervals [1705]:
				xmin = 564.5372
				xmax = 564.6572
				text = "it"
			intervals [1706]:
				xmin = 564.6572
				xmax = 564.7172
				text = "s"
			intervals [1707]:
				xmin = 564.7172
				xmax = 564.7472
				text = ""
			intervals [1708]:
				xmin = 564.7472
				xmax = 564.9772
				text = "i"
			intervals [1709]:
				xmin = 564.9772
				xmax = 565.1272
				text = "i"
			intervals [1710]:
				xmin = 565.1272
				xmax = 565.4972
				text = "hear"
			intervals [1711]:
				xmin = 565.4972
				xmax = 565.5672
				text = "it"
			intervals [1712]:
				xmin = 565.5672
				xmax = 565.7072
				text = "s"
			intervals [1713]:
				xmin = 565.7072
				xmax = 566.0555
				text = ""
			intervals [1714]:
				xmin = 566.0555
				xmax = 566.2755
				text = "lot"
			intervals [1715]:
				xmin = 566.2755
				xmax = 566.3455
				text = "of"
			intervals [1716]:
				xmin = 566.3455
				xmax = 566.3755
				text = ""
			intervals [1717]:
				xmin = 566.3755
				xmax = 567.0555
				text = "prejudice"
			intervals [1718]:
				xmin = 567.0555
				xmax = 567.3255
				text = "going"
			intervals [1719]:
				xmin = 567.3255
				xmax = 567.5255
				text = "on"
			intervals [1720]:
				xmin = 567.5255
				xmax = 567.6855
				text = "out"
			intervals [1721]:
				xmin = 567.6855
				xmax = 567.7555
				text = "in"
			intervals [1722]:
				xmin = 567.7555
				xmax = 568.1355
				text = "certain"
			intervals [1723]:
				xmin = 568.1355
				xmax = 568.5155
				text = "parts"
			intervals [1724]:
				xmin = 568.5155
				xmax = 568.5855
				text = "of"
			intervals [1725]:
				xmin = 568.5855
				xmax = 569.0555
				text = "virginia"
			intervals [1726]:
				xmin = 569.0555
				xmax = 569.1955
				text = "so"
			intervals [1727]:
				xmin = 569.1955
				xmax = 569.3455
				text = "i"
			intervals [1728]:
				xmin = 569.3455
				xmax = 569.5555
				text = "try"
			intervals [1729]:
				xmin = 569.5555
				xmax = 569.6255
				text = "to"
			intervals [1730]:
				xmin = 569.6255
				xmax = 569.9255
				text = "stay"
			intervals [1731]:
				xmin = 569.9255
				xmax = 570.1355
				text = "out"
			intervals [1732]:
				xmin = 570.1355
				xmax = 570.1955
				text = "of"
			intervals [1733]:
				xmin = 570.1955
				xmax = 570.4155
				text = "that"
			intervals [1734]:
				xmin = 570.4155
				xmax = 570.7455
				text = "part"
			intervals [1735]:
				xmin = 570.7455
				xmax = 571.3073
				text = ""
			intervals [1736]:
				xmin = 571.3073
				xmax = 571.9073
				text = "maryland"
			intervals [1737]:
				xmin = 571.9073
				xmax = 572.1884
				text = ""
			intervals [1738]:
				xmin = 572.1884
				xmax = 572.3484
				text = "that"
			intervals [1739]:
				xmin = 572.3484
				xmax = 572.4084
				text = "s"
			intervals [1740]:
				xmin = 572.4084
				xmax = 572.6084
				text = "where"
			intervals [1741]:
				xmin = 572.6084
				xmax = 572.7284
				text = "i"
			intervals [1742]:
				xmin = 572.7284
				xmax = 573.0684
				text = "live"
			intervals [1743]:
				xmin = 573.0684
				xmax = 573.1741
				text = ""
			intervals [1744]:
				xmin = 573.1741
				xmax = 573.2541
				text = "i"
			intervals [1745]:
				xmin = 573.2541
				xmax = 573.5241
				text = "think"
			intervals [1746]:
				xmin = 573.5241
				xmax = 573.5841
				text = "it"
			intervals [1747]:
				xmin = 573.5841
				xmax = 573.6541
				text = "s"
			intervals [1748]:
				xmin = 573.6541
				xmax = 573.8541
				text = "more"
			intervals [1749]:
				xmin = 573.8541
				xmax = 574.5741
				text = "quieter"
			intervals [1750]:
				xmin = 574.5741
				xmax = 575.2199
				text = ""
			intervals [1751]:
				xmin = 575.2199
				xmax = 575.7599
				text = "um"
			intervals [1752]:
				xmin = 575.7599
				xmax = 575.8499
				text = ""
			intervals [1753]:
				xmin = 575.8499
				xmax = 576.0499
				text = "they"
			intervals [1754]:
				xmin = 576.0499
				xmax = 576.3299
				text = "don't"
			intervals [1755]:
				xmin = 576.3299
				xmax = 576.3999
				text = "b"
			intervals [1756]:
				xmin = 576.3999
				xmax = 576.6819
				text = ""
			intervals [1757]:
				xmin = 576.6819
				xmax = 576.8419
				text = "they"
			intervals [1758]:
				xmin = 576.8419
				xmax = 577.0119
				text = "don't"
			intervals [1759]:
				xmin = 577.0119
				xmax = 577.3619
				text = "believe"
			intervals [1760]:
				xmin = 577.3619
				xmax = 577.4919
				text = "in"
			intervals [1761]:
				xmin = 577.4919
				xmax = 577.8419
				text = "fire"
			intervals [1762]:
				xmin = 577.8419
				xmax = 578.3919
				text = "crackers"
			intervals [1763]:
				xmin = 578.3919
				xmax = 578.5919
				text = "cause"
			intervals [1764]:
				xmin = 578.5919
				xmax = 578.7019
				text = "i"
			intervals [1765]:
				xmin = 578.7019
				xmax = 578.8719
				text = "don't"
			intervals [1766]:
				xmin = 578.8719
				xmax = 579.1519
				text = "believe"
			intervals [1767]:
				xmin = 579.1519
				xmax = 579.2219
				text = "in"
			intervals [1768]:
				xmin = 579.2219
				xmax = 579.3919
				text = "that"
			intervals [1769]:
				xmin = 579.3919
				xmax = 579.7019
				text = "either"
			intervals [1770]:
				xmin = 579.7019
				xmax = 579.9902
				text = ""
			intervals [1771]:
				xmin = 579.9902
				xmax = 580.1702
				text = "so"
			intervals [1772]:
				xmin = 580.1702
				xmax = 580.3502
				text = "that"
			intervals [1773]:
				xmin = 580.3502
				xmax = 580.3902
				text = "s"
			intervals [1774]:
				xmin = 580.3902
				xmax = 580.6302
				text = "why"
			intervals [1775]:
				xmin = 580.6302
				xmax = 580.6802
				text = "i"
			intervals [1776]:
				xmin = 580.6802
				xmax = 581.0202
				text = "moved"
			intervals [1777]:
				xmin = 581.0202
				xmax = 581.1102
				text = "to"
			intervals [1778]:
				xmin = 581.1102
				xmax = 581.5702
				text = "maryland"
			intervals [1779]:
				xmin = 581.5702
				xmax = 584.0655
				text = ""
			intervals [1780]:
				xmin = 584.0655
				xmax = 584.7355
				text = "um"
			intervals [1781]:
				xmin = 584.7355
				xmax = 585.7145
				text = ""
			intervals [1782]:
				xmin = 585.7145
				xmax = 585.9045
				text = "i"
			intervals [1783]:
				xmin = 585.9045
				xmax = 586.2645
				text = "raised"
			intervals [1784]:
				xmin = 586.2645
				xmax = 586.4145
				text = "my"
			intervals [1785]:
				xmin = 586.4145
				xmax = 586.8845
				text = "kids"
			intervals [1786]:
				xmin = 586.8845
				xmax = 587.0245
				text = "in"
			intervals [1787]:
				xmin = 587.0245
				xmax = 587.4945
				text = "maryland"
			intervals [1788]:
				xmin = 587.4945
				xmax = 588.6277
				text = ""
			intervals [1789]:
				xmin = 588.6277
				xmax = 588.8077
				text = "i"
			intervals [1790]:
				xmin = 588.8077
				xmax = 588.9777
				text = "li-"
			intervals [1791]:
				xmin = 588.9777
				xmax = 589.1277
				text = "i"
			intervals [1792]:
				xmin = 589.1277
				xmax = 589.4677
				text = "raised"
			intervals [1793]:
				xmin = 589.4677
				xmax = 589.5877
				text = "my"
			intervals [1794]:
				xmin = 589.5877
				xmax = 589.9477
				text = "kids"
			intervals [1795]:
				xmin = 589.9477
				xmax = 590.0377
				text = "in"
			intervals [1796]:
				xmin = 590.0377
				xmax = 590.3977
				text = "maryland"
			intervals [1797]:
				xmin = 590.3977
				xmax = 590.4977
				text = "where"
			intervals [1798]:
				xmin = 590.4977
				xmax = 590.6677
				text = "you"
			intervals [1799]:
				xmin = 590.6677
				xmax = 590.8577
				text = "getting"
			intervals [1800]:
				xmin = 590.8577
				xmax = 591.0077
				text = "ready"
			intervals [1801]:
				xmin = 591.0077
				xmax = 591.1077
				text = "to"
			intervals [1802]:
				xmin = 591.1077
				xmax = 591.3977
				text = "take"
			intervals [1803]:
				xmin = 591.3977
				xmax = 591.4977
				text = "me"
			intervals [1804]:
				xmin = 591.4977
				xmax = 591.9177
				text = "tonight"
			intervals [1805]:
				xmin = 591.9177
				xmax = 592.0432
				text = ""
			intervals [1806]:
				xmin = 592.0432
				xmax = 592.4732
				text = "home"
			intervals [1807]:
				xmin = 592.4732
				xmax = 592.8751
				text = ""
			intervals [1808]:
				xmin = 592.8751
				xmax = 593.0251
				text = "but"
			intervals [1809]:
				xmin = 593.0251
				xmax = 593.1051
				text = "it"
			intervals [1810]:
				xmin = 593.1051
				xmax = 593.2351
				text = "was"
			intervals [1811]:
				xmin = 593.2351
				xmax = 593.3751
				text = "on"
			intervals [1812]:
				xmin = 593.3751
				xmax = 593.4651
				text = "the"
			intervals [1813]:
				xmin = 593.4651
				xmax = 593.4951
				text = ""
			intervals [1814]:
				xmin = 593.4951
				xmax = 593.7351
				text = "other"
			intervals [1815]:
				xmin = 593.7351
				xmax = 594.2251
				text = "side"
			intervals [1816]:
				xmin = 594.2251
				xmax = 594.2738
				text = ""
			intervals [1817]:
				xmin = 594.2738
				xmax = 594.4838
				text = "then"
			intervals [1818]:
				xmin = 594.4838
				xmax = 594.5638
				text = "i"
			intervals [1819]:
				xmin = 594.5638
				xmax = 594.9838
				text = "moved"
			intervals [1820]:
				xmin = 594.9838
				xmax = 595.1638
				text = "out"
			intervals [1821]:
				xmin = 595.1638
				xmax = 595.2338
				text = "of"
			intervals [1822]:
				xmin = 595.2338
				xmax = 595.6238
				text = "maryland"
			intervals [1823]:
				xmin = 595.6238
				xmax = 595.8838
				text = "moved"
			intervals [1824]:
				xmin = 595.8838
				xmax = 596.1438
				text = "back"
			intervals [1825]:
				xmin = 596.1438
				xmax = 596.2338
				text = "to"
			intervals [1826]:
				xmin = 596.2338
				xmax = 596.8438
				text = "dc"
			intervals [1827]:
				xmin = 596.8438
				xmax = 597.714
				text = ""
			intervals [1828]:
				xmin = 597.714
				xmax = 598.144
				text = "then"
			intervals [1829]:
				xmin = 598.144
				xmax = 598.2883
				text = ""
			intervals [1830]:
				xmin = 598.2883
				xmax = 598.4083
				text = "it"
			intervals [1831]:
				xmin = 598.4083
				xmax = 598.5883
				text = "was"
			intervals [1832]:
				xmin = 598.5883
				xmax = 598.6983
				text = "too"
			intervals [1833]:
				xmin = 598.6983
				xmax = 598.9483
				text = "much"
			intervals [1834]:
				xmin = 598.9483
				xmax = 599.2383
				text = "going"
			intervals [1835]:
				xmin = 599.2383
				xmax = 599.3883
				text = "on"
			intervals [1836]:
				xmin = 599.3883
				xmax = 599.5283
				text = "so"
			intervals [1837]:
				xmin = 599.5283
				xmax = 599.6683
				text = "i"
			intervals [1838]:
				xmin = 599.6683
				xmax = 599.9883
				text = "moved"
			intervals [1839]:
				xmin = 599.9883
				xmax = 600.0783
				text = ""
			intervals [1840]:
				xmin = 600.0783
				xmax = 600.3683
				text = "back"
			intervals [1841]:
				xmin = 600.3683
				xmax = 600.4183
				text = ""
			intervals [1842]:
				xmin = 600.4183
				xmax = 600.7483
				text = "to"
			intervals [1843]:
				xmin = 600.7483
				xmax = 600.8749
				text = ""
			intervals [1844]:
				xmin = 600.8749
				xmax = 601.4049
				text = "maryland"
			intervals [1845]:
				xmin = 601.4049
				xmax = 601.4349
				text = ""
			intervals [1846]:
				xmin = 601.4349
				xmax = 601.5749
				text = "in"
			intervals [1847]:
				xmin = 601.5749
				xmax = 601.6849
				text = "the"
			intervals [1848]:
				xmin = 601.6849
				xmax = 602.0649
				text = "same"
			intervals [1849]:
				xmin = 602.0649
				xmax = 602.7649
				text = "complex"
			intervals [1850]:
				xmin = 602.7649
				xmax = 602.8849
				text = "on"
			intervals [1851]:
				xmin = 602.8849
				xmax = 602.9649
				text = "the"
			intervals [1852]:
				xmin = 602.9649
				xmax = 602.9949
				text = ""
			intervals [1853]:
				xmin = 602.9949
				xmax = 603.2549
				text = "other"
			intervals [1854]:
				xmin = 603.2549
				xmax = 603.7849
				text = "side"
			intervals [1855]:
				xmin = 603.7849
				xmax = 604.526
				text = ""
			intervals [1856]:
				xmin = 604.526
				xmax = 604.896
				text = "in"
			intervals [1857]:
				xmin = 604.896
				xmax = 605.1282
				text = ""
			intervals [1858]:
				xmin = 605.1282
				xmax = 605.3282
				text = "two"
			intervals [1859]:
				xmin = 605.3282
				xmax = 606.3882
				text = "thousand"
			intervals [1860]:
				xmin = 606.3882
				xmax = 606.4182
				text = ""
			intervals [1861]:
				xmin = 606.4182
				xmax = 607.0182
				text = "twelve"
			intervals [1862]:
				xmin = 607.0182
				xmax = 608.8586
				text = ""
			intervals [1863]:
				xmin = 608.8586
				xmax = 609.3786
				text = "dc"
			intervals [1864]:
				xmin = 609.3786
				xmax = 609.5886
				text = "is"
			intervals [1865]:
				xmin = 609.5886
				xmax = 609.7986
				text = "right"
			intervals [1866]:
				xmin = 609.7986
				xmax = 610.1086
				text = "there"
			intervals [1867]:
				xmin = 610.1086
				xmax = 610.2486
				text = "and"
			intervals [1868]:
				xmin = 610.2486
				xmax = 610.7386
				text = "maryland"
			intervals [1869]:
				xmin = 610.7386
				xmax = 610.915
				text = ""
			intervals [1870]:
				xmin = 610.915
				xmax = 611.205
				text = "right"
			intervals [1871]:
				xmin = 611.205
				xmax = 611.4473
				text = ""
			intervals [1872]:
				xmin = 611.4473
				xmax = 611.5873
				text = "i"
			intervals [1873]:
				xmin = 611.5873
				xmax = 611.8673
				text = "get"
			intervals [1874]:
				xmin = 611.8673
				xmax = 612.0973
				text = "off"
			intervals [1875]:
				xmin = 612.0973
				xmax = 612.2973
				text = "the"
			intervals [1876]:
				xmin = 612.2973
				xmax = 612.7373
				text = "bus"
			intervals [1877]:
				xmin = 612.7373
				xmax = 612.9173
				text = "in"
			intervals [1878]:
				xmin = 612.9173
				xmax = 613.5373
				text = "dc"
			intervals [1879]:
				xmin = 613.5373
				xmax = 613.9104
				text = ""
			intervals [1880]:
				xmin = 613.9104
				xmax = 614.0704
				text = "and"
			intervals [1881]:
				xmin = 614.0704
				xmax = 614.5604
				text = "cross"
			intervals [1882]:
				xmin = 614.5604
				xmax = 614.6404
				text = "the"
			intervals [1883]:
				xmin = 614.6404
				xmax = 615.0504
				text = "street"
			intervals [1884]:
				xmin = 615.0504
				xmax = 615.3104
				text = "into"
			intervals [1885]:
				xmin = 615.3104
				xmax = 615.7604
				text = "maryland"
			intervals [1886]:
				xmin = 615.7604
				xmax = 626.0297
				text = ""
			intervals [1887]:
				xmin = 626.0297
				xmax = 626.6597
				text = "mm-hm"
			intervals [1888]:
				xmin = 626.6597
				xmax = 627.2302
				text = ""
			intervals [1889]:
				xmin = 627.2302
				xmax = 627.9302
				text = "mm-hm"
			intervals [1890]:
				xmin = 627.9302
				xmax = 628.0806
				text = ""
			intervals [1891]:
				xmin = 628.0806
				xmax = 628.5306
				text = "mm-hm"
			intervals [1892]:
				xmin = 628.5306
				xmax = 632.270
				text = ""
			intervals [1893]:
				xmin = 632.270
				xmax = 632.330
				text = "it"
			intervals [1894]:
				xmin = 632.330
				xmax = 632.430
				text = "s"
			intervals [1895]:
				xmin = 632.430
				xmax = 632.640
				text = "from"
			intervals [1896]:
				xmin = 632.640
				xmax = 633.270
				text = "dc"
			intervals [1897]:
				xmin = 633.270
				xmax = 633.3735
				text = ""
			intervals [1898]:
				xmin = 633.3735
				xmax = 633.7435
				text = "yeah"
			intervals [1899]:
				xmin = 633.7435
				xmax = 633.9047
				text = ""
			intervals [1900]:
				xmin = 633.9047
				xmax = 634.2247
				text = "yeah"
			intervals [1901]:
				xmin = 634.2247
				xmax = 634.3603
				text = ""
			intervals [1902]:
				xmin = 634.3603
				xmax = 634.5203
				text = "i"
			intervals [1903]:
				xmin = 634.5203
				xmax = 634.7703
				text = "met"
			intervals [1904]:
				xmin = 634.7703
				xmax = 635.0003
				text = "some"
			intervals [1905]:
				xmin = 635.0003
				xmax = 635.0603
				text = "of"
			intervals [1906]:
				xmin = 635.0603
				xmax = 635.1403
				text = "the"
			intervals [1907]:
				xmin = 635.1403
				xmax = 635.4903
				text = "people"
			intervals [1908]:
				xmin = 635.4903
				xmax = 636.0158
				text = ""
			intervals [1909]:
				xmin = 636.0158
				xmax = 636.2858
				text = "like"
			intervals [1910]:
				xmin = 636.2858
				xmax = 636.5658
				text = "that"
			intervals [1911]:
				xmin = 636.5658
				xmax = 636.5958
				text = ""
			intervals [1912]:
				xmin = 636.5958
				xmax = 636.8058
				text = "but"
			intervals [1913]:
				xmin = 636.8058
				xmax = 637.0358
				text = "um"
			intervals [1914]:
				xmin = 637.0358
				xmax = 637.3765
				text = ""
			intervals [1915]:
				xmin = 637.3765
				xmax = 637.5665
				text = "i"
			intervals [1916]:
				xmin = 637.5665
				xmax = 637.6665
				text = ""
			intervals [1917]:
				xmin = 637.6665
				xmax = 637.9865
				text = "i'm"
			intervals [1918]:
				xmin = 637.9865
				xmax = 638.1165
				text = "r-"
			intervals [1919]:
				xmin = 638.1165
				xmax = 638.3665
				text = "i'm"
			intervals [1920]:
				xmin = 638.3665
				xmax = 638.8365
				text = "normally"
			intervals [1921]:
				xmin = 638.8365
				xmax = 638.9465
				text = "the"
			intervals [1922]:
				xmin = 638.9465
				xmax = 639.1965
				text = "type"
			intervals [1923]:
				xmin = 639.1965
				xmax = 639.2565
				text = "of"
			intervals [1924]:
				xmin = 639.2565
				xmax = 639.6165
				text = "person"
			intervals [1925]:
				xmin = 639.6165
				xmax = 639.7565
				text = "that"
			intervals [1926]:
				xmin = 639.7565
				xmax = 639.9565
				text = "just"
			intervals [1927]:
				xmin = 639.9565
				xmax = 640.2165
				text = "stay"
			intervals [1928]:
				xmin = 640.2165
				xmax = 640.3765
				text = "to"
			intervals [1929]:
				xmin = 640.3765
				xmax = 641.0465
				text = "myself"
			intervals [1930]:
				xmin = 641.0465
				xmax = 641.8413
				text = ""
			intervals [1931]:
				xmin = 641.8413
				xmax = 642.1913
				text = "mm-hm"
			intervals [1932]:
				xmin = 642.1913
				xmax = 642.6997
				text = ""
			intervals [1933]:
				xmin = 642.6997
				xmax = 643.0097
				text = "like"
			intervals [1934]:
				xmin = 643.0097
				xmax = 643.0597
				text = "a"
			intervals [1935]:
				xmin = 643.0597
				xmax = 643.2597
				text = "lot"
			intervals [1936]:
				xmin = 643.2597
				xmax = 643.3197
				text = "of"
			intervals [1937]:
				xmin = 643.3197
				xmax = 643.6397
				text = "people"
			intervals [1938]:
				xmin = 643.6397
				xmax = 643.7397
				text = "in"
			intervals [1939]:
				xmin = 643.7397
				xmax = 643.8797
				text = "my"
			intervals [1940]:
				xmin = 643.8797
				xmax = 644.4097
				text = "building"
			intervals [1941]:
				xmin = 644.4097
				xmax = 644.9067
				text = ""
			intervals [1942]:
				xmin = 644.9067
				xmax = 645.1667
				text = "they"
			intervals [1943]:
				xmin = 645.1667
				xmax = 645.4367
				text = "they"
			intervals [1944]:
				xmin = 645.4367
				xmax = 645.4667
				text = "<unk>"
			intervals [1945]:
				xmin = 645.4667
				xmax = 645.7867
				text = "tell"
			intervals [1946]:
				xmin = 645.7867
				xmax = 646.0467
				text = "me"
			intervals [1947]:
				xmin = 646.0467
				xmax = 646.128
				text = ""
			intervals [1948]:
				xmin = 646.128
				xmax = 646.408
				text = "honey"
			intervals [1949]:
				xmin = 646.408
				xmax = 646.568
				text = "i"
			intervals [1950]:
				xmin = 646.568
				xmax = 646.788
				text = "don't"
			intervals [1951]:
				xmin = 646.788
				xmax = 646.958
				text = "even"
			intervals [1952]:
				xmin = 646.958
				xmax = 647.158
				text = "see"
			intervals [1953]:
				xmin = 647.158
				xmax = 647.418
				text = "you"
			intervals [1954]:
				xmin = 647.418
				xmax = 647.778
				text = "unless"
			intervals [1955]:
				xmin = 647.778
				xmax = 647.898
				text = "you"
			intervals [1956]:
				xmin = 647.898
				xmax = 647.938
				text = ""
			intervals [1957]:
				xmin = 647.938
				xmax = 648.258
				text = "going"
			intervals [1958]:
				xmin = 648.258
				xmax = 648.358
				text = "to"
			intervals [1959]:
				xmin = 648.358
				xmax = 648.768
				text = "work"
			intervals [1960]:
				xmin = 648.768
				xmax = 648.888
				text = "and"
			intervals [1961]:
				xmin = 648.888
				xmax = 649.248
				text = "coming"
			intervals [1962]:
				xmin = 649.248
				xmax = 649.588
				text = "home"
			intervals [1963]:
				xmin = 649.588
				xmax = 650.3988
				text = ""
			intervals [1964]:
				xmin = 650.3988
				xmax = 650.8088
				text = "or"
			intervals [1965]:
				xmin = 650.8088
				xmax = 650.8388
				text = ""
			intervals [1966]:
				xmin = 650.8388
				xmax = 651.2988
				text = "or"
			intervals [1967]:
				xmin = 651.2988
				xmax = 651.4873
				text = ""
			intervals [1968]:
				xmin = 651.4873
				xmax = 651.7273
				text = "on"
			intervals [1969]:
				xmin = 651.7273
				xmax = 652.2973
				text = "weekends"
			intervals [1970]:
				xmin = 652.2973
				xmax = 652.3573
				text = "i"
			intervals [1971]:
				xmin = 652.3573
				xmax = 652.5873
				text = "might"
			intervals [1972]:
				xmin = 652.5873
				xmax = 652.6673
				text = "go"
			intervals [1973]:
				xmin = 652.6673
				xmax = 652.8573
				text = "over"
			intervals [1974]:
				xmin = 652.8573
				xmax = 652.9773
				text = "my"
			intervals [1975]:
				xmin = 652.9773
				xmax = 653.4473
				text = "girlfriend"
			intervals [1976]:
				xmin = 653.4473
				xmax = 653.6673
				text = "house"
			intervals [1977]:
				xmin = 653.6673
				xmax = 653.8073
				text = "they"
			intervals [1978]:
				xmin = 653.8073
				xmax = 654.0573
				text = "see"
			intervals [1979]:
				xmin = 654.0573
				xmax = 654.2273
				text = "me"
			intervals [1980]:
				xmin = 654.2273
				xmax = 654.5673
				text = "going"
			intervals [1981]:
				xmin = 654.5673
				xmax = 654.7173
				text = "out"
			intervals [1982]:
				xmin = 654.7173
				xmax = 654.7773
				text = "and"
			intervals [1983]:
				xmin = 654.7773
				xmax = 654.9573
				text = "that"
			intervals [1984]:
				xmin = 654.9573
				xmax = 655.0173
				text = "s"
			intervals [1985]:
				xmin = 655.0173
				xmax = 655.2173
				text = "it"
			intervals [1986]:
				xmin = 655.2173
				xmax = 657.2247
				text = ""
			intervals [1987]:
				xmin = 657.2247
				xmax = 657.4447
				text = "no"
			intervals [1988]:
				xmin = 657.4447
				xmax = 658.5092
				text = ""
			intervals [1989]:
				xmin = 658.5092
				xmax = 658.5892
				text = "n-"
			intervals [1990]:
				xmin = 658.5892
				xmax = 659.327
				text = ""
			intervals [1991]:
				xmin = 659.327
				xmax = 659.887
				text = "never"
			intervals [1992]:
				xmin = 659.887
				xmax = 659.957
				text = ""
			intervals [1993]:
				xmin = 659.957
				xmax = 660.447
				text = "never"
			intervals [1994]:
				xmin = 660.447
				xmax = 660.797
				text = "learned"
			intervals [1995]:
				xmin = 660.797
				xmax = 660.937
				text = "how"
			intervals [1996]:
				xmin = 660.937
				xmax = 661.057
				text = "to"
			intervals [1997]:
				xmin = 661.057
				xmax = 661.397
				text = "drive"
			intervals [1998]:
				xmin = 661.397
				xmax = 661.687
				text = "public"
			intervals [1999]:
				xmin = 661.687
				xmax = 662.467
				text = "transportation"
			intervals [2000]:
				xmin = 662.467
				xmax = 662.807
				text = "everywhere"
			intervals [2001]:
				xmin = 662.807
				xmax = 662.887
				text = "i"
			intervals [2002]:
				xmin = 662.887
				xmax = 663.097
				text = "don't"
			intervals [2003]:
				xmin = 663.097
				xmax = 663.327
				text = "like"
			intervals [2004]:
				xmin = 663.327
				xmax = 663.407
				text = "the"
			intervals [2005]:
				xmin = 663.407
				xmax = 663.867
				text = "train"
			intervals [2006]:
				xmin = 663.867
				xmax = 664.4682
				text = ""
			intervals [2007]:
				xmin = 664.4682
				xmax = 664.7682
				text = "but"
			intervals [2008]:
				xmin = 664.7682
				xmax = 664.7982
				text = ""
			intervals [2009]:
				xmin = 664.7982
				xmax = 665.1482
				text = "when"
			intervals [2010]:
				xmin = 665.1482
				xmax = 665.2582
				text = "i"
			intervals [2011]:
				xmin = 665.2582
				xmax = 665.3182
				text = "t"
			intervals [2012]:
				xmin = 665.3182
				xmax = 665.7381
				text = ""
			intervals [2013]:
				xmin = 665.7381
				xmax = 665.8881
				text = "to"
			intervals [2014]:
				xmin = 665.8881
				xmax = 666.1381
				text = "get"
			intervals [2015]:
				xmin = 666.1381
				xmax = 666.3981
				text = "over"
			intervals [2016]:
				xmin = 666.3981
				xmax = 666.7881
				text = "um"
			intervals [2017]:
				xmin = 666.7881
				xmax = 667.2581
				text = "rdx"
			intervals [2018]:
				xmin = 667.2581
				xmax = 667.6081
				text = "house"
			intervals [2019]:
				xmin = 667.6081
				xmax = 667.8381
				text = "every"
			intervals [2020]:
				xmin = 667.8381
				xmax = 668.2681
				text = "weekend"
			intervals [2021]:
				xmin = 668.2681
				xmax = 668.3681
				text = "i"
			intervals [2022]:
				xmin = 668.3681
				xmax = 668.6181
				text = "got"
			intervals [2023]:
				xmin = 668.6181
				xmax = 668.7281
				text = "to"
			intervals [2024]:
				xmin = 668.7281
				xmax = 669.0281
				text = "take"
			intervals [2025]:
				xmin = 669.0281
				xmax = 669.1481
				text = "it"
			intervals [2026]:
				xmin = 669.1481
				xmax = 669.8588
				text = ""
			intervals [2027]:
				xmin = 669.8588
				xmax = 669.9588
				text = "i"
			intervals [2028]:
				xmin = 669.9588
				xmax = 670.1688
				text = "don't"
			intervals [2029]:
				xmin = 670.1688
				xmax = 670.3188
				text = "know"
			intervals [2030]:
				xmin = 670.3188
				xmax = 670.4088
				text = "it"
			intervals [2031]:
				xmin = 670.4088
				xmax = 670.4488
				text = "s"
			intervals [2032]:
				xmin = 670.4488
				xmax = 670.6688
				text = "just"
			intervals [2033]:
				xmin = 670.6688
				xmax = 670.8088
				text = "too"
			intervals [2034]:
				xmin = 670.8088
				xmax = 670.9888
				text = "much"
			intervals [2035]:
				xmin = 670.9888
				xmax = 671.4688
				text = "happening"
			intervals [2036]:
				xmin = 671.4688
				xmax = 671.5988
				text = "on"
			intervals [2037]:
				xmin = 671.5988
				xmax = 671.6288
				text = ""
			intervals [2038]:
				xmin = 671.6288
				xmax = 671.6888
				text = "the"
			intervals [2039]:
				xmin = 671.6888
				xmax = 672.0688
				text = "train"
			intervals [2040]:
				xmin = 672.0688
				xmax = 672.2588
				text = "right"
			intervals [2041]:
				xmin = 672.2588
				xmax = 672.2888
				text = ""
			intervals [2042]:
				xmin = 672.2888
				xmax = 672.5588
				text = "now"
			intervals [2043]:
				xmin = 672.5588
				xmax = 673.3898
				text = ""
			intervals [2044]:
				xmin = 673.3898
				xmax = 673.4998
				text = "you"
			intervals [2045]:
				xmin = 673.4998
				xmax = 673.6498
				text = "know"
			intervals [2046]:
				xmin = 673.6498
				xmax = 674.0798
				text = "people"
			intervals [2047]:
				xmin = 674.0798
				xmax = 674.1198
				text = ""
			intervals [2048]:
				xmin = 674.1198
				xmax = 674.7598
				text = "dying"
			intervals [2049]:
				xmin = 674.7598
				xmax = 674.7898
				text = ""
			intervals [2050]:
				xmin = 674.7898
				xmax = 674.9398
				text = "you"
			intervals [2051]:
				xmin = 674.9398
				xmax = 675.2198
				text = "know"
			intervals [2052]:
				xmin = 675.2198
				xmax = 675.7443
				text = ""
			intervals [2053]:
				xmin = 675.7443
				xmax = 676.2443
				text = "trains"
			intervals [2054]:
				xmin = 676.2443
				xmax = 676.9843
				text = "crashing"
			intervals [2055]:
				xmin = 676.9843
				xmax = 677.1443
				text = "you"
			intervals [2056]:
				xmin = 677.1443
				xmax = 677.4743
				text = "know"
			intervals [2057]:
				xmin = 677.4743
				xmax = 677.5539
				text = ""
			intervals [2058]:
				xmin = 677.5539
				xmax = 677.7639
				text = "i'm"
			intervals [2059]:
				xmin = 677.7639
				xmax = 678.1039
				text = "just"
			intervals [2060]:
				xmin = 678.1039
				xmax = 678.6404
				text = ""
			intervals [2061]:
				xmin = 678.6404
				xmax = 678.7904
				text = "i'm"
			intervals [2062]:
				xmin = 678.7904
				xmax = 679.0704
				text = "just"
			intervals [2063]:
				xmin = 679.0704
				xmax = 679.1504
				text = "a"
			intervals [2064]:
				xmin = 679.1504
				xmax = 679.5404
				text = "fear"
			intervals [2065]:
				xmin = 679.5404
				xmax = 679.6004
				text = "of"
			intervals [2066]:
				xmin = 679.6004
				xmax = 680.1804
				text = "heights"
			intervals [2067]:
				xmin = 680.1804
				xmax = 680.3904
				text = "and"
			intervals [2068]:
				xmin = 680.3904
				xmax = 680.5904
				text = "when"
			intervals [2069]:
				xmin = 680.5904
				xmax = 680.6804
				text = "a"
			intervals [2070]:
				xmin = 680.6804
				xmax = 680.9695
				text = ""
			intervals [2071]:
				xmin = 680.9695
				xmax = 681.1195
				text = "when"
			intervals [2072]:
				xmin = 681.1195
				xmax = 681.2395
				text = "i'm"
			intervals [2073]:
				xmin = 681.2395
				xmax = 681.4995
				text = "too"
			intervals [2074]:
				xmin = 681.4995
				xmax = 681.8295
				text = "far"
			intervals [2075]:
				xmin = 681.8295
				xmax = 682.2395
				text = "up"
			intervals [2076]:
				xmin = 682.2395
				xmax = 682.4595
				text = "or"
			intervals [2077]:
				xmin = 682.4595
				xmax = 682.6895
				text = "too"
			intervals [2078]:
				xmin = 682.6895
				xmax = 683.2195
				text = "closed"
			intervals [2079]:
				xmin = 683.2195
				xmax = 683.5595
				text = "in"
			intervals [2080]:
				xmin = 683.5595
				xmax = 684.9781
				text = ""
			intervals [2081]:
				xmin = 684.9781
				xmax = 685.1481
				text = "it"
			intervals [2082]:
				xmin = 685.1481
				xmax = 685.2081
				text = ""
			intervals [2083]:
				xmin = 685.2081
				xmax = 685.7281
				text = "bothers"
			intervals [2084]:
				xmin = 685.7281
				xmax = 685.8881
				text = "me"
			intervals [2085]:
				xmin = 685.8881
				xmax = 690.4107
				text = ""
			intervals [2086]:
				xmin = 690.4107
				xmax = 690.5907
				text = "ye-"
			intervals [2087]:
				xmin = 690.5907
				xmax = 690.6307
				text = ""
			intervals [2088]:
				xmin = 690.6307
				xmax = 691.0507
				text = "no"
			intervals [2089]:
				xmin = 691.0507
				xmax = 691.2591
				text = ""
			intervals [2090]:
				xmin = 691.2591
				xmax = 691.4691
				text = "no"
			intervals [2091]:
				xmin = 691.4691
				xmax = 691.6091
				text = "i"
			intervals [2092]:
				xmin = 691.6091
				xmax = 691.8191
				text = "just"
			intervals [2093]:
				xmin = 691.8191
				xmax = 692.2491
				text = "started"
			intervals [2094]:
				xmin = 692.2491
				xmax = 692.5791
				text = "riding"
			intervals [2095]:
				xmin = 692.5791
				xmax = 692.6491
				text = "the"
			intervals [2096]:
				xmin = 692.6491
				xmax = 693.0191
				text = "train"
			intervals [2097]:
				xmin = 693.0191
				xmax = 693.6382
				text = ""
			intervals [2098]:
				xmin = 693.6382
				xmax = 693.9382
				text = "um"
			intervals [2099]:
				xmin = 693.9382
				xmax = 694.2382
				text = "since"
			intervals [2100]:
				xmin = 694.2382
				xmax = 694.3382
				text = "i"
			intervals [2101]:
				xmin = 694.3382
				xmax = 694.5282
				text = "been"
			intervals [2102]:
				xmin = 694.5282
				xmax = 694.7982
				text = "working"
			intervals [2103]:
				xmin = 694.7982
				xmax = 694.9182
				text = "for"
			intervals [2104]:
				xmin = 694.9182
				xmax = 694.9482
				text = ""
			intervals [2105]:
				xmin = 694.9482
				xmax = 695.3682
				text = "rdx"
			intervals [2106]:
				xmin = 695.3682
				xmax = 697.2966
				text = ""
			intervals [2107]:
				xmin = 697.2966
				xmax = 697.7666
				text = "mm-mm"
			intervals [2108]:
				xmin = 697.7666
				xmax = 699.4196
				text = ""
			intervals [2109]:
				xmin = 699.4196
				xmax = 699.8296
				text = "yeah"
			intervals [2110]:
				xmin = 699.8296
				xmax = 700.1096
				text = "not"
			intervals [2111]:
				xmin = 700.1096
				xmax = 700.3596
				text = "even"
			intervals [2112]:
				xmin = 700.3596
				xmax = 700.4296
				text = "a"
			intervals [2113]:
				xmin = 700.4296
				xmax = 700.7896
				text = "year"
			intervals [2114]:
				xmin = 700.7896
				xmax = 701.1938
				text = ""
			intervals [2115]:
				xmin = 701.1938
				xmax = 701.4038
				text = "it"
			intervals [2116]:
				xmin = 701.4038
				xmax = 701.6338
				text = "been"
			intervals [2117]:
				xmin = 701.6338
				xmax = 701.8638
				text = "like"
			intervals [2118]:
				xmin = 701.8638
				xmax = 701.9138
				text = ""
			intervals [2119]:
				xmin = 701.9138
				xmax = 702.2838
				text = "maybe"
			intervals [2120]:
				xmin = 702.2838
				xmax = 702.3638
				text = "a"
			intervals [2121]:
				xmin = 702.3638
				xmax = 702.6238
				text = "few"
			intervals [2122]:
				xmin = 702.6238
				xmax = 703.2138
				text = "months"
			intervals [2123]:
				xmin = 703.2138
				xmax = 704.8329
				text = ""
			intervals [2124]:
				xmin = 704.8329
				xmax = 705.1429
				text = "all"
			intervals [2125]:
				xmin = 705.1429
				xmax = 705.3429
				text = "my"
			intervals [2126]:
				xmin = 705.3429
				xmax = 706.0029
				text = "life"
			intervals [2127]:
				xmin = 706.0029
				xmax = 706.1809
				text = ""
			intervals [2128]:
				xmin = 706.1809
				xmax = 706.3709
				text = "if"
			intervals [2129]:
				xmin = 706.3709
				xmax = 706.5609
				text = "i"
			intervals [2130]:
				xmin = 706.5609
				xmax = 706.7409
				text = "ain't"
			intervals [2131]:
				xmin = 706.7409
				xmax = 706.9109
				text = "on"
			intervals [2132]:
				xmin = 706.9109
				xmax = 707.0209
				text = "the"
			intervals [2133]:
				xmin = 707.0209
				xmax = 707.4809
				text = "bus"
			intervals [2134]:
				xmin = 707.4809
				xmax = 707.5651
				text = ""
			intervals [2135]:
				xmin = 707.5651
				xmax = 707.7751
				text = "i'm"
			intervals [2136]:
				xmin = 707.7751
				xmax = 707.8251
				text = ""
			intervals [2137]:
				xmin = 707.8251
				xmax = 708.1351
				text = "in"
			intervals [2138]:
				xmin = 708.1351
				xmax = 708.5888
				text = ""
			intervals [2139]:
				xmin = 708.5888
				xmax = 708.9388
				text = "before"
			intervals [2140]:
				xmin = 708.9388
				xmax = 709.1188
				text = "my"
			intervals [2141]:
				xmin = 709.1188
				xmax = 709.5288
				text = "children"
			intervals [2142]:
				xmin = 709.5288
				xmax = 709.5788
				text = "s"
			intervals [2143]:
				xmin = 709.5788
				xmax = 709.9488
				text = "father"
			intervals [2144]:
				xmin = 709.9488
				xmax = 710.3488
				text = "died"
			intervals [2145]:
				xmin = 710.3488
				xmax = 710.7188
				text = "before"
			intervals [2146]:
				xmin = 710.7188
				xmax = 710.9288
				text = "i"
			intervals [2147]:
				xmin = 710.9288
				xmax = 710.9831
				text = ""
			intervals [2148]:
				xmin = 710.9831
				xmax = 711.1231
				text = "you"
			intervals [2149]:
				xmin = 711.1231
				xmax = 711.2231
				text = "know"
			intervals [2150]:
				xmin = 711.2231
				xmax = 711.4131
				text = "my"
			intervals [2151]:
				xmin = 711.4131
				xmax = 711.8431
				text = "husband"
			intervals [2152]:
				xmin = 711.8431
				xmax = 712.2531
				text = "died"
			intervals [2153]:
				xmin = 712.2531
				xmax = 713.3023
				text = ""
			intervals [2154]:
				xmin = 713.3023
				xmax = 713.5423
				text = "they"
			intervals [2155]:
				xmin = 713.5423
				xmax = 713.8723
				text = "take"
			intervals [2156]:
				xmin = 713.8723
				xmax = 713.9823
				text = "me"
			intervals [2157]:
				xmin = 713.9823
				xmax = 714.5623
				text = "places"
			intervals [2158]:
				xmin = 714.5623
				xmax = 714.7623
				text = "but"
			intervals [2159]:
				xmin = 714.7623
				xmax = 714.8423
				text = "it"
			intervals [2160]:
				xmin = 714.8423
				xmax = 714.9523
				text = "was"
			intervals [2161]:
				xmin = 714.9523
				xmax = 715.5023
				text = "always"
			intervals [2162]:
				xmin = 715.5023
				xmax = 716.0023
				text = "metro"
			intervals [2163]:
				xmin = 716.0023
				xmax = 717.0768
				text = ""
			intervals [2164]:
				xmin = 717.0768
				xmax = 717.8968
				text = "always"
			intervals [2165]:
				xmin = 717.8968
				xmax = 723.1364
				text = ""
			intervals [2166]:
				xmin = 723.1364
				xmax = 723.4464
				text = "so"
			intervals [2167]:
				xmin = 723.4464
				xmax = 723.6764
				text = "do"
			intervals [2168]:
				xmin = 723.6764
				xmax = 723.9964
				text = "i"
			intervals [2169]:
				xmin = 723.9964
				xmax = 728.2775
				text = ""
			intervals [2170]:
				xmin = 728.2775
				xmax = 729.1975
				text = "mm-hm"
			intervals [2171]:
				xmin = 729.1975
				xmax = 733.7228
				text = ""
			intervals [2172]:
				xmin = 733.7228
				xmax = 733.8828
				text = "that"
			intervals [2173]:
				xmin = 733.8828
				xmax = 733.9628
				text = "s"
			intervals [2174]:
				xmin = 733.9628
				xmax = 734.0728
				text = "what"
			intervals [2175]:
				xmin = 734.0728
				xmax = 734.1728
				text = "i"
			intervals [2176]:
				xmin = 734.1728
				xmax = 734.4128
				text = "try"
			intervals [2177]:
				xmin = 734.4128
				xmax = 734.4728
				text = "to"
			intervals [2178]:
				xmin = 734.4728
				xmax = 734.7028
				text = "tell"
			intervals [2179]:
				xmin = 734.7028
				xmax = 735.0828
				text = "rdx"
			intervals [2180]:
				xmin = 735.0828
				xmax = 735.2028
				text = "he"
			intervals [2181]:
				xmin = 735.2028
				xmax = 735.4128
				text = "say"
			intervals [2182]:
				xmin = 735.4128
				xmax = 735.6028
				text = "get"
			intervals [2183]:
				xmin = 735.6028
				xmax = 735.7928
				text = "here"
			intervals [2184]:
				xmin = 735.7928
				xmax = 735.8928
				text = "at"
			intervals [2185]:
				xmin = 735.8928
				xmax = 736.3628
				text = "four"
			intervals [2186]:
				xmin = 736.3628
				xmax = 736.9591
				text = ""
			intervals [2187]:
				xmin = 736.9591
				xmax = 737.0991
				text = "i"
			intervals [2188]:
				xmin = 737.0991
				xmax = 737.4391
				text = "told"
			intervals [2189]:
				xmin = 737.4391
				xmax = 737.5391
				text = "him"
			intervals [2190]:
				xmin = 737.5391
				xmax = 737.6394
				text = ""
			intervals [2191]:
				xmin = 737.6394
				xmax = 737.7494
				text = "i"
			intervals [2192]:
				xmin = 737.7494
				xmax = 737.9994
				text = "can't"
			intervals [2193]:
				xmin = 737.9994
				xmax = 738.4394
				text = "control"
			intervals [2194]:
				xmin = 738.4394
				xmax = 738.9294
				text = "metro"
			intervals [2195]:
				xmin = 738.9294
				xmax = 739.403
				text = ""
			intervals [2196]:
				xmin = 739.403
				xmax = 739.633
				text = "i"
			intervals [2197]:
				xmin = 739.633
				xmax = 739.823
				text = "be"
			intervals [2198]:
				xmin = 739.823
				xmax = 739.853
				text = ""
			intervals [2199]:
				xmin = 739.853
				xmax = 740.153
				text = "out"
			intervals [2200]:
				xmin = 740.153
				xmax = 740.183
				text = ""
			intervals [2201]:
				xmin = 740.183
				xmax = 740.363
				text = "at"
			intervals [2202]:
				xmin = 740.363
				xmax = 740.563
				text = "my"
			intervals [2203]:
				xmin = 740.563
				xmax = 740.793
				text = "bus"
			intervals [2204]:
				xmin = 740.793
				xmax = 741.053
				text = "stop"
			intervals [2205]:
				xmin = 741.053
				xmax = 741.083
				text = ""
			intervals [2206]:
				xmin = 741.083
				xmax = 741.373
				text = "every"
			intervals [2207]:
				xmin = 741.373
				xmax = 741.613
				text = "day"
			intervals [2208]:
				xmin = 741.613
				xmax = 741.753
				text = "at"
			intervals [2209]:
				xmin = 741.753
				xmax = 742.133
				text = "three"
			intervals [2210]:
				xmin = 742.133
				xmax = 742.8179
				text = ""
			intervals [2211]:
				xmin = 742.8179
				xmax = 743.2779
				text = "busses"
			intervals [2212]:
				xmin = 743.2779
				xmax = 743.4279
				text = "be"
			intervals [2213]:
				xmin = 743.4279
				xmax = 744.0579
				text = "passing"
			intervals [2214]:
				xmin = 744.0579
				xmax = 744.2879
				text = "me"
			intervals [2215]:
				xmin = 744.2879
				xmax = 744.7079
				text = "by"
			intervals [2216]:
				xmin = 744.7079
				xmax = 744.9509
				text = ""
			intervals [2217]:
				xmin = 744.9509
				xmax = 745.1409
				text = "and"
			intervals [2218]:
				xmin = 745.1409
				xmax = 745.3309
				text = "i'm"
			intervals [2219]:
				xmin = 745.3309
				xmax = 745.7209
				text = "still"
			intervals [2220]:
				xmin = 745.7209
				xmax = 746.2309
				text = "standing"
			intervals [2221]:
				xmin = 746.2309
				xmax = 746.4909
				text = "there"
			intervals [2222]:
				xmin = 746.4909
				xmax = 746.621
				text = ""
			intervals [2223]:
				xmin = 746.621
				xmax = 746.801
				text = "and"
			intervals [2224]:
				xmin = 746.801
				xmax = 747.151
				text = "time"
			intervals [2225]:
				xmin = 747.151
				xmax = 747.271
				text = "i"
			intervals [2226]:
				xmin = 747.271
				xmax = 747.511
				text = "get"
			intervals [2227]:
				xmin = 747.511
				xmax = 747.871
				text = "here"
			intervals [2228]:
				xmin = 747.871
				xmax = 747.9224
				text = ""
			intervals [2229]:
				xmin = 747.9224
				xmax = 748.0524
				text = "it"
			intervals [2230]:
				xmin = 748.0524
				xmax = 748.1324
				text = "s"
			intervals [2231]:
				xmin = 748.1324
				xmax = 748.3624
				text = "like"
			intervals [2232]:
				xmin = 748.3624
				xmax = 748.6424
				text = "something"
			intervals [2233]:
				xmin = 748.6424
				xmax = 748.7224
				text = "to"
			intervals [2234]:
				xmin = 748.7224
				xmax = 749.2524
				text = "five"
			intervals [2235]:
				xmin = 749.2524
				xmax = 751.3754
				text = ""
			intervals [2236]:
				xmin = 751.3754
				xmax = 751.5954
				text = "and"
			intervals [2237]:
				xmin = 751.5954
				xmax = 751.8054
				text = "don't"
			intervals [2238]:
				xmin = 751.8054
				xmax = 752.0954
				text = "live"
			intervals [2239]:
				xmin = 752.0954
				xmax = 752.3054
				text = "that"
			intervals [2240]:
				xmin = 752.3054
				xmax = 752.6354
				text = "far"
			intervals [2241]:
				xmin = 752.6354
				xmax = 752.8554
				text = "but"
			intervals [2242]:
				xmin = 752.8554
				xmax = 752.9754
				text = "the"
			intervals [2243]:
				xmin = 752.9754
				xmax = 753.6554
				text = "sometime"
			intervals [2244]:
				xmin = 753.6554
				xmax = 754.112
				text = ""
			intervals [2245]:
				xmin = 754.112
				xmax = 754.472
				text = "right"
			intervals [2246]:
				xmin = 754.472
				xmax = 754.5227
				text = ""
			intervals [2247]:
				xmin = 754.5227
				xmax = 755.0927
				text = "sometime"
			intervals [2248]:
				xmin = 755.0927
				xmax = 755.2227
				text = "the"
			intervals [2249]:
				xmin = 755.2227
				xmax = 755.5927
				text = "busses"
			intervals [2250]:
				xmin = 755.5927
				xmax = 755.8327
				text = "just"
			intervals [2251]:
				xmin = 755.8327
				xmax = 755.9427
				text = "be"
			intervals [2252]:
				xmin = 755.9427
				xmax = 756.1327
				text = "so"
			intervals [2253]:
				xmin = 756.1327
				xmax = 756.1827
				text = ""
			intervals [2254]:
				xmin = 756.1827
				xmax = 756.7927
				text = "jammed"
			intervals [2255]:
				xmin = 756.7927
				xmax = 756.8927
				text = "and"
			intervals [2256]:
				xmin = 756.8927
				xmax = 757.0127
				text = "they"
			intervals [2257]:
				xmin = 757.0127
				xmax = 757.2227
				text = "have"
			intervals [2258]:
				xmin = 757.2227
				xmax = 757.5427
				text = "people"
			intervals [2259]:
				xmin = 757.5427
				xmax = 758.0127
				text = "standing"
			intervals [2260]:
				xmin = 758.0127
				xmax = 758.1827
				text = "in"
			intervals [2261]:
				xmin = 758.1827
				xmax = 758.2365
				text = ""
			intervals [2262]:
				xmin = 758.2365
				xmax = 758.4165
				text = "al"
			intervals [2263]:
				xmin = 758.4165
				xmax = 758.5065
				text = ""
			intervals [2264]:
				xmin = 758.5065
				xmax = 758.9165
				text = "damn"
			intervals [2265]:
				xmin = 758.9165
				xmax = 759.0365
				text = "near"
			intervals [2266]:
				xmin = 759.0365
				xmax = 759.2765
				text = "in"
			intervals [2267]:
				xmin = 759.2765
				xmax = 759.3465
				text = "the"
			intervals [2268]:
				xmin = 759.3465
				xmax = 759.8365
				text = "mirror"
			intervals [2269]:
				xmin = 759.8365
				xmax = 761.040
				text = ""
			intervals [2270]:
				xmin = 761.040
				xmax = 761.330
				text = "i"
			intervals [2271]:
				xmin = 761.330
				xmax = 761.420
				text = "i"
			intervals [2272]:
				xmin = 761.420
				xmax = 761.450
				text = ""
			intervals [2273]:
				xmin = 761.450
				xmax = 761.610
				text = "they"
			intervals [2274]:
				xmin = 761.610
				xmax = 761.820
				text = "just"
			intervals [2275]:
				xmin = 761.820
				xmax = 762.110
				text = "go"
			intervals [2276]:
				xmin = 762.110
				xmax = 762.220
				text = "on"
			intervals [2277]:
				xmin = 762.220
				xmax = 762.640
				text = "past"
			intervals [2278]:
				xmin = 762.640
				xmax = 762.830
				text = "me"
			intervals [2279]:
				xmin = 762.830
				xmax = 762.950
				text = "and"
			intervals [2280]:
				xmin = 762.950
				xmax = 763.080
				text = "i"
			intervals [2281]:
				xmin = 763.080
				xmax = 763.230
				text = "be"
			intervals [2282]:
				xmin = 763.230
				xmax = 763.450
				text = "like"
			intervals [2283]:
				xmin = 763.450
				xmax = 763.8727
				text = ""
			intervals [2284]:
				xmin = 763.8727
				xmax = 764.1027
				text = "i'm"
			intervals [2285]:
				xmin = 764.1027
				xmax = 764.3027
				text = "not"
			intervals [2286]:
				xmin = 764.3027
				xmax = 764.7227
				text = "standing"
			intervals [2287]:
				xmin = 764.7227
				xmax = 764.8527
				text = "on"
			intervals [2288]:
				xmin = 764.8527
				xmax = 765.0327
				text = "that"
			intervals [2289]:
				xmin = 765.0327
				xmax = 765.3227
				text = "bus"
			intervals [2290]:
				xmin = 765.3227
				xmax = 765.6927
				text = "so"
			intervals [2291]:
				xmin = 765.6927
				xmax = 765.8727
				text = "i"
			intervals [2292]:
				xmin = 765.8727
				xmax = 766.0627
				text = "just"
			intervals [2293]:
				xmin = 766.0627
				xmax = 766.4827
				text = "stand"
			intervals [2294]:
				xmin = 766.4827
				xmax = 766.5727
				text = "and"
			intervals [2295]:
				xmin = 766.5727
				xmax = 766.7727
				text = "wait"
			intervals [2296]:
				xmin = 766.7727
				xmax = 766.9327
				text = "for"
			intervals [2297]:
				xmin = 766.9327
				xmax = 767.0127
				text = "the"
			intervals [2298]:
				xmin = 767.0127
				xmax = 767.3427
				text = "next"
			intervals [2299]:
				xmin = 767.3427
				xmax = 767.4927
				text = "one"
			intervals [2300]:
				xmin = 767.4927
				xmax = 770.9461
				text = ""
			intervals [2301]:
				xmin = 770.9461
				xmax = 771.4761
				text = "yeah"
			intervals [2302]:
				xmin = 771.4761
				xmax = 771.7865
				text = ""
			intervals [2303]:
				xmin = 771.7865
				xmax = 772.1965
				text = "yeah"
			intervals [2304]:
				xmin = 772.1965
				xmax = 773.1225
				text = ""
			intervals [2305]:
				xmin = 773.1225
				xmax = 773.3325
				text = "and"
			intervals [2306]:
				xmin = 773.3325
				xmax = 773.8925
				text = "sometime"
			intervals [2307]:
				xmin = 773.8925
				xmax = 774.0425
				text = "i"
			intervals [2308]:
				xmin = 774.0425
				xmax = 774.2725
				text = "even"
			intervals [2309]:
				xmin = 774.2725
				xmax = 774.3025
				text = ""
			intervals [2310]:
				xmin = 774.3025
				xmax = 774.5725
				text = "walk"
			intervals [2311]:
				xmin = 774.5725
				xmax = 774.6825
				text = "to"
			intervals [2312]:
				xmin = 774.6825
				xmax = 775.0325
				text = "work"
			intervals [2313]:
				xmin = 775.0325
				xmax = 776.5128
				text = ""
			intervals [2314]:
				xmin = 776.5128
				xmax = 776.6828
				text = "from"
			intervals [2315]:
				xmin = 776.6828
				xmax = 776.7428
				text = "s"
			intervals [2316]:
				xmin = 776.7428
				xmax = 779.0343
				text = ""
			intervals [2317]:
				xmin = 779.0343
				xmax = 779.1243
				text = "<unk>"
			intervals [2318]:
				xmin = 779.1243
				xmax = 779.3235
				text = ""
			intervals [2319]:
				xmin = 779.3235
				xmax = 779.5735
				text = "if"
			intervals [2320]:
				xmin = 779.5735
				xmax = 779.6935
				text = "i"
			intervals [2321]:
				xmin = 779.6935
				xmax = 780.0535
				text = "leave"
			intervals [2322]:
				xmin = 780.0535
				xmax = 780.3835
				text = "home"
			intervals [2323]:
				xmin = 780.3835
				xmax = 780.7035
				text = "like"
			intervals [2324]:
				xmin = 780.7035
				xmax = 781.0723
				text = ""
			intervals [2325]:
				xmin = 781.0723
				xmax = 781.3323
				text = "three"
			intervals [2326]:
				xmin = 781.3323
				xmax = 781.7923
				text = "o'clock"
			intervals [2327]:
				xmin = 781.7923
				xmax = 781.8598
				text = ""
			intervals [2328]:
				xmin = 781.8598
				xmax = 782.0898
				text = "i"
			intervals [2329]:
				xmin = 782.0898
				xmax = 782.1198
				text = "<unk>"
			intervals [2330]:
				xmin = 782.1198
				xmax = 782.3198
				text = "get"
			intervals [2331]:
				xmin = 782.3198
				xmax = 782.6298
				text = "here"
			intervals [2332]:
				xmin = 782.6298
				xmax = 782.9879
				text = ""
			intervals [2333]:
				xmin = 782.9879
				xmax = 783.3979
				text = "close"
			intervals [2334]:
				xmin = 783.3979
				xmax = 783.5179
				text = "to"
			intervals [2335]:
				xmin = 783.5179
				xmax = 783.6379
				text = "the"
			intervals [2336]:
				xmin = 783.6379
				xmax = 783.9679
				text = "time"
			intervals [2337]:
				xmin = 783.9679
				xmax = 783.9979
				text = ""
			intervals [2338]:
				xmin = 783.9979
				xmax = 784.1779
				text = "i"
			intervals [2339]:
				xmin = 784.1779
				xmax = 784.5879
				text = "supposed"
			intervals [2340]:
				xmin = 784.5879
				xmax = 784.6479
				text = "to"
			intervals [2341]:
				xmin = 784.6479
				xmax = 784.8179
				text = "be"
			intervals [2342]:
				xmin = 784.8179
				xmax = 784.8479
				text = ""
			intervals [2343]:
				xmin = 784.8479
				xmax = 784.9979
				text = "here"
			intervals [2344]:
				xmin = 784.9979
				xmax = 787.3893
				text = ""
			intervals [2345]:
				xmin = 787.3893
				xmax = 787.6093
				text = "mm"
			intervals [2346]:
				xmin = 787.6093
				xmax = 787.6793
				text = ""
			intervals [2347]:
				xmin = 787.6793
				xmax = 787.7793
				text = "y-"
			intervals [2348]:
				xmin = 787.7793
				xmax = 788.0293
				text = "um"
			intervals [2349]:
				xmin = 788.0293
				xmax = 788.2793
				text = "yeah"
			intervals [2350]:
				xmin = 788.2793
				xmax = 788.5459
				text = ""
			intervals [2351]:
				xmin = 788.5459
				xmax = 788.8459
				text = "yeah"
			intervals [2352]:
				xmin = 788.8459
				xmax = 789.3376
				text = ""
			intervals [2353]:
				xmin = 789.3376
				xmax = 789.5676
				text = "i"
			intervals [2354]:
				xmin = 789.5676
				xmax = 789.7276
				text = "i'm"
			intervals [2355]:
				xmin = 789.7276
				xmax = 789.8176
				text = "a"
			intervals [2356]:
				xmin = 789.8176
				xmax = 790.2476
				text = "fast"
			intervals [2357]:
				xmin = 790.2476
				xmax = 790.7076
				text = "walker"
			intervals [2358]:
				xmin = 790.7076
				xmax = 790.8376
				text = "but"
			intervals [2359]:
				xmin = 790.8376
				xmax = 791.0776
				text = "since"
			intervals [2360]:
				xmin = 791.0776
				xmax = 791.2576
				text = "my"
			intervals [2361]:
				xmin = 791.2576
				xmax = 791.4476
				text = "hip"
			intervals [2362]:
				xmin = 791.4476
				xmax = 791.4776
				text = ""
			intervals [2363]:
				xmin = 791.4776
				xmax = 791.6976
				text = "been"
			intervals [2364]:
				xmin = 791.6976
				xmax = 792.1976
				text = "hurting"
			intervals [2365]:
				xmin = 792.1976
				xmax = 792.2576
				text = "it"
			intervals [2366]:
				xmin = 792.2576
				xmax = 792.4776
				text = "just"
			intervals [2367]:
				xmin = 792.4776
				xmax = 792.8476
				text = "slows"
			intervals [2368]:
				xmin = 792.8476
				xmax = 792.9376
				text = "me"
			intervals [2369]:
				xmin = 792.9376
				xmax = 793.2776
				text = "down"
			intervals [2370]:
				xmin = 793.2776
				xmax = 793.4076
				text = "a"
			intervals [2371]:
				xmin = 793.4076
				xmax = 793.7076
				text = "lot"
			intervals [2372]:
				xmin = 793.7076
				xmax = 794.8635
				text = ""
			intervals [2373]:
				xmin = 794.8635
				xmax = 795.0135
				text = "you"
			intervals [2374]:
				xmin = 795.0135
				xmax = 795.3235
				text = "know"
			intervals [2375]:
				xmin = 795.3235
				xmax = 803.4791
				text = ""
			intervals [2376]:
				xmin = 803.4791
				xmax = 803.6291
				text = "i"
			intervals [2377]:
				xmin = 803.6291
				xmax = 803.8691
				text = "do"
			intervals [2378]:
				xmin = 803.8691
				xmax = 804.1167
				text = ""
			intervals [2379]:
				xmin = 804.1167
				xmax = 804.2967
				text = "i"
			intervals [2380]:
				xmin = 804.2967
				xmax = 804.5267
				text = "do"
			intervals [2381]:
				xmin = 804.5267
				xmax = 804.7567
				text = "and"
			intervals [2382]:
				xmin = 804.7567
				xmax = 804.8167
				text = "a"
			intervals [2383]:
				xmin = 804.8167
				xmax = 805.0567
				text = "lot"
			intervals [2384]:
				xmin = 805.0567
				xmax = 805.1167
				text = "of"
			intervals [2385]:
				xmin = 805.1167
				xmax = 805.4167
				text = "people"
			intervals [2386]:
				xmin = 805.4167
				xmax = 805.6867
				text = "don't"
			intervals [2387]:
				xmin = 805.6867
				xmax = 806.6467
				text = "understand"
			intervals [2388]:
				xmin = 806.6467
				xmax = 806.8867
				text = "that"
			intervals [2389]:
				xmin = 806.8867
				xmax = 806.9167
				text = ""
			intervals [2390]:
				xmin = 806.9167
				xmax = 807.1867
				text = "i"
			intervals [2391]:
				xmin = 807.1867
				xmax = 807.2867
				text = ""
			intervals [2392]:
				xmin = 807.2867
				xmax = 807.6867
				text = "do"
			intervals [2393]:
				xmin = 807.6867
				xmax = 808.1654
				text = ""
			intervals [2394]:
				xmin = 808.1654
				xmax = 808.3454
				text = "i"
			intervals [2395]:
				xmin = 808.3454
				xmax = 808.6954
				text = "took"
			intervals [2396]:
				xmin = 808.6954
				xmax = 809.1054
				text = "cleaning"
			intervals [2397]:
				xmin = 809.1054
				xmax = 809.1454
				text = ""
			intervals [2398]:
				xmin = 809.1454
				xmax = 809.4654
				text = "after"
			intervals [2399]:
				xmin = 809.4654
				xmax = 809.6954
				text = "our"
			intervals [2400]:
				xmin = 809.6954
				xmax = 809.7254
				text = ""
			intervals [2401]:
				xmin = 809.7254
				xmax = 809.9254
				text = "my"
			intervals [2402]:
				xmin = 809.9254
				xmax = 810.2754
				text = "mother"
			intervals [2403]:
				xmin = 810.2754
				xmax = 810.6345
				text = ""
			intervals [2404]:
				xmin = 810.6345
				xmax = 810.8645
				text = "my"
			intervals [2405]:
				xmin = 810.8645
				xmax = 811.1845
				text = "mother"
			intervals [2406]:
				xmin = 811.1845
				xmax = 811.3945
				text = "she"
			intervals [2407]:
				xmin = 811.3945
				xmax = 811.7445
				text = "cleaned"
			intervals [2408]:
				xmin = 811.7445
				xmax = 812.2845
				text = "houses"
			intervals [2409]:
				xmin = 812.2845
				xmax = 812.5045
				text = "like"
			intervals [2410]:
				xmin = 812.5045
				xmax = 812.5545
				text = "i"
			intervals [2411]:
				xmin = 812.5545
				xmax = 812.8145
				text = "said"
			intervals [2412]:
				xmin = 812.8145
				xmax = 812.9645
				text = "for"
			intervals [2413]:
				xmin = 812.9645
				xmax = 813.2645
				text = "thirty"
			intervals [2414]:
				xmin = 813.2645
				xmax = 813.5445
				text = "five"
			intervals [2415]:
				xmin = 813.5445
				xmax = 813.5745
				text = ""
			intervals [2416]:
				xmin = 813.5745
				xmax = 814.0445
				text = "dollars"
			intervals [2417]:
				xmin = 814.0445
				xmax = 814.2145
				text = "you"
			intervals [2418]:
				xmin = 814.2145
				xmax = 814.4645
				text = "know"
			intervals [2419]:
				xmin = 814.4645
				xmax = 814.8646
				text = ""
			intervals [2420]:
				xmin = 814.8646
				xmax = 815.0546
				text = "and"
			intervals [2421]:
				xmin = 815.0546
				xmax = 815.1846
				text = "to"
			intervals [2422]:
				xmin = 815.1846
				xmax = 815.4346
				text = "take"
			intervals [2423]:
				xmin = 815.4346
				xmax = 815.6446
				text = "care"
			intervals [2424]:
				xmin = 815.6446
				xmax = 815.6746
				text = ""
			intervals [2425]:
				xmin = 815.6746
				xmax = 815.9646
				text = "all"
			intervals [2426]:
				xmin = 815.9646
				xmax = 816.0846
				text = "of"
			intervals [2427]:
				xmin = 816.0846
				xmax = 816.3246
				text = "us"
			intervals [2428]:
				xmin = 816.3246
				xmax = 816.5546
				text = "she"
			intervals [2429]:
				xmin = 816.5546
				xmax = 816.8046
				text = "went"
			intervals [2430]:
				xmin = 816.8046
				xmax = 817.0696
				text = ""
			intervals [2431]:
				xmin = 817.0696
				xmax = 817.6496
				text = "way"
			intervals [2432]:
				xmin = 817.6496
				xmax = 817.9396
				text = "out"
			intervals [2433]:
				xmin = 817.9396
				xmax = 818.022
				text = ""
			intervals [2434]:
				xmin = 818.022
				xmax = 818.142
				text = "i"
			intervals [2435]:
				xmin = 818.142
				xmax = 818.462
				text = "mean"
			intervals [2436]:
				xmin = 818.462
				xmax = 819.0893
				text = ""
			intervals [2437]:
				xmin = 819.0893
				xmax = 819.3493
				text = "we"
			intervals [2438]:
				xmin = 819.3493
				xmax = 819.7193
				text = "lived"
			intervals [2439]:
				xmin = 819.7193
				xmax = 819.9693
				text = "in"
			intervals [2440]:
				xmin = 819.9693
				xmax = 820.706
				text = ""
			intervals [2441]:
				xmin = 820.706
				xmax = 821.376
				text = "southeast"
			intervals [2442]:
				xmin = 821.376
				xmax = 821.496
				text = "she"
			intervals [2443]:
				xmin = 821.496
				xmax = 821.616
				text = "had"
			intervals [2444]:
				xmin = 821.616
				xmax = 821.686
				text = "to"
			intervals [2445]:
				xmin = 821.686
				xmax = 821.856
				text = "go"
			intervals [2446]:
				xmin = 821.856
				xmax = 822.046
				text = "all"
			intervals [2447]:
				xmin = 822.046
				xmax = 822.106
				text = "the"
			intervals [2448]:
				xmin = 822.106
				xmax = 822.286
				text = "way"
			intervals [2449]:
				xmin = 822.286
				xmax = 822.406
				text = "to"
			intervals [2450]:
				xmin = 822.406
				xmax = 823.076
				text = "georgetown"
			intervals [2451]:
				xmin = 823.076
				xmax = 823.226
				text = "so"
			intervals [2452]:
				xmin = 823.226
				xmax = 823.436
				text = "that"
			intervals [2453]:
				xmin = 823.436
				xmax = 823.706
				text = "means"
			intervals [2454]:
				xmin = 823.706
				xmax = 823.866
				text = "she"
			intervals [2455]:
				xmin = 823.866
				xmax = 824.026
				text = "was"
			intervals [2456]:
				xmin = 824.026
				xmax = 824.136
				text = "on"
			intervals [2457]:
				xmin = 824.136
				xmax = 824.336
				text = "that"
			intervals [2458]:
				xmin = 824.336
				xmax = 824.646
				text = "thirty"
			intervals [2459]:
				xmin = 824.646
				xmax = 824.926
				text = "two"
			intervals [2460]:
				xmin = 824.926
				xmax = 825.066
				text = "to"
			intervals [2461]:
				xmin = 825.066
				xmax = 825.376
				text = "damn"
			intervals [2462]:
				xmin = 825.376
				xmax = 825.546
				text = "near"
			intervals [2463]:
				xmin = 825.546
				xmax = 825.646
				text = "at"
			intervals [2464]:
				xmin = 825.646
				xmax = 825.796
				text = "the"
			intervals [2465]:
				xmin = 825.796
				xmax = 825.946
				text = "end"
			intervals [2466]:
				xmin = 825.946
				xmax = 826.006
				text = "of"
			intervals [2467]:
				xmin = 826.006
				xmax = 826.126
				text = "the"
			intervals [2468]:
				xmin = 826.126
				xmax = 826.526
				text = "line"
			intervals [2469]:
				xmin = 826.526
				xmax = 827.0031
				text = ""
			intervals [2470]:
				xmin = 827.0031
				xmax = 827.2531
				text = "just"
			intervals [2471]:
				xmin = 827.2531
				xmax = 827.3831
				text = "to"
			intervals [2472]:
				xmin = 827.3831
				xmax = 827.7431
				text = "go"
			intervals [2473]:
				xmin = 827.7431
				xmax = 827.8831
				text = "and"
			intervals [2474]:
				xmin = 827.8831
				xmax = 828.0831
				text = "make"
			intervals [2475]:
				xmin = 828.0831
				xmax = 828.3531
				text = "thirty"
			intervals [2476]:
				xmin = 828.3531
				xmax = 828.6631
				text = "five"
			intervals [2477]:
				xmin = 828.6631
				xmax = 829.0331
				text = "dollars"
			intervals [2478]:
				xmin = 829.0331
				xmax = 829.1531
				text = "for"
			intervals [2479]:
				xmin = 829.1531
				xmax = 829.4531
				text = "cleaning"
			intervals [2480]:
				xmin = 829.4531
				xmax = 829.8431
				text = "somebody"
			intervals [2481]:
				xmin = 829.8431
				xmax = 830.1331
				text = "house"
			intervals [2482]:
				xmin = 830.1331
				xmax = 830.2631
				text = "to"
			intervals [2483]:
				xmin = 830.2631
				xmax = 830.5031
				text = "take"
			intervals [2484]:
				xmin = 830.5031
				xmax = 830.7431
				text = "care"
			intervals [2485]:
				xmin = 830.7431
				xmax = 830.8731
				text = "of"
			intervals [2486]:
				xmin = 830.8731
				xmax = 830.9031
				text = ""
			intervals [2487]:
				xmin = 830.9031
				xmax = 831.1331
				text = "us"
			intervals [2488]:
				xmin = 831.1331
				xmax = 832.0368
				text = ""
			intervals [2489]:
				xmin = 832.0368
				xmax = 832.2668
				text = "take"
			intervals [2490]:
				xmin = 832.2668
				xmax = 832.5868
				text = "care"
			intervals [2491]:
				xmin = 832.5868
				xmax = 832.6468
				text = "of"
			intervals [2492]:
				xmin = 832.6468
				xmax = 832.7068
				text = "her"
			intervals [2493]:
				xmin = 832.7068
				xmax = 833.2168
				text = "kids"
			intervals [2494]:
				xmin = 833.2168
				xmax = 833.5949
				text = ""
			intervals [2495]:
				xmin = 833.5949
				xmax = 833.8249
				text = "and"
			intervals [2496]:
				xmin = 833.8249
				xmax = 834.1349
				text = "see"
			intervals [2497]:
				xmin = 834.1349
				xmax = 834.3753
				text = ""
			intervals [2498]:
				xmin = 834.3753
				xmax = 834.5853
				text = "that"
			intervals [2499]:
				xmin = 834.5853
				xmax = 834.6353
				text = "s"
			intervals [2500]:
				xmin = 834.6353
				xmax = 834.8353
				text = "why"
			intervals [2501]:
				xmin = 834.8353
				xmax = 834.9953
				text = "my"
			intervals [2502]:
				xmin = 834.9953
				xmax = 835.3053
				text = "mother"
			intervals [2503]:
				xmin = 835.3053
				xmax = 835.4153
				text = "and"
			intervals [2504]:
				xmin = 835.4153
				xmax = 835.8653
				text = "grandmother"
			intervals [2505]:
				xmin = 835.8653
				xmax = 836.2953
				text = "always"
			intervals [2506]:
				xmin = 836.2953
				xmax = 836.4753
				text = "said"
			intervals [2507]:
				xmin = 836.4753
				xmax = 836.5753
				text = "i"
			intervals [2508]:
				xmin = 836.5753
				xmax = 836.7253
				text = "don't"
			intervals [2509]:
				xmin = 836.7253
				xmax = 836.7553
				text = ""
			intervals [2510]:
				xmin = 836.7553
				xmax = 836.9853
				text = "care"
			intervals [2511]:
				xmin = 836.9853
				xmax = 837.2253
				text = "what"
			intervals [2512]:
				xmin = 837.2253
				xmax = 837.4953
				text = "told"
			intervals [2513]:
				xmin = 837.4953
				xmax = 837.6953
				text = "all"
			intervals [2514]:
				xmin = 837.6953
				xmax = 837.7553
				text = "of"
			intervals [2515]:
				xmin = 837.7553
				xmax = 837.8853
				text = "us"
			intervals [2516]:
				xmin = 837.8853
				xmax = 838.0853
				text = "that"
			intervals [2517]:
				xmin = 838.0853
				xmax = 838.1553
				text = "i"
			intervals [2518]:
				xmin = 838.1553
				xmax = 838.2953
				text = "don't"
			intervals [2519]:
				xmin = 838.2953
				xmax = 838.5053
				text = "care"
			intervals [2520]:
				xmin = 838.5053
				xmax = 838.6653
				text = "what"
			intervals [2521]:
				xmin = 838.6653
				xmax = 838.8753
				text = "kind"
			intervals [2522]:
				xmin = 838.8753
				xmax = 838.9653
				text = "of"
			intervals [2523]:
				xmin = 838.9653
				xmax = 839.2753
				text = "job"
			intervals [2524]:
				xmin = 839.2753
				xmax = 839.3053
				text = ""
			intervals [2525]:
				xmin = 839.3053
				xmax = 839.4553
				text = "you"
			intervals [2526]:
				xmin = 839.4553
				xmax = 839.7953
				text = "have"
			intervals [2527]:
				xmin = 839.7953
				xmax = 840.3208
				text = ""
			intervals [2528]:
				xmin = 840.3208
				xmax = 840.4908
				text = "be"
			intervals [2529]:
				xmin = 840.4908
				xmax = 840.6208
				text = "the"
			intervals [2530]:
				xmin = 840.6208
				xmax = 841.0508
				text = "best"
			intervals [2531]:
				xmin = 841.0508
				xmax = 841.2408
				text = "at"
			intervals [2532]:
				xmin = 841.2408
				xmax = 841.3308
				text = "it"
			intervals [2533]:
				xmin = 841.3308
				xmax = 842.1894
				text = ""
			intervals [2534]:
				xmin = 842.1894
				xmax = 842.2694
				text = "<unk>"
			intervals [2535]:
				xmin = 842.2694
				xmax = 842.3092
				text = ""
			intervals [2536]:
				xmin = 842.3092
				xmax = 842.4692
				text = "be"
			intervals [2537]:
				xmin = 842.4692
				xmax = 842.6092
				text = "the"
			intervals [2538]:
				xmin = 842.6092
				xmax = 842.9492
				text = "best"
			intervals [2539]:
				xmin = 842.9492
				xmax = 843.0492
				text = "at"
			intervals [2540]:
				xmin = 843.0492
				xmax = 843.5792
				text = "whatever"
			intervals [2541]:
				xmin = 843.5792
				xmax = 843.7692
				text = "you"
			intervals [2542]:
				xmin = 843.7692
				xmax = 843.9892
				text = "do"
			intervals [2543]:
				xmin = 843.9892
				xmax = 844.3534
				text = ""
			intervals [2544]:
				xmin = 844.3534
				xmax = 844.6334
				text = "so"
			intervals [2545]:
				xmin = 844.6334
				xmax = 844.8534
				text = "by"
			intervals [2546]:
				xmin = 844.8534
				xmax = 845.0334
				text = "me"
			intervals [2547]:
				xmin = 845.0334
				xmax = 845.5934
				text = "cleaning"
			intervals [2548]:
				xmin = 845.5934
				xmax = 845.8448
				text = ""
			intervals [2549]:
				xmin = 845.8448
				xmax = 845.9848
				text = "just"
			intervals [2550]:
				xmin = 845.9848
				xmax = 846.2148
				text = "like"
			intervals [2551]:
				xmin = 846.2148
				xmax = 846.2948
				text = "i"
			intervals [2552]:
				xmin = 846.2948
				xmax = 846.5648
				text = "tol-"
			intervals [2553]:
				xmin = 846.5648
				xmax = 846.7748
				text = "like"
			intervals [2554]:
				xmin = 846.7748
				xmax = 847.0254
				text = ""
			intervals [2555]:
				xmin = 847.0254
				xmax = 847.3654
				text = "some"
			intervals [2556]:
				xmin = 847.3654
				xmax = 847.6654
				text = "people"
			intervals [2557]:
				xmin = 847.6654
				xmax = 847.6954
				text = ""
			intervals [2558]:
				xmin = 847.6954
				xmax = 848.0454
				text = "aks"
			intervals [2559]:
				xmin = 848.0454
				xmax = 848.2454
				text = "me"
			intervals [2560]:
				xmin = 848.2454
				xmax = 848.5301
				text = ""
			intervals [2561]:
				xmin = 848.5301
				xmax = 848.7701
				text = "why"
			intervals [2562]:
				xmin = 848.7701
				xmax = 848.8101
				text = ""
			intervals [2563]:
				xmin = 848.8101
				xmax = 848.8801
				text = "you"
			intervals [2564]:
				xmin = 848.8801
				xmax = 848.9101
				text = ""
			intervals [2565]:
				xmin = 848.9101
				xmax = 849.1301
				text = "come"
			intervals [2566]:
				xmin = 849.1301
				xmax = 849.2701
				text = "to"
			intervals [2567]:
				xmin = 849.2701
				xmax = 849.5801
				text = "work"
			intervals [2568]:
				xmin = 849.5801
				xmax = 849.9001
				text = "looking"
			intervals [2569]:
				xmin = 849.9001
				xmax = 850.1101
				text = "like"
			intervals [2570]:
				xmin = 850.1101
				xmax = 850.1501
				text = ""
			intervals [2571]:
				xmin = 850.1501
				xmax = 850.5001
				text = "that"
			intervals [2572]:
				xmin = 850.5001
				xmax = 851.0366
				text = ""
			intervals [2573]:
				xmin = 851.0366
				xmax = 851.1966
				text = "i'm"
			intervals [2574]:
				xmin = 851.1966
				xmax = 851.4366
				text = "like"
			intervals [2575]:
				xmin = 851.4366
				xmax = 851.4666
				text = ""
			intervals [2576]:
				xmin = 851.4666
				xmax = 851.7366
				text = "look"
			intervals [2577]:
				xmin = 851.7366
				xmax = 851.865
				text = ""
			intervals [2578]:
				xmin = 851.865
				xmax = 852.065
				text = "just"
			intervals [2579]:
				xmin = 852.065
				xmax = 852.445
				text = "because"
			intervals [2580]:
				xmin = 852.445
				xmax = 852.545
				text = "i"
			intervals [2581]:
				xmin = 852.545
				xmax = 853.035
				text = "clean"
			intervals [2582]:
				xmin = 853.035
				xmax = 853.2804
				text = ""
			intervals [2583]:
				xmin = 853.2804
				xmax = 853.4904
				text = "that"
			intervals [2584]:
				xmin = 853.4904
				xmax = 853.6704
				text = "don't"
			intervals [2585]:
				xmin = 853.6704
				xmax = 853.8704
				text = "mean"
			intervals [2586]:
				xmin = 853.8704
				xmax = 853.9504
				text = "i"
			intervals [2587]:
				xmin = 853.9504
				xmax = 854.1504
				text = "have"
			intervals [2588]:
				xmin = 854.1504
				xmax = 854.2504
				text = "to"
			intervals [2589]:
				xmin = 854.2504
				xmax = 854.4904
				text = "look"
			intervals [2590]:
				xmin = 854.4904
				xmax = 854.7804
				text = "like"
			intervals [2591]:
				xmin = 854.7804
				xmax = 854.9104
				text = "i"
			intervals [2592]:
				xmin = 854.9104
				xmax = 854.9404
				text = ""
			intervals [2593]:
				xmin = 854.9404
				xmax = 855.3804
				text = "clean"
			intervals [2594]:
				xmin = 855.3804
				xmax = 855.8516
				text = ""
			intervals [2595]:
				xmin = 855.8516
				xmax = 855.9516
				text = "you"
			intervals [2596]:
				xmin = 855.9516
				xmax = 856.1316
				text = "know"
			intervals [2597]:
				xmin = 856.1316
				xmax = 856.2516
				text = "i"
			intervals [2598]:
				xmin = 856.2516
				xmax = 856.3916
				text = "could"
			intervals [2599]:
				xmin = 856.3916
				xmax = 856.6116
				text = "come"
			intervals [2600]:
				xmin = 856.6116
				xmax = 856.7116
				text = "to"
			intervals [2601]:
				xmin = 856.7116
				xmax = 856.9516
				text = "work"
			intervals [2602]:
				xmin = 856.9516
				xmax = 857.2716
				text = "looking"
			intervals [2603]:
				xmin = 857.2716
				xmax = 857.4816
				text = "just"
			intervals [2604]:
				xmin = 857.4816
				xmax = 857.6016
				text = "as"
			intervals [2605]:
				xmin = 857.6016
				xmax = 858.0516
				text = "nice"
			intervals [2606]:
				xmin = 858.0516
				xmax = 858.2116
				text = "and"
			intervals [2607]:
				xmin = 858.2116
				xmax = 858.5916
				text = "clean"
			intervals [2608]:
				xmin = 858.5916
				xmax = 858.7416
				text = "just"
			intervals [2609]:
				xmin = 858.7416
				xmax = 858.9616
				text = "like"
			intervals [2610]:
				xmin = 858.9616
				xmax = 859.4616
				text = "everybody"
			intervals [2611]:
				xmin = 859.4616
				xmax = 859.9516
				text = "else"
			intervals [2612]:
				xmin = 859.9516
				xmax = 860.3144
				text = ""
			intervals [2613]:
				xmin = 860.3144
				xmax = 860.5244
				text = "you"
			intervals [2614]:
				xmin = 860.5244
				xmax = 860.7744
				text = "know"
			intervals [2615]:
				xmin = 860.7744
				xmax = 860.9744
				text = "that"
			intervals [2616]:
				xmin = 860.9744
				xmax = 861.0544
				text = "s"
			intervals [2617]:
				xmin = 861.0544
				xmax = 861.2944
				text = "just"
			intervals [2618]:
				xmin = 861.2944
				xmax = 861.5944
				text = "me"
			intervals [2619]:
				xmin = 861.5944
				xmax = 862.1527
				text = ""
			intervals [2620]:
				xmin = 862.1527
				xmax = 862.3127
				text = "that"
			intervals [2621]:
				xmin = 862.3127
				xmax = 862.3827
				text = "s"
			intervals [2622]:
				xmin = 862.3827
				xmax = 862.5927
				text = "w"
			intervals [2623]:
				xmin = 862.5927
				xmax = 862.817
				text = ""
			intervals [2624]:
				xmin = 862.817
				xmax = 862.957
				text = "i"
			intervals [2625]:
				xmin = 862.957
				xmax = 863.217
				text = "got"
			intervals [2626]:
				xmin = 863.217
				xmax = 863.387
				text = "that"
			intervals [2627]:
				xmin = 863.387
				xmax = 863.597
				text = "from"
			intervals [2628]:
				xmin = 863.597
				xmax = 863.727
				text = "my"
			intervals [2629]:
				xmin = 863.727
				xmax = 864.127
				text = "mother"
			intervals [2630]:
				xmin = 864.127
				xmax = 866.6615
				text = ""
			intervals [2631]:
				xmin = 866.6615
				xmax = 866.9915
				text = "sure"
			intervals [2632]:
				xmin = 866.9915
				xmax = 867.3515
				text = "do"
			intervals [2633]:
				xmin = 867.3515
				xmax = 868.9886
				text = ""
			intervals [2634]:
				xmin = 868.9886
				xmax = 869.5586
				text = "mm-hm"
			intervals [2635]:
				xmin = 869.5586
				xmax = 872.2282
				text = ""
			intervals [2636]:
				xmin = 872.2282
				xmax = 872.5082
				text = "take"
			intervals [2637]:
				xmin = 872.5082
				xmax = 872.9582
				text = "pride"
			intervals [2638]:
				xmin = 872.9582
				xmax = 873.3582
				text = "into"
			intervals [2639]:
				xmin = 873.3582
				xmax = 873.7049
				text = ""
			intervals [2640]:
				xmin = 873.7049
				xmax = 874.1549
				text = "yup"
			intervals [2641]:
				xmin = 874.1549
				xmax = 874.9615
				text = ""
			intervals [2642]:
				xmin = 874.9615
				xmax = 875.3615
				text = "yup"
			intervals [2643]:
				xmin = 875.3615
				xmax = 875.5377
				text = ""
			intervals [2644]:
				xmin = 875.5377
				xmax = 875.7977
				text = "take"
			intervals [2645]:
				xmin = 875.7977
				xmax = 876.2077
				text = "pride"
			intervals [2646]:
				xmin = 876.2077
				xmax = 876.2777
				text = "in"
			intervals [2647]:
				xmin = 876.2777
				xmax = 876.3577
				text = "it"
			intervals [2648]:
				xmin = 876.3577
				xmax = 879.9085
				text = ""
			intervals [2649]:
				xmin = 879.9085
				xmax = 880.3385
				text = "yup"
			intervals [2650]:
				xmin = 880.3385
				xmax = 880.3985
				text = ""
			intervals [2651]:
				xmin = 880.3985
				xmax = 880.7885
				text = "because"
			intervals [2652]:
				xmin = 880.7885
				xmax = 880.8185
				text = ""
			intervals [2653]:
				xmin = 880.8185
				xmax = 881.2685
				text = "rdx"
			intervals [2654]:
				xmin = 881.2685
				xmax = 881.4112
				text = ""
			intervals [2655]:
				xmin = 881.4112
				xmax = 882.5312
				text = "rdx"
			intervals [2656]:
				xmin = 882.5312
				xmax = 882.5612
				text = ""
			intervals [2657]:
				xmin = 882.5612
				xmax = 882.7212
				text = "was"
			intervals [2658]:
				xmin = 882.7212
				xmax = 882.7512
				text = ""
			intervals [2659]:
				xmin = 882.7512
				xmax = 882.8812
				text = "i"
			intervals [2660]:
				xmin = 882.8812
				xmax = 883.0712
				text = "mean"
			intervals [2661]:
				xmin = 883.0712
				xmax = 883.2412
				text = "they"
			intervals [2662]:
				xmin = 883.2412
				xmax = 883.5612
				text = "gave"
			intervals [2663]:
				xmin = 883.5612
				xmax = 883.7812
				text = "me"
			intervals [2664]:
				xmin = 883.7812
				xmax = 884.2673
				text = ""
			intervals [2665]:
				xmin = 884.2673
				xmax = 884.6573
				text = "rdx"
			intervals [2666]:
				xmin = 884.6573
				xmax = 886.4363
				text = ""
			intervals [2667]:
				xmin = 886.4363
				xmax = 886.6663
				text = "had"
			intervals [2668]:
				xmin = 886.6663
				xmax = 886.7263
				text = "a"
			intervals [2669]:
				xmin = 886.7263
				xmax = 887.1063
				text = "person"
			intervals [2670]:
				xmin = 887.1063
				xmax = 887.2163
				text = "that"
			intervals [2671]:
				xmin = 887.2163
				xmax = 887.3763
				text = "give"
			intervals [2672]:
				xmin = 887.3763
				xmax = 887.5063
				text = "me"
			intervals [2673]:
				xmin = 887.5063
				xmax = 887.5963
				text = "a"
			intervals [2674]:
				xmin = 887.5963
				xmax = 888.3463
				text = "recommendation"
			intervals [2675]:
				xmin = 888.3463
				xmax = 888.4863
				text = "like"
			intervals [2676]:
				xmin = 888.4863
				xmax = 888.5363
				text = ""
			intervals [2677]:
				xmin = 888.5363
				xmax = 888.6863
				text = "they"
			intervals [2678]:
				xmin = 888.6863
				xmax = 889.0463
				text = "gave"
			intervals [2679]:
				xmin = 889.0463
				xmax = 889.2463
				text = "you"
			intervals [2680]:
				xmin = 889.2463
				xmax = 889.6726
				text = ""
			intervals [2681]:
				xmin = 889.6726
				xmax = 889.8326
				text = "they"
			intervals [2682]:
				xmin = 889.8326
				xmax = 890.2026
				text = "said"
			intervals [2683]:
				xmin = 890.2026
				xmax = 890.3226
				text = "you"
			intervals [2684]:
				xmin = 890.3226
				xmax = 890.3526
				text = ""
			intervals [2685]:
				xmin = 890.3526
				xmax = 890.5226
				text = "was"
			intervals [2686]:
				xmin = 890.5226
				xmax = 890.5726
				text = ""
			intervals [2687]:
				xmin = 890.5726
				xmax = 891.3426
				text = "dedicated"
			intervals [2688]:
				xmin = 891.3426
				xmax = 891.7229
				text = ""
			intervals [2689]:
				xmin = 891.7229
				xmax = 891.8829
				text = "you"
			intervals [2690]:
				xmin = 891.8829
				xmax = 892.0529
				text = "know"
			intervals [2691]:
				xmin = 892.0529
				xmax = 892.3629
				text = "you"
			intervals [2692]:
				xmin = 892.3629
				xmax = 892.3929
				text = ""
			intervals [2693]:
				xmin = 892.3929
				xmax = 892.6529
				text = "you"
			intervals [2694]:
				xmin = 892.6529
				xmax = 892.6829
				text = ""
			intervals [2695]:
				xmin = 892.6829
				xmax = 892.9529
				text = "you"
			intervals [2696]:
				xmin = 892.9529
				xmax = 892.9829
				text = ""
			intervals [2697]:
				xmin = 892.9829
				xmax = 893.1929
				text = "you"
			intervals [2698]:
				xmin = 893.1929
				xmax = 893.2629
				text = ""
			intervals [2699]:
				xmin = 893.2629
				xmax = 893.4529
				text = "you"
			intervals [2700]:
				xmin = 893.4529
				xmax = 893.8229
				text = "love"
			intervals [2701]:
				xmin = 893.8229
				xmax = 893.9929
				text = "what"
			intervals [2702]:
				xmin = 893.9929
				xmax = 894.2129
				text = "you"
			intervals [2703]:
				xmin = 894.2129
				xmax = 894.4829
				text = "do"
			intervals [2704]:
				xmin = 894.4829
				xmax = 894.6729
				text = "you"
			intervals [2705]:
				xmin = 894.6729
				xmax = 894.8229
				text = "can"
			intervals [2706]:
				xmin = 894.8229
				xmax = 895.0729
				text = "have"
			intervals [2707]:
				xmin = 895.0729
				xmax = 895.6229
				text = "problems"
			intervals [2708]:
				xmin = 895.6229
				xmax = 895.7529
				text = "at"
			intervals [2709]:
				xmin = 895.7529
				xmax = 896.0829
				text = "home"
			intervals [2710]:
				xmin = 896.0829
				xmax = 896.2529
				text = "but"
			intervals [2711]:
				xmin = 896.2529
				xmax = 896.4429
				text = "when"
			intervals [2712]:
				xmin = 896.4429
				xmax = 896.5429
				text = "i"
			intervals [2713]:
				xmin = 896.5429
				xmax = 896.8929
				text = "walk"
			intervals [2714]:
				xmin = 896.8929
				xmax = 897.0229
				text = "through"
			intervals [2715]:
				xmin = 897.0229
				xmax = 897.2729
				text = "that"
			intervals [2716]:
				xmin = 897.2729
				xmax = 897.5629
				text = "door"
			intervals [2717]:
				xmin = 897.5629
				xmax = 897.6729
				text = "up"
			intervals [2718]:
				xmin = 897.6729
				xmax = 898.0529
				text = "front"
			intervals [2719]:
				xmin = 898.0529
				xmax = 898.2226
				text = ""
			intervals [2720]:
				xmin = 898.2226
				xmax = 898.3826
				text = "them"
			intervals [2721]:
				xmin = 898.3826
				xmax = 898.7826
				text = "problems"
			intervals [2722]:
				xmin = 898.7826
				xmax = 898.8826
				text = "are"
			intervals [2723]:
				xmin = 898.8826
				xmax = 899.2726
				text = "gone"
			intervals [2724]:
				xmin = 899.2726
				xmax = 899.7401
				text = ""
			intervals [2725]:
				xmin = 899.7401
				xmax = 899.9001
				text = "i"
			intervals [2726]:
				xmin = 899.9001
				xmax = 900.2101
				text = "come"
			intervals [2727]:
				xmin = 900.2101
				xmax = 900.3901
				text = "to"
			intervals [2728]:
				xmin = 900.3901
				xmax = 900.5401
				text = "my"
			intervals [2729]:
				xmin = 900.5401
				xmax = 901.0101
				text = "second"
			intervals [2730]:
				xmin = 901.0101
				xmax = 901.5401
				text = "family"
			intervals [2731]:
				xmin = 901.5401
				xmax = 901.7501
				text = "i'm"
			intervals [2732]:
				xmin = 901.7501
				xmax = 902.5501
				text = "smiling"
			intervals [2733]:
				xmin = 902.5501
				xmax = 902.7701
				text = "i'm"
			intervals [2734]:
				xmin = 902.7701
				xmax = 903.1677
				text = ""
			intervals [2735]:
				xmin = 903.1677
				xmax = 903.3077
				text = "you"
			intervals [2736]:
				xmin = 903.3077
				xmax = 903.7077
				text = "know"
			intervals [2737]:
				xmin = 903.7077
				xmax = 903.7758
				text = ""
			intervals [2738]:
				xmin = 903.7758
				xmax = 903.9258
				text = "i'm"
			intervals [2739]:
				xmin = 903.9258
				xmax = 904.2458
				text = "doing"
			intervals [2740]:
				xmin = 904.2458
				xmax = 904.4158
				text = "my"
			intervals [2741]:
				xmin = 904.4158
				xmax = 904.7858
				text = "work"
			intervals [2742]:
				xmin = 904.7858
				xmax = 904.9558
				text = "that"
			intervals [2743]:
				xmin = 904.9558
				xmax = 904.9958
				text = "s"
			intervals [2744]:
				xmin = 904.9958
				xmax = 905.1558
				text = "what"
			intervals [2745]:
				xmin = 905.1558
				xmax = 905.2358
				text = "i"
			intervals [2746]:
				xmin = 905.2358
				xmax = 905.4458
				text = "do"
			intervals [2747]:
				xmin = 905.4458
				xmax = 905.6058
				text = "that"
			intervals [2748]:
				xmin = 905.6058
				xmax = 905.6558
				text = "s"
			intervals [2749]:
				xmin = 905.6558
				xmax = 905.7858
				text = "what"
			intervals [2750]:
				xmin = 905.7858
				xmax = 906.1058
				text = "makes"
			intervals [2751]:
				xmin = 906.1058
				xmax = 906.3858
				text = "me"
			intervals [2752]:
				xmin = 906.3858
				xmax = 906.9102
				text = ""
			intervals [2753]:
				xmin = 906.9102
				xmax = 907.3502
				text = "happy"
			intervals [2754]:
				xmin = 907.3502
				xmax = 913.1512
				text = ""
			intervals [2755]:
				xmin = 913.1512
				xmax = 913.8812
				text = "mm-hm"
			intervals [2756]:
				xmin = 913.8812
				xmax = 915.9239
				text = ""
			intervals [2757]:
				xmin = 915.9239
				xmax = 916.4339
				text = "rdx"
			intervals [2758]:
				xmin = 916.4339
				xmax = 916.8743
				text = ""
			intervals [2759]:
				xmin = 916.8743
				xmax = 917.8043
				text = "mm-hm"
			intervals [2760]:
				xmin = 917.8043
				xmax = 919.4843
				text = ""
			intervals [2761]:
				xmin = 919.4843
				xmax = 920.2443
				text = "mm-hm"
			intervals [2762]:
				xmin = 920.2443
				xmax = 927.0705
				text = ""
			intervals [2763]:
				xmin = 927.0705
				xmax = 927.2105
				text = "i"
			intervals [2764]:
				xmin = 927.2105
				xmax = 927.5805
				text = "know"
			intervals [2765]:
				xmin = 927.5805
				xmax = 927.6605
				text = ""
			intervals [2766]:
				xmin = 927.6605
				xmax = 927.7805
				text = "i"
			intervals [2767]:
				xmin = 927.7805
				xmax = 928.1405
				text = "know"
			intervals [2768]:
				xmin = 928.1405
				xmax = 928.2105
				text = ""
			intervals [2769]:
				xmin = 928.2105
				xmax = 928.3305
				text = "i"
			intervals [2770]:
				xmin = 928.3305
				xmax = 928.5405
				text = "know"
			intervals [2771]:
				xmin = 928.5405
				xmax = 929.7692
				text = ""
			intervals [2772]:
				xmin = 929.7692
				xmax = 930.6892
				text = "mm-hm"
			intervals [2773]:
				xmin = 930.6892
				xmax = 934.5769
				text = ""
			intervals [2774]:
				xmin = 934.5769
				xmax = 935.4569
				text = "mm-hm"
			intervals [2775]:
				xmin = 935.4569
				xmax = 936.5738
				text = ""
			intervals [2776]:
				xmin = 936.5738
				xmax = 936.8038
				text = "my"
			intervals [2777]:
				xmin = 936.8038
				xmax = 937.2138
				text = ""
			intervals [2778]:
				xmin = 937.2138
				xmax = 937.3038
				text = "go"
			intervals [2779]:
				xmin = 937.3038
				xmax = 937.5738
				text = "sometime"
			intervals [2780]:
				xmin = 937.5738
				xmax = 937.9945
				text = ""
			intervals [2781]:
				xmin = 937.9945
				xmax = 938.1245
				text = "yeah"
			intervals [2782]:
				xmin = 938.1245
				xmax = 938.3545
				text = "my"
			intervals [2783]:
				xmin = 938.3545
				xmax = 939.0045
				text = "gospel"
			intervals [2784]:
				xmin = 939.0045
				xmax = 939.0678
				text = ""
			intervals [2785]:
				xmin = 939.0678
				xmax = 939.5778
				text = "sometime"
			intervals [2786]:
				xmin = 939.5778
				xmax = 939.6578
				text = "i"
			intervals [2787]:
				xmin = 939.6578
				xmax = 939.8278
				text = "have"
			intervals [2788]:
				xmin = 939.8278
				xmax = 939.9578
				text = "my"
			intervals [2789]:
				xmin = 939.9578
				xmax = 940.3578
				text = "gospel"
			intervals [2790]:
				xmin = 940.3578
				xmax = 940.6678
				text = "music"
			intervals [2791]:
				xmin = 940.6678
				xmax = 940.8278
				text = "i"
			intervals [2792]:
				xmin = 940.8278
				xmax = 940.9378
				text = "be"
			intervals [2793]:
				xmin = 940.9378
				xmax = 941.1078
				text = "in"
			intervals [2794]:
				xmin = 941.1078
				xmax = 941.2578
				text = "like"
			intervals [2795]:
				xmin = 941.2578
				xmax = 941.3478
				text = "in"
			intervals [2796]:
				xmin = 941.3478
				xmax = 941.7478
				text = "another"
			intervals [2797]:
				xmin = 941.7478
				xmax = 942.2278
				text = "world"
			intervals [2798]:
				xmin = 942.2278
				xmax = 942.3078
				text = "i"
			intervals [2799]:
				xmin = 942.3078
				xmax = 942.4978
				text = "mean"
			intervals [2800]:
				xmin = 942.4978
				xmax = 942.5678
				text = "i"
			intervals [2801]:
				xmin = 942.5678
				xmax = 942.8078
				text = "have"
			intervals [2802]:
				xmin = 942.8078
				xmax = 943.3778
				text = "songs"
			intervals [2803]:
				xmin = 943.3778
				xmax = 943.5978
				text = "that"
			intervals [2804]:
				xmin = 943.5978
				xmax = 944.1255
				text = ""
			intervals [2805]:
				xmin = 944.1255
				xmax = 944.4555
				text = "just"
			intervals [2806]:
				xmin = 944.4555
				xmax = 944.7455
				text = "just"
			intervals [2807]:
				xmin = 944.7455
				xmax = 944.8778
				text = ""
			intervals [2808]:
				xmin = 944.8778
				xmax = 945.0778
				text = "you"
			intervals [2809]:
				xmin = 945.0778
				xmax = 945.2578
				text = "know"
			intervals [2810]:
				xmin = 945.2578
				xmax = 945.5278
				text = "like"
			intervals [2811]:
				xmin = 945.5278
				xmax = 945.8978
				text = "um"
			intervals [2812]:
				xmin = 945.8978
				xmax = 946.1738
				text = ""
			intervals [2813]:
				xmin = 946.1738
				xmax = 946.3038
				text = "<unk>"
			intervals [2814]:
				xmin = 946.3038
				xmax = 946.4189
				text = ""
			intervals [2815]:
				xmin = 946.4189
				xmax = 946.5689
				text = "oh"
			intervals [2816]:
				xmin = 946.5689
				xmax = 946.6389
				text = "i"
			intervals [2817]:
				xmin = 946.6389
				xmax = 946.8789
				text = "can't"
			intervals [2818]:
				xmin = 946.8789
				xmax = 947.1589
				text = "never"
			intervals [2819]:
				xmin = 947.1589
				xmax = 947.3289
				text = "think"
			intervals [2820]:
				xmin = 947.3289
				xmax = 947.3889
				text = "of"
			intervals [2821]:
				xmin = 947.3889
				xmax = 947.5789
				text = "his"
			intervals [2822]:
				xmin = 947.5789
				xmax = 947.8889
				text = "name"
			intervals [2823]:
				xmin = 947.8889
				xmax = 947.9489
				text = ""
			intervals [2824]:
				xmin = 947.9489
				xmax = 948.2089
				text = "<unk>"
			intervals [2825]:
				xmin = 948.2089
				xmax = 948.7889
				text = ""
			intervals [2826]:
				xmin = 948.7889
				xmax = 949.3189
				text = "walker"
			intervals [2827]:
				xmin = 949.3189
				xmax = 949.8189
				text = ""
			intervals [2828]:
				xmin = 949.8189
				xmax = 950.0489
				text = "oh"
			intervals [2829]:
				xmin = 950.0489
				xmax = 950.3389
				text = "i"
			intervals [2830]:
				xmin = 950.3389
				xmax = 951.0089
				text = "love"
			intervals [2831]:
				xmin = 951.0089
				xmax = 951.2389
				text = "that"
			intervals [2832]:
				xmin = 951.2389
				xmax = 951.5489
				text = "song"
			intervals [2833]:
				xmin = 951.5489
				xmax = 951.5789
				text = ""
			intervals [2834]:
				xmin = 951.5789
				xmax = 951.6889
				text = "it"
			intervals [2835]:
				xmin = 951.6889
				xmax = 951.8989
				text = "just"
			intervals [2836]:
				xmin = 951.8989
				xmax = 952.1689
				text = "gives"
			intervals [2837]:
				xmin = 952.1689
				xmax = 952.3189
				text = "me"
			intervals [2838]:
				xmin = 952.3189
				xmax = 952.3789
				text = ""
			intervals [2839]:
				xmin = 952.3789
				xmax = 953.3789
				text = "inspiration"
			intervals [2840]:
				xmin = 953.3789
				xmax = 953.8075
				text = ""
			intervals [2841]:
				xmin = 953.8075
				xmax = 953.9875
				text = "you"
			intervals [2842]:
				xmin = 953.9875
				xmax = 954.2975
				text = "know"
			intervals [2843]:
				xmin = 954.2975
				xmax = 954.4975
				text = "and"
			intervals [2844]:
				xmin = 954.4975
				xmax = 954.8975
				text = "another"
			intervals [2845]:
				xmin = 954.8975
				xmax = 955.1275
				text = "one"
			intervals [2846]:
				xmin = 955.1275
				xmax = 955.1575
				text = ""
			intervals [2847]:
				xmin = 955.1575
				xmax = 955.2675
				text = "i"
			intervals [2848]:
				xmin = 955.2675
				xmax = 955.5675
				text = "forget"
			intervals [2849]:
				xmin = 955.5675
				xmax = 955.7375
				text = "who"
			intervals [2850]:
				xmin = 955.7375
				xmax = 955.8275
				text = "the"
			intervals [2851]:
				xmin = 955.8275
				xmax = 956.1575
				text = "guy"
			intervals [2852]:
				xmin = 956.1575
				xmax = 956.3186
				text = ""
			intervals [2853]:
				xmin = 956.3186
				xmax = 956.7586
				text = "sings"
			intervals [2854]:
				xmin = 956.7586
				xmax = 956.8586
				text = "it"
			intervals [2855]:
				xmin = 956.8586
				xmax = 956.8886
				text = ""
			intervals [2856]:
				xmin = 956.8886
				xmax = 957.2286
				text = "um"
			intervals [2857]:
				xmin = 957.2286
				xmax = 958.5564
				text = ""
			intervals [2858]:
				xmin = 958.5564
				xmax = 958.8664
				text = "um"
			intervals [2859]:
				xmin = 958.8664
				xmax = 958.9938
				text = ""
			intervals [2860]:
				xmin = 958.9938
				xmax = 959.2638
				text = "um"
			intervals [2861]:
				xmin = 959.2638
				xmax = 959.3958
				text = ""
			intervals [2862]:
				xmin = 959.3958
				xmax = 959.5558
				text = "oh"
			intervals [2863]:
				xmin = 959.5558
				xmax = 959.5958
				text = ""
			intervals [2864]:
				xmin = 959.5958
				xmax = 959.9158
				text = "god"
			intervals [2865]:
				xmin = 959.9158
				xmax = 959.9958
				text = "it"
			intervals [2866]:
				xmin = 959.9958
				xmax = 960.0958
				text = "s"
			intervals [2867]:
				xmin = 960.0958
				xmax = 960.1958
				text = "right"
			intervals [2868]:
				xmin = 960.1958
				xmax = 960.2558
				text = "on"
			intervals [2869]:
				xmin = 960.2558
				xmax = 960.3958
				text = "the"
			intervals [2870]:
				xmin = 960.3958
				xmax = 960.5458
				text = "tip"
			intervals [2871]:
				xmin = 960.5458
				xmax = 960.6058
				text = "of"
			intervals [2872]:
				xmin = 960.6058
				xmax = 960.7458
				text = "my"
			intervals [2873]:
				xmin = 960.7458
				xmax = 961.1458
				text = "tongue"
			intervals [2874]:
				xmin = 961.1458
				xmax = 961.5732
				text = ""
			intervals [2875]:
				xmin = 961.5732
				xmax = 961.7832
				text = "you"
			intervals [2876]:
				xmin = 961.7832
				xmax = 962.0232
				text = "know"
			intervals [2877]:
				xmin = 962.0232
				xmax = 962.0632
				text = ""
			intervals [2878]:
				xmin = 962.0632
				xmax = 962.6132
				text = "without"
			intervals [2879]:
				xmin = 962.6132
				xmax = 962.7432
				text = "the"
			intervals [2880]:
				xmin = 962.7432
				xmax = 963.2032
				text = "lord"
			intervals [2881]:
				xmin = 963.2032
				xmax = 963.2332
				text = ""
			intervals [2882]:
				xmin = 963.2332
				xmax = 963.3732
				text = "you"
			intervals [2883]:
				xmin = 963.3732
				xmax = 963.5432
				text = "know"
			intervals [2884]:
				xmin = 963.5432
				xmax = 963.5932
				text = ""
			intervals [2885]:
				xmin = 963.5932
				xmax = 963.7732
				text = "i'm"
			intervals [2886]:
				xmin = 963.7732
				xmax = 963.9932
				text = "just"
			intervals [2887]:
				xmin = 963.9932
				xmax = 964.4432
				text = "nothing"
			intervals [2888]:
				xmin = 964.4432
				xmax = 964.8875
				text = ""
			intervals [2889]:
				xmin = 964.8875
				xmax = 965.0675
				text = "you"
			intervals [2890]:
				xmin = 965.0675
				xmax = 965.2875
				text = "know"
			intervals [2891]:
				xmin = 965.2875
				xmax = 965.4475
				text = "if"
			intervals [2892]:
				xmin = 965.4475
				xmax = 965.6775
				text = "he"
			intervals [2893]:
				xmin = 965.6775
				xmax = 965.7475
				text = "s"
			intervals [2894]:
				xmin = 965.7475
				xmax = 965.9675
				text = "not"
			intervals [2895]:
				xmin = 965.9675
				xmax = 965.9975
				text = ""
			intervals [2896]:
				xmin = 965.9975
				xmax = 966.1675
				text = "in"
			intervals [2897]:
				xmin = 966.1675
				xmax = 966.2265
				text = ""
			intervals [2898]:
				xmin = 966.2265
				xmax = 966.4465
				text = "you"
			intervals [2899]:
				xmin = 966.4465
				xmax = 966.5965
				text = "know"
			intervals [2900]:
				xmin = 966.5965
				xmax = 967.0265
				text = "leading"
			intervals [2901]:
				xmin = 967.0265
				xmax = 967.2365
				text = "my"
			intervals [2902]:
				xmin = 967.2365
				xmax = 967.6965
				text = "life"
			intervals [2903]:
				xmin = 967.6965
				xmax = 968.0669
				text = ""
			intervals [2904]:
				xmin = 968.0669
				xmax = 968.2969
				text = "like"
			intervals [2905]:
				xmin = 968.2969
				xmax = 968.3869
				text = "i"
			intervals [2906]:
				xmin = 968.3869
				xmax = 968.6369
				text = "was"
			intervals [2907]:
				xmin = 968.6369
				xmax = 968.8347
				text = ""
			intervals [2908]:
				xmin = 968.8347
				xmax = 968.9947
				text = "t"
			intervals [2909]:
				xmin = 968.9947
				xmax = 969.3247
				text = "telling"
			intervals [2910]:
				xmin = 969.3247
				xmax = 969.7647
				text = "rdx"
			intervals [2911]:
				xmin = 969.7647
				xmax = 969.7947
				text = ""
			intervals [2912]:
				xmin = 969.7947
				xmax = 969.8947
				text = "you"
			intervals [2913]:
				xmin = 969.8947
				xmax = 970.1047
				text = "know"
			intervals [2914]:
				xmin = 970.1047
				xmax = 970.6315
				text = ""
			intervals [2915]:
				xmin = 970.6315
				xmax = 970.7815
				text = "my"
			intervals [2916]:
				xmin = 970.7815
				xmax = 971.0815
				text = "mother"
			intervals [2917]:
				xmin = 971.0815
				xmax = 971.4915
				text = "raised"
			intervals [2918]:
				xmin = 971.4915
				xmax = 971.6615
				text = "us"
			intervals [2919]:
				xmin = 971.6615
				xmax = 971.8015
				text = "in"
			intervals [2920]:
				xmin = 971.8015
				xmax = 972.2915
				text = "church"
			intervals [2921]:
				xmin = 972.2915
				xmax = 972.4751
				text = ""
			intervals [2922]:
				xmin = 972.4751
				xmax = 972.5951
				text = "i"
			intervals [2923]:
				xmin = 972.5951
				xmax = 972.9351
				text = "mean"
			intervals [2924]:
				xmin = 972.9351
				xmax = 973.1675
				text = ""
			intervals [2925]:
				xmin = 973.1675
				xmax = 973.4475
				text = "<unk>"
			intervals [2926]:
				xmin = 973.4475
				xmax = 973.8798
				text = ""
			intervals [2927]:
				xmin = 973.8798
				xmax = 974.1398
				text = "we"
			intervals [2928]:
				xmin = 974.1398
				xmax = 974.3898
				text = "got"
			intervals [2929]:
				xmin = 974.3898
				xmax = 974.5098
				text = "a"
			intervals [2930]:
				xmin = 974.5098
				xmax = 974.5698
				text = ""
			intervals [2931]:
				xmin = 974.5698
				xmax = 974.9898
				text = "whooping"
			intervals [2932]:
				xmin = 974.9898
				xmax = 975.1298
				text = "if"
			intervals [2933]:
				xmin = 975.1298
				xmax = 975.1598
				text = ""
			intervals [2934]:
				xmin = 975.1598
				xmax = 975.2998
				text = "we"
			intervals [2935]:
				xmin = 975.2998
				xmax = 975.5098
				text = "didn't"
			intervals [2936]:
				xmin = 975.5098
				xmax = 975.6598
				text = "go"
			intervals [2937]:
				xmin = 975.6598
				xmax = 975.8098
				text = "to"
			intervals [2938]:
				xmin = 975.8098
				xmax = 976.3698
				text = "church"
			intervals [2939]:
				xmin = 976.3698
				xmax = 976.9786
				text = ""
			intervals [2940]:
				xmin = 976.9786
				xmax = 977.1686
				text = "you"
			intervals [2941]:
				xmin = 977.1686
				xmax = 977.4386
				text = "know"
			intervals [2942]:
				xmin = 977.4386
				xmax = 977.7786
				text = "so"
			intervals [2943]:
				xmin = 977.7786
				xmax = 978.0586
				text = "that"
			intervals [2944]:
				xmin = 978.0586
				xmax = 978.0986
				text = "s"
			intervals [2945]:
				xmin = 978.0986
				xmax = 978.8686
				text = "instilled"
			intervals [2946]:
				xmin = 978.8686
				xmax = 979.0286
				text = "in"
			intervals [2947]:
				xmin = 979.0286
				xmax = 979.2986
				text = "me"
			intervals [2948]:
				xmin = 979.2986
				xmax = 979.6732
				text = ""
			intervals [2949]:
				xmin = 979.6732
				xmax = 979.8832
				text = "and"
			intervals [2950]:
				xmin = 979.8832
				xmax = 980.1232
				text = "that"
			intervals [2951]:
				xmin = 980.1232
				xmax = 980.1532
				text = ""
			intervals [2952]:
				xmin = 980.1532
				xmax = 980.5132
				text = "day"
			intervals [2953]:
				xmin = 980.5132
				xmax = 980.8032
				text = "i"
			intervals [2954]:
				xmin = 980.8032
				xmax = 981.4132
				text = "fell"
			intervals [2955]:
				xmin = 981.4132
				xmax = 981.5244
				text = ""
			intervals [2956]:
				xmin = 981.5244
				xmax = 981.6044
				text = "you"
			intervals [2957]:
				xmin = 981.6044
				xmax = 981.7744
				text = "know"
			intervals [2958]:
				xmin = 981.7744
				xmax = 981.8844
				text = "and"
			intervals [2959]:
				xmin = 981.8844
				xmax = 981.9944
				text = "i"
			intervals [2960]:
				xmin = 981.9944
				xmax = 982.2544
				text = "told"
			intervals [2961]:
				xmin = 982.2544
				xmax = 982.3344
				text = "the"
			intervals [2962]:
				xmin = 982.3344
				xmax = 982.7044
				text = "lord"
			intervals [2963]:
				xmin = 982.7044
				xmax = 982.9644
				text = "lord"
			intervals [2964]:
				xmin = 982.9644
				xmax = 983.0844
				text = "you"
			intervals [2965]:
				xmin = 983.0844
				xmax = 983.2444
				text = "know"
			intervals [2966]:
				xmin = 983.2444
				xmax = 983.4144
				text = "i"
			intervals [2967]:
				xmin = 983.4144
				xmax = 983.9444
				text = "fall"
			intervals [2968]:
				xmin = 983.9444
				xmax = 984.2094
				text = ""
			intervals [2969]:
				xmin = 984.2094
				xmax = 984.3394
				text = "but"
			intervals [2970]:
				xmin = 984.3394
				xmax = 984.4794
				text = "i"
			intervals [2971]:
				xmin = 984.4794
				xmax = 984.8794
				text = "still"
			intervals [2972]:
				xmin = 984.8794
				xmax = 985.1294
				text = "know"
			intervals [2973]:
				xmin = 985.1294
				xmax = 985.3194
				text = "that"
			intervals [2974]:
				xmin = 985.3194
				xmax = 985.6594
				text = "you"
			intervals [2975]:
				xmin = 985.6594
				xmax = 986.4485
				text = ""
			intervals [2976]:
				xmin = 986.4485
				xmax = 986.6385
				text = "you"
			intervals [2977]:
				xmin = 986.6385
				xmax = 987.1485
				text = "god"
			intervals [2978]:
				xmin = 987.1485
				xmax = 987.647
				text = ""
			intervals [2979]:
				xmin = 987.647
				xmax = 987.757
				text = "i"
			intervals [2980]:
				xmin = 987.757
				xmax = 988.117
				text = "mean"
			intervals [2981]:
				xmin = 988.117
				xmax = 988.4108
				text = ""
			intervals [2982]:
				xmin = 988.4108
				xmax = 988.7108
				text = "i've"
			intervals [2983]:
				xmin = 988.7108
				xmax = 989.0208
				text = "sat"
			intervals [2984]:
				xmin = 989.0208
				xmax = 989.0508
				text = ""
			intervals [2985]:
				xmin = 989.0508
				xmax = 989.2008
				text = "in"
			intervals [2986]:
				xmin = 989.2008
				xmax = 989.4008
				text = "my"
			intervals [2987]:
				xmin = 989.4008
				xmax = 989.8008
				text = "house"
			intervals [2988]:
				xmin = 989.8008
				xmax = 990.0408
				text = "like"
			intervals [2989]:
				xmin = 990.0408
				xmax = 990.1308
				text = "i"
			intervals [2990]:
				xmin = 990.1308
				xmax = 990.2708
				text = "was"
			intervals [2991]:
				xmin = 990.2708
				xmax = 990.4708
				text = "just"
			intervals [2992]:
				xmin = 990.4708
				xmax = 990.7108
				text = "telling"
			intervals [2993]:
				xmin = 990.7108
				xmax = 990.8408
				text = "my"
			intervals [2994]:
				xmin = 990.8408
				xmax = 991.2808
				text = "girlfriend"
			intervals [2995]:
				xmin = 991.2808
				xmax = 991.4108
				text = "up"
			intervals [2996]:
				xmin = 991.4108
				xmax = 991.5308
				text = "there"
			intervals [2997]:
				xmin = 991.5308
				xmax = 991.6908
				text = "she"
			intervals [2998]:
				xmin = 991.6908
				xmax = 991.8508
				text = "say"
			intervals [2999]:
				xmin = 991.8508
				xmax = 992.3308
				text = "rdx"
			intervals [3000]:
				xmin = 992.3308
				xmax = 992.4408
				text = "i"
			intervals [3001]:
				xmin = 992.4408
				xmax = 992.6808
				text = "know"
			intervals [3002]:
				xmin = 992.6808
				xmax = 992.8708
				text = "you"
			intervals [3003]:
				xmin = 992.8708
				xmax = 993.0808
				text = "do"
			intervals [3004]:
				xmin = 993.0808
				xmax = 993.3608
				text = "do"
			intervals [3005]:
				xmin = 993.3608
				xmax = 993.5308
				text = "it"
			intervals [3006]:
				xmin = 993.5308
				xmax = 994.4937
				text = ""
			intervals [3007]:
				xmin = 994.4937
				xmax = 994.6737
				text = "when"
			intervals [3008]:
				xmin = 994.6737
				xmax = 994.8337
				text = "my"
			intervals [3009]:
				xmin = 994.8337
				xmax = 995.5437
				text = "grandkids"
			intervals [3010]:
				xmin = 995.5437
				xmax = 995.6463
				text = ""
			intervals [3011]:
				xmin = 995.6463
				xmax = 995.9763
				text = "went"
			intervals [3012]:
				xmin = 995.9763
				xmax = 996.1663
				text = "with"
			intervals [3013]:
				xmin = 996.1663
				xmax = 996.5063
				text = "me"
			intervals [3014]:
				xmin = 996.5063
				xmax = 996.8988
				text = ""
			intervals [3015]:
				xmin = 996.8988
				xmax = 997.0988
				text = "i"
			intervals [3016]:
				xmin = 997.0988
				xmax = 997.3688
				text = "sit"
			intervals [3017]:
				xmin = 997.3688
				xmax = 997.4788
				text = "in"
			intervals [3018]:
				xmin = 997.4788
				xmax = 997.6588
				text = "my"
			intervals [3019]:
				xmin = 997.6588
				xmax = 998.0988
				text = "house"
			intervals [3020]:
				xmin = 998.0988
				xmax = 998.1472
				text = ""
			intervals [3021]:
				xmin = 998.1472
				xmax = 998.6772
				text = "rdx"
			intervals [3022]:
				xmin = 998.6772
				xmax = 998.8172
				text = "for"
			intervals [3023]:
				xmin = 998.8172
				xmax = 999.0572
				text = "like"
			intervals [3024]:
				xmin = 999.0572
				xmax = 999.2772
				text = "two"
			intervals [3025]:
				xmin = 999.2772
				xmax = 999.5072
				text = "three"
			intervals [3026]:
				xmin = 999.5072
				xmax = 999.9972
				text = "days"
			intervals [3027]:
				xmin = 999.9972
				xmax = 1000.1131
				text = ""
			intervals [3028]:
				xmin = 1000.1131
				xmax = 1000.2631
				text = "oh"
			intervals [3029]:
				xmin = 1000.2631
				xmax = 1000.3831
				text = "we"
			intervals [3030]:
				xmin = 1000.3831
				xmax = 1000.5131
				text = "had"
			intervals [3031]:
				xmin = 1000.5131
				xmax = 1000.7031
				text = "nothing"
			intervals [3032]:
				xmin = 1000.7031
				xmax = 1000.7631
				text = "to"
			intervals [3033]:
				xmin = 1000.7631
				xmax = 1001.0031
				text = "eat"
			intervals [3034]:
				xmin = 1001.0031
				xmax = 1001.275
				text = ""
			intervals [3035]:
				xmin = 1001.275
				xmax = 1001.445
				text = "but"
			intervals [3036]:
				xmin = 1001.445
				xmax = 1001.575
				text = "i'm"
			intervals [3037]:
				xmin = 1001.575
				xmax = 1001.965
				text = "happy"
			intervals [3038]:
				xmin = 1001.965
				xmax = 1002.4455
				text = ""
			intervals [3039]:
				xmin = 1002.4455
				xmax = 1002.6455
				text = "i"
			intervals [3040]:
				xmin = 1002.6455
				xmax = 1002.8255
				text = "go"
			intervals [3041]:
				xmin = 1002.8255
				xmax = 1002.9955
				text = "in"
			intervals [3042]:
				xmin = 1002.9955
				xmax = 1003.2255
				text = "there"
			intervals [3043]:
				xmin = 1003.2255
				xmax = 1003.442
				text = ""
			intervals [3044]:
				xmin = 1003.442
				xmax = 1003.562
				text = "i"
			intervals [3045]:
				xmin = 1003.562
				xmax = 1003.672
				text = ""
			intervals [3046]:
				xmin = 1003.672
				xmax = 1003.762
				text = "f"
			intervals [3047]:
				xmin = 1003.762
				xmax = 1003.7973
				text = ""
			intervals [3048]:
				xmin = 1003.7973
				xmax = 1003.9673
				text = "get"
			intervals [3049]:
				xmin = 1003.9673
				xmax = 1004.0873
				text = "me"
			intervals [3050]:
				xmin = 1004.0873
				xmax = 1004.2673
				text = "some"
			intervals [3051]:
				xmin = 1004.2673
				xmax = 1004.5773
				text = "ice"
			intervals [3052]:
				xmin = 1004.5773
				xmax = 1004.9473
				text = "water"
			intervals [3053]:
				xmin = 1004.9473
				xmax = 1005.6378
				text = ""
			intervals [3054]:
				xmin = 1005.6378
				xmax = 1005.8178
				text = "i"
			intervals [3055]:
				xmin = 1005.8178
				xmax = 1006.0178
				text = "go"
			intervals [3056]:
				xmin = 1006.0178
				xmax = 1006.1978
				text = "in"
			intervals [3057]:
				xmin = 1006.1978
				xmax = 1006.3478
				text = "their"
			intervals [3058]:
				xmin = 1006.3478
				xmax = 1006.7078
				text = "room"
			intervals [3059]:
				xmin = 1006.7078
				xmax = 1006.8863
				text = ""
			intervals [3060]:
				xmin = 1006.8863
				xmax = 1007.0763
				text = "and"
			intervals [3061]:
				xmin = 1007.0763
				xmax = 1007.1863
				text = "i"
			intervals [3062]:
				xmin = 1007.1863
				xmax = 1007.5663
				text = "sit"
			intervals [3063]:
				xmin = 1007.5663
				xmax = 1007.6663
				text = ""
			intervals [3064]:
				xmin = 1007.6663
				xmax = 1007.8263
				text = "and"
			intervals [3065]:
				xmin = 1007.8263
				xmax = 1007.9463
				text = "i"
			intervals [3066]:
				xmin = 1007.9463
				xmax = 1008.3463
				text = "watch"
			intervals [3067]:
				xmin = 1008.3463
				xmax = 1008.8563
				text = "tv"
			intervals [3068]:
				xmin = 1008.8563
				xmax = 1009.1234
				text = ""
			intervals [3069]:
				xmin = 1009.1234
				xmax = 1009.2634
				text = "i"
			intervals [3070]:
				xmin = 1009.2634
				xmax = 1009.4734
				text = "don't"
			intervals [3071]:
				xmin = 1009.4734
				xmax = 1009.6534
				text = "go"
			intervals [3072]:
				xmin = 1009.6534
				xmax = 1009.7734
				text = "to"
			intervals [3073]:
				xmin = 1009.7734
				xmax = 1010.3934
				text = "clubs"
			intervals [3074]:
				xmin = 1010.3934
				xmax = 1010.6215
				text = ""
			intervals [3075]:
				xmin = 1010.6215
				xmax = 1010.8015
				text = "i"
			intervals [3076]:
				xmin = 1010.8015
				xmax = 1011.0115
				text = "go"
			intervals [3077]:
				xmin = 1011.0115
				xmax = 1011.1315
				text = "to"
			intervals [3078]:
				xmin = 1011.1315
				xmax = 1011.5215
				text = "work"
			intervals [3079]:
				xmin = 1011.5215
				xmax = 1011.5615
				text = ""
			intervals [3080]:
				xmin = 1011.5615
				xmax = 1011.7515
				text = "i"
			intervals [3081]:
				xmin = 1011.7515
				xmax = 1012.0015
				text = "go"
			intervals [3082]:
				xmin = 1012.0015
				xmax = 1012.4215
				text = "home"
			intervals [3083]:
				xmin = 1012.4215
				xmax = 1012.9119
				text = ""
			intervals [3084]:
				xmin = 1012.9119
				xmax = 1013.0719
				text = "i"
			intervals [3085]:
				xmin = 1013.0719
				xmax = 1013.2519
				text = "go"
			intervals [3086]:
				xmin = 1013.2519
				xmax = 1013.3819
				text = "to"
			intervals [3087]:
				xmin = 1013.3819
				xmax = 1013.7819
				text = "bed"
			intervals [3088]:
				xmin = 1013.7819
				xmax = 1013.8417
				text = ""
			intervals [3089]:
				xmin = 1013.8417
				xmax = 1013.9917
				text = "i"
			intervals [3090]:
				xmin = 1013.9917
				xmax = 1014.2617
				text = "get"
			intervals [3091]:
				xmin = 1014.2617
				xmax = 1014.2917
				text = ""
			intervals [3092]:
				xmin = 1014.2917
				xmax = 1014.6317
				text = "up"
			intervals [3093]:
				xmin = 1014.6317
				xmax = 1014.7117
				text = "i"
			intervals [3094]:
				xmin = 1014.7117
				xmax = 1014.9817
				text = "do"
			intervals [3095]:
				xmin = 1014.9817
				xmax = 1015.3717
				text = "things"
			intervals [3096]:
				xmin = 1015.3717
				xmax = 1015.4617
				text = "in"
			intervals [3097]:
				xmin = 1015.4617
				xmax = 1015.6417
				text = "my"
			intervals [3098]:
				xmin = 1015.6417
				xmax = 1015.9117
				text = "house"
			intervals [3099]:
				xmin = 1015.9117
				xmax = 1016.1817
				text = "wait"
			intervals [3100]:
				xmin = 1016.1817
				xmax = 1016.2917
				text = "til"
			intervals [3101]:
				xmin = 1016.2917
				xmax = 1016.3517
				text = "it"
			intervals [3102]:
				xmin = 1016.3517
				xmax = 1016.3817
				text = "s"
			intervals [3103]:
				xmin = 1016.3817
				xmax = 1016.6117
				text = "time"
			intervals [3104]:
				xmin = 1016.6117
				xmax = 1016.6717
				text = "for"
			intervals [3105]:
				xmin = 1016.6717
				xmax = 1016.7617
				text = "me"
			intervals [3106]:
				xmin = 1016.7617
				xmax = 1016.8517
				text = "to"
			intervals [3107]:
				xmin = 1016.8517
				xmax = 1017.0217
				text = "go"
			intervals [3108]:
				xmin = 1017.0217
				xmax = 1017.1017
				text = "to"
			intervals [3109]:
				xmin = 1017.1017
				xmax = 1017.3917
				text = "work"
			intervals [3110]:
				xmin = 1017.3917
				xmax = 1017.5517
				text = "i'm"
			intervals [3111]:
				xmin = 1017.5517
				xmax = 1017.7463
				text = ""
			intervals [3112]:
				xmin = 1017.7463
				xmax = 1018.0263
				text = "back"
			intervals [3113]:
				xmin = 1018.0263
				xmax = 1018.1063
				text = "to"
			intervals [3114]:
				xmin = 1018.1063
				xmax = 1018.3563
				text = "work"
			intervals [3115]:
				xmin = 1018.3563
				xmax = 1021.3723
				text = ""
			intervals [3116]:
				xmin = 1021.3723
				xmax = 1021.4423
				text = "<unk>"
			intervals [3117]:
				xmin = 1021.4423
				xmax = 1021.5544
				text = ""
			intervals [3118]:
				xmin = 1021.5544
				xmax = 1022.1144
				text = "kendall"
			intervals [3119]:
				xmin = 1022.1144
				xmax = 1023.1462
				text = ""
			intervals [3120]:
				xmin = 1023.1462
				xmax = 1023.5462
				text = "branch"
			intervals [3121]:
				xmin = 1023.5462
				xmax = 1023.9462
				text = "avenue"
			intervals [3122]:
				xmin = 1023.9462
				xmax = 1026.1163
				text = ""
			intervals [3123]:
				xmin = 1026.1163
				xmax = 1026.2063
				text = "<unk>"
			intervals [3124]:
				xmin = 1026.2063
				xmax = 1027.1447
				text = ""
			intervals [3125]:
				xmin = 1027.1447
				xmax = 1027.4347
				text = "yeah"
			intervals [3126]:
				xmin = 1027.4347
				xmax = 1027.663
				text = ""
			intervals [3127]:
				xmin = 1027.663
				xmax = 1027.903
				text = "yeah"
			intervals [3128]:
				xmin = 1027.903
				xmax = 1027.943
				text = ""
			intervals [3129]:
				xmin = 1027.943
				xmax = 1028.183
				text = "for"
			intervals [3130]:
				xmin = 1028.183
				xmax = 1028.223
				text = "a"
			intervals [3131]:
				xmin = 1028.223
				xmax = 1028.633
				text = "while"
			intervals [3132]:
				xmin = 1028.633
				xmax = 1028.8035
				text = ""
			intervals [3133]:
				xmin = 1028.8035
				xmax = 1029.0735
				text = "for"
			intervals [3134]:
				xmin = 1029.0735
				xmax = 1029.1135
				text = "a"
			intervals [3135]:
				xmin = 1029.1135
				xmax = 1029.5735
				text = "while"
			intervals [3136]:
				xmin = 1029.5735
				xmax = 1030.0688
				text = ""
			intervals [3137]:
				xmin = 1030.0688
				xmax = 1030.2788
				text = "my"
			intervals [3138]:
				xmin = 1030.2788
				xmax = 1030.6488
				text = "son"
			intervals [3139]:
				xmin = 1030.6488
				xmax = 1030.9288
				text = "wants"
			intervals [3140]:
				xmin = 1030.9288
				xmax = 1031.0688
				text = "me"
			intervals [3141]:
				xmin = 1031.0688
				xmax = 1031.1788
				text = "to"
			intervals [3142]:
				xmin = 1031.1788
				xmax = 1031.5388
				text = "switch"
			intervals [3143]:
				xmin = 1031.5388
				xmax = 1031.6888
				text = "up"
			intervals [3144]:
				xmin = 1031.6888
				xmax = 1031.7788
				text = "and"
			intervals [3145]:
				xmin = 1031.7788
				xmax = 1031.9488
				text = "go"
			intervals [3146]:
				xmin = 1031.9488
				xmax = 1032.0488
				text = "to"
			intervals [3147]:
				xmin = 1032.0488
				xmax = 1032.2788
				text = "his"
			intervals [3148]:
				xmin = 1032.2788
				xmax = 1032.7188
				text = "church"
			intervals [3149]:
				xmin = 1032.7188
				xmax = 1032.9088
				text = "but"
			intervals [3150]:
				xmin = 1032.9088
				xmax = 1033.0888
				text = "you"
			intervals [3151]:
				xmin = 1033.0888
				xmax = 1033.3288
				text = "know"
			intervals [3152]:
				xmin = 1033.3288
				xmax = 1033.954
				text = ""
			intervals [3153]:
				xmin = 1033.954
				xmax = 1034.124
				text = "i"
			intervals [3154]:
				xmin = 1034.124
				xmax = 1034.514
				text = "told"
			intervals [3155]:
				xmin = 1034.514
				xmax = 1034.654
				text = "him"
			intervals [3156]:
				xmin = 1034.654
				xmax = 1034.774
				text = "you"
			intervals [3157]:
				xmin = 1034.774
				xmax = 1035.084
				text = "know"
			intervals [3158]:
				xmin = 1035.084
				xmax = 1035.4387
				text = ""
			intervals [3159]:
				xmin = 1035.4387
				xmax = 1035.6687
				text = "your"
			intervals [3160]:
				xmin = 1035.6687
				xmax = 1035.9787
				text = "church"
			intervals [3161]:
				xmin = 1035.9787
				xmax = 1036.1587
				text = "have"
			intervals [3162]:
				xmin = 1036.1587
				xmax = 1036.2287
				text = "a"
			intervals [3163]:
				xmin = 1036.2287
				xmax = 1036.4287
				text = "lot"
			intervals [3164]:
				xmin = 1036.4287
				xmax = 1036.5387
				text = "of"
			intervals [3165]:
				xmin = 1036.5387
				xmax = 1037.3587
				text = "teenagers"
			intervals [3166]:
				xmin = 1037.3587
				xmax = 1037.5887
				text = "my"
			intervals [3167]:
				xmin = 1037.5887
				xmax = 1037.9587
				text = "church"
			intervals [3168]:
				xmin = 1037.9587
				xmax = 1038.1787
				text = "have"
			intervals [3169]:
				xmin = 1038.1787
				xmax = 1038.2828
				text = ""
			intervals [3170]:
				xmin = 1038.2828
				xmax = 1038.6328
				text = "people"
			intervals [3171]:
				xmin = 1038.6328
				xmax = 1038.9528
				text = "my"
			intervals [3172]:
				xmin = 1038.9528
				xmax = 1039.3928
				text = "age"
			intervals [3173]:
				xmin = 1039.3928
				xmax = 1040.0756
				text = ""
			intervals [3174]:
				xmin = 1040.0756
				xmax = 1040.2556
				text = "you"
			intervals [3175]:
				xmin = 1040.2556
				xmax = 1040.5456
				text = "know"
			intervals [3176]:
				xmin = 1040.5456
				xmax = 1040.9756
				text = "so"
			intervals [3177]:
				xmin = 1040.9756
				xmax = 1041.7312
				text = ""
			intervals [3178]:
				xmin = 1041.7312
				xmax = 1041.9212
				text = "an"
			intervals [3179]:
				xmin = 1041.9212
				xmax = 1042.1312
				text = "and"
			intervals [3180]:
				xmin = 1042.1312
				xmax = 1042.3312
				text = "they"
			intervals [3181]:
				xmin = 1042.3312
				xmax = 1042.5612
				text = "love"
			intervals [3182]:
				xmin = 1042.5612
				xmax = 1042.6812
				text = "me"
			intervals [3183]:
				xmin = 1042.6812
				xmax = 1042.8112
				text = "at"
			intervals [3184]:
				xmin = 1042.8112
				xmax = 1042.9412
				text = "my"
			intervals [3185]:
				xmin = 1042.9412
				xmax = 1043.3812
				text = "church"
			intervals [3186]:
				xmin = 1043.3812
				xmax = 1043.5412
				text = "they"
			intervals [3187]:
				xmin = 1043.5412
				xmax = 1043.7512
				text = "say"
			intervals [3188]:
				xmin = 1043.7512
				xmax = 1043.8912
				text = "that"
			intervals [3189]:
				xmin = 1043.8912
				xmax = 1044.0312
				text = "i'm"
			intervals [3190]:
				xmin = 1044.0312
				xmax = 1044.0612
				text = ""
			intervals [3191]:
				xmin = 1044.0612
				xmax = 1044.3912
				text = "very"
			intervals [3192]:
				xmin = 1044.3912
				xmax = 1044.9012
				text = "helpful"
			intervals [3193]:
				xmin = 1044.9012
				xmax = 1045.0012
				text = "i"
			intervals [3194]:
				xmin = 1045.0012
				xmax = 1045.2212
				text = "help"
			intervals [3195]:
				xmin = 1045.2212
				xmax = 1045.3212
				text = "'em"
			intervals [3196]:
				xmin = 1045.3212
				xmax = 1045.4212
				text = "in"
			intervals [3197]:
				xmin = 1045.4212
				xmax = 1045.5112
				text = "the"
			intervals [3198]:
				xmin = 1045.5112
				xmax = 1046.1612
				text = "kitchen"
			intervals [3199]:
				xmin = 1046.1612
				xmax = 1046.5107
				text = ""
			intervals [3200]:
				xmin = 1046.5107
				xmax = 1046.6907
				text = "you"
			intervals [3201]:
				xmin = 1046.6907
				xmax = 1046.8807
				text = "know"
			intervals [3202]:
				xmin = 1046.8807
				xmax = 1047.3807
				text = "sometime"
			intervals [3203]:
				xmin = 1047.3807
				xmax = 1047.4807
				text = "i"
			intervals [3204]:
				xmin = 1047.4807
				xmax = 1048.1107
				text = "mentor"
			intervals [3205]:
				xmin = 1048.1107
				xmax = 1048.8107
				text = "kids"
			intervals [3206]:
				xmin = 1048.8107
				xmax = 1049.1834
				text = ""
			intervals [3207]:
				xmin = 1049.1834
				xmax = 1049.3934
				text = "at"
			intervals [3208]:
				xmin = 1049.3934
				xmax = 1049.4734
				text = "the"
			intervals [3209]:
				xmin = 1049.4734
				xmax = 1050.0234
				text = "church"
			intervals [3210]:
				xmin = 1050.0234
				xmax = 1050.4313
				text = ""
			intervals [3211]:
				xmin = 1050.4313
				xmax = 1050.5613
				text = "you"
			intervals [3212]:
				xmin = 1050.5613
				xmax = 1050.7013
				text = "know"
			intervals [3213]:
				xmin = 1050.7013
				xmax = 1050.8313
				text = "i"
			intervals [3214]:
				xmin = 1050.8313
				xmax = 1050.9613
				text = "can"
			intervals [3215]:
				xmin = 1050.9613
				xmax = 1051.1913
				text = "sit"
			intervals [3216]:
				xmin = 1051.1913
				xmax = 1051.5013
				text = "down"
			intervals [3217]:
				xmin = 1051.5013
				xmax = 1051.6013
				text = "and"
			intervals [3218]:
				xmin = 1051.6013
				xmax = 1051.7913
				text = "let"
			intervals [3219]:
				xmin = 1051.7913
				xmax = 1051.9313
				text = "'em"
			intervals [3220]:
				xmin = 1051.9313
				xmax = 1052.2613
				text = "know"
			intervals [3221]:
				xmin = 1052.2613
				xmax = 1052.4113
				text = "you"
			intervals [3222]:
				xmin = 1052.4113
				xmax = 1052.6713
				text = "know"
			intervals [3223]:
				xmin = 1052.6713
				xmax = 1052.9813
				text = "some"
			intervals [3224]:
				xmin = 1052.9813
				xmax = 1053.3113
				text = "things"
			intervals [3225]:
				xmin = 1053.3113
				xmax = 1053.4913
				text = "that"
			intervals [3226]:
				xmin = 1053.4913
				xmax = 1053.6213
				text = "i"
			intervals [3227]:
				xmin = 1053.6213
				xmax = 1053.9213
				text = "been"
			intervals [3228]:
				xmin = 1053.9213
				xmax = 1054.3113
				text = "through"
			intervals [3229]:
				xmin = 1054.3113
				xmax = 1054.5513
				text = "and"
			intervals [3230]:
				xmin = 1054.5513
				xmax = 1056.5142
				text = ""
			intervals [3231]:
				xmin = 1056.5142
				xmax = 1056.6542
				text = "it"
			intervals [3232]:
				xmin = 1056.6542
				xmax = 1056.7042
				text = "s"
			intervals [3233]:
				xmin = 1056.7042
				xmax = 1056.9842
				text = "not"
			intervals [3234]:
				xmin = 1056.9842
				xmax = 1057.3342
				text = "good"
			intervals [3235]:
				xmin = 1057.3342
				xmax = 1057.5042
				text = "for"
			intervals [3236]:
				xmin = 1057.5042
				xmax = 1057.7242
				text = "you"
			intervals [3237]:
				xmin = 1057.7242
				xmax = 1057.8342
				text = "to"
			intervals [3238]:
				xmin = 1057.8342
				xmax = 1058.2342
				text = "wanna"
			intervals [3239]:
				xmin = 1058.2342
				xmax = 1058.2927
				text = ""
			intervals [3240]:
				xmin = 1058.2927
				xmax = 1058.4227
				text = "you"
			intervals [3241]:
				xmin = 1058.4227
				xmax = 1058.5627
				text = "know"
			intervals [3242]:
				xmin = 1058.5627
				xmax = 1058.9027
				text = "just"
			intervals [3243]:
				xmin = 1058.9027
				xmax = 1059.0527
				text = "two"
			intervals [3244]:
				xmin = 1059.0527
				xmax = 1059.3627
				text = "weeks"
			intervals [3245]:
				xmin = 1059.3627
				xmax = 1059.6427
				text = "ago"
			intervals [3246]:
				xmin = 1059.6427
				xmax = 1059.8327
				text = "when"
			intervals [3247]:
				xmin = 1059.8327
				xmax = 1059.8827
				text = "i"
			intervals [3248]:
				xmin = 1059.8827
				xmax = 1060.0427
				text = "went"
			intervals [3249]:
				xmin = 1060.0427
				xmax = 1060.1327
				text = "to"
			intervals [3250]:
				xmin = 1060.1327
				xmax = 1060.4527
				text = "church"
			intervals [3251]:
				xmin = 1060.4527
				xmax = 1060.5827
				text = "and"
			intervals [3252]:
				xmin = 1060.5827
				xmax = 1060.6727
				text = "i"
			intervals [3253]:
				xmin = 1060.6727
				xmax = 1061.0377
				text = ""
			intervals [3254]:
				xmin = 1061.0377
				xmax = 1061.1377
				text = "i"
			intervals [3255]:
				xmin = 1061.1377
				xmax = 1061.3977
				text = "saw"
			intervals [3256]:
				xmin = 1061.3977
				xmax = 1061.5977
				text = "this"
			intervals [3257]:
				xmin = 1061.5977
				xmax = 1061.8577
				text = "young"
			intervals [3258]:
				xmin = 1061.8577
				xmax = 1062.2777
				text = "girl"
			intervals [3259]:
				xmin = 1062.2777
				xmax = 1062.7853
				text = ""
			intervals [3260]:
				xmin = 1062.7853
				xmax = 1063.1353
				text = "and"
			intervals [3261]:
				xmin = 1063.1353
				xmax = 1063.2267
				text = ""
			intervals [3262]:
				xmin = 1063.2267
				xmax = 1063.4267
				text = "this"
			intervals [3263]:
				xmin = 1063.4267
				xmax = 1063.6967
				text = "young"
			intervals [3264]:
				xmin = 1063.6967
				xmax = 1064.0867
				text = "guy"
			intervals [3265]:
				xmin = 1064.0867
				xmax = 1064.2167
				text = "h"
			intervals [3266]:
				xmin = 1064.2167
				xmax = 1064.3467
				text = "and"
			intervals [3267]:
				xmin = 1064.3467
				xmax = 1064.4167
				text = "you"
			intervals [3268]:
				xmin = 1064.4167
				xmax = 1064.6367
				text = "know"
			intervals [3269]:
				xmin = 1064.6367
				xmax = 1064.7067
				text = "i"
			intervals [3270]:
				xmin = 1064.7067
				xmax = 1064.8967
				text = "mean"
			intervals [3271]:
				xmin = 1064.8967
				xmax = 1065.0467
				text = "they"
			intervals [3272]:
				xmin = 1065.0467
				xmax = 1065.1824
				text = ""
			intervals [3273]:
				xmin = 1065.1824
				xmax = 1065.4624
				text = "coming"
			intervals [3274]:
				xmin = 1065.4624
				xmax = 1065.6024
				text = "out"
			intervals [3275]:
				xmin = 1065.6024
				xmax = 1065.6924
				text = "of"
			intervals [3276]:
				xmin = 1065.6924
				xmax = 1066.1924
				text = "church"
			intervals [3277]:
				xmin = 1066.1924
				xmax = 1066.2224
				text = ""
			intervals [3278]:
				xmin = 1066.2224
				xmax = 1066.4724
				text = "and"
			intervals [3279]:
				xmin = 1066.4724
				xmax = 1066.5024
				text = "i"
			intervals [3280]:
				xmin = 1066.5024
				xmax = 1066.6724
				text = "mean"
			intervals [3281]:
				xmin = 1066.6724
				xmax = 1066.8124
				text = "he"
			intervals [3282]:
				xmin = 1066.8124
				xmax = 1067.0324
				text = "got"
			intervals [3283]:
				xmin = 1067.0324
				xmax = 1067.2024
				text = "her"
			intervals [3284]:
				xmin = 1067.2024
				xmax = 1067.5324
				text = "all"
			intervals [3285]:
				xmin = 1067.5324
				xmax = 1067.6924
				text = "up"
			intervals [3286]:
				xmin = 1067.6924
				xmax = 1068.0324
				text = "against"
			intervals [3287]:
				xmin = 1068.0324
				xmax = 1068.1124
				text = "the"
			intervals [3288]:
				xmin = 1068.1124
				xmax = 1068.6624
				text = "wall"
			intervals [3289]:
				xmin = 1068.6624
				xmax = 1068.7424
				text = "in"
			intervals [3290]:
				xmin = 1068.7424
				xmax = 1068.8424
				text = "the"
			intervals [3291]:
				xmin = 1068.8424
				xmax = 1069.5224
				text = "corner"
			intervals [3292]:
				xmin = 1069.5224
				xmax = 1069.5824
				text = "and"
			intervals [3293]:
				xmin = 1069.5824
				xmax = 1069.7224
				text = "you"
			intervals [3294]:
				xmin = 1069.7224
				xmax = 1069.9324
				text = "know"
			intervals [3295]:
				xmin = 1069.9324
				xmax = 1070.0724
				text = "and"
			intervals [3296]:
				xmin = 1070.0724
				xmax = 1070.2324
				text = "i"
			intervals [3297]:
				xmin = 1070.2324
				xmax = 1070.7411
				text = ""
			intervals [3298]:
				xmin = 1070.7411
				xmax = 1070.9211
				text = "i"
			intervals [3299]:
				xmin = 1070.9211
				xmax = 1071.1911
				text = "just"
			intervals [3300]:
				xmin = 1071.1911
				xmax = 1071.5011
				text = "tapped"
			intervals [3301]:
				xmin = 1071.5011
				xmax = 1071.6311
				text = "her"
			intervals [3302]:
				xmin = 1071.6311
				xmax = 1071.7311
				text = "on"
			intervals [3303]:
				xmin = 1071.7311
				xmax = 1071.8011
				text = "the"
			intervals [3304]:
				xmin = 1071.8011
				xmax = 1072.1911
				text = "shoulder"
			intervals [3305]:
				xmin = 1072.1911
				xmax = 1072.3111
				text = "and"
			intervals [3306]:
				xmin = 1072.3111
				xmax = 1072.3711
				text = "i"
			intervals [3307]:
				xmin = 1072.3711
				xmax = 1072.5811
				text = "said"
			intervals [3308]:
				xmin = 1072.5811
				xmax = 1072.7011
				text = "can"
			intervals [3309]:
				xmin = 1072.7011
				xmax = 1072.7911
				text = "i"
			intervals [3310]:
				xmin = 1072.7911
				xmax = 1072.8311
				text = ""
			intervals [3311]:
				xmin = 1072.8311
				xmax = 1073.1311
				text = "talk"
			intervals [3312]:
				xmin = 1073.1311
				xmax = 1073.2611
				text = "to"
			intervals [3313]:
				xmin = 1073.2611
				xmax = 1073.2911
				text = ""
			intervals [3314]:
				xmin = 1073.2911
				xmax = 1073.3511
				text = "you"
			intervals [3315]:
				xmin = 1073.3511
				xmax = 1073.5411
				text = "for"
			intervals [3316]:
				xmin = 1073.5411
				xmax = 1073.5711
				text = "a"
			intervals [3317]:
				xmin = 1073.5711
				xmax = 1073.7611
				text = "minute"
			intervals [3318]:
				xmin = 1073.7611
				xmax = 1073.9411
				text = "and"
			intervals [3319]:
				xmin = 1073.9411
				xmax = 1073.9711
				text = ""
			intervals [3320]:
				xmin = 1073.9711
				xmax = 1074.2311
				text = "she"
			intervals [3321]:
				xmin = 1074.2311
				xmax = 1074.5211
				text = "said"
			intervals [3322]:
				xmin = 1074.5211
				xmax = 1074.5511
				text = ""
			intervals [3323]:
				xmin = 1074.5511
				xmax = 1074.7411
				text = "oh"
			intervals [3324]:
				xmin = 1074.7411
				xmax = 1074.9611
				text = "yeah"
			intervals [3325]:
				xmin = 1074.9611
				xmax = 1074.9911
				text = ""
			intervals [3326]:
				xmin = 1074.9911
				xmax = 1075.8211
				text = "rdx"
			intervals [3327]:
				xmin = 1075.8211
				xmax = 1076.2524
				text = ""
			intervals [3328]:
				xmin = 1076.2524
				xmax = 1076.3524
				text = "and"
			intervals [3329]:
				xmin = 1076.3524
				xmax = 1076.4624
				text = "i"
			intervals [3330]:
				xmin = 1076.4624
				xmax = 1076.7424
				text = "said"
			intervals [3331]:
				xmin = 1076.7424
				xmax = 1076.7924
				text = ""
			intervals [3332]:
				xmin = 1076.7924
				xmax = 1076.9424
				text = "what"
			intervals [3333]:
				xmin = 1076.9424
				xmax = 1077.0724
				text = "you're"
			intervals [3334]:
				xmin = 1077.0724
				xmax = 1077.1024
				text = ""
			intervals [3335]:
				xmin = 1077.1024
				xmax = 1077.3724
				text = "doing"
			intervals [3336]:
				xmin = 1077.3724
				xmax = 1077.4024
				text = ""
			intervals [3337]:
				xmin = 1077.4024
				xmax = 1077.4624
				text = "is"
			intervals [3338]:
				xmin = 1077.4624
				xmax = 1077.5524
				text = ""
			intervals [3339]:
				xmin = 1077.5524
				xmax = 1077.7124
				text = "not"
			intervals [3340]:
				xmin = 1077.7124
				xmax = 1077.8024
				text = ""
			intervals [3341]:
				xmin = 1077.8024
				xmax = 1078.0624
				text = "good"
			intervals [3342]:
				xmin = 1078.0624
				xmax = 1078.9931
				text = ""
			intervals [3343]:
				xmin = 1078.9931
				xmax = 1079.0231
				text = "i"
			intervals [3344]:
				xmin = 1079.0231
				xmax = 1079.0531
				text = ""
			intervals [3345]:
				xmin = 1079.0531
				xmax = 1079.2831
				text = "said"
			intervals [3346]:
				xmin = 1079.2831
				xmax = 1079.3131
				text = ""
			intervals [3347]:
				xmin = 1079.3131
				xmax = 1079.3831
				text = "it"
			intervals [3348]:
				xmin = 1079.3831
				xmax = 1079.4731
				text = "s"
			intervals [3349]:
				xmin = 1079.4731
				xmax = 1079.6131
				text = "not"
			intervals [3350]:
				xmin = 1079.6131
				xmax = 1079.6931
				text = ""
			intervals [3351]:
				xmin = 1079.6931
				xmax = 1079.8231
				text = "good"
			intervals [3352]:
				xmin = 1079.8231
				xmax = 1079.8631
				text = ""
			intervals [3353]:
				xmin = 1079.8631
				xmax = 1079.9231
				text = "at"
			intervals [3354]:
				xmin = 1079.9231
				xmax = 1079.9631
				text = ""
			intervals [3355]:
				xmin = 1079.9631
				xmax = 1080.2931
				text = "all"
			intervals [3356]:
				xmin = 1080.2931
				xmax = 1080.4858
				text = ""
			intervals [3357]:
				xmin = 1080.4858
				xmax = 1080.5258
				text = "i"
			intervals [3358]:
				xmin = 1080.5258
				xmax = 1080.5558
				text = ""
			intervals [3359]:
				xmin = 1080.5558
				xmax = 1080.7358
				text = "say"
			intervals [3360]:
				xmin = 1080.7358
				xmax = 1080.8258
				text = ""
			intervals [3361]:
				xmin = 1080.8258
				xmax = 1081.2358
				text = "because"
			intervals [3362]:
				xmin = 1081.2358
				xmax = 1081.2658
				text = ""
			intervals [3363]:
				xmin = 1081.2658
				xmax = 1081.3958
				text = "if"
			intervals [3364]:
				xmin = 1081.3958
				xmax = 1081.4258
				text = ""
			intervals [3365]:
				xmin = 1081.4258
				xmax = 1081.4958
				text = "you"
			intervals [3366]:
				xmin = 1081.4958
				xmax = 1081.5558
				text = ""
			intervals [3367]:
				xmin = 1081.5558
				xmax = 1081.6958
				text = "get"
			intervals [3368]:
				xmin = 1081.6958
				xmax = 1081.7658
				text = ""
			intervals [3369]:
				xmin = 1081.7658
				xmax = 1082.2758
				text = "pregnant"
			intervals [3370]:
				xmin = 1082.2758
				xmax = 1083.0123
				text = ""
			intervals [3371]:
				xmin = 1083.0123
				xmax = 1083.1723
				text = "then"
			intervals [3372]:
				xmin = 1083.1723
				xmax = 1083.2723
				text = "you"
			intervals [3373]:
				xmin = 1083.2723
				xmax = 1083.3223
				text = ""
			intervals [3374]:
				xmin = 1083.3223
				xmax = 1083.6123
				text = "putting"
			intervals [3375]:
				xmin = 1083.6123
				xmax = 1083.7423
				text = "all"
			intervals [3376]:
				xmin = 1083.7423
				xmax = 1083.7723
				text = ""
			intervals [3377]:
				xmin = 1083.7723
				xmax = 1083.9223
				text = "that"
			intervals [3378]:
				xmin = 1083.9223
				xmax = 1083.9623
				text = ""
			intervals [3379]:
				xmin = 1083.9623
				xmax = 1084.8723
				text = "responsibility"
			intervals [3380]:
				xmin = 1084.8723
				xmax = 1084.9023
				text = ""
			intervals [3381]:
				xmin = 1084.9023
				xmax = 1085.0823
				text = "on"
			intervals [3382]:
				xmin = 1085.0823
				xmax = 1085.1123
				text = ""
			intervals [3383]:
				xmin = 1085.1123
				xmax = 1085.2323
				text = "your"
			intervals [3384]:
				xmin = 1085.2323
				xmax = 1085.4023
				text = "mother"
			intervals [3385]:
				xmin = 1085.4023
				xmax = 1086.2032
				text = ""
			intervals [3386]:
				xmin = 1086.2032
				xmax = 1086.3232
				text = "it"
			intervals [3387]:
				xmin = 1086.3232
				xmax = 1086.4232
				text = "s"
			intervals [3388]:
				xmin = 1086.4232
				xmax = 1086.7532
				text = "nothing"
			intervals [3389]:
				xmin = 1086.7532
				xmax = 1086.9232
				text = "that"
			intervals [3390]:
				xmin = 1086.9232
				xmax = 1087.1432
				text = "you"
			intervals [3391]:
				xmin = 1087.1432
				xmax = 1087.3732
				text = "gonna"
			intervals [3392]:
				xmin = 1087.3732
				xmax = 1087.5432
				text = "be"
			intervals [3393]:
				xmin = 1087.5432
				xmax = 1087.7132
				text = "able"
			intervals [3394]:
				xmin = 1087.7132
				xmax = 1087.8032
				text = "to"
			intervals [3395]:
				xmin = 1087.8032
				xmax = 1088.0332
				text = "do"
			intervals [3396]:
				xmin = 1088.0332
				xmax = 1088.3832
				text = "because"
			intervals [3397]:
				xmin = 1088.3832
				xmax = 1088.5432
				text = "you"
			intervals [3398]:
				xmin = 1088.5432
				xmax = 1088.6132
				text = "a"
			intervals [3399]:
				xmin = 1088.6132
				xmax = 1088.9632
				text = "kid"
			intervals [3400]:
				xmin = 1088.9632
				xmax = 1089.4732
				text = "yourself"
			intervals [3401]:
				xmin = 1089.4732
				xmax = 1090.0197
				text = ""
			intervals [3402]:
				xmin = 1090.0197
				xmax = 1090.2197
				text = "and"
			intervals [3403]:
				xmin = 1090.2197
				xmax = 1090.4297
				text = "don't"
			intervals [3404]:
				xmin = 1090.4297
				xmax = 1090.6597
				text = "let"
			intervals [3405]:
				xmin = 1090.6597
				xmax = 1090.9097
				text = "no"
			intervals [3406]:
				xmin = 1090.9097
				xmax = 1091.3497
				text = "boy"
			intervals [3407]:
				xmin = 1091.3497
				xmax = 1091.4197
				text = ""
			intervals [3408]:
				xmin = 1091.4197
				xmax = 1091.7997
				text = "talk"
			intervals [3409]:
				xmin = 1091.7997
				xmax = 1091.9497
				text = "you"
			intervals [3410]:
				xmin = 1091.9497
				xmax = 1091.9797
				text = ""
			intervals [3411]:
				xmin = 1091.9797
				xmax = 1092.3097
				text = "into"
			intervals [3412]:
				xmin = 1092.3097
				xmax = 1092.8097
				text = "doing"
			intervals [3413]:
				xmin = 1092.8097
				xmax = 1093.2097
				text = "nothing"
			intervals [3414]:
				xmin = 1093.2097
				xmax = 1093.2697
				text = ""
			intervals [3415]:
				xmin = 1093.2697
				xmax = 1093.4597
				text = "that"
			intervals [3416]:
				xmin = 1093.4597
				xmax = 1093.6897
				text = "you're"
			intervals [3417]:
				xmin = 1093.6897
				xmax = 1093.9097
				text = "not"
			intervals [3418]:
				xmin = 1093.9097
				xmax = 1093.9597
				text = ""
			intervals [3419]:
				xmin = 1093.9597
				xmax = 1094.3297
				text = "ready"
			intervals [3420]:
				xmin = 1094.3297
				xmax = 1094.4351
				text = ""
			intervals [3421]:
				xmin = 1094.4351
				xmax = 1094.5751
				text = "to"
			intervals [3422]:
				xmin = 1094.5751
				xmax = 1094.7851
				text = "do"
			intervals [3423]:
				xmin = 1094.7851
				xmax = 1095.5584
				text = ""
			intervals [3424]:
				xmin = 1095.5584
				xmax = 1095.7984
				text = "if"
			intervals [3425]:
				xmin = 1095.7984
				xmax = 1096.0184
				text = "he"
			intervals [3426]:
				xmin = 1096.0184
				xmax = 1096.3584
				text = "don't"
			intervals [3427]:
				xmin = 1096.3584
				xmax = 1096.7384
				text = "like"
			intervals [3428]:
				xmin = 1096.7384
				xmax = 1096.9584
				text = "you"
			intervals [3429]:
				xmin = 1096.9584
				xmax = 1097.0284
				text = ""
			intervals [3430]:
				xmin = 1097.0284
				xmax = 1097.3184
				text = "he"
			intervals [3431]:
				xmin = 1097.3184
				xmax = 1097.7684
				text = "just"
			intervals [3432]:
				xmin = 1097.7684
				xmax = 1098.1684
				text = "don't"
			intervals [3433]:
				xmin = 1098.1684
				xmax = 1098.2084
				text = ""
			intervals [3434]:
				xmin = 1098.2084
				xmax = 1098.6584
				text = "like"
			intervals [3435]:
				xmin = 1098.6584
				xmax = 1098.8384
				text = "you"
			intervals [3436]:
				xmin = 1098.8384
				xmax = 1099.7731
				text = ""
			intervals [3437]:
				xmin = 1099.7731
				xmax = 1099.9131
				text = "and"
			intervals [3438]:
				xmin = 1099.9131
				xmax = 1100.1231
				text = "she"
			intervals [3439]:
				xmin = 1100.1231
				xmax = 1100.3031
				text = "was"
			intervals [3440]:
				xmin = 1100.3031
				xmax = 1100.5131
				text = "like"
			intervals [3441]:
				xmin = 1100.5131
				xmax = 1100.6092
				text = ""
			intervals [3442]:
				xmin = 1100.6092
				xmax = 1100.9592
				text = "yes"
			intervals [3443]:
				xmin = 1100.9592
				xmax = 1100.9892
				text = ""
			intervals [3444]:
				xmin = 1100.9892
				xmax = 1101.4192
				text = "ma'am"
			intervals [3445]:
				xmin = 1101.4192
				xmax = 1101.4692
				text = ""
			intervals [3446]:
				xmin = 1101.4692
				xmax = 1101.5992
				text = "and"
			intervals [3447]:
				xmin = 1101.5992
				xmax = 1101.8192
				text = "she"
			intervals [3448]:
				xmin = 1101.8192
				xmax = 1102.0192
				text = "went"
			intervals [3449]:
				xmin = 1102.0192
				xmax = 1102.2292
				text = "back"
			intervals [3450]:
				xmin = 1102.2292
				xmax = 1102.3692
				text = "into"
			intervals [3451]:
				xmin = 1102.3692
				xmax = 1102.7492
				text = "church"
			intervals [3452]:
				xmin = 1102.7492
				xmax = 1102.8592
				text = "and"
			intervals [3453]:
				xmin = 1102.8592
				xmax = 1103.0292
				text = "that"
			intervals [3454]:
				xmin = 1103.0292
				xmax = 1103.1492
				text = "and"
			intervals [3455]:
				xmin = 1103.1492
				xmax = 1103.2592
				text = "you"
			intervals [3456]:
				xmin = 1103.2592
				xmax = 1103.4192
				text = "know"
			intervals [3457]:
				xmin = 1103.4192
				xmax = 1103.5292
				text = "and"
			intervals [3458]:
				xmin = 1103.5292
				xmax = 1103.6892
				text = "i"
			intervals [3459]:
				xmin = 1103.6892
				xmax = 1104.0625
				text = ""
			intervals [3460]:
				xmin = 1104.0625
				xmax = 1104.4125
				text = "i"
			intervals [3461]:
				xmin = 1104.4125
				xmax = 1104.4725
				text = "i"
			intervals [3462]:
				xmin = 1104.4725
				xmax = 1104.6925
				text = "see"
			intervals [3463]:
				xmin = 1104.6925
				xmax = 1104.7625
				text = "a"
			intervals [3464]:
				xmin = 1104.7625
				xmax = 1104.9925
				text = "lot"
			intervals [3465]:
				xmin = 1104.9925
				xmax = 1105.0525
				text = "of"
			intervals [3466]:
				xmin = 1105.0525
				xmax = 1105.2825
				text = "young"
			intervals [3467]:
				xmin = 1105.2825
				xmax = 1105.5825
				text = "girls"
			intervals [3468]:
				xmin = 1105.5825
				xmax = 1105.7025
				text = "i"
			intervals [3469]:
				xmin = 1105.7025
				xmax = 1105.9725
				text = "just"
			intervals [3470]:
				xmin = 1105.9725
				xmax = 1106.1288
				text = ""
			intervals [3471]:
				xmin = 1106.1288
				xmax = 1106.4588
				text = "walk"
			intervals [3472]:
				xmin = 1106.4588
				xmax = 1106.6388
				text = "up"
			intervals [3473]:
				xmin = 1106.6388
				xmax = 1106.7388
				text = "and"
			intervals [3474]:
				xmin = 1106.7388
				xmax = 1107.0688
				text = "tell"
			intervals [3475]:
				xmin = 1107.0688
				xmax = 1107.1788
				text = "'em"
			intervals [3476]:
				xmin = 1107.1788
				xmax = 1107.5788
				text = "because"
			intervals [3477]:
				xmin = 1107.5788
				xmax = 1107.6388
				text = "i"
			intervals [3478]:
				xmin = 1107.6388
				xmax = 1107.8488
				text = "mean"
			intervals [3479]:
				xmin = 1107.8488
				xmax = 1107.9488
				text = "i"
			intervals [3480]:
				xmin = 1107.9488
				xmax = 1108.0288
				text = "d"
			intervals [3481]:
				xmin = 1108.0288
				xmax = 1108.2788
				text = "rather"
			intervals [3482]:
				xmin = 1108.2788
				xmax = 1108.5388
				text = "tell"
			intervals [3483]:
				xmin = 1108.5388
				xmax = 1108.7088
				text = "you"
			intervals [3484]:
				xmin = 1108.7088
				xmax = 1109.1288
				text = "now"
			intervals [3485]:
				xmin = 1109.1288
				xmax = 1109.5097
				text = ""
			intervals [3486]:
				xmin = 1109.5097
				xmax = 1109.5997
				text = "in"
			intervals [3487]:
				xmin = 1109.5997
				xmax = 1109.9097
				text = "case"
			intervals [3488]:
				xmin = 1109.9097
				xmax = 1109.9997
				text = "you're"
			intervals [3489]:
				xmin = 1109.9997
				xmax = 1110.2197
				text = "not"
			intervals [3490]:
				xmin = 1110.2197
				xmax = 1110.4897
				text = "getting"
			intervals [3491]:
				xmin = 1110.4897
				xmax = 1110.5797
				text = "it"
			intervals [3492]:
				xmin = 1110.5797
				xmax = 1110.7897
				text = "from"
			intervals [3493]:
				xmin = 1110.7897
				xmax = 1111.2097
				text = "home"
			intervals [3494]:
				xmin = 1111.2097
				xmax = 1111.9543
				text = ""
			intervals [3495]:
				xmin = 1111.9543
				xmax = 1112.1743
				text = "for"
			intervals [3496]:
				xmin = 1112.1743
				xmax = 1112.3543
				text = "me"
			intervals [3497]:
				xmin = 1112.3543
				xmax = 1112.4443
				text = "to"
			intervals [3498]:
				xmin = 1112.4443
				xmax = 1112.7543
				text = "see"
			intervals [3499]:
				xmin = 1112.7543
				xmax = 1112.9543
				text = "you"
			intervals [3500]:
				xmin = 1112.9543
				xmax = 1113.0943
				text = "in"
			intervals [3501]:
				xmin = 1113.0943
				xmax = 1113.5343
				text = "another"
			intervals [3502]:
				xmin = 1113.5343
				xmax = 1113.6012
				text = ""
			intervals [3503]:
				xmin = 1113.6012
				xmax = 1114.0212
				text = "nine"
			intervals [3504]:
				xmin = 1114.0212
				xmax = 1114.3412
				text = "months"
			intervals [3505]:
				xmin = 1114.3412
				xmax = 1114.4912
				text = "and"
			intervals [3506]:
				xmin = 1114.4912
				xmax = 1114.6312
				text = "you"
			intervals [3507]:
				xmin = 1114.6312
				xmax = 1114.8312
				text = "got"
			intervals [3508]:
				xmin = 1114.8312
				xmax = 1114.9112
				text = "a"
			intervals [3509]:
				xmin = 1114.9112
				xmax = 1115.3112
				text = "baby"
			intervals [3510]:
				xmin = 1115.3112
				xmax = 1115.5312
				text = "talking"
			intervals [3511]:
				xmin = 1115.5312
				xmax = 1115.7412
				text = "about"
			intervals [3512]:
				xmin = 1115.7412
				xmax = 1115.9012
				text = "you"
			intervals [3513]:
				xmin = 1115.9012
				xmax = 1116.1012
				text = "need"
			intervals [3514]:
				xmin = 1116.1012
				xmax = 1116.4212
				text = "help"
			intervals [3515]:
				xmin = 1116.4212
				xmax = 1126.151
				text = ""
			intervals [3516]:
				xmin = 1126.151
				xmax = 1126.721
				text = "mm-hm"
			intervals [3517]:
				xmin = 1126.721
				xmax = 1129.6421
				text = ""
			intervals [3518]:
				xmin = 1129.6421
				xmax = 1129.8821
				text = "keep"
			intervals [3519]:
				xmin = 1129.8821
				xmax = 1130.0121
				text = "your"
			intervals [3520]:
				xmin = 1130.0121
				xmax = 1130.3021
				text = "mouth"
			intervals [3521]:
				xmin = 1130.3021
				xmax = 1130.7021
				text = "closed"
			intervals [3522]:
				xmin = 1130.7021
				xmax = 1130.7921
				text = "and"
			intervals [3523]:
				xmin = 1130.7921
				xmax = 1131.1721
				text = "listen"
			intervals [3524]:
				xmin = 1131.1721
				xmax = 1133.8128
				text = ""
			intervals [3525]:
				xmin = 1133.8128
				xmax = 1133.9028
				text = "<unk>"
			intervals [3526]:
				xmin = 1133.9028
				xmax = 1134.1449
				text = ""
			intervals [3527]:
				xmin = 1134.1449
				xmax = 1134.5249
				text = "because"
			intervals [3528]:
				xmin = 1134.5249
				xmax = 1134.5849
				text = "a"
			intervals [3529]:
				xmin = 1134.5849
				xmax = 1134.8349
				text = "lot"
			intervals [3530]:
				xmin = 1134.8349
				xmax = 1134.9349
				text = "of"
			intervals [3531]:
				xmin = 1134.9349
				xmax = 1135.1849
				text = "young"
			intervals [3532]:
				xmin = 1135.1849
				xmax = 1135.5049
				text = "people"
			intervals [3533]:
				xmin = 1135.5049
				xmax = 1135.7049
				text = "don't"
			intervals [3534]:
				xmin = 1135.7049
				xmax = 1136.0849
				text = "listen"
			intervals [3535]:
				xmin = 1136.0849
				xmax = 1137.3892
				text = ""
			intervals [3536]:
				xmin = 1137.3892
				xmax = 1137.4192
				text = "a"
			intervals [3537]:
				xmin = 1137.4192
				xmax = 1137.4492
				text = ""
			intervals [3538]:
				xmin = 1137.4492
				xmax = 1137.6592
				text = "lot"
			intervals [3539]:
				xmin = 1137.6592
				xmax = 1137.7192
				text = "of"
			intervals [3540]:
				xmin = 1137.7192
				xmax = 1137.9592
				text = "young"
			intervals [3541]:
				xmin = 1137.9592
				xmax = 1138.2092
				text = "people"
			intervals [3542]:
				xmin = 1138.2092
				xmax = 1138.3592
				text = "don't"
			intervals [3543]:
				xmin = 1138.3592
				xmax = 1138.6792
				text = "listen"
			intervals [3544]:
				xmin = 1138.6792
				xmax = 1138.8492
				text = "see"
			intervals [3545]:
				xmin = 1138.8492
				xmax = 1139.0192
				text = "they"
			intervals [3546]:
				xmin = 1139.0192
				xmax = 1139.2092
				text = "too"
			intervals [3547]:
				xmin = 1139.2092
				xmax = 1139.5092
				text = "busy"
			intervals [3548]:
				xmin = 1139.5092
				xmax = 1139.8692
				text = "telling"
			intervals [3549]:
				xmin = 1139.8692
				xmax = 1139.9392
				text = ""
			intervals [3550]:
				xmin = 1139.9392
				xmax = 1140.5792
				text = "us"
			intervals [3551]:
				xmin = 1140.5792
				xmax = 1141.3418
				text = ""
			intervals [3552]:
				xmin = 1141.3418
				xmax = 1141.7418
				text = "and"
			intervals [3553]:
				xmin = 1141.7418
				xmax = 1141.7964
				text = ""
			intervals [3554]:
				xmin = 1141.7964
				xmax = 1141.9664
				text = "they"
			intervals [3555]:
				xmin = 1141.9664
				xmax = 1142.3064
				text = "haven't"
			intervals [3556]:
				xmin = 1142.3064
				xmax = 1142.6964
				text = "been"
			intervals [3557]:
				xmin = 1142.6964
				xmax = 1142.8332
				text = ""
			intervals [3558]:
				xmin = 1142.8332
				xmax = 1143.3932
				text = "around"
			intervals [3559]:
				xmin = 1143.3932
				xmax = 1143.6732
				text = "long"
			intervals [3560]:
				xmin = 1143.6732
				xmax = 1144.2632
				text = "enough"
			intervals [3561]:
				xmin = 1144.2632
				xmax = 1144.5912
				text = ""
			intervals [3562]:
				xmin = 1144.5912
				xmax = 1144.7212
				text = "<unk>"
			intervals [3563]:
				xmin = 1144.7212
				xmax = 1144.8412
				text = "and"
			intervals [3564]:
				xmin = 1144.8412
				xmax = 1145.0312
				text = "like"
			intervals [3565]:
				xmin = 1145.0312
				xmax = 1145.0912
				text = "i"
			intervals [3566]:
				xmin = 1145.0912
				xmax = 1145.3612
				text = "tell"
			intervals [3567]:
				xmin = 1145.3612
				xmax = 1145.4912
				text = "my"
			intervals [3568]:
				xmin = 1145.4912
				xmax = 1145.9012
				text = "kids"
			intervals [3569]:
				xmin = 1145.9012
				xmax = 1145.9712
				text = "it"
			intervals [3570]:
				xmin = 1145.9712
				xmax = 1146.0312
				text = "s"
			intervals [3571]:
				xmin = 1146.0312
				xmax = 1146.3012
				text = "not"
			intervals [3572]:
				xmin = 1146.3012
				xmax = 1146.3312
				text = ""
			intervals [3573]:
				xmin = 1146.3312
				xmax = 1146.4912
				text = "that"
			intervals [3574]:
				xmin = 1146.4912
				xmax = 1146.6512
				text = "you"
			intervals [3575]:
				xmin = 1146.6512
				xmax = 1146.9312
				text = "can't"
			intervals [3576]:
				xmin = 1146.9312
				xmax = 1147.3112
				text = "tell"
			intervals [3577]:
				xmin = 1147.3112
				xmax = 1147.4412
				text = "me"
			intervals [3578]:
				xmin = 1147.4412
				xmax = 1147.8112
				text = "nothing"
			intervals [3579]:
				xmin = 1147.8112
				xmax = 1148.0712
				text = "let"
			intervals [3580]:
				xmin = 1148.0712
				xmax = 1148.1412
				text = "s"
			intervals [3581]:
				xmin = 1148.1412
				xmax = 1148.3612
				text = "not"
			intervals [3582]:
				xmin = 1148.3612
				xmax = 1148.3912
				text = ""
			intervals [3583]:
				xmin = 1148.3912
				xmax = 1148.4812
				text = "let"
			intervals [3584]:
				xmin = 1148.4812
				xmax = 1148.5712
				text = "s"
			intervals [3585]:
				xmin = 1148.5712
				xmax = 1148.7512
				text = "get"
			intervals [3586]:
				xmin = 1148.7512
				xmax = 1148.9012
				text = "that"
			intervals [3587]:
				xmin = 1148.9012
				xmax = 1149.2212
				text = "straight"
			intervals [3588]:
				xmin = 1149.2212
				xmax = 1149.5112
				text = "now"
			intervals [3589]:
				xmin = 1149.5112
				xmax = 1149.8378
				text = ""
			intervals [3590]:
				xmin = 1149.8378
				xmax = 1150.2478
				text = "because"
			intervals [3591]:
				xmin = 1150.2478
				xmax = 1150.4778
				text = "you"
			intervals [3592]:
				xmin = 1150.4778
				xmax = 1150.5978
				text = "can"
			intervals [3593]:
				xmin = 1150.5978
				xmax = 1150.9578
				text = "tell"
			intervals [3594]:
				xmin = 1150.9578
				xmax = 1151.1678
				text = "me"
			intervals [3595]:
				xmin = 1151.1678
				xmax = 1151.1978
				text = ""
			intervals [3596]:
				xmin = 1151.1978
				xmax = 1151.3678
				text = "a"
			intervals [3597]:
				xmin = 1151.3678
				xmax = 1151.6678
				text = "lot"
			intervals [3598]:
				xmin = 1151.6678
				xmax = 1151.6978
				text = ""
			intervals [3599]:
				xmin = 1151.6978
				xmax = 1152.0778
				text = "because"
			intervals [3600]:
				xmin = 1152.0778
				xmax = 1152.1478
				text = "it"
			intervals [3601]:
				xmin = 1152.1478
				xmax = 1152.5078
				text = "says"
			intervals [3602]:
				xmin = 1152.5078
				xmax = 1152.5878
				text = "in"
			intervals [3603]:
				xmin = 1152.5878
				xmax = 1152.6778
				text = "the"
			intervals [3604]:
				xmin = 1152.6778
				xmax = 1153.0778
				text = "word"
			intervals [3605]:
				xmin = 1153.0778
				xmax = 1153.2478
				text = "that"
			intervals [3606]:
				xmin = 1153.2478
				xmax = 1153.3678
				text = "you"
			intervals [3607]:
				xmin = 1153.3678
				xmax = 1153.6578
				text = "know"
			intervals [3608]:
				xmin = 1153.6578
				xmax = 1153.9225
				text = ""
			intervals [3609]:
				xmin = 1153.9225
				xmax = 1154.4725
				text = "kids"
			intervals [3610]:
				xmin = 1154.4725
				xmax = 1154.5515
				text = ""
			intervals [3611]:
				xmin = 1154.5515
				xmax = 1154.6715
				text = "you"
			intervals [3612]:
				xmin = 1154.6715
				xmax = 1154.9315
				text = "know"
			intervals [3613]:
				xmin = 1154.9315
				xmax = 1156.2869
				text = ""
			intervals [3614]:
				xmin = 1156.2869
				xmax = 1156.4469
				text = "that"
			intervals [3615]:
				xmin = 1156.4469
				xmax = 1156.5269
				text = "s"
			intervals [3616]:
				xmin = 1156.5269
				xmax = 1156.7869
				text = "right"
			intervals [3617]:
				xmin = 1156.7869
				xmax = 1157.0573
				text = ""
			intervals [3618]:
				xmin = 1157.0573
				xmax = 1157.2573
				text = "so"
			intervals [3619]:
				xmin = 1157.2573
				xmax = 1157.3573
				text = "y-"
			intervals [3620]:
				xmin = 1157.3573
				xmax = 1157.4473
				text = "it"
			intervals [3621]:
				xmin = 1157.4473
				xmax = 1157.5173
				text = "s"
			intervals [3622]:
				xmin = 1157.5173
				xmax = 1157.7573
				text = "not"
			intervals [3623]:
				xmin = 1157.7573
				xmax = 1157.9773
				text = "like"
			intervals [3624]:
				xmin = 1157.9773
				xmax = 1158.0073
				text = ""
			intervals [3625]:
				xmin = 1158.0073
				xmax = 1158.1573
				text = "you"
			intervals [3626]:
				xmin = 1158.1573
				xmax = 1158.4173
				text = "can't"
			intervals [3627]:
				xmin = 1158.4173
				xmax = 1158.7073
				text = "tell"
			intervals [3628]:
				xmin = 1158.7073
				xmax = 1158.8473
				text = "me"
			intervals [3629]:
				xmin = 1158.8473
				xmax = 1159.2073
				text = "nothing"
			intervals [3630]:
				xmin = 1159.2073
				xmax = 1159.3473
				text = "but"
			intervals [3631]:
				xmin = 1159.3473
				xmax = 1159.5573
				text = "if"
			intervals [3632]:
				xmin = 1159.5573
				xmax = 1159.7273
				text = "i'm"
			intervals [3633]:
				xmin = 1159.7273
				xmax = 1160.0973
				text = "telling"
			intervals [3634]:
				xmin = 1160.0973
				xmax = 1160.2173
				text = "you"
			intervals [3635]:
				xmin = 1160.2173
				xmax = 1160.5473
				text = "something"
			intervals [3636]:
				xmin = 1160.5473
				xmax = 1160.7373
				text = "that"
			intervals [3637]:
				xmin = 1160.7373
				xmax = 1160.8473
				text = "i"
			intervals [3638]:
				xmin = 1160.8473
				xmax = 1161.0473
				text = "done"
			intervals [3639]:
				xmin = 1161.0473
				xmax = 1161.3273
				text = "been"
			intervals [3640]:
				xmin = 1161.3273
				xmax = 1161.6673
				text = "through"
			intervals [3641]:
				xmin = 1161.6673
				xmax = 1161.9757
				text = ""
			intervals [3642]:
				xmin = 1161.9757
				xmax = 1162.1457
				text = "and"
			intervals [3643]:
				xmin = 1162.1457
				xmax = 1162.2857
				text = "i"
			intervals [3644]:
				xmin = 1162.2857
				xmax = 1162.5757
				text = "see"
			intervals [3645]:
				xmin = 1162.5757
				xmax = 1162.7557
				text = "that"
			intervals [3646]:
				xmin = 1162.7557
				xmax = 1162.9657
				text = "you"
			intervals [3647]:
				xmin = 1162.9657
				xmax = 1163.1563
				text = ""
			intervals [3648]:
				xmin = 1163.1563
				xmax = 1163.5463
				text = "heading"
			intervals [3649]:
				xmin = 1163.5463
				xmax = 1163.8163
				text = "down"
			intervals [3650]:
				xmin = 1163.8163
				xmax = 1163.9963
				text = "that"
			intervals [3651]:
				xmin = 1163.9963
				xmax = 1164.4863
				text = "road"
			intervals [3652]:
				xmin = 1164.4863
				xmax = 1164.859
				text = ""
			intervals [3653]:
				xmin = 1164.859
				xmax = 1165.369
				text = "sometime"
			intervals [3654]:
				xmin = 1165.369
				xmax = 1165.459
				text = "it"
			intervals [3655]:
				xmin = 1165.459
				xmax = 1165.559
				text = "it"
			intervals [3656]:
				xmin = 1165.559
				xmax = 1165.609
				text = "s"
			intervals [3657]:
				xmin = 1165.609
				xmax = 1165.869
				text = "just"
			intervals [3658]:
				xmin = 1165.869
				xmax = 1166.209
				text = "best"
			intervals [3659]:
				xmin = 1166.209
				xmax = 1166.469
				text = "to"
			intervals [3660]:
				xmin = 1166.469
				xmax = 1167.0694
				text = ""
			intervals [3661]:
				xmin = 1167.0694
				xmax = 1167.3294
				text = "keep"
			intervals [3662]:
				xmin = 1167.3294
				xmax = 1167.5894
				text = "this"
			intervals [3663]:
				xmin = 1167.5894
				xmax = 1168.1894
				text = "closed"
			intervals [3664]:
				xmin = 1168.1894
				xmax = 1168.276
				text = ""
			intervals [3665]:
				xmin = 1168.276
				xmax = 1168.536
				text = "and"
			intervals [3666]:
				xmin = 1168.536
				xmax = 1168.606
				text = "le"
			intervals [3667]:
				xmin = 1168.606
				xmax = 1168.656
				text = ""
			intervals [3668]:
				xmin = 1168.656
				xmax = 1168.886
				text = "and"
			intervals [3669]:
				xmin = 1168.886
				xmax = 1169.186
				text = "leave"
			intervals [3670]:
				xmin = 1169.186
				xmax = 1169.226
				text = ""
			intervals [3671]:
				xmin = 1169.226
				xmax = 1169.556
				text = "these"
			intervals [3672]:
				xmin = 1169.556
				xmax = 1169.586
				text = ""
			intervals [3673]:
				xmin = 1169.586
				xmax = 1169.956
				text = "open"
			intervals [3674]:
				xmin = 1169.956
				xmax = 1170.3998
				text = ""
			intervals [3675]:
				xmin = 1170.3998
				xmax = 1170.5598
				text = "and"
			intervals [3676]:
				xmin = 1170.5598
				xmax = 1170.7098
				text = "then"
			intervals [3677]:
				xmin = 1170.7098
				xmax = 1170.9298
				text = "that"
			intervals [3678]:
				xmin = 1170.9298
				xmax = 1171.3398
				text = "way"
			intervals [3679]:
				xmin = 1171.3398
				xmax = 1171.3698
				text = ""
			intervals [3680]:
				xmin = 1171.3698
				xmax = 1171.6598
				text = "you"
			intervals [3681]:
				xmin = 1171.6598
				xmax = 1171.9098
				text = "can"
			intervals [3682]:
				xmin = 1171.9098
				xmax = 1172.0698
				text = "you"
			intervals [3683]:
				xmin = 1172.0698
				xmax = 1172.3098
				text = "might"
			intervals [3684]:
				xmin = 1172.3098
				xmax = 1172.4498
				text = "not"
			intervals [3685]:
				xmin = 1172.4498
				xmax = 1172.6498
				text = "have"
			intervals [3686]:
				xmin = 1172.6498
				xmax = 1172.7798
				text = "to"
			intervals [3687]:
				xmin = 1172.7798
				xmax = 1172.9898
				text = "go"
			intervals [3688]:
				xmin = 1172.9898
				xmax = 1173.2998
				text = "through"
			intervals [3689]:
				xmin = 1173.2998
				xmax = 1173.4798
				text = "what"
			intervals [3690]:
				xmin = 1173.4798
				xmax = 1173.6098
				text = "i"
			intervals [3691]:
				xmin = 1173.6098
				xmax = 1173.8498
				text = "went"
			intervals [3692]:
				xmin = 1173.8498
				xmax = 1174.1398
				text = "through"
			intervals [3693]:
				xmin = 1174.1398
				xmax = 1174.8672
				text = ""
			intervals [3694]:
				xmin = 1174.8672
				xmax = 1175.0572
				text = "you"
			intervals [3695]:
				xmin = 1175.0572
				xmax = 1175.3572
				text = "know"
			intervals [3696]:
				xmin = 1175.3572
				xmax = 1175.5572
				text = "if"
			intervals [3697]:
				xmin = 1175.5572
				xmax = 1175.6372
				text = "you"
			intervals [3698]:
				xmin = 1175.6372
				xmax = 1175.8872
				text = "just"
			intervals [3699]:
				xmin = 1175.8872
				xmax = 1176.3172
				text = "listen"
			intervals [3700]:
				xmin = 1176.3172
				xmax = 1176.8015
				text = ""
			intervals [3701]:
				xmin = 1176.8015
				xmax = 1177.0315
				text = "and"
			intervals [3702]:
				xmin = 1177.0315
				xmax = 1177.1915
				text = "you"
			intervals [3703]:
				xmin = 1177.1915
				xmax = 1177.4115
				text = "know"
			intervals [3704]:
				xmin = 1177.4115
				xmax = 1177.5615
				text = "and"
			intervals [3705]:
				xmin = 1177.5615
				xmax = 1177.7415
				text = "just"
			intervals [3706]:
				xmin = 1177.7415
				xmax = 1178.1515
				text = "stop"
			intervals [3707]:
				xmin = 1178.1515
				xmax = 1178.3315
				text = "with"
			intervals [3708]:
				xmin = 1178.3315
				xmax = 1178.4536
				text = ""
			intervals [3709]:
				xmin = 1178.4536
				xmax = 1178.6236
				text = "with"
			intervals [3710]:
				xmin = 1178.6236
				xmax = 1178.9336
				text = "all"
			intervals [3711]:
				xmin = 1178.9336
				xmax = 1179.2536
				text = "this"
			intervals [3712]:
				xmin = 1179.2536
				xmax = 1179.4836
				text = "well"
			intervals [3713]:
				xmin = 1179.4836
				xmax = 1179.6236
				text = "you"
			intervals [3714]:
				xmin = 1179.6236
				xmax = 1179.8736
				text = "know"
			intervals [3715]:
				xmin = 1179.8736
				xmax = 1180.1536
				text = "this"
			intervals [3716]:
				xmin = 1180.1536
				xmax = 1180.3336
				text = "that"
			intervals [3717]:
				xmin = 1180.3336
				xmax = 1180.4136
				text = "and"
			intervals [3718]:
				xmin = 1180.4136
				xmax = 1180.6736
				text = "i"
			intervals [3719]:
				xmin = 1180.6736
				xmax = 1180.9036
				text = "go"
			intervals [3720]:
				xmin = 1180.9036
				xmax = 1181.1336
				text = "get"
			intervals [3721]:
				xmin = 1181.1336
				xmax = 1181.3036
				text = "my"
			intervals [3722]:
				xmin = 1181.3036
				xmax = 1181.8436
				text = "mother"
			intervals [3723]:
				xmin = 1181.8436
				xmax = 1182.1436
				text = "and"
			intervals [3724]:
				xmin = 1182.1436
				xmax = 1182.4648
				text = ""
			intervals [3725]:
				xmin = 1182.4648
				xmax = 1182.6448
				text = "you"
			intervals [3726]:
				xmin = 1182.6448
				xmax = 1182.8648
				text = "know"
			intervals [3727]:
				xmin = 1182.8648
				xmax = 1183.1748
				text = "my"
			intervals [3728]:
				xmin = 1183.1748
				xmax = 1183.2811
				text = ""
			intervals [3729]:
				xmin = 1183.2811
				xmax = 1183.9211
				text = "sister"
			intervals [3730]:
				xmin = 1183.9211
				xmax = 1184.1111
				text = "and"
			intervals [3731]:
				xmin = 1184.1111
				xmax = 1184.2411
				text = "you"
			intervals [3732]:
				xmin = 1184.2411
				xmax = 1184.4811
				text = "know"
			intervals [3733]:
				xmin = 1184.4811
				xmax = 1184.6111
				text = "all"
			intervals [3734]:
				xmin = 1184.6111
				xmax = 1184.7911
				text = "this"
			intervals [3735]:
				xmin = 1184.7911
				xmax = 1184.8511
				text = "and"
			intervals [3736]:
				xmin = 1184.8511
				xmax = 1185.0311
				text = "that"
			intervals [3737]:
				xmin = 1185.0311
				xmax = 1185.1411
				text = "i"
			intervals [3738]:
				xmin = 1185.1411
				xmax = 1185.4911
				text = "no"
			intervals [3739]:
				xmin = 1185.4911
				xmax = 1185.5811
				text = "one"
			intervals [3740]:
				xmin = 1185.5811
				xmax = 1185.7411
				text = "have"
			intervals [3741]:
				xmin = 1185.7411
				xmax = 1186.0411
				text = "time"
			intervals [3742]:
				xmin = 1186.0411
				xmax = 1186.1511
				text = "for"
			intervals [3743]:
				xmin = 1186.1511
				xmax = 1186.3811
				text = "that"
			intervals [3744]:
				xmin = 1186.3811
				xmax = 1186.4815
				text = ""
			intervals [3745]:
				xmin = 1186.4815
				xmax = 1186.7715
				text = "no"
			intervals [3746]:
				xmin = 1186.7715
				xmax = 1187.2558
				text = ""
			intervals [3747]:
				xmin = 1187.2558
				xmax = 1187.4158
				text = "<unk>"
			intervals [3748]:
				xmin = 1187.4158
				xmax = 1187.4588
				text = ""
			intervals [3749]:
				xmin = 1187.4588
				xmax = 1187.8388
				text = "so"
			intervals [3750]:
				xmin = 1187.8388
				xmax = 1187.8688
				text = ""
			intervals [3751]:
				xmin = 1187.8688
				xmax = 1188.1588
				text = "my"
			intervals [3752]:
				xmin = 1188.1588
				xmax = 1188.1888
				text = ""
			intervals [3753]:
				xmin = 1188.1888
				xmax = 1188.4988
				text = "my"
			intervals [3754]:
				xmin = 1188.4988
				xmax = 1188.6188
				text = "f"
			intervals [3755]:
				xmin = 1188.6188
				xmax = 1188.6934
				text = ""
			intervals [3756]:
				xmin = 1188.6934
				xmax = 1188.8434
				text = "the"
			intervals [3757]:
				xmin = 1188.8434
				xmax = 1189.1134
				text = "best"
			intervals [3758]:
				xmin = 1189.1134
				xmax = 1189.3234
				text = "thing"
			intervals [3759]:
				xmin = 1189.3234
				xmax = 1189.4134
				text = "i"
			intervals [3760]:
				xmin = 1189.4134
				xmax = 1189.5734
				text = "could"
			intervals [3761]:
				xmin = 1189.5734
				xmax = 1189.9134
				text = "tell"
			intervals [3762]:
				xmin = 1189.9134
				xmax = 1190.2634
				text = "kids"
			intervals [3763]:
				xmin = 1190.2634
				xmax = 1190.6634
				text = "today"
			intervals [3764]:
				xmin = 1190.6634
				xmax = 1191.3031
				text = ""
			intervals [3765]:
				xmin = 1191.3031
				xmax = 1191.5431
				text = "is"
			intervals [3766]:
				xmin = 1191.5431
				xmax = 1192.0031
				text = "listen"
			intervals [3767]:
				xmin = 1192.0031
				xmax = 1193.2147
				text = ""
			intervals [3768]:
				xmin = 1193.2147
				xmax = 1193.6947
				text = "listen"
			intervals [3769]:
				xmin = 1193.6947
				xmax = 1194.1171
				text = ""
			intervals [3770]:
				xmin = 1194.1171
				xmax = 1194.2771
				text = "you"
			intervals [3771]:
				xmin = 1194.2771
				xmax = 1194.3071
				text = "d"
			intervals [3772]:
				xmin = 1194.3071
				xmax = 1194.4371
				text = "be"
			intervals [3773]:
				xmin = 1194.4371
				xmax = 1194.9771
				text = "surprised"
			intervals [3774]:
				xmin = 1194.9771
				xmax = 1195.0871
				text = "what"
			intervals [3775]:
				xmin = 1195.0871
				xmax = 1195.2171
				text = "you"
			intervals [3776]:
				xmin = 1195.2171
				xmax = 1195.4071
				text = "can"
			intervals [3777]:
				xmin = 1195.4071
				xmax = 1195.8171
				text = "learn"
			intervals [3778]:
				xmin = 1195.8171
				xmax = 1196.1271
				text = "just"
			intervals [3779]:
				xmin = 1196.1271
				xmax = 1196.3571
				text = "by"
			intervals [3780]:
				xmin = 1196.3571
				xmax = 1196.3871
				text = ""
			intervals [3781]:
				xmin = 1196.3871
				xmax = 1196.9871
				text = "listening"
			intervals [3782]:
				xmin = 1196.9871
				xmax = 1198.740
				text = ""
			intervals [3783]:
				xmin = 1198.740
				xmax = 1198.920
				text = "and"
			intervals [3784]:
				xmin = 1198.920
				xmax = 1199.070
				text = "you"
			intervals [3785]:
				xmin = 1199.070
				xmax = 1199.100
				text = "d"
			intervals [3786]:
				xmin = 1199.100
				xmax = 1199.230
				text = "be"
			intervals [3787]:
				xmin = 1199.230
				xmax = 1199.830
				text = "surprised"
			intervals [3788]:
				xmin = 1199.830
				xmax = 1199.950
				text = "you"
			intervals [3789]:
				xmin = 1199.950
				xmax = 1200.110
				text = "don't"
			intervals [3790]:
				xmin = 1200.110
				xmax = 1200.300
				text = "have"
			intervals [3791]:
				xmin = 1200.300
				xmax = 1200.400
				text = "to"
			intervals [3792]:
				xmin = 1200.400
				xmax = 1200.580
				text = "go"
			intervals [3793]:
				xmin = 1200.580
				xmax = 1200.800
				text = "through"
			intervals [3794]:
				xmin = 1200.800
				xmax = 1200.890
				text = "a"
			intervals [3795]:
				xmin = 1200.890
				xmax = 1201.100
				text = "lot"
			intervals [3796]:
				xmin = 1201.100
				xmax = 1201.160
				text = "of"
			intervals [3797]:
				xmin = 1201.160
				xmax = 1201.210
				text = ""
			intervals [3798]:
				xmin = 1201.210
				xmax = 1201.680
				text = "things"
			intervals [3799]:
				xmin = 1201.680
				xmax = 1202.0069
				text = ""
			intervals [3800]:
				xmin = 1202.0069
				xmax = 1202.1869
				text = "that"
			intervals [3801]:
				xmin = 1202.1869
				xmax = 1202.2169
				text = ""
			intervals [3802]:
				xmin = 1202.2169
				xmax = 1202.4169
				text = "i"
			intervals [3803]:
				xmin = 1202.4169
				xmax = 1202.4569
				text = ""
			intervals [3804]:
				xmin = 1202.4569
				xmax = 1202.7069
				text = "went"
			intervals [3805]:
				xmin = 1202.7069
				xmax = 1202.7369
				text = ""
			intervals [3806]:
				xmin = 1202.7369
				xmax = 1202.9969
				text = "through"
			intervals [3807]:
				xmin = 1202.9969
				xmax = 1203.1394
				text = ""
			intervals [3808]:
				xmin = 1203.1394
				xmax = 1203.3194
				text = "if"
			intervals [3809]:
				xmin = 1203.3194
				xmax = 1203.3494
				text = ""
			intervals [3810]:
				xmin = 1203.3494
				xmax = 1203.4494
				text = "you"
			intervals [3811]:
				xmin = 1203.4494
				xmax = 1203.6994
				text = "just"
			intervals [3812]:
				xmin = 1203.6994
				xmax = 1204.0594
				text = "listen"
			intervals [3813]:
				xmin = 1204.0594
				xmax = 1204.2394
				text = "to"
			intervals [3814]:
				xmin = 1204.2394
				xmax = 1204.5394
				text = "my"
			intervals [3815]:
				xmin = 1204.5394
				xmax = 1205.3094
				text = "experience"
			intervals [3816]:
				xmin = 1205.3094
				xmax = 1205.686
				text = ""
			intervals [3817]:
				xmin = 1205.686
				xmax = 1206.056
				text = "and"
			intervals [3818]:
				xmin = 1206.056
				xmax = 1206.1176
				text = ""
			intervals [3819]:
				xmin = 1206.1176
				xmax = 1206.2476
				text = "you"
			intervals [3820]:
				xmin = 1206.2476
				xmax = 1206.6176
				text = "know"
			intervals [3821]:
				xmin = 1206.6176
				xmax = 1206.8253
				text = ""
			intervals [3822]:
				xmin = 1206.8253
				xmax = 1207.0753
				text = "kind"
			intervals [3823]:
				xmin = 1207.0753
				xmax = 1207.1853
				text = "of"
			intervals [3824]:
				xmin = 1207.1853
				xmax = 1207.4753
				text = "run"
			intervals [3825]:
				xmin = 1207.4753
				xmax = 1207.6753
				text = "with"
			intervals [3826]:
				xmin = 1207.6753
				xmax = 1207.7653
				text = "it"
			intervals [3827]:
				xmin = 1207.7653
				xmax = 1208.1359
				text = ""
			intervals [3828]:
				xmin = 1208.1359
				xmax = 1208.2559
				text = "you"
			intervals [3829]:
				xmin = 1208.2559
				xmax = 1208.4259
				text = "know"
			intervals [3830]:
				xmin = 1208.4259
				xmax = 1208.5859
				text = "how"
			intervals [3831]:
				xmin = 1208.5859
				xmax = 1208.9159
				text = "y'all"
			intervals [3832]:
				xmin = 1208.9159
				xmax = 1209.2559
				text = "run"
			intervals [3833]:
				xmin = 1209.2559
				xmax = 1209.4759
				text = "with"
			intervals [3834]:
				xmin = 1209.4759
				xmax = 1209.750
				text = ""
			intervals [3835]:
				xmin = 1209.750
				xmax = 1210.100
				text = "certain"
			intervals [3836]:
				xmin = 1210.100
				xmax = 1210.410
				text = "things"
			intervals [3837]:
				xmin = 1210.410
				xmax = 1210.490
				text = "you"
			intervals [3838]:
				xmin = 1210.490
				xmax = 1210.690
				text = "don't"
			intervals [3839]:
				xmin = 1210.690
				xmax = 1211.100
				text = "supposed"
			intervals [3840]:
				xmin = 1211.100
				xmax = 1211.210
				text = "to"
			intervals [3841]:
				xmin = 1211.210
				xmax = 1211.500
				text = "run"
			intervals [3842]:
				xmin = 1211.500
				xmax = 1211.780
				text = "with"
			intervals [3843]:
				xmin = 1211.780
				xmax = 1211.920
				text = "well"
			intervals [3844]:
				xmin = 1211.920
				xmax = 1212.070
				text = "you"
			intervals [3845]:
				xmin = 1212.070
				xmax = 1212.290
				text = "know"
			intervals [3846]:
				xmin = 1212.290
				xmax = 1212.740
				text = "run"
			intervals [3847]:
				xmin = 1212.740
				xmax = 1212.930
				text = "with"
			intervals [3848]:
				xmin = 1212.930
				xmax = 1213.170
				text = "some"
			intervals [3849]:
				xmin = 1213.170
				xmax = 1213.750
				text = "knowledge"
			intervals [3850]:
				xmin = 1213.750
				xmax = 1213.920
				text = "you"
			intervals [3851]:
				xmin = 1213.920
				xmax = 1214.250
				text = "know"
			intervals [3852]:
				xmin = 1214.250
				xmax = 1214.8091
				text = ""
			intervals [3853]:
				xmin = 1214.8091
				xmax = 1214.9491
				text = "you"
			intervals [3854]:
				xmin = 1214.9491
				xmax = 1215.0891
				text = "know"
			intervals [3855]:
				xmin = 1215.0891
				xmax = 1215.4991
				text = "listen"
			intervals [3856]:
				xmin = 1215.4991
				xmax = 1215.7491
				text = "to"
			intervals [3857]:
				xmin = 1215.7491
				xmax = 1215.9796
				text = ""
			intervals [3858]:
				xmin = 1215.9796
				xmax = 1216.3796
				text = "older"
			intervals [3859]:
				xmin = 1216.3796
				xmax = 1216.7196
				text = "people"
			intervals [3860]:
				xmin = 1216.7196
				xmax = 1216.8696
				text = "they"
			intervals [3861]:
				xmin = 1216.8696
				xmax = 1217.0696
				text = "have"
			intervals [3862]:
				xmin = 1217.0696
				xmax = 1217.1596
				text = "a"
			intervals [3863]:
				xmin = 1217.1596
				xmax = 1217.3896
				text = "lot"
			intervals [3864]:
				xmin = 1217.3896
				xmax = 1217.4896
				text = "to"
			intervals [3865]:
				xmin = 1217.4896
				xmax = 1217.7796
				text = "tell"
			intervals [3866]:
				xmin = 1217.7796
				xmax = 1217.9496
				text = "you"
			intervals [3867]:
				xmin = 1217.9496
				xmax = 1218.3775
				text = ""
			intervals [3868]:
				xmin = 1218.3775
				xmax = 1218.4875
				text = "i"
			intervals [3869]:
				xmin = 1218.4875
				xmax = 1218.6475
				text = "mean"
			intervals [3870]:
				xmin = 1218.6475
				xmax = 1218.7575
				text = "a"
			intervals [3871]:
				xmin = 1218.7575
				xmax = 1219.0275
				text = "lot"
			intervals [3872]:
				xmin = 1219.0275
				xmax = 1219.1175
				text = "of"
			intervals [3873]:
				xmin = 1219.1175
				xmax = 1219.3475
				text = "young"
			intervals [3874]:
				xmin = 1219.3475
				xmax = 1219.6575
				text = "people"
			intervals [3875]:
				xmin = 1219.6575
				xmax = 1219.9875
				text = "don't"
			intervals [3876]:
				xmin = 1219.9875
				xmax = 1220.3985
				text = ""
			intervals [3877]:
				xmin = 1220.3985
				xmax = 1220.7985
				text = "listen"
			intervals [3878]:
				xmin = 1220.7985
				xmax = 1220.9185
				text = "to"
			intervals [3879]:
				xmin = 1220.9185
				xmax = 1221.1885
				text = "you"
			intervals [3880]:
				xmin = 1221.1885
				xmax = 1221.3185
				text = "know"
			intervals [3881]:
				xmin = 1221.3185
				xmax = 1221.5185
				text = "i"
			intervals [3882]:
				xmin = 1221.5185
				xmax = 1221.5685
				text = ""
			intervals [3883]:
				xmin = 1221.5685
				xmax = 1221.7585
				text = "i"
			intervals [3884]:
				xmin = 1221.7585
				xmax = 1222.0585
				text = "talk"
			intervals [3885]:
				xmin = 1222.0585
				xmax = 1222.2385
				text = "to"
			intervals [3886]:
				xmin = 1222.2385
				xmax = 1222.2785
				text = "a"
			intervals [3887]:
				xmin = 1222.2785
				xmax = 1222.5085
				text = "lot"
			intervals [3888]:
				xmin = 1222.5085
				xmax = 1222.6485
				text = "of"
			intervals [3889]:
				xmin = 1222.6485
				xmax = 1222.9844
				text = ""
			intervals [3890]:
				xmin = 1222.9844
				xmax = 1223.2644
				text = "young"
			intervals [3891]:
				xmin = 1223.2644
				xmax = 1223.5844
				text = "people"
			intervals [3892]:
				xmin = 1223.5844
				xmax = 1224.1144
				text = "myself"
			intervals [3893]:
				xmin = 1224.1144
				xmax = 1224.2144
				text = "and"
			intervals [3894]:
				xmin = 1224.2144
				xmax = 1224.3844
				text = "they"
			intervals [3895]:
				xmin = 1224.3844
				xmax = 1224.5244
				text = "be"
			intervals [3896]:
				xmin = 1224.5244
				xmax = 1224.8144
				text = "like"
			intervals [3897]:
				xmin = 1224.8144
				xmax = 1225.1494
				text = ""
			intervals [3898]:
				xmin = 1225.1494
				xmax = 1225.2794
				text = "well"
			intervals [3899]:
				xmin = 1225.2794
				xmax = 1225.4594
				text = "my"
			intervals [3900]:
				xmin = 1225.4594
				xmax = 1225.7794
				text = "mother"
			intervals [3901]:
				xmin = 1225.7794
				xmax = 1225.9994
				text = "she"
			intervals [3902]:
				xmin = 1225.9994
				xmax = 1226.3194
				text = "don't"
			intervals [3903]:
				xmin = 1226.3194
				xmax = 1226.4894
				text = "do"
			intervals [3904]:
				xmin = 1226.4894
				xmax = 1226.7094
				text = "this"
			intervals [3905]:
				xmin = 1226.7094
				xmax = 1226.7794
				text = "and"
			intervals [3906]:
				xmin = 1226.7794
				xmax = 1226.9294
				text = "my"
			intervals [3907]:
				xmin = 1226.9294
				xmax = 1227.2294
				text = "mother"
			intervals [3908]:
				xmin = 1227.2294
				xmax = 1227.3894
				text = "she"
			intervals [3909]:
				xmin = 1227.3894
				xmax = 1227.5794
				text = "don't"
			intervals [3910]:
				xmin = 1227.5794
				xmax = 1227.9094
				text = "listen"
			intervals [3911]:
				xmin = 1227.9094
				xmax = 1228.0794
				text = "to"
			intervals [3912]:
				xmin = 1228.0794
				xmax = 1228.3094
				text = "me"
			intervals [3913]:
				xmin = 1228.3094
				xmax = 1228.4294
				text = "and"
			intervals [3914]:
				xmin = 1228.4294
				xmax = 1228.6394
				text = "this"
			intervals [3915]:
				xmin = 1228.6394
				xmax = 1228.7494
				text = "and"
			intervals [3916]:
				xmin = 1228.7494
				xmax = 1228.9994
				text = "that"
			intervals [3917]:
				xmin = 1228.9994
				xmax = 1229.2694
				text = "no"
			intervals [3918]:
				xmin = 1229.2694
				xmax = 1229.5162
				text = ""
			intervals [3919]:
				xmin = 1229.5162
				xmax = 1229.6662
				text = "well"
			intervals [3920]:
				xmin = 1229.6662
				xmax = 1229.8762
				text = "that"
			intervals [3921]:
				xmin = 1229.8762
				xmax = 1230.3462
				text = "goes"
			intervals [3922]:
				xmin = 1230.3462
				xmax = 1230.4526
				text = ""
			intervals [3923]:
				xmin = 1230.4526
				xmax = 1230.6726
				text = "for"
			intervals [3924]:
				xmin = 1230.6726
				xmax = 1230.7526
				text = "the"
			intervals [3925]:
				xmin = 1230.7526
				xmax = 1231.2126
				text = "parents"
			intervals [3926]:
				xmin = 1231.2126
				xmax = 1231.4126
				text = "too"
			intervals [3927]:
				xmin = 1231.4126
				xmax = 1231.8926
				text = "sometime"
			intervals [3928]:
				xmin = 1231.8926
				xmax = 1232.0426
				text = "we"
			intervals [3929]:
				xmin = 1232.0426
				xmax = 1232.3126
				text = "have"
			intervals [3930]:
				xmin = 1232.3126
				xmax = 1232.4626
				text = "to"
			intervals [3931]:
				xmin = 1232.4626
				xmax = 1232.6444
				text = ""
			intervals [3932]:
				xmin = 1232.6444
				xmax = 1232.8444
				text = "be"
			intervals [3933]:
				xmin = 1232.8444
				xmax = 1233.2944
				text = "quiet"
			intervals [3934]:
				xmin = 1233.2944
				xmax = 1233.6328
				text = ""
			intervals [3935]:
				xmin = 1233.6328
				xmax = 1233.8128
				text = "and"
			intervals [3936]:
				xmin = 1233.8128
				xmax = 1234.1328
				text = "listen"
			intervals [3937]:
				xmin = 1234.1328
				xmax = 1234.3528
				text = "to"
			intervals [3938]:
				xmin = 1234.3528
				xmax = 1234.5528
				text = "what"
			intervals [3939]:
				xmin = 1234.5528
				xmax = 1234.8934
				text = ""
			intervals [3940]:
				xmin = 1234.8934
				xmax = 1235.1734
				text = "our"
			intervals [3941]:
				xmin = 1235.1734
				xmax = 1235.6534
				text = "children"
			intervals [3942]:
				xmin = 1235.6534
				xmax = 1235.9234
				text = "wanna"
			intervals [3943]:
				xmin = 1235.9234
				xmax = 1236.2434
				text = "tell"
			intervals [3944]:
				xmin = 1236.2434
				xmax = 1236.4434
				text = "us"
			intervals [3945]:
				xmin = 1236.4434
				xmax = 1236.5634
				text = "so"
			intervals [3946]:
				xmin = 1236.5634
				xmax = 1236.7634
				text = "we"
			intervals [3947]:
				xmin = 1236.7634
				xmax = 1236.9134
				text = "can"
			intervals [3948]:
				xmin = 1236.9134
				xmax = 1237.1834
				text = "come"
			intervals [3949]:
				xmin = 1237.1834
				xmax = 1237.5734
				text = "to"
			intervals [3950]:
				xmin = 1237.5734
				xmax = 1237.6034
				text = "a"
			intervals [3951]:
				xmin = 1237.6034
				xmax = 1238.2734
				text = "agreement"
			intervals [3952]:
				xmin = 1238.2734
				xmax = 1239.1502
				text = ""
			intervals [3953]:
				xmin = 1239.1502
				xmax = 1239.4002
				text = "and"
			intervals [3954]:
				xmin = 1239.4002
				xmax = 1239.6602
				text = "life"
			intervals [3955]:
				xmin = 1239.6602
				xmax = 1239.6902
				text = ""
			intervals [3956]:
				xmin = 1239.6902
				xmax = 1239.9302
				text = "might"
			intervals [3957]:
				xmin = 1239.9302
				xmax = 1240.1102
				text = "be"
			intervals [3958]:
				xmin = 1240.1102
				xmax = 1240.4302
				text = "better"
			intervals [3959]:
				xmin = 1240.4302
				xmax = 1240.5702
				text = "for"
			intervals [3960]:
				xmin = 1240.5702
				xmax = 1240.8402
				text = "you"
			intervals [3961]:
				xmin = 1240.8402
				xmax = 1241.0702
				text = "and"
			intervals [3962]:
				xmin = 1241.0702
				xmax = 1241.3402
				text = "me"
			intervals [3963]:
				xmin = 1241.3402
				xmax = 1242.439
				text = ""
			intervals [3964]:
				xmin = 1242.439
				xmax = 1242.589
				text = "you"
			intervals [3965]:
				xmin = 1242.589
				xmax = 1242.899
				text = "know"
			intervals [3966]:
				xmin = 1242.899
				xmax = 1243.289
				text = "so"
			intervals [3967]:
				xmin = 1243.289
				xmax = 1253.8859
				text = ""
			intervals [3968]:
				xmin = 1253.8859
				xmax = 1254.5159
				text = "mm-hm"
			intervals [3969]:
				xmin = 1254.5159
				xmax = 1257.9205
				text = ""
			intervals [3970]:
				xmin = 1257.9205
				xmax = 1258.1105
				text = "where"
			intervals [3971]:
				xmin = 1258.1105
				xmax = 1258.5505
				text = "you"
			intervals [3972]:
				xmin = 1258.5505
				xmax = 1258.5805
				text = ""
			intervals [3973]:
				xmin = 1258.5805
				xmax = 1258.7805
				text = "from"
			intervals [3974]:
				xmin = 1258.7805
				xmax = 1259.1464
				text = ""
			intervals [3975]:
				xmin = 1259.1464
				xmax = 1259.8264
				text = "okay"
			intervals [3976]:
				xmin = 1259.8264
				xmax = 1264.7857
				text = ""
			intervals [3977]:
				xmin = 1264.7857
				xmax = 1265.7257
				text = "tremendously"
			intervals [3978]:
				xmin = 1265.7257
				xmax = 1270.2144
				text = ""
			intervals [3979]:
				xmin = 1270.2144
				xmax = 1270.7744
				text = "mm-hm"
			intervals [3980]:
				xmin = 1270.7744
				xmax = 1275.0461
				text = ""
			intervals [3981]:
				xmin = 1275.0461
				xmax = 1275.2461
				text = "well"
			intervals [3982]:
				xmin = 1275.2461
				xmax = 1275.4061
				text = "when"
			intervals [3983]:
				xmin = 1275.4061
				xmax = 1275.7361
				text = "w"
			intervals [3984]:
				xmin = 1275.7361
				xmax = 1275.8572
				text = ""
			intervals [3985]:
				xmin = 1275.8572
				xmax = 1276.1472
				text = "w"
			intervals [3986]:
				xmin = 1276.1472
				xmax = 1276.3772
				text = "when"
			intervals [3987]:
				xmin = 1276.3772
				xmax = 1276.5272
				text = "i"
			intervals [3988]:
				xmin = 1276.5272
				xmax = 1276.7872
				text = "was"
			intervals [3989]:
				xmin = 1276.7872
				xmax = 1277.3172
				text = "younger"
			intervals [3990]:
				xmin = 1277.3172
				xmax = 1279.6123
				text = ""
			intervals [3991]:
				xmin = 1279.6123
				xmax = 1279.9323
				text = "all"
			intervals [3992]:
				xmin = 1279.9323
				xmax = 1280.0623
				text = "i"
			intervals [3993]:
				xmin = 1280.0623
				xmax = 1280.4423
				text = "saw"
			intervals [3994]:
				xmin = 1280.4423
				xmax = 1280.7823
				text = "was"
			intervals [3995]:
				xmin = 1280.7823
				xmax = 1280.9423
				text = "you"
			intervals [3996]:
				xmin = 1280.9423
				xmax = 1281.1423
				text = "know"
			intervals [3997]:
				xmin = 1281.1423
				xmax = 1281.2223
				text = "i"
			intervals [3998]:
				xmin = 1281.2223
				xmax = 1281.5923
				text = "mean"
			intervals [3999]:
				xmin = 1281.5923
				xmax = 1282.2269
				text = ""
			intervals [4000]:
				xmin = 1282.2269
				xmax = 1282.3569
				text = "a"
			intervals [4001]:
				xmin = 1282.3569
				xmax = 1282.5769
				text = "lot"
			intervals [4002]:
				xmin = 1282.5769
				xmax = 1282.6769
				text = "of"
			intervals [4003]:
				xmin = 1282.6769
				xmax = 1282.9969
				text = "things"
			intervals [4004]:
				xmin = 1282.9969
				xmax = 1283.0969
				text = "i"
			intervals [4005]:
				xmin = 1283.0969
				xmax = 1283.5069
				text = "saw"
			intervals [4006]:
				xmin = 1283.5069
				xmax = 1283.5369
				text = ""
			intervals [4007]:
				xmin = 1283.5369
				xmax = 1283.9069
				text = "then"
			intervals [4008]:
				xmin = 1283.9069
				xmax = 1284.1652
				text = ""
			intervals [4009]:
				xmin = 1284.1652
				xmax = 1284.3552
				text = "it"
			intervals [4010]:
				xmin = 1284.3552
				xmax = 1284.4152
				text = ""
			intervals [4011]:
				xmin = 1284.4152
				xmax = 1284.4552
				text = "a"
			intervals [4012]:
				xmin = 1284.4552
				xmax = 1284.5252
				text = ""
			intervals [4013]:
				xmin = 1284.5252
				xmax = 1284.6652
				text = "a"
			intervals [4014]:
				xmin = 1284.6652
				xmax = 1284.9852
				text = "little"
			intervals [4015]:
				xmin = 1284.9852
				xmax = 1285.1552
				text = "bit"
			intervals [4016]:
				xmin = 1285.1552
				xmax = 1285.3152
				text = "have"
			intervals [4017]:
				xmin = 1285.3152
				xmax = 1285.8952
				text = "changed"
			intervals [4018]:
				xmin = 1285.8952
				xmax = 1286.0652
				text = "but"
			intervals [4019]:
				xmin = 1286.0652
				xmax = 1286.1852
				text = "i'm"
			intervals [4020]:
				xmin = 1286.1852
				xmax = 1286.5452
				text = "still"
			intervals [4021]:
				xmin = 1286.5452
				xmax = 1286.9152
				text = "seeing"
			intervals [4022]:
				xmin = 1286.9152
				xmax = 1287.0152
				text = "it"
			intervals [4023]:
				xmin = 1287.0152
				xmax = 1287.0689
				text = ""
			intervals [4024]:
				xmin = 1287.0689
				xmax = 1287.2289
				text = "you"
			intervals [4025]:
				xmin = 1287.2289
				xmax = 1287.4089
				text = "know"
			intervals [4026]:
				xmin = 1287.4089
				xmax = 1287.6489
				text = "like"
			intervals [4027]:
				xmin = 1287.6489
				xmax = 1288.3605
				text = ""
			intervals [4028]:
				xmin = 1288.3605
				xmax = 1288.8905
				text = "okay"
			intervals [4029]:
				xmin = 1288.8905
				xmax = 1289.2089
				text = ""
			intervals [4030]:
				xmin = 1289.2089
				xmax = 1289.4989
				text = "like"
			intervals [4031]:
				xmin = 1289.4989
				xmax = 1289.6325
				text = ""
			intervals [4032]:
				xmin = 1289.6325
				xmax = 1290.1325
				text = "homeless"
			intervals [4033]:
				xmin = 1290.1325
				xmax = 1290.5725
				text = "people"
			intervals [4034]:
				xmin = 1290.5725
				xmax = 1290.7225
				text = "i'm"
			intervals [4035]:
				xmin = 1290.7225
				xmax = 1291.0425
				text = "still"
			intervals [4036]:
				xmin = 1291.0425
				xmax = 1291.3725
				text = "seeing"
			intervals [4037]:
				xmin = 1291.3725
				xmax = 1291.5625
				text = "them"
			intervals [4038]:
				xmin = 1291.5625
				xmax = 1291.7125
				text = "they"
			intervals [4039]:
				xmin = 1291.7125
				xmax = 1291.8825
				text = "was"
			intervals [4040]:
				xmin = 1291.8825
				xmax = 1292.1325
				text = "back"
			intervals [4041]:
				xmin = 1292.1325
				xmax = 1292.3225
				text = "there"
			intervals [4042]:
				xmin = 1292.3225
				xmax = 1292.4025
				text = "in"
			intervals [4043]:
				xmin = 1292.4025
				xmax = 1292.5325
				text = "my"
			intervals [4044]:
				xmin = 1292.5325
				xmax = 1293.0525
				text = "days"
			intervals [4045]:
				xmin = 1293.0525
				xmax = 1293.2425
				text = "but"
			intervals [4046]:
				xmin = 1293.2425
				xmax = 1293.8618
				text = ""
			intervals [4047]:
				xmin = 1293.8618
				xmax = 1294.0618
				text = "the"
			intervals [4048]:
				xmin = 1294.0618
				xmax = 1294.3518
				text = "only"
			intervals [4049]:
				xmin = 1294.3518
				xmax = 1294.8018
				text = "difference"
			intervals [4050]:
				xmin = 1294.8018
				xmax = 1294.9618
				text = "that"
			intervals [4051]:
				xmin = 1294.9618
				xmax = 1295.1018
				text = "i"
			intervals [4052]:
				xmin = 1295.1018
				xmax = 1295.4418
				text = "see"
			intervals [4053]:
				xmin = 1295.4418
				xmax = 1295.5618
				text = "in"
			intervals [4054]:
				xmin = 1295.5618
				xmax = 1296.0522
				text = ""
			intervals [4055]:
				xmin = 1296.0522
				xmax = 1296.6022
				text = "dc"
			intervals [4056]:
				xmin = 1296.6022
				xmax = 1296.6322
				text = ""
			intervals [4057]:
				xmin = 1296.6322
				xmax = 1297.1222
				text = "now"
			intervals [4058]:
				xmin = 1297.1222
				xmax = 1297.4408
				text = ""
			intervals [4059]:
				xmin = 1297.4408
				xmax = 1297.6908
				text = "even"
			intervals [4060]:
				xmin = 1297.6908
				xmax = 1297.7208
				text = ""
			intervals [4061]:
				xmin = 1297.7208
				xmax = 1297.9208
				text = "though"
			intervals [4062]:
				xmin = 1297.9208
				xmax = 1298.1308
				text = "they"
			intervals [4063]:
				xmin = 1298.1308
				xmax = 1298.1919
				text = ""
			intervals [4064]:
				xmin = 1298.1919
				xmax = 1298.3919
				text = "put"
			intervals [4065]:
				xmin = 1298.3919
				xmax = 1298.5319
				text = "up"
			intervals [4066]:
				xmin = 1298.5319
				xmax = 1298.6119
				text = "a"
			intervals [4067]:
				xmin = 1298.6119
				xmax = 1298.8619
				text = "lot"
			intervals [4068]:
				xmin = 1298.8619
				xmax = 1298.9519
				text = "of"
			intervals [4069]:
				xmin = 1298.9519
				xmax = 1299.5719
				text = "buildings"
			intervals [4070]:
				xmin = 1299.5719
				xmax = 1299.6654
				text = ""
			intervals [4071]:
				xmin = 1299.6654
				xmax = 1300.2054
				text = "beautiful"
			intervals [4072]:
				xmin = 1300.2054
				xmax = 1300.8554
				text = "buildings"
			intervals [4073]:
				xmin = 1300.8554
				xmax = 1301.1354
				text = "and"
			intervals [4074]:
				xmin = 1301.1354
				xmax = 1301.4354
				text = ""
			intervals [4075]:
				xmin = 1301.4354
				xmax = 1301.7454
				text = "stuff"
			intervals [4076]:
				xmin = 1301.7454
				xmax = 1301.9554
				text = "like"
			intervals [4077]:
				xmin = 1301.9554
				xmax = 1302.1554
				text = "that"
			intervals [4078]:
				xmin = 1302.1554
				xmax = 1302.2654
				text = "but"
			intervals [4079]:
				xmin = 1302.2654
				xmax = 1302.3654
				text = "it"
			intervals [4080]:
				xmin = 1302.3654
				xmax = 1302.4754
				text = "s"
			intervals [4081]:
				xmin = 1302.4754
				xmax = 1303.7453
				text = ""
			intervals [4082]:
				xmin = 1303.7453
				xmax = 1303.8953
				text = "it"
			intervals [4083]:
				xmin = 1303.8953
				xmax = 1303.9353
				text = ""
			intervals [4084]:
				xmin = 1303.9353
				xmax = 1304.3053
				text = "wasn't"
			intervals [4085]:
				xmin = 1304.3053
				xmax = 1304.5053
				text = "that"
			intervals [4086]:
				xmin = 1304.5053
				xmax = 1304.7753
				text = "much"
			intervals [4087]:
				xmin = 1304.7753
				xmax = 1305.2453
				text = "killing"
			intervals [4088]:
				xmin = 1305.2453
				xmax = 1305.5453
				text = "back"
			intervals [4089]:
				xmin = 1305.5453
				xmax = 1305.7262
				text = ""
			intervals [4090]:
				xmin = 1305.7262
				xmax = 1306.0262
				text = "back"
			intervals [4091]:
				xmin = 1306.0262
				xmax = 1306.1462
				text = "then"
			intervals [4092]:
				xmin = 1306.1462
				xmax = 1306.3262
				text = "in"
			intervals [4093]:
				xmin = 1306.3262
				xmax = 1306.5262
				text = "my"
			intervals [4094]:
				xmin = 1306.5262
				xmax = 1307.1162
				text = "days"
			intervals [4095]:
				xmin = 1307.1162
				xmax = 1307.3262
				text = "as"
			intervals [4096]:
				xmin = 1307.3262
				xmax = 1307.4162
				text = "it"
			intervals [4097]:
				xmin = 1307.4162
				xmax = 1307.6962
				text = "is"
			intervals [4098]:
				xmin = 1307.6962
				xmax = 1308.0262
				text = "now"
			intervals [4099]:
				xmin = 1308.0262
				xmax = 1308.5422
				text = ""
			intervals [4100]:
				xmin = 1308.5422
				xmax = 1308.7022
				text = "you"
			intervals [4101]:
				xmin = 1308.7022
				xmax = 1308.8622
				text = "know"
			intervals [4102]:
				xmin = 1308.8622
				xmax = 1309.1822
				text = "people"
			intervals [4103]:
				xmin = 1309.1822
				xmax = 1309.4222
				text = "getting"
			intervals [4104]:
				xmin = 1309.4222
				xmax = 1309.8122
				text = "shot"
			intervals [4105]:
				xmin = 1309.8122
				xmax = 1309.9322
				text = "for"
			intervals [4106]:
				xmin = 1309.9322
				xmax = 1310.1422
				text = "no"
			intervals [4107]:
				xmin = 1310.1422
				xmax = 1310.6522
				text = "reason"
			intervals [4108]:
				xmin = 1310.6522
				xmax = 1311.0234
				text = ""
			intervals [4109]:
				xmin = 1311.0234
				xmax = 1311.1534
				text = "you"
			intervals [4110]:
				xmin = 1311.1534
				xmax = 1311.4534
				text = "know"
			intervals [4111]:
				xmin = 1311.4534
				xmax = 1312.322
				text = ""
			intervals [4112]:
				xmin = 1312.322
				xmax = 1312.502
				text = "d"
			intervals [4113]:
				xmin = 1312.502
				xmax = 1312.962
				text = "um"
			intervals [4114]:
				xmin = 1312.962
				xmax = 1313.5133
				text = ""
			intervals [4115]:
				xmin = 1313.5133
				xmax = 1313.7733
				text = "like"
			intervals [4116]:
				xmin = 1313.7733
				xmax = 1313.8433
				text = "i"
			intervals [4117]:
				xmin = 1313.8433
				xmax = 1314.1533
				text = "tell"
			intervals [4118]:
				xmin = 1314.1533
				xmax = 1314.5733
				text = "people"
			intervals [4119]:
				xmin = 1314.5733
				xmax = 1314.7133
				text = "you"
			intervals [4120]:
				xmin = 1314.7133
				xmax = 1314.8733
				text = "know"
			intervals [4121]:
				xmin = 1314.8733
				xmax = 1315.1033
				text = "when"
			intervals [4122]:
				xmin = 1315.1033
				xmax = 1315.2233
				text = "it"
			intervals [4123]:
				xmin = 1315.2233
				xmax = 1315.3321
				text = ""
			intervals [4124]:
				xmin = 1315.3321
				xmax = 1315.4521
				text = "i"
			intervals [4125]:
				xmin = 1315.4521
				xmax = 1315.6221
				text = "hate"
			intervals [4126]:
				xmin = 1315.6221
				xmax = 1315.7021
				text = "to"
			intervals [4127]:
				xmin = 1315.7021
				xmax = 1315.8721
				text = "get"
			intervals [4128]:
				xmin = 1315.8721
				xmax = 1316.0221
				text = "off"
			intervals [4129]:
				xmin = 1316.0221
				xmax = 1316.0921
				text = "the"
			intervals [4130]:
				xmin = 1316.0921
				xmax = 1316.5221
				text = "subject"
			intervals [4131]:
				xmin = 1316.5221
				xmax = 1316.7021
				text = "but"
			intervals [4132]:
				xmin = 1316.7021
				xmax = 1316.8121
				text = "you"
			intervals [4133]:
				xmin = 1316.8121
				xmax = 1316.9421
				text = "know"
			intervals [4134]:
				xmin = 1316.9421
				xmax = 1317.1021
				text = "when"
			intervals [4135]:
				xmin = 1317.1021
				xmax = 1317.2121
				text = "it"
			intervals [4136]:
				xmin = 1317.2121
				xmax = 1317.4221
				text = "come"
			intervals [4137]:
				xmin = 1317.4221
				xmax = 1317.4521
				text = ""
			intervals [4138]:
				xmin = 1317.4521
				xmax = 1317.5821
				text = "i"
			intervals [4139]:
				xmin = 1317.5821
				xmax = 1317.7121
				text = "was"
			intervals [4140]:
				xmin = 1317.7121
				xmax = 1317.8721
				text = "just"
			intervals [4141]:
				xmin = 1317.8721
				xmax = 1318.1121
				text = "telling"
			intervals [4142]:
				xmin = 1318.1121
				xmax = 1318.2421
				text = "my"
			intervals [4143]:
				xmin = 1318.2421
				xmax = 1318.6121
				text = "son"
			intervals [4144]:
				xmin = 1318.6121
				xmax = 1319.142
				text = ""
			intervals [4145]:
				xmin = 1319.142
				xmax = 1319.262
				text = "i"
			intervals [4146]:
				xmin = 1319.262
				xmax = 1319.512
				text = "said"
			intervals [4147]:
				xmin = 1319.512
				xmax = 1319.722
				text = "w"
			intervals [4148]:
				xmin = 1319.722
				xmax = 1319.902
				text = "like"
			intervals [4149]:
				xmin = 1319.902
				xmax = 1320.132
				text = "when"
			intervals [4150]:
				xmin = 1320.132
				xmax = 1320.162
				text = ""
			intervals [4151]:
				xmin = 1320.162
				xmax = 1320.362
				text = "uh"
			intervals [4152]:
				xmin = 1320.362
				xmax = 1320.602
				text = "that"
			intervals [4153]:
				xmin = 1320.602
				xmax = 1321.132
				text = "baltimore"
			intervals [4154]:
				xmin = 1321.132
				xmax = 1321.342
				text = "thing"
			intervals [4155]:
				xmin = 1321.342
				xmax = 1321.702
				text = "happened"
			intervals [4156]:
				xmin = 1321.702
				xmax = 1321.792
				text = "i"
			intervals [4157]:
				xmin = 1321.792
				xmax = 1322.002
				text = "say"
			intervals [4158]:
				xmin = 1322.002
				xmax = 1322.242
				text = "we"
			intervals [4159]:
				xmin = 1322.242
				xmax = 1322.5956
				text = ""
			intervals [4160]:
				xmin = 1322.5956
				xmax = 1322.7356
				text = "we"
			intervals [4161]:
				xmin = 1322.7356
				xmax = 1322.9856
				text = "just"
			intervals [4162]:
				xmin = 1322.9856
				xmax = 1323.2256
				text = "can't"
			intervals [4163]:
				xmin = 1323.2256
				xmax = 1323.4456
				text = "go"
			intervals [4164]:
				xmin = 1323.4456
				xmax = 1323.4756
				text = ""
			intervals [4165]:
				xmin = 1323.4756
				xmax = 1323.7556
				text = "around"
			intervals [4166]:
				xmin = 1323.7556
				xmax = 1323.7856
				text = ""
			intervals [4167]:
				xmin = 1323.7856
				xmax = 1323.9756
				text = "just"
			intervals [4168]:
				xmin = 1323.9756
				xmax = 1324.4659
				text = ""
			intervals [4169]:
				xmin = 1324.4659
				xmax = 1325.1059
				text = "blaming"
			intervals [4170]:
				xmin = 1325.1059
				xmax = 1325.7659
				text = ""
			intervals [4171]:
				xmin = 1325.7659
				xmax = 1326.1659
				text = "one"
			intervals [4172]:
				xmin = 1326.1659
				xmax = 1326.1959
				text = ""
			intervals [4173]:
				xmin = 1326.1959
				xmax = 1326.8259
				text = "race"
			intervals [4174]:
				xmin = 1326.8259
				xmax = 1327.3806
				text = ""
			intervals [4175]:
				xmin = 1327.3806
				xmax = 1327.5406
				text = "i"
			intervals [4176]:
				xmin = 1327.5406
				xmax = 1327.8506
				text = "said"
			intervals [4177]:
				xmin = 1327.8506
				xmax = 1328.0406
				text = "we"
			intervals [4178]:
				xmin = 1328.0406
				xmax = 1328.2306
				text = "have"
			intervals [4179]:
				xmin = 1328.2306
				xmax = 1328.3906
				text = "to"
			intervals [4180]:
				xmin = 1328.3906
				xmax = 1328.7706
				text = "blame"
			intervals [4181]:
				xmin = 1328.7706
				xmax = 1330.0526
				text = ""
			intervals [4182]:
				xmin = 1330.0526
				xmax = 1330.3426
				text = "our"
			intervals [4183]:
				xmin = 1330.3426
				xmax = 1330.7326
				text = "race"
			intervals [4184]:
				xmin = 1330.7326
				xmax = 1331.0326
				text = "too"
			intervals [4185]:
				xmin = 1331.0326
				xmax = 1331.2726
				text = "for"
			intervals [4186]:
				xmin = 1331.2726
				xmax = 1331.5226
				text = "some"
			intervals [4187]:
				xmin = 1331.5226
				xmax = 1331.9126
				text = "certain"
			intervals [4188]:
				xmin = 1331.9126
				xmax = 1332.4526
				text = "things"
			intervals [4189]:
				xmin = 1332.4526
				xmax = 1332.5002
				text = ""
			intervals [4190]:
				xmin = 1332.5002
				xmax = 1332.6002
				text = "i"
			intervals [4191]:
				xmin = 1332.6002
				xmax = 1332.8502
				text = "say"
			intervals [4192]:
				xmin = 1332.8502
				xmax = 1333.1802
				text = "because"
			intervals [4193]:
				xmin = 1333.1802
				xmax = 1333.2902
				text = "it"
			intervals [4194]:
				xmin = 1333.2902
				xmax = 1333.5902
				text = "really"
			intervals [4195]:
				xmin = 1333.5902
				xmax = 1333.9802
				text = "pissed"
			intervals [4196]:
				xmin = 1333.9802
				xmax = 1334.1202
				text = "me"
			intervals [4197]:
				xmin = 1334.1202
				xmax = 1334.3302
				text = "off"
			intervals [4198]:
				xmin = 1334.3302
				xmax = 1334.3602
				text = ""
			intervals [4199]:
				xmin = 1334.3602
				xmax = 1334.7402
				text = "rdx"
			intervals [4200]:
				xmin = 1334.7402
				xmax = 1335.1337
				text = ""
			intervals [4201]:
				xmin = 1335.1337
				xmax = 1335.2937
				text = "when"
			intervals [4202]:
				xmin = 1335.2937
				xmax = 1335.5237
				text = "that"
			intervals [4203]:
				xmin = 1335.5237
				xmax = 1335.7637
				text = "thing"
			intervals [4204]:
				xmin = 1335.7637
				xmax = 1335.9437
				text = "went"
			intervals [4205]:
				xmin = 1335.9437
				xmax = 1336.2037
				text = "down"
			intervals [4206]:
				xmin = 1336.2037
				xmax = 1336.3137
				text = "in"
			intervals [4207]:
				xmin = 1336.3137
				xmax = 1336.9437
				text = "baltimore"
			intervals [4208]:
				xmin = 1336.9437
				xmax = 1337.1137
				text = "and"
			intervals [4209]:
				xmin = 1337.1137
				xmax = 1337.4037
				text = "how"
			intervals [4210]:
				xmin = 1337.4037
				xmax = 1337.4437
				text = ""
			intervals [4211]:
				xmin = 1337.4437
				xmax = 1337.7937
				text = "we"
			intervals [4212]:
				xmin = 1337.7937
				xmax = 1338.3412
				text = ""
			intervals [4213]:
				xmin = 1338.3412
				xmax = 1338.6012
				text = "as"
			intervals [4214]:
				xmin = 1338.6012
				xmax = 1339.2112
				text = "people"
			intervals [4215]:
				xmin = 1339.2112
				xmax = 1339.6205
				text = ""
			intervals [4216]:
				xmin = 1339.6205
				xmax = 1339.8405
				text = "as"
			intervals [4217]:
				xmin = 1339.8405
				xmax = 1340.1805
				text = "black"
			intervals [4218]:
				xmin = 1340.1805
				xmax = 1340.6805
				text = "people"
			intervals [4219]:
				xmin = 1340.6805
				xmax = 1340.9992
				text = ""
			intervals [4220]:
				xmin = 1340.9992
				xmax = 1341.1292
				text = "we"
			intervals [4221]:
				xmin = 1341.1292
				xmax = 1341.4092
				text = "can't"
			intervals [4222]:
				xmin = 1341.4092
				xmax = 1341.6892
				text = "come"
			intervals [4223]:
				xmin = 1341.6892
				xmax = 1342.3192
				text = "together"
			intervals [4224]:
				xmin = 1342.3192
				xmax = 1342.9721
				text = ""
			intervals [4225]:
				xmin = 1342.9721
				xmax = 1343.3921
				text = "and"
			intervals [4226]:
				xmin = 1343.3921
				xmax = 1343.7958
				text = ""
			intervals [4227]:
				xmin = 1343.7958
				xmax = 1344.6858
				text = "protest"
			intervals [4228]:
				xmin = 1344.6858
				xmax = 1345.1625
				text = ""
			intervals [4229]:
				xmin = 1345.1625
				xmax = 1345.6225
				text = "without"
			intervals [4230]:
				xmin = 1345.6225
				xmax = 1345.7125
				text = ""
			intervals [4231]:
				xmin = 1345.7125
				xmax = 1346.2325
				text = "tearing"
			intervals [4232]:
				xmin = 1346.2325
				xmax = 1346.6525
				text = "down"
			intervals [4233]:
				xmin = 1346.6525
				xmax = 1347.1825
				text = "stuff"
			intervals [4234]:
				xmin = 1347.1825
				xmax = 1347.4925
				text = "and"
			intervals [4235]:
				xmin = 1347.4925
				xmax = 1347.7825
				text = "putting"
			intervals [4236]:
				xmin = 1347.7825
				xmax = 1348.1825
				text = "stuff"
			intervals [4237]:
				xmin = 1348.1825
				xmax = 1348.4125
				text = "on"
			intervals [4238]:
				xmin = 1348.4125
				xmax = 1348.4625
				text = ""
			intervals [4239]:
				xmin = 1348.4625
				xmax = 1349.0725
				text = "fire"
			intervals [4240]:
				xmin = 1349.0725
				xmax = 1349.2425
				text = "and"
			intervals [4241]:
				xmin = 1349.2425
				xmax = 1349.5967
				text = ""
			intervals [4242]:
				xmin = 1349.5967
				xmax = 1349.7167
				text = "the"
			intervals [4243]:
				xmin = 1349.7167
				xmax = 1350.0067
				text = "stuff"
			intervals [4244]:
				xmin = 1350.0067
				xmax = 1350.1967
				text = "like"
			intervals [4245]:
				xmin = 1350.1967
				xmax = 1350.4067
				text = "that"
			intervals [4246]:
				xmin = 1350.4067
				xmax = 1350.6667
				text = "so"
			intervals [4247]:
				xmin = 1350.6667
				xmax = 1350.8712
				text = ""
			intervals [4248]:
				xmin = 1350.8712
				xmax = 1351.3812
				text = "my"
			intervals [4249]:
				xmin = 1351.3812
				xmax = 1351.4112
				text = ""
			intervals [4250]:
				xmin = 1351.4112
				xmax = 1351.8212
				text = "my"
			intervals [4251]:
				xmin = 1351.8212
				xmax = 1352.2512
				text = "answer"
			intervals [4252]:
				xmin = 1352.2512
				xmax = 1352.4312
				text = "to"
			intervals [4253]:
				xmin = 1352.4312
				xmax = 1352.4612
				text = ""
			intervals [4254]:
				xmin = 1352.4612
				xmax = 1352.7612
				text = "that"
			intervals [4255]:
				xmin = 1352.7612
				xmax = 1352.7912
				text = ""
			intervals [4256]:
				xmin = 1352.7912
				xmax = 1352.9712
				text = "i"
			intervals [4257]:
				xmin = 1352.9712
				xmax = 1353.3112
				text = "think"
			intervals [4258]:
				xmin = 1353.3112
				xmax = 1353.3512
				text = ""
			intervals [4259]:
				xmin = 1353.3512
				xmax = 1353.6612
				text = "back"
			intervals [4260]:
				xmin = 1353.6612
				xmax = 1353.9012
				text = "there"
			intervals [4261]:
				xmin = 1353.9012
				xmax = 1354.0412
				text = "in"
			intervals [4262]:
				xmin = 1354.0412
				xmax = 1354.1412
				text = "the"
			intervals [4263]:
				xmin = 1354.1412
				xmax = 1354.6112
				text = "fifties"
			intervals [4264]:
				xmin = 1354.6112
				xmax = 1354.8012
				text = "where"
			intervals [4265]:
				xmin = 1354.8012
				xmax = 1354.9012
				text = "i"
			intervals [4266]:
				xmin = 1354.9012
				xmax = 1355.0912
				text = "was"
			intervals [4267]:
				xmin = 1355.0912
				xmax = 1355.3812
				text = "coming"
			intervals [4268]:
				xmin = 1355.3812
				xmax = 1355.5212
				text = "up"
			intervals [4269]:
				xmin = 1355.5212
				xmax = 1355.6712
				text = "was"
			intervals [4270]:
				xmin = 1355.6712
				xmax = 1355.9012
				text = "much"
			intervals [4271]:
				xmin = 1355.9012
				xmax = 1355.9312
				text = ""
			intervals [4272]:
				xmin = 1355.9312
				xmax = 1356.2312
				text = "better"
			intervals [4273]:
				xmin = 1356.2312
				xmax = 1356.2812
				text = ""
			intervals [4274]:
				xmin = 1356.2812
				xmax = 1356.4212
				text = "than"
			intervals [4275]:
				xmin = 1356.4212
				xmax = 1356.4812
				text = ""
			intervals [4276]:
				xmin = 1356.4812
				xmax = 1356.9012
				text = "today"
			intervals [4277]:
				xmin = 1356.9012
				xmax = 1358.4063
				text = ""
			intervals [4278]:
				xmin = 1358.4063
				xmax = 1358.5563
				text = "i"
			intervals [4279]:
				xmin = 1358.5563
				xmax = 1358.8563
				text = "really"
			intervals [4280]:
				xmin = 1358.8563
				xmax = 1359.1263
				text = "do"
			intervals [4281]:
				xmin = 1359.1263
				xmax = 1364.1797
				text = ""
			intervals [4282]:
				xmin = 1364.1797
				xmax = 1364.7697
				text = "mm-hm"
			intervals [4283]:
				xmin = 1364.7697
				xmax = 1365.252
				text = ""
			intervals [4284]:
				xmin = 1365.252
				xmax = 1365.612
				text = "mm-hm"
			intervals [4285]:
				xmin = 1365.612
				xmax = 1366.144
				text = ""
			intervals [4286]:
				xmin = 1366.144
				xmax = 1366.644
				text = "yeah"
			intervals [4287]:
				xmin = 1366.644
				xmax = 1366.744
				text = "i"
			intervals [4288]:
				xmin = 1366.744
				xmax = 1366.944
				text = "was"
			intervals [4289]:
				xmin = 1366.944
				xmax = 1367.284
				text = "there"
			intervals [4290]:
				xmin = 1367.284
				xmax = 1367.3565
				text = ""
			intervals [4291]:
				xmin = 1367.3565
				xmax = 1367.6165
				text = "ye-"
			intervals [4292]:
				xmin = 1367.6165
				xmax = 1368.1565
				text = "yes"
			intervals [4293]:
				xmin = 1368.1565
				xmax = 1370.2726
				text = ""
			intervals [4294]:
				xmin = 1370.2726
				xmax = 1370.5126
				text = "yup"
			intervals [4295]:
				xmin = 1370.5126
				xmax = 1370.8689
				text = ""
			intervals [4296]:
				xmin = 1370.8689
				xmax = 1371.4189
				text = "mm-hm"
			intervals [4297]:
				xmin = 1371.4189
				xmax = 1372.6678
				text = ""
			intervals [4298]:
				xmin = 1372.6678
				xmax = 1372.8778
				text = "i"
			intervals [4299]:
				xmin = 1372.8778
				xmax = 1373.4178
				text = "remember"
			intervals [4300]:
				xmin = 1373.4178
				xmax = 1373.6678
				text = "that"
			intervals [4301]:
				xmin = 1373.6678
				xmax = 1375.6819
				text = ""
			intervals [4302]:
				xmin = 1375.6819
				xmax = 1376.0519
				text = "me"
			intervals [4303]:
				xmin = 1376.0519
				xmax = 1376.1819
				text = "and"
			intervals [4304]:
				xmin = 1376.1819
				xmax = 1376.3319
				text = "my"
			intervals [4305]:
				xmin = 1376.3319
				xmax = 1376.7919
				text = "family"
			intervals [4306]:
				xmin = 1376.7919
				xmax = 1376.9419
				text = "we"
			intervals [4307]:
				xmin = 1376.9419
				xmax = 1377.1119
				text = "was"
			intervals [4308]:
				xmin = 1377.1119
				xmax = 1377.2319
				text = "in"
			intervals [4309]:
				xmin = 1377.2319
				xmax = 1377.3119
				text = "the"
			intervals [4310]:
				xmin = 1377.3119
				xmax = 1377.9619
				text = "house"
			intervals [4311]:
				xmin = 1377.9619
				xmax = 1378.033
				text = ""
			intervals [4312]:
				xmin = 1378.033
				xmax = 1378.303
				text = "and"
			intervals [4313]:
				xmin = 1378.303
				xmax = 1378.743
				text = "um"
			intervals [4314]:
				xmin = 1378.743
				xmax = 1379.2029
				text = ""
			intervals [4315]:
				xmin = 1379.2029
				xmax = 1379.4729
				text = "one"
			intervals [4316]:
				xmin = 1379.4729
				xmax = 1379.5729
				text = "of"
			intervals [4317]:
				xmin = 1379.5729
				xmax = 1379.6729
				text = "the"
			intervals [4318]:
				xmin = 1379.6729
				xmax = 1380.2029
				text = "neighbors"
			intervals [4319]:
				xmin = 1380.2029
				xmax = 1380.2929
				text = "i"
			intervals [4320]:
				xmin = 1380.2929
				xmax = 1380.3229
				text = "<unk>"
			intervals [4321]:
				xmin = 1380.3229
				xmax = 1380.5929
				text = "never"
			intervals [4322]:
				xmin = 1380.5929
				xmax = 1380.8729
				text = "forget"
			intervals [4323]:
				xmin = 1380.8729
				xmax = 1381.0329
				text = "that"
			intervals [4324]:
				xmin = 1381.0329
				xmax = 1381.3629
				text = "knocked"
			intervals [4325]:
				xmin = 1381.3629
				xmax = 1381.4329
				text = "on"
			intervals [4326]:
				xmin = 1381.4329
				xmax = 1381.5429
				text = "my"
			intervals [4327]:
				xmin = 1381.5429
				xmax = 1381.7829
				text = "mother"
			intervals [4328]:
				xmin = 1381.7829
				xmax = 1381.8529
				text = "s"
			intervals [4329]:
				xmin = 1381.8529
				xmax = 1382.0829
				text = "door"
			intervals [4330]:
				xmin = 1382.0829
				xmax = 1382.1429
				text = "and"
			intervals [4331]:
				xmin = 1382.1429
				xmax = 1382.3229
				text = "said"
			intervals [4332]:
				xmin = 1382.3229
				xmax = 1382.4429
				text = "you"
			intervals [4333]:
				xmin = 1382.4429
				xmax = 1382.5529
				text = "know"
			intervals [4334]:
				xmin = 1382.5529
				xmax = 1382.8729
				text = "martin"
			intervals [4335]:
				xmin = 1382.8729
				xmax = 1383.0729
				text = "luther"
			intervals [4336]:
				xmin = 1383.0729
				xmax = 1383.4329
				text = "king"
			intervals [4337]:
				xmin = 1383.4329
				xmax = 1383.8304
				text = ""
			intervals [4338]:
				xmin = 1383.8304
				xmax = 1383.9204
				text = "he"
			intervals [4339]:
				xmin = 1383.9204
				xmax = 1384.1204
				text = "got"
			intervals [4340]:
				xmin = 1384.1204
				xmax = 1384.5004
				text = "shot"
			intervals [4341]:
				xmin = 1384.5004
				xmax = 1384.6104
				text = "he"
			intervals [4342]:
				xmin = 1384.6104
				xmax = 1384.7904
				text = "got"
			intervals [4343]:
				xmin = 1384.7904
				xmax = 1385.2004
				text = "shot"
			intervals [4344]:
				xmin = 1385.2004
				xmax = 1385.3604
				text = "and"
			intervals [4345]:
				xmin = 1385.3604
				xmax = 1385.7687
				text = ""
			intervals [4346]:
				xmin = 1385.7687
				xmax = 1385.9387
				text = "i"
			intervals [4347]:
				xmin = 1385.9387
				xmax = 1386.3487
				text = "remember"
			intervals [4348]:
				xmin = 1386.3487
				xmax = 1386.6787
				text = "all"
			intervals [4349]:
				xmin = 1386.6787
				xmax = 1386.7887
				text = "of"
			intervals [4350]:
				xmin = 1386.7887
				xmax = 1387.0187
				text = "us"
			intervals [4351]:
				xmin = 1387.0187
				xmax = 1387.1181
				text = ""
			intervals [4352]:
				xmin = 1387.1181
				xmax = 1387.7281
				text = "crying"
			intervals [4353]:
				xmin = 1387.7281
				xmax = 1387.8581
				text = "and"
			intervals [4354]:
				xmin = 1387.8581
				xmax = 1388.5381
				text = "hollering"
			intervals [4355]:
				xmin = 1388.5381
				xmax = 1388.7481
				text = "and"
			intervals [4356]:
				xmin = 1388.7481
				xmax = 1389.089
				text = ""
			intervals [4357]:
				xmin = 1389.089
				xmax = 1389.259
				text = "i"
			intervals [4358]:
				xmin = 1389.259
				xmax = 1389.749
				text = "remember"
			intervals [4359]:
				xmin = 1389.749
				xmax = 1389.949
				text = "my"
			intervals [4360]:
				xmin = 1389.949
				xmax = 1390.479
				text = "brothers"
			intervals [4361]:
				xmin = 1390.479
				xmax = 1390.639
				text = "was"
			intervals [4362]:
				xmin = 1390.639
				xmax = 1391.169
				text = "heading"
			intervals [4363]:
				xmin = 1391.169
				xmax = 1391.349
				text = "out"
			intervals [4364]:
				xmin = 1391.349
				xmax = 1391.419
				text = "the"
			intervals [4365]:
				xmin = 1391.419
				xmax = 1392.069
				text = "door"
			intervals [4366]:
				xmin = 1392.069
				xmax = 1392.3333
				text = ""
			intervals [4367]:
				xmin = 1392.3333
				xmax = 1392.4533
				text = "and"
			intervals [4368]:
				xmin = 1392.4533
				xmax = 1392.5933
				text = "my"
			intervals [4369]:
				xmin = 1392.5933
				xmax = 1393.0433
				text = "father"
			intervals [4370]:
				xmin = 1393.0433
				xmax = 1393.5633
				text = "stopped"
			intervals [4371]:
				xmin = 1393.5633
				xmax = 1393.6733
				text = "'em"
			intervals [4372]:
				xmin = 1393.6733
				xmax = 1393.8033
				text = "and"
			intervals [4373]:
				xmin = 1393.8033
				xmax = 1394.1533
				text = "said"
			intervals [4374]:
				xmin = 1394.1533
				xmax = 1394.6133
				text = "no"
			intervals [4375]:
				xmin = 1394.6133
				xmax = 1394.9345
				text = ""
			intervals [4376]:
				xmin = 1394.9345
				xmax = 1395.1545
				text = "we're"
			intervals [4377]:
				xmin = 1395.1545
				xmax = 1395.4845
				text = "instead"
			intervals [4378]:
				xmin = 1395.4845
				xmax = 1395.6045
				text = "of"
			intervals [4379]:
				xmin = 1395.6045
				xmax = 1395.8045
				text = "us"
			intervals [4380]:
				xmin = 1395.8045
				xmax = 1396.1145
				text = "going"
			intervals [4381]:
				xmin = 1396.1145
				xmax = 1396.2845
				text = "out"
			intervals [4382]:
				xmin = 1396.2845
				xmax = 1396.4445
				text = "there"
			intervals [4383]:
				xmin = 1396.4445
				xmax = 1396.5545
				text = "to"
			intervals [4384]:
				xmin = 1396.5545
				xmax = 1396.7445
				text = "do"
			intervals [4385]:
				xmin = 1396.7445
				xmax = 1396.8645
				text = "what"
			intervals [4386]:
				xmin = 1396.8645
				xmax = 1397.3345
				text = "everybody"
			intervals [4387]:
				xmin = 1397.3345
				xmax = 1397.5945
				text = "else"
			intervals [4388]:
				xmin = 1397.5945
				xmax = 1397.7545
				text = "is"
			intervals [4389]:
				xmin = 1397.7545
				xmax = 1398.0845
				text = "doing"
			intervals [4390]:
				xmin = 1398.0845
				xmax = 1398.3445
				text = "we"
			intervals [4391]:
				xmin = 1398.3445
				xmax = 1398.4045
				text = "are"
			intervals [4392]:
				xmin = 1398.4045
				xmax = 1398.6845
				text = "gonna"
			intervals [4393]:
				xmin = 1398.6845
				xmax = 1398.9245
				text = "sit"
			intervals [4394]:
				xmin = 1398.9245
				xmax = 1399.1445
				text = "here"
			intervals [4395]:
				xmin = 1399.1445
				xmax = 1399.2545
				text = "and"
			intervals [4396]:
				xmin = 1399.2545
				xmax = 1399.4645
				text = "we're"
			intervals [4397]:
				xmin = 1399.4645
				xmax = 1399.7945
				text = "gonna"
			intervals [4398]:
				xmin = 1399.7945
				xmax = 1400.2445
				text = "pray"
			intervals [4399]:
				xmin = 1400.2445
				xmax = 1400.6992
				text = ""
			intervals [4400]:
				xmin = 1400.6992
				xmax = 1400.9592
				text = "we're"
			intervals [4401]:
				xmin = 1400.9592
				xmax = 1401.2792
				text = "gonna"
			intervals [4402]:
				xmin = 1401.2792
				xmax = 1401.8392
				text = "pray"
			intervals [4403]:
				xmin = 1401.8392
				xmax = 1402.0019
				text = ""
			intervals [4404]:
				xmin = 1402.0019
				xmax = 1402.3519
				text = "we"
			intervals [4405]:
				xmin = 1402.3519
				xmax = 1402.6419
				text = "held"
			intervals [4406]:
				xmin = 1402.6419
				xmax = 1403.1719
				text = "hands"
			intervals [4407]:
				xmin = 1403.1719
				xmax = 1403.3419
				text = "in"
			intervals [4408]:
				xmin = 1403.3419
				xmax = 1404.0519
				text = "circles"
			intervals [4409]:
				xmin = 1404.0519
				xmax = 1404.2219
				text = "and"
			intervals [4410]:
				xmin = 1404.2219
				xmax = 1404.4419
				text = "we"
			intervals [4411]:
				xmin = 1404.4419
				xmax = 1405.1019
				text = "prayed"
			intervals [4412]:
				xmin = 1405.1019
				xmax = 1405.6343
				text = ""
			intervals [4413]:
				xmin = 1405.6343
				xmax = 1406.0643
				text = "and"
			intervals [4414]:
				xmin = 1406.0643
				xmax = 1406.1281
				text = ""
			intervals [4415]:
				xmin = 1406.1281
				xmax = 1406.3981
				text = "as"
			intervals [4416]:
				xmin = 1406.3981
				xmax = 1406.5781
				text = "we"
			intervals [4417]:
				xmin = 1406.5781
				xmax = 1407.1881
				text = "praying"
			intervals [4418]:
				xmin = 1407.1881
				xmax = 1407.3181
				text = "we"
			intervals [4419]:
				xmin = 1407.3181
				xmax = 1407.4381
				text = "could"
			intervals [4420]:
				xmin = 1407.4381
				xmax = 1407.6681
				text = "see"
			intervals [4421]:
				xmin = 1407.6681
				xmax = 1408.1081
				text = "people"
			intervals [4422]:
				xmin = 1408.1081
				xmax = 1408.5581
				text = "running"
			intervals [4423]:
				xmin = 1408.5581
				xmax = 1409.0547
				text = ""
			intervals [4424]:
				xmin = 1409.0547
				xmax = 1409.7747
				text = "outside"
			intervals [4425]:
				xmin = 1409.7747
				xmax = 1409.8847
				text = "with"
			intervals [4426]:
				xmin = 1409.8847
				xmax = 1409.9406
				text = ""
			intervals [4427]:
				xmin = 1409.9406
				xmax = 1410.7606
				text = "televisions"
			intervals [4428]:
				xmin = 1410.7606
				xmax = 1411.5006
				text = "sofas"
			intervals [4429]:
				xmin = 1411.5006
				xmax = 1411.6906
				text = "and"
			intervals [4430]:
				xmin = 1411.6906
				xmax = 1412.0506
				text = "stuff"
			intervals [4431]:
				xmin = 1412.0506
				xmax = 1412.3206
				text = "like"
			intervals [4432]:
				xmin = 1412.3206
				xmax = 1412.6306
				text = "that"
			intervals [4433]:
				xmin = 1412.6306
				xmax = 1412.7506
				text = "you"
			intervals [4434]:
				xmin = 1412.7506
				xmax = 1413.0206
				text = "know"
			intervals [4435]:
				xmin = 1413.0206
				xmax = 1413.4821
				text = ""
			intervals [4436]:
				xmin = 1413.4821
				xmax = 1413.7121
				text = "and"
			intervals [4437]:
				xmin = 1413.7121
				xmax = 1413.7421
				text = ""
			intervals [4438]:
				xmin = 1413.7421
				xmax = 1413.9821
				text = "as"
			intervals [4439]:
				xmin = 1413.9821
				xmax = 1414.0621
				text = "a"
			intervals [4440]:
				xmin = 1414.0621
				xmax = 1414.5321
				text = "kid"
			intervals [4441]:
				xmin = 1414.5321
				xmax = 1414.8021
				text = "being"
			intervals [4442]:
				xmin = 1414.8021
				xmax = 1415.2721
				text = "honest"
			intervals [4443]:
				xmin = 1415.2721
				xmax = 1415.9512
				text = ""
			intervals [4444]:
				xmin = 1415.9512
				xmax = 1416.1212
				text = "i"
			intervals [4445]:
				xmin = 1416.1212
				xmax = 1416.3912
				text = "just"
			intervals [4446]:
				xmin = 1416.3912
				xmax = 1416.6512
				text = "didn't"
			intervals [4447]:
				xmin = 1416.6512
				xmax = 1416.8612
				text = "get"
			intervals [4448]:
				xmin = 1416.8612
				xmax = 1416.9712
				text = "it"
			intervals [4449]:
				xmin = 1416.9712
				xmax = 1417.1111
				text = ""
			intervals [4450]:
				xmin = 1417.1111
				xmax = 1417.2611
				text = "i"
			intervals [4451]:
				xmin = 1417.2611
				xmax = 1417.5511
				text = "just"
			intervals [4452]:
				xmin = 1417.5511
				xmax = 1417.8111
				text = "didn't"
			intervals [4453]:
				xmin = 1417.8111
				xmax = 1418.4511
				text = "understand"
			intervals [4454]:
				xmin = 1418.4511
				xmax = 1418.4811
				text = ""
			intervals [4455]:
				xmin = 1418.4811
				xmax = 1418.7211
				text = "what"
			intervals [4456]:
				xmin = 1418.7211
				xmax = 1418.7511
				text = ""
			intervals [4457]:
				xmin = 1418.7511
				xmax = 1418.9811
				text = "was"
			intervals [4458]:
				xmin = 1418.9811
				xmax = 1419.2011
				text = "we"
			intervals [4459]:
				xmin = 1419.2011
				xmax = 1419.6611
				text = "learning"
			intervals [4460]:
				xmin = 1419.6611
				xmax = 1419.9811
				text = "from"
			intervals [4461]:
				xmin = 1419.9811
				xmax = 1420.4711
				text = "that"
			intervals [4462]:
				xmin = 1420.4711
				xmax = 1420.5211
				text = "i"
			intervals [4463]:
				xmin = 1420.5211
				xmax = 1420.7611
				text = "mean"
			intervals [4464]:
				xmin = 1420.7611
				xmax = 1420.8711
				text = "you"
			intervals [4465]:
				xmin = 1420.8711
				xmax = 1421.1211
				text = "know"
			intervals [4466]:
				xmin = 1421.1211
				xmax = 1421.638
				text = ""
			intervals [4467]:
				xmin = 1421.638
				xmax = 1421.988
				text = "dr"
			intervals [4468]:
				xmin = 1421.988
				xmax = 1422.298
				text = "martin"
			intervals [4469]:
				xmin = 1422.298
				xmax = 1422.548
				text = "luther"
			intervals [4470]:
				xmin = 1422.548
				xmax = 1422.728
				text = "king"
			intervals [4471]:
				xmin = 1422.728
				xmax = 1423.108
				text = "he"
			intervals [4472]:
				xmin = 1423.108
				xmax = 1423.3828
				text = ""
			intervals [4473]:
				xmin = 1423.3828
				xmax = 1423.6028
				text = "he"
			intervals [4474]:
				xmin = 1423.6028
				xmax = 1423.9328
				text = "taught"
			intervals [4475]:
				xmin = 1423.9328
				xmax = 1424.1528
				text = "me"
			intervals [4476]:
				xmin = 1424.1528
				xmax = 1424.4428
				text = "so"
			intervals [4477]:
				xmin = 1424.4428
				xmax = 1425.0228
				text = "much"
			intervals [4478]:
				xmin = 1425.0228
				xmax = 1425.4905
				text = ""
			intervals [4479]:
				xmin = 1425.4905
				xmax = 1425.7705
				text = "and"
			intervals [4480]:
				xmin = 1425.7705
				xmax = 1425.9505
				text = "what"
			intervals [4481]:
				xmin = 1425.9505
				xmax = 1426.1405
				text = "he"
			intervals [4482]:
				xmin = 1426.1405
				xmax = 1426.4805
				text = "taught"
			intervals [4483]:
				xmin = 1426.4805
				xmax = 1426.7405
				text = "me"
			intervals [4484]:
				xmin = 1426.7405
				xmax = 1426.9905
				text = "was"
			intervals [4485]:
				xmin = 1426.9905
				xmax = 1427.3005
				text = "not"
			intervals [4486]:
				xmin = 1427.3005
				xmax = 1427.6755
				text = ""
			intervals [4487]:
				xmin = 1427.6755
				xmax = 1427.8355
				text = "to"
			intervals [4488]:
				xmin = 1427.8355
				xmax = 1428.0255
				text = "go"
			intervals [4489]:
				xmin = 1428.0255
				xmax = 1428.2755
				text = "out"
			intervals [4490]:
				xmin = 1428.2755
				xmax = 1428.5355
				text = "there"
			intervals [4491]:
				xmin = 1428.5355
				xmax = 1428.8255
				text = "and"
			intervals [4492]:
				xmin = 1428.8255
				xmax = 1429.1355
				text = "break"
			intervals [4493]:
				xmin = 1429.1355
				xmax = 1429.2955
				text = "in"
			intervals [4494]:
				xmin = 1429.2955
				xmax = 1429.3755
				text = ""
			intervals [4495]:
				xmin = 1429.3755
				xmax = 1429.5055
				text = "a"
			intervals [4496]:
				xmin = 1429.5055
				xmax = 1430.0655
				text = "store"
			intervals [4497]:
				xmin = 1430.0655
				xmax = 1430.1332
				text = ""
			intervals [4498]:
				xmin = 1430.1332
				xmax = 1430.3532
				text = "and"
			intervals [4499]:
				xmin = 1430.3532
				xmax = 1431.0132
				text = "steal"
			intervals [4500]:
				xmin = 1431.0132
				xmax = 1431.336
				text = ""
			intervals [4501]:
				xmin = 1431.336
				xmax = 1431.606
				text = "i"
			intervals [4502]:
				xmin = 1431.606
				xmax = 1431.6553
				text = ""
			intervals [4503]:
				xmin = 1431.6553
				xmax = 1431.7953
				text = "i"
			intervals [4504]:
				xmin = 1431.7953
				xmax = 1432.0553
				text = "it"
			intervals [4505]:
				xmin = 1432.0553
				xmax = 1432.3153
				text = "that"
			intervals [4506]:
				xmin = 1432.3153
				xmax = 1432.5553
				text = "just"
			intervals [4507]:
				xmin = 1432.5553
				xmax = 1433.0053
				text = "wasn't"
			intervals [4508]:
				xmin = 1433.0053
				xmax = 1433.0853
				text = ""
			intervals [4509]:
				xmin = 1433.0853
				xmax = 1433.2153
				text = "what"
			intervals [4510]:
				xmin = 1433.2153
				xmax = 1433.4353
				text = "he"
			intervals [4511]:
				xmin = 1433.4353
				xmax = 1433.8153
				text = "taught"
			intervals [4512]:
				xmin = 1433.8153
				xmax = 1434.2353
				text = "me"
			intervals [4513]:
				xmin = 1434.2353
				xmax = 1435.0485
				text = ""
			intervals [4514]:
				xmin = 1435.0485
				xmax = 1435.3785
				text = "but"
			intervals [4515]:
				xmin = 1435.3785
				xmax = 1436.4171
				text = ""
			intervals [4516]:
				xmin = 1436.4171
				xmax = 1436.6171
				text = "i"
			intervals [4517]:
				xmin = 1436.6171
				xmax = 1436.8371
				text = "didn't"
			intervals [4518]:
				xmin = 1436.8371
				xmax = 1437.1271
				text = "like"
			intervals [4519]:
				xmin = 1437.1271
				xmax = 1437.2571
				text = "it"
			intervals [4520]:
				xmin = 1437.2571
				xmax = 1437.3643
				text = ""
			intervals [4521]:
				xmin = 1437.3643
				xmax = 1437.5843
				text = "just"
			intervals [4522]:
				xmin = 1437.5843
				xmax = 1437.8143
				text = "like"
			intervals [4523]:
				xmin = 1437.8143
				xmax = 1437.8743
				text = "i"
			intervals [4524]:
				xmin = 1437.8743
				xmax = 1438.0743
				text = "didn't"
			intervals [4525]:
				xmin = 1438.0743
				xmax = 1438.3443
				text = "like"
			intervals [4526]:
				xmin = 1438.3443
				xmax = 1438.4943
				text = "it"
			intervals [4527]:
				xmin = 1438.4943
				xmax = 1438.5243
				text = ""
			intervals [4528]:
				xmin = 1438.5243
				xmax = 1438.6743
				text = "you"
			intervals [4529]:
				xmin = 1438.6743
				xmax = 1438.8543
				text = "know"
			intervals [4530]:
				xmin = 1438.8543
				xmax = 1438.9543
				text = "i"
			intervals [4531]:
				xmin = 1438.9543
				xmax = 1439.1243
				text = "mean"
			intervals [4532]:
				xmin = 1439.1243
				xmax = 1439.2243
				text = "it"
			intervals [4533]:
				xmin = 1439.2243
				xmax = 1439.3943
				text = "was"
			intervals [4534]:
				xmin = 1439.3943
				xmax = 1439.4508
				text = ""
			intervals [4535]:
				xmin = 1439.4508
				xmax = 1439.5208
				text = "it"
			intervals [4536]:
				xmin = 1439.5208
				xmax = 1439.5708
				text = "s"
			intervals [4537]:
				xmin = 1439.5708
				xmax = 1439.7808
				text = "so"
			intervals [4538]:
				xmin = 1439.7808
				xmax = 1440.0708
				text = "many"
			intervals [4539]:
				xmin = 1440.0708
				xmax = 1440.2808
				text = "other"
			intervals [4540]:
				xmin = 1440.2808
				xmax = 1440.7108
				text = "ways"
			intervals [4541]:
				xmin = 1440.7108
				xmax = 1440.8408
				text = "we"
			intervals [4542]:
				xmin = 1440.8408
				xmax = 1441.0108
				text = "could"
			intervals [4543]:
				xmin = 1441.0108
				xmax = 1441.1008
				text = "have"
			intervals [4544]:
				xmin = 1441.1008
				xmax = 1441.3708
				text = "went"
			intervals [4545]:
				xmin = 1441.3708
				xmax = 1442.5421
				text = ""
			intervals [4546]:
				xmin = 1442.5421
				xmax = 1442.7521
				text = "but"
			intervals [4547]:
				xmin = 1442.7521
				xmax = 1442.8921
				text = "we"
			intervals [4548]:
				xmin = 1442.8921
				xmax = 1443.2721
				text = "didn't"
			intervals [4549]:
				xmin = 1443.2721
				xmax = 1443.9847
				text = ""
			intervals [4550]:
				xmin = 1443.9847
				xmax = 1444.1747
				text = "you"
			intervals [4551]:
				xmin = 1444.1747
				xmax = 1444.5447
				text = "know"
			intervals [4552]:
				xmin = 1444.5447
				xmax = 1444.5747
				text = ""
			intervals [4553]:
				xmin = 1444.5747
				xmax = 1444.8347
				text = "we"
			intervals [4554]:
				xmin = 1444.8347
				xmax = 1445.1647
				text = "we"
			intervals [4555]:
				xmin = 1445.1647
				xmax = 1445.3247
				text = "we"
			intervals [4556]:
				xmin = 1445.3247
				xmax = 1445.8947
				text = "decided"
			intervals [4557]:
				xmin = 1445.8947
				xmax = 1446.1947
				text = "to"
			intervals [4558]:
				xmin = 1446.1947
				xmax = 1446.6047
				text = "okay"
			intervals [4559]:
				xmin = 1446.6047
				xmax = 1446.8347
				text = "let"
			intervals [4560]:
				xmin = 1446.8347
				xmax = 1446.9247
				text = "s"
			intervals [4561]:
				xmin = 1446.9247
				xmax = 1447.1147
				text = "go"
			intervals [4562]:
				xmin = 1447.1147
				xmax = 1447.4847
				text = "bust"
			intervals [4563]:
				xmin = 1447.4847
				xmax = 1447.6647
				text = "into"
			intervals [4564]:
				xmin = 1447.6647
				xmax = 1448.1947
				text = "stores"
			intervals [4565]:
				xmin = 1448.1947
				xmax = 1448.3247
				text = "and"
			intervals [4566]:
				xmin = 1448.3247
				xmax = 1448.3989
				text = ""
			intervals [4567]:
				xmin = 1448.3989
				xmax = 1448.7189
				text = "this"
			intervals [4568]:
				xmin = 1448.7189
				xmax = 1448.9389
				text = "that"
			intervals [4569]:
				xmin = 1448.9389
				xmax = 1448.9989
				text = "and"
			intervals [4570]:
				xmin = 1448.9989
				xmax = 1449.0389
				text = ""
			intervals [4571]:
				xmin = 1449.0389
				xmax = 1449.3089
				text = "get"
			intervals [4572]:
				xmin = 1449.3089
				xmax = 1449.6189
				text = "this"
			intervals [4573]:
				xmin = 1449.6189
				xmax = 1449.8189
				text = "that"
			intervals [4574]:
				xmin = 1449.8189
				xmax = 1449.8889
				text = "and"
			intervals [4575]:
				xmin = 1449.8889
				xmax = 1449.9689
				text = "the"
			intervals [4576]:
				xmin = 1449.9689
				xmax = 1449.9989
				text = ""
			intervals [4577]:
				xmin = 1449.9989
				xmax = 1450.3889
				text = "other"
			intervals [4578]:
				xmin = 1450.3889
				xmax = 1450.5589
				text = "and"
			intervals [4579]:
				xmin = 1450.5589
				xmax = 1451.4323
				text = ""
			intervals [4580]:
				xmin = 1451.4323
				xmax = 1451.7123
				text = "but"
			intervals [4581]:
				xmin = 1451.7123
				xmax = 1451.7823
				text = "our"
			intervals [4582]:
				xmin = 1451.7823
				xmax = 1452.1523
				text = "mothers"
			intervals [4583]:
				xmin = 1452.1523
				xmax = 1452.3523
				text = "didn't"
			intervals [4584]:
				xmin = 1452.3523
				xmax = 1452.6523
				text = "allow"
			intervals [4585]:
				xmin = 1452.6523
				xmax = 1452.7723
				text = "us"
			intervals [4586]:
				xmin = 1452.7723
				xmax = 1452.8823
				text = "to"
			intervals [4587]:
				xmin = 1452.8823
				xmax = 1453.0623
				text = "do"
			intervals [4588]:
				xmin = 1453.0623
				xmax = 1453.3223
				text = "that"
			intervals [4589]:
				xmin = 1453.3223
				xmax = 1453.380
				text = ""
			intervals [4590]:
				xmin = 1453.380
				xmax = 1453.600
				text = "you"
			intervals [4591]:
				xmin = 1453.600
				xmax = 1453.840
				text = "know"
			intervals [4592]:
				xmin = 1453.840
				xmax = 1454.150
				text = "so"
			intervals [4593]:
				xmin = 1454.150
				xmax = 1454.220
				text = ""
			intervals [4594]:
				xmin = 1454.220
				xmax = 1454.420
				text = "we"
			intervals [4595]:
				xmin = 1454.420
				xmax = 1454.820
				text = "wasn't"
			intervals [4596]:
				xmin = 1454.820
				xmax = 1455.370
				text = "involved"
			intervals [4597]:
				xmin = 1455.370
				xmax = 1455.7711
				text = ""
			intervals [4598]:
				xmin = 1455.7711
				xmax = 1455.8811
				text = "but"
			intervals [4599]:
				xmin = 1455.8811
				xmax = 1456.0611
				text = "she"
			intervals [4600]:
				xmin = 1456.0611
				xmax = 1456.3911
				text = "did"
			intervals [4601]:
				xmin = 1456.3911
				xmax = 1456.6711
				text = "send"
			intervals [4602]:
				xmin = 1456.6711
				xmax = 1456.7611
				text = "us"
			intervals [4603]:
				xmin = 1456.7611
				xmax = 1456.9011
				text = "to"
			intervals [4604]:
				xmin = 1456.9011
				xmax = 1457.0211
				text = "the"
			intervals [4605]:
				xmin = 1457.0211
				xmax = 1457.5511
				text = "store"
			intervals [4606]:
				xmin = 1457.5511
				xmax = 1458.5051
				text = ""
			intervals [4607]:
				xmin = 1458.5051
				xmax = 1458.7151
				text = "and"
			intervals [4608]:
				xmin = 1458.7151
				xmax = 1458.9751
				text = "right"
			intervals [4609]:
				xmin = 1458.9751
				xmax = 1459.1551
				text = "there"
			intervals [4610]:
				xmin = 1459.1551
				xmax = 1459.3051
				text = "on"
			intervals [4611]:
				xmin = 1459.3051
				xmax = 1459.5751
				text = "top"
			intervals [4612]:
				xmin = 1459.5751
				xmax = 1459.6451
				text = "of"
			intervals [4613]:
				xmin = 1459.6451
				xmax = 1460.1851
				text = "sears"
			intervals [4614]:
				xmin = 1460.1851
				xmax = 1460.3251
				text = "and"
			intervals [4615]:
				xmin = 1460.3251
				xmax = 1460.7651
				text = "roebuck"
			intervals [4616]:
				xmin = 1460.7651
				xmax = 1460.8451
				text = ""
			intervals [4617]:
				xmin = 1460.8451
				xmax = 1461.0751
				text = "on"
			intervals [4618]:
				xmin = 1461.0751
				xmax = 1461.6351
				text = "alabama"
			intervals [4619]:
				xmin = 1461.6351
				xmax = 1461.9251
				text = "avenue"
			intervals [4620]:
				xmin = 1461.9251
				xmax = 1462.1851
				text = "where"
			intervals [4621]:
				xmin = 1462.1851
				xmax = 1462.2751
				text = "it"
			intervals [4622]:
				xmin = 1462.2751
				xmax = 1462.8151
				text = "was"
			intervals [4623]:
				xmin = 1462.8151
				xmax = 1463.5542
				text = ""
			intervals [4624]:
				xmin = 1463.5542
				xmax = 1463.8042
				text = "not"
			intervals [4625]:
				xmin = 1463.8042
				xmax = 1463.8342
				text = ""
			intervals [4626]:
				xmin = 1463.8342
				xmax = 1464.1642
				text = "all"
			intervals [4627]:
				xmin = 1464.1642
				xmax = 1464.2142
				text = "i"
			intervals [4628]:
				xmin = 1464.2142
				xmax = 1464.3542
				text = "could"
			intervals [4629]:
				xmin = 1464.3542
				xmax = 1464.5842
				text = "see"
			intervals [4630]:
				xmin = 1464.5842
				xmax = 1464.7442
				text = "was"
			intervals [4631]:
				xmin = 1464.7442
				xmax = 1464.9742
				text = "nothing"
			intervals [4632]:
				xmin = 1464.9742
				xmax = 1465.0842
				text = "but"
			intervals [4633]:
				xmin = 1465.0842
				xmax = 1465.1142
				text = ""
			intervals [4634]:
				xmin = 1465.1142
				xmax = 1465.5242
				text = "army"
			intervals [4635]:
				xmin = 1465.5242
				xmax = 1465.7742
				text = "men"
			intervals [4636]:
				xmin = 1465.7742
				xmax = 1465.8242
				text = ""
			intervals [4637]:
				xmin = 1465.8242
				xmax = 1465.9742
				text = "with"
			intervals [4638]:
				xmin = 1465.9742
				xmax = 1466.5236
				text = ""
			intervals [4639]:
				xmin = 1466.5236
				xmax = 1467.1136
				text = "guns"
			intervals [4640]:
				xmin = 1467.1136
				xmax = 1467.3836
				text = "like"
			intervals [4641]:
				xmin = 1467.3836
				xmax = 1467.8236
				text = "this"
			intervals [4642]:
				xmin = 1467.8236
				xmax = 1468.2751
				text = ""
			intervals [4643]:
				xmin = 1468.2751
				xmax = 1468.5151
				text = "and"
			intervals [4644]:
				xmin = 1468.5151
				xmax = 1468.5451
				text = ""
			intervals [4645]:
				xmin = 1468.5451
				xmax = 1468.7251
				text = "i"
			intervals [4646]:
				xmin = 1468.7251
				xmax = 1469.1751
				text = "remember"
			intervals [4647]:
				xmin = 1469.1751
				xmax = 1469.4751
				text = "one"
			intervals [4648]:
				xmin = 1469.4751
				xmax = 1469.6551
				text = "of"
			intervals [4649]:
				xmin = 1469.6551
				xmax = 1469.7151
				text = "'em"
			intervals [4650]:
				xmin = 1469.7151
				xmax = 1470.1951
				text = "hollering"
			intervals [4651]:
				xmin = 1470.1951
				xmax = 1470.3851
				text = "at"
			intervals [4652]:
				xmin = 1470.3851
				xmax = 1470.5651
				text = "us"
			intervals [4653]:
				xmin = 1470.5651
				xmax = 1470.9351
				text = "telling"
			intervals [4654]:
				xmin = 1470.9351
				xmax = 1471.1151
				text = "us"
			intervals [4655]:
				xmin = 1471.1151
				xmax = 1471.558
				text = ""
			intervals [4656]:
				xmin = 1471.558
				xmax = 1471.758
				text = "go"
			intervals [4657]:
				xmin = 1471.758
				xmax = 1471.988
				text = "back"
			intervals [4658]:
				xmin = 1471.988
				xmax = 1472.348
				text = "home"
			intervals [4659]:
				xmin = 1472.348
				xmax = 1472.4352
				text = ""
			intervals [4660]:
				xmin = 1472.4352
				xmax = 1472.6252
				text = "go"
			intervals [4661]:
				xmin = 1472.6252
				xmax = 1472.8452
				text = "back"
			intervals [4662]:
				xmin = 1472.8452
				xmax = 1473.2452
				text = "home"
			intervals [4663]:
				xmin = 1473.2452
				xmax = 1473.3429
				text = ""
			intervals [4664]:
				xmin = 1473.3429
				xmax = 1473.5529
				text = "and"
			intervals [4665]:
				xmin = 1473.5529
				xmax = 1473.5829
				text = ""
			intervals [4666]:
				xmin = 1473.5829
				xmax = 1473.7929
				text = "we"
			intervals [4667]:
				xmin = 1473.7929
				xmax = 1474.0929
				text = "took"
			intervals [4668]:
				xmin = 1474.0929
				xmax = 1474.3329
				text = "off"
			intervals [4669]:
				xmin = 1474.3329
				xmax = 1474.7829
				text = "running"
			intervals [4670]:
				xmin = 1474.7829
				xmax = 1475.0104
				text = ""
			intervals [4671]:
				xmin = 1475.0104
				xmax = 1475.2204
				text = "and"
			intervals [4672]:
				xmin = 1475.2204
				xmax = 1475.3904
				text = "we"
			intervals [4673]:
				xmin = 1475.3904
				xmax = 1475.6404
				text = "went"
			intervals [4674]:
				xmin = 1475.6404
				xmax = 1475.8504
				text = "back"
			intervals [4675]:
				xmin = 1475.8504
				xmax = 1476.1304
				text = "home"
			intervals [4676]:
				xmin = 1476.1304
				xmax = 1476.3904
				text = "told"
			intervals [4677]:
				xmin = 1476.3904
				xmax = 1476.4904
				text = "our"
			intervals [4678]:
				xmin = 1476.4904
				xmax = 1476.7704
				text = "mother"
			intervals [4679]:
				xmin = 1476.7704
				xmax = 1476.9304
				text = "we"
			intervals [4680]:
				xmin = 1476.9304
				xmax = 1477.1904
				text = "can't"
			intervals [4681]:
				xmin = 1477.1904
				xmax = 1477.3304
				text = "go"
			intervals [4682]:
				xmin = 1477.3304
				xmax = 1477.3904
				text = "to"
			intervals [4683]:
				xmin = 1477.3904
				xmax = 1477.4704
				text = "the"
			intervals [4684]:
				xmin = 1477.4704
				xmax = 1477.9204
				text = "store"
			intervals [4685]:
				xmin = 1477.9204
				xmax = 1478.1404
				text = "they"
			intervals [4686]:
				xmin = 1478.1404
				xmax = 1478.3604
				text = "got"
			intervals [4687]:
				xmin = 1478.3604
				xmax = 1478.975
				text = ""
			intervals [4688]:
				xmin = 1478.975
				xmax = 1479.145
				text = "they"
			intervals [4689]:
				xmin = 1479.145
				xmax = 1479.375
				text = "got"
			intervals [4690]:
				xmin = 1479.375
				xmax = 1479.405
				text = ""
			intervals [4691]:
				xmin = 1479.405
				xmax = 1479.885
				text = "army"
			intervals [4692]:
				xmin = 1479.885
				xmax = 1480.295
				text = "men"
			intervals [4693]:
				xmin = 1480.295
				xmax = 1480.3756
				text = ""
			intervals [4694]:
				xmin = 1480.3756
				xmax = 1480.5456
				text = "in"
			intervals [4695]:
				xmin = 1480.5456
				xmax = 1480.5856
				text = ""
			intervals [4696]:
				xmin = 1480.5856
				xmax = 1480.8056
				text = "in"
			intervals [4697]:
				xmin = 1480.8056
				xmax = 1480.9856
				text = "my"
			intervals [4698]:
				xmin = 1480.9856
				xmax = 1481.3756
				text = "day"
			intervals [4699]:
				xmin = 1481.3756
				xmax = 1481.4056
				text = ""
			intervals [4700]:
				xmin = 1481.4056
				xmax = 1481.6056
				text = "they"
			intervals [4701]:
				xmin = 1481.6056
				xmax = 1481.7256
				text = "were"
			intervals [4702]:
				xmin = 1481.7256
				xmax = 1481.7556
				text = ""
			intervals [4703]:
				xmin = 1481.7556
				xmax = 1482.1756
				text = "army"
			intervals [4704]:
				xmin = 1482.1756
				xmax = 1482.5056
				text = "men"
			intervals [4705]:
				xmin = 1482.5056
				xmax = 1482.6647
				text = ""
			intervals [4706]:
				xmin = 1482.6647
				xmax = 1482.9147
				text = "on"
			intervals [4707]:
				xmin = 1482.9147
				xmax = 1483.2247
				text = "top"
			intervals [4708]:
				xmin = 1483.2247
				xmax = 1483.2947
				text = "of"
			intervals [4709]:
				xmin = 1483.2947
				xmax = 1483.9647
				text = "sears"
			intervals [4710]:
				xmin = 1483.9647
				xmax = 1484.3843
				text = ""
			intervals [4711]:
				xmin = 1484.3843
				xmax = 1484.4943
				text = "and"
			intervals [4712]:
				xmin = 1484.4943
				xmax = 1484.6043
				text = "then"
			intervals [4713]:
				xmin = 1484.6043
				xmax = 1484.8043
				text = "she"
			intervals [4714]:
				xmin = 1484.8043
				xmax = 1485.1443
				text = "said"
			intervals [4715]:
				xmin = 1485.1443
				xmax = 1485.6143
				text = "okay"
			intervals [4716]:
				xmin = 1485.6143
				xmax = 1485.7943
				text = "well"
			intervals [4717]:
				xmin = 1485.7943
				xmax = 1485.9143
				text = "we"
			intervals [4718]:
				xmin = 1485.9143
				xmax = 1486.1043
				text = "just"
			intervals [4719]:
				xmin = 1486.1043
				xmax = 1486.2543
				text = "gonna"
			intervals [4720]:
				xmin = 1486.2543
				xmax = 1486.4243
				text = "have"
			intervals [4721]:
				xmin = 1486.4243
				xmax = 1486.5243
				text = "to"
			intervals [4722]:
				xmin = 1486.5243
				xmax = 1486.7443
				text = "do"
			intervals [4723]:
				xmin = 1486.7443
				xmax = 1487.2143
				text = "without"
			intervals [4724]:
				xmin = 1487.2143
				xmax = 1487.5097
				text = ""
			intervals [4725]:
				xmin = 1487.5097
				xmax = 1487.7997
				text = "so"
			intervals [4726]:
				xmin = 1487.7997
				xmax = 1490.7659
				text = ""
			intervals [4727]:
				xmin = 1490.7659
				xmax = 1491.1959
				text = "until"
			intervals [4728]:
				xmin = 1491.1959
				xmax = 1491.2759
				text = "it"
			intervals [4729]:
				xmin = 1491.2759
				xmax = 1491.4559
				text = "was"
			intervals [4730]:
				xmin = 1491.4559
				xmax = 1491.7659
				text = "all"
			intervals [4731]:
				xmin = 1491.7659
				xmax = 1492.0559
				text = "over"
			intervals [4732]:
				xmin = 1492.0559
				xmax = 1492.6428
				text = ""
			intervals [4733]:
				xmin = 1492.6428
				xmax = 1492.8228
				text = "but"
			intervals [4734]:
				xmin = 1492.8228
				xmax = 1492.9628
				text = "i"
			intervals [4735]:
				xmin = 1492.9628
				xmax = 1493.2628
				text = "just"
			intervals [4736]:
				xmin = 1493.2628
				xmax = 1493.2928
				text = ""
			intervals [4737]:
				xmin = 1493.2928
				xmax = 1493.4728
				text = "i"
			intervals [4738]:
				xmin = 1493.4728
				xmax = 1493.7828
				text = "just"
			intervals [4739]:
				xmin = 1493.7828
				xmax = 1494.3028
				text = "remember"
			intervals [4740]:
				xmin = 1494.3028
				xmax = 1494.7586
				text = ""
			intervals [4741]:
				xmin = 1494.7586
				xmax = 1494.9386
				text = "i"
			intervals [4742]:
				xmin = 1494.9386
				xmax = 1495.3886
				text = "remember"
			intervals [4743]:
				xmin = 1495.3886
				xmax = 1495.5786
				text = "my"
			intervals [4744]:
				xmin = 1495.5786
				xmax = 1496.0286
				text = "father"
			intervals [4745]:
				xmin = 1496.0286
				xmax = 1496.1586
				text = "and"
			intervals [4746]:
				xmin = 1496.1586
				xmax = 1496.4286
				text = "mother"
			intervals [4747]:
				xmin = 1496.4286
				xmax = 1496.8886
				text = "walking"
			intervals [4748]:
				xmin = 1496.8886
				xmax = 1497.1086
				text = "us"
			intervals [4749]:
				xmin = 1497.1086
				xmax = 1497.2486
				text = "through"
			intervals [4750]:
				xmin = 1497.2486
				xmax = 1497.3486
				text = "the"
			intervals [4751]:
				xmin = 1497.3486
				xmax = 1498.0386
				text = "neighborhood"
			intervals [4752]:
				xmin = 1498.0386
				xmax = 1498.2586
				text = "and"
			intervals [4753]:
				xmin = 1498.2586
				xmax = 1498.4986
				text = "i"
			intervals [4754]:
				xmin = 1498.4986
				xmax = 1498.6786
				text = "i"
			intervals [4755]:
				xmin = 1498.6786
				xmax = 1499.1486
				text = "remember"
			intervals [4756]:
				xmin = 1499.1486
				xmax = 1499.3886
				text = "just"
			intervals [4757]:
				xmin = 1499.3886
				xmax = 1499.8986
				text = "crying"
			intervals [4758]:
				xmin = 1499.8986
				xmax = 1500.2839
				text = ""
			intervals [4759]:
				xmin = 1500.2839
				xmax = 1500.4839
				text = "cause"
			intervals [4760]:
				xmin = 1500.4839
				xmax = 1500.6339
				text = "i'm"
			intervals [4761]:
				xmin = 1500.6339
				xmax = 1501.0339
				text = "seeing"
			intervals [4762]:
				xmin = 1501.0339
				xmax = 1501.1239
				text = ""
			intervals [4763]:
				xmin = 1501.1239
				xmax = 1501.4539
				text = "all"
			intervals [4764]:
				xmin = 1501.4539
				xmax = 1501.5839
				text = "the"
			intervals [4765]:
				xmin = 1501.5839
				xmax = 1502.0407
				text = ""
			intervals [4766]:
				xmin = 1502.0407
				xmax = 1502.3807
				text = "black"
			intervals [4767]:
				xmin = 1502.3807
				xmax = 1502.9907
				text = "stores"
			intervals [4768]:
				xmin = 1502.9907
				xmax = 1503.1619
				text = ""
			intervals [4769]:
				xmin = 1503.1619
				xmax = 1503.5519
				text = "torn"
			intervals [4770]:
				xmin = 1503.5519
				xmax = 1503.9219
				text = "down"
			intervals [4771]:
				xmin = 1503.9219
				xmax = 1504.0107
				text = ""
			intervals [4772]:
				xmin = 1504.0107
				xmax = 1504.2807
				text = "burnt"
			intervals [4773]:
				xmin = 1504.2807
				xmax = 1504.7607
				text = "down"
			intervals [4774]:
				xmin = 1504.7607
				xmax = 1504.7907
				text = ""
			intervals [4775]:
				xmin = 1504.7907
				xmax = 1504.9607
				text = "you"
			intervals [4776]:
				xmin = 1504.9607
				xmax = 1505.3607
				text = "know"
			intervals [4777]:
				xmin = 1505.3607
				xmax = 1505.9413
				text = ""
			intervals [4778]:
				xmin = 1505.9413
				xmax = 1506.6813
				text = "destroyed"
			intervals [4779]:
				xmin = 1506.6813
				xmax = 1506.9957
				text = ""
			intervals [4780]:
				xmin = 1506.9957
				xmax = 1507.4357
				text = "glass"
			intervals [4781]:
				xmin = 1507.4357
				xmax = 1507.5457
				text = ""
			intervals [4782]:
				xmin = 1507.5457
				xmax = 1508.0857
				text = "busted"
			intervals [4783]:
				xmin = 1508.0857
				xmax = 1508.1157
				text = ""
			intervals [4784]:
				xmin = 1508.1157
				xmax = 1508.2357
				text = "and"
			intervals [4785]:
				xmin = 1508.2357
				xmax = 1509.2535
				text = ""
			intervals [4786]:
				xmin = 1509.2535
				xmax = 1509.4535
				text = "i"
			intervals [4787]:
				xmin = 1509.4535
				xmax = 1509.4835
				text = ""
			intervals [4788]:
				xmin = 1509.4835
				xmax = 1509.5935
				text = "was"
			intervals [4789]:
				xmin = 1509.5935
				xmax = 1510.0535
				text = "sad"
			intervals [4790]:
				xmin = 1510.0535
				xmax = 1510.360
				text = ""
			intervals [4791]:
				xmin = 1510.360
				xmax = 1510.510
				text = "i"
			intervals [4792]:
				xmin = 1510.510
				xmax = 1510.650
				text = "was"
			intervals [4793]:
				xmin = 1510.650
				xmax = 1510.970
				text = "sad"
			intervals [4794]:
				xmin = 1510.970
				xmax = 1511.310
				text = "about"
			intervals [4795]:
				xmin = 1511.310
				xmax = 1511.420
				text = "it"
			intervals [4796]:
				xmin = 1511.420
				xmax = 1512.577
				text = ""
			intervals [4797]:
				xmin = 1512.577
				xmax = 1512.747
				text = "you"
			intervals [4798]:
				xmin = 1512.747
				xmax = 1513.017
				text = "know"
			intervals [4799]:
				xmin = 1513.017
				xmax = 1513.3422
				text = ""
			intervals [4800]:
				xmin = 1513.3422
				xmax = 1513.5022
				text = "me"
			intervals [4801]:
				xmin = 1513.5022
				xmax = 1513.5722
				text = "and"
			intervals [4802]:
				xmin = 1513.5722
				xmax = 1513.7222
				text = "my"
			intervals [4803]:
				xmin = 1513.7222
				xmax = 1514.1722
				text = "son"
			intervals [4804]:
				xmin = 1514.1722
				xmax = 1514.5687
				text = ""
			intervals [4805]:
				xmin = 1514.5687
				xmax = 1514.9187
				text = "yester-"
			intervals [4806]:
				xmin = 1514.9187
				xmax = 1514.9987
				text = ""
			intervals [4807]:
				xmin = 1514.9987
				xmax = 1515.2587
				text = "other"
			intervals [4808]:
				xmin = 1515.2587
				xmax = 1515.4587
				text = "day"
			intervals [4809]:
				xmin = 1515.4587
				xmax = 1515.6087
				text = "we"
			intervals [4810]:
				xmin = 1515.6087
				xmax = 1515.7887
				text = "had"
			intervals [4811]:
				xmin = 1515.7887
				xmax = 1515.8887
				text = "a"
			intervals [4812]:
				xmin = 1515.8887
				xmax = 1515.9187
				text = ""
			intervals [4813]:
				xmin = 1515.9187
				xmax = 1516.6887
				text = "conversation"
			intervals [4814]:
				xmin = 1516.6887
				xmax = 1516.8587
				text = "right"
			intervals [4815]:
				xmin = 1516.8587
				xmax = 1517.1587
				text = "because"
			intervals [4816]:
				xmin = 1517.1587
				xmax = 1517.5269
				text = ""
			intervals [4817]:
				xmin = 1517.5269
				xmax = 1517.8069
				text = "his"
			intervals [4818]:
				xmin = 1517.8069
				xmax = 1518.2369
				text = "views"
			intervals [4819]:
				xmin = 1518.2369
				xmax = 1518.2969
				text = "are"
			intervals [4820]:
				xmin = 1518.2969
				xmax = 1518.7669
				text = "different"
			intervals [4821]:
				xmin = 1518.7669
				xmax = 1519.0669
				text = "because"
			intervals [4822]:
				xmin = 1519.0669
				xmax = 1519.2269
				text = "he"
			intervals [4823]:
				xmin = 1519.2269
				xmax = 1519.7069
				text = "young"
			intervals [4824]:
				xmin = 1519.7069
				xmax = 1519.8869
				text = "he"
			intervals [4825]:
				xmin = 1519.8869
				xmax = 1520.1169
				text = "like"
			intervals [4826]:
				xmin = 1520.1169
				xmax = 1520.3369
				text = "well"
			intervals [4827]:
				xmin = 1520.3369
				xmax = 1520.6569
				text = "ma"
			intervals [4828]:
				xmin = 1520.6569
				xmax = 1521.0685
				text = ""
			intervals [4829]:
				xmin = 1521.0685
				xmax = 1521.2385
				text = "you"
			intervals [4830]:
				xmin = 1521.2385
				xmax = 1521.5685
				text = "know"
			intervals [4831]:
				xmin = 1521.5685
				xmax = 1521.6902
				text = ""
			intervals [4832]:
				xmin = 1521.6902
				xmax = 1521.8902
				text = "i"
			intervals [4833]:
				xmin = 1521.8902
				xmax = 1522.1502
				text = "look"
			intervals [4834]:
				xmin = 1522.1502
				xmax = 1522.3202
				text = "at"
			intervals [4835]:
				xmin = 1522.3202
				xmax = 1522.3802
				text = "it"
			intervals [4836]:
				xmin = 1522.3802
				xmax = 1522.6002
				text = "like"
			intervals [4837]:
				xmin = 1522.6002
				xmax = 1522.7802
				text = "that"
			intervals [4838]:
				xmin = 1522.7802
				xmax = 1523.0002
				text = "thing"
			intervals [4839]:
				xmin = 1523.0002
				xmax = 1523.1202
				text = "in"
			intervals [4840]:
				xmin = 1523.1202
				xmax = 1523.7802
				text = "baltimore"
			intervals [4841]:
				xmin = 1523.7802
				xmax = 1524.0402
				text = "i"
			intervals [4842]:
				xmin = 1524.0402
				xmax = 1524.2202
				text = "look"
			intervals [4843]:
				xmin = 1524.2202
				xmax = 1524.4002
				text = "at"
			intervals [4844]:
				xmin = 1524.4002
				xmax = 1524.4602
				text = "it"
			intervals [4845]:
				xmin = 1524.4602
				xmax = 1524.7002
				text = "like"
			intervals [4846]:
				xmin = 1524.7002
				xmax = 1525.0002
				text = "this"
			intervals [4847]:
				xmin = 1525.0002
				xmax = 1525.0802
				text = "you"
			intervals [4848]:
				xmin = 1525.0802
				xmax = 1525.2502
				text = "know"
			intervals [4849]:
				xmin = 1525.2502
				xmax = 1525.5567
				text = ""
			intervals [4850]:
				xmin = 1525.5567
				xmax = 1525.6467
				text = "the"
			intervals [4851]:
				xmin = 1525.6467
				xmax = 1525.9467
				text = "young"
			intervals [4852]:
				xmin = 1525.9467
				xmax = 1526.3767
				text = "people"
			intervals [4853]:
				xmin = 1526.3767
				xmax = 1526.5072
				text = ""
			intervals [4854]:
				xmin = 1526.5072
				xmax = 1526.6872
				text = "you"
			intervals [4855]:
				xmin = 1526.6872
				xmax = 1526.9472
				text = "know"
			intervals [4856]:
				xmin = 1526.9472
				xmax = 1527.0972
				text = "and"
			intervals [4857]:
				xmin = 1527.0972
				xmax = 1527.1272
				text = ""
			intervals [4858]:
				xmin = 1527.1272
				xmax = 1527.4172
				text = "this"
			intervals [4859]:
				xmin = 1527.4172
				xmax = 1527.6572
				text = "that"
			intervals [4860]:
				xmin = 1527.6572
				xmax = 1527.7372
				text = "yeah"
			intervals [4861]:
				xmin = 1527.7372
				xmax = 1528.1472
				text = "that"
			intervals [4862]:
				xmin = 1528.1472
				xmax = 1528.2672
				text = "s"
			intervals [4863]:
				xmin = 1528.2672
				xmax = 1528.6072
				text = "okay"
			intervals [4864]:
				xmin = 1528.6072
				xmax = 1528.9672
				text = "rdx"
			intervals [4865]:
				xmin = 1528.9672
				xmax = 1528.9972
				text = ""
			intervals [4866]:
				xmin = 1528.9972
				xmax = 1529.1472
				text = "that"
			intervals [4867]:
				xmin = 1529.1472
				xmax = 1529.2272
				text = "s"
			intervals [4868]:
				xmin = 1529.2272
				xmax = 1529.4572
				text = "your"
			intervals [4869]:
				xmin = 1529.4572
				xmax = 1530.0172
				text = "opinion"
			intervals [4870]:
				xmin = 1530.0172
				xmax = 1531.060
				text = ""
			intervals [4871]:
				xmin = 1531.060
				xmax = 1531.240
				text = "but"
			intervals [4872]:
				xmin = 1531.240
				xmax = 1531.370
				text = "i"
			intervals [4873]:
				xmin = 1531.370
				xmax = 1531.790
				text = "still"
			intervals [4874]:
				xmin = 1531.790
				xmax = 1532.110
				text = "say"
			intervals [4875]:
				xmin = 1532.110
				xmax = 1532.140
				text = ""
			intervals [4876]:
				xmin = 1532.140
				xmax = 1532.270
				text = "it"
			intervals [4877]:
				xmin = 1532.270
				xmax = 1532.790
				text = "starts"
			intervals [4878]:
				xmin = 1532.790
				xmax = 1532.820
				text = ""
			intervals [4879]:
				xmin = 1532.820
				xmax = 1533.000
				text = "at"
			intervals [4880]:
				xmin = 1533.000
				xmax = 1533.350
				text = "home"
			intervals [4881]:
				xmin = 1533.350
				xmax = 1534.6077
				text = ""
			intervals [4882]:
				xmin = 1534.6077
				xmax = 1534.7477
				text = "it"
			intervals [4883]:
				xmin = 1534.7477
				xmax = 1535.2177
				text = "starts"
			intervals [4884]:
				xmin = 1535.2177
				xmax = 1535.3577
				text = "at"
			intervals [4885]:
				xmin = 1535.3577
				xmax = 1535.6577
				text = "home"
			intervals [4886]:
				xmin = 1535.6577
				xmax = 1536.2732
				text = ""
			intervals [4887]:
				xmin = 1536.2732
				xmax = 1536.3632
				text = "p-"
			intervals [4888]:
				xmin = 1536.3632
				xmax = 1536.4032
				text = ""
			intervals [4889]:
				xmin = 1536.4032
				xmax = 1536.7932
				text = "these"
			intervals [4890]:
				xmin = 1536.7932
				xmax = 1537.1532
				text = "kids"
			intervals [4891]:
				xmin = 1537.1532
				xmax = 1537.5132
				text = "cannot"
			intervals [4892]:
				xmin = 1537.5132
				xmax = 1537.7532
				text = "come"
			intervals [4893]:
				xmin = 1537.7532
				xmax = 1537.8632
				text = "to"
			intervals [4894]:
				xmin = 1537.8632
				xmax = 1537.9432
				text = "the"
			intervals [4895]:
				xmin = 1537.9432
				xmax = 1538.2132
				text = "boys"
			intervals [4896]:
				xmin = 1538.2132
				xmax = 1538.2832
				text = "and"
			intervals [4897]:
				xmin = 1538.2832
				xmax = 1538.6032
				text = "girls"
			intervals [4898]:
				xmin = 1538.6032
				xmax = 1538.9332
				text = "club"
			intervals [4899]:
				xmin = 1538.9332
				xmax = 1539.0132
				text = "and"
			intervals [4900]:
				xmin = 1539.0132
				xmax = 1539.2132
				text = "get"
			intervals [4901]:
				xmin = 1539.2132
				xmax = 1539.7232
				text = "raised"
			intervals [4902]:
				xmin = 1539.7232
				xmax = 1539.8532
				text = "they"
			intervals [4903]:
				xmin = 1539.8532
				xmax = 1540.0932
				text = "can't"
			intervals [4904]:
				xmin = 1540.0932
				xmax = 1540.2332
				text = "go"
			intervals [4905]:
				xmin = 1540.2332
				xmax = 1540.3632
				text = "to"
			intervals [4906]:
				xmin = 1540.3632
				xmax = 1540.7332
				text = "church"
			intervals [4907]:
				xmin = 1540.7332
				xmax = 1540.8432
				text = "and"
			intervals [4908]:
				xmin = 1540.8432
				xmax = 1541.0332
				text = "get"
			intervals [4909]:
				xmin = 1541.0332
				xmax = 1541.4332
				text = "raised"
			intervals [4910]:
				xmin = 1541.4332
				xmax = 1541.5132
				text = "and"
			intervals [4911]:
				xmin = 1541.5132
				xmax = 1541.6332
				text = "they"
			intervals [4912]:
				xmin = 1541.6332
				xmax = 1541.8832
				text = "can't"
			intervals [4913]:
				xmin = 1541.8832
				xmax = 1542.0232
				text = "go"
			intervals [4914]:
				xmin = 1542.0232
				xmax = 1542.1232
				text = "to"
			intervals [4915]:
				xmin = 1542.1232
				xmax = 1542.4532
				text = "school"
			intervals [4916]:
				xmin = 1542.4532
				xmax = 1542.5332
				text = "and"
			intervals [4917]:
				xmin = 1542.5332
				xmax = 1542.7132
				text = "get"
			intervals [4918]:
				xmin = 1542.7132
				xmax = 1543.0932
				text = "raised"
			intervals [4919]:
				xmin = 1543.0932
				xmax = 1543.5113
				text = ""
			intervals [4920]:
				xmin = 1543.5113
				xmax = 1543.7613
				text = "have"
			intervals [4921]:
				xmin = 1543.7613
				xmax = 1543.8313
				text = "to"
			intervals [4922]:
				xmin = 1543.8313
				xmax = 1544.2313
				text = "start"
			intervals [4923]:
				xmin = 1544.2313
				xmax = 1544.8307
				text = ""
			intervals [4924]:
				xmin = 1544.8307
				xmax = 1545.1007
				text = "with"
			intervals [4925]:
				xmin = 1545.1007
				xmax = 1545.1807
				text = "the"
			intervals [4926]:
				xmin = 1545.1807
				xmax = 1545.8207
				text = "parents"
			intervals [4927]:
				xmin = 1545.8207
				xmax = 1545.9252
				text = ""
			intervals [4928]:
				xmin = 1545.9252
				xmax = 1546.1252
				text = "right"
			intervals [4929]:
				xmin = 1546.1252
				xmax = 1546.3152
				text = "there"
			intervals [4930]:
				xmin = 1546.3152
				xmax = 1546.4252
				text = "at"
			intervals [4931]:
				xmin = 1546.4252
				xmax = 1546.4852
				text = "the"
			intervals [4932]:
				xmin = 1546.4852
				xmax = 1546.8852
				text = "house"
			intervals [4933]:
				xmin = 1546.8852
				xmax = 1547.8241
				text = ""
			intervals [4934]:
				xmin = 1547.8241
				xmax = 1547.9641
				text = "and"
			intervals [4935]:
				xmin = 1547.9641
				xmax = 1548.1941
				text = "all"
			intervals [4936]:
				xmin = 1548.1941
				xmax = 1548.2841
				text = "the"
			intervals [4937]:
				xmin = 1548.2841
				xmax = 1548.5741
				text = "time"
			intervals [4938]:
				xmin = 1548.5741
				xmax = 1548.7241
				text = "my"
			intervals [4939]:
				xmin = 1548.7241
				xmax = 1549.1241
				text = "father"
			intervals [4940]:
				xmin = 1549.1241
				xmax = 1549.4341
				text = "wasn't"
			intervals [4941]:
				xmin = 1549.4341
				xmax = 1549.5441
				text = "in"
			intervals [4942]:
				xmin = 1549.5441
				xmax = 1549.6241
				text = "the"
			intervals [4943]:
				xmin = 1549.6241
				xmax = 1550.0141
				text = "house"
			intervals [4944]:
				xmin = 1550.0141
				xmax = 1550.1141
				text = "or"
			intervals [4945]:
				xmin = 1550.1141
				xmax = 1550.3541
				text = "my"
			intervals [4946]:
				xmin = 1550.3541
				xmax = 1550.3841
				text = ""
			intervals [4947]:
				xmin = 1550.3841
				xmax = 1550.5341
				text = "r-"
			intervals [4948]:
				xmin = 1550.5341
				xmax = 1550.7541
				text = "my"
			intervals [4949]:
				xmin = 1550.7541
				xmax = 1551.0741
				text = "mother"
			intervals [4950]:
				xmin = 1551.0741
				xmax = 1551.2641
				text = "she"
			intervals [4951]:
				xmin = 1551.2641
				xmax = 1551.4541
				text = "did"
			intervals [4952]:
				xmin = 1551.4541
				xmax = 1551.6441
				text = "a"
			intervals [4953]:
				xmin = 1551.6441
				xmax = 1552.2369
				text = ""
			intervals [4954]:
				xmin = 1552.2369
				xmax = 1552.7869
				text = "excellent"
			intervals [4955]:
				xmin = 1552.7869
				xmax = 1553.1969
				text = "job"
			intervals [4956]:
				xmin = 1553.1969
				xmax = 1553.7069
				text = "raising"
			intervals [4957]:
				xmin = 1553.7069
				xmax = 1553.9369
				text = "us"
			intervals [4958]:
				xmin = 1553.9369
				xmax = 1554.2169
				text = "though"
			intervals [4959]:
				xmin = 1554.2169
				xmax = 1566.2836
				text = ""
			intervals [4960]:
				xmin = 1566.2836
				xmax = 1566.5436
				text = "oh"
			intervals [4961]:
				xmin = 1566.5436
				xmax = 1566.5736
				text = ""
			intervals [4962]:
				xmin = 1566.5736
				xmax = 1566.7636
				text = "yeah"
			intervals [4963]:
				xmin = 1566.7636
				xmax = 1567.5182
				text = ""
			intervals [4964]:
				xmin = 1567.5182
				xmax = 1568.3382
				text = "buildings"
			intervals [4965]:
				xmin = 1568.3382
				xmax = 1568.7482
				text = "and"
			intervals [4966]:
				xmin = 1568.7482
				xmax = 1576.8394
				text = ""
			intervals [4967]:
				xmin = 1576.8394
				xmax = 1577.1294
				text = "in"
			intervals [4968]:
				xmin = 1577.1294
				xmax = 1577.3594
				text = "my"
			intervals [4969]:
				xmin = 1577.3594
				xmax = 1577.8794
				text = "day"
			intervals [4970]:
				xmin = 1577.8794
				xmax = 1577.9279
				text = ""
			intervals [4971]:
				xmin = 1577.9279
				xmax = 1578.1279
				text = "to"
			intervals [4972]:
				xmin = 1578.1279
				xmax = 1578.4279
				text = "this"
			intervals [4973]:
				xmin = 1578.4279
				xmax = 1578.8579
				text = "day"
			intervals [4974]:
				xmin = 1578.8579
				xmax = 1580.6745
				text = ""
			intervals [4975]:
				xmin = 1580.6745
				xmax = 1581.0645
				text = "no"
			intervals [4976]:
				xmin = 1581.0645
				xmax = 1582.7095
				text = ""
			intervals [4977]:
				xmin = 1582.7095
				xmax = 1582.9695
				text = "like"
			intervals [4978]:
				xmin = 1582.9695
				xmax = 1583.0295
				text = "i"
			intervals [4979]:
				xmin = 1583.0295
				xmax = 1583.3495
				text = "said"
			intervals [4980]:
				xmin = 1583.3495
				xmax = 1583.5195
				text = "i"
			intervals [4981]:
				xmin = 1583.5195
				xmax = 1583.8195
				text = "see"
			intervals [4982]:
				xmin = 1583.8195
				xmax = 1583.8595
				text = "a"
			intervals [4983]:
				xmin = 1583.8595
				xmax = 1584.0895
				text = "lot"
			intervals [4984]:
				xmin = 1584.0895
				xmax = 1584.1595
				text = "of"
			intervals [4985]:
				xmin = 1584.1595
				xmax = 1584.6395
				text = "buildings"
			intervals [4986]:
				xmin = 1584.6395
				xmax = 1584.8895
				text = "getting"
			intervals [4987]:
				xmin = 1584.8895
				xmax = 1585.0995
				text = "put"
			intervals [4988]:
				xmin = 1585.0995
				xmax = 1585.3795
				text = "up"
			intervals [4989]:
				xmin = 1585.3795
				xmax = 1585.8197
				text = ""
			intervals [4990]:
				xmin = 1585.8197
				xmax = 1585.9597
				text = "you"
			intervals [4991]:
				xmin = 1585.9597
				xmax = 1586.0897
				text = "know"
			intervals [4992]:
				xmin = 1586.0897
				xmax = 1586.1697
				text = "a"
			intervals [4993]:
				xmin = 1586.1697
				xmax = 1586.6497
				text = "and"
			intervals [4994]:
				xmin = 1586.6497
				xmax = 1586.8097
				text = "li-"
			intervals [4995]:
				xmin = 1586.8097
				xmax = 1586.8397
				text = ""
			intervals [4996]:
				xmin = 1586.8397
				xmax = 1587.0497
				text = "like"
			intervals [4997]:
				xmin = 1587.0497
				xmax = 1587.1197
				text = "i"
			intervals [4998]:
				xmin = 1587.1197
				xmax = 1587.4297
				text = "tell"
			intervals [4999]:
				xmin = 1587.4297
				xmax = 1587.8297
				text = "people"
			intervals [5000]:
				xmin = 1587.8297
				xmax = 1588.0887
				text = ""
			intervals [5001]:
				xmin = 1588.0887
				xmax = 1588.3187
				text = "when"
			intervals [5002]:
				xmin = 1588.3187
				xmax = 1588.4487
				text = "i"
			intervals [5003]:
				xmin = 1588.4487
				xmax = 1588.8587
				text = "say"
			intervals [5004]:
				xmin = 1588.8587
				xmax = 1589.6402
				text = ""
			intervals [5005]:
				xmin = 1589.6402
				xmax = 1589.9302
				text = "um"
			intervals [5006]:
				xmin = 1589.9302
				xmax = 1590.0602
				text = "the"
			intervals [5007]:
				xmin = 1590.0602
				xmax = 1590.7802
				text = "generation"
			intervals [5008]:
				xmin = 1590.7802
				xmax = 1591.2902
				text = "today"
			intervals [5009]:
				xmin = 1591.2902
				xmax = 1591.3202
				text = ""
			intervals [5010]:
				xmin = 1591.3202
				xmax = 1591.5802
				text = "or"
			intervals [5011]:
				xmin = 1591.5802
				xmax = 1591.6902
				text = "the"
			intervals [5012]:
				xmin = 1591.6902
				xmax = 1592.1102
				text = "people"
			intervals [5013]:
				xmin = 1592.1102
				xmax = 1592.4102
				text = "of"
			intervals [5014]:
				xmin = 1592.4102
				xmax = 1592.7402
				text = "today"
			intervals [5015]:
				xmin = 1592.7402
				xmax = 1592.8502
				text = "i'm"
			intervals [5016]:
				xmin = 1592.8502
				xmax = 1592.9702
				text = "not"
			intervals [5017]:
				xmin = 1592.9702
				xmax = 1593.1002
				text = "even"
			intervals [5018]:
				xmin = 1593.1002
				xmax = 1593.2602
				text = "gonna"
			intervals [5019]:
				xmin = 1593.2602
				xmax = 1593.4002
				text = "say"
			intervals [5020]:
				xmin = 1593.4002
				xmax = 1593.5302
				text = "the"
			intervals [5021]:
				xmin = 1593.5302
				xmax = 1594.0502
				text = "generation"
			intervals [5022]:
				xmin = 1594.0502
				xmax = 1594.2102
				text = "even"
			intervals [5023]:
				xmin = 1594.2102
				xmax = 1594.4602
				text = "people"
			intervals [5024]:
				xmin = 1594.4602
				xmax = 1594.5002
				text = ""
			intervals [5025]:
				xmin = 1594.5002
				xmax = 1594.7702
				text = "my"
			intervals [5026]:
				xmin = 1594.7702
				xmax = 1595.1602
				text = "age"
			intervals [5027]:
				xmin = 1595.1602
				xmax = 1596.4061
				text = ""
			intervals [5028]:
				xmin = 1596.4061
				xmax = 1596.5961
				text = "they"
			intervals [5029]:
				xmin = 1596.5961
				xmax = 1596.8361
				text = "just"
			intervals [5030]:
				xmin = 1596.8361
				xmax = 1597.0561
				text = "not"
			intervals [5031]:
				xmin = 1597.0561
				xmax = 1597.2261
				text = "as"
			intervals [5032]:
				xmin = 1597.2261
				xmax = 1597.8361
				text = "kind"
			intervals [5033]:
				xmin = 1597.8361
				xmax = 1597.9696
				text = ""
			intervals [5034]:
				xmin = 1597.9696
				xmax = 1598.2096
				text = "and"
			intervals [5035]:
				xmin = 1598.2096
				xmax = 1598.7896
				text = "nice"
			intervals [5036]:
				xmin = 1598.7896
				xmax = 1599.5523
				text = ""
			intervals [5037]:
				xmin = 1599.5523
				xmax = 1599.7223
				text = "as"
			intervals [5038]:
				xmin = 1599.7223
				xmax = 1599.8823
				text = "they"
			intervals [5039]:
				xmin = 1599.8823
				xmax = 1600.2923
				text = "was"
			intervals [5040]:
				xmin = 1600.2923
				xmax = 1600.5323
				text = "back"
			intervals [5041]:
				xmin = 1600.5323
				xmax = 1600.6523
				text = "in"
			intervals [5042]:
				xmin = 1600.6523
				xmax = 1600.8023
				text = "my"
			intervals [5043]:
				xmin = 1600.8023
				xmax = 1601.0523
				text = "day"
			intervals [5044]:
				xmin = 1601.0523
				xmax = 1601.7127
				text = ""
			intervals [5045]:
				xmin = 1601.7127
				xmax = 1601.8227
				text = "you"
			intervals [5046]:
				xmin = 1601.8227
				xmax = 1601.9727
				text = "know"
			intervals [5047]:
				xmin = 1601.9727
				xmax = 1602.2327
				text = "back"
			intervals [5048]:
				xmin = 1602.2327
				xmax = 1602.3127
				text = "in"
			intervals [5049]:
				xmin = 1602.3127
				xmax = 1602.4727
				text = "my"
			intervals [5050]:
				xmin = 1602.4727
				xmax = 1602.7827
				text = "day"
			intervals [5051]:
				xmin = 1602.7827
				xmax = 1602.9227
				text = "you"
			intervals [5052]:
				xmin = 1602.9227
				xmax = 1603.2427
				text = "know"
			intervals [5053]:
				xmin = 1603.2427
				xmax = 1603.3895
				text = ""
			intervals [5054]:
				xmin = 1603.3895
				xmax = 1603.5695
				text = "if"
			intervals [5055]:
				xmin = 1603.5695
				xmax = 1603.6895
				text = "we"
			intervals [5056]:
				xmin = 1603.6895
				xmax = 1603.9495
				text = "did"
			intervals [5057]:
				xmin = 1603.9495
				xmax = 1604.2695
				text = "something"
			intervals [5058]:
				xmin = 1604.2695
				xmax = 1604.5995
				text = "wrong"
			intervals [5059]:
				xmin = 1604.5995
				xmax = 1604.8702
				text = ""
			intervals [5060]:
				xmin = 1604.8702
				xmax = 1605.0102
				text = "you"
			intervals [5061]:
				xmin = 1605.0102
				xmax = 1605.3302
				text = "know"
			intervals [5062]:
				xmin = 1605.3302
				xmax = 1605.4584
				text = ""
			intervals [5063]:
				xmin = 1605.4584
				xmax = 1605.5684
				text = "the"
			intervals [5064]:
				xmin = 1605.5684
				xmax = 1605.8384
				text = "whole"
			intervals [5065]:
				xmin = 1605.8384
				xmax = 1606.4984
				text = "neighborhood"
			intervals [5066]:
				xmin = 1606.4984
				xmax = 1606.9258
				text = ""
			intervals [5067]:
				xmin = 1606.9258
				xmax = 1607.0058
				text = "c"
			intervals [5068]:
				xmin = 1607.0058
				xmax = 1607.098
				text = ""
			intervals [5069]:
				xmin = 1607.098
				xmax = 1607.378
				text = "coulda-"
			intervals [5070]:
				xmin = 1607.378
				xmax = 1607.648
				text = "coulda"
			intervals [5071]:
				xmin = 1607.648
				xmax = 1608.008
				text = "jumped"
			intervals [5072]:
				xmin = 1608.008
				xmax = 1608.208
				text = "in"
			intervals [5073]:
				xmin = 1608.208
				xmax = 1608.2649
				text = ""
			intervals [5074]:
				xmin = 1608.2649
				xmax = 1608.5449
				text = "before"
			intervals [5075]:
				xmin = 1608.5449
				xmax = 1608.7349
				text = "we"
			intervals [5076]:
				xmin = 1608.7349
				xmax = 1608.9849
				text = "even"
			intervals [5077]:
				xmin = 1608.9849
				xmax = 1609.1949
				text = "got"
			intervals [5078]:
				xmin = 1609.1949
				xmax = 1609.2249
				text = ""
			intervals [5079]:
				xmin = 1609.2249
				xmax = 1609.2849
				text = "in"
			intervals [5080]:
				xmin = 1609.2849
				xmax = 1609.3449
				text = "the"
			intervals [5081]:
				xmin = 1609.3449
				xmax = 1609.7849
				text = "house"
			intervals [5082]:
				xmin = 1609.7849
				xmax = 1609.8149
				text = ""
			intervals [5083]:
				xmin = 1609.8149
				xmax = 1609.9849
				text = "you"
			intervals [5084]:
				xmin = 1609.9849
				xmax = 1610.1349
				text = "know"
			intervals [5085]:
				xmin = 1610.1349
				xmax = 1610.2249
				text = "the"
			intervals [5086]:
				xmin = 1610.2249
				xmax = 1610.7749
				text = "neighborhood"
			intervals [5087]:
				xmin = 1610.7749
				xmax = 1610.8949
				text = "could"
			intervals [5088]:
				xmin = 1610.8949
				xmax = 1611.5068
				text = ""
			intervals [5089]:
				xmin = 1611.5068
				xmax = 1611.9468
				text = "rdx"
			intervals [5090]:
				xmin = 1611.9468
				xmax = 1612.0868
				text = "i"
			intervals [5091]:
				xmin = 1612.0868
				xmax = 1612.3768
				text = "heard"
			intervals [5092]:
				xmin = 1612.3768
				xmax = 1612.5668
				text = "you"
			intervals [5093]:
				xmin = 1612.5668
				xmax = 1612.6568
				text = "was"
			intervals [5094]:
				xmin = 1612.6568
				xmax = 1612.6868
				text = ""
			intervals [5095]:
				xmin = 1612.6868
				xmax = 1612.9668
				text = "doing"
			intervals [5096]:
				xmin = 1612.9668
				xmax = 1613.2968
				text = "bad"
			intervals [5097]:
				xmin = 1613.2968
				xmax = 1613.3968
				text = "in"
			intervals [5098]:
				xmin = 1613.3968
				xmax = 1613.7068
				text = "school"
			intervals [5099]:
				xmin = 1613.7068
				xmax = 1614.0668
				text = "today"
			intervals [5100]:
				xmin = 1614.0668
				xmax = 1614.5936
				text = ""
			intervals [5101]:
				xmin = 1614.5936
				xmax = 1614.7436
				text = "you"
			intervals [5102]:
				xmin = 1614.7436
				xmax = 1614.8936
				text = "know"
			intervals [5103]:
				xmin = 1614.8936
				xmax = 1615.1136
				text = "come"
			intervals [5104]:
				xmin = 1615.1136
				xmax = 1615.2236
				text = "here"
			intervals [5105]:
				xmin = 1615.2236
				xmax = 1615.3236
				text = "let"
			intervals [5106]:
				xmin = 1615.3236
				xmax = 1615.3536
				text = ""
			intervals [5107]:
				xmin = 1615.3536
				xmax = 1615.4236
				text = "me"
			intervals [5108]:
				xmin = 1615.4236
[truncated: 2,599,887 more chars]
