# Supplementary material for: Considering Performance in the Automated and Manual Coding of Sociolinguistic Variables: Lessons From Variable (ING)
Source: Front Artif Intell. 2021 Apr 29;4:648543. doi: 10.3389/frai.2021.648543 (PMC8117961; doi:10.3389/frai.2021.648543)
Supplement: Supplementary file 6 [file Data_Sheet_6.ZIP › CORAAL_VARAligned_as_TextGrids_p2/DCB_se2_ag2_f_02_1.TextGrid]

File type = "ooTextFile"
Object class = "TextGrid"

xmin = 0.0
xmax = 3842.400068027211
tiers? <exists>
size = 6
item []:
	item [1]:
		class = "IntervalTier"
		name = "DCB_se2_ag2_f_02 - words"
		xmin = 0.0
		xmax = 3842.400068027211
		intervals: size = 13789
			intervals [1]:
				xmin = 0.0
				xmax = 1.587
				text = ""
			intervals [2]:
				xmin = 1.587
				xmax = 2.017
				text = "january"
			intervals [3]:
				xmin = 2.017
				xmax = 2.307
				text = "twenty"
			intervals [4]:
				xmin = 2.307
				xmax = 2.587
				text = "third"
			intervals [5]:
				xmin = 2.587
				xmax = 2.9413
				text = ""
			intervals [6]:
				xmin = 2.9413
				xmax = 3.2213
				text = "nineteen"
			intervals [7]:
				xmin = 3.2213
				xmax = 3.4413
				text = "ninety"
			intervals [8]:
				xmin = 3.4413
				xmax = 3.6013
				text = "two"
			intervals [9]:
				xmin = 3.6013
				xmax = 7.8994
				text = ""
			intervals [10]:
				xmin = 7.8994
				xmax = 8.4694
				text = "southeast"
			intervals [11]:
				xmin = 8.4694
				xmax = 8.8194
				text = "washington"
			intervals [12]:
				xmin = 8.8194
				xmax = 9.1494
				text = "dc"
			intervals [13]:
				xmin = 9.1494
				xmax = 16.3828
				text = ""
			intervals [14]:
				xmin = 16.3828
				xmax = 16.8628
				text = "woodland"
			intervals [15]:
				xmin = 16.8628
				xmax = 17.7084
				text = ""
			intervals [16]:
				xmin = 17.7084
				xmax = 17.8784
				text = "mm-hm"
			intervals [17]:
				xmin = 17.8784
				xmax = 21.9385
				text = ""
			intervals [18]:
				xmin = 21.9385
				xmax = 22.0685
				text = "<unk>"
			intervals [19]:
				xmin = 22.0685
				xmax = 22.2922
				text = ""
			intervals [20]:
				xmin = 22.2922
				xmax = 22.7522
				text = "um"
			intervals [21]:
				xmin = 22.7522
				xmax = 22.7922
				text = ""
			intervals [22]:
				xmin = 22.7922
				xmax = 23.1622
				text = "from"
			intervals [23]:
				xmin = 23.1622
				xmax = 23.6022
				text = "nineteen"
			intervals [24]:
				xmin = 23.6022
				xmax = 23.8922
				text = "ninety"
			intervals [25]:
				xmin = 23.8922
				xmax = 24.3022
				text = "two"
			intervals [26]:
				xmin = 24.3022
				xmax = 24.3322
				text = ""
			intervals [27]:
				xmin = 24.3322
				xmax = 25.0222
				text = "until"
			intervals [28]:
				xmin = 25.0222
				xmax = 25.6243
				text = ""
			intervals [29]:
				xmin = 25.6243
				xmax = 26.0843
				text = "um"
			intervals [30]:
				xmin = 26.0843
				xmax = 26.2165
				text = ""
			intervals [31]:
				xmin = 26.2165
				xmax = 26.5865
				text = "late"
			intervals [32]:
				xmin = 26.5865
				xmax = 26.7468
				text = ""
			intervals [33]:
				xmin = 26.7468
				xmax = 27.2568
				text = "nineteen"
			intervals [34]:
				xmin = 27.2568
				xmax = 27.2968
				text = ""
			intervals [35]:
				xmin = 27.2968
				xmax = 27.8668
				text = "nineties"
			intervals [36]:
				xmin = 27.8668
				xmax = 28.0051
				text = ""
			intervals [37]:
				xmin = 28.0051
				xmax = 28.3151
				text = "um"
			intervals [38]:
				xmin = 28.3151
				xmax = 28.5266
				text = ""
			intervals [39]:
				xmin = 28.5266
				xmax = 28.6166
				text = "i"
			intervals [40]:
				xmin = 28.6166
				xmax = 28.7866
				text = "wanna"
			intervals [41]:
				xmin = 28.7866
				xmax = 28.9266
				text = "say"
			intervals [42]:
				xmin = 28.9266
				xmax = 29.0266
				text = "we"
			intervals [43]:
				xmin = 29.0266
				xmax = 29.2466
				text = "moved"
			intervals [44]:
				xmin = 29.2466
				xmax = 29.4366
				text = "about"
			intervals [45]:
				xmin = 29.4366
				xmax = 29.5966
				text = "two"
			intervals [46]:
				xmin = 29.5966
				xmax = 30.0266
				text = "thousand"
			intervals [47]:
				xmin = 30.0266
				xmax = 31.2207
				text = ""
			intervals [48]:
				xmin = 31.2207
				xmax = 31.4307
				text = "mm-hm"
			intervals [49]:
				xmin = 31.4307
				xmax = 35.871
				text = ""
			intervals [50]:
				xmin = 35.871
				xmax = 36.131
				text = "um"
			intervals [51]:
				xmin = 36.131
				xmax = 36.201
				text = ""
			intervals [52]:
				xmin = 36.201
				xmax = 36.391
				text = "i"
			intervals [53]:
				xmin = 36.391
				xmax = 36.6078
				text = ""
			intervals [54]:
				xmin = 36.6078
				xmax = 36.9778
				text = "woodland"
			intervals [55]:
				xmin = 36.9778
				xmax = 37.065
				text = ""
			intervals [56]:
				xmin = 37.065
				xmax = 37.125
				text = "my"
			intervals [57]:
				xmin = 37.125
				xmax = 37.295
				text = "whole"
			intervals [58]:
				xmin = 37.295
				xmax = 37.585
				text = "life"
			intervals [59]:
				xmin = 37.585
				xmax = 37.8175
				text = ""
			intervals [60]:
				xmin = 37.8175
				xmax = 38.1675
				text = "um"
			intervals [61]:
				xmin = 38.1675
				xmax = 38.4675
				text = "or"
			intervals [62]:
				xmin = 38.4675
				xmax = 39.1164
				text = ""
			intervals [63]:
				xmin = 39.1164
				xmax = 39.3764
				text = "from"
			intervals [64]:
				xmin = 39.3764
				xmax = 39.8858
				text = ""
			intervals [65]:
				xmin = 39.8858
				xmax = 40.0858
				text = "that"
			intervals [66]:
				xmin = 40.0858
				xmax = 40.2758
				text = "area"
			intervals [67]:
				xmin = 40.2758
				xmax = 40.3358
				text = ""
			intervals [68]:
				xmin = 40.3358
				xmax = 40.6258
				text = "i"
			intervals [69]:
				xmin = 40.6258
				xmax = 41.0123
				text = ""
			intervals [70]:
				xmin = 41.0123
				xmax = 41.2523
				text = "af-"
			intervals [71]:
				xmin = 41.2523
				xmax = 41.2823
				text = ""
			intervals [72]:
				xmin = 41.2823
				xmax = 41.5323
				text = "after"
			intervals [73]:
				xmin = 41.5323
				xmax = 41.7423
				text = "that"
			intervals [74]:
				xmin = 41.7423
				xmax = 41.8923
				text = "when"
			intervals [75]:
				xmin = 41.8923
				xmax = 41.9323
				text = "i"
			intervals [76]:
				xmin = 41.9323
				xmax = 42.1023
				text = "moved"
			intervals [77]:
				xmin = 42.1023
				xmax = 42.1723
				text = "to"
			intervals [78]:
				xmin = 42.1723
				xmax = 42.5823
				text = "virginia"
			intervals [79]:
				xmin = 42.5823
				xmax = 42.7896
				text = ""
			intervals [80]:
				xmin = 42.7896
				xmax = 42.9896
				text = "um"
			intervals [81]:
				xmin = 42.9896
				xmax = 43.0896
				text = "i"
			intervals [82]:
				xmin = 43.0896
				xmax = 43.2996
				text = "lived"
			intervals [83]:
				xmin = 43.2996
				xmax = 43.3596
				text = "in"
			intervals [84]:
				xmin = 43.3596
				xmax = 43.7096
				text = "virginia"
			intervals [85]:
				xmin = 43.7096
				xmax = 43.8481
				text = ""
			intervals [86]:
				xmin = 43.8481
				xmax = 43.9681
				text = "my"
			intervals [87]:
				xmin = 43.9681
				xmax = 44.0081
				text = ""
			intervals [88]:
				xmin = 44.0081
				xmax = 44.1081
				text = "whole"
			intervals [89]:
				xmin = 44.1081
				xmax = 44.3781
				text = "lifed"
			intervals [90]:
				xmin = 44.3781
				xmax = 44.4681
				text = ""
			intervals [91]:
				xmin = 44.4681
				xmax = 44.6681
				text = "mm-hm"
			intervals [92]:
				xmin = 44.6681
				xmax = 49.1487
				text = ""
			intervals [93]:
				xmin = 49.1487
				xmax = 49.3687
				text = "all"
			intervals [94]:
				xmin = 49.3687
				xmax = 49.4287
				text = "of"
			intervals [95]:
				xmin = 49.4287
				xmax = 49.5287
				text = "the"
			intervals [96]:
				xmin = 49.5287
				xmax = 49.9387
				text = "schools"
			intervals [97]:
				xmin = 49.9387
				xmax = 50.3737
				text = ""
			intervals [98]:
				xmin = 50.3737
				xmax = 50.6437
				text = "okay"
			intervals [99]:
				xmin = 50.6437
				xmax = 50.8366
				text = ""
			intervals [100]:
				xmin = 50.8366
				xmax = 51.3666
				text = "um"
			intervals [101]:
				xmin = 51.3666
				xmax = 51.8365
				text = ""
			intervals [102]:
				xmin = 51.8365
				xmax = 52.2465
				text = "starting"
			intervals [103]:
				xmin = 52.2465
				xmax = 52.3865
				text = "out"
			intervals [104]:
				xmin = 52.3865
				xmax = 52.4965
				text = "in"
			intervals [105]:
				xmin = 52.4965
				xmax = 52.8965
				text = "dc"
			intervals [106]:
				xmin = 52.8965
				xmax = 53.0065
				text = "i"
			intervals [107]:
				xmin = 53.0065
				xmax = 53.1665
				text = "went"
			intervals [108]:
				xmin = 53.1665
				xmax = 53.2965
				text = "to"
			intervals [109]:
				xmin = 53.2965
				xmax = 53.3565
				text = "a"
			intervals [110]:
				xmin = 53.3565
				xmax = 53.7765
				text = "catholic"
			intervals [111]:
				xmin = 53.7765
				xmax = 54.1465
				text = "school"
			intervals [112]:
				xmin = 54.1465
				xmax = 54.2465
				text = "i'm"
			intervals [113]:
				xmin = 54.2465
				xmax = 54.4065
				text = "not"
			intervals [114]:
				xmin = 54.4065
				xmax = 54.6165
				text = "sure"
			intervals [115]:
				xmin = 54.6165
				xmax = 54.6465
				text = ""
			intervals [116]:
				xmin = 54.6465
				xmax = 54.7165
				text = "the"
			intervals [117]:
				xmin = 54.7165
				xmax = 54.9365
				text = "name"
			intervals [118]:
				xmin = 54.9365
				xmax = 55.0665
				text = "of"
			intervals [119]:
				xmin = 55.0665
				xmax = 55.1265
				text = "it"
			intervals [120]:
				xmin = 55.1265
				xmax = 55.2265
				text = "i"
			intervals [121]:
				xmin = 55.2265
				xmax = 55.3865
				text = ""
			intervals [122]:
				xmin = 55.3865
				xmax = 55.7865
				text = "cannot"
			intervals [123]:
				xmin = 55.7865
				xmax = 56.1865
				text = "remember"
			intervals [124]:
				xmin = 56.1865
				xmax = 56.2165
				text = ""
			intervals [125]:
				xmin = 56.2165
				xmax = 56.5465
				text = "um"
			intervals [126]:
				xmin = 56.5465
				xmax = 56.6874
				text = ""
			intervals [127]:
				xmin = 56.6874
				xmax = 57.0474
				text = "but"
			intervals [128]:
				xmin = 57.0474
				xmax = 57.0774
				text = ""
			intervals [129]:
				xmin = 57.0774
				xmax = 57.3574
				text = "it"
			intervals [130]:
				xmin = 57.3574
				xmax = 57.5214
				text = ""
			intervals [131]:
				xmin = 57.5214
				xmax = 57.9514
				text = "is"
			intervals [132]:
				xmin = 57.9514
				xmax = 58.1414
				text = "off"
			intervals [133]:
				xmin = 58.1414
				xmax = 58.1714
				text = ""
			intervals [134]:
				xmin = 58.1714
				xmax = 58.5514
				text = "of"
			intervals [135]:
				xmin = 58.5514
				xmax = 58.8514
				text = "um"
			intervals [136]:
				xmin = 58.8514
				xmax = 59.3462
				text = ""
			intervals [137]:
				xmin = 59.3462
				xmax = 59.7062
				text = "randolph"
			intervals [138]:
				xmin = 59.7062
				xmax = 59.9662
				text = "street"
			intervals [139]:
				xmin = 59.9662
				xmax = 60.7644
				text = ""
			intervals [140]:
				xmin = 60.7644
				xmax = 61.2444
				text = "and"
			intervals [141]:
				xmin = 61.2444
				xmax = 61.2944
				text = ""
			intervals [142]:
				xmin = 61.2944
				xmax = 61.4544
				text = "then"
			intervals [143]:
				xmin = 61.4544
				xmax = 61.8144
				text = "after"
			intervals [144]:
				xmin = 61.8144
				xmax = 62.1044
				text = "that"
			intervals [145]:
				xmin = 62.1044
				xmax = 62.2771
				text = ""
			intervals [146]:
				xmin = 62.2771
				xmax = 62.4071
				text = "when"
			intervals [147]:
				xmin = 62.4071
				xmax = 62.4671
				text = "we"
			intervals [148]:
				xmin = 62.4671
				xmax = 62.5971
				text = "moved"
			intervals [149]:
				xmin = 62.5971
				xmax = 62.6871
				text = "to"
			intervals [150]:
				xmin = 62.6871
				xmax = 63.0571
				text = "virginia"
			intervals [151]:
				xmin = 63.0571
				xmax = 63.1271
				text = "i"
			intervals [152]:
				xmin = 63.1271
				xmax = 63.2871
				text = "went"
			intervals [153]:
				xmin = 63.2871
				xmax = 63.5071
				text = "to"
			intervals [154]:
				xmin = 63.5071
				xmax = 63.5371
				text = ""
			intervals [155]:
				xmin = 63.5371
				xmax = 64.0971
				text = "rdx"
			intervals [156]:
				xmin = 64.0971
				xmax = 64.5471
				text = "elementary"
			intervals [157]:
				xmin = 64.5471
				xmax = 64.9071
				text = "school"
			intervals [158]:
				xmin = 64.9071
				xmax = 67.4471
				text = ""
			intervals [159]:
				xmin = 67.4471
				xmax = 67.5571
				text = "and"
			intervals [160]:
				xmin = 67.5571
				xmax = 67.6871
				text = "then"
			intervals [161]:
				xmin = 67.6871
				xmax = 67.7871
				text = "i"
			intervals [162]:
				xmin = 67.7871
				xmax = 67.9371
				text = "went"
			intervals [163]:
				xmin = 67.9371
				xmax = 67.9971
				text = "to"
			intervals [164]:
				xmin = 67.9971
				xmax = 68.0571
				text = "rdx"
			intervals [165]:
				xmin = 68.0571
				xmax = 68.3571
				text = ""
			intervals [166]:
				xmin = 68.3571
				xmax = 68.5371
				text = "middle"
			intervals [167]:
				xmin = 68.5371
				xmax = 68.7871
				text = "school"
			intervals [168]:
				xmin = 68.7871
				xmax = 72.396
				text = ""
			intervals [169]:
				xmin = 72.396
				xmax = 72.466
				text = "and"
			intervals [170]:
				xmin = 72.466
				xmax = 72.556
				text = "then"
			intervals [171]:
				xmin = 72.556
				xmax = 72.626
				text = "i"
			intervals [172]:
				xmin = 72.626
				xmax = 72.756
				text = "went"
			intervals [173]:
				xmin = 72.756
				xmax = 72.876
				text = "to"
			intervals [174]:
				xmin = 72.876
				xmax = 73.1088
				text = ""
			intervals [175]:
				xmin = 73.1088
				xmax = 73.1688
				text = "c"
			intervals [176]:
				xmin = 73.1688
				xmax = 73.4388
				text = "uh"
			intervals [177]:
				xmin = 73.4388
				xmax = 73.6523
				text = ""
			intervals [178]:
				xmin = 73.6523
				xmax = 74.0623
				text = "rdx"
			intervals [179]:
				xmin = 74.0623
				xmax = 74.0923
				text = ""
			intervals [180]:
				xmin = 74.0923
				xmax = 74.2023
				text = "high"
			intervals [181]:
				xmin = 74.2023
				xmax = 74.5123
				text = "school"
			intervals [182]:
				xmin = 74.5123
				xmax = 77.2754
				text = ""
			intervals [183]:
				xmin = 77.2754
				xmax = 77.3954
				text = "and"
			intervals [184]:
				xmin = 77.3954
				xmax = 77.5654
				text = "that"
			intervals [185]:
				xmin = 77.5654
				xmax = 77.7354
				text = "was"
			intervals [186]:
				xmin = 77.7354
				xmax = 77.8554
				text = "for"
			intervals [187]:
				xmin = 77.8554
				xmax = 78.0854
				text = "ninth"
			intervals [188]:
				xmin = 78.0854
				xmax = 78.3654
				text = "grade"
			intervals [189]:
				xmin = 78.3654
				xmax = 79.3026
				text = ""
			intervals [190]:
				xmin = 79.3026
				xmax = 79.5026
				text = "and"
			intervals [191]:
				xmin = 79.5026
				xmax = 79.6426
				text = "then"
			intervals [192]:
				xmin = 79.6426
				xmax = 79.7326
				text = "i"
			intervals [193]:
				xmin = 79.7326
				xmax = 79.8926
				text = "went"
			intervals [194]:
				xmin = 79.8926
				xmax = 79.9226
				text = ""
			intervals [195]:
				xmin = 79.9226
				xmax = 80.2126
				text = "to"
			intervals [196]:
				xmin = 80.2126
				xmax = 80.6426
				text = "rdx"
			intervals [197]:
				xmin = 80.6426
				xmax = 80.7626
				text = "high"
			intervals [198]:
				xmin = 80.7626
				xmax = 81.0026
				text = "school"
			intervals [199]:
				xmin = 81.0026
				xmax = 81.1326
				text = "where"
			intervals [200]:
				xmin = 81.1326
				xmax = 81.1926
				text = "i"
			intervals [201]:
				xmin = 81.1926
				xmax = 81.7126
				text = "graduated"
			intervals [202]:
				xmin = 81.7126
				xmax = 82.6346
				text = ""
			intervals [203]:
				xmin = 82.6346
				xmax = 82.8646
				text = "mm-hm"
			intervals [204]:
				xmin = 82.8646
				xmax = 85.9387
				text = ""
			intervals [205]:
				xmin = 85.9387
				xmax = 85.9687
				text = "uh"
			intervals [206]:
				xmin = 85.9687
				xmax = 86.3087
				text = "rdx"
			intervals [207]:
				xmin = 86.3087
				xmax = 86.7687
				text = "university"
			intervals [208]:
				xmin = 86.7687
				xmax = 86.8987
				text = "for"
			intervals [209]:
				xmin = 86.8987
				xmax = 86.9987
				text = "my"
			intervals [210]:
				xmin = 86.9987
				xmax = 87.0287
				text = ""
			intervals [211]:
				xmin = 87.0287
				xmax = 87.3487
				text = "bachelor"
			intervals [212]:
				xmin = 87.3487
				xmax = 87.4987
				text = "s"
			intervals [213]:
				xmin = 87.4987
				xmax = 91.0262
				text = ""
			intervals [214]:
				xmin = 91.0262
				xmax = 91.2962
				text = "mm-hm"
			intervals [215]:
				xmin = 91.2962
				xmax = 91.8322
				text = ""
			intervals [216]:
				xmin = 91.8322
				xmax = 92.4422
				text = "<unk>"
			intervals [217]:
				xmin = 92.4422
				xmax = 95.4199
				text = ""
			intervals [218]:
				xmin = 95.4199
				xmax = 95.6799
				text = "i'm"
			intervals [219]:
				xmin = 95.6799
				xmax = 96.1099
				text = "a"
			intervals [220]:
				xmin = 96.1099
				xmax = 96.2394
				text = ""
			intervals [221]:
				xmin = 96.2394
				xmax = 97.2794
				text = "rdx"
			intervals [222]:
				xmin = 97.2794
				xmax = 102.0603
				text = ""
			intervals [223]:
				xmin = 102.0603
				xmax = 102.3203
				text = "um"
			intervals [224]:
				xmin = 102.3203
				xmax = 102.5003
				text = "and"
			intervals [225]:
				xmin = 102.5003
				xmax = 102.6303
				text = "i"
			intervals [226]:
				xmin = 102.6303
				xmax = 102.8803
				text = "am"
			intervals [227]:
				xmin = 102.8803
				xmax = 103.0403
				text = "a"
			intervals [228]:
				xmin = 103.0403
				xmax = 103.1803
				text = ""
			intervals [229]:
				xmin = 103.1803
				xmax = 105.0103
				text = "rdx"
			intervals [230]:
				xmin = 105.0103
				xmax = 111.6407
				text = ""
			intervals [231]:
				xmin = 111.6407
				xmax = 113.5007
				text = "rdx"
			intervals [232]:
				xmin = 113.5007
				xmax = 122.042
				text = ""
			intervals [233]:
				xmin = 122.042
				xmax = 122.572
				text = "southeast"
			intervals [234]:
				xmin = 122.572
				xmax = 122.912
				text = "washington"
			intervals [235]:
				xmin = 122.912
				xmax = 123.312
				text = "dc"
			intervals [236]:
				xmin = 123.312
				xmax = 123.6194
				text = ""
			intervals [237]:
				xmin = 123.6194
				xmax = 123.8094
				text = "mm-hm"
			intervals [238]:
				xmin = 123.8094
				xmax = 125.3581
				text = ""
			intervals [239]:
				xmin = 125.3581
				xmax = 125.7181
				text = "dc"
			intervals [240]:
				xmin = 125.7181
				xmax = 129.676
				text = ""
			intervals [241]:
				xmin = 129.676
				xmax = 130.106
				text = "<unk>"
			intervals [242]:
				xmin = 130.106
				xmax = 130.186
				text = "he"
			intervals [243]:
				xmin = 130.186
				xmax = 130.246
				text = "s"
			intervals [244]:
				xmin = 130.246
				xmax = 130.306
				text = "a"
			intervals [245]:
				xmin = 130.306
				xmax = 130.536
				text = "plumber"
			intervals [246]:
				xmin = 130.536
				xmax = 131.396
				text = "<unk>"
			intervals [247]:
				xmin = 131.396
				xmax = 133.7735
				text = ""
			intervals [248]:
				xmin = 133.7735
				xmax = 133.9635
				text = "um"
			intervals [249]:
				xmin = 133.9635
				xmax = 134.0735
				text = "she"
			intervals [250]:
				xmin = 134.0735
				xmax = 134.1335
				text = "s"
			intervals [251]:
				xmin = 134.1335
				xmax = 134.1635
				text = "a"
			intervals [252]:
				xmin = 134.1635
				xmax = 134.3335
				text = "stay"
			intervals [253]:
				xmin = 134.3335
				xmax = 134.3935
				text = "at"
			intervals [254]:
				xmin = 134.3935
				xmax = 134.4735
				text = ""
			intervals [255]:
				xmin = 134.4735
				xmax = 134.5735
				text = "home"
			intervals [256]:
				xmin = 134.5735
				xmax = 134.8435
				text = "mom"
			intervals [257]:
				xmin = 134.8435
				xmax = 150.3987
				text = ""
			intervals [258]:
				xmin = 150.3987
				xmax = 150.6387
				text = "okay"
			intervals [259]:
				xmin = 150.6387
				xmax = 154.1469
				text = ""
			intervals [260]:
				xmin = 154.1469
				xmax = 154.4769
				text = "and"
			intervals [261]:
				xmin = 154.4769
				xmax = 154.6369
				text = "would"
			intervals [262]:
				xmin = 154.6369
				xmax = 154.7269
				text = "you"
			intervals [263]:
				xmin = 154.7269
				xmax = 154.9269
				text = "like"
			intervals [264]:
				xmin = 154.9269
				xmax = 155.0069
				text = "me"
			intervals [265]:
				xmin = 155.0069
				xmax = 155.2569
				text = "cause"
			intervals [266]:
				xmin = 155.2569
				xmax = 155.2869
				text = ""
			intervals [267]:
				xmin = 155.2869
				xmax = 155.6769
				text = "basically"
			intervals [268]:
				xmin = 155.6769
				xmax = 155.8069
				text = "we"
			intervals [269]:
				xmin = 155.8069
				xmax = 156.2769
				text = "moved"
			intervals [270]:
				xmin = 156.2769
				xmax = 156.3069
				text = ""
			intervals [271]:
				xmin = 156.3069
				xmax = 156.4669
				text = "in"
			intervals [272]:
				xmin = 156.4669
				xmax = 156.5969
				text = "two"
			intervals [273]:
				xmin = 156.5969
				xmax = 157.0269
				text = "thousand"
			intervals [274]:
				xmin = 157.0269
				xmax = 157.2669
				text = "but"
			intervals [275]:
				xmin = 157.2669
				xmax = 157.5169
				text = "we"
			intervals [276]:
				xmin = 157.5169
				xmax = 157.5569
				text = ""
			intervals [277]:
				xmin = 157.5569
				xmax = 157.9969
				text = "went"
			intervals [278]:
				xmin = 157.9969
				xmax = 158.1166
				text = ""
			intervals [279]:
				xmin = 158.1166
				xmax = 158.2866
				text = "we"
			intervals [280]:
				xmin = 158.2866
				xmax = 158.6566
				text = "were"
			intervals [281]:
				xmin = 158.6566
				xmax = 158.8506
				text = ""
			intervals [282]:
				xmin = 158.8506
				xmax = 159.0106
				text = "in"
			intervals [283]:
				xmin = 159.0106
				xmax = 159.3006
				text = "dc"
			intervals [284]:
				xmin = 159.3006
				xmax = 159.3906
				text = "cause"
			intervals [285]:
				xmin = 159.3906
				xmax = 159.5106
				text = "my"
			intervals [286]:
				xmin = 159.5106
				xmax = 160.0006
				text = "grandmother"
			intervals [287]:
				xmin = 160.0006
				xmax = 160.1806
				text = "still"
			intervals [288]:
				xmin = 160.1806
				xmax = 160.3306
				text = "lived"
			intervals [289]:
				xmin = 160.3306
				xmax = 160.3706
				text = ""
			intervals [290]:
				xmin = 160.3706
				xmax = 160.7206
				text = "there"
			intervals [291]:
				xmin = 160.7206
				xmax = 160.7506
				text = ""
			intervals [292]:
				xmin = 160.7506
				xmax = 161.1306
				text = "until"
			intervals [293]:
				xmin = 161.1306
				xmax = 161.5406
				text = "about"
			intervals [294]:
				xmin = 161.5406
				xmax = 161.7731
				text = ""
			intervals [295]:
				xmin = 161.7731
				xmax = 162.1931
				text = "four"
			intervals [296]:
				xmin = 162.1931
				xmax = 162.2531
				text = "or"
			intervals [297]:
				xmin = 162.2531
				xmax = 162.4731
				text = "five"
			intervals [298]:
				xmin = 162.4731
				xmax = 162.7131
				text = "years"
			intervals [299]:
				xmin = 162.7131
				xmax = 162.7531
				text = ""
			intervals [300]:
				xmin = 162.7531
				xmax = 162.9931
				text = "ago"
			intervals [301]:
				xmin = 162.9931
				xmax = 163.3912
				text = ""
			intervals [302]:
				xmin = 163.3912
				xmax = 163.5312
				text = "so"
			intervals [303]:
				xmin = 163.5312
				xmax = 163.6012
				text = "you"
			intervals [304]:
				xmin = 163.6012
				xmax = 163.7212
				text = "want"
			intervals [305]:
				xmin = 163.7212
				xmax = 163.7812
				text = "me"
			intervals [306]:
				xmin = 163.7812
				xmax = 163.8412
				text = "to"
			intervals [307]:
				xmin = 163.8412
				xmax = 163.9912
				text = "keep"
			intervals [308]:
				xmin = 163.9912
				xmax = 164.0212
				text = ""
			intervals [309]:
				xmin = 164.0212
				xmax = 164.2312
				text = "all"
			intervals [310]:
				xmin = 164.2312
				xmax = 164.2912
				text = "of"
			intervals [311]:
				xmin = 164.2912
				xmax = 164.5312
				text = "that"
			intervals [312]:
				xmin = 164.5312
				xmax = 164.5912
				text = "my"
			intervals [313]:
				xmin = 164.5912
				xmax = 164.9412
				text = "mind"
			intervals [314]:
				xmin = 164.9412
				xmax = 165.0612
				text = "of"
			intervals [315]:
				xmin = 165.0612
				xmax = 165.2212
				text = "my"
			intervals [316]:
				xmin = 165.2212
				xmax = 165.5412
				text = "time"
			intervals [317]:
				xmin = 165.5412
				xmax = 165.6012
				text = ""
			intervals [318]:
				xmin = 165.6012
				xmax = 165.7612
				text = "in"
			intervals [319]:
				xmin = 165.7612
				xmax = 165.8512
				text = "of"
			intervals [320]:
				xmin = 165.8512
				xmax = 165.9412
				text = "in"
			intervals [321]:
				xmin = 165.9412
				xmax = 166.1912
				text = "dc"
			intervals [322]:
				xmin = 166.1912
				xmax = 166.3847
				text = ""
			intervals [323]:
				xmin = 166.3847
				xmax = 166.7547
				text = "okay"
			intervals [324]:
				xmin = 166.7547
				xmax = 167.7591
				text = ""
			intervals [325]:
				xmin = 167.7591
				xmax = 168.1991
				text = "okay"
			intervals [326]:
				xmin = 168.1991
				xmax = 170.5849
				text = ""
			intervals [327]:
				xmin = 170.5849
				xmax = 170.9149
				text = "okay"
			intervals [328]:
				xmin = 170.9149
				xmax = 173.6892
				text = ""
			intervals [329]:
				xmin = 173.6892
				xmax = 173.8292
				text = "oh"
			intervals [330]:
				xmin = 173.8292
				xmax = 173.8892
				text = ""
			intervals [331]:
				xmin = 173.8892
				xmax = 174.1292
				text = "yes"
			intervals [332]:
				xmin = 174.1292
				xmax = 174.5052
				text = ""
			intervals [333]:
				xmin = 174.5052
				xmax = 174.9852
				text = "<unk>"
			intervals [334]:
				xmin = 174.9852
				xmax = 176.9932
				text = ""
			intervals [335]:
				xmin = 176.9932
				xmax = 177.3232
				text = "okay"
			intervals [336]:
				xmin = 177.3232
				xmax = 177.4288
				text = ""
			intervals [337]:
				xmin = 177.4288
				xmax = 177.8888
				text = "um"
			intervals [338]:
				xmin = 177.8888
				xmax = 178.4088
				text = "so"
			intervals [339]:
				xmin = 178.4088
				xmax = 178.4388
				text = ""
			intervals [340]:
				xmin = 178.4388
				xmax = 178.5688
				text = "we"
			intervals [341]:
				xmin = 178.5688
				xmax = 178.7388
				text = "lived"
			intervals [342]:
				xmin = 178.7388
				xmax = 178.8588
				text = "with"
			intervals [343]:
				xmin = 178.8588
				xmax = 178.9988
				text = "my"
			intervals [344]:
				xmin = 178.9988
				xmax = 179.4188
				text = "grandmother"
			intervals [345]:
				xmin = 179.4188
				xmax = 179.4788
				text = "the"
			intervals [346]:
				xmin = 179.4788
				xmax = 179.8188
				text = "majority"
			intervals [347]:
				xmin = 179.8188
				xmax = 179.8788
				text = "of"
			intervals [348]:
				xmin = 179.8788
				xmax = 179.9388
				text = "the"
			intervals [349]:
				xmin = 179.9388
				xmax = 180.1288
				text = "time"
			intervals [350]:
				xmin = 180.1288
				xmax = 180.2488
				text = "while"
			intervals [351]:
				xmin = 180.2488
				xmax = 180.3588
				text = "we"
			intervals [352]:
				xmin = 180.3588
				xmax = 180.5488
				text = "lived"
			intervals [353]:
				xmin = 180.5488
				xmax = 180.6488
				text = "in"
			intervals [354]:
				xmin = 180.6488
				xmax = 181.0288
				text = "dc"
			intervals [355]:
				xmin = 181.0288
				xmax = 181.4238
				text = ""
			intervals [356]:
				xmin = 181.4238
				xmax = 181.9438
				text = "and"
			intervals [357]:
				xmin = 181.9438
				xmax = 181.9738
				text = ""
			intervals [358]:
				xmin = 181.9738
				xmax = 182.1238
				text = "i"
			intervals [359]:
				xmin = 182.1238
				xmax = 182.5338
				text = "can't"
			intervals [360]:
				xmin = 182.5338
				xmax = 182.5638
				text = ""
			intervals [361]:
				xmin = 182.5638
				xmax = 183.3638
				text = "remember"
			intervals [362]:
				xmin = 183.3638
				xmax = 183.622
				text = ""
			intervals [363]:
				xmin = 183.622
				xmax = 184.272
				text = "the"
			intervals [364]:
				xmin = 184.272
				xmax = 185.2221
				text = ""
			intervals [365]:
				xmin = 185.2221
				xmax = 185.5621
				text = "address"
			intervals [366]:
				xmin = 185.5621
				xmax = 185.6121
				text = "or"
			intervals [367]:
				xmin = 185.6121
				xmax = 185.8521
				text = "anything"
			intervals [368]:
				xmin = 185.8521
				xmax = 185.9721
				text = "cause"
			intervals [369]:
				xmin = 185.9721
				xmax = 186.0221
				text = "i"
			intervals [370]:
				xmin = 186.0221
				xmax = 186.1721
				text = "was"
			intervals [371]:
				xmin = 186.1721
				xmax = 186.2721
				text = "too"
			intervals [372]:
				xmin = 186.2721
				xmax = 186.5921
				text = "young"
			intervals [373]:
				xmin = 186.5921
				xmax = 186.6321
				text = ""
			intervals [374]:
				xmin = 186.6321
				xmax = 187.0121
				text = "um"
			intervals [375]:
				xmin = 187.0121
				xmax = 187.0821
				text = ""
			intervals [376]:
				xmin = 187.0821
				xmax = 187.3721
				text = "but"
			intervals [377]:
				xmin = 187.3721
				xmax = 187.4021
				text = ""
			intervals [378]:
				xmin = 187.4021
				xmax = 187.5621
				text = "it"
			intervals [379]:
				xmin = 187.5621
				xmax = 187.7821
				text = "was"
			intervals [380]:
				xmin = 187.7821
				xmax = 187.9421
				text = "a"
			intervals [381]:
				xmin = 187.9421
				xmax = 187.9921
				text = ""
			intervals [382]:
				xmin = 187.9921
				xmax = 188.6021
				text = "townhouse"
			intervals [383]:
				xmin = 188.6021
				xmax = 188.6321
				text = ""
			intervals [384]:
				xmin = 188.6321
				xmax = 188.8221
				text = "type"
			intervals [385]:
				xmin = 188.8221
				xmax = 189.2921
				text = "community"
			intervals [386]:
				xmin = 189.2921
				xmax = 189.3221
				text = ""
			intervals [387]:
				xmin = 189.3221
				xmax = 189.6121
				text = "and"
			intervals [388]:
				xmin = 189.6121
				xmax = 189.7221
				text = ""
			intervals [389]:
				xmin = 189.7221
				xmax = 189.9021
				text = "she"
			intervals [390]:
				xmin = 189.9021
				xmax = 190.0921
				text = "lived"
			intervals [391]:
				xmin = 190.0921
				xmax = 190.2121
				text = "in"
			intervals [392]:
				xmin = 190.2121
				xmax = 190.3021
				text = "the"
			intervals [393]:
				xmin = 190.3021
				xmax = 190.7221
				text = "first"
			intervals [394]:
				xmin = 190.7221
				xmax = 190.891
				text = ""
			intervals [395]:
				xmin = 190.891
				xmax = 191.071
				text = "set"
			intervals [396]:
				xmin = 191.071
				xmax = 191.171
				text = "of"
			intervals [397]:
				xmin = 191.171
				xmax = 191.801
				text = "townhouses"
			intervals [398]:
				xmin = 191.801
				xmax = 192.2394
				text = ""
			intervals [399]:
				xmin = 192.2394
				xmax = 192.6494
				text = "um"
			intervals [400]:
				xmin = 192.6494
				xmax = 193.0274
				text = ""
			intervals [401]:
				xmin = 193.0274
				xmax = 193.1574
				text = "and"
			intervals [402]:
				xmin = 193.1574
				xmax = 193.2674
				text = "the"
			intervals [403]:
				xmin = 193.2674
				xmax = 193.6274
				text = "earliest"
			intervals [404]:
				xmin = 193.6274
				xmax = 193.7174
				text = "i"
			intervals [405]:
				xmin = 193.7174
				xmax = 194.4274
				text = "remember"
			intervals [406]:
				xmin = 194.4274
				xmax = 194.5102
				text = ""
			intervals [407]:
				xmin = 194.5102
				xmax = 194.9002
				text = "um"
			intervals [408]:
				xmin = 194.9002
				xmax = 194.9602
				text = ""
			intervals [409]:
				xmin = 194.9602
				xmax = 195.1402
				text = "is"
			intervals [410]:
				xmin = 195.1402
				xmax = 195.2802
				text = "that"
			intervals [411]:
				xmin = 195.2802
				xmax = 195.3402
				text = "it"
			intervals [412]:
				xmin = 195.3402
				xmax = 195.4902
				text = "was"
			intervals [413]:
				xmin = 195.4902
				xmax = 195.5602
				text = "a"
			intervals [414]:
				xmin = 195.5602
				xmax = 195.9402
				text = "safe"
			intervals [415]:
				xmin = 195.9402
				xmax = 195.9702
				text = ""
			intervals [416]:
				xmin = 195.9702
				xmax = 196.5102
				text = "environment"
			intervals [417]:
				xmin = 196.5102
				xmax = 196.6602
				text = "when"
			intervals [418]:
				xmin = 196.6602
				xmax = 196.7302
				text = "i"
			intervals [419]:
				xmin = 196.7302
				xmax = 196.9102
				text = "was"
			intervals [420]:
				xmin = 196.9102
				xmax = 197.2702
				text = "younger"
			intervals [421]:
				xmin = 197.2702
				xmax = 197.6985
				text = ""
			intervals [422]:
				xmin = 197.6985
				xmax = 197.8485
				text = "and"
			intervals [423]:
				xmin = 197.8485
				xmax = 197.9085
				text = "i"
			intervals [424]:
				xmin = 197.9085
				xmax = 198.0785
				text = "don't"
			intervals [425]:
				xmin = 198.0785
				xmax = 198.2185
				text = "know"
			intervals [426]:
				xmin = 198.2185
				xmax = 198.3585
				text = "if"
			intervals [427]:
				xmin = 198.3585
				xmax = 198.5785
				text = "i"
			intervals [428]:
				xmin = 198.5785
				xmax = 198.6185
				text = ""
			intervals [429]:
				xmin = 198.6185
				xmax = 199.0785
				text = "perceived"
			intervals [430]:
				xmin = 199.0785
				xmax = 199.1585
				text = "it"
			intervals [431]:
				xmin = 199.1585
				xmax = 199.3185
				text = "as"
			intervals [432]:
				xmin = 199.3185
				xmax = 199.5285
				text = "safe"
			intervals [433]:
				xmin = 199.5285
				xmax = 199.7685
				text = "because"
			intervals [434]:
				xmin = 199.7685
				xmax = 199.8585
				text = "i"
			intervals [435]:
				xmin = 199.8585
				xmax = 200.0285
				text = "was"
			intervals [436]:
				xmin = 200.0285
				xmax = 200.3785
				text = "so"
			intervals [437]:
				xmin = 200.3785
				xmax = 200.4385
				text = ""
			intervals [438]:
				xmin = 200.4385
				xmax = 200.8285
				text = "young"
			intervals [439]:
				xmin = 200.8285
				xmax = 200.8785
				text = ""
			intervals [440]:
				xmin = 200.8785
				xmax = 201.1885
				text = "um"
			intervals [441]:
				xmin = 201.1885
				xmax = 201.2985
				text = "but"
			intervals [442]:
				xmin = 201.2985
				xmax = 201.4185
				text = "when"
			intervals [443]:
				xmin = 201.4185
				xmax = 201.4985
				text = "i"
			intervals [444]:
				xmin = 201.4985
				xmax = 201.7385
				text = "took"
			intervals [445]:
				xmin = 201.7385
				xmax = 202.1285
				text = "rdx"
			intervals [446]:
				xmin = 202.1285
				xmax = 202.1585
				text = ""
			intervals [447]:
				xmin = 202.1585
				xmax = 202.5585
				text = "back"
			intervals [448]:
				xmin = 202.5585
				xmax = 202.8084
				text = ""
			intervals [449]:
				xmin = 202.8084
				xmax = 203.0284
				text = "about"
			intervals [450]:
				xmin = 203.0284
				xmax = 203.0884
				text = "a"
			intervals [451]:
				xmin = 203.0884
				xmax = 203.3884
				text = "month"
			intervals [452]:
				xmin = 203.3884
				xmax = 203.8484
				text = "ago"
			intervals [453]:
				xmin = 203.8484
				xmax = 203.9684
				text = ""
			intervals [454]:
				xmin = 203.9684
				xmax = 204.4484
				text = "like"
			intervals [455]:
				xmin = 204.4484
				xmax = 205.0561
				text = ""
			intervals [456]:
				xmin = 205.0561
				xmax = 205.1461
				text = "i"
			intervals [457]:
				xmin = 205.1461
				xmax = 205.3961
				text = "called"
			intervals [458]:
				xmin = 205.3961
				xmax = 205.5161
				text = "my"
			intervals [459]:
				xmin = 205.5161
				xmax = 205.7161
				text = "brother"
			intervals [460]:
				xmin = 205.7161
				xmax = 205.7761
				text = "and"
			intervals [461]:
				xmin = 205.7761
				xmax = 205.8861
				text = "i'm"
			intervals [462]:
				xmin = 205.8861
				xmax = 206.0061
				text = "like"
			intervals [463]:
				xmin = 206.0061
				xmax = 206.1161
				text = "it"
			intervals [464]:
				xmin = 206.1161
				xmax = 206.3261
				text = "looks"
			intervals [465]:
				xmin = 206.3261
				xmax = 206.4761
				text = "so"
			intervals [466]:
				xmin = 206.4761
				xmax = 206.5161
				text = ""
			intervals [467]:
				xmin = 206.5161
				xmax = 206.9861
				text = "different"
			intervals [468]:
				xmin = 206.9861
				xmax = 207.0698
				text = ""
			intervals [469]:
				xmin = 207.0698
				xmax = 207.2998
				text = "like"
			intervals [470]:
				xmin = 207.2998
				xmax = 207.4698
				text = "it"
			intervals [471]:
				xmin = 207.4698
				xmax = 207.4998
				text = ""
			intervals [472]:
				xmin = 207.4998
				xmax = 207.7698
				text = "looks"
			intervals [473]:
				xmin = 207.7698
				xmax = 207.7998
				text = ""
			intervals [474]:
				xmin = 207.7998
				xmax = 208.3498
				text = "unsafe"
			intervals [475]:
				xmin = 208.3498
				xmax = 208.8506
				text = ""
			intervals [476]:
				xmin = 208.8506
				xmax = 208.9806
				text = "but"
			intervals [477]:
				xmin = 208.9806
				xmax = 209.1306
				text = "as"
			intervals [478]:
				xmin = 209.1306
				xmax = 209.1906
				text = "a"
			intervals [479]:
				xmin = 209.1906
				xmax = 209.5506
				text = "child"
			intervals [480]:
				xmin = 209.5506
				xmax = 209.6806
				text = "i'm"
			intervals [481]:
				xmin = 209.6806
				xmax = 209.9106
				text = "like"
			intervals [482]:
				xmin = 209.9106
				xmax = 210.1489
				text = ""
			intervals [483]:
				xmin = 210.1489
				xmax = 210.2589
				text = "we"
			intervals [484]:
				xmin = 210.2589
				xmax = 210.4789
				text = "went"
			intervals [485]:
				xmin = 210.4789
				xmax = 210.6345
				text = ""
			intervals [486]:
				xmin = 210.6345
				xmax = 210.8545
				text = "every"
			intervals [487]:
				xmin = 210.8545
				xmax = 211.4445
				text = "holiday"
			intervals [488]:
				xmin = 211.4445
				xmax = 211.8675
				text = ""
			intervals [489]:
				xmin = 211.8675
				xmax = 212.3175
				text = "um"
			intervals [490]:
				xmin = 212.3175
				xmax = 212.3575
				text = ""
			intervals [491]:
				xmin = 212.3575
				xmax = 212.6975
				text = "fourth"
			intervals [492]:
				xmin = 212.6975
				xmax = 212.7675
				text = "of"
			intervals [493]:
				xmin = 212.7675
				xmax = 213.4475
				text = "july"
			intervals [494]:
				xmin = 213.4475
				xmax = 213.5275
				text = ""
			intervals [495]:
				xmin = 213.5275
				xmax = 213.6575
				text = "we"
			intervals [496]:
				xmin = 213.6575
				xmax = 213.7975
				text = "would"
			intervals [497]:
				xmin = 213.7975
				xmax = 213.9175
				text = "be"
			intervals [498]:
				xmin = 213.9175
				xmax = 214.4675
				text = "outside"
			intervals [499]:
				xmin = 214.4675
				xmax = 214.4975
				text = ""
			intervals [500]:
				xmin = 214.4975
				xmax = 215.1075
				text = "literally"
			intervals [501]:
				xmin = 215.1075
				xmax = 215.247
				text = ""
			intervals [502]:
				xmin = 215.247
				xmax = 215.547
				text = "until"
			intervals [503]:
				xmin = 215.547
				xmax = 215.667
				text = "one"
			intervals [504]:
				xmin = 215.667
				xmax = 215.917
				text = "o'clock"
			intervals [505]:
				xmin = 215.917
				xmax = 215.977
				text = "in"
			intervals [506]:
				xmin = 215.977
				xmax = 216.037
				text = "the"
			intervals [507]:
				xmin = 216.037
				xmax = 216.377
				text = "morning"
			intervals [508]:
				xmin = 216.377
				xmax = 216.447
				text = ""
			intervals [509]:
				xmin = 216.447
				xmax = 216.547
				text = "cause"
			intervals [510]:
				xmin = 216.547
				xmax = 216.647
				text = "we"
			intervals [511]:
				xmin = 216.647
				xmax = 216.757
				text = "were"
			intervals [512]:
				xmin = 216.757
				xmax = 216.897
				text = "so"
			intervals [513]:
				xmin = 216.897
				xmax = 217.187
				text = "young"
			intervals [514]:
				xmin = 217.187
				xmax = 217.4991
				text = ""
			intervals [515]:
				xmin = 217.4991
				xmax = 217.7491
				text = "um"
			intervals [516]:
				xmin = 217.7491
				xmax = 217.7791
				text = ""
			intervals [517]:
				xmin = 217.7791
				xmax = 217.9891
				text = "playing"
			intervals [518]:
				xmin = 217.9891
				xmax = 218.1191
				text = "with"
			intervals [519]:
				xmin = 218.1191
				xmax = 218.1491
				text = ""
			intervals [520]:
				xmin = 218.1491
				xmax = 218.2491
				text = "my"
			intervals [521]:
				xmin = 218.2491
				xmax = 218.7691
				text = "cousins"
			intervals [522]:
				xmin = 218.7691
				xmax = 219.1891
				text = "everything"
			intervals [523]:
				xmin = 219.1891
				xmax = 219.7327
				text = ""
			intervals [524]:
				xmin = 219.7327
				xmax = 220.1327
				text = "um"
			intervals [525]:
				xmin = 220.1327
				xmax = 220.7352
				text = ""
			intervals [526]:
				xmin = 220.7352
				xmax = 221.2752
				text = "so"
			intervals [527]:
				xmin = 221.2752
				xmax = 221.9371
				text = ""
			intervals [528]:
				xmin = 221.9371
				xmax = 222.1571
				text = "i"
			intervals [529]:
				xmin = 222.1571
				xmax = 222.2914
				text = ""
			intervals [530]:
				xmin = 222.2914
				xmax = 222.5414
				text = "i"
			intervals [531]:
				xmin = 222.5414
				xmax = 222.6414
				text = ""
			intervals [532]:
				xmin = 222.6414
				xmax = 222.8714
				text = "do"
			intervals [533]:
				xmin = 222.8714
				xmax = 223.3714
				text = "remember"
			intervals [534]:
				xmin = 223.3714
				xmax = 223.6214
				text = "though"
			intervals [535]:
				xmin = 223.6214
				xmax = 223.9508
				text = ""
			intervals [536]:
				xmin = 223.9508
				xmax = 224.0808
				text = "there"
			intervals [537]:
				xmin = 224.0808
				xmax = 224.1408
				text = "are"
			intervals [538]:
				xmin = 224.1408
				xmax = 224.5008
				text = "times"
			intervals [539]:
				xmin = 224.5008
				xmax = 224.8608
				text = "when"
			intervals [540]:
				xmin = 224.8608
				xmax = 224.976
				text = ""
			intervals [541]:
				xmin = 224.976
				xmax = 225.106
				text = "we"
			intervals [542]:
				xmin = 225.106
				xmax = 225.306
				text = "heard"
			intervals [543]:
				xmin = 225.306
				xmax = 226.086
				text = "gunshots"
			intervals [544]:
				xmin = 226.086
				xmax = 226.4041
				text = ""
			intervals [545]:
				xmin = 226.4041
				xmax = 226.8041
				text = "but"
			intervals [546]:
				xmin = 226.8041
				xmax = 227.0625
				text = ""
			intervals [547]:
				xmin = 227.0625
				xmax = 227.1725
				text = "we"
			intervals [548]:
				xmin = 227.1725
				xmax = 227.3125
				text = "were"
			intervals [549]:
				xmin = 227.3125
				xmax = 227.5425
				text = "too"
			intervals [550]:
				xmin = 227.5425
				xmax = 227.7825
				text = "young"
			intervals [551]:
				xmin = 227.7825
				xmax = 227.8125
				text = ""
			intervals [552]:
				xmin = 227.8125
				xmax = 228.0125
				text = "to"
			intervals [553]:
				xmin = 228.0125
				xmax = 228.3025
				text = "equate"
			intervals [554]:
				xmin = 228.3025
				xmax = 228.4125
				text = "it"
			intervals [555]:
				xmin = 228.4125
				xmax = 228.4425
				text = ""
			intervals [556]:
				xmin = 228.4425
				xmax = 228.7625
				text = "with"
			intervals [557]:
				xmin = 228.7625
				xmax = 229.4479
				text = ""
			intervals [558]:
				xmin = 229.4479
				xmax = 229.5479
				text = "it"
			intervals [559]:
				xmin = 229.5479
				xmax = 229.8579
				text = "being"
			intervals [560]:
				xmin = 229.8579
				xmax = 230.3804
				text = ""
			intervals [561]:
				xmin = 230.3804
				xmax = 230.9804
				text = "worrisome"
			intervals [562]:
				xmin = 230.9804
				xmax = 231.3829
				text = ""
			intervals [563]:
				xmin = 231.3829
				xmax = 231.8129
				text = "um"
			intervals [564]:
				xmin = 231.8129
				xmax = 232.3482
				text = ""
			intervals [565]:
				xmin = 232.3482
				xmax = 232.5182
				text = "i"
			intervals [566]:
				xmin = 232.5182
				xmax = 232.9982
				text = "remember"
			intervals [567]:
				xmin = 232.9982
				xmax = 233.3382
				text = "that"
			intervals [568]:
				xmin = 233.3382
				xmax = 233.5182
				text = "when"
			intervals [569]:
				xmin = 233.5182
				xmax = 233.6282
				text = "we"
			intervals [570]:
				xmin = 233.6282
				xmax = 233.8882
				text = "did"
			intervals [571]:
				xmin = 233.8882
				xmax = 234.2482
				text = "move"
			intervals [572]:
				xmin = 234.2482
				xmax = 234.3682
				text = "we"
			intervals [573]:
				xmin = 234.3682
				xmax = 234.6682
				text = "moved"
			intervals [574]:
				xmin = 234.6682
				xmax = 235.2982
				text = "into"
			intervals [575]:
				xmin = 235.2982
				xmax = 235.6897
				text = ""
			intervals [576]:
				xmin = 235.6897
				xmax = 235.7897
				text = "a"
			intervals [577]:
				xmin = 235.7897
				xmax = 236.0497
				text = "high"
			intervals [578]:
				xmin = 236.0497
				xmax = 236.4997
				text = "rise"
			intervals [579]:
				xmin = 236.4997
				xmax = 236.7897
				text = "type"
			intervals [580]:
				xmin = 236.7897
				xmax = 237.2597
				text = "apartment"
			intervals [581]:
				xmin = 237.2597
				xmax = 237.5249
				text = ""
			intervals [582]:
				xmin = 237.5249
				xmax = 237.9149
				text = "building"
			intervals [583]:
				xmin = 237.9149
				xmax = 237.9749
				text = ""
			intervals [584]:
				xmin = 237.9749
				xmax = 238.3449
				text = "um"
			intervals [585]:
				xmin = 238.3449
				xmax = 238.5049
				text = ""
			intervals [586]:
				xmin = 238.5049
				xmax = 238.6349
				text = "and"
			intervals [587]:
				xmin = 238.6349
				xmax = 238.6949
				text = "i"
			intervals [588]:
				xmin = 238.6949
				xmax = 238.8849
				text = "only"
			intervals [589]:
				xmin = 238.8849
				xmax = 239.1649
				text = "remember"
			intervals [590]:
				xmin = 239.1649
				xmax = 239.4349
				text = "that"
			intervals [591]:
				xmin = 239.4349
				xmax = 239.7549
				text = "because"
			intervals [592]:
				xmin = 239.7549
				xmax = 239.8949
				text = "my"
			intervals [593]:
				xmin = 239.8949
				xmax = 240.1849
				text = "brother"
			intervals [594]:
				xmin = 240.1849
				xmax = 240.4649
				text = "dropped"
			intervals [595]:
				xmin = 240.4649
				xmax = 240.5749
				text = "me"
			intervals [596]:
				xmin = 240.5749
				xmax = 240.6549
				text = "on"
			intervals [597]:
				xmin = 240.6549
				xmax = 240.7649
				text = "my"
			intervals [598]:
				xmin = 240.7649
				xmax = 240.7949
				text = ""
			intervals [599]:
				xmin = 240.7949
				xmax = 241.0449
				text = "head"
			intervals [600]:
				xmin = 241.0449
				xmax = 242.1792
				text = ""
			intervals [601]:
				xmin = 242.1792
				xmax = 242.2992
				text = "i"
			intervals [602]:
				xmin = 242.2992
				xmax = 242.5992
				text = "remem-"
			intervals [603]:
				xmin = 242.5992
				xmax = 242.7292
				text = "while"
			intervals [604]:
				xmin = 242.7292
				xmax = 242.8392
				text = "we"
			intervals [605]:
				xmin = 242.8392
				xmax = 242.9592
				text = "were"
			intervals [606]:
				xmin = 242.9592
				xmax = 243.2192
				text = "living"
			intervals [607]:
				xmin = 243.2192
				xmax = 243.3692
				text = "there"
			intervals [608]:
				xmin = 243.3692
				xmax = 243.6992
				text = "someone"
			intervals [609]:
				xmin = 243.6992
				xmax = 243.8792
				text = "was"
			intervals [610]:
				xmin = 243.8792
				xmax = 244.2392
				text = "killed"
			intervals [611]:
				xmin = 244.2392
				xmax = 244.7492
				text = ""
			intervals [612]:
				xmin = 244.7492
				xmax = 245.2092
				text = "um"
			intervals [613]:
				xmin = 245.2092
				xmax = 245.2392
				text = ""
			intervals [614]:
				xmin = 245.2392
				xmax = 245.8092
				text = "and"
			intervals [615]:
				xmin = 245.8092
				xmax = 245.9969
				text = ""
			intervals [616]:
				xmin = 245.9969
				xmax = 246.2669
				text = "we"
			intervals [617]:
				xmin = 246.2669
				xmax = 246.5669
				text = "were"
			intervals [618]:
				xmin = 246.5669
				xmax = 246.6869
				text = "in"
			intervals [619]:
				xmin = 246.6869
				xmax = 246.7469
				text = "the"
			intervals [620]:
				xmin = 246.7469
				xmax = 247.1269
				text = "car"
			intervals [621]:
				xmin = 247.1269
				xmax = 247.2133
				text = ""
			intervals [622]:
				xmin = 247.2133
				xmax = 247.7133
				text = "watching"
			intervals [623]:
				xmin = 247.7133
				xmax = 247.8233
				text = ""
			intervals [624]:
				xmin = 247.8233
				xmax = 248.0133
				text = "uh"
			intervals [625]:
				xmin = 248.0133
				xmax = 248.1033
				text = "the"
			intervals [626]:
				xmin = 248.1033
				xmax = 248.4633
				text = "person"
			intervals [627]:
				xmin = 248.4633
				xmax = 248.5728
				text = ""
			intervals [628]:
				xmin = 248.5728
				xmax = 248.7828
				text = "start"
			intervals [629]:
				xmin = 248.7828
				xmax = 248.8428
				text = "to"
			intervals [630]:
				xmin = 248.8428
				xmax = 249.0428
				text = "run"
			intervals [631]:
				xmin = 249.0428
				xmax = 249.3981
				text = ""
			intervals [632]:
				xmin = 249.3981
				xmax = 249.5581
				text = "to"
			intervals [633]:
				xmin = 249.5581
				xmax = 249.8381
				text = "the"
			intervals [634]:
				xmin = 249.8381
				xmax = 249.8681
				text = ""
			intervals [635]:
				xmin = 249.8681
				xmax = 250.3081
				text = "apartment"
			intervals [636]:
				xmin = 250.3081
				xmax = 250.7713
				text = ""
			intervals [637]:
				xmin = 250.7713
				xmax = 251.1413
				text = "and"
			intervals [638]:
				xmin = 251.1413
				xmax = 251.4413
				text = "um"
			intervals [639]:
				xmin = 251.4413
				xmax = 251.5113
				text = "i"
			intervals [640]:
				xmin = 251.5113
				xmax = 251.6713
				text = "think"
			intervals [641]:
				xmin = 251.6713
				xmax = 251.8413
				text = "he"
			intervals [642]:
				xmin = 251.8413
				xmax = 252.0813
				text = "made"
			intervals [643]:
				xmin = 252.0813
				xmax = 252.2013
				text = "it"
			intervals [644]:
				xmin = 252.2013
				xmax = 252.2313
				text = ""
			intervals [645]:
				xmin = 252.2313
				xmax = 252.5713
				text = "maybe"
			intervals [646]:
				xmin = 252.5713
				xmax = 252.6713
				text = "up"
			intervals [647]:
				xmin = 252.6713
				xmax = 252.9213
				text = "three"
			intervals [648]:
				xmin = 252.9213
				xmax = 253.2513
				text = "steps"
			intervals [649]:
				xmin = 253.2513
				xmax = 253.5013
				text = "before"
			intervals [650]:
				xmin = 253.5013
				xmax = 253.6313
				text = "they"
			intervals [651]:
				xmin = 253.6313
				xmax = 253.8013
				text = "got"
			intervals [652]:
				xmin = 253.8013
				xmax = 253.9413
				text = "him"
			intervals [653]:
				xmin = 253.9413
				xmax = 254.6148
				text = ""
			intervals [654]:
				xmin = 254.6148
				xmax = 255.1348
				text = "um"
			intervals [655]:
				xmin = 255.1348
				xmax = 255.5427
				text = ""
			intervals [656]:
				xmin = 255.5427
				xmax = 255.6727
				text = "and"
			intervals [657]:
				xmin = 255.6727
				xmax = 255.7427
				text = "at"
			intervals [658]:
				xmin = 255.7427
				xmax = 255.8027
				text = "the"
			intervals [659]:
				xmin = 255.8027
				xmax = 256.1127
				text = "time"
			intervals [660]:
				xmin = 256.1127
				xmax = 256.1627
				text = "i"
			intervals [661]:
				xmin = 256.1627
				xmax = 256.4027
				text = "didn't"
			intervals [662]:
				xmin = 256.4027
				xmax = 256.6927
				text = "know"
			intervals [663]:
				xmin = 256.6927
				xmax = 256.7227
				text = ""
			intervals [664]:
				xmin = 256.7227
				xmax = 256.8327
				text = "what"
			intervals [665]:
				xmin = 256.8327
				xmax = 256.9427
				text = "was"
			intervals [666]:
				xmin = 256.9427
				xmax = 257.2427
				text = "going"
			intervals [667]:
				xmin = 257.2427
				xmax = 257.4927
				text = "on"
			intervals [668]:
				xmin = 257.4927
				xmax = 257.6027
				text = "but"
			intervals [669]:
				xmin = 257.6027
				xmax = 257.7227
				text = "i"
			intervals [670]:
				xmin = 257.7227
				xmax = 257.9327
				text = "talked"
			intervals [671]:
				xmin = 257.9327
				xmax = 257.9927
				text = "to"
			intervals [672]:
				xmin = 257.9927
				xmax = 258.0727
				text = "my"
			intervals [673]:
				xmin = 258.0727
				xmax = 258.3827
				text = "mother"
			intervals [674]:
				xmin = 258.3827
				xmax = 258.6527
				text = "about"
			intervals [675]:
				xmin = 258.6527
				xmax = 258.7827
				text = "it"
			intervals [676]:
				xmin = 258.7827
				xmax = 258.9615
				text = ""
			intervals [677]:
				xmin = 258.9615
				xmax = 259.1315
				text = "as"
			intervals [678]:
				xmin = 259.1315
				xmax = 259.2015
				text = "i"
			intervals [679]:
				xmin = 259.2015
				xmax = 259.3915
				text = "got"
			intervals [680]:
				xmin = 259.3915
				xmax = 259.7315
				text = "older"
			intervals [681]:
				xmin = 259.7315
				xmax = 260.1205
				text = ""
			intervals [682]:
				xmin = 260.1205
				xmax = 260.5105
				text = "um"
			intervals [683]:
				xmin = 260.5105
				xmax = 260.5805
				text = ""
			intervals [684]:
				xmin = 260.5805
				xmax = 260.7005
				text = "and"
			intervals [685]:
				xmin = 260.7005
				xmax = 260.7905
				text = "we"
			intervals [686]:
				xmin = 260.7905
				xmax = 261.1105
				text = "moved"
			intervals [687]:
				xmin = 261.1105
				xmax = 261.3505
				text = "after"
			intervals [688]:
				xmin = 261.3505
				xmax = 261.5105
				text = "that"
			intervals [689]:
				xmin = 261.5105
				xmax = 261.6405
				text = ""
			intervals [690]:
				xmin = 261.6405
				xmax = 261.8605
				text = "we"
			intervals [691]:
				xmin = 261.8605
				xmax = 262.2048
				text = ""
			intervals [692]:
				xmin = 262.2048
				xmax = 262.4248
				text = "couldn't"
			intervals [693]:
				xmin = 262.4248
				xmax = 262.5448
				text = "live"
			intervals [694]:
				xmin = 262.5448
				xmax = 262.6848
				text = "there"
			intervals [695]:
				xmin = 262.6848
				xmax = 262.9848
				text = "anymore"
			intervals [696]:
				xmin = 262.9848
				xmax = 263.4207
				text = ""
			intervals [697]:
				xmin = 263.4207
				xmax = 263.8407
				text = "um"
			intervals [698]:
				xmin = 263.8407
				xmax = 264.1082
				text = ""
			intervals [699]:
				xmin = 264.1082
				xmax = 264.1882
				text = "and"
			intervals [700]:
				xmin = 264.1882
				xmax = 264.5082
				text = "about"
			intervals [701]:
				xmin = 264.5082
				xmax = 265.3798
				text = ""
			intervals [702]:
				xmin = 265.3798
				xmax = 265.4098
				text = "i"
			intervals [703]:
				xmin = 265.4098
				xmax = 265.5398
				text = "wanna"
			intervals [704]:
				xmin = 265.5398
				xmax = 265.6398
				text = "say"
			intervals [705]:
				xmin = 265.6398
				xmax = 265.6798
				text = "a"
			intervals [706]:
				xmin = 265.6798
				xmax = 265.9498
				text = "month"
			intervals [707]:
				xmin = 265.9498
				xmax = 266.1698
				text = "later"
			intervals [708]:
				xmin = 266.1698
				xmax = 266.3798
				text = "that"
			intervals [709]:
				xmin = 266.3798
				xmax = 266.4398
				text = ""
			intervals [710]:
				xmin = 266.4398
				xmax = 266.7298
				text = "building"
			intervals [711]:
				xmin = 266.7298
				xmax = 266.9998
				text = "actually"
			intervals [712]:
				xmin = 266.9998
				xmax = 267.2198
				text = "caught"
			intervals [713]:
				xmin = 267.2198
				xmax = 267.2798
				text = "on"
			intervals [714]:
				xmin = 267.2798
				xmax = 267.3098
				text = ""
			intervals [715]:
				xmin = 267.3098
				xmax = 267.6298
				text = "fire"
			intervals [716]:
				xmin = 267.6298
				xmax = 268.091
				text = ""
			intervals [717]:
				xmin = 268.091
				xmax = 268.451
				text = "um"
			intervals [718]:
				xmin = 268.451
				xmax = 268.7279
				text = ""
			intervals [719]:
				xmin = 268.7279
				xmax = 268.9579
				text = "don't"
			intervals [720]:
				xmin = 268.9579
				xmax = 269.2879
				text = "remember"
			intervals [721]:
				xmin = 269.2879
				xmax = 269.3979
				text = "what"
			intervals [722]:
				xmin = 269.3979
				xmax = 269.4879
				text = "it"
			intervals [723]:
				xmin = 269.4879
				xmax = 269.7779
				text = "was"
			intervals [724]:
				xmin = 269.7779
				xmax = 269.8279
				text = "i"
			intervals [725]:
				xmin = 269.8279
				xmax = 270.0479
				text = "couldn't"
			intervals [726]:
				xmin = 270.0479
				xmax = 270.2079
				text = "tell"
			intervals [727]:
				xmin = 270.2079
				xmax = 270.2779
				text = "you"
			intervals [728]:
				xmin = 270.2779
				xmax = 270.3579
				text = "the"
			intervals [729]:
				xmin = 270.3579
				xmax = 270.5679
				text = "name"
			intervals [730]:
				xmin = 270.5679
				xmax = 270.6079
				text = "or"
			intervals [731]:
				xmin = 270.6079
				xmax = 270.9879
				text = "anything"
			intervals [732]:
				xmin = 270.9879
				xmax = 271.8594
				text = ""
			intervals [733]:
				xmin = 271.8594
				xmax = 272.1894
				text = "after"
			intervals [734]:
				xmin = 272.1894
				xmax = 272.3094
				text = "we"
			intervals [735]:
				xmin = 272.3094
				xmax = 272.5694
				text = "moved"
			intervals [736]:
				xmin = 272.5694
				xmax = 272.7794
				text = "from"
			intervals [737]:
				xmin = 272.7794
				xmax = 273.1594
				text = "there"
			intervals [738]:
				xmin = 273.1594
				xmax = 273.3748
				text = ""
			intervals [739]:
				xmin = 273.3748
				xmax = 273.5648
				text = "is"
			intervals [740]:
				xmin = 273.5648
				xmax = 273.6848
				text = "when"
			intervals [741]:
				xmin = 273.6848
				xmax = 273.7848
				text = "we"
			intervals [742]:
				xmin = 273.7848
				xmax = 274.0248
				text = "moved"
			intervals [743]:
				xmin = 274.0248
				xmax = 274.1148
				text = "to"
			intervals [744]:
				xmin = 274.1148
				xmax = 274.5148
				text = "virginia"
			intervals [745]:
				xmin = 274.5148
				xmax = 275.7611
				text = ""
			intervals [746]:
				xmin = 275.7611
				xmax = 275.9911
				text = "so"
			intervals [747]:
				xmin = 275.9911
				xmax = 276.3311
				text = "going"
			intervals [748]:
				xmin = 276.3311
				xmax = 276.8111
				text = "back"
			intervals [749]:
				xmin = 276.8111
				xmax = 276.9855
				text = ""
			intervals [750]:
				xmin = 276.9855
				xmax = 277.1655
				text = "uh"
			intervals [751]:
				xmin = 277.1655
				xmax = 277.4955
				text = "still"
			intervals [752]:
				xmin = 277.4955
				xmax = 277.5455
				text = ""
			intervals [753]:
				xmin = 277.5455
				xmax = 277.8555
				text = "safe"
			intervals [754]:
				xmin = 277.8555
				xmax = 278.4455
				text = "environment"
			intervals [755]:
				xmin = 278.4455
				xmax = 278.4855
				text = ""
			intervals [756]:
				xmin = 278.4855
				xmax = 278.9855
				text = "literally"
			intervals [757]:
				xmin = 278.9855
				xmax = 279.1255
				text = "i"
			intervals [758]:
				xmin = 279.1255
				xmax = 279.6055
				text = "perceived"
			intervals [759]:
				xmin = 279.6055
				xmax = 279.7055
				text = "it"
			intervals [760]:
				xmin = 279.7055
				xmax = 279.8555
				text = "as"
			intervals [761]:
				xmin = 279.8555
				xmax = 279.8955
				text = "a"
			intervals [762]:
				xmin = 279.8955
				xmax = 280.2755
				text = "okay"
			intervals [763]:
				xmin = 280.2755
				xmax = 280.7655
				text = "environment"
			intervals [764]:
				xmin = 280.7655
				xmax = 281.1055
				text = "until"
			intervals [765]:
				xmin = 281.1055
				xmax = 281.2355
				text = "i"
			intervals [766]:
				xmin = 281.2355
				xmax = 281.6555
				text = "literally"
			intervals [767]:
				xmin = 281.6555
				xmax = 281.8255
				text = "took"
			intervals [768]:
				xmin = 281.8255
				xmax = 282.0855
				text = "rdx"
			intervals [769]:
				xmin = 282.0855
				xmax = 282.4055
				text = "back"
			intervals [770]:
				xmin = 282.4055
				xmax = 282.5705
				text = ""
			intervals [771]:
				xmin = 282.5705
				xmax = 282.6405
				text = "a"
			intervals [772]:
				xmin = 282.6405
				xmax = 282.8605
				text = "month"
			intervals [773]:
				xmin = 282.8605
				xmax = 283.0805
				text = "ago"
			intervals [774]:
				xmin = 283.0805
				xmax = 283.589
				text = ""
			intervals [775]:
				xmin = 283.589
				xmax = 284.019
				text = "um"
			intervals [776]:
				xmin = 284.019
				xmax = 284.1205
				text = ""
			intervals [777]:
				xmin = 284.1205
				xmax = 284.2605
				text = "and"
			intervals [778]:
				xmin = 284.2605
				xmax = 284.3905
				text = "when"
			intervals [779]:
				xmin = 284.3905
				xmax = 284.5005
				text = "i"
			intervals [780]:
				xmin = 284.5005
				xmax = 284.6905
				text = "look"
			intervals [781]:
				xmin = 284.6905
				xmax = 284.7805
				text = "at"
			intervals [782]:
				xmin = 284.7805
				xmax = 284.8905
				text = "it"
			intervals [783]:
				xmin = 284.8905
				xmax = 285.2005
				text = "now"
			intervals [784]:
				xmin = 285.2005
				xmax = 285.3205
				text = "i"
			intervals [785]:
				xmin = 285.3205
				xmax = 285.7505
				text = "see"
			intervals [786]:
				xmin = 285.7505
				xmax = 286.0836
				text = ""
			intervals [787]:
				xmin = 286.0836
				xmax = 286.1836
				text = "you"
			intervals [788]:
				xmin = 286.1836
				xmax = 286.3136
				text = "know"
			intervals [789]:
				xmin = 286.3136
				xmax = 286.4036
				text = "the"
			intervals [790]:
				xmin = 286.4036
				xmax = 287.1036
				text = "drugs"
			intervals [791]:
				xmin = 287.1036
				xmax = 287.3787
				text = ""
			intervals [792]:
				xmin = 287.3787
				xmax = 288.1987
				text = "crackheads"
			intervals [793]:
				xmin = 288.1987
				xmax = 288.5911
				text = ""
			intervals [794]:
				xmin = 288.5911
				xmax = 289.1311
				text = "um"
			intervals [795]:
				xmin = 289.1311
				xmax = 289.2859
				text = ""
			intervals [796]:
				xmin = 289.2859
				xmax = 289.7459
				text = "but"
			intervals [797]:
				xmin = 289.7459
				xmax = 290.0832
				text = ""
			intervals [798]:
				xmin = 290.0832
				xmax = 290.2632
				text = "it"
			intervals [799]:
				xmin = 290.2632
				xmax = 290.4832
				text = "still"
			intervals [800]:
				xmin = 290.4832
				xmax = 290.6932
				text = "feels"
			intervals [801]:
				xmin = 290.6932
				xmax = 290.8432
				text = "like"
			intervals [802]:
				xmin = 290.8432
				xmax = 291.0832
				text = "home"
			intervals [803]:
				xmin = 291.0832
				xmax = 291.1932
				text = "to"
			intervals [804]:
				xmin = 291.1932
				xmax = 291.4232
				text = "me"
			intervals [805]:
				xmin = 291.4232
				xmax = 291.8525
				text = ""
			intervals [806]:
				xmin = 291.8525
				xmax = 292.0425
				text = "like"
			intervals [807]:
				xmin = 292.0425
				xmax = 292.3025
				text = "even"
			intervals [808]:
				xmin = 292.3025
				xmax = 292.4325
				text = "though"
			intervals [809]:
				xmin = 292.4325
				xmax = 292.5725
				text = "we"
			intervals [810]:
				xmin = 292.5725
				xmax = 292.7225
				text = "were"
			intervals [811]:
				xmin = 292.7225
				xmax = 293.0525
				text = "there"
			intervals [812]:
				xmin = 293.0525
				xmax = 293.1025
				text = "i"
			intervals [813]:
				xmin = 293.1025
				xmax = 293.2025
				text = "was"
			intervals [814]:
				xmin = 293.2025
				xmax = 293.2925
				text = "on"
			intervals [815]:
				xmin = 293.2925
				xmax = 293.3725
				text = "the"
			intervals [816]:
				xmin = 293.3725
				xmax = 293.4925
				text = "phone"
			intervals [817]:
				xmin = 293.4925
				xmax = 293.5825
				text = "with"
			intervals [818]:
				xmin = 293.5825
				xmax = 293.6925
				text = "my"
			intervals [819]:
				xmin = 293.6925
				xmax = 293.9325
				text = "dad"
			intervals [820]:
				xmin = 293.9325
				xmax = 293.9925
				text = "he"
			intervals [821]:
				xmin = 293.9925
				xmax = 294.0825
				text = "was"
			intervals [822]:
				xmin = 294.0825
				xmax = 294.2925
				text = "telling"
			intervals [823]:
				xmin = 294.2925
				xmax = 294.3925
				text = "me"
			intervals [824]:
				xmin = 294.3925
				xmax = 294.4625
				text = "to"
			intervals [825]:
				xmin = 294.4625
				xmax = 294.6125
				text = "get"
			intervals [826]:
				xmin = 294.6125
				xmax = 294.7125
				text = "out"
			intervals [827]:
				xmin = 294.7125
				xmax = 294.7725
				text = "of"
			intervals [828]:
				xmin = 294.7725
				xmax = 295.3825
				text = "southeast"
			intervals [829]:
				xmin = 295.3825
				xmax = 295.7988
				text = ""
			intervals [830]:
				xmin = 295.7988
				xmax = 295.9488
				text = "i"
			intervals [831]:
				xmin = 295.9488
				xmax = 296.3588
				text = "didn't"
			intervals [832]:
				xmin = 296.3588
				xmax = 296.3888
				text = ""
			intervals [833]:
				xmin = 296.3888
				xmax = 296.9588
				text = "feel"
			intervals [834]:
				xmin = 296.9588
				xmax = 297.5181
				text = ""
			intervals [835]:
				xmin = 297.5181
				xmax = 297.9081
				text = "worried"
			intervals [836]:
				xmin = 297.9081
				xmax = 298.2736
				text = ""
			intervals [837]:
				xmin = 298.2736
				xmax = 298.6036
				text = "whereas"
			intervals [838]:
				xmin = 298.6036
				xmax = 298.7236
				text = "when"
			intervals [839]:
				xmin = 298.7236
				xmax = 298.7936
				text = "i"
			intervals [840]:
				xmin = 298.7936
				xmax = 299.0236
				text = "take"
			intervals [841]:
				xmin = 299.0236
				xmax = 299.4336
				text = "friends"
			intervals [842]:
				xmin = 299.4336
				xmax = 299.6636
				text = "back"
			intervals [843]:
				xmin = 299.6636
				xmax = 299.8236
				text = "they're"
			intervals [844]:
				xmin = 299.8236
				xmax = 300.0536
				text = "like"
			intervals [845]:
				xmin = 300.0536
				xmax = 300.1136
				text = "oh"
			intervals [846]:
				xmin = 300.1136
				xmax = 300.2836
				text = "my"
			intervals [847]:
				xmin = 300.2836
				xmax = 300.6936
				text = "gosh"
			intervals [848]:
				xmin = 300.6936
				xmax = 300.8336
				text = "there"
			intervals [849]:
				xmin = 300.8336
				xmax = 300.9036
				text = "s"
			intervals [850]:
				xmin = 300.9036
				xmax = 301.1236
				text = "black"
			intervals [851]:
				xmin = 301.1236
				xmax = 301.3836
				text = "people"
			intervals [852]:
				xmin = 301.3836
				xmax = 301.8036
				text = "everywhere"
			intervals [853]:
				xmin = 301.8036
				xmax = 301.9136
				text = "they"
			intervals [854]:
				xmin = 301.9136
				xmax = 301.9636
				text = ""
			intervals [855]:
				xmin = 301.9636
				xmax = 302.1536
				text = "feel"
			intervals [856]:
				xmin = 302.1536
				xmax = 302.6936
				text = "unsafe"
			intervals [857]:
				xmin = 302.6936
				xmax = 303.1091
				text = ""
			intervals [858]:
				xmin = 303.1091
				xmax = 303.2791
				text = "and"
			intervals [859]:
				xmin = 303.2791
				xmax = 303.3491
				text = "i"
			intervals [860]:
				xmin = 303.3491
				xmax = 303.5091
				text = "don't"
			intervals [861]:
				xmin = 303.5091
				xmax = 303.6391
				text = "know"
			intervals [862]:
				xmin = 303.6391
				xmax = 303.7191
				text = "if"
			intervals [863]:
				xmin = 303.7191
				xmax = 303.7891
				text = "it"
			intervals [864]:
				xmin = 303.7891
				xmax = 303.8291
				text = "s"
			intervals [865]:
				xmin = 303.8291
				xmax = 303.9591
				text = "cause"
			intervals [866]:
				xmin = 303.9591
				xmax = 304.0391
				text = "i"
			intervals [867]:
				xmin = 304.0391
				xmax = 304.2191
				text = "grew"
			intervals [868]:
				xmin = 304.2191
				xmax = 304.3991
				text = "up"
			intervals [869]:
				xmin = 304.3991
				xmax = 304.6791
				text = "there"
			intervals [870]:
				xmin = 304.6791
				xmax = 305.1036
				text = ""
			intervals [871]:
				xmin = 305.1036
				xmax = 305.5236
				text = "i"
			intervals [872]:
				xmin = 305.5236
				xmax = 305.6336
				text = ""
			intervals [873]:
				xmin = 305.6336
				xmax = 305.8036
				text = "view"
			intervals [874]:
				xmin = 305.8036
				xmax = 305.8936
				text = "it"
			intervals [875]:
				xmin = 305.8936
				xmax = 306.0836
				text = "as"
			intervals [876]:
				xmin = 306.0836
				xmax = 306.2636
				text = "they're"
			intervals [877]:
				xmin = 306.2636
				xmax = 306.5236
				text = "black"
			intervals [878]:
				xmin = 306.5236
				xmax = 306.753
				text = ""
			intervals [879]:
				xmin = 306.753
				xmax = 306.883
				text = "i'm"
			intervals [880]:
				xmin = 306.883
				xmax = 307.113
				text = "black"
			intervals [881]:
				xmin = 307.113
				xmax = 307.233
				text = "they're"
			intervals [882]:
				xmin = 307.233
				xmax = 307.383
				text = "not"
			intervals [883]:
				xmin = 307.383
				xmax = 307.513
				text = "gonna"
			intervals [884]:
				xmin = 307.513
				xmax = 307.743
				text = "hurt"
			intervals [885]:
				xmin = 307.743
				xmax = 307.813
				text = ""
			intervals [886]:
				xmin = 307.813
				xmax = 307.913
				text = "me"
			intervals [887]:
				xmin = 307.913
				xmax = 308.2698
				text = ""
			intervals [888]:
				xmin = 308.2698
				xmax = 308.5598
				text = "um"
			intervals [889]:
				xmin = 308.5598
				xmax = 308.6961
				text = ""
			intervals [890]:
				xmin = 308.6961
				xmax = 309.0061
				text = "unless"
			intervals [891]:
				xmin = 309.0061
				xmax = 309.0861
				text = "you"
			intervals [892]:
				xmin = 309.0861
				xmax = 309.1261
				text = ""
			intervals [893]:
				xmin = 309.1261
				xmax = 309.1961
				text = "c"
			intervals [894]:
				xmin = 309.1961
				xmax = 309.3061
				text = ""
			intervals [895]:
				xmin = 309.3061
				xmax = 309.4661
				text = "you"
			intervals [896]:
				xmin = 309.4661
				xmax = 309.5661
				text = "know"
			intervals [897]:
				xmin = 309.5661
				xmax = 309.6861
				text = "you're"
			intervals [898]:
				xmin = 309.6861
				xmax = 309.8961
				text = "being"
			intervals [899]:
				xmin = 309.8961
				xmax = 310.2761
				text = "nosy"
			intervals [900]:
				xmin = 310.2761
				xmax = 310.3461
				text = "or"
			intervals [901]:
				xmin = 310.3461
				xmax = 310.6161
				text = "something"
			intervals [902]:
				xmin = 310.6161
				xmax = 310.7261
				text = "like"
			intervals [903]:
				xmin = 310.7261
				xmax = 310.7761
				text = ""
			intervals [904]:
				xmin = 310.7761
				xmax = 311.0561
				text = "that"
			intervals [905]:
				xmin = 311.0561
				xmax = 311.472
				text = ""
			intervals [906]:
				xmin = 311.472
				xmax = 311.912
				text = "um"
			intervals [907]:
				xmin = 311.912
				xmax = 312.6098
				text = ""
			intervals [908]:
				xmin = 312.6098
				xmax = 312.7298
				text = "i'm"
			intervals [909]:
				xmin = 312.7298
				xmax = 312.9098
				text = "sorry"
			intervals [910]:
				xmin = 312.9098
				xmax = 312.9398
				text = "i"
			intervals [911]:
				xmin = 312.9398
				xmax = 313.0298
				text = "don't"
			intervals [912]:
				xmin = 313.0298
				xmax = 313.0998
				text = "know"
			intervals [913]:
				xmin = 313.0998
				xmax = 313.1998
				text = "if"
			intervals [914]:
				xmin = 313.1998
				xmax = 313.2898
				text = "i'm"
			intervals [915]:
				xmin = 313.2898
				xmax = 313.5998
				text = "answering"
			intervals [916]:
				xmin = 313.5998
				xmax = 313.6998
				text = "your"
			intervals [917]:
				xmin = 313.6998
				xmax = 314.0898
				text = "question"
			intervals [918]:
				xmin = 314.0898
				xmax = 314.3398
				text = "fully"
			intervals [919]:
				xmin = 314.3398
				xmax = 314.6708
				text = ""
			intervals [920]:
				xmin = 314.6708
				xmax = 314.8808
				text = "but"
			intervals [921]:
				xmin = 314.8808
				xmax = 315.1408
				text = "um"
			intervals [922]:
				xmin = 315.1408
				xmax = 315.7266
				text = ""
			intervals [923]:
				xmin = 315.7266
				xmax = 315.9466
				text = "yeah"
			intervals [924]:
				xmin = 315.9466
				xmax = 316.3766
				text = "so"
			intervals [925]:
				xmin = 316.3766
				xmax = 317.135
				text = ""
			intervals [926]:
				xmin = 317.135
				xmax = 317.285
				text = "it"
			intervals [927]:
				xmin = 317.285
				xmax = 317.715
				text = "was"
			intervals [928]:
				xmin = 317.715
				xmax = 318.7663
				text = ""
			intervals [929]:
				xmin = 318.7663
				xmax = 319.1163
				text = "okay"
			intervals [930]:
				xmin = 319.1163
				xmax = 319.2663
				text = "for"
			intervals [931]:
				xmin = 319.2663
				xmax = 319.4163
				text = "me"
			intervals [932]:
				xmin = 319.4163
				xmax = 319.5676
				text = ""
			intervals [933]:
				xmin = 319.5676
				xmax = 319.8376
				text = "growing"
			intervals [934]:
				xmin = 319.8376
				xmax = 319.9976
				text = "up"
			intervals [935]:
				xmin = 319.9976
				xmax = 320.2776
				text = "there"
			intervals [936]:
				xmin = 320.2776
				xmax = 320.3677
				text = ""
			intervals [937]:
				xmin = 320.3677
				xmax = 320.8277
				text = "um"
			intervals [938]:
				xmin = 320.8277
				xmax = 320.8577
				text = ""
			intervals [939]:
				xmin = 320.8577
				xmax = 320.9677
				text = "i"
			intervals [940]:
				xmin = 320.9677
				xmax = 321.1877
				text = "don't"
			intervals [941]:
				xmin = 321.1877
				xmax = 321.4077
				text = "feel"
			intervals [942]:
				xmin = 321.4077
				xmax = 321.6277
				text = "like"
			intervals [943]:
				xmin = 321.6277
				xmax = 321.7477
				text = "it"
			intervals [944]:
				xmin = 321.7477
				xmax = 321.7777
				text = ""
			intervals [945]:
				xmin = 321.7777
				xmax = 322.2277
				text = "hindered"
			intervals [946]:
				xmin = 322.2277
				xmax = 322.4577
				text = "me"
			intervals [947]:
				xmin = 322.4577
				xmax = 323.5586
				text = ""
			intervals [948]:
				xmin = 323.5586
				xmax = 323.6386
				text = "the"
			intervals [949]:
				xmin = 323.6386
				xmax = 323.8386
				text = "only"
			intervals [950]:
				xmin = 323.8386
				xmax = 323.9586
				text = "thing"
			intervals [951]:
				xmin = 323.9586
				xmax = 324.0686
				text = "that"
			intervals [952]:
				xmin = 324.0686
				xmax = 324.1186
				text = "i"
			intervals [953]:
				xmin = 324.1186
				xmax = 324.3086
				text = "know"
			intervals [954]:
				xmin = 324.3086
				xmax = 324.5986
				text = "hindered"
			intervals [955]:
				xmin = 324.5986
				xmax = 324.7086
				text = "me"
			intervals [956]:
				xmin = 324.7086
				xmax = 324.8386
				text = "is"
			intervals [957]:
				xmin = 324.8386
				xmax = 324.9386
				text = "when"
			intervals [958]:
				xmin = 324.9386
				xmax = 325.0386
				text = "we"
			intervals [959]:
				xmin = 325.0386
				xmax = 325.2386
				text = "came"
			intervals [960]:
				xmin = 325.2386
				xmax = 325.3186
				text = "to"
			intervals [961]:
				xmin = 325.3186
				xmax = 325.8486
				text = "virginia"
			intervals [962]:
				xmin = 325.8486
				xmax = 326.2025
				text = ""
			intervals [963]:
				xmin = 326.2025
				xmax = 326.3725
				text = "me"
			intervals [964]:
				xmin = 326.3725
				xmax = 326.4425
				text = "and"
			intervals [965]:
				xmin = 326.4425
				xmax = 326.5625
				text = "my"
			intervals [966]:
				xmin = 326.5625
				xmax = 326.8825
				text = "brother"
			intervals [967]:
				xmin = 326.8825
				xmax = 327.0725
				text = "were"
			intervals [968]:
				xmin = 327.0725
				xmax = 327.6325
				text = "behind"
			intervals [969]:
				xmin = 327.6325
				xmax = 328.2623
				text = ""
			intervals [970]:
				xmin = 328.2623
				xmax = 328.3623
				text = "and"
			intervals [971]:
				xmin = 328.3623
				xmax = 328.4623
				text = "of"
			intervals [972]:
				xmin = 328.4623
				xmax = 328.6423
				text = "course"
			intervals [973]:
				xmin = 328.6423
				xmax = 328.7323
				text = "when"
			intervals [974]:
				xmin = 328.7323
				xmax = 328.7923
				text = "we"
			intervals [975]:
				xmin = 328.7923
				xmax = 328.8523
				text = "were"
			intervals [976]:
				xmin = 328.8523
				xmax = 328.9123
				text = "in"
			intervals [977]:
				xmin = 328.9123
				xmax = 329.1223
				text = "dc"
			intervals [978]:
				xmin = 329.1223
				xmax = 329.2223
				text = "we"
			intervals [979]:
				xmin = 329.2223
				xmax = 329.3523
				text = "didn't"
			intervals [980]:
				xmin = 329.3523
				xmax = 329.5623
				text = "know"
			intervals [981]:
				xmin = 329.5623
				xmax = 329.6723
				text = "we"
			intervals [982]:
				xmin = 329.6723
				xmax = 329.8223
				text = "were"
			intervals [983]:
				xmin = 329.8223
				xmax = 330.1423
				text = "behind"
			intervals [984]:
				xmin = 330.1423
				xmax = 330.2023
				text = "we"
			intervals [985]:
				xmin = 330.2023
				xmax = 330.3023
				text = "were"
			intervals [986]:
				xmin = 330.3023
				xmax = 330.5923
				text = "actually"
			intervals [987]:
				xmin = 330.5923
				xmax = 331.0723
				text = "advanced"
			intervals [988]:
				xmin = 331.0723
				xmax = 331.1623
				text = "when"
			intervals [989]:
				xmin = 331.1623
				xmax = 331.2823
				text = "we"
			intervals [990]:
				xmin = 331.2823
				xmax = 331.4023
				text = "were"
			intervals [991]:
				xmin = 331.4023
				xmax = 331.4623
				text = "in"
			intervals [992]:
				xmin = 331.4623
				xmax = 331.7823
				text = "dc"
			intervals [993]:
				xmin = 331.7823
				xmax = 332.2324
				text = ""
			intervals [994]:
				xmin = 332.2324
				xmax = 332.4624
				text = "but"
			intervals [995]:
				xmin = 332.4624
				xmax = 332.5024
				text = "i"
			intervals [996]:
				xmin = 332.5024
				xmax = 332.7924
				text = "actually"
			intervals [997]:
				xmin = 332.7924
				xmax = 332.8824
				text = "had"
			intervals [998]:
				xmin = 332.8824
				xmax = 332.9624
				text = "to"
			intervals [999]:
				xmin = 332.9624
				xmax = 333.1124
				text = "go"
			intervals [1000]:
				xmin = 333.1124
				xmax = 333.3324
				text = "through"
			intervals [1001]:
				xmin = 333.3324
				xmax = 333.4024
				text = "a"
			intervals [1002]:
				xmin = 333.4024
				xmax = 333.7124
				text = "reading"
			intervals [1003]:
				xmin = 333.7124
				xmax = 334.1724
				text = "program"
			intervals [1004]:
				xmin = 334.1724
				xmax = 334.2424
				text = ""
			intervals [1005]:
				xmin = 334.2424
				xmax = 334.4424
				text = "that"
			intervals [1006]:
				xmin = 334.4424
				xmax = 334.7324
				text = "first"
			intervals [1007]:
				xmin = 334.7324
				xmax = 335.0724
				text = "year"
			intervals [1008]:
				xmin = 335.0724
				xmax = 335.4614
				text = ""
			intervals [1009]:
				xmin = 335.4614
				xmax = 335.6214
				text = "of"
			intervals [1010]:
				xmin = 335.6214
				xmax = 335.8614
				text = "being"
			intervals [1011]:
				xmin = 335.8614
				xmax = 335.9714
				text = "in"
			intervals [1012]:
				xmin = 335.9714
				xmax = 336.3514
				text = "dc-"
			intervals [1013]:
				xmin = 336.3514
				xmax = 336.4714
				text = "um"
			intervals [1014]:
				xmin = 336.4714
				xmax = 337.0114
				text = "virginia"
			intervals [1015]:
				xmin = 337.0114
				xmax = 337.2314
				text = "uh"
			intervals [1016]:
				xmin = 337.2314
				xmax = 337.5914
				text = "second"
			intervals [1017]:
				xmin = 337.5914
				xmax = 337.8614
				text = "grade"
			intervals [1018]:
				xmin = 337.8614
				xmax = 338.377
				text = ""
			intervals [1019]:
				xmin = 338.377
				xmax = 338.647
				text = "uh"
			intervals [1020]:
				xmin = 338.647
				xmax = 338.947
				text = "full"
			intervals [1021]:
				xmin = 338.947
				xmax = 339.297
				text = "year"
			intervals [1022]:
				xmin = 339.297
				xmax = 339.327
				text = ""
			intervals [1023]:
				xmin = 339.327
				xmax = 339.397
				text = "i"
			intervals [1024]:
				xmin = 339.397
				xmax = 339.517
				text = "had"
			intervals [1025]:
				xmin = 339.517
				xmax = 339.577
				text = "to"
			intervals [1026]:
				xmin = 339.577
				xmax = 339.777
				text = "meet"
			intervals [1027]:
				xmin = 339.777
				xmax = 339.917
				text = "with"
			intervals [1028]:
				xmin = 339.917
				xmax = 340.057
				text = "a"
			intervals [1029]:
				xmin = 340.057
				xmax = 340.087
				text = ""
			intervals [1030]:
				xmin = 340.087
				xmax = 340.387
				text = "reading"
			intervals [1031]:
				xmin = 340.387
				xmax = 340.687
				text = "teacher"
			intervals [1032]:
				xmin = 340.687
				xmax = 341.007
				text = "every"
			intervals [1033]:
				xmin = 341.007
				xmax = 341.317
				text = "single"
			intervals [1034]:
				xmin = 341.317
				xmax = 341.497
				text = "day"
			intervals [1035]:
				xmin = 341.497
				xmax = 341.9709
				text = ""
			intervals [1036]:
				xmin = 341.9709
				xmax = 342.4009
				text = "because"
			intervals [1037]:
				xmin = 342.4009
				xmax = 342.5209
				text = "i"
			intervals [1038]:
				xmin = 342.5209
				xmax = 342.7809
				text = "wasn't"
			intervals [1039]:
				xmin = 342.7809
				xmax = 343.1009
				text = "reading"
			intervals [1040]:
				xmin = 343.1009
				xmax = 343.3009
				text = "at"
			intervals [1041]:
				xmin = 343.3009
				xmax = 343.3709
				text = "a"
			intervals [1042]:
				xmin = 343.3709
				xmax = 343.6209
				text = "second"
			intervals [1043]:
				xmin = 343.6209
				xmax = 343.8009
				text = "grade"
			intervals [1044]:
				xmin = 343.8009
				xmax = 344.0309
				text = "reading"
			intervals [1045]:
				xmin = 344.0309
				xmax = 344.3509
				text = "level"
			intervals [1046]:
				xmin = 344.3509
				xmax = 344.9132
				text = ""
			intervals [1047]:
				xmin = 344.9132
				xmax = 345.2932
				text = "and"
			intervals [1048]:
				xmin = 345.2932
				xmax = 345.6332
				text = "um"
			intervals [1049]:
				xmin = 345.6332
				xmax = 346.0965
				text = ""
			intervals [1050]:
				xmin = 346.0965
				xmax = 346.2065
				text = "i"
			intervals [1051]:
				xmin = 346.2065
				xmax = 346.5165
				text = "remember"
			intervals [1052]:
				xmin = 346.5165
				xmax = 346.5865
				text = "the"
			intervals [1053]:
				xmin = 346.5865
				xmax = 347.1265
				text = "times"
			intervals [1054]:
				xmin = 347.1265
				xmax = 347.2265
				text = "where"
			intervals [1055]:
				xmin = 347.2265
				xmax = 347.3065
				text = "the"
			intervals [1056]:
				xmin = 347.3065
				xmax = 347.8065
				text = "teachers"
			intervals [1057]:
				xmin = 347.8065
				xmax = 348.0865
				text = "were"
			intervals [1058]:
				xmin = 348.0865
				xmax = 348.5438
				text = ""
			intervals [1059]:
				xmin = 348.5438
				xmax = 348.7338
				text = "little"
			intervals [1060]:
				xmin = 348.7338
				xmax = 349.4638
				text = "undertones"
			intervals [1061]:
				xmin = 349.4638
				xmax = 349.6056
				text = ""
			intervals [1062]:
				xmin = 349.6056
				xmax = 349.6856
				text = "it"
			intervals [1063]:
				xmin = 349.6856
				xmax = 349.7356
				text = "s"
			intervals [1064]:
				xmin = 349.7356
				xmax = 349.8956
				text = "cause"
			intervals [1065]:
				xmin = 349.8956
				xmax = 349.9956
				text = "she"
			intervals [1066]:
				xmin = 349.9956
				xmax = 350.0656
				text = "s"
			intervals [1067]:
				xmin = 350.0656
				xmax = 350.2156
				text = "from"
			intervals [1068]:
				xmin = 350.2156
				xmax = 350.6956
				text = "dc"
			intervals [1069]:
				xmin = 350.6956
				xmax = 351.1277
				text = ""
			intervals [1070]:
				xmin = 351.1277
				xmax = 351.2877
				text = "she"
			intervals [1071]:
				xmin = 351.2877
				xmax = 351.5277
				text = "wasn't"
			intervals [1072]:
				xmin = 351.5277
				xmax = 351.7777
				text = "learning"
			intervals [1073]:
				xmin = 351.7777
				xmax = 351.8977
				text = "when"
			intervals [1074]:
				xmin = 351.8977
				xmax = 352.0077
				text = "she"
			intervals [1075]:
				xmin = 352.0077
				xmax = 352.1177
				text = "was"
			intervals [1076]:
				xmin = 352.1177
				xmax = 352.2177
				text = "in"
			intervals [1077]:
				xmin = 352.2177
				xmax = 352.7077
				text = "dc"
			intervals [1078]:
				xmin = 352.7077
				xmax = 353.1689
				text = ""
			intervals [1079]:
				xmin = 353.1689
				xmax = 353.3789
				text = "and"
			intervals [1080]:
				xmin = 353.3789
				xmax = 353.4789
				text = "my"
			intervals [1081]:
				xmin = 353.4789
				xmax = 353.7489
				text = "mom"
			intervals [1082]:
				xmin = 353.7489
				xmax = 353.7889
				text = "s"
			intervals [1083]:
				xmin = 353.7889
				xmax = 354.0189
				text = "thinking"
			intervals [1084]:
				xmin = 354.0189
				xmax = 354.0789
				text = "you"
			intervals [1085]:
				xmin = 354.0789
				xmax = 354.1889
				text = "know"
			intervals [1086]:
				xmin = 354.1889
				xmax = 354.2989
				text = "i"
			intervals [1087]:
				xmin = 354.2989
				xmax = 354.5789
				text = "attended"
			intervals [1088]:
				xmin = 354.5789
				xmax = 354.6189
				text = "a"
			intervals [1089]:
				xmin = 354.6189
				xmax = 354.9789
				text = "catholic"
			intervals [1090]:
				xmin = 354.9789
				xmax = 355.2089
				text = "school"
			intervals [1091]:
				xmin = 355.2089
				xmax = 355.2389
				text = "a"
			intervals [1092]:
				xmin = 355.2389
				xmax = 355.4389
				text = "all"
			intervals [1093]:
				xmin = 355.4389
				xmax = 355.5889
				text = "girl"
			intervals [1094]:
				xmin = 355.5889
				xmax = 355.6689
				text = "s"
			intervals [1095]:
				xmin = 355.6689
				xmax = 355.9889
				text = "catholic"
			intervals [1096]:
				xmin = 355.9889
				xmax = 356.0189
				text = ""
			intervals [1097]:
				xmin = 356.0189
				xmax = 356.3789
				text = "school"
			intervals [1098]:
				xmin = 356.3789
				xmax = 356.4689
				text = "and"
			intervals [1099]:
				xmin = 356.4689
				xmax = 356.6189
				text = "my"
			intervals [1100]:
				xmin = 356.6189
				xmax = 356.9889
				text = "brother"
			intervals [1101]:
				xmin = 356.9889
				xmax = 357.0589
				text = "s"
			intervals [1102]:
				xmin = 357.0589
				xmax = 357.1489
				text = "the"
			intervals [1103]:
				xmin = 357.1489
				xmax = 357.2589
				text = "one"
			intervals [1104]:
				xmin = 357.2589
				xmax = 357.3489
				text = "that"
			intervals [1105]:
				xmin = 357.3489
				xmax = 357.4389
				text = "was"
			intervals [1106]:
				xmin = 357.4389
				xmax = 357.4989
				text = "in"
			intervals [1107]:
				xmin = 357.4989
				xmax = 357.5689
				text = "the"
			intervals [1108]:
				xmin = 357.5689
				xmax = 357.8689
				text = "public"
			intervals [1109]:
				xmin = 357.8689
				xmax = 358.1489
				text = "school"
			intervals [1110]:
				xmin = 358.1489
				xmax = 358.2783
				text = ""
			intervals [1111]:
				xmin = 358.2783
				xmax = 358.4883
				text = "because"
			intervals [1112]:
				xmin = 358.4883
				xmax = 358.5683
				text = "they"
			intervals [1113]:
				xmin = 358.5683
				xmax = 358.6983
				text = "didn't"
			intervals [1114]:
				xmin = 358.6983
				xmax = 358.8583
				text = "have"
			intervals [1115]:
				xmin = 358.8583
				xmax = 358.9083
				text = "a"
			intervals [1116]:
				xmin = 358.9083
				xmax = 359.1283
				text = "boy"
			intervals [1117]:
				xmin = 359.1283
				xmax = 359.2283
				text = "s"
			intervals [1118]:
				xmin = 359.2283
				xmax = 359.5183
				text = "catholic"
			intervals [1119]:
				xmin = 359.5183
				xmax = 359.7083
				text = "school"
			intervals [1120]:
				xmin = 359.7083
				xmax = 359.7383
				text = ""
			intervals [1121]:
				xmin = 359.7383
				xmax = 359.7983
				text = "at"
			intervals [1122]:
				xmin = 359.7983
				xmax = 359.8583
				text = "the"
			intervals [1123]:
				xmin = 359.8583
				xmax = 360.0683
				text = "time"
			intervals [1124]:
				xmin = 360.0683
				xmax = 361.2066
				text = ""
			intervals [1125]:
				xmin = 361.2066
				xmax = 361.6366
				text = "so"
			intervals [1126]:
				xmin = 361.6366
				xmax = 362.2464
				text = ""
			intervals [1127]:
				xmin = 362.2464
				xmax = 362.3964
				text = "i"
			intervals [1128]:
				xmin = 362.3964
				xmax = 362.6664
				text = "guess"
			intervals [1129]:
				xmin = 362.6664
				xmax = 362.7264
				text = ""
			intervals [1130]:
				xmin = 362.7264
				xmax = 363.0764
				text = "those"
			intervals [1131]:
				xmin = 363.0764
				xmax = 363.3564
				text = "things"
			intervals [1132]:
				xmin = 363.3564
				xmax = 363.5164
				text = "have"
			intervals [1133]:
				xmin = 363.5164
				xmax = 363.7064
				text = "stuck"
			intervals [1134]:
				xmin = 363.7064
				xmax = 363.7364
				text = ""
			intervals [1135]:
				xmin = 363.7364
				xmax = 363.9464
				text = "with"
			intervals [1136]:
				xmin = 363.9464
				xmax = 364.1764
				text = "me"
			intervals [1137]:
				xmin = 364.1764
				xmax = 364.4135
				text = ""
			intervals [1138]:
				xmin = 364.4135
				xmax = 364.8735
				text = "um"
			intervals [1139]:
				xmin = 364.8735
				xmax = 365.8764
				text = ""
			intervals [1140]:
				xmin = 365.8764
				xmax = 366.2664
				text = "knowing"
			intervals [1141]:
				xmin = 366.2664
				xmax = 366.5164
				text = "that"
			intervals [1142]:
				xmin = 366.5164
				xmax = 367.0064
				text = "dc"
			intervals [1143]:
				xmin = 367.0064
				xmax = 367.0364
				text = ""
			intervals [1144]:
				xmin = 367.0364
				xmax = 367.5064
				text = "treats"
			intervals [1145]:
				xmin = 367.5064
				xmax = 367.9733
				text = ""
			intervals [1146]:
				xmin = 367.9733
				xmax = 368.3533
				text = "children"
			intervals [1147]:
				xmin = 368.3533
				xmax = 368.4433
				text = ""
			intervals [1148]:
				xmin = 368.4433
				xmax = 368.6233
				text = "very"
			intervals [1149]:
				xmin = 368.6233
				xmax = 368.9533
				text = "different"
			intervals [1150]:
				xmin = 368.9533
				xmax = 369.0633
				text = "than"
			intervals [1151]:
				xmin = 369.0633
				xmax = 369.4133
				text = "virginia"
			intervals [1152]:
				xmin = 369.4133
				xmax = 369.7233
				text = "does"
			intervals [1153]:
				xmin = 369.7233
				xmax = 369.7533
				text = ""
			intervals [1154]:
				xmin = 369.7533
				xmax = 369.9333
				text = "um"
			intervals [1155]:
				xmin = 369.9333
				xmax = 370.2733
				text = "especially"
			intervals [1156]:
				xmin = 370.2733
				xmax = 370.4533
				text = "little"
			intervals [1157]:
				xmin = 370.4533
				xmax = 370.6533
				text = "black"
			intervals [1158]:
				xmin = 370.6533
				xmax = 370.6833
				text = ""
			intervals [1159]:
				xmin = 370.6833
				xmax = 370.9933
				text = "children"
			intervals [1160]:
				xmin = 370.9933
				xmax = 371.4906
				text = ""
			intervals [1161]:
				xmin = 371.4906
				xmax = 371.9006
				text = "um"
			intervals [1162]:
				xmin = 371.9006
				xmax = 372.6144
				text = ""
			intervals [1163]:
				xmin = 372.6144
				xmax = 372.9344
				text = "and"
			intervals [1164]:
				xmin = 372.9344
				xmax = 373.0844
				text = "i've"
			intervals [1165]:
				xmin = 373.0844
				xmax = 373.1244
				text = ""
			intervals [1166]:
				xmin = 373.1244
				xmax = 373.5344
				text = "learned"
			intervals [1167]:
				xmin = 373.5344
				xmax = 373.6544
				text = "to"
			intervals [1168]:
				xmin = 373.6544
				xmax = 373.8844
				text = "not"
			intervals [1169]:
				xmin = 373.8844
				xmax = 373.9144
				text = ""
			intervals [1170]:
				xmin = 373.9144
				xmax = 374.0544
				text = "do"
			intervals [1171]:
				xmin = 374.0544
				xmax = 374.2344
				text = "that"
			intervals [1172]:
				xmin = 374.2344
				xmax = 374.3344
				text = "to"
			intervals [1173]:
				xmin = 374.3344
				xmax = 374.5544
				text = "other"
			intervals [1174]:
				xmin = 374.5544
				xmax = 374.8944
				text = "children"
			intervals [1175]:
				xmin = 374.8944
				xmax = 375.2444
				text = "especially"
			intervals [1176]:
				xmin = 375.2444
				xmax = 375.3644
				text = "to"
			intervals [1177]:
				xmin = 375.3644
				xmax = 375.4744
				text = "my"
			intervals [1178]:
				xmin = 375.4744
				xmax = 375.6444
				text = "little"
			intervals [1179]:
				xmin = 375.6444
				xmax = 375.9844
				text = "cousins"
			intervals [1180]:
				xmin = 375.9844
				xmax = 376.1144
				text = "that"
			intervals [1181]:
				xmin = 376.1144
				xmax = 376.1944
				text = "are"
			intervals [1182]:
				xmin = 376.1944
				xmax = 376.4644
				text = "falling"
			intervals [1183]:
				xmin = 376.4644
				xmax = 376.8744
				text = "behind"
			intervals [1184]:
				xmin = 376.8744
				xmax = 376.9544
				text = "you"
			intervals [1185]:
				xmin = 376.9544
				xmax = 377.0444
				text = "know"
			intervals [1186]:
				xmin = 377.0444
				xmax = 377.1644
				text = "you"
			intervals [1187]:
				xmin = 377.1644
				xmax = 377.5344
				text = "never"
			intervals [1188]:
				xmin = 377.5344
				xmax = 377.6585
				text = ""
			intervals [1189]:
				xmin = 377.6585
				xmax = 377.9185
				text = "tell"
			intervals [1190]:
				xmin = 377.9185
				xmax = 377.9685
				text = "a"
			intervals [1191]:
				xmin = 377.9685
				xmax = 378.3185
				text = "child"
			intervals [1192]:
				xmin = 378.3185
				xmax = 378.6124
				text = ""
			intervals [1193]:
				xmin = 378.6124
				xmax = 378.8224
				text = "that"
			intervals [1194]:
				xmin = 378.8224
				xmax = 378.9524
				text = "they're"
			intervals [1195]:
				xmin = 378.9524
				xmax = 379.0124
				text = ""
			intervals [1196]:
				xmin = 379.0124
				xmax = 379.3024
				text = "falling"
			intervals [1197]:
				xmin = 379.3024
				xmax = 379.3324
				text = ""
			intervals [1198]:
				xmin = 379.3324
				xmax = 379.7724
				text = "behind"
			intervals [1199]:
				xmin = 379.7724
				xmax = 380.279
				text = ""
			intervals [1200]:
				xmin = 380.279
				xmax = 380.699
				text = "um"
			intervals [1201]:
				xmin = 380.699
				xmax = 381.3635
				text = ""
			intervals [1202]:
				xmin = 381.3635
				xmax = 381.4735
				text = "it"
			intervals [1203]:
				xmin = 381.4735
				xmax = 381.6735
				text = "made"
			intervals [1204]:
				xmin = 381.6735
				xmax = 381.8135
				text = "me"
			intervals [1205]:
				xmin = 381.8135
				xmax = 382.0135
				text = "work"
			intervals [1206]:
				xmin = 382.0135
				xmax = 382.1435
				text = "that"
			intervals [1207]:
				xmin = 382.1435
				xmax = 382.2935
				text = "much"
			intervals [1208]:
				xmin = 382.2935
				xmax = 382.6135
				text = "harder"
			intervals [1209]:
				xmin = 382.6135
				xmax = 382.8645
				text = ""
			intervals [1210]:
				xmin = 382.8645
				xmax = 382.9845
				text = "of"
			intervals [1211]:
				xmin = 382.9845
				xmax = 383.0145
				text = ""
			intervals [1212]:
				xmin = 383.0145
				xmax = 383.4345
				text = "course"
			intervals [1213]:
				xmin = 383.4345
				xmax = 383.5559
				text = ""
			intervals [1214]:
				xmin = 383.5559
				xmax = 383.9659
				text = "um"
			intervals [1215]:
				xmin = 383.9659
				xmax = 383.9959
				text = ""
			intervals [1216]:
				xmin = 383.9959
				xmax = 384.1159
				text = "and"
			intervals [1217]:
				xmin = 384.1159
				xmax = 384.3459
				text = "i"
			intervals [1218]:
				xmin = 384.3459
				xmax = 384.4659
				text = "i"
			intervals [1219]:
				xmin = 384.4659
				xmax = 384.7159
				text = "equate"
			intervals [1220]:
				xmin = 384.7159
				xmax = 384.8559
				text = "that"
			intervals [1221]:
				xmin = 384.8559
				xmax = 384.9959
				text = "to"
			intervals [1222]:
				xmin = 384.9959
				xmax = 385.3459
				text = "me"
			intervals [1223]:
				xmin = 385.3459
				xmax = 386.5336
				text = ""
			intervals [1224]:
				xmin = 386.5336
				xmax = 386.8536
				text = "giving"
			intervals [1225]:
				xmin = 386.8536
				xmax = 386.9936
				text = "my"
			intervals [1226]:
				xmin = 386.9936
				xmax = 387.2436
				text = "all"
			intervals [1227]:
				xmin = 387.2436
				xmax = 387.3096
				text = ""
			intervals [1228]:
				xmin = 387.3096
				xmax = 387.4896
				text = "when"
			intervals [1229]:
				xmin = 387.4896
				xmax = 387.5596
				text = "it"
			intervals [1230]:
				xmin = 387.5596
				xmax = 387.7696
				text = "came"
			intervals [1231]:
				xmin = 387.7696
				xmax = 387.8596
				text = "to"
			intervals [1232]:
				xmin = 387.8596
				xmax = 388.0696
				text = "school"
			intervals [1233]:
				xmin = 388.0696
				xmax = 388.3796
				text = "work"
			intervals [1234]:
				xmin = 388.3796
				xmax = 389.111
				text = ""
			intervals [1235]:
				xmin = 389.111
				xmax = 389.421
				text = "never"
			intervals [1236]:
				xmin = 389.421
				xmax = 389.691
				text = "again"
			intervals [1237]:
				xmin = 389.691
				xmax = 389.891
				text = "will"
			intervals [1238]:
				xmin = 389.891
				xmax = 390.001
				text = "i"
			intervals [1239]:
				xmin = 390.001
				xmax = 390.141
				text = "be"
			intervals [1240]:
				xmin = 390.141
				xmax = 390.591
				text = "labeled"
			intervals [1241]:
				xmin = 390.591
				xmax = 390.721
				text = "as"
			intervals [1242]:
				xmin = 390.721
				xmax = 390.791
				text = "b"
			intervals [1243]:
				xmin = 390.791
				xmax = 391.048
				text = ""
			intervals [1244]:
				xmin = 391.048
				xmax = 391.208
				text = "being"
			intervals [1245]:
				xmin = 391.208
				xmax = 391.848
				text = "behind"
			intervals [1246]:
				xmin = 391.848
				xmax = 392.0366
				text = ""
			intervals [1247]:
				xmin = 392.0366
				xmax = 392.3766
				text = "so"
			intervals [1248]:
				xmin = 392.3766
				xmax = 395.1316
				text = ""
			intervals [1249]:
				xmin = 395.1316
				xmax = 395.2516
				text = "<unk>"
			intervals [1250]:
				xmin = 395.2516
				xmax = 395.9916
				text = "hm"
			intervals [1251]:
				xmin = 395.9916
				xmax = 399.580
				text = ""
			intervals [1252]:
				xmin = 399.580
				xmax = 399.940
				text = "well"
			intervals [1253]:
				xmin = 399.940
				xmax = 400.1349
				text = ""
			intervals [1254]:
				xmin = 400.1349
				xmax = 400.2649
				text = "it"
			intervals [1255]:
				xmin = 400.2649
				xmax = 401.0049
				text = "changed"
			intervals [1256]:
				xmin = 401.0049
				xmax = 401.2349
				text = "um"
			intervals [1257]:
				xmin = 401.2349
				xmax = 401.3849
				text = ""
			intervals [1258]:
				xmin = 401.3849
				xmax = 401.5949
				text = "as"
			intervals [1259]:
				xmin = 401.5949
				xmax = 401.6949
				text = "i"
			intervals [1260]:
				xmin = 401.6949
				xmax = 401.8949
				text = "grew"
			intervals [1261]:
				xmin = 401.8949
				xmax = 402.0349
				text = "up"
			intervals [1262]:
				xmin = 402.0349
				xmax = 402.1749
				text = "when"
			intervals [1263]:
				xmin = 402.1749
				xmax = 402.2749
				text = "i"
			intervals [1264]:
				xmin = 402.2749
				xmax = 402.5049
				text = "was"
			intervals [1265]:
				xmin = 402.5049
				xmax = 402.8349
				text = "younger"
			intervals [1266]:
				xmin = 402.8349
				xmax = 403.4149
				text = "actually"
			intervals [1267]:
				xmin = 403.4149
				xmax = 403.7149
				text = "uh"
			intervals [1268]:
				xmin = 403.7149
				xmax = 403.8521
				text = ""
			intervals [1269]:
				xmin = 403.8521
				xmax = 404.2021
				text = "math"
			intervals [1270]:
				xmin = 404.2021
				xmax = 404.3821
				text = "was"
			intervals [1271]:
				xmin = 404.3821
				xmax = 404.4821
				text = "my"
			intervals [1272]:
				xmin = 404.4821
				xmax = 404.5121
				text = ""
			intervals [1273]:
				xmin = 404.5121
				xmax = 404.7921
				text = "favorite"
			intervals [1274]:
				xmin = 404.7921
				xmax = 405.2421
				text = "subject"
			intervals [1275]:
				xmin = 405.2421
				xmax = 405.6121
				text = "um"
			intervals [1276]:
				xmin = 405.6121
				xmax = 405.6721
				text = ""
			intervals [1277]:
				xmin = 405.6721
				xmax = 405.8421
				text = "for"
			intervals [1278]:
				xmin = 405.8421
				xmax = 406.0621
				text = "some"
			intervals [1279]:
				xmin = 406.0621
				xmax = 406.3621
				text = "reason"
			intervals [1280]:
				xmin = 406.3621
				xmax = 406.4921
				text = "me"
			intervals [1281]:
				xmin = 406.4921
				xmax = 406.5621
				text = "and"
			intervals [1282]:
				xmin = 406.5621
				xmax = 406.7121
				text = "my"
			intervals [1283]:
				xmin = 406.7121
				xmax = 407.2321
				text = "siblings"
			intervals [1284]:
				xmin = 407.2321
				xmax = 407.4521
				text = "math"
			intervals [1285]:
				xmin = 407.4521
				xmax = 407.4821
				text = ""
			intervals [1286]:
				xmin = 407.4821
				xmax = 407.6521
				text = "has"
			intervals [1287]:
				xmin = 407.6521
				xmax = 407.7921
				text = "never"
			intervals [1288]:
				xmin = 407.7921
				xmax = 407.8321
				text = ""
			intervals [1289]:
				xmin = 407.8321
				xmax = 407.9721
				text = "been"
			intervals [1290]:
				xmin = 407.9721
				xmax = 408.0221
				text = "a"
			intervals [1291]:
				xmin = 408.0221
				xmax = 408.3921
				text = "problem"
			intervals [1292]:
				xmin = 408.3921
				xmax = 408.5621
				text = "we've"
			intervals [1293]:
				xmin = 408.5621
				xmax = 408.8621
				text = "all"
			intervals [1294]:
				xmin = 408.8621
				xmax = 409.1341
				text = ""
			intervals [1295]:
				xmin = 409.1341
				xmax = 409.5241
				text = "exceed"
			intervals [1296]:
				xmin = 409.5241
				xmax = 409.5741
				text = ""
			intervals [1297]:
				xmin = 409.5741
				xmax = 409.7841
				text = "uh"
			intervals [1298]:
				xmin = 409.7841
				xmax = 409.8141
				text = ""
			intervals [1299]:
				xmin = 409.8141
				xmax = 410.2241
				text = "excelled"
			intervals [1300]:
				xmin = 410.2241
				xmax = 410.3541
				text = "in"
			intervals [1301]:
				xmin = 410.3541
				xmax = 410.6741
				text = "math"
			intervals [1302]:
				xmin = 410.6741
				xmax = 410.8941
				text = "uh"
			intervals [1303]:
				xmin = 410.8941
				xmax = 411.1741
				text = "whereas"
			intervals [1304]:
				xmin = 411.1741
				xmax = 411.2941
				text = "my"
			intervals [1305]:
				xmin = 411.2941
				xmax = 411.3241
				text = ""
			intervals [1306]:
				xmin = 411.3241
				xmax = 411.6541
				text = "mother"
			intervals [1307]:
				xmin = 411.6541
				xmax = 411.6841
				text = ""
			intervals [1308]:
				xmin = 411.6841
				xmax = 411.7741
				text = "she"
			intervals [1309]:
				xmin = 411.7741
				xmax = 411.8041
				text = ""
			intervals [1310]:
				xmin = 411.8041
				xmax = 412.0341
				text = "cannot"
			intervals [1311]:
				xmin = 412.0341
				xmax = 412.2441
				text = "stand"
			intervals [1312]:
				xmin = 412.2441
				xmax = 412.5241
				text = "math"
			intervals [1313]:
				xmin = 412.5241
				xmax = 412.8612
				text = ""
			intervals [1314]:
				xmin = 412.8612
				xmax = 413.1012
				text = "but"
			intervals [1315]:
				xmin = 413.1012
				xmax = 413.4612
				text = "um"
			intervals [1316]:
				xmin = 413.4612
				xmax = 413.7005
				text = ""
			intervals [1317]:
				xmin = 413.7005
				xmax = 414.0105
				text = "always"
			intervals [1318]:
				xmin = 414.0105
				xmax = 414.1605
				text = "had"
			intervals [1319]:
				xmin = 414.1605
				xmax = 414.3505
				text = "a"
			intervals [1320]:
				xmin = 414.3505
				xmax = 414.4505
				text = "s"
			intervals [1321]:
				xmin = 414.4505
				xmax = 414.4805
				text = ""
			intervals [1322]:
				xmin = 414.4805
				xmax = 414.6305
				text = "in"
			intervals [1323]:
				xmin = 414.6305
				xmax = 414.9305
				text = "math"
			intervals [1324]:
				xmin = 414.9305
				xmax = 415.1205
				text = "um"
			intervals [1325]:
				xmin = 415.1205
				xmax = 415.1505
				text = ""
			intervals [1326]:
				xmin = 415.1505
				xmax = 415.3305
				text = "all"
			intervals [1327]:
				xmin = 415.3305
				xmax = 415.4205
				text = "of"
			intervals [1328]:
				xmin = 415.4205
				xmax = 415.6705
				text = "us"
			intervals [1329]:
				xmin = 415.6705
				xmax = 416.2538
				text = ""
			intervals [1330]:
				xmin = 416.2538
				xmax = 416.4938
				text = "uh"
			intervals [1331]:
				xmin = 416.4938
				xmax = 416.8138
				text = "but"
			intervals [1332]:
				xmin = 416.8138
				xmax = 416.8438
				text = ""
			intervals [1333]:
				xmin = 416.8438
				xmax = 416.9938
				text = "i"
			intervals [1334]:
				xmin = 416.9938
				xmax = 417.1738
				text = "say"
			intervals [1335]:
				xmin = 417.1738
				xmax = 417.4638
				text = "about"
			intervals [1336]:
				xmin = 417.4638
				xmax = 417.8038
				text = "middle"
			intervals [1337]:
				xmin = 417.8038
				xmax = 418.2138
				text = "school"
			intervals [1338]:
				xmin = 418.2138
				xmax = 418.4038
				text = "is"
			intervals [1339]:
				xmin = 418.4038
				xmax = 418.7738
				text = "when"
			intervals [1340]:
				xmin = 418.7738
				xmax = 419.1038
				text = "i"
			intervals [1341]:
				xmin = 419.1038
				xmax = 419.2928
				text = ""
			intervals [1342]:
				xmin = 419.2928
				xmax = 419.5528
				text = "more"
			intervals [1343]:
				xmin = 419.5528
				xmax = 419.7828
				text = "so"
			intervals [1344]:
				xmin = 419.7828
				xmax = 420.2228
				text = "preferred"
			intervals [1345]:
				xmin = 420.2228
				xmax = 420.8628
				text = "science"
			intervals [1346]:
				xmin = 420.8628
				xmax = 421.0107
				text = ""
			intervals [1347]:
				xmin = 421.0107
				xmax = 421.4207
				text = "um"
			intervals [1348]:
				xmin = 421.4207
				xmax = 421.4707
				text = ""
			intervals [1349]:
				xmin = 421.4707
				xmax = 421.8007
				text = "because"
			intervals [1350]:
				xmin = 421.8007
				xmax = 421.9507
				text = "the"
			intervals [1351]:
				xmin = 421.9507
				xmax = 422.7107
				text = "biology"
			intervals [1352]:
				xmin = 422.7107
				xmax = 423.1297
				text = ""
			intervals [1353]:
				xmin = 423.1297
				xmax = 423.2297
				text = "of"
			intervals [1354]:
				xmin = 423.2297
				xmax = 423.6197
				text = "how"
			intervals [1355]:
				xmin = 423.6197
				xmax = 423.7385
				text = ""
			intervals [1356]:
				xmin = 423.7385
				xmax = 423.8985
				text = "we"
			intervals [1357]:
				xmin = 423.8985
				xmax = 424.0585
				text = "can"
			intervals [1358]:
				xmin = 424.0585
				xmax = 424.0885
				text = ""
			intervals [1359]:
				xmin = 424.0885
				xmax = 424.5085
				text = "come"
			intervals [1360]:
				xmin = 424.5085
				xmax = 424.5772
				text = ""
			intervals [1361]:
				xmin = 424.5772
				xmax = 425.0272
				text = "from"
			intervals [1362]:
				xmin = 425.0272
				xmax = 425.4887
				text = ""
			intervals [1363]:
				xmin = 425.4887
				xmax = 425.6087
				text = "a"
			intervals [1364]:
				xmin = 425.6087
				xmax = 426.0187
				text = "woman"
			intervals [1365]:
				xmin = 426.0187
				xmax = 426.1987
				text = "has"
			intervals [1366]:
				xmin = 426.1987
				xmax = 426.6687
				text = "always"
			intervals [1367]:
				xmin = 426.6687
				xmax = 426.7687
				text = ""
			intervals [1368]:
				xmin = 426.7687
				xmax = 427.2387
				text = "amazed"
			intervals [1369]:
				xmin = 427.2387
				xmax = 427.3587
				text = "me"
			intervals [1370]:
				xmin = 427.3587
				xmax = 427.3887
				text = ""
			intervals [1371]:
				xmin = 427.3887
				xmax = 427.6887
				text = "that"
			intervals [1372]:
				xmin = 427.6887
				xmax = 427.9973
				text = ""
			intervals [1373]:
				xmin = 427.9973
				xmax = 428.1273
				text = "for"
			intervals [1374]:
				xmin = 428.1273
				xmax = 428.3573
				text = "nine"
			intervals [1375]:
				xmin = 428.3573
				xmax = 428.5873
				text = "months"
			intervals [1376]:
				xmin = 428.5873
				xmax = 428.6473
				text = "a"
			intervals [1377]:
				xmin = 428.6473
				xmax = 429.0373
				text = "child"
			intervals [1378]:
				xmin = 429.0373
				xmax = 429.4173
				text = "grows"
			intervals [1379]:
				xmin = 429.4173
				xmax = 429.7073
				text = "inside"
			intervals [1380]:
				xmin = 429.7073
				xmax = 430.1273
				text = "someone"
			intervals [1381]:
				xmin = 430.1273
				xmax = 430.4173
				text = "so"
			intervals [1382]:
				xmin = 430.4173
				xmax = 430.9871
				text = ""
			intervals [1383]:
				xmin = 430.9871
				xmax = 431.1571
				text = "that"
			intervals [1384]:
				xmin = 431.1571
				xmax = 431.3171
				text = "was"
			intervals [1385]:
				xmin = 431.3171
				xmax = 431.6371
				text = "amazing"
			intervals [1386]:
				xmin = 431.6371
				xmax = 431.7771
				text = "to"
			intervals [1387]:
				xmin = 431.7771
				xmax = 432.0371
				text = "me"
			intervals [1388]:
				xmin = 432.0371
				xmax = 432.3471
				text = "and"
			intervals [1389]:
				xmin = 432.3471
				xmax = 432.4771
				text = "in"
			intervals [1390]:
				xmin = 432.4771
				xmax = 432.8771
				text = "general"
			intervals [1391]:
				xmin = 432.8771
				xmax = 433.0071
				text = ""
			intervals [1392]:
				xmin = 433.0071
				xmax = 433.3871
				text = "anything"
			intervals [1393]:
				xmin = 433.3871
				xmax = 433.6471
				text = "coming"
			intervals [1394]:
				xmin = 433.6471
				xmax = 433.6971
				text = ""
			intervals [1395]:
				xmin = 433.6971
				xmax = 433.8571
				text = "from"
			intervals [1396]:
				xmin = 433.8571
				xmax = 434.0671
				text = "life"
			intervals [1397]:
				xmin = 434.0671
				xmax = 434.5868
				text = ""
			intervals [1398]:
				xmin = 434.5868
				xmax = 435.0168
				text = "um"
			intervals [1399]:
				xmin = 435.0168
				xmax = 435.4821
				text = ""
			intervals [1400]:
				xmin = 435.4821
				xmax = 435.5821
				text = "and"
			intervals [1401]:
				xmin = 435.5821
				xmax = 435.7221
				text = "then"
			intervals [1402]:
				xmin = 435.7221
				xmax = 435.8721
				text = "off"
			intervals [1403]:
				xmin = 435.8721
				xmax = 435.9421
				text = ""
			intervals [1404]:
				xmin = 435.9421
				xmax = 436.2421
				text = "also"
			intervals [1405]:
				xmin = 436.2421
				xmax = 436.4521
				text = "that"
			intervals [1406]:
				xmin = 436.4521
				xmax = 436.6421
				text = "was"
			intervals [1407]:
				xmin = 436.6421
				xmax = 436.6721
				text = "a"
			intervals [1408]:
				xmin = 436.6721
				xmax = 436.9921
				text = "time"
			intervals [1409]:
				xmin = 436.9921
				xmax = 437.1521
				text = "when"
			intervals [1410]:
				xmin = 437.1521
				xmax = 437.2821
				text = "i"
			intervals [1411]:
				xmin = 437.2821
				xmax = 437.3121
				text = ""
			intervals [1412]:
				xmin = 437.3121
				xmax = 437.5921
				text = "begin"
			intervals [1413]:
				xmin = 437.5921
				xmax = 437.7421
				text = "to"
			intervals [1414]:
				xmin = 437.7421
				xmax = 438.2921
				text = "question"
			intervals [1415]:
				xmin = 438.2921
				xmax = 439.0807
				text = ""
			intervals [1416]:
				xmin = 439.0807
				xmax = 439.2207
				text = "did"
			intervals [1417]:
				xmin = 439.2207
				xmax = 439.3207
				text = "we"
			intervals [1418]:
				xmin = 439.3207
				xmax = 439.5207
				text = "come"
			intervals [1419]:
				xmin = 439.5207
				xmax = 439.6607
				text = "from"
			intervals [1420]:
				xmin = 439.6607
				xmax = 439.7107
				text = "a"
			intervals [1421]:
				xmin = 439.7107
				xmax = 440.0407
				text = "god"
			intervals [1422]:
				xmin = 440.0407
				xmax = 440.4003
				text = ""
			intervals [1423]:
				xmin = 440.4003
				xmax = 440.5603
				text = "did"
			intervals [1424]:
				xmin = 440.5603
				xmax = 440.6703
				text = "we"
			intervals [1425]:
				xmin = 440.6703
				xmax = 440.7003
				text = ""
			intervals [1426]:
				xmin = 440.7003
				xmax = 440.7603
				text = "we"
			intervals [1427]:
				xmin = 440.7603
				xmax = 440.9603
				text = "come"
			intervals [1428]:
				xmin = 440.9603
				xmax = 441.2903
				text = "from"
			intervals [1429]:
				xmin = 441.2903
				xmax = 441.4728
				text = ""
			intervals [1430]:
				xmin = 441.4728
				xmax = 441.9128
				text = "basically"
			intervals [1431]:
				xmin = 441.9128
				xmax = 442.3828
				text = "dinosaurs"
			intervals [1432]:
				xmin = 442.3828
				xmax = 442.4928
				text = "like"
			intervals [1433]:
				xmin = 442.4928
				xmax = 442.6128
				text = "they're"
			intervals [1434]:
				xmin = 442.6128
				xmax = 442.8728
				text = "telling"
			intervals [1435]:
				xmin = 442.8728
				xmax = 443.0028
				text = "us"
			intervals [1436]:
				xmin = 443.0028
				xmax = 443.1228
				text = "in"
			intervals [1437]:
				xmin = 443.1228
				xmax = 443.4128
				text = "school"
			intervals [1438]:
				xmin = 443.4128
				xmax = 443.8777
				text = ""
			intervals [1439]:
				xmin = 443.8777
				xmax = 444.1077
				text = "um"
			intervals [1440]:
				xmin = 444.1077
				xmax = 444.1977
				text = "and"
			intervals [1441]:
				xmin = 444.1977
				xmax = 444.2677
				text = "it"
			intervals [1442]:
				xmin = 444.2677
				xmax = 444.2977
				text = "s"
			intervals [1443]:
				xmin = 444.2977
				xmax = 444.5177
				text = "because"
			intervals [1444]:
				xmin = 444.5177
				xmax = 444.5977
				text = "i"
			intervals [1445]:
				xmin = 444.5977
				xmax = 444.7277
				text = "had"
			intervals [1446]:
				xmin = 444.7277
				xmax = 444.7977
				text = "a"
			intervals [1447]:
				xmin = 444.7977
				xmax = 445.0377
				text = "student"
			intervals [1448]:
				xmin = 445.0377
				xmax = 445.0977
				text = "in"
			intervals [1449]:
				xmin = 445.0977
				xmax = 445.1977
				text = "my"
			intervals [1450]:
				xmin = 445.1977
				xmax = 445.4577
				text = "class"
			intervals [1451]:
				xmin = 445.4577
				xmax = 445.5477
				text = "that"
			intervals [1452]:
				xmin = 445.5477
				xmax = 445.6877
				text = "was"
			intervals [1453]:
				xmin = 445.6877
				xmax = 445.7177
				text = "a"
			intervals [1454]:
				xmin = 445.7177
				xmax = 446.2177
				text = "atheist"
			intervals [1455]:
				xmin = 446.2177
				xmax = 446.3557
				text = ""
			intervals [1456]:
				xmin = 446.3557
				xmax = 446.5957
				text = "and"
			intervals [1457]:
				xmin = 446.5957
				xmax = 446.6657
				text = "i"
			intervals [1458]:
				xmin = 446.6657
				xmax = 446.7857
				text = "was"
			intervals [1459]:
				xmin = 446.7857
				xmax = 446.8557
				text = "in"
			intervals [1460]:
				xmin = 446.8557
				xmax = 447.0457
				text = "middle"
			intervals [1461]:
				xmin = 447.0457
				xmax = 447.2657
				text = "school"
			intervals [1462]:
				xmin = 447.2657
				xmax = 447.2957
				text = ""
			intervals [1463]:
				xmin = 447.2957
				xmax = 447.4557
				text = "didn't"
			intervals [1464]:
				xmin = 447.4557
				xmax = 447.5857
				text = "know"
			intervals [1465]:
				xmin = 447.5857
				xmax = 447.7157
				text = "any"
			intervals [1466]:
				xmin = 447.7157
				xmax = 448.0157
				text = "better"
			intervals [1467]:
				xmin = 448.0157
				xmax = 449.087
				text = ""
			intervals [1468]:
				xmin = 449.087
				xmax = 449.447
				text = "my"
			intervals [1469]:
				xmin = 449.447
				xmax = 449.477
				text = ""
			intervals [1470]:
				xmin = 449.477
				xmax = 449.767
				text = "mother"
			intervals [1471]:
				xmin = 449.767
				xmax = 449.827
				text = "s"
			intervals [1472]:
				xmin = 449.827
				xmax = 449.857
				text = "a"
			intervals [1473]:
				xmin = 449.857
				xmax = 450.197
				text = "catholic"
			intervals [1474]:
				xmin = 450.197
				xmax = 450.507
				text = "which"
			intervals [1475]:
				xmin = 450.507
				xmax = 450.637
				text = "my"
			intervals [1476]:
				xmin = 450.637
				xmax = 450.857
				text = "father"
			intervals [1477]:
				xmin = 450.857
				xmax = 450.957
				text = "may"
			intervals [1478]:
				xmin = 450.957
				xmax = 451.047
				text = "have"
			intervals [1479]:
				xmin = 451.047
				xmax = 451.277
				text = "told"
			intervals [1480]:
				xmin = 451.277
				xmax = 451.397
				text = "you"
			intervals [1481]:
				xmin = 451.397
				xmax = 451.537
				text = "she"
			intervals [1482]:
				xmin = 451.537
				xmax = 451.637
				text = "s"
			intervals [1483]:
				xmin = 451.637
				xmax = 451.977
				text = "catholic"
			intervals [1484]:
				xmin = 451.977
				xmax = 452.077
				text = "he"
			intervals [1485]:
				xmin = 452.077
				xmax = 452.157
				text = "s"
			intervals [1486]:
				xmin = 452.157
				xmax = 452.647
				text = "baptist"
			intervals [1487]:
				xmin = 452.647
				xmax = 453.2023
				text = ""
			intervals [1488]:
				xmin = 453.2023
				xmax = 453.3623
				text = "we"
			intervals [1489]:
				xmin = 453.3623
				xmax = 453.6723
				text = "never"
			intervals [1490]:
				xmin = 453.6723
				xmax = 454.0478
				text = ""
			intervals [1491]:
				xmin = 454.0478
				xmax = 454.3278
				text = "okay"
			intervals [1492]:
				xmin = 454.3278
				xmax = 454.3578
				text = ""
			intervals [1493]:
				xmin = 454.3578
				xmax = 454.4778
				text = "we"
			intervals [1494]:
				xmin = 454.4778
				xmax = 454.7078
				text = "never"
			intervals [1495]:
				xmin = 454.7078
				xmax = 455.0078
				text = "attended"
			intervals [1496]:
				xmin = 455.0078
				xmax = 455.1878
				text = "church"
			intervals [1497]:
				xmin = 455.1878
				xmax = 455.2878
				text = "they"
			intervals [1498]:
				xmin = 455.2878
				xmax = 455.5378
				text = "shouldn't"
			intervals [1499]:
				xmin = 455.5378
				xmax = 455.6278
				text = "have"
			intervals [1500]:
				xmin = 455.6278
				xmax = 455.7178
				text = "been"
			intervals [1501]:
				xmin = 455.7178
				xmax = 455.9978
				text = "married"
			intervals [1502]:
				xmin = 455.9978
				xmax = 456.1078
				text = "to"
			intervals [1503]:
				xmin = 456.1078
				xmax = 456.3578
				text = "begin"
			intervals [1504]:
				xmin = 456.3578
				xmax = 456.6978
				text = "with"
			intervals [1505]:
				xmin = 456.6978
				xmax = 456.7278
				text = ""
			intervals [1506]:
				xmin = 456.7278
				xmax = 457.0978
				text = "um"
			intervals [1507]:
				xmin = 457.0978
				xmax = 457.619
				text = ""
			intervals [1508]:
				xmin = 457.619
				xmax = 458.229
				text = "and"
			intervals [1509]:
				xmin = 458.229
				xmax = 458.599
				text = "whereas"
			intervals [1510]:
				xmin = 458.599
				xmax = 458.809
				text = "my"
			intervals [1511]:
				xmin = 458.809
				xmax = 459.349
				text = "grandfather"
			intervals [1512]:
				xmin = 459.349
				xmax = 459.529
				text = "was"
			intervals [1513]:
				xmin = 459.529
				xmax = 459.559
				text = "a"
			intervals [1514]:
				xmin = 459.559
				xmax = 459.929
				text = "mason"
			intervals [1515]:
				xmin = 459.929
				xmax = 460.4587
				text = ""
			intervals [1516]:
				xmin = 460.4587
				xmax = 460.9987
				text = "and"
			intervals [1517]:
				xmin = 460.9987
				xmax = 461.7885
				text = ""
			intervals [1518]:
				xmin = 461.7885
				xmax = 461.9285
				text = "of"
			intervals [1519]:
				xmin = 461.9285
				xmax = 462.1585
				text = "course"
			intervals [1520]:
				xmin = 462.1585
				xmax = 462.2485
				text = "you"
			intervals [1521]:
				xmin = 462.2485
				xmax = 462.4085
				text = "know"
			intervals [1522]:
				xmin = 462.4085
				xmax = 462.6585
				text = "that"
			intervals [1523]:
				xmin = 462.6585
				xmax = 462.7385
				text = "is"
			intervals [1524]:
				xmin = 462.7385
				xmax = 463.2346
				text = ""
			intervals [1525]:
				xmin = 463.2346
				xmax = 463.5646
				text = "yeah"
			intervals [1526]:
				xmin = 463.5646
				xmax = 463.5946
				text = ""
			intervals [1527]:
				xmin = 463.5946
				xmax = 464.1546
				text = "so"
			intervals [1528]:
				xmin = 464.1546
				xmax = 464.1846
				text = ""
			intervals [1529]:
				xmin = 464.1846
				xmax = 464.3346
				text = "they"
			intervals [1530]:
				xmin = 464.3346
				xmax = 464.6846
				text = "never"
			intervals [1531]:
				xmin = 464.6846
				xmax = 464.9046
				text = "wanted"
			intervals [1532]:
				xmin = 464.9046
				xmax = 465.0546
				text = "to"
			intervals [1533]:
				xmin = 465.0546
				xmax = 465.4446
				text = "force"
			intervals [1534]:
				xmin = 465.4446
				xmax = 465.7946
				text = "religion"
			intervals [1535]:
				xmin = 465.7946
				xmax = 466.0646
				text = "upon"
			intervals [1536]:
				xmin = 466.0646
				xmax = 466.3146
				text = "us"
			intervals [1537]:
				xmin = 466.3146
				xmax = 466.7772
				text = ""
			intervals [1538]:
				xmin = 466.7772
				xmax = 467.1972
				text = "so"
			intervals [1539]:
				xmin = 467.1972
				xmax = 467.7072
				text = "i"
			intervals [1540]:
				xmin = 467.7072
				xmax = 467.8444
				text = ""
			intervals [1541]:
				xmin = 467.8444
				xmax = 468.1244
				text = "literally"
			intervals [1542]:
				xmin = 468.1244
				xmax = 468.2344
				text = "to"
			intervals [1543]:
				xmin = 468.2344
				xmax = 468.3644
				text = "this"
			intervals [1544]:
				xmin = 468.3644
				xmax = 468.4844
				text = "day"
			intervals [1545]:
				xmin = 468.4844
				xmax = 468.6544
				text = "have"
			intervals [1546]:
				xmin = 468.6544
				xmax = 468.9844
				text = "never"
			intervals [1547]:
				xmin = 468.9844
				xmax = 469.3044
				text = "walked"
			intervals [1548]:
				xmin = 469.3044
				xmax = 469.3344
				text = ""
			intervals [1549]:
				xmin = 469.3344
				xmax = 469.4944
				text = "foot"
			intervals [1550]:
				xmin = 469.4944
				xmax = 469.6144
				text = "in"
			intervals [1551]:
				xmin = 469.6144
				xmax = 469.6744
				text = "a"
			intervals [1552]:
				xmin = 469.6744
				xmax = 470.0644
				text = "church"
			intervals [1553]:
				xmin = 470.0644
				xmax = 470.1944
				text = "to"
			intervals [1554]:
				xmin = 470.1944
				xmax = 470.4844
				text = "attend"
			intervals [1555]:
				xmin = 470.4844
				xmax = 470.6944
				text = "church"
			intervals [1556]:
				xmin = 470.6944
				xmax = 471.0744
				text = "services"
			intervals [1557]:
				xmin = 471.0744
				xmax = 471.2444
				text = "with"
			intervals [1558]:
				xmin = 471.2444
				xmax = 471.2944
				text = ""
			intervals [1559]:
				xmin = 471.2944
				xmax = 471.4244
				text = "my"
			intervals [1560]:
				xmin = 471.4244
				xmax = 471.4544
				text = ""
			intervals [1561]:
				xmin = 471.4544
				xmax = 471.9444
				text = "parents"
			intervals [1562]:
				xmin = 471.9444
				xmax = 472.0816
				text = ""
			intervals [1563]:
				xmin = 472.0816
				xmax = 472.2416
				text = "as"
			intervals [1564]:
				xmin = 472.2416
				xmax = 472.2816
				text = "a"
			intervals [1565]:
				xmin = 472.2816
				xmax = 472.5116
				text = "whole"
			intervals [1566]:
				xmin = 472.5116
				xmax = 473.043
				text = ""
			intervals [1567]:
				xmin = 473.043
				xmax = 473.273
				text = "um"
			intervals [1568]:
				xmin = 473.273
				xmax = 473.383
				text = "i"
			intervals [1569]:
				xmin = 473.383
				xmax = 473.603
				text = "always"
			intervals [1570]:
				xmin = 473.603
				xmax = 473.723
				text = "went"
			intervals [1571]:
				xmin = 473.723
				xmax = 473.833
				text = "with"
			intervals [1572]:
				xmin = 473.833
				xmax = 474.263
				text = "friends"
			intervals [1573]:
				xmin = 474.263
				xmax = 474.4779
				text = ""
			intervals [1574]:
				xmin = 474.4779
				xmax = 474.7179
				text = "they"
			intervals [1575]:
				xmin = 474.7179
				xmax = 474.9279
				text = "said"
			intervals [1576]:
				xmin = 474.9279
				xmax = 475.0179
				text = "you"
			intervals [1577]:
				xmin = 475.0179
				xmax = 475.1279
				text = "know"
			intervals [1578]:
				xmin = 475.1279
				xmax = 475.2079
				text = "if"
			intervals [1579]:
				xmin = 475.2079
				xmax = 475.2979
				text = "you"
			intervals [1580]:
				xmin = 475.2979
				xmax = 475.4879
				text = "wanna"
			intervals [1581]:
				xmin = 475.4879
				xmax = 475.7279
				text = "go"
			intervals [1582]:
				xmin = 475.7279
				xmax = 475.8579
				text = "go"
			intervals [1583]:
				xmin = 475.8579
				xmax = 475.9979
				text = "with"
			intervals [1584]:
				xmin = 475.9979
				xmax = 476.4279
				text = "friends"
			intervals [1585]:
				xmin = 476.4279
				xmax = 477.1391
				text = ""
			intervals [1586]:
				xmin = 477.1391
				xmax = 477.1991
				text = "and"
			intervals [1587]:
				xmin = 477.1991
				xmax = 477.2891
				text = "i'm"
			intervals [1588]:
				xmin = 477.2891
				xmax = 477.5891
				text = "thankful"
			intervals [1589]:
				xmin = 477.5891
				xmax = 477.7591
				text = "for"
			intervals [1590]:
				xmin = 477.7591
				xmax = 477.9691
				text = "that"
			intervals [1591]:
				xmin = 477.9691
				xmax = 478.1897
				text = ""
			intervals [1592]:
				xmin = 478.1897
				xmax = 478.4097
				text = "because"
			intervals [1593]:
				xmin = 478.4097
				xmax = 478.4997
				text = "i"
			intervals [1594]:
				xmin = 478.4997
				xmax = 478.7097
				text = "think"
			intervals [1595]:
				xmin = 478.7097
				xmax = 478.8397
				text = "it"
			intervals [1596]:
				xmin = 478.8397
				xmax = 479.1397
				text = "led"
			intervals [1597]:
				xmin = 479.1397
				xmax = 479.3597
				text = "all"
			intervals [1598]:
				xmin = 479.3597
				xmax = 479.4197
				text = "of"
			intervals [1599]:
				xmin = 479.4197
				xmax = 479.5897
				text = "us"
			intervals [1600]:
				xmin = 479.5897
				xmax = 479.7097
				text = "to"
			intervals [1601]:
				xmin = 479.7097
				xmax = 480.0497
				text = "finding"
			intervals [1602]:
				xmin = 480.0497
				xmax = 480.2597
				text = "god"
			intervals [1603]:
				xmin = 480.2597
				xmax = 480.3997
				text = "by"
			intervals [1604]:
				xmin = 480.3997
				xmax = 480.8997
				text = "ourselves"
			intervals [1605]:
				xmin = 480.8997
				xmax = 480.9297
				text = ""
			intervals [1606]:
				xmin = 480.9297
				xmax = 481.1297
				text = "all"
			intervals [1607]:
				xmin = 481.1297
				xmax = 481.3297
				text = "four"
			intervals [1608]:
				xmin = 481.3297
				xmax = 481.3997
				text = "of"
			intervals [1609]:
				xmin = 481.3997
				xmax = 481.5897
				text = "us"
			intervals [1610]:
				xmin = 481.5897
				xmax = 481.8397
				text = "believe"
			intervals [1611]:
				xmin = 481.8397
				xmax = 481.9497
				text = "in"
			intervals [1612]:
				xmin = 481.9497
				xmax = 482.2297
				text = "god"
			intervals [1613]:
				xmin = 482.2297
				xmax = 482.9246
				text = ""
			intervals [1614]:
				xmin = 482.9246
				xmax = 483.3446
				text = "and"
			intervals [1615]:
				xmin = 483.3446
				xmax = 483.4708
				text = ""
			intervals [1616]:
				xmin = 483.4708
				xmax = 483.7908
				text = "never"
			intervals [1617]:
				xmin = 483.7908
				xmax = 483.9708
				text = "once"
			intervals [1618]:
				xmin = 483.9708
				xmax = 484.0808
				text = "was"
			intervals [1619]:
				xmin = 484.0808
				xmax = 484.1408
				text = "it"
			intervals [1620]:
				xmin = 484.1408
				xmax = 484.2208
				text = ""
			intervals [1621]:
				xmin = 484.2208
				xmax = 484.3808
				text = "was"
			intervals [1622]:
				xmin = 484.3808
				xmax = 484.4408
				text = "it"
			intervals [1623]:
				xmin = 484.4408
				xmax = 484.7108
				text = "forced"
			intervals [1624]:
				xmin = 484.7108
				xmax = 484.9208
				text = "upon"
			intervals [1625]:
				xmin = 484.9208
				xmax = 485.1508
				text = "us"
			intervals [1626]:
				xmin = 485.1508
				xmax = 485.2928
				text = ""
			intervals [1627]:
				xmin = 485.2928
				xmax = 485.4328
				text = "my"
			intervals [1628]:
				xmin = 485.4328
				xmax = 485.5828
				text = "little"
			intervals [1629]:
				xmin = 485.5828
				xmax = 485.9228
				text = "brother"
			intervals [1630]:
				xmin = 485.9228
				xmax = 486.1328
				text = "goes"
			intervals [1631]:
				xmin = 486.1328
				xmax = 486.1928
				text = "to"
			intervals [1632]:
				xmin = 486.1928
				xmax = 486.4228
				text = "church"
			intervals [1633]:
				xmin = 486.4228
				xmax = 486.5128
				text = "with"
			intervals [1634]:
				xmin = 486.5128
				xmax = 486.6028
				text = "his"
			intervals [1635]:
				xmin = 486.6028
				xmax = 486.9628
				text = "friends"
			intervals [1636]:
				xmin = 486.9628
				xmax = 487.2812
				text = ""
			intervals [1637]:
				xmin = 487.2812
				xmax = 487.5212
				text = "i"
			intervals [1638]:
				xmin = 487.5212
				xmax = 487.5512
				text = ""
			intervals [1639]:
				xmin = 487.5512
				xmax = 487.7212
				text = "went"
			intervals [1640]:
				xmin = 487.7212
				xmax = 487.7812
				text = "to"
			intervals [1641]:
				xmin = 487.7812
				xmax = 487.9512
				text = "church"
			intervals [1642]:
				xmin = 487.9512
				xmax = 488.0712
				text = "with"
			intervals [1643]:
				xmin = 488.0712
				xmax = 488.1812
				text = "my"
			intervals [1644]:
				xmin = 488.1812
				xmax = 488.2212
				text = ""
			intervals [1645]:
				xmin = 488.2212
				xmax = 488.5512
				text = "friends"
			intervals [1646]:
				xmin = 488.5512
				xmax = 489.0298
				text = ""
			intervals [1647]:
				xmin = 489.0298
				xmax = 489.4298
				text = "um"
			intervals [1648]:
				xmin = 489.4298
				xmax = 490.4309
				text = ""
			intervals [1649]:
				xmin = 490.4309
				xmax = 490.7109
				text = "but"
			intervals [1650]:
				xmin = 490.7109
				xmax = 490.8909
				text = "all"
			intervals [1651]:
				xmin = 490.8909
				xmax = 490.9709
				text = "of"
			intervals [1652]:
				xmin = 490.9709
				xmax = 491.2309
				text = "that"
			intervals [1653]:
				xmin = 491.2309
				xmax = 491.8151
				text = ""
			intervals [1654]:
				xmin = 491.8151
				xmax = 492.1151
				text = "coming"
			intervals [1655]:
				xmin = 492.1151
				xmax = 492.6651
				text = "together"
			intervals [1656]:
				xmin = 492.6651
				xmax = 492.761
				text = ""
			intervals [1657]:
				xmin = 492.761
				xmax = 492.991
				text = "made"
			intervals [1658]:
				xmin = 492.991
				xmax = 493.131
				text = "me"
			intervals [1659]:
				xmin = 493.131
				xmax = 493.501
				text = "really"
			intervals [1660]:
				xmin = 493.501
				xmax = 494.2371
				text = ""
			intervals [1661]:
				xmin = 494.2371
				xmax = 494.3871
				text = "well"
			intervals [1662]:
				xmin = 494.3871
				xmax = 494.5171
				text = "let"
			intervals [1663]:
				xmin = 494.5171
				xmax = 494.6171
				text = "me"
			intervals [1664]:
				xmin = 494.6171
				xmax = 494.9071
				text = "find"
			intervals [1665]:
				xmin = 494.9071
				xmax = 495.0371
				text = "out"
			intervals [1666]:
				xmin = 495.0371
				xmax = 495.2071
				text = "where"
			intervals [1667]:
				xmin = 495.2071
				xmax = 495.5771
				text = "science"
			intervals [1668]:
				xmin = 495.5771
				xmax = 495.6971
				text = "is"
			intervals [1669]:
				xmin = 495.6971
				xmax = 495.9371
				text = "coming"
			intervals [1670]:
				xmin = 495.9371
				xmax = 496.0171
				text = ""
			intervals [1671]:
				xmin = 496.0171
				xmax = 496.2471
				text = "from"
			intervals [1672]:
				xmin = 496.2471
				xmax = 496.4135
				text = ""
			intervals [1673]:
				xmin = 496.4135
				xmax = 496.5535
				text = "and"
			intervals [1674]:
				xmin = 496.5535
				xmax = 496.7435
				text = "about"
			intervals [1675]:
				xmin = 496.7435
				xmax = 496.7735
				text = ""
			intervals [1676]:
				xmin = 496.7735
				xmax = 497.0935
				text = "that"
			intervals [1677]:
				xmin = 497.0935
				xmax = 497.4347
				text = ""
			intervals [1678]:
				xmin = 497.4347
				xmax = 497.9547
				text = "um"
			intervals [1679]:
				xmin = 497.9547
				xmax = 498.0347
				text = ""
			intervals [1680]:
				xmin = 498.0347
				xmax = 498.2247
				text = "when"
			intervals [1681]:
				xmin = 498.2247
				xmax = 498.2647
				text = "i"
			intervals [1682]:
				xmin = 498.2647
				xmax = 498.4047
				text = "went"
			intervals [1683]:
				xmin = 498.4047
				xmax = 498.5247
				text = "to"
			intervals [1684]:
				xmin = 498.5247
				xmax = 498.7147
				text = "high"
			intervals [1685]:
				xmin = 498.7147
				xmax = 499.1747
				text = "school"
			intervals [1686]:
				xmin = 499.1747
				xmax = 500.3257
				text = ""
			intervals [1687]:
				xmin = 500.3257
				xmax = 500.5357
				text = "hm"
			intervals [1688]:
				xmin = 500.5357
				xmax = 500.6757
				text = ""
			intervals [1689]:
				xmin = 500.6757
				xmax = 500.7757
				text = "what"
			intervals [1690]:
				xmin = 500.7757
				xmax = 500.9557
				text = "was"
			intervals [1691]:
				xmin = 500.9557
				xmax = 501.1657
				text = "it"
			intervals [1692]:
				xmin = 501.1657
				xmax = 501.5847
				text = ""
			intervals [1693]:
				xmin = 501.5847
				xmax = 501.7747
				text = "i"
			intervals [1694]:
				xmin = 501.7747
				xmax = 501.8347
				text = "d"
			intervals [1695]:
				xmin = 501.8347
				xmax = 502.0547
				text = "say"
			intervals [1696]:
				xmin = 502.0547
				xmax = 502.2147
				text = "at"
			intervals [1697]:
				xmin = 502.2147
				xmax = 502.3847
				text = "that"
			intervals [1698]:
				xmin = 502.3847
				xmax = 502.6347
				text = "point"
			intervals [1699]:
				xmin = 502.6347
				xmax = 502.7047
				text = "in"
			intervals [1700]:
				xmin = 502.7047
				xmax = 503.2047
				text = "time"
			intervals [1701]:
				xmin = 503.2047
				xmax = 503.4887
				text = ""
			intervals [1702]:
				xmin = 503.4887
				xmax = 503.5787
				text = "i"
			intervals [1703]:
				xmin = 503.5787
				xmax = 503.8387
				text = "think"
			intervals [1704]:
				xmin = 503.8387
				xmax = 503.8687
				text = ""
			intervals [1705]:
				xmin = 503.8687
				xmax = 504.5087
				text = "literature"
			intervals [1706]:
				xmin = 504.5087
				xmax = 504.677
				text = ""
			intervals [1707]:
				xmin = 504.677
				xmax = 505.157
				text = "was"
			intervals [1708]:
				xmin = 505.157
				xmax = 505.6723
				text = ""
			intervals [1709]:
				xmin = 505.6723
				xmax = 506.0323
				text = "my"
			intervals [1710]:
				xmin = 506.0323
				xmax = 506.4189
				text = ""
			intervals [1711]:
				xmin = 506.4189
				xmax = 506.6089
				text = "big"
			intervals [1712]:
				xmin = 506.6089
				xmax = 506.6389
				text = ""
			intervals [1713]:
				xmin = 506.6389
				xmax = 506.8789
				text = "thing"
			intervals [1714]:
				xmin = 506.8789
				xmax = 507.2163
				text = ""
			intervals [1715]:
				xmin = 507.2163
				xmax = 507.4663
				text = "um"
			intervals [1716]:
				xmin = 507.4663
				xmax = 507.5263
				text = "and"
			intervals [1717]:
				xmin = 507.5263
				xmax = 507.5863
				text = "i"
			intervals [1718]:
				xmin = 507.5863
				xmax = 507.7663
				text = "think"
			intervals [1719]:
				xmin = 507.7663
				xmax = 508.1263
				text = "because"
			intervals [1720]:
				xmin = 508.1263
				xmax = 508.2063
				text = ""
			intervals [1721]:
				xmin = 508.2063
				xmax = 508.3263
				text = "the"
			intervals [1722]:
				xmin = 508.3263
				xmax = 508.6063
				text = "school"
			intervals [1723]:
				xmin = 508.6063
				xmax = 508.6763
				text = "i"
			intervals [1724]:
				xmin = 508.6763
				xmax = 508.8763
				text = "was"
			intervals [1725]:
				xmin = 508.8763
				xmax = 509.1063
				text = "at"
			intervals [1726]:
				xmin = 509.1063
				xmax = 509.2063
				text = "uh"
			intervals [1727]:
				xmin = 509.2063
				xmax = 509.3863
				text = "when"
			intervals [1728]:
				xmin = 509.3863
				xmax = 509.4963
				text = "we"
			intervals [1729]:
				xmin = 509.4963
				xmax = 509.6563
				text = "went"
			intervals [1730]:
				xmin = 509.6563
				xmax = 509.7563
				text = "to"
			intervals [1731]:
				xmin = 509.7563
				xmax = 510.2363
				text = "rdx"
			intervals [1732]:
				xmin = 510.2363
				xmax = 510.3563
				text = "high"
			intervals [1733]:
				xmin = 510.3563
				xmax = 510.7763
				text = "school"
			intervals [1734]:
				xmin = 510.7763
				xmax = 510.9136
				text = ""
			intervals [1735]:
				xmin = 510.9136
				xmax = 511.0936
				text = "they"
			intervals [1736]:
				xmin = 511.0936
				xmax = 511.5036
				text = "offered"
			intervals [1737]:
				xmin = 511.5036
				xmax = 511.5336
				text = ""
			intervals [1738]:
				xmin = 511.5336
				xmax = 511.7036
				text = "more"
			intervals [1739]:
				xmin = 511.7036
				xmax = 511.9736
				text = "ap"
			intervals [1740]:
				xmin = 511.9736
				xmax = 512.4136
				text = "classes"
			intervals [1741]:
				xmin = 512.4136
				xmax = 512.5536
				text = "in"
			intervals [1742]:
				xmin = 512.5536
				xmax = 512.9736
				text = "literature"
			intervals [1743]:
				xmin = 512.9736
				xmax = 513.4048
				text = ""
			intervals [1744]:
				xmin = 513.4048
				xmax = 513.6948
				text = "so"
			intervals [1745]:
				xmin = 513.6948
				xmax = 513.7648
				text = "i"
			intervals [1746]:
				xmin = 513.7648
				xmax = 513.8648
				text = "had"
			intervals [1747]:
				xmin = 513.8648
				xmax = 513.9448
				text = "to"
			intervals [1748]:
				xmin = 513.9448
				xmax = 514.1148
				text = "read"
			intervals [1749]:
				xmin = 514.1148
				xmax = 514.1748
				text = "a"
			intervals [1750]:
				xmin = 514.1748
				xmax = 514.3148
				text = "lot"
			intervals [1751]:
				xmin = 514.3148
				xmax = 514.3448
				text = ""
			intervals [1752]:
				xmin = 514.3448
				xmax = 514.5748
				text = "more"
			intervals [1753]:
				xmin = 514.5748
				xmax = 515.6305
				text = ""
			intervals [1754]:
				xmin = 515.6305
				xmax = 516.0205
				text = "um"
			intervals [1755]:
				xmin = 516.0205
				xmax = 516.6144
				text = ""
			intervals [1756]:
				xmin = 516.6144
				xmax = 516.8644
				text = "and"
			intervals [1757]:
				xmin = 516.8644
				xmax = 517.0544
				text = "i"
			intervals [1758]:
				xmin = 517.0544
				xmax = 517.3544
				text = "learned"
			intervals [1759]:
				xmin = 517.3544
				xmax = 517.3944
				text = ""
			intervals [1760]:
				xmin = 517.3944
				xmax = 517.4944
				text = "of"
			intervals [1761]:
				xmin = 517.4944
				xmax = 517.5244
				text = ""
			intervals [1762]:
				xmin = 517.5244
				xmax = 517.7644
				text = "course"
			intervals [1763]:
				xmin = 517.7644
				xmax = 517.8344
				text = "at"
			intervals [1764]:
				xmin = 517.8344
				xmax = 517.8644
				text = "a"
			intervals [1765]:
				xmin = 517.8644
				xmax = 518.1044
				text = "very"
			intervals [1766]:
				xmin = 518.1044
				xmax = 518.2844
				text = "young"
			intervals [1767]:
				xmin = 518.2844
				xmax = 518.6044
				text = "age"
			intervals [1768]:
				xmin = 518.6044
				xmax = 518.8944
				text = "that"
			intervals [1769]:
				xmin = 518.8944
				xmax = 519.3535
				text = ""
			intervals [1770]:
				xmin = 519.3535
				xmax = 519.7135
				text = "reading"
			intervals [1771]:
				xmin = 519.7135
				xmax = 519.8525
				text = ""
			intervals [1772]:
				xmin = 519.8525
				xmax = 520.0225
				text = "is"
			intervals [1773]:
				xmin = 520.0225
				xmax = 520.1625
				text = "my"
			intervals [1774]:
				xmin = 520.1625
				xmax = 520.4425
				text = "key"
			intervals [1775]:
				xmin = 520.4425
				xmax = 520.5068
				text = ""
			intervals [1776]:
				xmin = 520.5068
				xmax = 520.6568
				text = "to"
			intervals [1777]:
				xmin = 520.6568
				xmax = 520.9168
				text = "going"
			intervals [1778]:
				xmin = 520.9168
				xmax = 521.1768
				text = "anywhere"
			intervals [1779]:
				xmin = 521.1768
				xmax = 521.2568
				text = "in"
			intervals [1780]:
				xmin = 521.2568
				xmax = 521.5768
				text = "life"
			intervals [1781]:
				xmin = 521.5768
				xmax = 521.9463
				text = ""
			intervals [1782]:
				xmin = 521.9463
				xmax = 522.0663
				text = "uh"
			intervals [1783]:
				xmin = 522.0663
				xmax = 522.3363
				text = "so"
			intervals [1784]:
				xmin = 522.3363
				xmax = 522.5663
				text = "that"
			intervals [1785]:
				xmin = 522.5663
				xmax = 522.5963
				text = ""
			intervals [1786]:
				xmin = 522.5963
				xmax = 522.8063
				text = "came"
			intervals [1787]:
				xmin = 522.8063
				xmax = 523.0263
				text = "back"
			intervals [1788]:
				xmin = 523.0263
				xmax = 523.1563
				text = "with"
			intervals [1789]:
				xmin = 523.1563
				xmax = 523.2563
				text = "me"
			intervals [1790]:
				xmin = 523.2563
				xmax = 523.3563
				text = "at"
			intervals [1791]:
				xmin = 523.3563
				xmax = 523.4763
				text = "that"
			intervals [1792]:
				xmin = 523.4763
				xmax = 523.5063
				text = ""
			intervals [1793]:
				xmin = 523.5063
				xmax = 523.7263
				text = "point"
			intervals [1794]:
				xmin = 523.7263
				xmax = 523.7563
				text = ""
			intervals [1795]:
				xmin = 523.7563
				xmax = 523.8163
				text = "in"
			intervals [1796]:
				xmin = 523.8163
				xmax = 524.0163
				text = "time"
			intervals [1797]:
				xmin = 524.0163
				xmax = 524.5029
				text = ""
			intervals [1798]:
				xmin = 524.5029
				xmax = 524.7929
				text = "and"
			intervals [1799]:
				xmin = 524.7929
				xmax = 526.2282
				text = ""
			intervals [1800]:
				xmin = 526.2282
				xmax = 526.4282
				text = "i"
			intervals [1801]:
				xmin = 526.4282
				xmax = 526.6882
				text = "love"
			intervals [1802]:
				xmin = 526.6882
				xmax = 526.8782
				text = "the"
			intervals [1803]:
				xmin = 526.8782
				xmax = 527.0182
				text = "uh"
			intervals [1804]:
				xmin = 527.0182
				xmax = 527.3482
				text = "series"
			intervals [1805]:
				xmin = 527.3482
				xmax = 527.5082
				text = "of"
			intervals [1806]:
				xmin = 527.5082
				xmax = 527.9782
				text = "unfortunate"
			intervals [1807]:
				xmin = 527.9782
				xmax = 528.4082
				text = "events"
			intervals [1808]:
				xmin = 528.4082
				xmax = 528.6124
				text = ""
			intervals [1809]:
				xmin = 528.6124
				xmax = 528.7224
				text = "and"
			intervals [1810]:
				xmin = 528.7224
				xmax = 528.8024
				text = "i"
			intervals [1811]:
				xmin = 528.8024
				xmax = 528.9924
				text = "know"
			intervals [1812]:
				xmin = 528.9924
				xmax = 529.2024
				text = "that"
			intervals [1813]:
				xmin = 529.2024
				xmax = 529.5423
				text = ""
			intervals [1814]:
				xmin = 529.5423
				xmax = 529.6723
				text = "i"
			intervals [1815]:
				xmin = 529.6723
				xmax = 530.0123
				text = "shouldn't"
			intervals [1816]:
				xmin = 530.0123
				xmax = 530.2123
				text = "cause"
			intervals [1817]:
				xmin = 530.2123
				xmax = 530.4223
				text = "i'm"
			intervals [1818]:
				xmin = 530.4223
				xmax = 530.5075
				text = ""
			intervals [1819]:
				xmin = 530.5075
				xmax = 530.8075
				text = "twenty"
			intervals [1820]:
				xmin = 530.8075
				xmax = 530.9775
				text = "three"
			intervals [1821]:
				xmin = 530.9775
				xmax = 531.1875
				text = "now"
			intervals [1822]:
				xmin = 531.1875
				xmax = 531.2956
				text = ""
			intervals [1823]:
				xmin = 531.2956
				xmax = 531.5656
				text = "but"
			intervals [1824]:
				xmin = 531.5656
				xmax = 531.5956
				text = ""
			intervals [1825]:
				xmin = 531.5956
				xmax = 531.7656
				text = "i"
			intervals [1826]:
				xmin = 531.7656
				xmax = 531.9856
				text = "love"
			intervals [1827]:
				xmin = 531.9856
				xmax = 532.1056
				text = ""
			intervals [1828]:
				xmin = 532.1056
				xmax = 532.1856
				text = "the"
			intervals [1829]:
				xmin = 532.1856
				xmax = 532.4556
				text = "series"
			intervals [1830]:
				xmin = 532.4556
				xmax = 532.5456
				text = "of"
			intervals [1831]:
				xmin = 532.5456
				xmax = 532.9756
				text = "unfortunate"
			intervals [1832]:
				xmin = 532.9756
				xmax = 533.2956
				text = "events"
			intervals [1833]:
				xmin = 533.2956
				xmax = 533.5456
				text = "um"
			intervals [1834]:
				xmin = 533.5456
				xmax = 533.5856
				text = ""
			intervals [1835]:
				xmin = 533.5856
				xmax = 533.7156
				text = "and"
			intervals [1836]:
				xmin = 533.7156
				xmax = 533.8456
				text = "i"
			intervals [1837]:
				xmin = 533.8456
				xmax = 533.8756
				text = ""
			intervals [1838]:
				xmin = 533.8756
				xmax = 534.1956
				text = "started"
			intervals [1839]:
				xmin = 534.1956
				xmax = 534.4856
				text = "reading"
			intervals [1840]:
				xmin = 534.4856
				xmax = 534.6456
				text = "that"
			intervals [1841]:
				xmin = 534.6456
				xmax = 534.7856
				text = "when"
			intervals [1842]:
				xmin = 534.7856
				xmax = 534.8956
				text = "i"
			intervals [1843]:
				xmin = 534.8956
				xmax = 535.1756
				text = "was"
			intervals [1844]:
				xmin = 535.1756
				xmax = 535.2656
				text = "i"
			intervals [1845]:
				xmin = 535.2656
				xmax = 535.4956
				text = "think"
			intervals [1846]:
				xmin = 535.4956
				xmax = 535.6356
				text = "that"
			intervals [1847]:
				xmin = 535.6356
				xmax = 535.7456
				text = "was"
			intervals [1848]:
				xmin = 535.7456
				xmax = 535.8156
				text = "the"
			intervals [1849]:
				xmin = 535.8156
				xmax = 536.0856
				text = "first"
			intervals [1850]:
				xmin = 536.0856
				xmax = 536.2356
				text = "book"
			intervals [1851]:
				xmin = 536.2356
				xmax = 536.3656
				text = "that"
			intervals [1852]:
				xmin = 536.3656
				xmax = 536.5056
				text = "the"
			intervals [1853]:
				xmin = 536.5056
				xmax = 537.0625
				text = ""
			intervals [1854]:
				xmin = 537.0625
				xmax = 537.4225
				text = "lady"
			intervals [1855]:
				xmin = 537.4225
				xmax = 537.5869
				text = ""
			intervals [1856]:
				xmin = 537.5869
				xmax = 537.8069
				text = "um"
			intervals [1857]:
				xmin = 537.8069
				xmax = 537.9269
				text = ""
			intervals [1858]:
				xmin = 537.9269
				xmax = 538.1369
				text = "picked"
			intervals [1859]:
				xmin = 538.1369
				xmax = 538.2469
				text = "out"
			intervals [1860]:
				xmin = 538.2469
				xmax = 538.3569
				text = "for"
			intervals [1861]:
				xmin = 538.3569
				xmax = 538.5069
				text = "me"
			intervals [1862]:
				xmin = 538.5069
				xmax = 538.6069
				text = "to"
			intervals [1863]:
				xmin = 538.6069
				xmax = 538.7969
				text = "read"
			intervals [1864]:
				xmin = 538.7969
				xmax = 538.9069
				text = "and"
			intervals [1865]:
				xmin = 538.9069
				xmax = 538.9969
				text = "we"
			intervals [1866]:
				xmin = 538.9969
				xmax = 539.1669
				text = "went"
			intervals [1867]:
				xmin = 539.1669
				xmax = 539.3269
				text = "through"
			intervals [1868]:
				xmin = 539.3269
				xmax = 539.5069
				text = "that"
			intervals [1869]:
				xmin = 539.5069
				xmax = 539.5369
				text = ""
			intervals [1870]:
				xmin = 539.5369
				xmax = 539.7069
				text = "book"
			intervals [1871]:
				xmin = 539.7069
				xmax = 539.8469
				text = ""
			intervals [1872]:
				xmin = 539.8469
				xmax = 540.1869
				text = "um"
			intervals [1873]:
				xmin = 540.1869
				xmax = 540.6004
				text = ""
			intervals [1874]:
				xmin = 540.6004
				xmax = 540.8804
				text = "because"
			intervals [1875]:
				xmin = 540.8804
				xmax = 540.9504
				text = "it"
			intervals [1876]:
				xmin = 540.9504
				xmax = 541.2004
				text = "helped"
			intervals [1877]:
				xmin = 541.2004
				xmax = 541.3104
				text = "me"
			intervals [1878]:
				xmin = 541.3104
				xmax = 541.4604
				text = "she"
			intervals [1879]:
				xmin = 541.4604
				xmax = 541.9504
				text = "actually"
			intervals [1880]:
				xmin = 541.9504
				xmax = 541.9804
				text = ""
			intervals [1881]:
				xmin = 541.9804
				xmax = 542.2004
				text = "had"
			intervals [1882]:
				xmin = 542.2004
				xmax = 542.3504
				text = "me"
			intervals [1883]:
				xmin = 542.3504
				xmax = 542.6804
				text = "reading"
			intervals [1884]:
				xmin = 542.6804
				xmax = 542.8339
				text = ""
			intervals [1885]:
				xmin = 542.8339
				xmax = 543.1139
				text = "books"
			intervals [1886]:
				xmin = 543.1139
				xmax = 543.2439
				text = "that"
			intervals [1887]:
				xmin = 543.2439
				xmax = 543.3039
				text = "a"
			intervals [1888]:
				xmin = 543.3039
				xmax = 543.5739
				text = "older"
			intervals [1889]:
				xmin = 543.5739
				xmax = 543.8439
				text = "child"
			intervals [1890]:
				xmin = 543.8439
				xmax = 543.9717
				text = ""
			intervals [1891]:
				xmin = 543.9717
				xmax = 544.1517
				text = "should"
			intervals [1892]:
				xmin = 544.1517
				xmax = 544.2417
				text = "have"
			intervals [1893]:
				xmin = 544.2417
				xmax = 544.3317
				text = "been"
			intervals [1894]:
				xmin = 544.3317
				xmax = 544.4917
				text = "reading"
			intervals [1895]:
				xmin = 544.4917
				xmax = 544.5817
				text = "in"
			intervals [1896]:
				xmin = 544.5817
				xmax = 544.7517
				text = "middle"
			intervals [1897]:
				xmin = 544.7517
				xmax = 545.0517
				text = "school"
			intervals [1898]:
				xmin = 545.0517
				xmax = 545.7098
				text = ""
			intervals [1899]:
				xmin = 545.7098
				xmax = 545.9998
				text = "to"
			intervals [1900]:
				xmin = 545.9998
				xmax = 546.0998
				text = ""
			intervals [1901]:
				xmin = 546.0998
				xmax = 546.3298
				text = "have"
			intervals [1902]:
				xmin = 546.3298
				xmax = 546.4398
				text = "me"
			intervals [1903]:
				xmin = 546.4398
				xmax = 546.6298
				text = "learn"
			intervals [1904]:
				xmin = 546.6298
				xmax = 546.6898
				text = "the"
			intervals [1905]:
				xmin = 546.6898
				xmax = 546.8998
				text = "bigger"
			intervals [1906]:
				xmin = 546.8998
				xmax = 547.2398
				text = "words"
			intervals [1907]:
				xmin = 547.2398
				xmax = 547.7475
				text = ""
			intervals [1908]:
				xmin = 547.7475
				xmax = 548.0875
				text = "um"
			intervals [1909]:
				xmin = 548.0875
				xmax = 548.2678
				text = ""
			intervals [1910]:
				xmin = 548.2678
				xmax = 548.3678
				text = "so"
			intervals [1911]:
				xmin = 548.3678
				xmax = 548.4978
				text = "yeah"
			intervals [1912]:
				xmin = 548.4978
				xmax = 548.7078
				text = "that"
			intervals [1913]:
				xmin = 548.7078
				xmax = 548.7578
				text = "s"
			intervals [1914]:
				xmin = 548.7578
				xmax = 549.0078
				text = "my"
			intervals [1915]:
				xmin = 549.0078
				xmax = 549.0378
				text = ""
			intervals [1916]:
				xmin = 549.0378
				xmax = 549.2078
				text = "uh"
			intervals [1917]:
				xmin = 549.2078
				xmax = 549.4578
				text = "favorite"
			intervals [1918]:
				xmin = 549.4578
				xmax = 549.5978
				text = "book"
			intervals [1919]:
				xmin = 549.5978
				xmax = 549.6578
				text = "and"
			intervals [1920]:
				xmin = 549.6578
				xmax = 549.7278
				text = "i've"
			intervals [1921]:
				xmin = 549.7278
				xmax = 549.9278
				text = "love"
			intervals [1922]:
				xmin = 549.9278
				xmax = 550.1378
				text = "harry"
			intervals [1923]:
				xmin = 550.1378
				xmax = 550.3978
				text = "pottah-"
			intervals [1924]:
				xmin = 550.3978
				xmax = 550.5278
				text = ""
			intervals [1925]:
				xmin = 550.5278
				xmax = 550.7478
				text = "harry"
			intervals [1926]:
				xmin = 550.7478
				xmax = 550.9378
				text = "potter"
			intervals [1927]:
				xmin = 550.9378
				xmax = 550.9678
				text = ""
			intervals [1928]:
				xmin = 550.9678
				xmax = 551.0778
				text = "of"
			intervals [1929]:
				xmin = 551.0778
				xmax = 551.3578
				text = "course"
			intervals [1930]:
				xmin = 551.3578
				xmax = 551.4378
				text = ""
			intervals [1931]:
				xmin = 551.4378
				xmax = 551.6278
				text = "um"
			intervals [1932]:
				xmin = 551.6278
				xmax = 551.7771
				text = ""
			intervals [1933]:
				xmin = 551.7771
				xmax = 551.9371
				text = "read"
			intervals [1934]:
				xmin = 551.9371
				xmax = 552.0571
				text = "all"
			intervals [1935]:
				xmin = 552.0571
				xmax = 552.1271
				text = "the"
			intervals [1936]:
				xmin = 552.1271
				xmax = 552.4271
				text = "books"
			intervals [1937]:
				xmin = 552.4271
				xmax = 552.5171
				text = "i've"
			intervals [1938]:
				xmin = 552.5171
				xmax = 552.7271
				text = "seen"
			intervals [1939]:
				xmin = 552.7271
				xmax = 552.8171
				text = "all"
			intervals [1940]:
				xmin = 552.8171
				xmax = 552.8771
				text = "the"
			intervals [1941]:
				xmin = 552.8771
				xmax = 552.9271
				text = ""
			intervals [1942]:
				xmin = 552.9271
				xmax = 553.3471
				text = "movies"
			intervals [1943]:
				xmin = 553.3471
				xmax = 559.7029
				text = ""
			intervals [1944]:
				xmin = 559.7029
				xmax = 559.7929
				text = "i"
			intervals [1945]:
				xmin = 559.7929
				xmax = 560.2529
				text = "think"
			intervals [1946]:
				xmin = 560.2529
				xmax = 560.2929
				text = ""
			intervals [1947]:
				xmin = 560.2929
				xmax = 560.4529
				text = "did"
			intervals [1948]:
				xmin = 560.4529
				xmax = 560.5629
				text = "you"
			intervals [1949]:
				xmin = 560.5629
				xmax = 560.8329
				text = "watch"
			intervals [1950]:
				xmin = 560.8329
				xmax = 560.8929
				text = "the"
			intervals [1951]:
				xmin = 560.8929
				xmax = 561.2229
				text = "movie"
			intervals [1952]:
				xmin = 561.2229
				xmax = 561.3329
				text = ""
			intervals [1953]:
				xmin = 561.3329
				xmax = 561.6529
				text = "before"
			intervals [1954]:
				xmin = 561.6529
				xmax = 561.7529
				text = "you"
			intervals [1955]:
				xmin = 561.7529
				xmax = 561.9029
				text = "read"
			intervals [1956]:
				xmin = 561.9029
				xmax = 562.0329
				text = "it"
			intervals [1957]:
				xmin = 562.0329
				xmax = 562.8099
				text = ""
			intervals [1958]:
				xmin = 562.8099
				xmax = 562.9699
				text = "that"
			intervals [1959]:
				xmin = 562.9699
				xmax = 563.0499
				text = "s"
			intervals [1960]:
				xmin = 563.0499
				xmax = 563.3299
				text = "why"
			intervals [1961]:
				xmin = 563.3299
				xmax = 564.1561
				text = ""
			intervals [1962]:
				xmin = 564.1561
				xmax = 564.2661
				text = "and"
			intervals [1963]:
				xmin = 564.2661
				xmax = 564.3261
				text = "i"
			intervals [1964]:
				xmin = 564.3261
				xmax = 564.5961
				text = "don't"
			intervals [1965]:
				xmin = 564.5961
				xmax = 568.0416
				text = ""
			intervals [1966]:
				xmin = 568.0416
				xmax = 568.3816
				text = "mm-hm"
			intervals [1967]:
				xmin = 568.3816
				xmax = 568.8658
				text = ""
			intervals [1968]:
				xmin = 568.8658
				xmax = 569.0058
				text = "and"
			intervals [1969]:
				xmin = 569.0058
				xmax = 569.1458
				text = "i've"
			intervals [1970]:
				xmin = 569.1458
				xmax = 569.5058
				text = "noticed"
			intervals [1971]:
				xmin = 569.5058
				xmax = 569.8358
				text = "everyone"
			intervals [1972]:
				xmin = 569.8358
				xmax = 569.9258
				text = "that"
			intervals [1973]:
				xmin = 569.9258
				xmax = 570.0658
				text = "i've"
			intervals [1974]:
				xmin = 570.0658
				xmax = 570.2858
				text = "talked"
			intervals [1975]:
				xmin = 570.2858
				xmax = 570.3958
				text = "to"
			intervals [1976]:
				xmin = 570.3958
				xmax = 570.5358
				text = "that"
			intervals [1977]:
				xmin = 570.5358
				xmax = 570.6658
				text = "has"
			intervals [1978]:
				xmin = 570.6658
				xmax = 570.8958
				text = "watched"
			intervals [1979]:
				xmin = 570.8958
				xmax = 570.9558
				text = "the"
			intervals [1980]:
				xmin = 570.9558
				xmax = 571.2058
				text = "movie"
			intervals [1981]:
				xmin = 571.2058
				xmax = 571.5858
				text = "first"
			intervals [1982]:
				xmin = 571.5858
				xmax = 572.0013
				text = ""
			intervals [1983]:
				xmin = 572.0013
				xmax = 572.2813
				text = "cannot"
			intervals [1984]:
				xmin = 572.2813
				xmax = 572.4413
				text = "read"
			intervals [1985]:
				xmin = 572.4413
				xmax = 572.5013
				text = "the"
			intervals [1986]:
				xmin = 572.5013
				xmax = 572.6613
				text = "book"
			intervals [1987]:
				xmin = 572.6613
				xmax = 572.8013
				text = "our"
			intervals [1988]:
				xmin = 572.8013
				xmax = 572.9813
				text = "little"
			intervals [1989]:
				xmin = 572.9813
				xmax = 573.3313
				text = "brother"
			intervals [1990]:
				xmin = 573.3313
				xmax = 573.5128
				text = ""
			intervals [1991]:
				xmin = 573.5128
				xmax = 573.6228
				text = "uh"
			intervals [1992]:
				xmin = 573.6228
				xmax = 573.6528
				text = ""
			intervals [1993]:
				xmin = 573.6528
				xmax = 574.0428
				text = "rdx"
			intervals [1994]:
				xmin = 574.0428
				xmax = 574.6001
				text = ""
			intervals [1995]:
				xmin = 574.6001
				xmax = 574.7001
				text = "uh"
			intervals [1996]:
				xmin = 574.7001
				xmax = 574.9801
				text = "watched"
			intervals [1997]:
				xmin = 574.9801
				xmax = 575.0601
				text = "the"
			intervals [1998]:
				xmin = 575.0601
				xmax = 575.3301
				text = "movie"
			intervals [1999]:
				xmin = 575.3301
				xmax = 575.7301
				text = "first"
			intervals [2000]:
				xmin = 575.7301
				xmax = 576.0595
				text = ""
			intervals [2001]:
				xmin = 576.0595
				xmax = 576.3995
				text = "um"
			intervals [2002]:
				xmin = 576.3995
				xmax = 576.5395
				text = "and"
			intervals [2003]:
				xmin = 576.5395
				xmax = 576.6495
				text = "the"
			intervals [2004]:
				xmin = 576.6495
				xmax = 576.7195
				text = ""
			intervals [2005]:
				xmin = 576.7195
				xmax = 576.8095
				text = "the"
			intervals [2006]:
				xmin = 576.8095
				xmax = 577.0195
				text = "rest"
			intervals [2007]:
				xmin = 577.0195
				xmax = 577.0895
				text = "of"
			intervals [2008]:
				xmin = 577.0895
				xmax = 577.2095
				text = "us"
			intervals [2009]:
				xmin = 577.2095
				xmax = 577.2895
				text = "we"
			intervals [2010]:
				xmin = 577.2895
				xmax = 577.4295
				text = "read"
			intervals [2011]:
				xmin = 577.4295
				xmax = 577.4595
				text = ""
			intervals [2012]:
				xmin = 577.4595
				xmax = 577.5195
				text = "the"
			intervals [2013]:
				xmin = 577.5195
				xmax = 577.5495
				text = ""
			intervals [2014]:
				xmin = 577.5495
				xmax = 577.8795
				text = "books"
			intervals [2015]:
				xmin = 577.8795
				xmax = 577.9095
				text = ""
			intervals [2016]:
				xmin = 577.9095
				xmax = 578.2595
				text = "so"
			intervals [2017]:
				xmin = 578.2595
				xmax = 578.9225
				text = ""
			intervals [2018]:
				xmin = 578.9225
				xmax = 579.0925
				text = "i"
			intervals [2019]:
				xmin = 579.0925
				xmax = 579.3825
				text = "would"
			intervals [2020]:
				xmin = 579.3825
				xmax = 579.6908
				text = ""
			intervals [2021]:
				xmin = 579.6908
				xmax = 579.8108
				text = "and"
			intervals [2022]:
				xmin = 579.8108
				xmax = 579.9408
				text = "you"
			intervals [2023]:
				xmin = 579.9408
				xmax = 580.1908
				text = "might"
			intervals [2024]:
				xmin = 580.1908
				xmax = 580.3708
				text = "have"
			intervals [2025]:
				xmin = 580.3708
				xmax = 580.5908
				text = "to"
			intervals [2026]:
				xmin = 580.5908
				xmax = 581.0208
				text = "read"
			intervals [2027]:
				xmin = 581.0208
				xmax = 581.0508
				text = ""
			intervals [2028]:
				xmin = 581.0508
				xmax = 581.2208
				text = "what"
			intervals [2029]:
				xmin = 581.2208
				xmax = 581.4008
				text = "books"
			intervals [2030]:
				xmin = 581.4008
				xmax = 581.5208
				text = "have"
			intervals [2031]:
				xmin = 581.5208
				xmax = 581.6408
				text = "you"
			intervals [2032]:
				xmin = 581.6408
				xmax = 581.8608
				text = "read"
			intervals [2033]:
				xmin = 581.8608
				xmax = 581.9908
				text = "cause"
			intervals [2034]:
				xmin = 581.9908
				xmax = 582.0708
				text = "you"
			intervals [2035]:
				xmin = 582.0708
				xmax = 582.2608
				text = "might"
			intervals [2036]:
				xmin = 582.2608
				xmax = 582.4208
				text = "have"
			intervals [2037]:
				xmin = 582.4208
				xmax = 582.5308
				text = "to"
			intervals [2038]:
				xmin = 582.5308
				xmax = 582.7208
				text = "go"
			intervals [2039]:
				xmin = 582.7208
				xmax = 582.7808
				text = "and"
			intervals [2040]:
				xmin = 582.7808
				xmax = 582.9308
				text = "read"
			intervals [2041]:
				xmin = 582.9308
				xmax = 582.9608
				text = ""
			intervals [2042]:
				xmin = 582.9608
				xmax = 583.0208
				text = "the"
			intervals [2043]:
				xmin = 583.0208
				xmax = 583.0508
				text = ""
			intervals [2044]:
				xmin = 583.0508
				xmax = 583.2308
				text = "third"
			intervals [2045]:
				xmin = 583.2308
				xmax = 583.2608
				text = ""
			intervals [2046]:
				xmin = 583.2608
				xmax = 583.5408
				text = "book"
			intervals [2047]:
				xmin = 583.5408
				xmax = 585.209
				text = ""
			intervals [2048]:
				xmin = 585.209
				xmax = 585.489
				text = "okay"
			intervals [2049]:
				xmin = 585.489
				xmax = 585.5912
				text = ""
			intervals [2050]:
				xmin = 585.5912
				xmax = 585.7312
				text = "you"
			intervals [2051]:
				xmin = 585.7312
				xmax = 585.9212
				text = "might"
			intervals [2052]:
				xmin = 585.9212
				xmax = 586.1212
				text = "have"
			intervals [2053]:
				xmin = 586.1212
				xmax = 586.4312
				text = "to"
			intervals [2054]:
				xmin = 586.4312
				xmax = 587.3714
				text = ""
			intervals [2055]:
				xmin = 587.3714
				xmax = 587.6314
				text = "skip"
			intervals [2056]:
				xmin = 587.6314
				xmax = 587.7114
				text = "the"
			intervals [2057]:
				xmin = 587.7114
				xmax = 587.8814
				text = "two"
			intervals [2058]:
				xmin = 587.8814
				xmax = 588.2214
				text = "first"
			intervals [2059]:
				xmin = 588.2214
				xmax = 588.3214
				text = "two"
			intervals [2060]:
				xmin = 588.3214
				xmax = 588.4514
				text = ""
			intervals [2061]:
				xmin = 588.4514
				xmax = 588.5714
				text = "and"
			intervals [2062]:
				xmin = 588.5714
				xmax = 588.6814
				text = "go"
			intervals [2063]:
				xmin = 588.6814
				xmax = 588.8814
				text = "read"
			intervals [2064]:
				xmin = 588.8814
				xmax = 588.9114
				text = ""
			intervals [2065]:
				xmin = 588.9114
				xmax = 588.9714
				text = "the"
			intervals [2066]:
				xmin = 588.9714
				xmax = 589.0014
				text = ""
			intervals [2067]:
				xmin = 589.0014
				xmax = 589.1514
				text = "third"
			intervals [2068]:
				xmin = 589.1514
				xmax = 589.2014
				text = ""
			intervals [2069]:
				xmin = 589.2014
				xmax = 589.4914
				text = "book"
			intervals [2070]:
				xmin = 589.4914
				xmax = 589.5703
				text = ""
			intervals [2071]:
				xmin = 589.5703
				xmax = 589.7403
				text = "cause"
			intervals [2072]:
				xmin = 589.7403
				xmax = 589.8903
				text = "that"
			intervals [2073]:
				xmin = 589.8903
				xmax = 590.0203
				text = "was"
			intervals [2074]:
				xmin = 590.0203
				xmax = 590.1803
				text = "my"
			intervals [2075]:
				xmin = 590.1803
				xmax = 590.4303
				text = "favorite"
			intervals [2076]:
				xmin = 590.4303
				xmax = 590.4803
				text = ""
			intervals [2077]:
				xmin = 590.4803
				xmax = 590.7203
				text = "book"
			intervals [2078]:
				xmin = 590.7203
				xmax = 591.0065
				text = ""
			intervals [2079]:
				xmin = 591.0065
				xmax = 591.2865
				text = "so"
			intervals [2080]:
				xmin = 591.2865
				xmax = 595.8821
				text = ""
			intervals [2081]:
				xmin = 595.8821
				xmax = 596.1621
				text = "yeah"
			intervals [2082]:
				xmin = 596.1621
				xmax = 596.738
				text = ""
			intervals [2083]:
				xmin = 596.738
				xmax = 597.038
				text = "mm-hm"
			intervals [2084]:
				xmin = 597.038
				xmax = 597.9111
				text = ""
			intervals [2085]:
				xmin = 597.9111
				xmax = 598.1811
				text = "yeah"
			intervals [2086]:
				xmin = 598.1811
				xmax = 600.4372
				text = ""
			intervals [2087]:
				xmin = 600.4372
				xmax = 600.4672
				text = "i"
			intervals [2088]:
				xmin = 600.4672
				xmax = 600.4972
				text = ""
			intervals [2089]:
				xmin = 600.4972
				xmax = 600.6872
				text = "went"
			intervals [2090]:
				xmin = 600.6872
				xmax = 600.7572
				text = "to"
			intervals [2091]:
				xmin = 600.7572
				xmax = 601.3172
				text = "college"
			intervals [2092]:
				xmin = 601.3172
				xmax = 601.3772
				text = ""
			intervals [2093]:
				xmin = 601.3772
				xmax = 601.8072
				text = "um"
			intervals [2094]:
				xmin = 601.8072
				xmax = 602.2651
				text = ""
			intervals [2095]:
				xmin = 602.2651
				xmax = 602.3751
				text = "and"
			intervals [2096]:
				xmin = 602.3751
				xmax = 602.5151
				text = "i"
			intervals [2097]:
				xmin = 602.5151
				xmax = 602.7951
				text = "wouldn't"
			intervals [2098]:
				xmin = 602.7951
				xmax = 603.0051
				text = "even"
			intervals [2099]:
				xmin = 603.0051
				xmax = 603.3851
				text = "necessarily"
			intervals [2100]:
				xmin = 603.3851
				xmax = 603.5451
				text = "say"
			intervals [2101]:
				xmin = 603.5451
				xmax = 603.6251
				text = "i"
			intervals [2102]:
				xmin = 603.6251
				xmax = 603.7351
				text = "had"
			intervals [2103]:
				xmin = 603.7351
				xmax = 603.8151
				text = "a"
			intervals [2104]:
				xmin = 603.8151
				xmax = 604.2451
				text = "favorite"
			intervals [2105]:
				xmin = 604.2451
				xmax = 604.8151
				text = "subject"
			intervals [2106]:
				xmin = 604.8151
				xmax = 605.0244
				text = ""
			intervals [2107]:
				xmin = 605.0244
				xmax = 605.4344
				text = "um"
			intervals [2108]:
				xmin = 605.4344
				xmax = 605.5886
				text = ""
			intervals [2109]:
				xmin = 605.5886
				xmax = 605.7186
				text = "but"
			intervals [2110]:
				xmin = 605.7186
				xmax = 605.7986
				text = "i"
			intervals [2111]:
				xmin = 605.7986
				xmax = 605.9886
				text = "love"
			intervals [2112]:
				xmin = 605.9886
				xmax = 606.2886
				text = "political"
			intervals [2113]:
				xmin = 606.2886
				xmax = 606.5186
				text = "science"
			intervals [2114]:
				xmin = 606.5186
				xmax = 606.5786
				text = "it"
			intervals [2115]:
				xmin = 606.5786
				xmax = 606.6186
				text = "s"
			intervals [2116]:
				xmin = 606.6186
				xmax = 606.7186
				text = "what"
			intervals [2117]:
				xmin = 606.7186
				xmax = 606.7586
				text = "i"
			intervals [2118]:
				xmin = 606.7586
				xmax = 607.0986
				text = "majored"
			intervals [2119]:
				xmin = 607.0986
				xmax = 607.2686
				text = "in"
			intervals [2120]:
				xmin = 607.2686
				xmax = 607.3791
				text = ""
			intervals [2121]:
				xmin = 607.3791
				xmax = 607.6191
				text = "um"
			intervals [2122]:
				xmin = 607.6191
				xmax = 607.7291
				text = "i"
			intervals [2123]:
				xmin = 607.7291
				xmax = 607.9291
				text = "love"
			intervals [2124]:
				xmin = 607.9291
				xmax = 608.5591
				text = "politics"
			intervals [2125]:
				xmin = 608.5591
				xmax = 614.1652
				text = ""
			intervals [2126]:
				xmin = 614.1652
				xmax = 614.4352
				text = "okay"
			intervals [2127]:
				xmin = 614.4352
				xmax = 614.9365
				text = ""
			intervals [2128]:
				xmin = 614.9365
				xmax = 615.3665
				text = "um"
			intervals [2129]:
				xmin = 615.3665
				xmax = 616.0257
				text = ""
			intervals [2130]:
				xmin = 616.0257
				xmax = 616.3357
				text = "both"
			intervals [2131]:
				xmin = 616.3357
				xmax = 616.4557
				text = "my"
			intervals [2132]:
				xmin = 616.4557
				xmax = 616.7557
				text = "parents"
			intervals [2133]:
				xmin = 616.7557
				xmax = 616.8657
				text = "i"
			intervals [2134]:
				xmin = 616.8657
				xmax = 616.9757
				text = "am"
			intervals [2135]:
				xmin = 616.9757
				xmax = 617.0757
				text = "the"
			intervals [2136]:
				xmin = 617.0757
				xmax = 617.3057
				text = "first"
			intervals [2137]:
				xmin = 617.3057
				xmax = 617.5957
				text = "person"
			intervals [2138]:
				xmin = 617.5957
				xmax = 617.7331
				text = ""
			intervals [2139]:
				xmin = 617.7331
				xmax = 617.9031
				text = "in"
			intervals [2140]:
				xmin = 617.9031
				xmax = 618.0431
				text = "my"
			intervals [2141]:
				xmin = 618.0431
				xmax = 618.2031
				text = "whole"
			intervals [2142]:
				xmin = 618.2031
				xmax = 618.5131
				text = "family"
			intervals [2143]:
				xmin = 618.5131
				xmax = 618.5631
				text = ""
			intervals [2144]:
				xmin = 618.5631
				xmax = 618.6731
				text = "to"
			intervals [2145]:
				xmin = 618.6731
				xmax = 618.7631
				text = "go"
			intervals [2146]:
				xmin = 618.7631
				xmax = 618.8231
				text = "to"
			intervals [2147]:
				xmin = 618.8231
				xmax = 619.2031
				text = "college"
			intervals [2148]:
				xmin = 619.2031
				xmax = 619.4584
				text = ""
			intervals [2149]:
				xmin = 619.4584
				xmax = 619.8084
				text = "um"
			intervals [2150]:
				xmin = 619.8084
				xmax = 619.9853
				text = ""
			intervals [2151]:
				xmin = 619.9853
				xmax = 620.3953
				text = "literally"
			intervals [2152]:
				xmin = 620.3953
				xmax = 620.5553
				text = "not"
			intervals [2153]:
				xmin = 620.5553
				xmax = 620.7153
				text = "even"
			intervals [2154]:
				xmin = 620.7153
				xmax = 620.9753
				text = "immediate"
			intervals [2155]:
				xmin = 620.9753
				xmax = 621.2453
				text = "family"
			intervals [2156]:
				xmin = 621.2453
				xmax = 621.3653
				text = "the"
			intervals [2157]:
				xmin = 621.3653
				xmax = 621.3953
				text = ""
			intervals [2158]:
				xmin = 621.3953
				xmax = 621.5753
				text = "whole"
			intervals [2159]:
				xmin = 621.5753
				xmax = 621.8853
				text = "family"
			intervals [2160]:
				xmin = 621.8853
				xmax = 622.4834
				text = ""
			intervals [2161]:
				xmin = 622.4834
				xmax = 623.1034
				text = "and"
			intervals [2162]:
				xmin = 623.1034
				xmax = 623.2234
				text = ""
			intervals [2163]:
				xmin = 623.2234
				xmax = 623.6534
				text = "um"
			intervals [2164]:
				xmin = 623.6534
				xmax = 624.6097
				text = ""
			intervals [2165]:
				xmin = 624.6097
				xmax = 624.8297
				text = "my"
			intervals [2166]:
				xmin = 624.8297
				xmax = 625.1897
				text = "mother"
			intervals [2167]:
				xmin = 625.1897
				xmax = 625.3185
				text = ""
			intervals [2168]:
				xmin = 625.3185
				xmax = 625.6585
				text = "had"
			intervals [2169]:
				xmin = 625.6585
				xmax = 625.9485
				text = "me"
			intervals [2170]:
				xmin = 625.9485
				xmax = 626.0506
				text = ""
			intervals [2171]:
				xmin = 626.0506
				xmax = 626.2106
				text = "at"
			intervals [2172]:
				xmin = 626.2106
				xmax = 626.2406
				text = "a"
			intervals [2173]:
				xmin = 626.2406
				xmax = 626.5006
				text = "very"
			intervals [2174]:
				xmin = 626.5006
				xmax = 626.6906
				text = "young"
			intervals [2175]:
				xmin = 626.6906
				xmax = 627.0206
				text = "age"
			intervals [2176]:
				xmin = 627.0206
				xmax = 627.0506
				text = ""
			intervals [2177]:
				xmin = 627.0506
				xmax = 627.4006
				text = "um"
			intervals [2178]:
				xmin = 627.4006
				xmax = 628.0416
				text = ""
			intervals [2179]:
				xmin = 628.0416
				xmax = 628.1716
				text = "by"
			intervals [2180]:
				xmin = 628.1716
				xmax = 628.2316
				text = "the"
			intervals [2181]:
				xmin = 628.2316
				xmax = 628.3916
				text = "time"
			intervals [2182]:
				xmin = 628.3916
				xmax = 628.4616
				text = "my"
			intervals [2183]:
				xmin = 628.4616
				xmax = 628.6516
				text = "mom"
			intervals [2184]:
				xmin = 628.6516
				xmax = 628.7616
				text = "was"
			intervals [2185]:
				xmin = 628.7616
				xmax = 628.9916
				text = "twenty"
			intervals [2186]:
				xmin = 628.9916
				xmax = 629.1316
				text = "one"
			intervals [2187]:
				xmin = 629.1316
				xmax = 629.2716
				text = "she"
			intervals [2188]:
				xmin = 629.2716
				xmax = 629.4716
				text = "had"
			intervals [2189]:
				xmin = 629.4716
				xmax = 629.5416
				text = ""
			intervals [2190]:
				xmin = 629.5416
				xmax = 629.7216
				text = "four"
			intervals [2191]:
				xmin = 629.7216
				xmax = 630.0316
				text = "children"
			intervals [2192]:
				xmin = 630.0316
				xmax = 630.8449
				text = ""
			intervals [2193]:
				xmin = 630.8449
				xmax = 631.5049
				text = "and"
			intervals [2194]:
				xmin = 631.5049
				xmax = 631.7635
				text = ""
			intervals [2195]:
				xmin = 631.7635
				xmax = 631.8635
				text = "i"
			intervals [2196]:
				xmin = 631.8635
				xmax = 632.3235
				text = "promised"
			intervals [2197]:
				xmin = 632.3235
				xmax = 632.4435
				text = "that"
			intervals [2198]:
				xmin = 632.4435
				xmax = 632.5135
				text = "i"
			intervals [2199]:
				xmin = 632.5135
				xmax = 632.6435
				text = "would"
			intervals [2200]:
				xmin = 632.6435
				xmax = 633.0135
				text = "never"
			intervals [2201]:
				xmin = 633.0135
				xmax = 633.3702
				text = ""
			intervals [2202]:
				xmin = 633.3702
				xmax = 633.5602
				text = "let"
			intervals [2203]:
				xmin = 633.5602
				xmax = 633.6902
				text = "her"
			intervals [2204]:
				xmin = 633.6902
				xmax = 633.9102
				text = "down"
			intervals [2205]:
				xmin = 633.9102
				xmax = 634.0402
				text = ""
			intervals [2206]:
				xmin = 634.0402
				xmax = 634.2202
				text = "like"
			intervals [2207]:
				xmin = 634.2202
				xmax = 634.2502
				text = ""
			intervals [2208]:
				xmin = 634.2502
				xmax = 634.5402
				text = "ever"
			intervals [2209]:
				xmin = 634.5402
				xmax = 634.8146
				text = ""
			intervals [2210]:
				xmin = 634.8146
				xmax = 635.0046
				text = "like"
			intervals [2211]:
				xmin = 635.0046
				xmax = 635.2346
				text = "she"
			intervals [2212]:
				xmin = 635.2346
				xmax = 635.2646
				text = ""
			intervals [2213]:
				xmin = 635.2646
				xmax = 635.6746
				text = "literally"
			intervals [2214]:
				xmin = 635.6746
				xmax = 636.3546
				text = "sacrificed"
			intervals [2215]:
				xmin = 636.3546
				xmax = 636.4946
				text = "her"
			intervals [2216]:
				xmin = 636.4946
				xmax = 636.5646
				text = ""
			intervals [2217]:
				xmin = 636.5646
				xmax = 637.0546
				text = "whole"
			intervals [2218]:
				xmin = 637.0546
				xmax = 637.2439
				text = ""
			intervals [2219]:
				xmin = 637.2439
				xmax = 637.6139
				text = "being"
			intervals [2220]:
				xmin = 637.6139
				xmax = 637.6839
				text = ""
			intervals [2221]:
				xmin = 637.6839
				xmax = 637.9839
				text = "to"
			intervals [2222]:
				xmin = 637.9839
				xmax = 639.207
				text = ""
			intervals [2223]:
				xmin = 639.207
				xmax = 639.367
				text = "i'm"
			intervals [2224]:
				xmin = 639.367
				xmax = 639.437
				text = "the"
			intervals [2225]:
				xmin = 639.437
				xmax = 639.737
				text = "second"
			intervals [2226]:
				xmin = 639.737
				xmax = 640.007
				text = "child"
			intervals [2227]:
				xmin = 640.007
				xmax = 640.3622
				text = ""
			intervals [2228]:
				xmin = 640.3622
				xmax = 640.6922
				text = "well"
			intervals [2229]:
				xmin = 640.6922
				xmax = 640.9311
				text = ""
			intervals [2230]:
				xmin = 640.9311
				xmax = 641.3211
				text = "technically"
			intervals [2231]:
				xmin = 641.3211
				xmax = 641.4411
				text = "i'm"
			intervals [2232]:
				xmin = 641.4411
				xmax = 641.5211
				text = "the"
			intervals [2233]:
				xmin = 641.5211
				xmax = 641.7611
				text = "third"
			intervals [2234]:
				xmin = 641.7611
				xmax = 642.0411
				text = "child"
			intervals [2235]:
				xmin = 642.0411
				xmax = 642.2511
				text = "my"
			intervals [2236]:
				xmin = 642.2511
				xmax = 642.6311
				text = "mom"
			intervals [2237]:
				xmin = 642.6311
				xmax = 642.6611
				text = "s"
			intervals [2238]:
				xmin = 642.6611
				xmax = 642.6911
				text = ""
			intervals [2239]:
				xmin = 642.6911
				xmax = 643.0411
				text = "oldest"
			intervals [2240]:
				xmin = 643.0411
				xmax = 643.2611
				text = "son"
			intervals [2241]:
				xmin = 643.2611
				xmax = 643.7811
				text = "rdx"
			intervals [2242]:
				xmin = 643.7811
				xmax = 644.0911
				text = "passed"
			intervals [2243]:
				xmin = 644.0911
				xmax = 644.3011
				text = "away"
			intervals [2244]:
				xmin = 644.3011
				xmax = 644.5149
				text = ""
			intervals [2245]:
				xmin = 644.5149
				xmax = 644.8149
				text = "um"
			intervals [2246]:
				xmin = 644.8149
				xmax = 644.9149
				text = "when"
			intervals [2247]:
				xmin = 644.9149
				xmax = 645.0249
				text = "he"
			intervals [2248]:
				xmin = 645.0249
				xmax = 645.1849
				text = "was"
			intervals [2249]:
				xmin = 645.1849
				xmax = 645.3949
				text = "three"
			intervals [2250]:
				xmin = 645.3949
				xmax = 645.5449
				text = "and"
			intervals [2251]:
				xmin = 645.5449
				xmax = 645.7649
				text = "i"
			intervals [2252]:
				xmin = 645.7649
				xmax = 645.8649
				text = "i"
			intervals [2253]:
				xmin = 645.8649
				xmax = 646.1049
				text = "couldn't"
			intervals [2254]:
				xmin = 646.1049
				xmax = 646.2349
				text = "give"
			intervals [2255]:
				xmin = 646.2349
				xmax = 646.3449
				text = "you"
			intervals [2256]:
				xmin = 646.3449
				xmax = 646.4049
				text = "the"
			intervals [2257]:
				xmin = 646.4049
				xmax = 646.8849
				text = "details"
			intervals [2258]:
				xmin = 646.8849
				xmax = 647.0549
				text = "cause"
			intervals [2259]:
				xmin = 647.0549
				xmax = 647.1249
				text = "i"
			intervals [2260]:
				xmin = 647.1249
				xmax = 647.3149
				text = "don't"
			intervals [2261]:
				xmin = 647.3149
				xmax = 647.4421
				text = ""
			intervals [2262]:
				xmin = 647.4421
				xmax = 647.6221
				text = "wanna"
			intervals [2263]:
				xmin = 647.6221
				xmax = 647.8021
				text = "talk"
			intervals [2264]:
				xmin = 647.8021
				xmax = 647.9921
				text = "about"
			intervals [2265]:
				xmin = 647.9921
				xmax = 648.0921
				text = "it"
			intervals [2266]:
				xmin = 648.0921
				xmax = 648.2621
				text = "cause"
			intervals [2267]:
				xmin = 648.2621
				xmax = 648.3721
				text = "it"
			intervals [2268]:
				xmin = 648.3721
				xmax = 648.6821
				text = "upsets"
			intervals [2269]:
				xmin = 648.6821
				xmax = 648.8421
				text = "her"
			intervals [2270]:
				xmin = 648.8421
				xmax = 649.2625
				text = ""
			intervals [2271]:
				xmin = 649.2625
				xmax = 649.6425
				text = "um"
			intervals [2272]:
				xmin = 649.6425
				xmax = 649.6725
				text = ""
			intervals [2273]:
				xmin = 649.6725
				xmax = 649.7725
				text = "but"
			intervals [2274]:
				xmin = 649.7725
				xmax = 649.8325
				text = "i"
			intervals [2275]:
				xmin = 649.8325
				xmax = 649.9825
				text = "know"
			intervals [2276]:
				xmin = 649.9825
				xmax = 650.1225
				text = "that"
			intervals [2277]:
				xmin = 650.1225
				xmax = 650.2325
				text = "he"
			intervals [2278]:
				xmin = 650.2325
				xmax = 650.4225
				text = "was"
			intervals [2279]:
				xmin = 650.4225
				xmax = 650.7925
				text = "born"
			intervals [2280]:
				xmin = 650.7925
				xmax = 650.9132
				text = ""
			intervals [2281]:
				xmin = 650.9132
				xmax = 651.3432
				text = "um"
			intervals [2282]:
				xmin = 651.3432
				xmax = 652.8332
				text = ""
			intervals [2283]:
				xmin = 652.8332
				xmax = 652.9932
				text = "i"
			intervals [2284]:
				xmin = 652.9932
				xmax = 653.2432
				text = "wanna"
			intervals [2285]:
				xmin = 653.2432
				xmax = 653.4032
				text = "say"
			intervals [2286]:
				xmin = 653.4032
				xmax = 653.7032
				text = "that"
			intervals [2287]:
				xmin = 653.7032
				xmax = 654.2532
				text = "he"
			intervals [2288]:
				xmin = 654.2532
				xmax = 654.7423
				text = ""
			intervals [2289]:
				xmin = 654.7423
				xmax = 655.0823
				text = "something"
			intervals [2290]:
				xmin = 655.0823
				xmax = 655.3423
				text = "happened"
			intervals [2291]:
				xmin = 655.3423
				xmax = 655.4723
				text = "with"
			intervals [2292]:
				xmin = 655.4723
				xmax = 655.9323
				text = "oxygen"
			intervals [2293]:
				xmin = 655.9323
				xmax = 656.1698
				text = ""
			intervals [2294]:
				xmin = 656.1698
				xmax = 656.5498
				text = "and"
			intervals [2295]:
				xmin = 656.5498
				xmax = 656.7498
				text = "it"
			intervals [2296]:
				xmin = 656.7498
				xmax = 657.197
				text = ""
			intervals [2297]:
				xmin = 657.197
				xmax = 657.567
				text = "effected"
			intervals [2298]:
				xmin = 657.567
				xmax = 657.777
				text = "his"
			intervals [2299]:
				xmin = 657.777
				xmax = 657.977
				text = "brain"
			intervals [2300]:
				xmin = 657.977
				xmax = 658.527
				text = "development"
			intervals [2301]:
				xmin = 658.527
				xmax = 658.6979
				text = ""
			intervals [2302]:
				xmin = 658.6979
				xmax = 659.0879
				text = "um"
			intervals [2303]:
				xmin = 659.0879
				xmax = 659.1579
				text = ""
			intervals [2304]:
				xmin = 659.1579
				xmax = 659.7679
				text = "so"
			intervals [2305]:
				xmin = 659.7679
				xmax = 660.7403
				text = ""
			intervals [2306]:
				xmin = 660.7403
				xmax = 660.9803
				text = "she"
			intervals [2307]:
				xmin = 660.9803
				xmax = 661.4603
				text = "was"
			intervals [2308]:
				xmin = 661.4603
				xmax = 661.7455
				text = ""
			intervals [2309]:
				xmin = 661.7455
				xmax = 662.2055
				text = "sixteen"
			intervals [2310]:
				xmin = 662.2055
				xmax = 662.2955
				text = "at"
			intervals [2311]:
				xmin = 662.2955
				xmax = 662.3655
				text = "the"
			intervals [2312]:
				xmin = 662.3655
				xmax = 662.7055
				text = "time"
			intervals [2313]:
				xmin = 662.7055
				xmax = 662.7955
				text = "so"
			intervals [2314]:
				xmin = 662.7955
				xmax = 662.9255
				text = "they"
			intervals [2315]:
				xmin = 662.9255
				xmax = 663.2355
				text = "took"
			intervals [2316]:
				xmin = 663.2355
				xmax = 663.4155
				text = ""
			intervals [2317]:
				xmin = 663.4155
				xmax = 663.5655
				text = "him"
			intervals [2318]:
				xmin = 663.5655
				xmax = 663.8055
				text = "from"
			intervals [2319]:
				xmin = 663.8055
				xmax = 664.0455
				text = "her"
			intervals [2320]:
				xmin = 664.0455
				xmax = 664.4182
				text = ""
			intervals [2321]:
				xmin = 664.4182
				xmax = 664.5682
				text = "cause"
			intervals [2322]:
				xmin = 664.5682
				xmax = 664.6682
				text = "they"
			intervals [2323]:
				xmin = 664.6682
				xmax = 664.8382
				text = "felt"
			intervals [2324]:
				xmin = 664.8382
				xmax = 664.9382
				text = "like"
			intervals [2325]:
				xmin = 664.9382
				xmax = 665.0682
				text = "she"
			intervals [2326]:
				xmin = 665.0682
				xmax = 665.2882
				text = "couldn't"
			intervals [2327]:
				xmin = 665.2882
				xmax = 665.4382
				text = "take"
			intervals [2328]:
				xmin = 665.4382
				xmax = 665.7482
				text = "care"
			intervals [2329]:
				xmin = 665.7482
				xmax = 665.9356
				text = ""
			intervals [2330]:
				xmin = 665.9356
				xmax = 666.0656
				text = "of"
			intervals [2331]:
				xmin = 666.0656
				xmax = 666.0956
				text = ""
			intervals [2332]:
				xmin = 666.0956
				xmax = 666.2456
				text = "him"
			intervals [2333]:
				xmin = 666.2456
				xmax = 666.4279
				text = ""
			intervals [2334]:
				xmin = 666.4279
				xmax = 666.5979
				text = "and"
			intervals [2335]:
				xmin = 666.5979
				xmax = 666.6779
				text = "she"
			intervals [2336]:
				xmin = 666.6779
				xmax = 666.7679
				text = "was"
			intervals [2337]:
				xmin = 666.7679
				xmax = 666.9079
				text = "still"
			intervals [2338]:
				xmin = 666.9079
				xmax = 666.9679
				text = "in"
			intervals [2339]:
				xmin = 666.9679
				xmax = 667.1679
				text = "dc"
			intervals [2340]:
				xmin = 667.1679
				xmax = 667.2379
				text = "at"
			intervals [2341]:
				xmin = 667.2379
				xmax = 667.2979
				text = "the"
			intervals [2342]:
				xmin = 667.2979
				xmax = 667.5779
				text = "time"
			intervals [2343]:
				xmin = 667.5779
				xmax = 668.0459
				text = ""
			intervals [2344]:
				xmin = 668.0459
				xmax = 668.7559
				text = "and"
			intervals [2345]:
				xmin = 668.7559
				xmax = 669.0484
				text = ""
			intervals [2346]:
				xmin = 669.0484
				xmax = 669.2584
				text = "she"
			intervals [2347]:
				xmin = 669.2584
				xmax = 669.5684
				text = "said"
			intervals [2348]:
				xmin = 669.5684
				xmax = 669.9284
				text = "something"
			intervals [2349]:
				xmin = 669.9284
				xmax = 670.1384
				text = "along"
			intervals [2350]:
				xmin = 670.1384
				xmax = 670.2484
				text = "the"
			intervals [2351]:
				xmin = 670.2484
				xmax = 670.6384
				text = "lines"
			intervals [2352]:
				xmin = 670.6384
				xmax = 670.8984
				text = "of"
			intervals [2353]:
				xmin = 670.8984
				xmax = 670.9284
				text = ""
			intervals [2354]:
				xmin = 670.9284
				xmax = 671.0584
				text = "he"
			intervals [2355]:
				xmin = 671.0584
				xmax = 671.3884
				text = "stopped"
			intervals [2356]:
				xmin = 671.3884
				xmax = 671.7784
				text = "breathing"
			intervals [2357]:
				xmin = 671.7784
				xmax = 672.2384
				text = "twice"
			intervals [2358]:
				xmin = 672.2384
				xmax = 673.0641
				text = ""
			intervals [2359]:
				xmin = 673.0641
				xmax = 673.2641
				text = "got"
			intervals [2360]:
				xmin = 673.2641
				xmax = 673.4741
				text = "him"
			intervals [2361]:
				xmin = 673.4741
				xmax = 673.6589
				text = ""
			intervals [2362]:
				xmin = 673.6589
				xmax = 673.8489
				text = "back"
			intervals [2363]:
				xmin = 673.8489
				xmax = 673.9789
				text = "to"
			intervals [2364]:
				xmin = 673.9789
				xmax = 674.3589
				text = "breathing"
			intervals [2365]:
				xmin = 674.3589
				xmax = 674.4989
				text = "and"
			intervals [2366]:
				xmin = 674.4989
				xmax = 674.6289
				text = "then"
			intervals [2367]:
				xmin = 674.6289
				xmax = 674.7489
				text = "the"
			intervals [2368]:
				xmin = 674.7489
				xmax = 674.7889
				text = ""
			intervals [2369]:
				xmin = 674.7889
				xmax = 675.0889
				text = "third"
			intervals [2370]:
				xmin = 675.0889
				xmax = 675.3589
				text = "time"
			intervals [2371]:
				xmin = 675.3589
				xmax = 675.3889
				text = ""
			intervals [2372]:
				xmin = 675.3889
				xmax = 675.5289
				text = "he"
			intervals [2373]:
				xmin = 675.5289
				xmax = 675.8189
				text = "wasn't"
			intervals [2374]:
				xmin = 675.8189
				xmax = 675.8489
				text = ""
			intervals [2375]:
				xmin = 675.8489
				xmax = 676.0689
				text = "with"
			intervals [2376]:
				xmin = 676.0689
				xmax = 676.3389
				text = "her"
			intervals [2377]:
				xmin = 676.3389
				xmax = 676.4135
				text = ""
			intervals [2378]:
				xmin = 676.4135
				xmax = 676.5335
				text = "he"
			intervals [2379]:
				xmin = 676.5335
				xmax = 676.6935
				text = "was"
			intervals [2380]:
				xmin = 676.6935
				xmax = 676.8535
				text = "on"
			intervals [2381]:
				xmin = 676.8535
				xmax = 676.9235
				text = "the"
			intervals [2382]:
				xmin = 676.9235
				xmax = 676.9635
				text = ""
			intervals [2383]:
				xmin = 676.9635
				xmax = 677.1635
				text = "bus"
			intervals [2384]:
				xmin = 677.1635
				xmax = 677.5935
				text = "somewhere"
			intervals [2385]:
				xmin = 677.5935
				xmax = 677.7535
				text = "with"
			intervals [2386]:
				xmin = 677.7535
				xmax = 678.0135
				text = "them"
			intervals [2387]:
				xmin = 678.0135
				xmax = 678.302
				text = ""
			intervals [2388]:
				xmin = 678.302
				xmax = 678.432
				text = "and"
			intervals [2389]:
				xmin = 678.432
				xmax = 678.522
				text = "he"
			intervals [2390]:
				xmin = 678.522
				xmax = 678.782
				text = "stopped"
			intervals [2391]:
				xmin = 678.782
				xmax = 679.072
				text = "breathing"
			intervals [2392]:
				xmin = 679.072
				xmax = 679.152
				text = "and"
			intervals [2393]:
				xmin = 679.152
				xmax = 679.262
				text = "they"
			intervals [2394]:
				xmin = 679.262
				xmax = 679.482
				text = "called"
			intervals [2395]:
				xmin = 679.482
				xmax = 679.572
				text = "her"
			intervals [2396]:
				xmin = 679.572
				xmax = 679.672
				text = "and"
			intervals [2397]:
				xmin = 679.672
				xmax = 679.812
				text = "told"
			intervals [2398]:
				xmin = 679.812
				xmax = 679.882
				text = "her"
			intervals [2399]:
				xmin = 679.882
				xmax = 680.022
				text = "that"
			intervals [2400]:
				xmin = 680.022
				xmax = 680.132
				text = "her"
			intervals [2401]:
				xmin = 680.132
				xmax = 680.372
				text = "child"
			intervals [2402]:
				xmin = 680.372
				xmax = 680.492
				text = "had"
			intervals [2403]:
				xmin = 680.492
				xmax = 680.522
				text = ""
			intervals [2404]:
				xmin = 680.522
				xmax = 680.882
				text = "passed"
			intervals [2405]:
				xmin = 680.882
				xmax = 682.0297
				text = ""
			intervals [2406]:
				xmin = 682.0297
				xmax = 682.1197
				text = "i"
			intervals [2407]:
				xmin = 682.1197
				xmax = 682.3097
				text = "don't"
			intervals [2408]:
				xmin = 682.3097
				xmax = 682.5797
				text = "remember"
			intervals [2409]:
				xmin = 682.5797
				xmax = 683.1197
				text = "rdx"
			intervals [2410]:
				xmin = 683.1197
				xmax = 683.7197
				text = "and"
			intervals [2411]:
				xmin = 683.7197
				xmax = 683.9097
				text = "i"
			intervals [2412]:
				xmin = 683.9097
				xmax = 685.1527
				text = ""
			intervals [2413]:
				xmin = 685.1527
				xmax = 685.3327
				text = "were"
			intervals [2414]:
				xmin = 685.3327
				xmax = 685.3927
				text = ""
			intervals [2415]:
				xmin = 685.3927
				xmax = 685.7727
				text = "born"
			intervals [2416]:
				xmin = 685.7727
				xmax = 686.4516
				text = ""
			intervals [2417]:
				xmin = 686.4516
				xmax = 686.7716
				text = "while"
			intervals [2418]:
				xmin = 686.7716
				xmax = 686.8516
				text = "he"
			intervals [2419]:
				xmin = 686.8516
				xmax = 686.9816
				text = "was"
			intervals [2420]:
				xmin = 686.9816
				xmax = 687.1816
				text = "still"
			intervals [2421]:
				xmin = 687.1816
				xmax = 687.5116
				text = "alive"
			intervals [2422]:
				xmin = 687.5116
				xmax = 687.5816
				text = ""
			intervals [2423]:
				xmin = 687.5816
				xmax = 687.7016
				text = "and"
			intervals [2424]:
				xmin = 687.7016
				xmax = 687.7816
				text = "i"
			intervals [2425]:
				xmin = 687.7816
				xmax = 688.3016
				text = "think"
			intervals [2426]:
				xmin = 688.3016
				xmax = 688.6373
				text = ""
			intervals [2427]:
				xmin = 688.6373
				xmax = 688.8773
				text = "he"
			intervals [2428]:
				xmin = 688.8773
				xmax = 688.9573
				text = ""
			intervals [2429]:
				xmin = 688.9573
				xmax = 689.3973
				text = "passed"
			intervals [2430]:
				xmin = 689.3973
				xmax = 689.5173
				text = "when"
			intervals [2431]:
				xmin = 689.5173
				xmax = 689.6073
				text = "she"
			intervals [2432]:
				xmin = 689.6073
				xmax = 689.7273
				text = "was"
			intervals [2433]:
				xmin = 689.7273
				xmax = 690.0073
				text = "pregnant"
			intervals [2434]:
				xmin = 690.0073
				xmax = 690.0973
				text = "with"
			intervals [2435]:
				xmin = 690.0973
				xmax = 690.1273
				text = ""
			intervals [2436]:
				xmin = 690.1273
				xmax = 690.4473
				text = "rdx"
			intervals [2437]:
				xmin = 690.4473
				xmax = 690.8849
				text = ""
			intervals [2438]:
				xmin = 690.8849
				xmax = 691.0049
				text = "but"
			intervals [2439]:
				xmin = 691.0049
				xmax = 691.0749
				text = "i'm"
			intervals [2440]:
				xmin = 691.0749
				xmax = 691.1049
				text = ""
			intervals [2441]:
				xmin = 691.1049
				xmax = 691.3049
				text = "not"
			intervals [2442]:
				xmin = 691.3049
				xmax = 691.6915
				text = ""
			intervals [2443]:
				xmin = 691.6915
				xmax = 692.0915
				text = "positive"
			intervals [2444]:
				xmin = 692.0915
				xmax = 692.6334
				text = ""
			intervals [2445]:
				xmin = 692.6334
				xmax = 693.0934
				text = "um"
			intervals [2446]:
				xmin = 693.0934
				xmax = 694.5161
				text = ""
			intervals [2447]:
				xmin = 694.5161
				xmax = 694.6861
				text = "so"
			intervals [2448]:
				xmin = 694.6861
				xmax = 694.8261
				text = "she"
			intervals [2449]:
				xmin = 694.8261
				xmax = 694.9761
				text = "had"
			intervals [2450]:
				xmin = 694.9761
				xmax = 695.0761
				text = "all"
			intervals [2451]:
				xmin = 695.0761
				xmax = 695.2561
				text = "four"
			intervals [2452]:
				xmin = 695.2561
				xmax = 695.3161
				text = "of"
			intervals [2453]:
				xmin = 695.3161
				xmax = 695.4161
				text = "us"
			intervals [2454]:
				xmin = 695.4161
				xmax = 695.5161
				text = "by"
			intervals [2455]:
				xmin = 695.5161
				xmax = 695.5761
				text = "the"
			intervals [2456]:
				xmin = 695.5761
				xmax = 695.7261
				text = "time"
			intervals [2457]:
				xmin = 695.7261
				xmax = 695.8161
				text = "she"
			intervals [2458]:
				xmin = 695.8161
				xmax = 695.9161
				text = "was"
			intervals [2459]:
				xmin = 695.9161
				xmax = 696.1461
				text = "twenty"
			intervals [2460]:
				xmin = 696.1461
				xmax = 696.3261
				text = "one"
			intervals [2461]:
				xmin = 696.3261
				xmax = 696.5631
				text = ""
			intervals [2462]:
				xmin = 696.5631
				xmax = 696.8631
				text = "um"
			intervals [2463]:
				xmin = 696.8631
				xmax = 696.9331
				text = ""
			intervals [2464]:
				xmin = 696.9331
				xmax = 697.1531
				text = "i'm"
			intervals [2465]:
				xmin = 697.1531
				xmax = 697.2331
				text = "the"
			intervals [2466]:
				xmin = 697.2331
				xmax = 697.4031
				text = "only"
			intervals [2467]:
				xmin = 697.4031
				xmax = 697.7131
				text = "girl"
			intervals [2468]:
				xmin = 697.7131
				xmax = 698.0366
				text = ""
			intervals [2469]:
				xmin = 698.0366
				xmax = 698.5666
				text = "and"
			intervals [2470]:
				xmin = 698.5666
				xmax = 698.5966
				text = ""
			intervals [2471]:
				xmin = 698.5966
				xmax = 698.9266
				text = "i"
			intervals [2472]:
				xmin = 698.9266
				xmax = 699.3029
				text = ""
			intervals [2473]:
				xmin = 699.3029
				xmax = 699.8529
				text = "naturally"
			intervals [2474]:
				xmin = 699.8529
				xmax = 699.8829
				text = ""
			intervals [2475]:
				xmin = 699.8829
				xmax = 700.0429
				text = "had"
			intervals [2476]:
				xmin = 700.0429
				xmax = 700.1229
				text = "to"
			intervals [2477]:
				xmin = 700.1229
				xmax = 700.3229
				text = "take"
			intervals [2478]:
				xmin = 700.3229
				xmax = 700.5429
				text = "care"
			intervals [2479]:
				xmin = 700.5429
				xmax = 700.7029
				text = "of"
			intervals [2480]:
				xmin = 700.7029
				xmax = 701.0331
				text = ""
			intervals [2481]:
				xmin = 701.0331
				xmax = 701.1831
				text = "all"
			intervals [2482]:
				xmin = 701.1831
				xmax = 701.2531
				text = "of"
			intervals [2483]:
				xmin = 701.2531
				xmax = 701.3731
				text = "my"
			intervals [2484]:
				xmin = 701.3731
				xmax = 701.7731
				text = "brothers"
			intervals [2485]:
				xmin = 701.7731
				xmax = 701.9331
				text = "like"
			intervals [2486]:
				xmin = 701.9331
				xmax = 702.0931
				text = "i've"
			intervals [2487]:
				xmin = 702.0931
				xmax = 702.4131
				text = "always"
			intervals [2488]:
				xmin = 702.4131
				xmax = 702.5031
				text = "been"
			intervals [2489]:
				xmin = 702.5031
				xmax = 702.5631
				text = "the"
			intervals [2490]:
				xmin = 702.5631
				xmax = 702.7031
				text = "more"
			intervals [2491]:
				xmin = 702.7031
				xmax = 703.0631
				text = "mature"
			intervals [2492]:
				xmin = 703.0631
				xmax = 703.3231
				text = "one"
			intervals [2493]:
				xmin = 703.3231
				xmax = 703.4031
				text = ""
			intervals [2494]:
				xmin = 703.4031
				xmax = 703.5031
				text = "the"
			intervals [2495]:
				xmin = 703.5031
				xmax = 703.7231
				text = "one"
			intervals [2496]:
				xmin = 703.7231
				xmax = 703.9231
				text = "that"
			intervals [2497]:
				xmin = 703.9231
				xmax = 704.0731
				text = "s"
			intervals [2498]:
				xmin = 704.0731
				xmax = 704.2651
				text = ""
			intervals [2499]:
				xmin = 704.2651
				xmax = 704.5251
				text = "maybe"
			intervals [2500]:
				xmin = 704.5251
				xmax = 704.6351
				text = "we"
			intervals [2501]:
				xmin = 704.6351
				xmax = 704.8851
				text = "shouldn't"
			intervals [2502]:
				xmin = 704.8851
				xmax = 705.0251
				text = "do"
			intervals [2503]:
				xmin = 705.0251
				xmax = 705.0551
				text = ""
			intervals [2504]:
				xmin = 705.0551
				xmax = 705.3251
				text = "that"
			intervals [2505]:
				xmin = 705.3251
				xmax = 705.7898
				text = ""
			intervals [2506]:
				xmin = 705.7898
				xmax = 706.0898
				text = "um"
			intervals [2507]:
				xmin = 706.0898
				xmax = 706.1198
				text = ""
			intervals [2508]:
				xmin = 706.1198
				xmax = 706.2398
				text = "but"
			intervals [2509]:
				xmin = 706.2398
				xmax = 706.3098
				text = "i"
			intervals [2510]:
				xmin = 706.3098
				xmax = 706.4898
				text = "just"
			intervals [2511]:
				xmin = 706.4898
				xmax = 706.8798
				text = "promised"
			intervals [2512]:
				xmin = 706.8798
				xmax = 707.0098
				text = "that"
			intervals [2513]:
				xmin = 707.0098
				xmax = 707.1098
				text = "i"
			intervals [2514]:
				xmin = 707.1098
				xmax = 707.2498
				text = "would"
			intervals [2515]:
				xmin = 707.2498
				xmax = 707.5698
				text = "never"
			intervals [2516]:
				xmin = 707.5698
				xmax = 707.7198
				text = "she"
			intervals [2517]:
				xmin = 707.7198
				xmax = 707.9498
				text = "didn't"
			intervals [2518]:
				xmin = 707.9498
				xmax = 708.3298
				text = "finish"
			intervals [2519]:
				xmin = 708.3298
				xmax = 708.4465
				text = ""
			intervals [2520]:
				xmin = 708.4465
				xmax = 708.7165
				text = "um"
			intervals [2521]:
				xmin = 708.7165
				xmax = 708.8522
				text = ""
			intervals [2522]:
				xmin = 708.8522
				xmax = 709.0122
				text = "high"
			intervals [2523]:
				xmin = 709.0122
				xmax = 709.3522
				text = "school"
			intervals [2524]:
				xmin = 709.3522
				xmax = 709.8428
				text = ""
			intervals [2525]:
				xmin = 709.8428
				xmax = 710.2228
				text = "and"
			intervals [2526]:
				xmin = 710.2228
				xmax = 710.2828
				text = "i"
			intervals [2527]:
				xmin = 710.2828
				xmax = 710.4228
				text = "was"
			intervals [2528]:
				xmin = 710.4228
				xmax = 710.5228
				text = "like"
			intervals [2529]:
				xmin = 710.5228
				xmax = 710.6028
				text = "i"
			intervals [2530]:
				xmin = 710.6028
				xmax = 710.6928
				text = "would"
			intervals [2531]:
				xmin = 710.6928
				xmax = 710.9328
				text = "never"
			intervals [2532]:
				xmin = 710.9328
				xmax = 711.0328
				text = "let"
			intervals [2533]:
				xmin = 711.0328
				xmax = 711.1328
				text = "her"
			intervals [2534]:
				xmin = 711.1328
				xmax = 711.4128
				text = "down"
			intervals [2535]:
				xmin = 711.4128
				xmax = 711.7825
				text = ""
			intervals [2536]:
				xmin = 711.7825
				xmax = 711.9625
				text = "like"
			intervals [2537]:
				xmin = 711.9625
				xmax = 712.0125
				text = "i"
			intervals [2538]:
				xmin = 712.0125
				xmax = 712.2425
				text = "need"
			intervals [2539]:
				xmin = 712.2425
				xmax = 712.4525
				text = "to"
			intervals [2540]:
				xmin = 712.4525
				xmax = 712.5025
				text = ""
			intervals [2541]:
				xmin = 712.5025
				xmax = 712.6725
				text = "be"
			intervals [2542]:
				xmin = 712.6725
				xmax = 712.9025
				text = "that"
			intervals [2543]:
				xmin = 712.9025
				xmax = 713.1125
				text = "one"
			intervals [2544]:
				xmin = 713.1125
				xmax = 713.1425
				text = ""
			intervals [2545]:
				xmin = 713.1425
				xmax = 713.2725
				text = "to"
			intervals [2546]:
				xmin = 713.2725
				xmax = 713.4325
				text = "go"
			intervals [2547]:
				xmin = 713.4325
				xmax = 713.8625
				text = "further"
			intervals [2548]:
				xmin = 713.8625
				xmax = 713.8925
				text = ""
			intervals [2549]:
				xmin = 713.8925
				xmax = 714.0625
				text = "to"
			intervals [2550]:
				xmin = 714.0625
				xmax = 714.3325
				text = "show"
			intervals [2551]:
				xmin = 714.3325
				xmax = 714.4525
				text = "her"
			intervals [2552]:
				xmin = 714.4525
				xmax = 714.5725
				text = "that"
			intervals [2553]:
				xmin = 714.5725
				xmax = 714.6425
				text = "it"
			intervals [2554]:
				xmin = 714.6425
				xmax = 714.8825
				text = "wasn't"
			intervals [2555]:
				xmin = 714.8825
				xmax = 714.9425
				text = "in"
			intervals [2556]:
				xmin = 714.9425
				xmax = 715.0025
				text = ""
			intervals [2557]:
				xmin = 715.0025
				xmax = 715.2725
				text = "vain"
			intervals [2558]:
				xmin = 715.2725
				xmax = 715.7325
				text = "basically"
			intervals [2559]:
				xmin = 715.7325
				xmax = 716.8946
				text = ""
			intervals [2560]:
				xmin = 716.8946
				xmax = 717.2546
				text = "um"
			intervals [2561]:
				xmin = 717.2546
				xmax = 717.9937
				text = ""
			intervals [2562]:
				xmin = 717.9937
				xmax = 718.2337
				text = "wanted"
			intervals [2563]:
				xmin = 718.2337
				xmax = 718.3037
				text = "to"
			intervals [2564]:
				xmin = 718.3037
				xmax = 718.3737
				text = "go"
			intervals [2565]:
				xmin = 718.3737
				xmax = 718.4637
				text = "to"
			intervals [2566]:
				xmin = 718.4637
				xmax = 718.6037
				text = "law"
			intervals [2567]:
				xmin = 718.6037
				xmax = 718.8637
				text = "school"
			intervals [2568]:
				xmin = 718.8637
				xmax = 718.9837
				text = ""
			intervals [2569]:
				xmin = 718.9837
				xmax = 719.2137
				text = "still"
			intervals [2570]:
				xmin = 719.2137
				xmax = 719.3737
				text = "wanna"
			intervals [2571]:
				xmin = 719.3737
				xmax = 719.4437
				text = "go"
			intervals [2572]:
				xmin = 719.4437
				xmax = 719.5437
				text = "to"
			intervals [2573]:
				xmin = 719.5437
				xmax = 719.6837
				text = "law"
			intervals [2574]:
				xmin = 719.6837
				xmax = 720.0537
				text = "school"
			intervals [2575]:
				xmin = 720.0537
				xmax = 720.4978
				text = ""
			intervals [2576]:
				xmin = 720.4978
				xmax = 720.8678
				text = "but"
			intervals [2577]:
				xmin = 720.8678
				xmax = 720.9078
				text = ""
			intervals [2578]:
				xmin = 720.9078
				xmax = 721.2278
				text = "i"
			intervals [2579]:
				xmin = 721.2278
				xmax = 721.3278
				text = "d"
			intervals [2580]:
				xmin = 721.3278
				xmax = 721.3578
				text = ""
			intervals [2581]:
				xmin = 721.3578
				xmax = 721.7878
				text = "attended"
			intervals [2582]:
				xmin = 721.7878
				xmax = 722.1178
				text = "uh"
			intervals [2583]:
				xmin = 722.1178
				xmax = 722.4096
				text = ""
			intervals [2584]:
				xmin = 722.4096
				xmax = 722.6596
				text = "law"
			intervals [2585]:
				xmin = 722.6596
				xmax = 723.0396
				text = "program"
			intervals [2586]:
				xmin = 723.0396
				xmax = 723.3096
				text = "through"
			intervals [2587]:
				xmin = 723.3096
				xmax = 723.6996
				text = "george"
			intervals [2588]:
				xmin = 723.6996
				xmax = 723.7296
				text = ""
			intervals [2589]:
				xmin = 723.7296
				xmax = 724.1996
				text = "mason"
			intervals [2590]:
				xmin = 724.1996
				xmax = 724.3669
				text = ""
			intervals [2591]:
				xmin = 724.3669
				xmax = 724.6269
				text = "while"
			intervals [2592]:
				xmin = 724.6269
				xmax = 724.6669
				text = "i"
			intervals [2593]:
				xmin = 724.6669
				xmax = 724.8469
				text = "was"
			intervals [2594]:
				xmin = 724.8469
				xmax = 725.0569
				text = "living"
			intervals [2595]:
				xmin = 725.0569
				xmax = 725.1869
				text = "in"
			intervals [2596]:
				xmin = 725.1869
				xmax = 725.3269
				text = ""
			intervals [2597]:
				xmin = 725.3269
				xmax = 725.8569
				text = "woodbridge"
			intervals [2598]:
				xmin = 725.8569
				xmax = 726.1015
				text = ""
			intervals [2599]:
				xmin = 726.1015
				xmax = 726.3315
				text = "um"
			intervals [2600]:
				xmin = 726.3315
				xmax = 726.6115
				text = "because"
			intervals [2601]:
				xmin = 726.6115
				xmax = 726.6415
				text = ""
			intervals [2602]:
				xmin = 726.6415
				xmax = 726.9815
				text = "caroline"
			intervals [2603]:
				xmin = 726.9815
				xmax = 727.2415
				text = "county"
			intervals [2604]:
				xmin = 727.2415
				xmax = 727.3515
				text = "is"
			intervals [2605]:
				xmin = 727.3515
				xmax = 727.6115
				text = "in"
			intervals [2606]:
				xmin = 727.6115
				xmax = 727.7015
				text = ""
			intervals [2607]:
				xmin = 727.7015
				xmax = 728.1115
				text = "farmville"
			intervals [2608]:
				xmin = 728.1115
				xmax = 728.2415
				text = ""
			intervals [2609]:
				xmin = 728.2415
				xmax = 728.4015
				text = "not"
			intervals [2610]:
				xmin = 728.4015
				xmax = 728.7415
				text = "farmville"
			intervals [2611]:
				xmin = 728.7415
				xmax = 729.0815
				text = "um"
			intervals [2612]:
				xmin = 729.0815
				xmax = 729.6715
				text = ""
			intervals [2613]:
				xmin = 729.6715
				xmax = 729.8115
				text = "<unk>"
			intervals [2614]:
				xmin = 729.8115
				xmax = 730.0192
				text = ""
			intervals [2615]:
				xmin = 730.0192
				xmax = 730.3592
				text = "caroline"
			intervals [2616]:
				xmin = 730.3592
				xmax = 730.5892
				text = "county"
			intervals [2617]:
				xmin = 730.5892
				xmax = 730.9192
				text = "virginia"
			intervals [2618]:
				xmin = 730.9192
				xmax = 731.0292
				text = "that"
			intervals [2619]:
				xmin = 731.0292
				xmax = 731.0692
				text = "s"
			intervals [2620]:
				xmin = 731.0692
				xmax = 731.2292
				text = "down"
			intervals [2621]:
				xmin = 731.2292
				xmax = 731.3292
				text = "by"
			intervals [2622]:
				xmin = 731.3292
				xmax = 731.4692
				text = "king"
			intervals [2623]:
				xmin = 731.4692
				xmax = 731.4992
				text = ""
			intervals [2624]:
				xmin = 731.4992
				xmax = 731.5692
				text = "s"
			intervals [2625]:
				xmin = 731.5692
				xmax = 731.8792
				text = "dominion"
			intervals [2626]:
				xmin = 731.8792
				xmax = 732.246
				text = ""
			intervals [2627]:
				xmin = 732.246
				xmax = 732.346
				text = "so"
			intervals [2628]:
				xmin = 732.346
				xmax = 732.456
				text = "when"
			intervals [2629]:
				xmin = 732.456
				xmax = 732.506
				text = "i"
			intervals [2630]:
				xmin = 732.506
				xmax = 732.596
				text = "was"
			intervals [2631]:
				xmin = 732.596
				xmax = 732.766
				text = "still"
			intervals [2632]:
				xmin = 732.766
				xmax = 732.906
				text = "up"
			intervals [2633]:
				xmin = 732.906
				xmax = 732.936
				text = ""
			intervals [2634]:
				xmin = 732.936
				xmax = 733.346
				text = "here"
			intervals [2635]:
				xmin = 733.346
				xmax = 733.5889
				text = ""
			intervals [2636]:
				xmin = 733.5889
				xmax = 733.7189
				text = "i"
			intervals [2637]:
				xmin = 733.7189
				xmax = 733.8689
				text = "went"
			intervals [2638]:
				xmin = 733.8689
				xmax = 733.9589
				text = "through"
			intervals [2639]:
				xmin = 733.9589
				xmax = 734.1189
				text = "that"
			intervals [2640]:
				xmin = 734.1189
				xmax = 734.6589
				text = "program"
			intervals [2641]:
				xmin = 734.6589
				xmax = 735.0531
				text = ""
			intervals [2642]:
				xmin = 735.0531
				xmax = 735.4931
				text = "um"
			intervals [2643]:
				xmin = 735.4931
				xmax = 735.9251
				text = ""
			intervals [2644]:
				xmin = 735.9251
				xmax = 736.1251
				text = "all"
			intervals [2645]:
				xmin = 736.1251
				xmax = 736.3251
				text = "three"
			intervals [2646]:
				xmin = 736.3251
				xmax = 736.6751
				text = "years"
			intervals [2647]:
				xmin = 736.6751
				xmax = 736.9964
				text = ""
			intervals [2648]:
				xmin = 736.9964
				xmax = 737.4864
				text = "and"
			intervals [2649]:
				xmin = 737.4864
				xmax = 737.9664
				text = "basically"
			intervals [2650]:
				xmin = 737.9664
				xmax = 738.0864
				text = "i'm"
			intervals [2651]:
				xmin = 738.0864
				xmax = 738.2364
				text = "like"
			intervals [2652]:
				xmin = 738.2364
				xmax = 738.4564
				text = "okay"
			intervals [2653]:
				xmin = 738.4564
				xmax = 738.5664
				text = "yeah"
			intervals [2654]:
				xmin = 738.5664
				xmax = 738.6264
				text = "i"
			intervals [2655]:
				xmin = 738.6264
				xmax = 738.9364
				text = "definitely"
			intervals [2656]:
				xmin = 738.9364
				xmax = 739.0964
				text = "still"
			intervals [2657]:
				xmin = 739.0964
				xmax = 739.2364
				text = "wanna"
			intervals [2658]:
				xmin = 739.2364
				xmax = 739.3564
				text = "be"
			intervals [2659]:
				xmin = 739.3564
				xmax = 739.4264
				text = "a"
			intervals [2660]:
				xmin = 739.4264
				xmax = 739.6964
				text = "lawyer"
			intervals [2661]:
				xmin = 739.6964
				xmax = 740.2091
				text = ""
			intervals [2662]:
				xmin = 740.2091
				xmax = 740.5191
				text = "so"
			intervals [2663]:
				xmin = 740.5191
				xmax = 740.6691
				text = "when"
			intervals [2664]:
				xmin = 740.6691
				xmax = 740.7591
				text = "i"
			intervals [2665]:
				xmin = 740.7591
				xmax = 740.8691
				text = "was"
			intervals [2666]:
				xmin = 740.8691
				xmax = 740.8991
				text = ""
			intervals [2667]:
				xmin = 740.8991
				xmax = 741.1591
				text = "at"
			intervals [2668]:
				xmin = 741.1591
				xmax = 741.4142
				text = ""
			intervals [2669]:
				xmin = 741.4142
				xmax = 741.8742
				text = "rdx"
			intervals [2670]:
				xmin = 741.8742
				xmax = 741.9842
				text = "high"
			intervals [2671]:
				xmin = 741.9842
				xmax = 742.2442
				text = "school"
			intervals [2672]:
				xmin = 742.2442
				xmax = 742.3142
				text = "i"
			intervals [2673]:
				xmin = 742.3142
				xmax = 742.4642
				text = "went"
			intervals [2674]:
				xmin = 742.4642
				xmax = 742.5742
				text = "to"
			intervals [2675]:
				xmin = 742.5742
				xmax = 743.0442
				text = "another"
			intervals [2676]:
				xmin = 743.0442
				xmax = 743.1596
				text = ""
			intervals [2677]:
				xmin = 743.1596
				xmax = 743.4396
				text = "law"
			intervals [2678]:
				xmin = 743.4396
				xmax = 743.9296
				text = "program"
			intervals [2679]:
				xmin = 743.9296
				xmax = 744.3596
				text = "for"
			intervals [2680]:
				xmin = 744.3596
				xmax = 744.3896
				text = ""
			intervals [2681]:
				xmin = 744.3896
				xmax = 744.6696
				text = "uh"
			intervals [2682]:
				xmin = 744.6696
				xmax = 745.1387
				text = ""
			intervals [2683]:
				xmin = 745.1387
				xmax = 745.1787
				text = "i"
			intervals [2684]:
				xmin = 745.1787
				xmax = 745.3687
				text = "wanna"
			intervals [2685]:
				xmin = 745.3687
				xmax = 745.5987
				text = "say"
			intervals [2686]:
				xmin = 745.5987
				xmax = 745.8887
				text = "two"
			intervals [2687]:
				xmin = 745.8887
				xmax = 746.2587
				text = "weeks"
			intervals [2688]:
				xmin = 746.2587
				xmax = 746.2887
				text = ""
			intervals [2689]:
				xmin = 746.2887
				xmax = 746.4187
				text = "in"
			intervals [2690]:
				xmin = 746.4187
				xmax = 746.9687
				text = "louisiana"
			intervals [2691]:
				xmin = 746.9687
				xmax = 747.580
				text = ""
			intervals [2692]:
				xmin = 747.580
				xmax = 747.840
				text = "um"
			intervals [2693]:
				xmin = 747.840
				xmax = 747.960
				text = "and"
			intervals [2694]:
				xmin = 747.960
				xmax = 748.150
				text = "that"
			intervals [2695]:
				xmin = 748.150
				xmax = 748.420
				text = "was"
			intervals [2696]:
				xmin = 748.420
				xmax = 748.5927
				text = ""
			intervals [2697]:
				xmin = 748.5927
				xmax = 749.1827
				text = "intense"
			intervals [2698]:
				xmin = 749.1827
				xmax = 749.2127
				text = ""
			intervals [2699]:
				xmin = 749.2127
				xmax = 749.7227
				text = "program"
			intervals [2700]:
				xmin = 749.7227
				xmax = 749.8927
				text = "where"
			intervals [2701]:
				xmin = 749.8927
				xmax = 750.0927
				text = "we"
			intervals [2702]:
				xmin = 750.0927
				xmax = 750.3827
				text = "actually"
			intervals [2703]:
				xmin = 750.3827
				xmax = 750.5327
				text = "did"
			intervals [2704]:
				xmin = 750.5327
				xmax = 750.9027
				text = "mock"
			intervals [2705]:
				xmin = 750.9027
				xmax = 751.1433
				text = ""
			intervals [2706]:
				xmin = 751.1433
				xmax = 751.3433
				text = "inter"
			intervals [2707]:
				xmin = 751.3433
				xmax = 751.5333
				text = "uh"
			intervals [2708]:
				xmin = 751.5333
				xmax = 751.5633
				text = ""
			intervals [2709]:
				xmin = 751.5633
				xmax = 752.2833
				text = "interviews"
			intervals [2710]:
				xmin = 752.2833
				xmax = 752.3133
				text = ""
			intervals [2711]:
				xmin = 752.3133
				xmax = 752.7433
				text = "mock"
			intervals [2712]:
				xmin = 752.7433
				xmax = 753.2233
				text = "trial"
			intervals [2713]:
				xmin = 753.2233
				xmax = 753.2533
				text = ""
			intervals [2714]:
				xmin = 753.2533
				xmax = 753.6533
				text = "everything"
			intervals [2715]:
				xmin = 753.6533
				xmax = 754.1935
				text = ""
			intervals [2716]:
				xmin = 754.1935
				xmax = 754.3635
				text = "and"
			intervals [2717]:
				xmin = 754.3635
				xmax = 754.4835
				text = "i"
			intervals [2718]:
				xmin = 754.4835
				xmax = 754.7235
				text = "loved"
			intervals [2719]:
				xmin = 754.7235
				xmax = 754.8535
				text = "it"
			intervals [2720]:
				xmin = 754.8535
				xmax = 755.099
				text = ""
			intervals [2721]:
				xmin = 755.099
				xmax = 755.419
				text = "loved"
			intervals [2722]:
				xmin = 755.419
				xmax = 755.539
				text = "all"
			intervals [2723]:
				xmin = 755.539
				xmax = 755.629
				text = "the"
			intervals [2724]:
				xmin = 755.629
				xmax = 755.899
				text = "learning"
			intervals [2725]:
				xmin = 755.899
				xmax = 756.3999
				text = ""
			intervals [2726]:
				xmin = 756.3999
				xmax = 756.7599
				text = "um"
			intervals [2727]:
				xmin = 756.7599
				xmax = 757.4817
				text = ""
			intervals [2728]:
				xmin = 757.4817
				xmax = 757.6317
				text = "so"
			intervals [2729]:
				xmin = 757.6317
				xmax = 757.6917
				text = "i"
			intervals [2730]:
				xmin = 757.6917
				xmax = 758.0317
				text = "applied"
			intervals [2731]:
				xmin = 758.0317
				xmax = 758.1217
				text = "to"
			intervals [2732]:
				xmin = 758.1217
				xmax = 758.2317
				text = "go"
			intervals [2733]:
				xmin = 758.2317
				xmax = 758.3017
				text = "to"
			intervals [2734]:
				xmin = 758.3017
				xmax = 758.5417
				text = "george"
			intervals [2735]:
				xmin = 758.5417
				xmax = 758.9317
				text = "mason"
			intervals [2736]:
				xmin = 758.9317
				xmax = 759.1171
				text = ""
			intervals [2737]:
				xmin = 759.1171
				xmax = 759.1771
				text = "i"
			intervals [2738]:
				xmin = 759.1771
				xmax = 759.3571
				text = "got"
			intervals [2739]:
				xmin = 759.3571
				xmax = 759.5671
				text = "into"
			intervals [2740]:
				xmin = 759.5671
				xmax = 759.8371
				text = "george"
			intervals [2741]:
				xmin = 759.8371
				xmax = 760.2371
				text = "mason"
			intervals [2742]:
				xmin = 760.2371
				xmax = 760.5368
				text = ""
			intervals [2743]:
				xmin = 760.5368
				xmax = 760.7468
				text = "uh"
			intervals [2744]:
				xmin = 760.7468
				xmax = 761.1468
				text = "but"
			intervals [2745]:
				xmin = 761.1468
				xmax = 761.7611
				text = ""
			intervals [2746]:
				xmin = 761.7611
				xmax = 762.2011
				text = "the"
			intervals [2747]:
				xmin = 762.2011
				xmax = 762.9221
				text = ""
			intervals [2748]:
				xmin = 762.9221
				xmax = 763.5221
				text = "rdx"
			intervals [2749]:
				xmin = 763.5221
				xmax = 763.6921
				text = "my"
			intervals [2750]:
				xmin = 763.6921
				xmax = 764.1321
				text = "girlfriend"
			intervals [2751]:
				xmin = 764.1321
				xmax = 764.1921
				text = "at"
			intervals [2752]:
				xmin = 764.1921
				xmax = 764.2521
				text = "the"
			intervals [2753]:
				xmin = 764.2521
				xmax = 764.5021
				text = "time"
			intervals [2754]:
				xmin = 764.5021
				xmax = 764.8852
				text = ""
			intervals [2755]:
				xmin = 764.8852
				xmax = 765.0352
				text = "did"
			intervals [2756]:
				xmin = 765.0352
				xmax = 765.2252
				text = "not"
			intervals [2757]:
				xmin = 765.2252
				xmax = 765.3452
				text = "get"
			intervals [2758]:
				xmin = 765.3452
				xmax = 765.5552
				text = "into"
			intervals [2759]:
				xmin = 765.5552
				xmax = 765.7952
				text = "george"
			intervals [2760]:
				xmin = 765.7952
				xmax = 766.1152
				text = "mason"
			intervals [2761]:
				xmin = 766.1152
				xmax = 766.5674
				text = ""
			intervals [2762]:
				xmin = 766.5674
				xmax = 766.7474
				text = "she"
			intervals [2763]:
				xmin = 766.7474
				xmax = 766.9174
				text = "got"
			intervals [2764]:
				xmin = 766.9174
				xmax = 767.0974
				text = "into"
			intervals [2765]:
				xmin = 767.0974
				xmax = 767.4374
				text = "virginia"
			intervals [2766]:
				xmin = 767.4374
				xmax = 767.7674
				text = "state"
			intervals [2767]:
				xmin = 767.7674
				xmax = 767.9574
				text = "which"
			intervals [2768]:
				xmin = 767.9574
				xmax = 768.0074
				text = "i"
			intervals [2769]:
				xmin = 768.0074
				xmax = 768.1274
				text = "got"
			intervals [2770]:
				xmin = 768.1274
				xmax = 768.2474
				text = "into"
			intervals [2771]:
				xmin = 768.2474
				xmax = 768.5474
				text = "virginia"
			intervals [2772]:
				xmin = 768.5474
				xmax = 768.7174
				text = "state"
			intervals [2773]:
				xmin = 768.7174
				xmax = 768.9074
				text = "as"
			intervals [2774]:
				xmin = 768.9074
				xmax = 769.1974
				text = "well"
			intervals [2775]:
				xmin = 769.1974
				xmax = 769.6169
				text = ""
			intervals [2776]:
				xmin = 769.6169
				xmax = 769.8869
				text = "and"
			intervals [2777]:
				xmin = 769.8869
				xmax = 770.0369
				text = "she"
			intervals [2778]:
				xmin = 770.0369
				xmax = 770.1369
				text = "was"
			intervals [2779]:
				xmin = 770.1369
				xmax = 770.5569
				text = "interested"
			intervals [2780]:
				xmin = 770.5569
				xmax = 770.6569
				text = "in"
			intervals [2781]:
				xmin = 770.6569
				xmax = 771.0369
				text = "rdx"
			intervals [2782]:
				xmin = 771.0369
				xmax = 771.1769
				text = "for"
			intervals [2783]:
				xmin = 771.1769
				xmax = 771.3369
				text = "some"
			intervals [2784]:
				xmin = 771.3369
				xmax = 771.6169
				text = "reason"
			intervals [2785]:
				xmin = 771.6169
				xmax = 771.6669
				text = "i"
			intervals [2786]:
				xmin = 771.6669
				xmax = 771.8169
				text = "didn't"
			intervals [2787]:
				xmin = 771.8169
				xmax = 771.8469
				text = ""
			intervals [2788]:
				xmin = 771.8469
				xmax = 771.9969
				text = "know"
			intervals [2789]:
				xmin = 771.9969
				xmax = 772.2469
				text = "why"
			intervals [2790]:
				xmin = 772.2469
				xmax = 772.8099
				text = ""
			intervals [2791]:
				xmin = 772.8099
				xmax = 773.0499
				text = "so"
			intervals [2792]:
				xmin = 773.0499
				xmax = 773.1899
				text = "we"
			intervals [2793]:
				xmin = 773.1899
				xmax = 773.3799
				text = "all"
			intervals [2794]:
				xmin = 773.3799
				xmax = 773.5299
				text = "take"
			intervals [2795]:
				xmin = 773.5299
				xmax = 773.5599
				text = "a"
			intervals [2796]:
				xmin = 773.5599
				xmax = 773.7699
				text = "trip"
			intervals [2797]:
				xmin = 773.7699
				xmax = 773.8999
				text = "down"
			intervals [2798]:
				xmin = 773.8999
				xmax = 774.0099
				text = "to"
			intervals [2799]:
				xmin = 774.0099
				xmax = 774.2999
				text = "rdx"
			intervals [2800]:
				xmin = 774.2999
				xmax = 774.4299
				text = "with"
			intervals [2801]:
				xmin = 774.4299
				xmax = 774.6099
				text = "two"
			intervals [2802]:
				xmin = 774.6099
				xmax = 774.8099
				text = "other"
			intervals [2803]:
				xmin = 774.8099
				xmax = 775.2599
				text = "friends"
			intervals [2804]:
				xmin = 775.2599
				xmax = 775.3418
				text = ""
			intervals [2805]:
				xmin = 775.3418
				xmax = 775.6018
				text = "and"
			intervals [2806]:
				xmin = 775.6018
				xmax = 775.8018
				text = "we"
			intervals [2807]:
				xmin = 775.8018
				xmax = 776.0718
				text = "fall"
			intervals [2808]:
				xmin = 776.0718
				xmax = 776.1418
				text = "in"
			intervals [2809]:
				xmin = 776.1418
				xmax = 776.3818
				text = "love"
			intervals [2810]:
				xmin = 776.3818
				xmax = 776.4937
				text = ""
			intervals [2811]:
				xmin = 776.4937
				xmax = 776.6437
				text = "with"
			intervals [2812]:
				xmin = 776.6437
				xmax = 776.9937
				text = "rdx"
			intervals [2813]:
				xmin = 776.9937
				xmax = 777.0837
				text = "s"
			intervals [2814]:
				xmin = 777.0837
				xmax = 777.4537
				text = "campus"
			intervals [2815]:
				xmin = 777.4537
				xmax = 777.5837
				text = "like"
			intervals [2816]:
				xmin = 777.5837
				xmax = 777.6937
				text = "it"
			intervals [2817]:
				xmin = 777.6937
				xmax = 777.7637
				text = "s"
			intervals [2818]:
				xmin = 777.7637
				xmax = 777.7937
				text = ""
			intervals [2819]:
				xmin = 777.7937
				xmax = 778.2737
				text = "beautiful"
			intervals [2820]:
				xmin = 778.2737
				xmax = 778.6653
				text = ""
			intervals [2821]:
				xmin = 778.6653
				xmax = 778.9553
				text = "george"
			intervals [2822]:
				xmin = 778.9553
				xmax = 779.2853
				text = "mason"
			intervals [2823]:
				xmin = 779.2853
				xmax = 779.4253
				text = "is"
			intervals [2824]:
				xmin = 779.4253
				xmax = 779.5453
				text = "a"
			intervals [2825]:
				xmin = 779.5453
				xmax = 779.7353
				text = "good"
			intervals [2826]:
				xmin = 779.7353
				xmax = 780.2053
				text = "school"
			intervals [2827]:
				xmin = 780.2053
				xmax = 780.9249
				text = ""
			intervals [2828]:
				xmin = 780.9249
				xmax = 781.5549
				text = "educational"
			intervals [2829]:
				xmin = 781.5549
				xmax = 781.9049
				text = "wise"
			intervals [2830]:
				xmin = 781.9049
				xmax = 782.0149
				text = "but"
			intervals [2831]:
				xmin = 782.0149
				xmax = 782.1349
				text = "it"
			intervals [2832]:
				xmin = 782.1349
				xmax = 782.2049
				text = "s"
			intervals [2833]:
				xmin = 782.2049
				xmax = 782.3849
				text = "not"
			intervals [2834]:
				xmin = 782.3849
				xmax = 782.4249
				text = ""
			intervals [2835]:
				xmin = 782.4249
				xmax = 782.8349
				text = "beautiful"
			intervals [2836]:
				xmin = 782.8349
				xmax = 783.4055
				text = ""
			intervals [2837]:
				xmin = 783.4055
				xmax = 783.5855
				text = "it"
			intervals [2838]:
				xmin = 783.5855
				xmax = 783.8055
				text = "s"
			intervals [2839]:
				xmin = 783.8055
				xmax = 784.081
				text = ""
			intervals [2840]:
				xmin = 784.081
				xmax = 784.201
				text = "you"
			intervals [2841]:
				xmin = 784.201
				xmax = 784.291
				text = "can"
			intervals [2842]:
				xmin = 784.291
				xmax = 784.411
				text = "get"
			intervals [2843]:
				xmin = 784.411
				xmax = 784.471
				text = ""
			intervals [2844]:
				xmin = 784.471
				xmax = 784.841
				text = "lost"
			intervals [2845]:
				xmin = 784.841
				xmax = 785.051
				text = "there"
			intervals [2846]:
				xmin = 785.051
				xmax = 785.5306
				text = ""
			intervals [2847]:
				xmin = 785.5306
				xmax = 785.7906
				text = "whereas"
			intervals [2848]:
				xmin = 785.7906
				xmax = 785.8906
				text = "we"
			intervals [2849]:
				xmin = 785.8906
				xmax = 786.0806
				text = "went"
			intervals [2850]:
				xmin = 786.0806
				xmax = 786.4806
				text = "to"
			intervals [2851]:
				xmin = 786.4806
				xmax = 786.9921
				text = ""
			intervals [2852]:
				xmin = 786.9921
				xmax = 787.3221
				text = "rdx"
			intervals [2853]:
				xmin = 787.3221
				xmax = 787.9021
				text = "university"
			intervals [2854]:
				xmin = 787.9021
				xmax = 787.9921
				text = "we"
			intervals [2855]:
				xmin = 787.9921
				xmax = 788.1021
				text = "were"
			intervals [2856]:
				xmin = 788.1021
				xmax = 788.4321
				text = "greeted"
			intervals [2857]:
				xmin = 788.4321
				xmax = 788.5121
				text = "as"
			intervals [2858]:
				xmin = 788.5121
				xmax = 788.6721
				text = "soon"
			intervals [2859]:
				xmin = 788.6721
				xmax = 788.7821
				text = "as"
			intervals [2860]:
				xmin = 788.7821
				xmax = 788.8621
				text = "we"
			intervals [2861]:
				xmin = 788.8621
				xmax = 788.9021
				text = ""
			intervals [2862]:
				xmin = 788.9021
				xmax = 789.1921
				text = "got"
			intervals [2863]:
				xmin = 789.1921
				xmax = 789.4821
				text = "there"
			intervals [2864]:
				xmin = 789.4821
				xmax = 789.5721
				text = "the"
			intervals [2865]:
				xmin = 789.5721
				xmax = 789.8821
				text = "black"
			intervals [2866]:
				xmin = 789.8821
				xmax = 790.1821
				text = "students"
			intervals [2867]:
				xmin = 790.1821
				xmax = 790.2521
				text = "are"
			intervals [2868]:
				xmin = 790.2521
				xmax = 790.5521
				text = "running"
			intervals [2869]:
				xmin = 790.5521
				xmax = 790.7021
				text = "up"
			intervals [2870]:
				xmin = 790.7021
				xmax = 790.8421
				text = "to"
			intervals [2871]:
				xmin = 790.8421
				xmax = 791.0421
				text = "us"
			intervals [2872]:
				xmin = 791.0421
				xmax = 791.4221
				text = "saying"
			intervals [2873]:
				xmin = 791.4221
				xmax = 791.4921
				text = "oh"
			intervals [2874]:
				xmin = 791.4921
				xmax = 791.6821
				text = "my"
			intervals [2875]:
				xmin = 791.6821
				xmax = 792.1321
				text = "gosh"
			intervals [2876]:
				xmin = 792.1321
				xmax = 792.2621
				text = "like"
			intervals [2877]:
				xmin = 792.2621
				xmax = 792.3521
				text = "you're"
			intervals [2878]:
				xmin = 792.3521
				xmax = 792.5321
				text = "gonna"
			intervals [2879]:
				xmin = 792.5321
				xmax = 792.7521
				text = "love"
			intervals [2880]:
				xmin = 792.7521
				xmax = 792.8221
				text = "it"
			intervals [2881]:
				xmin = 792.8221
				xmax = 793.1321
				text = "here"
			intervals [2882]:
				xmin = 793.1321
				xmax = 793.7242
				text = ""
			intervals [2883]:
				xmin = 793.7242
				xmax = 793.8642
				text = "they"
			intervals [2884]:
				xmin = 793.8642
				xmax = 794.0542
				text = "gave"
			intervals [2885]:
				xmin = 794.0542
				xmax = 794.2142
				text = "us"
			intervals [2886]:
				xmin = 794.2142
				xmax = 794.2742
				text = ""
			intervals [2887]:
				xmin = 794.2742
				xmax = 794.7342
				text = "dinner"
			intervals [2888]:
				xmin = 794.7342
				xmax = 794.7842
				text = ""
			intervals [2889]:
				xmin = 794.7842
				xmax = 794.9642
				text = "fed"
			intervals [2890]:
				xmin = 794.9642
				xmax = 795.1342
				text = "my"
			intervals [2891]:
				xmin = 795.1342
				xmax = 795.7742
				text = "mom"
			intervals [2892]:
				xmin = 795.7742
				xmax = 796.009
				text = ""
			intervals [2893]:
				xmin = 796.009
				xmax = 796.209
				text = "fed"
			intervals [2894]:
				xmin = 796.209
				xmax = 796.369
				text = "my"
			intervals [2895]:
				xmin = 796.369
				xmax = 796.539
				text = "little"
			intervals [2896]:
				xmin = 796.539
				xmax = 796.809
				text = "brother"
			intervals [2897]:
				xmin = 796.809
				xmax = 796.909
				text = "and"
			intervals [2898]:
				xmin = 796.909
				xmax = 796.969
				text = "at"
			intervals [2899]:
				xmin = 796.969
				xmax = 797.049
				text = "the"
			intervals [2900]:
				xmin = 797.049
				xmax = 797.399
				text = "time"
			intervals [2901]:
				xmin = 797.399
				xmax = 797.719
				text = "rdx"
			intervals [2902]:
				xmin = 797.719
				xmax = 797.949
				text = "was"
			intervals [2903]:
				xmin = 797.949
				xmax = 797.979
				text = ""
			intervals [2904]:
				xmin = 797.979
				xmax = 798.279
				text = "about"
			intervals [2905]:
				xmin = 798.279
				xmax = 798.4232
				text = ""
			intervals [2906]:
				xmin = 798.4232
				xmax = 798.6632
				text = "ten"
			intervals [2907]:
				xmin = 798.6632
				xmax = 798.7232
				text = "i"
			intervals [2908]:
				xmin = 798.7232
				xmax = 798.9132
				text = "wanna"
			intervals [2909]:
				xmin = 798.9132
				xmax = 799.1132
				text = "say"
			intervals [2910]:
				xmin = 799.1132
				xmax = 799.6822
				text = ""
			intervals [2911]:
				xmin = 799.6822
				xmax = 799.8922
				text = "let"
			intervals [2912]:
				xmin = 799.8922
				xmax = 799.9322
				text = ""
			intervals [2913]:
				xmin = 799.9322
				xmax = 800.4222
				text = "rdx"
			intervals [2914]:
				xmin = 800.4222
				xmax = 800.4522
				text = ""
			intervals [2915]:
				xmin = 800.4522
				xmax = 800.5522
				text = "go"
			intervals [2916]:
				xmin = 800.5522
				xmax = 800.7022
				text = "on"
			intervals [2917]:
				xmin = 800.7022
				xmax = 800.8522
				text = "his"
			intervals [2918]:
				xmin = 800.8522
				xmax = 801.0122
				text = "own"
			intervals [2919]:
				xmin = 801.0122
				xmax = 801.2122
				text = "little"
			intervals [2920]:
				xmin = 801.2122
				xmax = 801.4922
				text = "tour"
			intervals [2921]:
				xmin = 801.4922
				xmax = 801.5822
				text = "and"
			intervals [2922]:
				xmin = 801.5822
				xmax = 801.7222
				text = "i'm"
			intervals [2923]:
				xmin = 801.7222
				xmax = 802.1022
				text = "like"
			intervals [2924]:
				xmin = 802.1022
				xmax = 802.2954
				text = ""
			intervals [2925]:
				xmin = 802.2954
				xmax = 802.4954
				text = "this"
			intervals [2926]:
				xmin = 802.4954
				xmax = 802.6054
				text = "is"
			intervals [2927]:
				xmin = 802.6054
				xmax = 802.8954
				text = "home"
			intervals [2928]:
				xmin = 802.8954
				xmax = 802.9254
				text = ""
			intervals [2929]:
				xmin = 802.9254
				xmax = 803.1254
				text = "this"
			intervals [2930]:
				xmin = 803.1254
				xmax = 803.2254
				text = "is"
			intervals [2931]:
				xmin = 803.2254
				xmax = 803.6254
				text = "family"
			intervals [2932]:
				xmin = 803.6254
				xmax = 804.1621
				text = ""
			intervals [2933]:
				xmin = 804.1621
				xmax = 804.2821
				text = "and"
			intervals [2934]:
				xmin = 804.2821
				xmax = 804.4321
				text = "like"
			intervals [2935]:
				xmin = 804.4321
				xmax = 804.5921
				text = "we're"
			intervals [2936]:
				xmin = 804.5921
				xmax = 804.8721
				text = "really"
			intervals [2937]:
				xmin = 804.8721
				xmax = 805.1521
				text = "big"
			intervals [2938]:
				xmin = 805.1521
				xmax = 805.3021
				text = "on"
			intervals [2939]:
				xmin = 805.3021
				xmax = 805.7721
				text = "family"
			intervals [2940]:
				xmin = 805.7721
				xmax = 805.8547
				text = ""
			intervals [2941]:
				xmin = 805.8547
				xmax = 806.1647
				text = "whereas"
			intervals [2942]:
				xmin = 806.1647
				xmax = 806.2747
				text = "when"
			intervals [2943]:
				xmin = 806.2747
				xmax = 806.3247
				text = "i"
			intervals [2944]:
				xmin = 806.3247
				xmax = 806.4547
				text = "went"
			intervals [2945]:
				xmin = 806.4547
				xmax = 806.5547
				text = "to"
			intervals [2946]:
				xmin = 806.5547
				xmax = 806.8647
				text = "george"
			intervals [2947]:
				xmin = 806.8647
				xmax = 807.3147
				text = "mason"
			intervals [2948]:
				xmin = 807.3147
				xmax = 807.8784
				text = ""
			intervals [2949]:
				xmin = 807.8784
				xmax = 808.1084
				text = "i'm"
			intervals [2950]:
				xmin = 808.1084
				xmax = 808.2284
				text = "at"
			intervals [2951]:
				xmin = 808.2284
				xmax = 808.3084
				text = "the"
			intervals [2952]:
				xmin = 808.3084
				xmax = 808.3484
				text = ""
			intervals [2953]:
				xmin = 808.3484
				xmax = 808.6284
				text = "back"
			intervals [2954]:
				xmin = 808.6284
				xmax = 808.7084
				text = "of"
			intervals [2955]:
				xmin = 808.7084
				xmax = 808.7984
				text = "the"
			intervals [2956]:
				xmin = 808.7984
				xmax = 809.0084
				text = "tour"
			intervals [2957]:
				xmin = 809.0084
				xmax = 809.3584
				text = "crowd"
			intervals [2958]:
				xmin = 809.3584
				xmax = 809.7084
				text = "like"
			intervals [2959]:
				xmin = 809.7084
				xmax = 810.1561
				text = ""
			intervals [2960]:
				xmin = 810.1561
				xmax = 810.3961
				text = "she"
			intervals [2961]:
				xmin = 810.3961
				xmax = 810.4261
				text = ""
			intervals [2962]:
				xmin = 810.4261
				xmax = 810.6261
				text = "if"
			intervals [2963]:
				xmin = 810.6261
				xmax = 810.6861
				text = "i"
			intervals [2964]:
				xmin = 810.6861
				xmax = 810.8661
				text = "wanted"
			intervals [2965]:
				xmin = 810.8661
				xmax = 810.9261
				text = "to"
			intervals [2966]:
				xmin = 810.9261
				xmax = 811.0861
				text = "ask"
			intervals [2967]:
				xmin = 811.0861
				xmax = 811.1361
				text = "a"
			intervals [2968]:
				xmin = 811.1361
				xmax = 811.3661
				text = "question"
			intervals [2969]:
				xmin = 811.3661
				xmax = 811.4361
				text = "she"
			intervals [2970]:
				xmin = 811.4361
				xmax = 811.6361
				text = "couldn't"
			intervals [2971]:
				xmin = 811.6361
				xmax = 811.7361
				text = "hear"
			intervals [2972]:
				xmin = 811.7361
				xmax = 811.9261
				text = "me"
			intervals [2973]:
				xmin = 811.9261
				xmax = 812.0739
				text = ""
			intervals [2974]:
				xmin = 812.0739
				xmax = 812.5439
				text = "so"
			intervals [2975]:
				xmin = 812.5439
				xmax = 813.4494
				text = ""
			intervals [2976]:
				xmin = 813.4494
				xmax = 813.7394
				text = "whereas"
			intervals [2977]:
				xmin = 813.7394
				xmax = 813.8494
				text = "when"
			intervals [2978]:
				xmin = 813.8494
				xmax = 813.9194
				text = "i"
			intervals [2979]:
				xmin = 813.9194
				xmax = 814.1094
				text = "went"
			intervals [2980]:
				xmin = 814.1094
				xmax = 814.1394
				text = ""
			intervals [2981]:
				xmin = 814.1394
				xmax = 814.3394
				text = "into"
			intervals [2982]:
				xmin = 814.3394
				xmax = 814.3694
				text = ""
			intervals [2983]:
				xmin = 814.3694
				xmax = 814.7194
				text = "rdx"
			intervals [2984]:
				xmin = 814.7194
				xmax = 814.8694
				text = "only"
			intervals [2985]:
				xmin = 814.8694
				xmax = 815.2394
				text = "had"
			intervals [2986]:
				xmin = 815.2394
				xmax = 815.8794
				text = ""
			intervals [2987]:
				xmin = 815.8794
				xmax = 816.0694
				text = "four"
			intervals [2988]:
				xmin = 816.0694
				xmax = 816.3594
				text = "thousand"
			intervals [2989]:
				xmin = 816.3594
				xmax = 816.7694
				text = "students"
			intervals [2990]:
				xmin = 816.7694
				xmax = 816.8394
				text = "and"
			intervals [2991]:
				xmin = 816.8394
				xmax = 816.9794
				text = "that"
			intervals [2992]:
				xmin = 816.9794
				xmax = 817.3094
				text = "included"
			intervals [2993]:
				xmin = 817.3094
				xmax = 817.3894
				text = "the"
			intervals [2994]:
				xmin = 817.3894
				xmax = 817.6194
				text = "grad"
			intervals [2995]:
				xmin = 817.6194
				xmax = 817.9194
				text = "students"
			intervals [2996]:
				xmin = 817.9194
				xmax = 817.9494
				text = ""
			intervals [2997]:
				xmin = 817.9494
				xmax = 818.0194
				text = "as"
			intervals [2998]:
				xmin = 818.0194
				xmax = 818.0494
				text = ""
			intervals [2999]:
				xmin = 818.0494
				xmax = 818.2594
				text = "well"
			intervals [3000]:
				xmin = 818.2594
				xmax = 819.0111
				text = ""
			intervals [3001]:
				xmin = 819.0111
				xmax = 819.4311
				text = "so"
			intervals [3002]:
				xmin = 819.4311
				xmax = 820.017
				text = ""
			intervals [3003]:
				xmin = 820.017
				xmax = 820.107
				text = "i'm"
			intervals [3004]:
				xmin = 820.107
				xmax = 820.267
				text = "like"
			intervals [3005]:
				xmin = 820.267
				xmax = 820.457
				text = "this"
			intervals [3006]:
				xmin = 820.457
				xmax = 820.547
				text = "is"
			intervals [3007]:
				xmin = 820.547
				xmax = 820.677
				text = "home"
			intervals [3008]:
				xmin = 820.677
				xmax = 820.707
				text = ""
			intervals [3009]:
				xmin = 820.707
				xmax = 820.827
				text = "for"
			intervals [3010]:
				xmin = 820.827
				xmax = 820.947
				text = "me"
			intervals [3011]:
				xmin = 820.947
				xmax = 821.3181
				text = ""
			intervals [3012]:
				xmin = 821.3181
				xmax = 821.6081
				text = "so"
			intervals [3013]:
				xmin = 821.6081
				xmax = 822.0688
				text = ""
			intervals [3014]:
				xmin = 822.0688
				xmax = 822.4988
				text = "um"
			intervals [3015]:
				xmin = 822.4988
				xmax = 823.6589
				text = ""
			intervals [3016]:
				xmin = 823.6589
				xmax = 823.8789
				text = "said"
			intervals [3017]:
				xmin = 823.8789
				xmax = 824.1889
				text = "forget"
			intervals [3018]:
				xmin = 824.1889
				xmax = 824.4989
				text = "george"
			intervals [3019]:
				xmin = 824.4989
				xmax = 824.9389
				text = "mason"
			intervals [3020]:
				xmin = 824.9389
				xmax = 825.9017
				text = ""
			intervals [3021]:
				xmin = 825.9017
				xmax = 826.1317
				text = "even"
			intervals [3022]:
				xmin = 826.1317
				xmax = 826.2217
				text = "though"
			intervals [3023]:
				xmin = 826.2217
				xmax = 826.3317
				text = "i"
			intervals [3024]:
				xmin = 826.3317
				xmax = 826.5517
				text = "got"
			intervals [3025]:
				xmin = 826.5517
				xmax = 826.6817
				text = "in"
			intervals [3026]:
				xmin = 826.6817
				xmax = 826.7417
				text = "and"
			intervals [3027]:
				xmin = 826.7417
				xmax = 826.9117
				text = "that"
			intervals [3028]:
				xmin = 826.9117
				xmax = 826.9617
				text = "s"
			intervals [3029]:
				xmin = 826.9617
				xmax = 827.1717
				text = "where"
			intervals [3030]:
				xmin = 827.1717
				xmax = 827.3717
				text = "i"
			intervals [3031]:
				xmin = 827.3717
				xmax = 827.6817
				text = "literally"
			intervals [3032]:
				xmin = 827.6817
				xmax = 827.7117
				text = "i"
			intervals [3033]:
				xmin = 827.7117
				xmax = 827.9417
				text = "wanted"
			intervals [3034]:
				xmin = 827.9417
				xmax = 828.0817
				text = "to"
			intervals [3035]:
				xmin = 828.0817
				xmax = 828.2617
				text = "go"
			intervals [3036]:
				xmin = 828.2617
				xmax = 828.5817
				text = "from"
			intervals [3037]:
				xmin = 828.5817
				xmax = 828.8617
				text = "sixth"
			intervals [3038]:
				xmin = 828.8617
				xmax = 829.1517
				text = "grade"
			intervals [3039]:
				xmin = 829.1517
				xmax = 829.1817
				text = ""
			intervals [3040]:
				xmin = 829.1817
				xmax = 829.3617
				text = "up"
			intervals [3041]:
				xmin = 829.3617
				xmax = 829.7117
				text = "until"
			intervals [3042]:
				xmin = 829.7117
				xmax = 829.8567
				text = ""
			intervals [3043]:
				xmin = 829.8567
				xmax = 830.2067
				text = "applying"
			intervals [3044]:
				xmin = 830.2067
				xmax = 830.5821
				text = ""
			intervals [3045]:
				xmin = 830.5821
				xmax = 830.9221
				text = "but"
			intervals [3046]:
				xmin = 830.9221
				xmax = 831.3509
				text = ""
			intervals [3047]:
				xmin = 831.3509
				xmax = 831.4109
				text = "i"
			intervals [3048]:
				xmin = 831.4109
				xmax = 831.5709
				text = "haven't"
			intervals [3049]:
				xmin = 831.5709
				xmax = 831.9309
				text = "regretted"
			intervals [3050]:
				xmin = 831.9309
				xmax = 832.0309
				text = "it"
			intervals [3051]:
				xmin = 832.0309
				xmax = 832.2737
				text = ""
			intervals [3052]:
				xmin = 832.2737
				xmax = 832.4137
				text = "i"
			intervals [3053]:
				xmin = 832.4137
				xmax = 832.7037
				text = "enjoyed"
			intervals [3054]:
				xmin = 832.7037
				xmax = 833.2437
				text = "rdx"
			intervals [3055]:
				xmin = 833.2437
				xmax = 833.4837
				text = "um"
			intervals [3056]:
				xmin = 833.4837
				xmax = 833.5337
				text = ""
			intervals [3057]:
				xmin = 833.5337
				xmax = 833.6337
				text = "it"
			intervals [3058]:
				xmin = 833.6337
				xmax = 833.7037
				text = "it"
			intervals [3059]:
				xmin = 833.7037
				xmax = 833.8637
				text = "it"
			intervals [3060]:
				xmin = 833.8637
				xmax = 833.8937
				text = "s"
			intervals [3061]:
				xmin = 833.8937
				xmax = 833.9437
				text = "a"
			intervals [3062]:
				xmin = 833.9437
				xmax = 834.5637
				text = "pwi"
			intervals [3063]:
				xmin = 834.5637
				xmax = 834.7437
				text = "as"
			intervals [3064]:
				xmin = 834.7437
				xmax = 834.8337
				text = "you"
			intervals [3065]:
				xmin = 834.8337
				xmax = 835.1237
				text = "probably"
			intervals [3066]:
				xmin = 835.1237
				xmax = 835.3137
				text = "already"
			intervals [3067]:
				xmin = 835.3137
				xmax = 835.5637
				text = "know"
			intervals [3068]:
				xmin = 835.5637
				xmax = 836.1625
				text = ""
			intervals [3069]:
				xmin = 836.1625
				xmax = 836.6425
				text = "um"
			intervals [3070]:
				xmin = 836.6425
				xmax = 836.7325
				text = ""
			intervals [3071]:
				xmin = 836.7325
				xmax = 836.9125
				text = "we"
			intervals [3072]:
				xmin = 836.9125
				xmax = 837.1625
				text = "had"
			intervals [3073]:
				xmin = 837.1625
				xmax = 837.3625
				text = "our"
			intervals [3074]:
				xmin = 837.3625
				xmax = 837.7619
				text = ""
			intervals [3075]:
				xmin = 837.7619
				xmax = 838.0819
				text = "issues"
			intervals [3076]:
				xmin = 838.0819
				xmax = 838.2119
				text = "with"
			intervals [3077]:
				xmin = 838.2119
				xmax = 838.7719
				text = "racism"
			intervals [3078]:
				xmin = 838.7719
				xmax = 839.3461
				text = ""
			intervals [3079]:
				xmin = 839.3461
				xmax = 839.7661
				text = "but"
			intervals [3080]:
				xmin = 839.7661
				xmax = 840.0968
				text = ""
			intervals [3081]:
				xmin = 840.0968
				xmax = 840.1968
				text = "i"
			intervals [3082]:
				xmin = 840.1968
				xmax = 840.3668
				text = "was"
			intervals [3083]:
				xmin = 840.3668
				xmax = 840.6568
				text = "always"
			intervals [3084]:
				xmin = 840.6568
				xmax = 840.8968
				text = "raised"
			intervals [3085]:
				xmin = 840.8968
				xmax = 840.9568
				text = "to"
			intervals [3086]:
				xmin = 840.9568
				xmax = 841.1068
				text = "be"
			intervals [3087]:
				xmin = 841.1068
				xmax = 841.3968
				text = "strong"
			intervals [3088]:
				xmin = 841.3968
				xmax = 841.7368
				text = "minded"
			intervals [3089]:
				xmin = 841.7368
				xmax = 841.7668
				text = ""
			intervals [3090]:
				xmin = 841.7668
				xmax = 842.0668
				text = "and"
			intervals [3091]:
				xmin = 842.0668
				xmax = 842.6334
				text = ""
			intervals [3092]:
				xmin = 842.6334
				xmax = 842.8134
				text = "don't"
			intervals [3093]:
				xmin = 842.8134
				xmax = 843.0534
				text = "worry"
			intervals [3094]:
				xmin = 843.0534
				xmax = 843.1334
				text = ""
			intervals [3095]:
				xmin = 843.1334
				xmax = 843.3834
				text = "about"
			intervals [3096]:
				xmin = 843.3834
				xmax = 843.4834
				text = "the"
			intervals [3097]:
				xmin = 843.4834
				xmax = 843.7434
				text = "fact"
			intervals [3098]:
				xmin = 843.7434
				xmax = 843.9734
				text = "that"
			intervals [3099]:
				xmin = 843.9734
				xmax = 844.4633
				text = ""
			intervals [3100]:
				xmin = 844.4633
				xmax = 844.5333
				text = "you"
			intervals [3101]:
				xmin = 844.5333
				xmax = 844.6733
				text = "got"
			intervals [3102]:
				xmin = 844.6733
				xmax = 845.0333
				text = "racist"
			intervals [3103]:
				xmin = 845.0333
				xmax = 845.3733
				text = "people"
			intervals [3104]:
				xmin = 845.3733
				xmax = 846.0909
				text = ""
			intervals [3105]:
				xmin = 846.0909
				xmax = 846.4909
				text = "everywhere"
			intervals [3106]:
				xmin = 846.4909
				xmax = 846.7077
				text = ""
			intervals [3107]:
				xmin = 846.7077
				xmax = 846.9877
				text = "so"
			intervals [3108]:
				xmin = 846.9877
				xmax = 847.5143
				text = ""
			intervals [3109]:
				xmin = 847.5143
				xmax = 847.6043
				text = "but"
			intervals [3110]:
				xmin = 847.6043
				xmax = 847.7443
				text = "yeah"
			intervals [3111]:
				xmin = 847.7443
				xmax = 848.1243
				text = "um"
			intervals [3112]:
				xmin = 848.1243
				xmax = 851.1549
				text = ""
			intervals [3113]:
				xmin = 851.1549
				xmax = 851.2649
				text = "oh"
			intervals [3114]:
				xmin = 851.2649
				xmax = 851.3849
				text = "no"
			intervals [3115]:
				xmin = 851.3849
				xmax = 851.5549
				text = "you're"
			intervals [3116]:
				xmin = 851.5549
				xmax = 851.7549
				text = "fine"
			intervals [3117]:
				xmin = 851.7549
				xmax = 851.8049
				text = ""
			intervals [3118]:
				xmin = 851.8049
				xmax = 852.0249
				text = "you're"
			intervals [3119]:
				xmin = 852.0249
				xmax = 852.2449
				text = "fine"
			intervals [3120]:
				xmin = 852.2449
				xmax = 863.5867
				text = ""
			intervals [3121]:
				xmin = 863.5867
				xmax = 863.6167
				text = "<unk>"
			intervals [3122]:
				xmin = 863.6167
				xmax = 864.328
				text = ""
			intervals [3123]:
				xmin = 864.328
				xmax = 864.958
				text = "we"
			intervals [3124]:
				xmin = 864.958
				xmax = 865.3159
				text = ""
			intervals [3125]:
				xmin = 865.3159
				xmax = 865.4859
				text = "we"
			intervals [3126]:
				xmin = 865.4859
				xmax = 865.5459
				text = "were"
			intervals [3127]:
				xmin = 865.5459
				xmax = 865.8659
				text = "very"
			intervals [3128]:
				xmin = 865.8659
				xmax = 866.2159
				text = "close"
			intervals [3129]:
				xmin = 866.2159
				xmax = 866.4059
				text = "knit"
			intervals [3130]:
				xmin = 866.4059
				xmax = 866.4959
				text = "i"
			intervals [3131]:
				xmin = 866.4959
				xmax = 866.6259
				text = "mean"
			intervals [3132]:
				xmin = 866.6259
				xmax = 866.7559
				text = "one"
			intervals [3133]:
				xmin = 866.7559
				xmax = 866.8359
				text = "of"
			intervals [3134]:
				xmin = 866.8359
				xmax = 867.0359
				text = "those"
			intervals [3135]:
				xmin = 867.0359
				xmax = 867.2659
				text = "friends"
			intervals [3136]:
				xmin = 867.2659
				xmax = 867.3659
				text = "that"
			intervals [3137]:
				xmin = 867.3659
				xmax = 867.4659
				text = "i"
			intervals [3138]:
				xmin = 867.4659
				xmax = 867.6559
				text = "went"
			intervals [3139]:
				xmin = 867.6559
				xmax = 867.8459
				text = "with"
			intervals [3140]:
				xmin = 867.8459
				xmax = 868.0059
				text = "um"
			intervals [3141]:
				xmin = 868.0059
				xmax = 868.1159
				text = "her"
			intervals [3142]:
				xmin = 868.1159
				xmax = 868.2659
				text = "name"
			intervals [3143]:
				xmin = 868.2659
				xmax = 868.4059
				text = "was"
			intervals [3144]:
				xmin = 868.4059
				xmax = 868.8859
				text = "rdx-"
			intervals [3145]:
				xmin = 868.8859
				xmax = 869.2648
				text = ""
			intervals [3146]:
				xmin = 869.2648
				xmax = 869.5448
				text = "uh"
			intervals [3147]:
				xmin = 869.5448
				xmax = 869.8748
				text = "she"
			intervals [3148]:
				xmin = 869.8748
				xmax = 870.0748
				text = "went"
			intervals [3149]:
				xmin = 870.0748
				xmax = 870.1948
				text = "to"
			intervals [3150]:
				xmin = 870.1948
				xmax = 870.5248
				text = "rdx"
			intervals [3151]:
				xmin = 870.5248
				xmax = 870.7748
				text = "with"
			intervals [3152]:
				xmin = 870.7748
				xmax = 870.8148
				text = ""
			intervals [3153]:
				xmin = 870.8148
				xmax = 871.1448
				text = "me"
			intervals [3154]:
				xmin = 871.1448
				xmax = 871.2248
				text = ""
			intervals [3155]:
				xmin = 871.2248
				xmax = 871.6148
				text = "um"
			intervals [3156]:
				xmin = 871.6148
				xmax = 871.9247
				text = ""
			intervals [3157]:
				xmin = 871.9247
				xmax = 872.2847
				text = "rdx"
			intervals [3158]:
				xmin = 872.2847
				xmax = 872.8047
				text = "partially"
			intervals [3159]:
				xmin = 872.8047
				xmax = 873.7347
				text = ""
			intervals [3160]:
				xmin = 873.7347
				xmax = 874.1747
				text = "for"
			intervals [3161]:
				xmin = 874.1747
				xmax = 875.2247
				text = ""
			intervals [3162]:
				xmin = 875.2247
				xmax = 875.5647
				text = "her"
			intervals [3163]:
				xmin = 875.5647
				xmax = 875.8097
				text = ""
			intervals [3164]:
				xmin = 875.8097
				xmax = 875.8997
				text = "so"
			intervals [3165]:
				xmin = 875.8997
				xmax = 876.0197
				text = "she"
			intervals [3166]:
				xmin = 876.0197
				xmax = 876.1497
				text = "went"
			intervals [3167]:
				xmin = 876.1497
				xmax = 876.2097
				text = "to"
			intervals [3168]:
				xmin = 876.2097
				xmax = 876.3697
				text = "state"
			intervals [3169]:
				xmin = 876.3697
				xmax = 876.4997
				text = "for"
			intervals [3170]:
				xmin = 876.4997
				xmax = 876.6597
				text = "one"
			intervals [3171]:
				xmin = 876.6597
				xmax = 876.8797
				text = "year"
			intervals [3172]:
				xmin = 876.8797
				xmax = 877.2532
				text = ""
			intervals [3173]:
				xmin = 877.2532
				xmax = 877.6032
				text = "but"
			intervals [3174]:
				xmin = 877.6032
				xmax = 877.7148
				text = ""
			intervals [3175]:
				xmin = 877.7148
				xmax = 878.0848
				text = "rdx"
			intervals [3176]:
				xmin = 878.0848
				xmax = 878.1148
				text = ""
			intervals [3177]:
				xmin = 878.1148
				xmax = 878.4048
				text = "went"
			intervals [3178]:
				xmin = 878.4048
				xmax = 878.5569
				text = ""
			intervals [3179]:
				xmin = 878.5569
				xmax = 878.7069
				text = "uh"
			intervals [3180]:
				xmin = 878.7069
				xmax = 879.1569
				text = "rdx"
			intervals [3181]:
				xmin = 879.1569
				xmax = 879.3869
				text = "went"
			intervals [3182]:
				xmin = 879.3869
				xmax = 879.4169
				text = ""
			intervals [3183]:
				xmin = 879.4169
				xmax = 879.6469
				text = "and"
			intervals [3184]:
				xmin = 879.6469
				xmax = 879.7869
				text = "we"
			intervals [3185]:
				xmin = 879.7869
				xmax = 879.9169
				text = "were"
			intervals [3186]:
				xmin = 879.9169
				xmax = 880.0769
				text = "all"
			intervals [3187]:
				xmin = 880.0769
				xmax = 880.1569
				text = "at"
			intervals [3188]:
				xmin = 880.1569
				xmax = 880.2369
				text = "the"
			intervals [3189]:
				xmin = 880.2369
				xmax = 880.4669
				text = "same"
			intervals [3190]:
				xmin = 880.4669
				xmax = 880.5069
				text = ""
			intervals [3191]:
				xmin = 880.5069
				xmax = 880.6569
				text = "high"
			intervals [3192]:
				xmin = 880.6569
				xmax = 880.9469
				text = "school"
			intervals [3193]:
				xmin = 880.9469
				xmax = 881.1369
				text = "for"
			intervals [3194]:
				xmin = 881.1369
				xmax = 881.3369
				text = "three"
			intervals [3195]:
				xmin = 881.3369
				xmax = 881.5269
				text = "years"
			intervals [3196]:
				xmin = 881.5269
				xmax = 881.8669
				text = "together"
			intervals [3197]:
				xmin = 881.8669
				xmax = 882.246
				text = ""
			intervals [3198]:
				xmin = 882.246
				xmax = 882.616
				text = "um"
			intervals [3199]:
				xmin = 882.616
				xmax = 882.646
				text = ""
			intervals [3200]:
				xmin = 882.646
				xmax = 882.846
				text = "and"
			intervals [3201]:
				xmin = 882.846
				xmax = 883.286
				text = "rdx"
			intervals [3202]:
				xmin = 883.286
				xmax = 885.1463
				text = ""
			intervals [3203]:
				xmin = 885.1463
				xmax = 885.4763
				text = "um"
			intervals [3204]:
				xmin = 885.4763
				xmax = 885.7063
				text = "it"
			intervals [3205]:
				xmin = 885.7063
				xmax = 885.7563
				text = ""
			intervals [3206]:
				xmin = 885.7563
				xmax = 885.9463
				text = "s"
			intervals [3207]:
				xmin = 885.9463
				xmax = 885.9863
				text = ""
			intervals [3208]:
				xmin = 885.9863
				xmax = 886.2163
				text = "about"
			intervals [3209]:
				xmin = 886.2163
				xmax = 886.3863
				text = "two"
			intervals [3210]:
				xmin = 886.3863
				xmax = 886.6363
				text = "o'clock"
			intervals [3211]:
				xmin = 886.6363
				xmax = 886.7263
				text = "in"
			intervals [3212]:
				xmin = 886.7263
				xmax = 886.7863
				text = "the"
			intervals [3213]:
				xmin = 886.7863
				xmax = 887.2163
				text = "morning"
			intervals [3214]:
				xmin = 887.2163
				xmax = 887.2463
				text = ""
			intervals [3215]:
				xmin = 887.2463
				xmax = 887.5563
				text = "and"
			intervals [3216]:
				xmin = 887.5563
				xmax = 887.6563
				text = "they"
			intervals [3217]:
				xmin = 887.6563
				xmax = 887.8363
				text = "have"
			intervals [3218]:
				xmin = 887.8363
				xmax = 888.0463
				text = "this"
			intervals [3219]:
				xmin = 888.0463
				xmax = 888.3663
				text = "really"
			intervals [3220]:
				xmin = 888.3663
				xmax = 888.5963
				text = "old"
			intervals [3221]:
				xmin = 888.5963
				xmax = 889.0463
				text = "restaurant"
			intervals [3222]:
				xmin = 889.0463
				xmax = 889.2763
				text = "called"
			intervals [3223]:
				xmin = 889.2763
				xmax = 889.7963
				text = "macadoos"
			intervals [3224]:
				xmin = 889.7963
				xmax = 889.9107
				text = ""
			intervals [3225]:
				xmin = 889.9107
				xmax = 890.0607
				text = "and"
			intervals [3226]:
				xmin = 890.0607
				xmax = 890.1707
				text = "we"
			intervals [3227]:
				xmin = 890.1707
				xmax = 890.3107
				text = "went"
			intervals [3228]:
				xmin = 890.3107
				xmax = 890.4107
				text = "to"
			intervals [3229]:
				xmin = 890.4107
				xmax = 890.8507
				text = "macadoos"
			intervals [3230]:
				xmin = 890.8507
				xmax = 890.9907
				text = "and"
			intervals [3231]:
				xmin = 890.9907
				xmax = 891.1407
				text = "we're"
			intervals [3232]:
				xmin = 891.1407
				xmax = 891.3907
				text = "out"
			intervals [3233]:
				xmin = 891.3907
				xmax = 891.5987
				text = ""
			intervals [3234]:
				xmin = 891.5987
				xmax = 891.9787
				text = "freshman"
			intervals [3235]:
				xmin = 891.9787
				xmax = 892.1787
				text = "year"
			intervals [3236]:
				xmin = 892.1787
				xmax = 892.5387
				text = "playing"
			intervals [3237]:
				xmin = 892.5387
				xmax = 892.6187
				text = ""
			intervals [3238]:
				xmin = 892.6187
				xmax = 892.7487
				text = "two"
			intervals [3239]:
				xmin = 892.7487
				xmax = 892.9987
				text = "o'clock"
			intervals [3240]:
				xmin = 892.9987
				xmax = 893.0687
				text = "in"
			intervals [3241]:
				xmin = 893.0687
				xmax = 893.1487
				text = "the"
			intervals [3242]:
				xmin = 893.1487
				xmax = 893.4887
				text = "morning"
			intervals [3243]:
				xmin = 893.4887
				xmax = 893.901
				text = ""
			intervals [3244]:
				xmin = 893.901
				xmax = 894.121
				text = "um"
			intervals [3245]:
				xmin = 894.121
				xmax = 894.231
				text = "cause"
			intervals [3246]:
				xmin = 894.231
				xmax = 894.311
				text = "it"
			intervals [3247]:
				xmin = 894.311
				xmax = 894.361
				text = "s"
			intervals [3248]:
				xmin = 894.361
				xmax = 894.501
				text = "that"
			intervals [3249]:
				xmin = 894.501
				xmax = 894.941
				text = "freedom"
			intervals [3250]:
				xmin = 894.941
				xmax = 894.971
				text = ""
			intervals [3251]:
				xmin = 894.971
				xmax = 895.251
				text = "that"
			intervals [3252]:
				xmin = 895.251
				xmax = 895.501
				text = "none"
			intervals [3253]:
				xmin = 895.501
				xmax = 895.601
				text = "of"
			intervals [3254]:
				xmin = 895.601
				xmax = 895.731
				text = "us"
			intervals [3255]:
				xmin = 895.731
				xmax = 895.861
				text = "have"
			intervals [3256]:
				xmin = 895.861
				xmax = 896.061
				text = "ever"
			intervals [3257]:
				xmin = 896.061
				xmax = 896.311
				text = "had"
			intervals [3258]:
				xmin = 896.311
				xmax = 897.0531
				text = ""
			intervals [3259]:
				xmin = 897.0531
				xmax = 897.3631
				text = "and"
			intervals [3260]:
				xmin = 897.3631
				xmax = 897.5231
				text = "we're"
			intervals [3261]:
				xmin = 897.5231
				xmax = 897.9131
				text = "walking"
			intervals [3262]:
				xmin = 897.9131
				xmax = 898.1431
				text = "back"
			intervals [3263]:
				xmin = 898.1431
				xmax = 898.2331
				text = "on"
			intervals [3264]:
				xmin = 898.2331
				xmax = 898.4431
				text = "main"
			intervals [3265]:
				xmin = 898.4431
				xmax = 898.8531
				text = "street"
			intervals [3266]:
				xmin = 898.8531
				xmax = 899.7595
				text = ""
			intervals [3267]:
				xmin = 899.7595
				xmax = 900.0695
				text = "this"
			intervals [3268]:
				xmin = 900.0695
				xmax = 900.3795
				text = "truck"
			intervals [3269]:
				xmin = 900.3795
				xmax = 900.7795
				text = "speeds"
			intervals [3270]:
				xmin = 900.7795
				xmax = 901.1195
				text = "past"
			intervals [3271]:
				xmin = 901.1195
				xmax = 901.3995
				text = "us"
			intervals [3272]:
				xmin = 901.3995
				xmax = 902.0493
				text = ""
			intervals [3273]:
				xmin = 902.0493
				xmax = 902.2393
				text = "we're"
			intervals [3274]:
				xmin = 902.2393
				xmax = 902.7393
				text = "walking"
			intervals [3275]:
				xmin = 902.7393
				xmax = 902.9319
				text = ""
			intervals [3276]:
				xmin = 902.9319
				xmax = 903.3619
				text = "literally"
			intervals [3277]:
				xmin = 903.3619
				xmax = 903.6919
				text = "across"
			intervals [3278]:
				xmin = 903.6919
				xmax = 903.7619
				text = "the"
			intervals [3279]:
				xmin = 903.7619
				xmax = 904.0519
				text = "street"
			intervals [3280]:
				xmin = 904.0519
				xmax = 904.0819
				text = ""
			intervals [3281]:
				xmin = 904.0819
				xmax = 904.5619
				text = "speeds"
			intervals [3282]:
				xmin = 904.5619
				xmax = 904.8919
				text = "past"
			intervals [3283]:
				xmin = 904.8919
				xmax = 905.1619
				text = "us"
			intervals [3284]:
				xmin = 905.1619
				xmax = 905.4254
				text = ""
			intervals [3285]:
				xmin = 905.4254
				xmax = 906.1054
				text = "within"
			intervals [3286]:
				xmin = 906.1054
				xmax = 906.5751
				text = ""
			intervals [3287]:
				xmin = 906.5751
				xmax = 906.9451
				text = "closer"
			intervals [3288]:
				xmin = 906.9451
				xmax = 907.0851
				text = "than"
			intervals [3289]:
				xmin = 907.0851
				xmax = 907.2651
				text = "me"
			intervals [3290]:
				xmin = 907.2651
				xmax = 907.3651
				text = "and"
			intervals [3291]:
				xmin = 907.3651
				xmax = 907.4851
				text = "you"
			intervals [3292]:
				xmin = 907.4851
				xmax = 907.6451
				text = "are"
			intervals [3293]:
				xmin = 907.6451
				xmax = 907.8251
				text = "right"
			intervals [3294]:
				xmin = 907.8251
				xmax = 908.0051
				text = "now"
			intervals [3295]:
				xmin = 908.0051
				xmax = 908.6361
				text = ""
			intervals [3296]:
				xmin = 908.6361
				xmax = 908.9861
				text = "almost"
			intervals [3297]:
				xmin = 908.9861
				xmax = 909.1061
				text = "hit"
			intervals [3298]:
				xmin = 909.1061
				xmax = 909.3461
				text = "us"
			intervals [3299]:
				xmin = 909.3461
				xmax = 909.3761
				text = ""
			intervals [3300]:
				xmin = 909.3761
				xmax = 909.5061
				text = "and"
			intervals [3301]:
				xmin = 909.5061
				xmax = 909.7861
				text = "yells"
			intervals [3302]:
				xmin = 909.7861
				xmax = 909.9161
				text = "out"
			intervals [3303]:
				xmin = 909.9161
				xmax = 909.9961
				text = "the"
			intervals [3304]:
				xmin = 909.9961
				xmax = 910.4161
				text = "window"
			intervals [3305]:
				xmin = 910.4161
				xmax = 910.6254
				text = ""
			intervals [3306]:
				xmin = 910.6254
				xmax = 911.1454
				text = "niggers"
			intervals [3307]:
				xmin = 911.1454
				xmax = 912.3233
				text = ""
			intervals [3308]:
				xmin = 912.3233
				xmax = 912.6733
				text = "and"
			intervals [3309]:
				xmin = 912.6733
				xmax = 912.7033
				text = ""
			intervals [3310]:
				xmin = 912.7033
				xmax = 913.1333
				text = "i"
			intervals [3311]:
				xmin = 913.1333
				xmax = 913.1733
				text = ""
			intervals [3312]:
				xmin = 913.1733
				xmax = 913.4833
				text = "had"
			intervals [3313]:
				xmin = 913.4833
				xmax = 914.0433
				text = "never"
			intervals [3314]:
				xmin = 914.0433
				xmax = 914.1718
				text = ""
			intervals [3315]:
				xmin = 914.1718
				xmax = 914.3318
				text = "been"
			intervals [3316]:
				xmin = 914.3318
				xmax = 914.4518
				text = "in"
			intervals [3317]:
				xmin = 914.4518
				xmax = 914.5218
				text = ""
			intervals [3318]:
				xmin = 914.5218
				xmax = 914.6818
				text = "fear"
			intervals [3319]:
				xmin = 914.6818
				xmax = 914.7418
				text = "of"
			intervals [3320]:
				xmin = 914.7418
				xmax = 914.7718
				text = ""
			intervals [3321]:
				xmin = 914.7718
				xmax = 914.9518
				text = "my"
			intervals [3322]:
				xmin = 914.9518
				xmax = 915.4118
				text = "life"
			intervals [3323]:
				xmin = 915.4118
				xmax = 915.4418
				text = ""
			intervals [3324]:
				xmin = 915.4418
				xmax = 915.7418
				text = "until"
			intervals [3325]:
				xmin = 915.7418
				xmax = 915.9618
				text = "that"
			intervals [3326]:
				xmin = 915.9618
				xmax = 916.2718
				text = "very"
			intervals [3327]:
				xmin = 916.2718
				xmax = 916.4555
				text = ""
			intervals [3328]:
				xmin = 916.4555
				xmax = 916.6855
				text = "point"
			intervals [3329]:
				xmin = 916.6855
				xmax = 916.8055
				text = "in"
			intervals [3330]:
				xmin = 916.8055
				xmax = 917.0855
				text = "time"
			intervals [3331]:
				xmin = 917.0855
				xmax = 917.1355
				text = ""
			intervals [3332]:
				xmin = 917.1355
				xmax = 917.2755
				text = "cause"
			intervals [3333]:
				xmin = 917.2755
				xmax = 917.4255
				text = "i'm"
			intervals [3334]:
				xmin = 917.4255
				xmax = 917.7455
				text = "like"
			intervals [3335]:
				xmin = 917.7455
				xmax = 917.9755
				text = "if"
			intervals [3336]:
				xmin = 917.9755
				xmax = 918.1555
				text = "they"
			intervals [3337]:
				xmin = 918.1555
				xmax = 918.3455
				text = "were"
			intervals [3338]:
				xmin = 918.3455
				xmax = 918.4955
				text = "to"
			intervals [3339]:
				xmin = 918.4955
				xmax = 918.7955
				text = "pull"
			intervals [3340]:
				xmin = 918.7955
				xmax = 919.0955
				text = "over"
			intervals [3341]:
				xmin = 919.0955
				xmax = 919.2655
				text = "there"
			intervals [3342]:
				xmin = 919.2655
				xmax = 919.3355
				text = "s"
			intervals [3343]:
				xmin = 919.3355
				xmax = 919.6955
				text = "nothing"
			intervals [3344]:
				xmin = 919.6955
				xmax = 919.8255
				text = "we"
			intervals [3345]:
				xmin = 919.8255
				xmax = 919.9455
				text = "can"
			intervals [3346]:
				xmin = 919.9455
				xmax = 920.0655
				text = "do"
			intervals [3347]:
				xmin = 920.0655
				xmax = 920.2855
				text = "right"
			intervals [3348]:
				xmin = 920.2855
				xmax = 920.4355
				text = "now"
			intervals [3349]:
				xmin = 920.4355
				xmax = 920.4655
				text = ""
			intervals [3350]:
				xmin = 920.4655
				xmax = 920.5855
				text = "to"
			intervals [3351]:
				xmin = 920.5855
				xmax = 920.8855
				text = "defend"
			intervals [3352]:
				xmin = 920.8855
				xmax = 921.3555
				text = "ourselves"
			intervals [3353]:
				xmin = 921.3555
				xmax = 921.7266
				text = ""
			intervals [3354]:
				xmin = 921.7266
				xmax = 921.8466
				text = "we"
			intervals [3355]:
				xmin = 921.8466
				xmax = 922.1266
				text = "have"
			intervals [3356]:
				xmin = 922.1266
				xmax = 922.3666
				text = "some"
			intervals [3357]:
				xmin = 922.3666
				xmax = 922.6266
				text = "pepper"
			intervals [3358]:
				xmin = 922.6266
				xmax = 922.8866
				text = "spray"
			intervals [3359]:
				xmin = 922.8866
				xmax = 923.0523
				text = ""
			intervals [3360]:
				xmin = 923.0523
				xmax = 923.2123
				text = "that"
			intervals [3361]:
				xmin = 923.2123
				xmax = 923.2723
				text = "s"
			intervals [3362]:
				xmin = 923.2723
				xmax = 923.3623
				text = "what"
			intervals [3363]:
				xmin = 923.3623
				xmax = 923.4623
				text = "we"
			intervals [3364]:
				xmin = 923.4623
				xmax = 923.4923
				text = ""
			intervals [3365]:
				xmin = 923.4923
				xmax = 923.7523
				text = "have"
			intervals [3366]:
				xmin = 923.7523
				xmax = 924.6737
				text = ""
			intervals [3367]:
				xmin = 924.6737
				xmax = 924.8937
				text = "and"
			intervals [3368]:
				xmin = 924.8937
				xmax = 925.3337
				text = "rdx"
			intervals [3369]:
				xmin = 925.3337
				xmax = 925.3637
				text = ""
			intervals [3370]:
				xmin = 925.3637
				xmax = 925.5037
				text = "here"
			intervals [3371]:
				xmin = 925.5037
				xmax = 925.6837
				text = "with"
			intervals [3372]:
				xmin = 925.6837
				xmax = 925.9037
				text = "us"
			intervals [3373]:
				xmin = 925.9037
				xmax = 926.1337
				text = "that"
			intervals [3374]:
				xmin = 926.1337
				xmax = 926.2337
				text = "s"
			intervals [3375]:
				xmin = 926.2337
				xmax = 926.5537
				text = "from"
			intervals [3376]:
				xmin = 926.5537
				xmax = 926.5837
				text = ""
			intervals [3377]:
				xmin = 926.5837
				xmax = 926.7037
				text = "the"
			intervals [3378]:
				xmin = 926.7037
				xmax = 926.9237
				text = "inner"
			intervals [3379]:
				xmin = 926.9237
				xmax = 927.1937
				text = "city"
			intervals [3380]:
				xmin = 927.1937
				xmax = 927.5101
				text = ""
			intervals [3381]:
				xmin = 927.5101
				xmax = 928.0601
				text = "so"
			intervals [3382]:
				xmin = 928.0601
				xmax = 929.5113
				text = ""
			intervals [3383]:
				xmin = 929.5113
				xmax = 929.7313
				text = "we"
			intervals [3384]:
				xmin = 929.7313
				xmax = 929.9013
				text = "can't"
			intervals [3385]:
				xmin = 929.9013
				xmax = 930.1713
				text = "defend"
			intervals [3386]:
				xmin = 930.1713
				xmax = 930.5413
				text = "ourselves"
			intervals [3387]:
				xmin = 930.5413
				xmax = 930.6813
				text = "right"
			intervals [3388]:
				xmin = 930.6813
				xmax = 930.7113
				text = ""
			intervals [3389]:
				xmin = 930.7113
				xmax = 930.8613
				text = "now"
			intervals [3390]:
				xmin = 930.8613
				xmax = 931.0714
				text = ""
			intervals [3391]:
				xmin = 931.0714
				xmax = 931.2414
				text = "so"
			intervals [3392]:
				xmin = 931.2414
				xmax = 931.3914
				text = "i"
			intervals [3393]:
				xmin = 931.3914
				xmax = 931.6814
				text = "guess"
			intervals [3394]:
				xmin = 931.6814
				xmax = 931.8914
				text = "that"
			intervals [3395]:
				xmin = 931.8914
				xmax = 932.1014
				text = "was"
			intervals [3396]:
				xmin = 932.1014
				xmax = 932.3314
				text = "like"
			intervals [3397]:
				xmin = 932.3314
				xmax = 932.6314
				text = "the"
			intervals [3398]:
				xmin = 932.6314
				xmax = 933.3029
				text = ""
			intervals [3399]:
				xmin = 933.3029
				xmax = 933.4229
				text = "oh"
			intervals [3400]:
				xmin = 933.4229
				xmax = 933.6229
				text = "my"
			intervals [3401]:
				xmin = 933.6229
				xmax = 934.0129
				text = "gosh"
			intervals [3402]:
				xmin = 934.0129
				xmax = 934.2229
				text = "like"
			intervals [3403]:
				xmin = 934.2229
				xmax = 934.2929
				text = "i"
			intervals [3404]:
				xmin = 934.2929
				xmax = 934.5729
				text = "can't"
			intervals [3405]:
				xmin = 934.5729
				xmax = 934.6029
				text = ""
			intervals [3406]:
				xmin = 934.6029
				xmax = 935.2029
				text = "believe"
			intervals [3407]:
				xmin = 935.2029
				xmax = 935.6719
				text = ""
			intervals [3408]:
				xmin = 935.6719
				xmax = 935.8419
				text = "that"
			intervals [3409]:
				xmin = 935.8419
				xmax = 935.8719
				text = ""
			intervals [3410]:
				xmin = 935.8719
				xmax = 936.0119
				text = "just"
			intervals [3411]:
				xmin = 936.0119
				xmax = 936.4819
				text = "happened"
			intervals [3412]:
				xmin = 936.4819
				xmax = 936.8755
				text = ""
			intervals [3413]:
				xmin = 936.8755
				xmax = 937.3255
				text = "so"
			intervals [3414]:
				xmin = 937.3255
				xmax = 938.9878
				text = ""
			intervals [3415]:
				xmin = 938.9878
				xmax = 939.4078
				text = "yeah"
			intervals [3416]:
				xmin = 939.4078
				xmax = 940.4313
				text = ""
			intervals [3417]:
				xmin = 940.4313
				xmax = 940.5313
				text = "at"
			intervals [3418]:
				xmin = 940.5313
				xmax = 940.6013
				text = "the"
			intervals [3419]:
				xmin = 940.6013
				xmax = 940.8613
				text = "time"
			intervals [3420]:
				xmin = 940.8613
				xmax = 940.9413
				text = "it"
			intervals [3421]:
				xmin = 940.9413
				xmax = 941.1613
				text = "was"
			intervals [3422]:
				xmin = 941.1613
				xmax = 941.2613
				text = ""
			intervals [3423]:
				xmin = 941.2613
				xmax = 941.4113
				text = "two"
			intervals [3424]:
				xmin = 941.4113
				xmax = 941.7413
				text = "thousand"
			intervals [3425]:
				xmin = 941.7413
				xmax = 942.0013
				text = "ten"
			intervals [3426]:
				xmin = 942.0013
				xmax = 942.4446
				text = ""
			intervals [3427]:
				xmin = 942.4446
				xmax = 942.7946
				text = "so"
			intervals [3428]:
				xmin = 942.7946
				xmax = 942.8246
				text = ""
			intervals [3429]:
				xmin = 942.8246
				xmax = 943.0846
				text = "and"
			intervals [3430]:
				xmin = 943.0846
				xmax = 943.1146
				text = ""
			intervals [3431]:
				xmin = 943.1146
				xmax = 943.3546
				text = "i'm"
			intervals [3432]:
				xmin = 943.3546
				xmax = 943.7646
				text = "just"
			intervals [3433]:
				xmin = 943.7646
				xmax = 944.5302
				text = ""
			intervals [3434]:
				xmin = 944.5302
				xmax = 944.6302
				text = "i"
			intervals [3435]:
				xmin = 944.6302
				xmax = 944.8802
				text = "couldn't"
			intervals [3436]:
				xmin = 944.8802
				xmax = 944.9402
				text = ""
			intervals [3437]:
				xmin = 944.9402
				xmax = 945.2602
				text = "fathom"
			intervals [3438]:
				xmin = 945.2602
				xmax = 945.4102
				text = "that"
			intervals [3439]:
				xmin = 945.4102
				xmax = 945.6202
				text = "something"
			intervals [3440]:
				xmin = 945.6202
				xmax = 945.7502
				text = "like"
			intervals [3441]:
				xmin = 945.7502
				xmax = 945.9102
				text = "that"
			intervals [3442]:
				xmin = 945.9102
				xmax = 946.0402
				text = "would"
			intervals [3443]:
				xmin = 946.0402
				xmax = 946.1002
				text = "of"
			intervals [3444]:
				xmin = 946.1002
				xmax = 946.2902
				text = "really"
			intervals [3445]:
				xmin = 946.2902
				xmax = 946.6502
				text = "happened"
			intervals [3446]:
				xmin = 946.6502
				xmax = 946.8002
				text = "and"
			intervals [3447]:
				xmin = 946.8002
				xmax = 946.9202
				text = "i'm"
			intervals [3448]:
				xmin = 946.9202
				xmax = 947.1902
				text = "just"
			intervals [3449]:
				xmin = 947.1902
				xmax = 947.3702
				text = "like"
			intervals [3450]:
				xmin = 947.3702
				xmax = 947.4602
				text = ""
			intervals [3451]:
				xmin = 947.4602
				xmax = 947.8102
				text = "wow"
			intervals [3452]:
				xmin = 947.8102
				xmax = 948.0688
				text = ""
			intervals [3453]:
				xmin = 948.0688
				xmax = 948.4788
				text = "um"
			intervals [3454]:
				xmin = 948.4788
				xmax = 948.5688
				text = ""
			intervals [3455]:
				xmin = 948.5688
				xmax = 948.8488
				text = "went"
			intervals [3456]:
				xmin = 948.8488
				xmax = 949.3488
				text = "home"
			intervals [3457]:
				xmin = 949.3488
				xmax = 949.7242
				text = ""
			intervals [3458]:
				xmin = 949.7242
				xmax = 949.8142
				text = "and"
			intervals [3459]:
				xmin = 949.8142
				xmax = 949.8842
				text = "it"
			intervals [3460]:
				xmin = 949.8842
				xmax = 950.1242
				text = "wasn't"
			intervals [3461]:
				xmin = 950.1242
				xmax = 950.2142
				text = "to"
			intervals [3462]:
				xmin = 950.2142
				xmax = 950.3042
				text = "the"
			intervals [3463]:
				xmin = 950.3042
				xmax = 950.5942
				text = "point"
			intervals [3464]:
				xmin = 950.5942
				xmax = 950.6942
				text = "of"
			intervals [3465]:
				xmin = 950.6942
				xmax = 950.7733
				text = ""
			intervals [3466]:
				xmin = 950.7733
				xmax = 951.2333
				text = "tears"
			intervals [3467]:
				xmin = 951.2333
				xmax = 951.3733
				text = "like"
			intervals [3468]:
				xmin = 951.3733
				xmax = 951.4333
				text = "i"
			intervals [3469]:
				xmin = 951.4333
				xmax = 951.6433
				text = "didn't"
			intervals [3470]:
				xmin = 951.6433
				xmax = 951.8633
				text = "have"
			intervals [3471]:
				xmin = 951.8633
				xmax = 951.9333
				text = "a"
			intervals [3472]:
				xmin = 951.9333
				xmax = 952.1933
				text = "tear"
			intervals [3473]:
				xmin = 952.1933
				xmax = 952.4733
				text = "moment"
			intervals [3474]:
				xmin = 952.4733
				xmax = 952.6733
				text = "until"
			intervals [3475]:
				xmin = 952.6733
				xmax = 952.9233
				text = "later"
			intervals [3476]:
				xmin = 952.9233
				xmax = 953.1533
				text = "on"
			intervals [3477]:
				xmin = 953.1533
				xmax = 953.2733
				text = "but"
			intervals [3478]:
				xmin = 953.2733
				xmax = 953.4333
				text = "i"
			intervals [3479]:
				xmin = 953.4333
				xmax = 953.5373
				text = ""
			intervals [3480]:
				xmin = 953.5373
				xmax = 953.7873
				text = "in"
			intervals [3481]:
				xmin = 953.7873
				xmax = 954.2473
				text = "regards"
			intervals [3482]:
				xmin = 954.2473
				xmax = 954.3173
				text = "to"
			intervals [3483]:
				xmin = 954.3173
				xmax = 954.3473
				text = ""
			intervals [3484]:
				xmin = 954.3473
				xmax = 954.5473
				text = "my"
			intervals [3485]:
				xmin = 954.5473
				xmax = 954.8873
				text = "life"
			intervals [3486]:
				xmin = 954.8873
				xmax = 955.0273
				text = "in"
			intervals [3487]:
				xmin = 955.0273
				xmax = 955.0573
				text = ""
			intervals [3488]:
				xmin = 955.0573
				xmax = 955.5173
				text = "regards"
			intervals [3489]:
				xmin = 955.5173
				xmax = 955.7173
				text = "to"
			intervals [3490]:
				xmin = 955.7173
				xmax = 955.7473
				text = "i"
			intervals [3491]:
				xmin = 955.7473
				xmax = 955.9473
				text = "can't"
			intervals [3492]:
				xmin = 955.9473
				xmax = 956.1573
				text = "believe"
			intervals [3493]:
				xmin = 956.1573
				xmax = 956.2873
				text = "that"
			intervals [3494]:
				xmin = 956.2873
				xmax = 956.4473
				text = "just"
			intervals [3495]:
				xmin = 956.4473
				xmax = 956.8373
				text = "happened"
			intervals [3496]:
				xmin = 956.8373
				xmax = 957.3422
				text = ""
			intervals [3497]:
				xmin = 957.3422
				xmax = 957.5622
				text = "that"
			intervals [3498]:
				xmin = 957.5622
				xmax = 957.7722
				text = "was"
			intervals [3499]:
				xmin = 957.7722
				xmax = 957.9622
				text = "that"
			intervals [3500]:
				xmin = 957.9622
				xmax = 958.2622
				text = "moment"
			intervals [3501]:
				xmin = 958.2622
				xmax = 958.3529
				text = ""
			intervals [3502]:
				xmin = 958.3529
				xmax = 958.6729
				text = "cause"
			intervals [3503]:
				xmin = 958.6729
				xmax = 958.7029
				text = ""
			intervals [3504]:
				xmin = 958.7029
				xmax = 958.9229
				text = "i"
			intervals [3505]:
				xmin = 958.9229
				xmax = 959.0629
				text = "like"
			intervals [3506]:
				xmin = 959.0629
				xmax = 959.1029
				text = "i"
			intervals [3507]:
				xmin = 959.1029
				xmax = 959.2329
				text = "said"
			intervals [3508]:
				xmin = 959.2329
				xmax = 959.2629
				text = "i"
			intervals [3509]:
				xmin = 959.2629
				xmax = 959.3829
				text = "was"
			intervals [3510]:
				xmin = 959.3829
				xmax = 959.4529
				text = "in"
			intervals [3511]:
				xmin = 959.4529
				xmax = 959.6529
				text = "fear"
			intervals [3512]:
				xmin = 959.6529
				xmax = 959.7129
				text = "of"
			intervals [3513]:
				xmin = 959.7129
				xmax = 959.7429
				text = ""
			intervals [3514]:
				xmin = 959.7429
				xmax = 959.8729
				text = "my"
			intervals [3515]:
				xmin = 959.8729
				xmax = 960.1929
				text = "life"
			intervals [3516]:
				xmin = 960.1929
				xmax = 960.2529
				text = ""
			intervals [3517]:
				xmin = 960.2529
				xmax = 960.6229
				text = "and"
			intervals [3518]:
				xmin = 960.6229
				xmax = 961.9667
				text = ""
			intervals [3519]:
				xmin = 961.9667
				xmax = 962.1367
				text = "like"
			intervals [3520]:
				xmin = 962.1367
				xmax = 962.1667
				text = ""
			intervals [3521]:
				xmin = 962.1667
				xmax = 962.4667
				text = "wow"
			intervals [3522]:
				xmin = 962.4667
				xmax = 962.7314
				text = ""
			intervals [3523]:
				xmin = 962.7314
				xmax = 963.1014
				text = "so"
			intervals [3524]:
				xmin = 963.1014
				xmax = 963.3614
				text = "and"
			intervals [3525]:
				xmin = 963.3614
				xmax = 963.4114
				text = ""
			intervals [3526]:
				xmin = 963.4114
				xmax = 963.6614
				text = "all"
			intervals [3527]:
				xmin = 963.6614
				xmax = 963.9914
				text = "along"
			intervals [3528]:
				xmin = 963.9914
				xmax = 964.0814
				text = "you"
			intervals [3529]:
				xmin = 964.0814
				xmax = 964.2314
				text = "know"
			intervals [3530]:
				xmin = 964.2314
				xmax = 964.3514
				text = "we"
			intervals [3531]:
				xmin = 964.3514
				xmax = 964.5414
				text = "deal"
			intervals [3532]:
				xmin = 964.5414
				xmax = 964.6514
				text = "with"
			intervals [3533]:
				xmin = 964.6514
				xmax = 965.1114
				text = "racism"
			intervals [3534]:
				xmin = 965.1114
				xmax = 965.2214
				text = "while"
			intervals [3535]:
				xmin = 965.2214
				xmax = 965.3214
				text = "we"
			intervals [3536]:
				xmin = 965.3214
				xmax = 965.4514
				text = "were"
			intervals [3537]:
				xmin = 965.4514
				xmax = 965.6014
				text = "at"
			intervals [3538]:
				xmin = 965.6014
				xmax = 966.1214
				text = "walmart"
			intervals [3539]:
				xmin = 966.1214
				xmax = 966.3214
				text = "uh"
			intervals [3540]:
				xmin = 966.3214
				xmax = 966.3814
				text = ""
			intervals [3541]:
				xmin = 966.3814
				xmax = 966.5814
				text = "my"
			intervals [3542]:
				xmin = 966.5814
				xmax = 966.9514
				text = "roommate"
			intervals [3543]:
				xmin = 966.9514
				xmax = 967.3014
				text = "freshman"
			intervals [3544]:
				xmin = 967.3014
				xmax = 967.5314
				text = "year"
			intervals [3545]:
				xmin = 967.5314
				xmax = 967.5814
				text = ""
			intervals [3546]:
				xmin = 967.5814
				xmax = 967.7914
				text = "was"
			intervals [3547]:
				xmin = 967.7914
				xmax = 968.3114
				text = "caucasian"
			intervals [3548]:
				xmin = 968.3114
				xmax = 968.5848
				text = ""
			intervals [3549]:
				xmin = 968.5848
				xmax = 968.9248
				text = "and"
			intervals [3550]:
				xmin = 968.9248
				xmax = 969.2848
				text = "everywhere"
			intervals [3551]:
				xmin = 969.2848
				xmax = 969.3948
				text = "we"
			intervals [3552]:
				xmin = 969.3948
				xmax = 969.5148
				text = "would"
			intervals [3553]:
				xmin = 969.5148
				xmax = 969.6648
				text = "go"
			intervals [3554]:
				xmin = 969.6648
				xmax = 969.7748
				text = "we"
			intervals [3555]:
				xmin = 969.7748
				xmax = 969.8848
				text = "would"
			intervals [3556]:
				xmin = 969.8848
				xmax = 970.0148
				text = "get"
			intervals [3557]:
				xmin = 970.0148
				xmax = 970.4048
				text = "looks"
			intervals [3558]:
				xmin = 970.4048
				xmax = 971.3647
				text = ""
			intervals [3559]:
				xmin = 971.3647
				xmax = 971.5547
				text = "why"
			intervals [3560]:
				xmin = 971.5547
				xmax = 971.6647
				text = "are"
			intervals [3561]:
				xmin = 971.6647
				xmax = 971.7747
				text = "you"
			intervals [3562]:
				xmin = 971.7747
				xmax = 971.9347
				text = "with"
			intervals [3563]:
				xmin = 971.9347
				xmax = 972.1147
				text = "her"
			intervals [3564]:
				xmin = 972.1147
				xmax = 972.1847
				text = ""
			intervals [3565]:
				xmin = 972.1847
				xmax = 972.4547
				text = "cause"
			intervals [3566]:
				xmin = 972.4547
				xmax = 972.9547
				text = "obviously"
			intervals [3567]:
				xmin = 972.9547
				xmax = 973.0747
				text = "we"
			intervals [3568]:
				xmin = 973.0747
				xmax = 973.2647
				text = "don't"
			intervals [3569]:
				xmin = 973.2647
				xmax = 973.4547
				text = "know"
			intervals [3570]:
				xmin = 973.4547
				xmax = 973.9347
				text = "anyone"
			intervals [3571]:
				xmin = 973.9347
				xmax = 974.0247
				text = "we're"
			intervals [3572]:
				xmin = 974.0247
				xmax = 974.2647
				text = "gonna"
			intervals [3573]:
				xmin = 974.2647
				xmax = 974.5747
				text = "everywhere"
			intervals [3574]:
				xmin = 974.5747
				xmax = 974.8547
				text = "together"
			intervals [3575]:
				xmin = 974.8547
				xmax = 974.9147
				text = "we're"
			intervals [3576]:
				xmin = 974.9147
				xmax = 975.0647
				text = "gonna"
			intervals [3577]:
				xmin = 975.0647
				xmax = 975.2147
				text = "to"
			intervals [3578]:
				xmin = 975.2147
				xmax = 975.5447
				text = "walmart"
			intervals [3579]:
				xmin = 975.5447
				xmax = 975.8347
				text = "together"
			intervals [3580]:
				xmin = 975.8347
				xmax = 975.9047
				text = "we're"
			intervals [3581]:
				xmin = 975.9047
				xmax = 976.0747
				text = "gonna"
			intervals [3582]:
				xmin = 976.0747
				xmax = 976.1447
				text = "go"
			intervals [3583]:
				xmin = 976.1447
				xmax = 976.2147
				text = "to"
			intervals [3584]:
				xmin = 976.2147
				xmax = 976.4547
				text = "dinner"
			intervals [3585]:
				xmin = 976.4547
				xmax = 976.7847
				text = "together"
			intervals [3586]:
				xmin = 976.7847
				xmax = 977.500
				text = ""
			intervals [3587]:
				xmin = 977.500
				xmax = 977.980
				text = "looks"
			intervals [3588]:
				xmin = 977.980
				xmax = 978.3066
				text = ""
			intervals [3589]:
				xmin = 978.3066
				xmax = 978.6466
				text = "dirty"
			intervals [3590]:
				xmin = 978.6466
				xmax = 978.9666
				text = "looks"
			intervals [3591]:
				xmin = 978.9666
				xmax = 979.4711
				text = ""
			intervals [3592]:
				xmin = 979.4711
				xmax = 979.8011
				text = "everywhere"
			intervals [3593]:
				xmin = 979.8011
				xmax = 980.4211
				text = ""
			intervals [3594]:
				xmin = 980.4211
				xmax = 980.5411
				text = "so"
			intervals [3595]:
				xmin = 980.5411
				xmax = 1001.8344
				text = ""
			intervals [3596]:
				xmin = 1001.8344
				xmax = 1002.1144
				text = "mm-hm"
			intervals [3597]:
				xmin = 1002.1144
				xmax = 1007.0298
				text = ""
			intervals [3598]:
				xmin = 1007.0298
				xmax = 1007.1698
				text = "mkay"
			intervals [3599]:
				xmin = 1007.1698
				xmax = 1007.2995
				text = ""
			intervals [3600]:
				xmin = 1007.2995
				xmax = 1007.5595
				text = "um"
			intervals [3601]:
				xmin = 1007.5595
				xmax = 1007.8195
				text = "and"
			intervals [3602]:
				xmin = 1007.8195
				xmax = 1007.9595
				text = "my"
			intervals [3603]:
				xmin = 1007.9595
				xmax = 1008.2795
				text = "minor"
			intervals [3604]:
				xmin = 1008.2795
				xmax = 1008.3895
				text = "while"
			intervals [3605]:
				xmin = 1008.3895
				xmax = 1008.4195
				text = "i"
			intervals [3606]:
				xmin = 1008.4195
				xmax = 1008.5595
				text = "was"
			intervals [3607]:
				xmin = 1008.5595
				xmax = 1008.6295
				text = "at"
			intervals [3608]:
				xmin = 1008.6295
				xmax = 1008.9895
				text = "rdx"
			intervals [3609]:
				xmin = 1008.9895
				xmax = 1009.2195
				text = "was"
			intervals [3610]:
				xmin = 1009.2195
				xmax = 1009.4995
				text = "writer"
			intervals [3611]:
				xmin = 1009.4995
				xmax = 1010.0195
				text = "confessional"
			intervals [3612]:
				xmin = 1010.0195
				xmax = 1010.3195
				text = "writing"
			intervals [3613]:
				xmin = 1010.3195
				xmax = 1010.4962
				text = ""
			intervals [3614]:
				xmin = 1010.4962
				xmax = 1010.7962
				text = "um"
			intervals [3615]:
				xmin = 1010.7962
				xmax = 1010.8962
				text = ""
			intervals [3616]:
				xmin = 1010.8962
				xmax = 1011.0662
				text = "and"
			intervals [3617]:
				xmin = 1011.0662
				xmax = 1011.1862
				text = "i"
			intervals [3618]:
				xmin = 1011.1862
				xmax = 1011.4662
				text = "wrote"
			intervals [3619]:
				xmin = 1011.4662
				xmax = 1011.5162
				text = "a"
			intervals [3620]:
				xmin = 1011.5162
				xmax = 1011.9062
				text = "paper"
			intervals [3621]:
				xmin = 1011.9062
				xmax = 1012.2062
				text = "about"
			intervals [3622]:
				xmin = 1012.2062
				xmax = 1012.3762
				text = "an"
			intervals [3623]:
				xmin = 1012.3762
				xmax = 1012.4462
				text = ""
			intervals [3624]:
				xmin = 1012.4462
				xmax = 1012.9062
				text = "identity"
			intervals [3625]:
				xmin = 1012.9062
				xmax = 1013.3162
				text = "crisis"
			intervals [3626]:
				xmin = 1013.3162
				xmax = 1013.4562
				text = "that"
			intervals [3627]:
				xmin = 1013.4562
				xmax = 1013.5362
				text = "i"
			intervals [3628]:
				xmin = 1013.5362
				xmax = 1013.8162
				text = "had"
			intervals [3629]:
				xmin = 1013.8162
				xmax = 1013.8962
				text = ""
			intervals [3630]:
				xmin = 1013.8962
				xmax = 1014.3562
				text = "because"
			intervals [3631]:
				xmin = 1014.3562
				xmax = 1014.6062
				text = "of"
			intervals [3632]:
				xmin = 1014.6062
				xmax = 1014.8382
				text = ""
			intervals [3633]:
				xmin = 1014.8382
				xmax = 1015.0982
				text = "where"
			intervals [3634]:
				xmin = 1015.0982
				xmax = 1015.1782
				text = "i"
			intervals [3635]:
				xmin = 1015.1782
				xmax = 1015.4082
				text = "came"
			intervals [3636]:
				xmin = 1015.4082
				xmax = 1015.4582
				text = ""
			intervals [3637]:
				xmin = 1015.4582
				xmax = 1015.6882
				text = "from"
			intervals [3638]:
				xmin = 1015.6882
				xmax = 1015.7682
				text = "i"
			intervals [3639]:
				xmin = 1015.7682
				xmax = 1015.9582
				text = "went"
			intervals [3640]:
				xmin = 1015.9582
				xmax = 1016.1282
				text = "from"
			intervals [3641]:
				xmin = 1016.1282
				xmax = 1016.5982
				text = "dc"
			intervals [3642]:
				xmin = 1016.5982
				xmax = 1016.9482
				text = "where"
			intervals [3643]:
				xmin = 1016.9482
				xmax = 1017.0482
				text = ""
			intervals [3644]:
				xmin = 1017.0482
				xmax = 1017.1682
				text = "there"
			intervals [3645]:
				xmin = 1017.1682
				xmax = 1017.2482
				text = "s"
			intervals [3646]:
				xmin = 1017.2482
				xmax = 1017.4682
				text = "black"
			intervals [3647]:
				xmin = 1017.4682
				xmax = 1017.6682
				text = "people"
			intervals [3648]:
				xmin = 1017.6682
				xmax = 1018.1982
				text = "everywhere"
			intervals [3649]:
				xmin = 1018.1982
				xmax = 1018.9711
				text = ""
			intervals [3650]:
				xmin = 1018.9711
				xmax = 1019.3611
				text = "never"
			intervals [3651]:
				xmin = 1019.3611
				xmax = 1019.5111
				text = "had"
			intervals [3652]:
				xmin = 1019.5111
				xmax = 1019.6611
				text = "to"
			intervals [3653]:
				xmin = 1019.6611
				xmax = 1020.1611
				text = "really"
			intervals [3654]:
				xmin = 1020.1611
				xmax = 1020.2011
				text = ""
			intervals [3655]:
				xmin = 1020.2011
				xmax = 1020.5811
				text = "worry"
			intervals [3656]:
				xmin = 1020.5811
				xmax = 1020.8111
				text = "about"
			intervals [3657]:
				xmin = 1020.8111
				xmax = 1020.8411
				text = ""
			intervals [3658]:
				xmin = 1020.8411
				xmax = 1020.9311
				text = "my"
			intervals [3659]:
				xmin = 1020.9311
				xmax = 1020.9611
				text = ""
			intervals [3660]:
				xmin = 1020.9611
				xmax = 1021.4111
				text = "race"
			intervals [3661]:
				xmin = 1021.4111
				xmax = 1021.6143
				text = ""
			intervals [3662]:
				xmin = 1021.6143
				xmax = 1021.7543
				text = "like"
			intervals [3663]:
				xmin = 1021.7543
				xmax = 1021.9043
				text = "i"
			intervals [3664]:
				xmin = 1021.9043
				xmax = 1021.9943
				text = "i"
			intervals [3665]:
				xmin = 1021.9943
				xmax = 1022.4236
				text = ""
			intervals [3666]:
				xmin = 1022.4236
				xmax = 1022.8336
				text = "i"
			intervals [3667]:
				xmin = 1022.8336
				xmax = 1022.8636
				text = "i"
			intervals [3668]:
				xmin = 1022.8636
				xmax = 1022.8936
				text = ""
			intervals [3669]:
				xmin = 1022.8936
				xmax = 1023.2136
				text = "people"
			intervals [3670]:
				xmin = 1023.2136
				xmax = 1023.3936
				text = "think"
			intervals [3671]:
				xmin = 1023.3936
				xmax = 1023.4936
				text = "i'm"
			intervals [3672]:
				xmin = 1023.4936
				xmax = 1023.8636
				text = "joking"
			intervals [3673]:
				xmin = 1023.8636
				xmax = 1024.0336
				text = "like"
			intervals [3674]:
				xmin = 1024.0336
				xmax = 1024.1736
				text = "we"
			intervals [3675]:
				xmin = 1024.1736
				xmax = 1024.4136
				text = "didn't"
			intervals [3676]:
				xmin = 1024.4136
				xmax = 1024.7536
				text = "know"
			intervals [3677]:
				xmin = 1024.7536
				xmax = 1024.9136
				text = "that"
			intervals [3678]:
				xmin = 1024.9136
				xmax = 1025.0236
				text = "we"
			intervals [3679]:
				xmin = 1025.0236
				xmax = 1025.1536
				text = "were"
			intervals [3680]:
				xmin = 1025.1536
				xmax = 1025.1936
				text = ""
			intervals [3681]:
				xmin = 1025.1936
				xmax = 1025.6236
				text = "black"
			intervals [3682]:
				xmin = 1025.6236
				xmax = 1026.2527
				text = ""
			intervals [3683]:
				xmin = 1026.2527
				xmax = 1026.5327
				text = "until"
			intervals [3684]:
				xmin = 1026.5327
				xmax = 1026.6227
				text = "we"
			intervals [3685]:
				xmin = 1026.6227
				xmax = 1026.8127
				text = "moved"
			intervals [3686]:
				xmin = 1026.8127
				xmax = 1026.9027
				text = "to"
			intervals [3687]:
				xmin = 1026.9027
				xmax = 1027.2427
				text = "virginia"
			intervals [3688]:
				xmin = 1027.2427
				xmax = 1028.1978
				text = ""
			intervals [3689]:
				xmin = 1028.1978
				xmax = 1028.4578
				text = "that"
			intervals [3690]:
				xmin = 1028.4578
				xmax = 1028.6678
				text = "those"
			intervals [3691]:
				xmin = 1028.6678
				xmax = 1029.3178
				text = "conversations"
			intervals [3692]:
				xmin = 1029.3178
				xmax = 1029.5278
				text = "never"
			intervals [3693]:
				xmin = 1029.5278
				xmax = 1029.8578
				text = "occurred"
			intervals [3694]:
				xmin = 1029.8578
				xmax = 1030.1043
				text = ""
			intervals [3695]:
				xmin = 1030.1043
				xmax = 1030.2043
				text = "there"
			intervals [3696]:
				xmin = 1030.2043
				xmax = 1030.3243
				text = "was"
			intervals [3697]:
				xmin = 1030.3243
				xmax = 1030.3943
				text = "no"
			intervals [3698]:
				xmin = 1030.3943
				xmax = 1030.4243
				text = ""
			intervals [3699]:
				xmin = 1030.4243
				xmax = 1030.6643
				text = "reason"
			intervals [3700]:
				xmin = 1030.6643
				xmax = 1030.7843
				text = "for"
			intervals [3701]:
				xmin = 1030.7843
				xmax = 1030.8743
				text = "them"
			intervals [3702]:
				xmin = 1030.8743
				xmax = 1031.0743
				text = "to"
			intervals [3703]:
				xmin = 1031.0743
				xmax = 1031.5819
				text = ""
			intervals [3704]:
				xmin = 1031.5819
				xmax = 1031.8819
				text = "um"
			intervals [3705]:
				xmin = 1031.8819
				xmax = 1031.9919
				text = "and"
			intervals [3706]:
				xmin = 1031.9919
				xmax = 1032.2019
				text = "then"
			intervals [3707]:
				xmin = 1032.2019
				xmax = 1032.2619
				text = ""
			intervals [3708]:
				xmin = 1032.2619
				xmax = 1032.5919
				text = "digging"
			intervals [3709]:
				xmin = 1032.5919
				xmax = 1032.9119
				text = "even"
			intervals [3710]:
				xmin = 1032.9119
				xmax = 1032.9919
				text = ""
			intervals [3711]:
				xmin = 1032.9919
				xmax = 1033.5719
				text = "further"
			intervals [3712]:
				xmin = 1033.5719
				xmax = 1033.7195
				text = ""
			intervals [3713]:
				xmin = 1033.7195
				xmax = 1033.8895
				text = "i"
			intervals [3714]:
				xmin = 1033.8895
				xmax = 1034.0495
				text = "know"
			intervals [3715]:
				xmin = 1034.0495
				xmax = 1034.1195
				text = "i"
			intervals [3716]:
				xmin = 1034.1195
				xmax = 1034.2295
				text = "have"
			intervals [3717]:
				xmin = 1034.2295
				xmax = 1034.2895
				text = ""
			intervals [3718]:
				xmin = 1034.2895
				xmax = 1034.5295
				text = "pretty"
			intervals [3719]:
				xmin = 1034.5295
				xmax = 1034.8095
				text = "eyes"
			intervals [3720]:
				xmin = 1034.8095
				xmax = 1034.9095
				text = "i"
			intervals [3721]:
				xmin = 1034.9095
				xmax = 1035.2195
				text = "know"
			intervals [3722]:
				xmin = 1035.2195
				xmax = 1035.4195
				text = "that"
			intervals [3723]:
				xmin = 1035.4195
				xmax = 1035.5595
				text = "i"
			intervals [3724]:
				xmin = 1035.5595
				xmax = 1035.7395
				text = "look"
			intervals [3725]:
				xmin = 1035.7395
				xmax = 1035.9095
				text = "like"
			intervals [3726]:
				xmin = 1035.9095
				xmax = 1035.9995
				text = "i'm"
			intervals [3727]:
				xmin = 1035.9995
				xmax = 1036.5495
				text = "biracial"
			intervals [3728]:
				xmin = 1036.5495
				xmax = 1036.5795
				text = ""
			intervals [3729]:
				xmin = 1036.5795
				xmax = 1036.6695
				text = "i"
			intervals [3730]:
				xmin = 1036.6695
				xmax = 1036.8295
				text = "know"
			intervals [3731]:
				xmin = 1036.8295
				xmax = 1037.0995
				text = "this"
			intervals [3732]:
				xmin = 1037.0995
				xmax = 1037.4813
				text = ""
			intervals [3733]:
				xmin = 1037.4813
				xmax = 1037.8813
				text = "um"
			intervals [3734]:
				xmin = 1037.8813
				xmax = 1037.9849
				text = ""
			intervals [3735]:
				xmin = 1037.9849
				xmax = 1038.1349
				text = "and"
			intervals [3736]:
				xmin = 1038.1349
				xmax = 1038.1949
				text = "you"
			intervals [3737]:
				xmin = 1038.1949
				xmax = 1038.3349
				text = "don't"
			intervals [3738]:
				xmin = 1038.3349
				xmax = 1038.4749
				text = "have"
			intervals [3739]:
				xmin = 1038.4749
				xmax = 1038.5449
				text = "the"
			intervals [3740]:
				xmin = 1038.5449
				xmax = 1038.8749
				text = "option"
			intervals [3741]:
				xmin = 1038.8749
				xmax = 1038.9049
				text = ""
			intervals [3742]:
				xmin = 1038.9049
				xmax = 1038.9749
				text = "to"
			intervals [3743]:
				xmin = 1038.9749
				xmax = 1039.1449
				text = "meet"
			intervals [3744]:
				xmin = 1039.1449
				xmax = 1039.2649
				text = "my"
			intervals [3745]:
				xmin = 1039.2649
				xmax = 1039.7349
				text = "brothers"
			intervals [3746]:
				xmin = 1039.7349
				xmax = 1040.0549
				text = "but"
			intervals [3747]:
				xmin = 1040.0549
				xmax = 1040.7614
				text = ""
			intervals [3748]:
				xmin = 1040.7614
				xmax = 1041.0014
				text = "we"
			intervals [3749]:
				xmin = 1041.0014
				xmax = 1041.2814
				text = "all"
			intervals [3750]:
				xmin = 1041.2814
				xmax = 1041.5014
				text = "look"
			intervals [3751]:
				xmin = 1041.5014
				xmax = 1041.6814
				text = "like"
			intervals [3752]:
				xmin = 1041.6814
				xmax = 1041.7814
				text = "we're"
			intervals [3753]:
				xmin = 1041.7814
				xmax = 1042.1714
				text = "siblings"
			intervals [3754]:
				xmin = 1042.1714
				xmax = 1042.2314
				text = "you"
			intervals [3755]:
				xmin = 1042.2314
				xmax = 1042.3214
				text = "can"
			intervals [3756]:
				xmin = 1042.3214
				xmax = 1042.5114
				text = "tell"
			intervals [3757]:
				xmin = 1042.5114
				xmax = 1042.6014
				text = "we're"
			intervals [3758]:
				xmin = 1042.6014
				xmax = 1042.7314
				text = "all"
			intervals [3759]:
				xmin = 1042.7314
				xmax = 1043.0014
				text = "related"
			intervals [3760]:
				xmin = 1043.0014
				xmax = 1043.1014
				text = "but"
			intervals [3761]:
				xmin = 1043.1014
				xmax = 1043.2314
				text = "we"
			intervals [3762]:
				xmin = 1043.2314
				xmax = 1043.4014
				text = "all"
			intervals [3763]:
				xmin = 1043.4014
				xmax = 1043.5614
				text = "look"
			intervals [3764]:
				xmin = 1043.5614
				xmax = 1043.7714
				text = "very"
			intervals [3765]:
				xmin = 1043.7714
				xmax = 1044.1514
				text = "different"
			intervals [3766]:
				xmin = 1044.1514
				xmax = 1044.2124
				text = ""
			intervals [3767]:
				xmin = 1044.2124
				xmax = 1044.3924
				text = "and"
			intervals [3768]:
				xmin = 1044.3924
				xmax = 1044.5624
				text = "i'm"
			intervals [3769]:
				xmin = 1044.5624
				xmax = 1044.7024
				text = "the"
			intervals [3770]:
				xmin = 1044.7024
				xmax = 1044.9324
				text = "one"
			intervals [3771]:
				xmin = 1044.9324
				xmax = 1045.0824
				text = "that"
			intervals [3772]:
				xmin = 1045.0824
				xmax = 1045.2524
				text = "has"
			intervals [3773]:
				xmin = 1045.2524
				xmax = 1045.6124
				text = "hazel"
			intervals [3774]:
				xmin = 1045.6124
				xmax = 1045.9524
				text = "eyes"
			intervals [3775]:
				xmin = 1045.9524
				xmax = 1046.0403
				text = ""
			intervals [3776]:
				xmin = 1046.0403
				xmax = 1046.3303
				text = "light"
			intervals [3777]:
				xmin = 1046.3303
				xmax = 1046.7003
				text = "skin"
			intervals [3778]:
				xmin = 1046.7003
				xmax = 1046.7903
				text = ""
			intervals [3779]:
				xmin = 1046.7903
				xmax = 1046.9903
				text = "was"
			intervals [3780]:
				xmin = 1046.9903
				xmax = 1047.2003
				text = "even"
			intervals [3781]:
				xmin = 1047.2003
				xmax = 1047.5403
				text = "lighter"
			intervals [3782]:
				xmin = 1047.5403
				xmax = 1047.6703
				text = "when"
			intervals [3783]:
				xmin = 1047.6703
				xmax = 1047.7503
				text = "i"
			intervals [3784]:
				xmin = 1047.7503
				xmax = 1047.8703
				text = "was"
			intervals [3785]:
				xmin = 1047.8703
				xmax = 1047.9003
				text = "a"
			intervals [3786]:
				xmin = 1047.9003
				xmax = 1048.2003
				text = "child"
			intervals [3787]:
				xmin = 1048.2003
				xmax = 1048.9033
				text = ""
			intervals [3788]:
				xmin = 1048.9033
				xmax = 1049.1233
				text = "so"
			intervals [3789]:
				xmin = 1049.1233
				xmax = 1049.4833
				text = "moving"
			intervals [3790]:
				xmin = 1049.4833
				xmax = 1049.6333
				text = "to"
			intervals [3791]:
				xmin = 1049.6333
				xmax = 1050.1933
				text = "virginia"
			intervals [3792]:
				xmin = 1050.1933
				xmax = 1051.3921
				text = ""
			intervals [3793]:
				xmin = 1051.3921
				xmax = 1051.7821
				text = "second"
			intervals [3794]:
				xmin = 1051.7821
				xmax = 1052.1121
				text = "grade"
			intervals [3795]:
				xmin = 1052.1121
				xmax = 1052.2081
				text = ""
			intervals [3796]:
				xmin = 1052.2081
				xmax = 1052.4281
				text = "that"
			intervals [3797]:
				xmin = 1052.4281
				xmax = 1052.7181
				text = "very"
			intervals [3798]:
				xmin = 1052.7181
				xmax = 1052.9881
				text = "very"
			intervals [3799]:
				xmin = 1052.9881
				xmax = 1053.2281
				text = "same"
			intervals [3800]:
				xmin = 1053.2281
				xmax = 1053.5381
				text = "teacher"
			intervals [3801]:
				xmin = 1053.5381
				xmax = 1055.0427
				text = ""
			intervals [3802]:
				xmin = 1055.0427
				xmax = 1055.3527
				text = "told"
			intervals [3803]:
				xmin = 1055.3527
				xmax = 1055.5127
				text = "me"
			intervals [3804]:
				xmin = 1055.5127
				xmax = 1055.7427
				text = "as"
			intervals [3805]:
				xmin = 1055.7427
				xmax = 1055.8727
				text = "i'm"
			intervals [3806]:
				xmin = 1055.8727
				xmax = 1056.2227
				text = "filling"
			intervals [3807]:
				xmin = 1056.2227
				xmax = 1056.4427
				text = "out"
			intervals [3808]:
				xmin = 1056.4427
				xmax = 1056.6907
				text = ""
			intervals [3809]:
				xmin = 1056.6907
				xmax = 1057.0707
				text = "my"
			intervals [3810]:
				xmin = 1057.0707
				xmax = 1057.2289
				text = ""
			intervals [3811]:
				xmin = 1057.2289
				xmax = 1057.7889
				text = "forms"
			intervals [3812]:
				xmin = 1057.7889
				xmax = 1057.8889
				text = "to"
			intervals [3813]:
				xmin = 1057.8889
				xmax = 1058.1289
				text = "take"
			intervals [3814]:
				xmin = 1058.1289
				xmax = 1058.2589
				text = "my"
			intervals [3815]:
				xmin = 1058.2589
				xmax = 1058.6889
				text = "test"
			intervals [3816]:
				xmin = 1058.6889
				xmax = 1058.9849
				text = ""
			intervals [3817]:
				xmin = 1058.9849
				xmax = 1059.2049
				text = "why"
			intervals [3818]:
				xmin = 1059.2049
				xmax = 1059.3649
				text = "are"
			intervals [3819]:
				xmin = 1059.3649
				xmax = 1059.4849
				text = "you"
			intervals [3820]:
				xmin = 1059.4849
				xmax = 1059.8849
				text = "marking"
			intervals [3821]:
				xmin = 1059.8849
				xmax = 1060.0287
				text = ""
			intervals [3822]:
				xmin = 1060.0287
				xmax = 1060.4087
				text = "african"
			intervals [3823]:
				xmin = 1060.4087
				xmax = 1060.8687
				text = "american"
			intervals [3824]:
				xmin = 1060.8687
				xmax = 1061.8673
				text = ""
			intervals [3825]:
				xmin = 1061.8673
				xmax = 1062.0573
				text = "i'm"
			intervals [3826]:
				xmin = 1062.0573
				xmax = 1062.4173
				text = "black"
			intervals [3827]:
				xmin = 1062.4173
				xmax = 1062.4875
				text = ""
			intervals [3828]:
				xmin = 1062.4875
				xmax = 1062.6175
				text = "what"
			intervals [3829]:
				xmin = 1062.6175
				xmax = 1062.6775
				text = "do"
			intervals [3830]:
				xmin = 1062.6775
				xmax = 1062.7375
				text = "you"
			intervals [3831]:
				xmin = 1062.7375
				xmax = 1062.8775
				text = "mean"
			intervals [3832]:
				xmin = 1062.8775
				xmax = 1063.0075
				text = "why"
			intervals [3833]:
				xmin = 1063.0075
				xmax = 1063.1375
				text = "am"
			intervals [3834]:
				xmin = 1063.1375
				xmax = 1063.2275
				text = "i"
			intervals [3835]:
				xmin = 1063.2275
				xmax = 1063.3622
				text = ""
			intervals [3836]:
				xmin = 1063.3622
				xmax = 1063.7622
				text = "barking"
			intervals [3837]:
				xmin = 1063.7622
				xmax = 1064.0722
				text = "african"
			intervals [3838]:
				xmin = 1064.0722
				xmax = 1064.7022
				text = "american"
			intervals [3839]:
				xmin = 1064.7022
				xmax = 1064.9795
				text = ""
			intervals [3840]:
				xmin = 1064.9795
				xmax = 1065.1495
				text = "well"
			intervals [3841]:
				xmin = 1065.1495
				xmax = 1065.3395
				text = "you"
			intervals [3842]:
				xmin = 1065.3395
				xmax = 1065.5195
				text = "need"
			intervals [3843]:
				xmin = 1065.5195
				xmax = 1065.6795
				text = "to"
			intervals [3844]:
				xmin = 1065.6795
				xmax = 1065.9395
				text = "mark"
			intervals [3845]:
				xmin = 1065.9395
				xmax = 1065.9695
				text = ""
			intervals [3846]:
				xmin = 1065.9695
				xmax = 1066.3595
				text = "other"
			intervals [3847]:
				xmin = 1066.3595
				xmax = 1066.453
				text = ""
			intervals [3848]:
				xmin = 1066.453
				xmax = 1066.563
				text = "or"
			intervals [3849]:
				xmin = 1066.563
				xmax = 1066.723
				text = "you"
			intervals [3850]:
				xmin = 1066.723
				xmax = 1066.873
				text = "need"
			intervals [3851]:
				xmin = 1066.873
				xmax = 1067.003
				text = "to"
			intervals [3852]:
				xmin = 1067.003
				xmax = 1067.233
				text = "mark"
			intervals [3853]:
				xmin = 1067.233
				xmax = 1067.763
				text = "caucasian"
			intervals [3854]:
				xmin = 1067.763
				xmax = 1067.943
				text = "and"
			intervals [3855]:
				xmin = 1067.943
				xmax = 1068.323
				text = "black"
			intervals [3856]:
				xmin = 1068.323
				xmax = 1069.8118
				text = ""
			intervals [3857]:
				xmin = 1069.8118
				xmax = 1070.0418
				text = "and"
			intervals [3858]:
				xmin = 1070.0418
				xmax = 1070.2218
				text = "i'm"
			intervals [3859]:
				xmin = 1070.2218
				xmax = 1070.5118
				text = "like"
			intervals [3860]:
				xmin = 1070.5118
				xmax = 1070.5418
				text = ""
			intervals [3861]:
				xmin = 1070.5418
				xmax = 1071.0518
				text = "well"
			intervals [3862]:
				xmin = 1071.0518
				xmax = 1071.4518
				text = "my"
			intervals [3863]:
				xmin = 1071.4518
				xmax = 1071.8518
				text = "mommy"
			intervals [3864]:
				xmin = 1071.8518
				xmax = 1072.2218
				text = "says"
			intervals [3865]:
				xmin = 1072.2218
				xmax = 1072.3624
				text = ""
			intervals [3866]:
				xmin = 1072.3624
				xmax = 1072.5124
				text = "that"
			intervals [3867]:
				xmin = 1072.5124
				xmax = 1072.5424
				text = "i"
			intervals [3868]:
				xmin = 1072.5424
				xmax = 1072.7424
				text = "need"
			intervals [3869]:
				xmin = 1072.7424
				xmax = 1072.8424
				text = "to"
			intervals [3870]:
				xmin = 1072.8424
				xmax = 1073.0524
				text = "mark"
			intervals [3871]:
				xmin = 1073.0524
				xmax = 1073.0824
				text = ""
			intervals [3872]:
				xmin = 1073.0824
				xmax = 1073.4824
				text = "black"
			intervals [3873]:
				xmin = 1073.4824
				xmax = 1074.6161
				text = ""
			intervals [3874]:
				xmin = 1074.6161
				xmax = 1074.8561
				text = "like"
			intervals [3875]:
				xmin = 1074.8561
				xmax = 1075.1761
				text = "full"
			intervals [3876]:
				xmin = 1075.1761
				xmax = 1075.4661
				text = "fledged"
			intervals [3877]:
				xmin = 1075.4661
				xmax = 1075.8261
				text = "argument"
			intervals [3878]:
				xmin = 1075.8261
				xmax = 1075.9361
				text = "with"
			intervals [3879]:
				xmin = 1075.9361
				xmax = 1076.1361
				text = "this"
			intervals [3880]:
				xmin = 1076.1361
				xmax = 1076.5061
				text = "lady"
			intervals [3881]:
				xmin = 1076.5061
				xmax = 1077.1014
				text = ""
			intervals [3882]:
				xmin = 1077.1014
				xmax = 1077.3114
				text = "in"
			intervals [3883]:
				xmin = 1077.3114
				xmax = 1077.6414
				text = "second"
			intervals [3884]:
				xmin = 1077.6414
				xmax = 1077.6714
				text = ""
			intervals [3885]:
				xmin = 1077.6714
				xmax = 1077.9514
				text = "grade"
			intervals [3886]:
				xmin = 1077.9514
				xmax = 1078.1826
				text = ""
			intervals [3887]:
				xmin = 1078.1826
				xmax = 1078.3626
				text = "in"
			intervals [3888]:
				xmin = 1078.3626
				xmax = 1078.7726
				text = "second"
			intervals [3889]:
				xmin = 1078.7726
				xmax = 1079.1426
				text = "grade"
			intervals [3890]:
				xmin = 1079.1426
				xmax = 1079.3426
				text = "when"
			intervals [3891]:
				xmin = 1079.3426
				xmax = 1079.4926
				text = "i'm"
			intervals [3892]:
				xmin = 1079.4926
				xmax = 1079.6826
				text = "about"
			intervals [3893]:
				xmin = 1079.6826
				xmax = 1079.7526
				text = "to"
			intervals [3894]:
				xmin = 1079.7526
				xmax = 1079.9026
				text = "take"
			intervals [3895]:
				xmin = 1079.9026
				xmax = 1079.9326
				text = "a"
			intervals [3896]:
				xmin = 1079.9326
				xmax = 1080.3726
				text = "test"
			intervals [3897]:
				xmin = 1080.3726
				xmax = 1081.4434
				text = ""
			intervals [3898]:
				xmin = 1081.4434
				xmax = 1081.9234
				text = "um"
			intervals [3899]:
				xmin = 1081.9234
				xmax = 1082.1615
				text = ""
			intervals [3900]:
				xmin = 1082.1615
				xmax = 1082.9115
				text = "so"
			intervals [3901]:
				xmin = 1082.9115
				xmax = 1083.0894
				text = ""
			intervals [3902]:
				xmin = 1083.0894
				xmax = 1083.4494
				text = "she"
			intervals [3903]:
				xmin = 1083.4494
				xmax = 1083.6694
				text = "gets"
			intervals [3904]:
				xmin = 1083.6694
				xmax = 1084.1794
				text = "offended"
			intervals [3905]:
				xmin = 1084.1794
				xmax = 1084.3394
				text = "and"
			intervals [3906]:
				xmin = 1084.3394
				xmax = 1084.4694
				text = "i'm"
			intervals [3907]:
				xmin = 1084.4694
				xmax = 1084.7794
				text = "guessing"
			intervals [3908]:
				xmin = 1084.7794
				xmax = 1085.2094
				text = "assuming"
			intervals [3909]:
				xmin = 1085.2094
				xmax = 1085.3594
				text = "that"
			intervals [3910]:
				xmin = 1085.3594
				xmax = 1085.4994
				text = "my"
			intervals [3911]:
				xmin = 1085.4994
				xmax = 1085.8094
				text = "mother"
			intervals [3912]:
				xmin = 1085.8094
				xmax = 1085.9294
				text = "is"
			intervals [3913]:
				xmin = 1085.9294
				xmax = 1086.4294
				text = "caucasian"
			intervals [3914]:
				xmin = 1086.4294
				xmax = 1086.5694
				text = "since"
			intervals [3915]:
				xmin = 1086.5694
				xmax = 1086.6594
				text = "she"
			intervals [3916]:
				xmin = 1086.6594
				xmax = 1086.6894
				text = "s"
			intervals [3917]:
				xmin = 1086.6894
				xmax = 1086.8694
				text = "about"
			intervals [3918]:
				xmin = 1086.8694
				xmax = 1086.9294
				text = "to"
			intervals [3919]:
				xmin = 1086.9294
				xmax = 1087.1594
				text = "call"
			intervals [3920]:
				xmin = 1087.1594
				xmax = 1087.2894
				text = "my"
			intervals [3921]:
				xmin = 1087.2894
				xmax = 1087.3194
				text = ""
			intervals [3922]:
				xmin = 1087.3194
				xmax = 1087.7994
				text = "caucasian"
			intervals [3923]:
				xmin = 1087.7994
				xmax = 1088.1094
				text = "mother"
			intervals [3924]:
				xmin = 1088.1094
				xmax = 1089.3925
				text = ""
			intervals [3925]:
				xmin = 1089.3925
				xmax = 1089.8825
				text = "um"
			intervals [3926]:
				xmin = 1089.8825
				xmax = 1090.3391
				text = ""
			intervals [3927]:
				xmin = 1090.3391
				xmax = 1090.4791
				text = "and"
			intervals [3928]:
				xmin = 1090.4791
				xmax = 1090.5691
				text = "i"
			intervals [3929]:
				xmin = 1090.5691
				xmax = 1090.8391
				text = "couldn't"
			intervals [3930]:
				xmin = 1090.8391
				xmax = 1091.0191
				text = "tell"
			intervals [3931]:
				xmin = 1091.0191
				xmax = 1091.0791
				text = "you"
			intervals [3932]:
				xmin = 1091.0791
				xmax = 1091.2091
				text = "cause"
			intervals [3933]:
				xmin = 1091.2091
				xmax = 1091.3091
				text = "i"
			intervals [3934]:
				xmin = 1091.3091
				xmax = 1091.4791
				text = "i"
			intervals [3935]:
				xmin = 1091.4791
				xmax = 1091.7991
				text = "still"
			intervals [3936]:
				xmin = 1091.7991
				xmax = 1091.9391
				text = "i"
			intervals [3937]:
				xmin = 1091.9391
				xmax = 1091.9691
				text = ""
			intervals [3938]:
				xmin = 1091.9691
				xmax = 1092.0891
				text = "was"
			intervals [3939]:
				xmin = 1092.0891
				xmax = 1092.3191
				text = "supposed"
			intervals [3940]:
				xmin = 1092.3191
				xmax = 1092.4791
				text = "to"
			intervals [3941]:
				xmin = 1092.4791
				xmax = 1092.6691
				text = "aks"
			intervals [3942]:
				xmin = 1092.6691
				xmax = 1092.7291
				text = "my"
			intervals [3943]:
				xmin = 1092.7291
				xmax = 1093.0191
				text = "mother"
			intervals [3944]:
				xmin = 1093.0191
				xmax = 1093.1891
				text = "how"
			intervals [3945]:
				xmin = 1093.1891
				xmax = 1093.3691
				text = "that"
			intervals [3946]:
				xmin = 1093.3691
				xmax = 1093.8991
				text = "conversation"
			intervals [3947]:
				xmin = 1093.8991
				xmax = 1094.0391
				text = "went"
			intervals [3948]:
				xmin = 1094.0391
				xmax = 1094.0891
				text = "i"
			intervals [3949]:
				xmin = 1094.0891
				xmax = 1094.2491
				text = "don't"
			intervals [3950]:
				xmin = 1094.2491
				xmax = 1094.3891
				text = "know"
			intervals [3951]:
				xmin = 1094.3891
				xmax = 1094.5491
				text = "how"
			intervals [3952]:
				xmin = 1094.5491
				xmax = 1094.6091
				text = "it"
			intervals [3953]:
				xmin = 1094.6091
				xmax = 1094.7591
				text = "went"
			intervals [3954]:
				xmin = 1094.7591
				xmax = 1095.0801
				text = ""
			intervals [3955]:
				xmin = 1095.0801
				xmax = 1095.2601
				text = "but"
			intervals [3956]:
				xmin = 1095.2601
				xmax = 1095.3201
				text = "the"
			intervals [3957]:
				xmin = 1095.3201
				xmax = 1095.6101
				text = "teacher"
			intervals [3958]:
				xmin = 1095.6101
				xmax = 1095.8801
				text = "called"
			intervals [3959]:
				xmin = 1095.8801
				xmax = 1096.1101
				text = "her"
			intervals [3960]:
				xmin = 1096.1101
				xmax = 1096.5909
				text = ""
			intervals [3961]:
				xmin = 1096.5909
				xmax = 1097.2109
				text = "and"
			intervals [3962]:
				xmin = 1097.2109
				xmax = 1097.3709
				text = "we"
			intervals [3963]:
				xmin = 1097.3709
				xmax = 1097.5009
				text = "didn't"
			intervals [3964]:
				xmin = 1097.5009
				xmax = 1097.6509
				text = "really"
			intervals [3965]:
				xmin = 1097.6509
				xmax = 1097.8409
				text = "talk"
			intervals [3966]:
				xmin = 1097.8409
				xmax = 1098.0109
				text = "about"
			intervals [3967]:
				xmin = 1098.0109
				xmax = 1098.1009
				text = "it"
			intervals [3968]:
				xmin = 1098.1009
				xmax = 1098.3609
				text = "again"
			intervals [3969]:
				xmin = 1098.3609
				xmax = 1098.7933
				text = ""
			intervals [3970]:
				xmin = 1098.7933
				xmax = 1099.0533
				text = "about"
			intervals [3971]:
				xmin = 1099.0533
				xmax = 1099.1333
				text = "the"
			intervals [3972]:
				xmin = 1099.1333
				xmax = 1099.3733
				text = "race"
			intervals [3973]:
				xmin = 1099.3733
				xmax = 1099.5433
				text = "thing"
			intervals [3974]:
				xmin = 1099.5433
				xmax = 1099.8398
				text = ""
			intervals [3975]:
				xmin = 1099.8398
				xmax = 1099.9898
				text = "it"
			intervals [3976]:
				xmin = 1099.9898
				xmax = 1100.0898
				text = "was"
			intervals [3977]:
				xmin = 1100.0898
				xmax = 1100.3098
				text = "just"
			intervals [3978]:
				xmin = 1100.3098
				xmax = 1100.5598
				text = "come"
			intervals [3979]:
				xmin = 1100.5598
				xmax = 1100.9398
				text = "home"
			intervals [3980]:
				xmin = 1100.9398
				xmax = 1102.9033
				text = ""
			intervals [3981]:
				xmin = 1102.9033
				xmax = 1103.1533
				text = "you"
			intervals [3982]:
				xmin = 1103.1533
				xmax = 1103.2933
				text = "know"
			intervals [3983]:
				xmin = 1103.2933
				xmax = 1103.5033
				text = "you're"
			intervals [3984]:
				xmin = 1103.5033
				xmax = 1103.9433
				text = "black"
			intervals [3985]:
				xmin = 1103.9433
				xmax = 1105.0471
				text = ""
			intervals [3986]:
				xmin = 1105.0471
				xmax = 1105.3071
				text = "you"
			intervals [3987]:
				xmin = 1105.3071
				xmax = 1105.4671
				text = "know"
			intervals [3988]:
				xmin = 1105.4671
				xmax = 1105.6371
				text = "you're"
			intervals [3989]:
				xmin = 1105.6371
				xmax = 1105.8171
				text = "my"
			intervals [3990]:
				xmin = 1105.8171
				xmax = 1106.0971
				text = "child"
			intervals [3991]:
				xmin = 1106.0971
				xmax = 1106.1771
				text = "you"
			intervals [3992]:
				xmin = 1106.1771
				xmax = 1106.2971
				text = "know"
			intervals [3993]:
				xmin = 1106.2971
				xmax = 1106.4471
				text = "you're"
			intervals [3994]:
				xmin = 1106.4471
				xmax = 1106.8671
				text = "beautiful"
			intervals [3995]:
				xmin = 1106.8671
				xmax = 1107.0702
				text = ""
			intervals [3996]:
				xmin = 1107.0702
				xmax = 1107.2102
				text = "that"
			intervals [3997]:
				xmin = 1107.2102
				xmax = 1107.2702
				text = "s"
			intervals [3998]:
				xmin = 1107.2702
				xmax = 1107.3902
				text = "it"
			intervals [3999]:
				xmin = 1107.3902
				xmax = 1107.7036
				text = ""
			intervals [4000]:
				xmin = 1107.7036
				xmax = 1107.8536
				text = "that"
			intervals [4001]:
				xmin = 1107.8536
				xmax = 1107.8836
				text = ""
			intervals [4002]:
				xmin = 1107.8836
				xmax = 1108.0636
				text = "was"
			intervals [4003]:
				xmin = 1108.0636
				xmax = 1108.1436
				text = "the"
			intervals [4004]:
				xmin = 1108.1436
				xmax = 1108.4536
				text = "extent"
			intervals [4005]:
				xmin = 1108.4536
				xmax = 1108.5236
				text = "of"
			intervals [4006]:
				xmin = 1108.5236
				xmax = 1108.6436
				text = "our"
			intervals [4007]:
				xmin = 1108.6436
				xmax = 1109.2536
				text = "conversation"
			intervals [4008]:
				xmin = 1109.2536
				xmax = 1109.9673
				text = ""
			intervals [4009]:
				xmin = 1109.9673
				xmax = 1110.3473
				text = "fast"
			intervals [4010]:
				xmin = 1110.3473
				xmax = 1110.7673
				text = "forwarding"
			intervals [4011]:
				xmin = 1110.7673
				xmax = 1112.0682
				text = ""
			intervals [4012]:
				xmin = 1112.0682
				xmax = 1112.3982
				text = "to"
			intervals [4013]:
				xmin = 1112.3982
				xmax = 1112.5182
				text = "cause"
			intervals [4014]:
				xmin = 1112.5182
				xmax = 1112.7082
				text = "that"
			intervals [4015]:
				xmin = 1112.7082
				xmax = 1112.8882
				text = "was"
			intervals [4016]:
				xmin = 1112.8882
				xmax = 1112.9182
				text = ""
			intervals [4017]:
				xmin = 1112.9182
				xmax = 1113.1782
				text = "right"
			intervals [4018]:
				xmin = 1113.1782
				xmax = 1113.2682
				text = "when"
			intervals [4019]:
				xmin = 1113.2682
				xmax = 1113.3782
				text = "we"
			intervals [4020]:
				xmin = 1113.3782
				xmax = 1113.5582
				text = "moved"
			intervals [4021]:
				xmin = 1113.5582
				xmax = 1113.6582
				text = "to"
			intervals [4022]:
				xmin = 1113.6582
				xmax = 1114.1482
				text = "virginia"
			intervals [4023]:
				xmin = 1114.1482
				xmax = 1115.2938
				text = ""
			intervals [4024]:
				xmin = 1115.2938
				xmax = 1115.4438
				text = "i"
			intervals [4025]:
				xmin = 1115.4438
				xmax = 1115.7638
				text = "guess"
			intervals [4026]:
				xmin = 1115.7638
				xmax = 1116.3038
				text = "second"
			intervals [4027]:
				xmin = 1116.3038
				xmax = 1116.7038
				text = "grade"
			intervals [4028]:
				xmin = 1116.7038
				xmax = 1117.0738
				text = ""
			intervals [4029]:
				xmin = 1117.0738
				xmax = 1117.1838
				text = "well"
			intervals [4030]:
				xmin = 1117.1838
				xmax = 1117.2138
				text = "i"
			intervals [4031]:
				xmin = 1117.2138
				xmax = 1117.3438
				text = "don't"
			intervals [4032]:
				xmin = 1117.3438
				xmax = 1117.4638
				text = "even"
			intervals [4033]:
				xmin = 1117.4638
				xmax = 1117.6938
				text = "remember"
			intervals [4034]:
				xmin = 1117.6938
				xmax = 1117.7838
				text = "how"
			intervals [4035]:
				xmin = 1117.7838
				xmax = 1117.8738
				text = "it"
			intervals [4036]:
				xmin = 1117.8738
				xmax = 1118.0838
				text = "was"
			intervals [4037]:
				xmin = 1118.0838
				xmax = 1118.1138
				text = ""
			intervals [4038]:
				xmin = 1118.1138
				xmax = 1118.3738
				text = "but"
			intervals [4039]:
				xmin = 1118.3738
				xmax = 1118.5238
				text = ""
			intervals [4040]:
				xmin = 1118.5238
				xmax = 1119.1338
				text = "about"
			intervals [4041]:
				xmin = 1119.1338
				xmax = 1119.8522
				text = ""
			intervals [4042]:
				xmin = 1119.8522
				xmax = 1120.2422
				text = "ninth"
			intervals [4043]:
				xmin = 1120.2422
				xmax = 1120.4522
				text = "grade"
			intervals [4044]:
				xmin = 1120.4522
				xmax = 1120.5122
				text = "i"
			intervals [4045]:
				xmin = 1120.5122
				xmax = 1120.7522
				text = "wanna"
			intervals [4046]:
				xmin = 1120.7522
				xmax = 1121.0322
				text = "say"
			intervals [4047]:
				xmin = 1121.0322
				xmax = 1121.2022
				text = "is"
			intervals [4048]:
				xmin = 1121.2022
				xmax = 1121.2722
				text = "the"
			intervals [4049]:
				xmin = 1121.2722
				xmax = 1121.6222
				text = "next"
			intervals [4050]:
				xmin = 1121.6222
				xmax = 1121.9222
				text = "time"
			intervals [4051]:
				xmin = 1121.9222
				xmax = 1121.9522
				text = ""
			intervals [4052]:
				xmin = 1121.9522
				xmax = 1121.9822
				text = "th-"
			intervals [4053]:
				xmin = 1121.9822
				xmax = 1122.2251
				text = ""
			intervals [4054]:
				xmin = 1122.2251
				xmax = 1122.3451
				text = "that"
			intervals [4055]:
				xmin = 1122.3451
				xmax = 1122.7451
				text = "identity"
			intervals [4056]:
				xmin = 1122.7451
				xmax = 1122.9851
				text = "came"
			intervals [4057]:
				xmin = 1122.9851
				xmax = 1123.1051
				text = "up"
			intervals [4058]:
				xmin = 1123.1051
				xmax = 1123.2151
				text = "in"
			intervals [4059]:
				xmin = 1123.2151
				xmax = 1123.3051
				text = ""
			intervals [4060]:
				xmin = 1123.3051
				xmax = 1123.8451
				text = "racism"
			intervals [4061]:
				xmin = 1123.8451
				xmax = 1124.3527
				text = ""
			intervals [4062]:
				xmin = 1124.3527
				xmax = 1124.8327
				text = "um"
			intervals [4063]:
				xmin = 1124.8327
				xmax = 1124.8827
				text = ""
			intervals [4064]:
				xmin = 1124.8827
				xmax = 1125.0727
				text = "my"
			intervals [4065]:
				xmin = 1125.0727
				xmax = 1125.3727
				text = "cousin"
			intervals [4066]:
				xmin = 1125.3727
				xmax = 1125.6327
				text = "rdx"
			intervals [4067]:
				xmin = 1125.6327
				xmax = 1125.8227
				text = "was"
			intervals [4068]:
				xmin = 1125.8227
				xmax = 1126.2427
				text = "over"
			intervals [4069]:
				xmin = 1126.2427
				xmax = 1126.4183
				text = ""
			intervals [4070]:
				xmin = 1126.4183
				xmax = 1126.9983
				text = "and"
			intervals [4071]:
				xmin = 1126.9983
				xmax = 1127.0283
				text = ""
			intervals [4072]:
				xmin = 1127.0283
				xmax = 1127.1483
				text = "i"
			intervals [4073]:
				xmin = 1127.1483
				xmax = 1127.7483
				text = "overheard"
			intervals [4074]:
				xmin = 1127.7483
				xmax = 1127.9683
				text = "them"
			intervals [4075]:
				xmin = 1127.9683
				xmax = 1128.3883
				text = "talking"
			intervals [4076]:
				xmin = 1128.3883
				xmax = 1128.6301
				text = ""
			intervals [4077]:
				xmin = 1128.6301
				xmax = 1129.0101
				text = "about"
			intervals [4078]:
				xmin = 1129.0101
				xmax = 1129.1301
				text = "our"
			intervals [4079]:
				xmin = 1129.1301
				xmax = 1129.7401
				text = "relatives"
			intervals [4080]:
				xmin = 1129.7401
				xmax = 1129.9796
				text = ""
			intervals [4081]:
				xmin = 1129.9796
				xmax = 1130.1796
				text = "cause"
			intervals [4082]:
				xmin = 1130.1796
				xmax = 1130.2996
				text = "til"
			intervals [4083]:
				xmin = 1130.2996
				xmax = 1130.4496
				text = "this"
			intervals [4084]:
				xmin = 1130.4496
				xmax = 1130.4796
				text = ""
			intervals [4085]:
				xmin = 1130.4796
				xmax = 1130.7296
				text = "time"
			intervals [4086]:
				xmin = 1130.7296
				xmax = 1130.8896
				text = "like"
			intervals [4087]:
				xmin = 1130.8896
				xmax = 1131.0296
				text = "i'm"
			intervals [4088]:
				xmin = 1131.0296
				xmax = 1131.4596
				text = "honestly"
			intervals [4089]:
				xmin = 1131.4596
				xmax = 1131.8596
				text = "believing"
			intervals [4090]:
				xmin = 1131.8596
				xmax = 1131.9796
				text = "that"
			intervals [4091]:
				xmin = 1131.9796
				xmax = 1132.1096
				text = "i'm"
			intervals [4092]:
				xmin = 1132.1096
				xmax = 1132.3196
				text = "black"
			intervals [4093]:
				xmin = 1132.3196
				xmax = 1132.9668
				text = ""
			intervals [4094]:
				xmin = 1132.9668
				xmax = 1133.1168
				text = "i'm"
			intervals [4095]:
				xmin = 1133.1168
				xmax = 1133.3168
				text = "just"
			intervals [4096]:
				xmin = 1133.3168
				xmax = 1133.5868
				text = "black"
			intervals [4097]:
				xmin = 1133.5868
				xmax = 1133.6868
				text = "and"
			intervals [4098]:
				xmin = 1133.6868
				xmax = 1133.7768
				text = "i'm"
			intervals [4099]:
				xmin = 1133.7768
				xmax = 1133.9768
				text = "just"
			intervals [4100]:
				xmin = 1133.9768
				xmax = 1134.1768
				text = "lighter"
			intervals [4101]:
				xmin = 1134.1768
				xmax = 1134.2768
				text = "than"
			intervals [4102]:
				xmin = 1134.2768
				xmax = 1134.6768
				text = "everybody"
			intervals [4103]:
				xmin = 1134.6768
				xmax = 1134.8968
				text = "else"
			intervals [4104]:
				xmin = 1134.8968
				xmax = 1135.0068
				text = "and"
			intervals [4105]:
				xmin = 1135.0068
				xmax = 1135.1068
				text = "i"
			intervals [4106]:
				xmin = 1135.1068
				xmax = 1135.2668
				text = "just"
			intervals [4107]:
				xmin = 1135.2668
				xmax = 1135.4268
				text = "have"
			intervals [4108]:
				xmin = 1135.4268
				xmax = 1135.4568
				text = ""
			intervals [4109]:
				xmin = 1135.4568
				xmax = 1135.7268
				text = "hazel"
			intervals [4110]:
				xmin = 1135.7268
				xmax = 1135.9068
				text = "eyes"
			intervals [4111]:
				xmin = 1135.9068
				xmax = 1135.9868
				text = "for"
			intervals [4112]:
				xmin = 1135.9868
				xmax = 1136.0168
				text = ""
			intervals [4113]:
				xmin = 1136.0168
				xmax = 1136.1068
				text = "no"
			intervals [4114]:
				xmin = 1136.1068
				xmax = 1136.1368
				text = ""
			intervals [4115]:
				xmin = 1136.1368
				xmax = 1136.4068
				text = "reason"
			intervals [4116]:
				xmin = 1136.4068
				xmax = 1137.8028
				text = ""
			intervals [4117]:
				xmin = 1137.8028
				xmax = 1137.9328
				text = "i"
			intervals [4118]:
				xmin = 1137.9328
				xmax = 1138.1228
				text = "hear"
			intervals [4119]:
				xmin = 1138.1228
				xmax = 1138.2828
				text = "them"
			intervals [4120]:
				xmin = 1138.2828
				xmax = 1138.6828
				text = "talking"
			intervals [4121]:
				xmin = 1138.6828
				xmax = 1139.1228
				text = "about"
			intervals [4122]:
				xmin = 1139.1228
				xmax = 1139.1828
				text = ""
			intervals [4123]:
				xmin = 1139.1828
				xmax = 1139.4528
				text = "my"
			intervals [4124]:
				xmin = 1139.4528
				xmax = 1139.9628
				text = "mother"
			intervals [4125]:
				xmin = 1139.9628
				xmax = 1140.1628
				text = "s"
			intervals [4126]:
				xmin = 1140.1628
				xmax = 1141.0937
				text = ""
			intervals [4127]:
				xmin = 1141.0937
				xmax = 1141.4937
				text = "mother"
			intervals [4128]:
				xmin = 1141.4937
				xmax = 1141.7137
				text = ""
			intervals [4129]:
				xmin = 1141.7137
				xmax = 1141.8737
				text = "s"
			intervals [4130]:
				xmin = 1141.8737
				xmax = 1142.1782
				text = ""
			intervals [4131]:
				xmin = 1142.1782
				xmax = 1142.4682
				text = "mother"
			intervals [4132]:
				xmin = 1142.4682
				xmax = 1142.4982
				text = ""
			intervals [4133]:
				xmin = 1142.4982
				xmax = 1142.6582
				text = "so"
			intervals [4134]:
				xmin = 1142.6582
				xmax = 1142.7982
				text = "my"
			intervals [4135]:
				xmin = 1142.7982
				xmax = 1143.1382
				text = "mother"
			intervals [4136]:
				xmin = 1143.1382
				xmax = 1143.2282
				text = "s"
			intervals [4137]:
				xmin = 1143.2282
				xmax = 1143.4924
				text = ""
			intervals [4138]:
				xmin = 1143.4924
				xmax = 1143.9324
				text = "grandmother"
			intervals [4139]:
				xmin = 1143.9324
				xmax = 1144.4976
				text = ""
			intervals [4140]:
				xmin = 1144.4976
				xmax = 1144.6976
				text = "and"
			intervals [4141]:
				xmin = 1144.6976
				xmax = 1145.0276
				text = "they're"
			intervals [4142]:
				xmin = 1145.0276
				xmax = 1145.1679
				text = ""
			intervals [4143]:
				xmin = 1145.1679
				xmax = 1145.6479
				text = "caucasian"
			intervals [4144]:
				xmin = 1145.6479
				xmax = 1145.7479
				text = "is"
			intervals [4145]:
				xmin = 1145.7479
				xmax = 1145.8579
				text = "what"
			intervals [4146]:
				xmin = 1145.8579
				xmax = 1146.0679
				text = "i"
			intervals [4147]:
				xmin = 1146.0679
				xmax = 1146.1864
				text = ""
			intervals [4148]:
				xmin = 1146.1864
				xmax = 1146.6264
				text = "overhear"
			intervals [4149]:
				xmin = 1146.6264
				xmax = 1147.5926
				text = ""
			intervals [4150]:
				xmin = 1147.5926
				xmax = 1147.7426
				text = "so"
			intervals [4151]:
				xmin = 1147.7426
				xmax = 1147.8126
				text = "i'm"
			intervals [4152]:
				xmin = 1147.8126
				xmax = 1147.9426
				text = "like"
			intervals [4153]:
				xmin = 1147.9426
				xmax = 1148.0926
				text = "okay"
			intervals [4154]:
				xmin = 1148.0926
				xmax = 1148.2126
				text = "i'm"
			intervals [4155]:
				xmin = 1148.2126
				xmax = 1148.3326
				text = "just"
			intervals [4156]:
				xmin = 1148.3326
				xmax = 1148.4926
				text = "gonna"
			intervals [4157]:
				xmin = 1148.4926
				xmax = 1148.5826
				text = "sit"
			intervals [4158]:
				xmin = 1148.5826
				xmax = 1148.6826
				text = "on"
			intervals [4159]:
				xmin = 1148.6826
				xmax = 1148.7726
				text = "the"
			intervals [4160]:
				xmin = 1148.7726
				xmax = 1148.9726
				text = "steps"
			intervals [4161]:
				xmin = 1148.9726
				xmax = 1149.0626
				text = "cause"
			intervals [4162]:
				xmin = 1149.0626
				xmax = 1149.1226
				text = "if"
			intervals [4163]:
				xmin = 1149.1226
				xmax = 1149.1726
				text = "i"
			intervals [4164]:
				xmin = 1149.1726
				xmax = 1149.3126
				text = "come"
			intervals [4165]:
				xmin = 1149.3126
				xmax = 1149.5726
				text = "upstairs"
			intervals [4166]:
				xmin = 1149.5726
				xmax = 1149.8626
				text = "obviously"
			intervals [4167]:
				xmin = 1149.8626
				xmax = 1149.9526
				text = "they're"
			intervals [4168]:
				xmin = 1149.9526
				xmax = 1150.0726
				text = "gonna"
			intervals [4169]:
				xmin = 1150.0726
				xmax = 1150.2626
				text = "stop"
			intervals [4170]:
				xmin = 1150.2626
				xmax = 1150.5326
				text = "talking"
			intervals [4171]:
				xmin = 1150.5326
				xmax = 1152.0579
				text = ""
			intervals [4172]:
				xmin = 1152.0579
				xmax = 1152.8179
				text = "apparently"
			intervals [4173]:
				xmin = 1152.8179
				xmax = 1153.0451
				text = ""
			intervals [4174]:
				xmin = 1153.0451
				xmax = 1153.3951
				text = "these"
			intervals [4175]:
				xmin = 1153.3951
				xmax = 1153.9351
				text = "caucasian"
			intervals [4176]:
				xmin = 1153.9351
				xmax = 1154.4851
				text = "relatives"
			intervals [4177]:
				xmin = 1154.4851
				xmax = 1154.9576
				text = ""
			intervals [4178]:
				xmin = 1154.9576
				xmax = 1155.5676
				text = "decide"
			intervals [4179]:
				xmin = 1155.5676
				xmax = 1155.9676
				text = "that"
			intervals [4180]:
				xmin = 1155.9676
				xmax = 1156.1476
				text = "they're"
			intervals [4181]:
				xmin = 1156.1476
				xmax = 1156.4376
				text = "gonna"
			intervals [4182]:
				xmin = 1156.4376
				xmax = 1156.7976
				text = "accept"
			intervals [4183]:
				xmin = 1156.7976
				xmax = 1156.8276
				text = ""
			intervals [4184]:
				xmin = 1156.8276
				xmax = 1157.0576
				text = "that"
			intervals [4185]:
				xmin = 1157.0576
				xmax = 1157.0876
				text = ""
			intervals [4186]:
				xmin = 1157.0876
				xmax = 1157.3376
				text = "my"
			intervals [4187]:
				xmin = 1157.3376
				xmax = 1157.5576
				text = "great"
			intervals [4188]:
				xmin = 1157.5576
				xmax = 1158.1276
				text = "grandmother"
			intervals [4189]:
				xmin = 1158.1276
				xmax = 1158.5202
				text = ""
			intervals [4190]:
				xmin = 1158.5202
				xmax = 1158.7202
				text = "is"
			intervals [4191]:
				xmin = 1158.7202
				xmax = 1158.9002
				text = "getting"
			intervals [4192]:
				xmin = 1158.9002
				xmax = 1159.1102
				text = "married"
			intervals [4193]:
				xmin = 1159.1102
				xmax = 1159.2302
				text = "to"
			intervals [4194]:
				xmin = 1159.2302
				xmax = 1159.2602
				text = "a"
			intervals [4195]:
				xmin = 1159.2602
				xmax = 1159.5402
				text = "black"
			intervals [4196]:
				xmin = 1159.5402
				xmax = 1159.7302
				text = "man"
			intervals [4197]:
				xmin = 1159.7302
				xmax = 1159.8102
				text = "and"
			intervals [4198]:
				xmin = 1159.8102
				xmax = 1159.9902
				text = "she"
			intervals [4199]:
				xmin = 1159.9902
				xmax = 1160.3102
				text = "has"
			intervals [4200]:
				xmin = 1160.3102
				xmax = 1160.4459
				text = ""
			intervals [4201]:
				xmin = 1160.4459
				xmax = 1160.8659
				text = "biracial"
			intervals [4202]:
				xmin = 1160.8659
				xmax = 1161.2359
				text = "children"
			intervals [4203]:
				xmin = 1161.2359
				xmax = 1161.8708
				text = ""
			intervals [4204]:
				xmin = 1161.8708
				xmax = 1161.9708
				text = "so"
			intervals [4205]:
				xmin = 1161.9708
				xmax = 1162.0708
				text = "they"
			intervals [4206]:
				xmin = 1162.0708
				xmax = 1162.3008
				text = "tell"
			intervals [4207]:
				xmin = 1162.3008
				xmax = 1162.4708
				text = "her"
			intervals [4208]:
				xmin = 1162.4708
				xmax = 1162.5008
				text = ""
			intervals [4209]:
				xmin = 1162.5008
				xmax = 1162.7108
				text = "to"
			intervals [4210]:
				xmin = 1162.7108
				xmax = 1162.9408
				text = "get"
			intervals [4211]:
				xmin = 1162.9408
				xmax = 1163.1047
				text = ""
			intervals [4212]:
				xmin = 1163.1047
				xmax = 1163.6547
				text = "her"
			intervals [4213]:
				xmin = 1163.6547
				xmax = 1164.2338
				text = ""
			intervals [4214]:
				xmin = 1164.2338
				xmax = 1164.8938
				text = "nigger"
			intervals [4215]:
				xmin = 1164.8938
				xmax = 1165.7039
				text = ""
			intervals [4216]:
				xmin = 1165.7039
				xmax = 1166.1339
				text = "man"
			intervals [4217]:
				xmin = 1166.1339
				xmax = 1166.2839
				text = "and"
			intervals [4218]:
				xmin = 1166.2839
				xmax = 1166.4239
				text = "her"
			intervals [4219]:
				xmin = 1166.4239
				xmax = 1166.5039
				text = ""
			intervals [4220]:
				xmin = 1166.5039
				xmax = 1166.7739
				text = "porch"
			intervals [4221]:
				xmin = 1166.7739
				xmax = 1167.2939
				text = "monkeys"
			intervals [4222]:
				xmin = 1167.2939
				xmax = 1167.8055
				text = ""
			intervals [4223]:
				xmin = 1167.8055
				xmax = 1168.0155
				text = "off"
			intervals [4224]:
				xmin = 1168.0155
				xmax = 1168.1455
				text = "their"
			intervals [4225]:
				xmin = 1168.1455
				xmax = 1168.5755
				text = "property"
			intervals [4226]:
				xmin = 1168.5755
				xmax = 1169.3824
				text = ""
			intervals [4227]:
				xmin = 1169.3824
				xmax = 1169.5424
				text = "and"
			intervals [4228]:
				xmin = 1169.5424
				xmax = 1169.7124
				text = "that"
			intervals [4229]:
				xmin = 1169.7124
				xmax = 1169.8824
				text = "was"
			intervals [4230]:
				xmin = 1169.8824
				xmax = 1169.9424
				text = "the"
			intervals [4231]:
				xmin = 1169.9424
				xmax = 1170.3024
				text = "extent"
			intervals [4232]:
				xmin = 1170.3024
				xmax = 1170.3424
				text = ""
			intervals [4233]:
				xmin = 1170.3424
				xmax = 1170.5724
				text = "of"
			intervals [4234]:
				xmin = 1170.5724
				xmax = 1170.6424
				text = ""
			intervals [4235]:
				xmin = 1170.6424
				xmax = 1170.8924
				text = "the"
			intervals [4236]:
				xmin = 1170.8924
				xmax = 1171.0424
				text = ""
			intervals [4237]:
				xmin = 1171.0424
				xmax = 1171.5924
				text = "relations"
			intervals [4238]:
				xmin = 1171.5924
				xmax = 1171.7524
				text = "with"
			intervals [4239]:
				xmin = 1171.7524
				xmax = 1171.8624
				text = "our"
			intervals [4240]:
				xmin = 1171.8624
				xmax = 1172.3424
				text = "caucasian"
			intervals [4241]:
				xmin = 1172.3424
				xmax = 1172.7024
				text = "family"
			intervals [4242]:
				xmin = 1172.7024
				xmax = 1173.3459
				text = ""
			intervals [4243]:
				xmin = 1173.3459
				xmax = 1173.6859
				text = "and"
			intervals [4244]:
				xmin = 1173.6859
				xmax = 1173.8688
				text = ""
			intervals [4245]:
				xmin = 1173.8688
				xmax = 1174.0388
				text = "from"
			intervals [4246]:
				xmin = 1174.0388
				xmax = 1174.2488
				text = "that"
			intervals [4247]:
				xmin = 1174.2488
				xmax = 1174.4888
				text = "point"
			intervals [4248]:
				xmin = 1174.4888
				xmax = 1174.5388
				text = ""
			intervals [4249]:
				xmin = 1174.5388
				xmax = 1174.9588
				text = "forward"
			intervals [4250]:
				xmin = 1174.9588
				xmax = 1175.6855
				text = ""
			intervals [4251]:
				xmin = 1175.6855
				xmax = 1175.8055
				text = "i"
			intervals [4252]:
				xmin = 1175.8055
				xmax = 1176.0255
				text = "guess"
			intervals [4253]:
				xmin = 1176.0255
				xmax = 1176.1555
				text = "my"
			intervals [4254]:
				xmin = 1176.1555
				xmax = 1176.4655
				text = "family"
			intervals [4255]:
				xmin = 1176.4655
				xmax = 1176.6455
				text = "just"
			intervals [4256]:
				xmin = 1176.6455
				xmax = 1176.8155
				text = "took"
			intervals [4257]:
				xmin = 1176.8155
				xmax = 1177.1255
				text = "upon"
			intervals [4258]:
				xmin = 1177.1255
				xmax = 1177.1555
				text = ""
			intervals [4259]:
				xmin = 1177.1555
				xmax = 1177.3155
				text = "that"
			intervals [4260]:
				xmin = 1177.3155
				xmax = 1177.4055
				text = ""
			intervals [4261]:
				xmin = 1177.4055
				xmax = 1177.5455
				text = "we're"
			intervals [4262]:
				xmin = 1177.5455
				xmax = 1177.6955
				text = "not"
			intervals [4263]:
				xmin = 1177.6955
				xmax = 1178.1855
				text = "caucasian"
			intervals [4264]:
				xmin = 1178.1855
				xmax = 1178.2955
				text = "we're"
			intervals [4265]:
				xmin = 1178.2955
				xmax = 1178.4755
				text = "just"
			intervals [4266]:
				xmin = 1178.4755
				xmax = 1178.6355
				text = "gonna"
			intervals [4267]:
				xmin = 1178.6355
				xmax = 1179.0655
				text = "identify"
			intervals [4268]:
				xmin = 1179.0655
				xmax = 1179.2355
				text = "that"
			intervals [4269]:
				xmin = 1179.2355
				xmax = 1179.3455
				text = "we're"
			intervals [4270]:
				xmin = 1179.3455
				xmax = 1179.3855
				text = ""
			intervals [4271]:
				xmin = 1179.3855
				xmax = 1179.7355
				text = "black"
			intervals [4272]:
				xmin = 1179.7355
				xmax = 1180.5582
				text = ""
			intervals [4273]:
				xmin = 1180.5582
				xmax = 1181.3182
				text = "furthermore"
			intervals [4274]:
				xmin = 1181.3182
				xmax = 1182.7766
				text = ""
			intervals [4275]:
				xmin = 1182.7766
				xmax = 1182.9366
				text = "i"
			intervals [4276]:
				xmin = 1182.9366
				xmax = 1183.1566
				text = "talked"
			intervals [4277]:
				xmin = 1183.1566
				xmax = 1183.2166
				text = "to"
			intervals [4278]:
				xmin = 1183.2166
				xmax = 1183.2966
				text = "my"
			intervals [4279]:
				xmin = 1183.2966
				xmax = 1183.4866
				text = "dad"
			intervals [4280]:
				xmin = 1183.4866
				xmax = 1183.7066
				text = "about"
			intervals [4281]:
				xmin = 1183.7066
				xmax = 1183.8066
				text = "it"
			intervals [4282]:
				xmin = 1183.8066
				xmax = 1184.4533
				text = ""
			intervals [4283]:
				xmin = 1184.4533
				xmax = 1184.5433
				text = "and"
			intervals [4284]:
				xmin = 1184.5433
				xmax = 1184.6433
				text = "i'm"
			intervals [4285]:
				xmin = 1184.6433
				xmax = 1184.7533
				text = "like"
			intervals [4286]:
				xmin = 1184.7533
				xmax = 1184.9433
				text = "okay"
			intervals [4287]:
				xmin = 1184.9433
				xmax = 1185.0733
				text = "so"
			intervals [4288]:
				xmin = 1185.0733
				xmax = 1185.3033
				text = "what"
			intervals [4289]:
				xmin = 1185.3033
				xmax = 1185.4633
				text = "am"
			intervals [4290]:
				xmin = 1185.4633
				xmax = 1185.6133
				text = "i"
			intervals [4291]:
				xmin = 1185.6133
				xmax = 1186.1592
				text = ""
			intervals [4292]:
				xmin = 1186.1592
				xmax = 1186.3092
				text = "cause"
			intervals [4293]:
				xmin = 1186.3092
				xmax = 1186.8692
				text = "obviously"
			intervals [4294]:
				xmin = 1186.8692
				xmax = 1187.0092
				text = "i"
			intervals [4295]:
				xmin = 1187.0092
				xmax = 1187.1792
				text = "am"
			intervals [4296]:
				xmin = 1187.1792
				xmax = 1187.3684
				text = ""
			intervals [4297]:
				xmin = 1187.3684
				xmax = 1187.5984
				text = "part"
			intervals [4298]:
				xmin = 1187.5984
				xmax = 1188.1084
				text = "caucasian"
			intervals [4299]:
				xmin = 1188.1084
				xmax = 1188.1684
				text = "in"
			intervals [4300]:
				xmin = 1188.1684
				xmax = 1188.2784
				text = "there"
			intervals [4301]:
				xmin = 1188.2784
				xmax = 1188.6484
				text = "somewhere"
			intervals [4302]:
				xmin = 1188.6484
				xmax = 1189.2383
				text = ""
			intervals [4303]:
				xmin = 1189.2383
				xmax = 1189.3583
				text = "so"
			intervals [4304]:
				xmin = 1189.3583
				xmax = 1189.4983
				text = "that"
			intervals [4305]:
				xmin = 1189.4983
				xmax = 1189.5583
				text = "s"
			intervals [4306]:
				xmin = 1189.5583
				xmax = 1189.6683
				text = "when"
			intervals [4307]:
				xmin = 1189.6683
				xmax = 1189.7483
				text = "i"
			intervals [4308]:
				xmin = 1189.7483
				xmax = 1189.8883
				text = "sit"
			intervals [4309]:
				xmin = 1189.8883
				xmax = 1190.0583
				text = "down"
			intervals [4310]:
				xmin = 1190.0583
				xmax = 1190.2183
				text = "with"
			intervals [4311]:
				xmin = 1190.2183
				xmax = 1190.3183
				text = "him"
			intervals [4312]:
				xmin = 1190.3183
				xmax = 1190.3983
				text = "and"
			intervals [4313]:
				xmin = 1190.3983
				xmax = 1190.6683
				text = "find"
			intervals [4314]:
				xmin = 1190.6683
				xmax = 1190.8283
				text = "out"
			intervals [4315]:
				xmin = 1190.8283
				xmax = 1191.0183
				text = "that"
			intervals [4316]:
				xmin = 1191.0183
				xmax = 1191.1583
				text = "we"
			intervals [4317]:
				xmin = 1191.1583
				xmax = 1191.4183
				text = "are"
			intervals [4318]:
				xmin = 1191.4183
				xmax = 1191.7303
				text = ""
			intervals [4319]:
				xmin = 1191.7303
				xmax = 1192.0803
				text = "cherokee"
			intervals [4320]:
				xmin = 1192.0803
				xmax = 1192.4403
				text = "indian"
			intervals [4321]:
				xmin = 1192.4403
				xmax = 1192.5603
				text = "as"
			intervals [4322]:
				xmin = 1192.5603
				xmax = 1192.8103
				text = "well"
			intervals [4323]:
				xmin = 1192.8103
				xmax = 1192.9601
				text = ""
			intervals [4324]:
				xmin = 1192.9601
				xmax = 1193.1001
				text = "on"
			intervals [4325]:
				xmin = 1193.1001
				xmax = 1193.2601
				text = "his"
			intervals [4326]:
				xmin = 1193.2601
				xmax = 1193.4401
				text = "side"
			intervals [4327]:
				xmin = 1193.4401
				xmax = 1193.5001
				text = "of"
			intervals [4328]:
				xmin = 1193.5001
				xmax = 1193.5601
				text = "the"
			intervals [4329]:
				xmin = 1193.5601
				xmax = 1193.5901
				text = ""
			intervals [4330]:
				xmin = 1193.5901
				xmax = 1194.0401
				text = "family"
			intervals [4331]:
				xmin = 1194.0401
				xmax = 1194.0801
				text = ""
			intervals [4332]:
				xmin = 1194.0801
				xmax = 1194.2801
				text = "and"
			intervals [4333]:
				xmin = 1194.2801
				xmax = 1194.4201
				text = "on"
			intervals [4334]:
				xmin = 1194.4201
				xmax = 1194.5401
				text = "my"
			intervals [4335]:
				xmin = 1194.5401
				xmax = 1194.7701
				text = "mother"
			intervals [4336]:
				xmin = 1194.7701
				xmax = 1194.8001
				text = "s"
			intervals [4337]:
				xmin = 1194.8001
				xmax = 1194.9401
				text = "side"
			intervals [4338]:
				xmin = 1194.9401
				xmax = 1195.0001
				text = "of"
			intervals [4339]:
				xmin = 1195.0001
				xmax = 1195.0901
				text = "the"
			intervals [4340]:
				xmin = 1195.0901
				xmax = 1195.5101
				text = "family"
			intervals [4341]:
				xmin = 1195.5101
				xmax = 1195.9796
				text = ""
			intervals [4342]:
				xmin = 1195.9796
				xmax = 1196.0996
				text = "and"
			intervals [4343]:
				xmin = 1196.0996
				xmax = 1196.1996
				text = "i'm"
			intervals [4344]:
				xmin = 1196.1996
				xmax = 1196.3496
				text = "like"
			intervals [4345]:
				xmin = 1196.3496
				xmax = 1196.4796
				text = "well"
			intervals [4346]:
				xmin = 1196.4796
				xmax = 1196.6496
				text = "y'all"
			intervals [4347]:
				xmin = 1196.6496
				xmax = 1196.8696
				text = "have"
			intervals [4348]:
				xmin = 1196.8696
				xmax = 1197.0096
				text = "me"
			intervals [4349]:
				xmin = 1197.0096
				xmax = 1197.2396
				text = "going"
			intervals [4350]:
				xmin = 1197.2396
				xmax = 1197.3496
				text = "on"
			intervals [4351]:
				xmin = 1197.3496
				xmax = 1197.4796
				text = "my"
			intervals [4352]:
				xmin = 1197.4796
				xmax = 1197.6896
				text = "whole"
			intervals [4353]:
				xmin = 1197.6896
				xmax = 1197.8896
				text = "life"
			intervals [4354]:
				xmin = 1197.8896
				xmax = 1198.0696
				text = "not"
			intervals [4355]:
				xmin = 1198.0696
				xmax = 1198.3096
				text = "knowing"
			intervals [4356]:
				xmin = 1198.3096
				xmax = 1198.4496
				text = "what"
			intervals [4357]:
				xmin = 1198.4496
				xmax = 1198.5596
				text = "i"
			intervals [4358]:
				xmin = 1198.5596
				xmax = 1198.8696
				text = "am"
			intervals [4359]:
				xmin = 1198.8696
				xmax = 1198.8996
				text = ""
			intervals [4360]:
				xmin = 1198.8996
				xmax = 1199.0396
				text = "i'm"
			intervals [4361]:
				xmin = 1199.0396
				xmax = 1199.2096
				text = "just"
			intervals [4362]:
				xmin = 1199.2096
				xmax = 1199.5296
				text = "thinking"
			intervals [4363]:
				xmin = 1199.5296
				xmax = 1199.6396
				text = "i'm"
			intervals [4364]:
				xmin = 1199.6396
				xmax = 1199.8996
				text = "just"
			intervals [4365]:
				xmin = 1199.8996
				xmax = 1200.1696
				text = "lighter"
			intervals [4366]:
				xmin = 1200.1696
				xmax = 1200.2596
				text = "than"
			intervals [4367]:
				xmin = 1200.2596
				xmax = 1200.6696
				text = "everybody"
			intervals [4368]:
				xmin = 1200.6696
				xmax = 1200.9396
				text = "else"
			intervals [4369]:
				xmin = 1200.9396
				xmax = 1201.1696
				text = "and"
			intervals [4370]:
				xmin = 1201.1696
				xmax = 1202.3221
				text = ""
			intervals [4371]:
				xmin = 1202.3221
				xmax = 1202.5921
				text = "fine"
			intervals [4372]:
				xmin = 1202.5921
				xmax = 1202.7821
				text = "and"
			intervals [4373]:
				xmin = 1202.7821
				xmax = 1202.9121
				text = "i'm"
			intervals [4374]:
				xmin = 1202.9121
				xmax = 1203.0821
				text = "like"
			intervals [4375]:
				xmin = 1203.0821
				xmax = 1203.2121
				text = "and"
			intervals [4376]:
				xmin = 1203.2121
				xmax = 1203.4521
				text = "people"
			intervals [4377]:
				xmin = 1203.4521
				xmax = 1203.5321
				text = "are"
			intervals [4378]:
				xmin = 1203.5321
				xmax = 1203.8421
				text = "telling"
			intervals [4379]:
				xmin = 1203.8421
				xmax = 1204.1121
				text = "me"
			intervals [4380]:
				xmin = 1204.1121
				xmax = 1204.8493
				text = ""
			intervals [4381]:
				xmin = 1204.8493
				xmax = 1205.0093
				text = "you're"
			intervals [4382]:
				xmin = 1205.0093
				xmax = 1205.6493
				text = "biracial"
			intervals [4383]:
				xmin = 1205.6493
				xmax = 1205.7693
				text = ""
			intervals [4384]:
				xmin = 1205.7693
				xmax = 1205.9093
				text = "like"
			intervals [4385]:
				xmin = 1205.9093
				xmax = 1205.9393
				text = ""
			intervals [4386]:
				xmin = 1205.9393
				xmax = 1206.0593
				text = "we"
			intervals [4387]:
				xmin = 1206.0593
				xmax = 1206.1793
				text = "can"
			intervals [4388]:
				xmin = 1206.1793
				xmax = 1206.3093
				text = "see"
			intervals [4389]:
				xmin = 1206.3093
				xmax = 1206.4593
				text = "that"
			intervals [4390]:
				xmin = 1206.4593
				xmax = 1206.5893
				text = "you're"
			intervals [4391]:
				xmin = 1206.5893
				xmax = 1207.1793
				text = "biracial"
			intervals [4392]:
				xmin = 1207.1793
				xmax = 1207.4781
				text = ""
			intervals [4393]:
				xmin = 1207.4781
				xmax = 1207.5481
				text = "and"
			intervals [4394]:
				xmin = 1207.5481
				xmax = 1207.6981
				text = "i'm"
			intervals [4395]:
				xmin = 1207.6981
				xmax = 1207.7981
				text = "like"
			intervals [4396]:
				xmin = 1207.7981
				xmax = 1207.8381
				text = ""
			intervals [4397]:
				xmin = 1207.8381
				xmax = 1208.2481
				text = "no"
			intervals [4398]:
				xmin = 1208.2481
				xmax = 1208.4581
				text = "like"
			intervals [4399]:
				xmin = 1208.4581
				xmax = 1209.0848
				text = ""
			intervals [4400]:
				xmin = 1209.0848
				xmax = 1209.2948
				text = "which"
			intervals [4401]:
				xmin = 1209.2948
				xmax = 1209.4348
				text = "one"
			intervals [4402]:
				xmin = 1209.4348
				xmax = 1209.5748
				text = "is"
			intervals [4403]:
				xmin = 1209.5748
				xmax = 1209.7148
				text = "it"
			intervals [4404]:
				xmin = 1209.7148
				xmax = 1210.3764
				text = ""
			intervals [4405]:
				xmin = 1210.3764
				xmax = 1210.7964
				text = "um"
			intervals [4406]:
				xmin = 1210.7964
				xmax = 1211.0094
				text = ""
			intervals [4407]:
				xmin = 1211.0094
				xmax = 1211.4794
				text = "so"
			intervals [4408]:
				xmin = 1211.4794
				xmax = 1211.7894
				text = "that"
			intervals [4409]:
				xmin = 1211.7894
				xmax = 1211.8594
				text = ""
			intervals [4410]:
				xmin = 1211.8594
				xmax = 1212.0094
				text = "that"
			intervals [4411]:
				xmin = 1212.0094
				xmax = 1212.1394
				text = "was"
			intervals [4412]:
				xmin = 1212.1394
				xmax = 1212.3394
				text = "really"
			intervals [4413]:
				xmin = 1212.3394
				xmax = 1212.5294
				text = "rough"
			intervals [4414]:
				xmin = 1212.5294
				xmax = 1212.6194
				text = "for"
			intervals [4415]:
				xmin = 1212.6194
				xmax = 1212.8194
				text = "me"
			intervals [4416]:
				xmin = 1212.8194
				xmax = 1213.0844
				text = ""
			intervals [4417]:
				xmin = 1213.0844
				xmax = 1213.3544
				text = "and"
			intervals [4418]:
				xmin = 1213.3544
				xmax = 1213.5544
				text = "it"
			intervals [4419]:
				xmin = 1213.5544
				xmax = 1213.7144
				text = "s"
			intervals [4420]:
				xmin = 1213.7144
				xmax = 1213.7444
				text = ""
			intervals [4421]:
				xmin = 1213.7444
				xmax = 1213.9744
				text = "it"
			intervals [4422]:
				xmin = 1213.9744
				xmax = 1214.0244
				text = "s"
			intervals [4423]:
				xmin = 1214.0244
				xmax = 1214.6044
				text = "still"
			intervals [4424]:
				xmin = 1214.6044
				xmax = 1214.9236
				text = ""
			intervals [4425]:
				xmin = 1214.9236
				xmax = 1215.1336
				text = "to"
			intervals [4426]:
				xmin = 1215.1336
				xmax = 1215.4036
				text = "this"
			intervals [4427]:
				xmin = 1215.4036
				xmax = 1215.593
				text = ""
			intervals [4428]:
				xmin = 1215.593
				xmax = 1215.823
				text = "point"
			intervals [4429]:
				xmin = 1215.823
				xmax = 1215.963
				text = "in"
			intervals [4430]:
				xmin = 1215.963
				xmax = 1216.233
				text = "time"
			intervals [4431]:
				xmin = 1216.233
				xmax = 1216.293
				text = "and"
			intervals [4432]:
				xmin = 1216.293
				xmax = 1216.373
				text = "i"
			intervals [4433]:
				xmin = 1216.373
				xmax = 1216.563
				text = "think"
			intervals [4434]:
				xmin = 1216.563
				xmax = 1216.693
				text = "like"
			intervals [4435]:
				xmin = 1216.693
				xmax = 1216.723
				text = "i"
			intervals [4436]:
				xmin = 1216.723
				xmax = 1216.943
				text = "said"
			intervals [4437]:
				xmin = 1216.943
				xmax = 1217.003
				text = "it"
			intervals [4438]:
				xmin = 1217.003
				xmax = 1217.063
				text = "s"
			intervals [4439]:
				xmin = 1217.063
				xmax = 1217.213
				text = "cause"
			intervals [4440]:
				xmin = 1217.213
				xmax = 1217.333
				text = "when"
			intervals [4441]:
				xmin = 1217.333
				xmax = 1217.393
				text = "i"
			intervals [4442]:
				xmin = 1217.393
				xmax = 1217.583
				text = "was"
			intervals [4443]:
				xmin = 1217.583
				xmax = 1217.973
				text = "younger"
			intervals [4444]:
				xmin = 1217.973
				xmax = 1219.3855
				text = ""
			intervals [4445]:
				xmin = 1219.3855
				xmax = 1219.5355
				text = "we"
			intervals [4446]:
				xmin = 1219.5355
				xmax = 1220.0255
				text = "never"
			intervals [4447]:
				xmin = 1220.0255
				xmax = 1220.0935
				text = ""
			intervals [4448]:
				xmin = 1220.0935
				xmax = 1220.4335
				text = "talked"
			intervals [4449]:
				xmin = 1220.4335
				xmax = 1220.7735
				text = "about"
			intervals [4450]:
				xmin = 1220.7735
				xmax = 1220.8609
				text = ""
			intervals [4451]:
				xmin = 1220.8609
				xmax = 1221.3209
				text = "image"
			intervals [4452]:
				xmin = 1221.3209
				xmax = 1221.3509
				text = ""
			intervals [4453]:
				xmin = 1221.3509
				xmax = 1221.4609
				text = "in"
			intervals [4454]:
				xmin = 1221.4609
				xmax = 1221.6409
				text = "my"
			intervals [4455]:
				xmin = 1221.6409
				xmax = 1221.9709
				text = "home"
			intervals [4456]:
				xmin = 1221.9709
				xmax = 1222.1409
				text = "like"
			intervals [4457]:
				xmin = 1222.1409
				xmax = 1222.2009
				text = "of"
			intervals [4458]:
				xmin = 1222.2009
				xmax = 1222.4409
				text = "course"
			intervals [4459]:
				xmin = 1222.4409
				xmax = 1222.5709
				text = "my"
			intervals [4460]:
				xmin = 1222.5709
				xmax = 1222.8709
				text = "father"
			intervals [4461]:
				xmin = 1222.8709
				xmax = 1223.1109
				text = "tells"
			intervals [4462]:
				xmin = 1223.1109
				xmax = 1223.2309
				text = "me"
			intervals [4463]:
				xmin = 1223.2309
				xmax = 1223.3109
				text = "i'm"
			intervals [4464]:
				xmin = 1223.3109
				xmax = 1223.6809
				text = "beautiful"
			intervals [4465]:
				xmin = 1223.6809
				xmax = 1223.9009
				text = "every"
			intervals [4466]:
				xmin = 1223.9009
				xmax = 1224.1209
				text = "day"
			intervals [4467]:
				xmin = 1224.1209
				xmax = 1224.3409
				text = "but"
			intervals [4468]:
				xmin = 1224.3409
				xmax = 1224.8609
				text = "never"
			intervals [4469]:
				xmin = 1224.8609
				xmax = 1225.8231
				text = ""
			intervals [4470]:
				xmin = 1225.8231
				xmax = 1226.5231
				text = "realizing"
			intervals [4471]:
				xmin = 1226.5231
				xmax = 1226.6531
				text = "that"
			intervals [4472]:
				xmin = 1226.6531
				xmax = 1226.7331
				text = "i"
			intervals [4473]:
				xmin = 1226.7331
				xmax = 1226.9331
				text = "have"
			intervals [4474]:
				xmin = 1226.9331
				xmax = 1227.2031
				text = "pretty"
			intervals [4475]:
				xmin = 1227.2031
				xmax = 1227.4431
				text = "eyes"
			intervals [4476]:
				xmin = 1227.4431
				xmax = 1227.5531
				text = "it"
			intervals [4477]:
				xmin = 1227.5531
				xmax = 1227.5831
				text = ""
			intervals [4478]:
				xmin = 1227.5831
				xmax = 1227.9231
				text = "wasn't"
			intervals [4479]:
				xmin = 1227.9231
				xmax = 1228.2631
				text = "until"
			intervals [4480]:
				xmin = 1228.2631
				xmax = 1228.4131
				text = "i"
			intervals [4481]:
				xmin = 1228.4131
				xmax = 1228.4431
				text = ""
			intervals [4482]:
				xmin = 1228.4431
				xmax = 1228.6531
				text = "moved"
			intervals [4483]:
				xmin = 1228.6531
				xmax = 1228.7731
				text = "to"
			intervals [4484]:
				xmin = 1228.7731
				xmax = 1229.2431
				text = "virginia"
			intervals [4485]:
				xmin = 1229.2431
				xmax = 1229.3331
				text = "that"
			intervals [4486]:
				xmin = 1229.3331
				xmax = 1229.3931
				text = "it"
			intervals [4487]:
				xmin = 1229.3931
				xmax = 1229.5031
				text = "was"
			intervals [4488]:
				xmin = 1229.5031
				xmax = 1229.5531
				text = "a"
			intervals [4489]:
				xmin = 1229.5531
				xmax = 1230.2231
				text = "constant"
			intervals [4490]:
				xmin = 1230.2231
				xmax = 1230.4455
				text = ""
			intervals [4491]:
				xmin = 1230.4455
				xmax = 1230.5955
				text = "in"
			intervals [4492]:
				xmin = 1230.5955
				xmax = 1230.6755
				text = "the"
			intervals [4493]:
				xmin = 1230.6755
				xmax = 1230.9155
				text = "course"
			intervals [4494]:
				xmin = 1230.9155
				xmax = 1231.0355
				text = "of"
			intervals [4495]:
				xmin = 1231.0355
				xmax = 1231.1155
				text = "a"
			intervals [4496]:
				xmin = 1231.1155
				xmax = 1231.3355
				text = "week"
			intervals [4497]:
				xmin = 1231.3355
				xmax = 1231.5655
				text = "two"
			intervals [4498]:
				xmin = 1231.5655
				xmax = 1231.7055
				text = "three"
			intervals [4499]:
				xmin = 1231.7055
				xmax = 1232.1255
				text = "people"
			intervals [4500]:
				xmin = 1232.1255
				xmax = 1232.2255
				text = "oh"
			intervals [4501]:
				xmin = 1232.2255
				xmax = 1232.3555
				text = "you"
			intervals [4502]:
				xmin = 1232.3555
				xmax = 1232.4955
				text = "have"
			intervals [4503]:
				xmin = 1232.4955
				xmax = 1232.9655
				text = "beautiful"
			intervals [4504]:
				xmin = 1232.9655
				xmax = 1233.3855
				text = "eyes"
			intervals [4505]:
				xmin = 1233.3855
				xmax = 1233.5255
				text = "what"
			intervals [4506]:
				xmin = 1233.5255
				xmax = 1233.6155
				text = "are"
			intervals [4507]:
				xmin = 1233.6155
				xmax = 1233.7255
				text = "you"
			intervals [4508]:
				xmin = 1233.7255
				xmax = 1234.0455
				text = "mixed"
			intervals [4509]:
				xmin = 1234.0455
				xmax = 1234.2255
				text = "with"
			intervals [4510]:
				xmin = 1234.2255
				xmax = 1234.2855
				text = ""
			intervals [4511]:
				xmin = 1234.2855
				xmax = 1234.5055
				text = "what"
			intervals [4512]:
				xmin = 1234.5055
				xmax = 1234.6455
				text = "are"
			intervals [4513]:
				xmin = 1234.6455
				xmax = 1234.9055
				text = "you"
			intervals [4514]:
				xmin = 1234.9055
				xmax = 1235.6756
				text = ""
			intervals [4515]:
				xmin = 1235.6756
				xmax = 1235.7556
				text = "and"
			intervals [4516]:
				xmin = 1235.7556
				xmax = 1235.8156
				text = "it"
			intervals [4517]:
				xmin = 1235.8156
				xmax = 1235.8556
				text = "s"
			intervals [4518]:
				xmin = 1235.8556
				xmax = 1236.0156
				text = "like"
			intervals [4519]:
				xmin = 1236.0156
				xmax = 1236.1056
				text = "do"
			intervals [4520]:
				xmin = 1236.1056
				xmax = 1236.2156
				text = "we"
			intervals [4521]:
				xmin = 1236.2156
				xmax = 1236.4356
				text = "really"
			intervals [4522]:
				xmin = 1236.4356
				xmax = 1236.5856
				text = "live"
			intervals [4523]:
				xmin = 1236.5856
				xmax = 1236.6656
				text = "in"
			intervals [4524]:
				xmin = 1236.6656
				xmax = 1236.7556
				text = "a"
			intervals [4525]:
				xmin = 1236.7556
				xmax = 1237.2056
				text = "society"
			intervals [4526]:
				xmin = 1237.2056
				xmax = 1237.2956
				text = "where"
			intervals [4527]:
				xmin = 1237.2956
				xmax = 1237.3756
				text = "we"
			intervals [4528]:
				xmin = 1237.3756
				xmax = 1237.5456
				text = "have"
			intervals [4529]:
				xmin = 1237.5456
				xmax = 1237.6256
				text = "to"
			intervals [4530]:
				xmin = 1237.6256
				xmax = 1237.6556
				text = ""
			intervals [4531]:
				xmin = 1237.6556
				xmax = 1237.7856
				text = "do"
			intervals [4532]:
				xmin = 1237.7856
				xmax = 1237.8156
				text = ""
			intervals [4533]:
				xmin = 1237.8156
				xmax = 1238.0356
				text = "that"
			intervals [4534]:
				xmin = 1238.0356
				xmax = 1238.2056
				text = "it"
			intervals [4535]:
				xmin = 1238.2056
				xmax = 1238.2356
				text = ""
			intervals [4536]:
				xmin = 1238.2356
				xmax = 1238.4456
				text = "s"
			intervals [4537]:
				xmin = 1238.4456
				xmax = 1238.6391
				text = ""
			intervals [4538]:
				xmin = 1238.6391
				xmax = 1238.9891
				text = "everything"
			intervals [4539]:
				xmin = 1238.9891
				xmax = 1239.0591
				text = "s"
			intervals [4540]:
				xmin = 1239.0591
				xmax = 1239.2691
				text = "about"
			intervals [4541]:
				xmin = 1239.2691
				xmax = 1239.6491
				text = "race"
			intervals [4542]:
				xmin = 1239.6491
				xmax = 1239.8149
				text = ""
			intervals [4543]:
				xmin = 1239.8149
				xmax = 1240.1149
				text = "everything"
			intervals [4544]:
				xmin = 1240.1149
				xmax = 1240.1749
				text = "s"
			intervals [4545]:
				xmin = 1240.1749
				xmax = 1240.3649
				text = "about"
			intervals [4546]:
				xmin = 1240.3649
				xmax = 1240.5849
				text = "skin"
			intervals [4547]:
				xmin = 1240.5849
				xmax = 1240.8349
				text = "color"
			intervals [4548]:
				xmin = 1240.8349
				xmax = 1241.1349
				text = "everything"
			intervals [4549]:
				xmin = 1241.1349
				xmax = 1241.1849
				text = "s"
			intervals [4550]:
				xmin = 1241.1849
				xmax = 1241.4049
				text = "about"
			intervals [4551]:
				xmin = 1241.4049
				xmax = 1241.4349
				text = ""
			intervals [4552]:
				xmin = 1241.4349
				xmax = 1241.5849
				text = "eye"
			intervals [4553]:
				xmin = 1241.5849
				xmax = 1241.8249
				text = "color"
			intervals [4554]:
				xmin = 1241.8249
				xmax = 1242.1049
				text = "everything"
			intervals [4555]:
				xmin = 1242.1049
				xmax = 1242.1749
				text = "s"
			intervals [4556]:
				xmin = 1242.1749
				xmax = 1242.3349
				text = "about"
			intervals [4557]:
				xmin = 1242.3349
				xmax = 1242.3649
				text = ""
			intervals [4558]:
				xmin = 1242.3649
				xmax = 1242.5849
				text = "hair"
			intervals [4559]:
				xmin = 1242.5849
				xmax = 1243.9423
				text = ""
			intervals [4560]:
				xmin = 1243.9423
				xmax = 1244.3723
				text = "um"
			intervals [4561]:
				xmin = 1244.3723
				xmax = 1244.4523
				text = ""
			intervals [4562]:
				xmin = 1244.4523
				xmax = 1244.8323
				text = "next"
			intervals [4563]:
				xmin = 1244.8323
				xmax = 1245.2523
				text = "incident"
			intervals [4564]:
				xmin = 1245.2523
				xmax = 1245.4345
				text = ""
			intervals [4565]:
				xmin = 1245.4345
				xmax = 1245.7745
				text = "is"
			intervals [4566]:
				xmin = 1245.7745
				xmax = 1246.0645
				text = "when"
			intervals [4567]:
				xmin = 1246.0645
				xmax = 1246.2445
				text = "uh"
			intervals [4568]:
				xmin = 1246.2445
				xmax = 1246.9545
				text = "vacationing"
			intervals [4569]:
				xmin = 1246.9545
				xmax = 1247.4571
				text = ""
			intervals [4570]:
				xmin = 1247.4571
				xmax = 1247.6771
				text = "in"
			intervals [4571]:
				xmin = 1247.6771
				xmax = 1247.8671
				text = "north"
			intervals [4572]:
				xmin = 1247.8671
				xmax = 1248.2771
				text = "carolina"
			intervals [4573]:
				xmin = 1248.2771
				xmax = 1248.3571
				text = ""
			intervals [4574]:
				xmin = 1248.3571
				xmax = 1248.5071
				text = "cause"
			intervals [4575]:
				xmin = 1248.5071
				xmax = 1248.6371
				text = "that"
			intervals [4576]:
				xmin = 1248.6371
				xmax = 1248.7171
				text = "s"
			intervals [4577]:
				xmin = 1248.7171
				xmax = 1248.8071
				text = "where"
			intervals [4578]:
				xmin = 1248.8071
				xmax = 1248.8671
				text = "we"
			intervals [4579]:
				xmin = 1248.8671
				xmax = 1249.1471
				text = "typically"
			intervals [4580]:
				xmin = 1249.1471
				xmax = 1249.2071
				text = "go"
			intervals [4581]:
				xmin = 1249.2071
				xmax = 1249.2671
				text = "to"
			intervals [4582]:
				xmin = 1249.2671
				xmax = 1249.7971
				text = "vacation"
			intervals [4583]:
				xmin = 1249.7971
				xmax = 1250.4086
				text = ""
			intervals [4584]:
				xmin = 1250.4086
				xmax = 1250.7786
				text = "um"
			intervals [4585]:
				xmin = 1250.7786
				xmax = 1251.0586
				text = "there"
			intervals [4586]:
				xmin = 1251.0586
				xmax = 1251.1586
				text = "of"
			intervals [4587]:
				xmin = 1251.1586
				xmax = 1251.3786
				text = "course"
			intervals [4588]:
				xmin = 1251.3786
				xmax = 1251.4686
				text = "there"
			intervals [4589]:
				xmin = 1251.4686
				xmax = 1251.5286
				text = "s"
			intervals [4590]:
				xmin = 1251.5286
				xmax = 1251.7786
				text = "racist"
			intervals [4591]:
				xmin = 1251.7786
				xmax = 1251.9986
				text = "people"
			intervals [4592]:
				xmin = 1251.9986
				xmax = 1252.4086
				text = "everywhere"
			intervals [4593]:
				xmin = 1252.4086
				xmax = 1253.0513
				text = ""
			intervals [4594]:
				xmin = 1253.0513
				xmax = 1253.7313
				text = "so"
			intervals [4595]:
				xmin = 1253.7313
				xmax = 1253.9966
				text = ""
			intervals [4596]:
				xmin = 1253.9966
				xmax = 1254.2966
				text = "having"
			intervals [4597]:
				xmin = 1254.2966
				xmax = 1254.5066
				text = "those"
			intervals [4598]:
				xmin = 1254.5066
				xmax = 1255.3166
				text = "conversations"
			intervals [4599]:
				xmin = 1255.3166
				xmax = 1255.7566
				text = "where"
			intervals [4600]:
				xmin = 1255.7566
				xmax = 1256.336
				text = ""
			intervals [4601]:
				xmin = 1256.336
				xmax = 1256.596
				text = "my"
			intervals [4602]:
				xmin = 1256.596
				xmax = 1256.956
				text = "older"
			intervals [4603]:
				xmin = 1256.956
				xmax = 1257.426
				text = "brother"
			intervals [4604]:
				xmin = 1257.426
				xmax = 1257.456
				text = ""
			intervals [4605]:
				xmin = 1257.456
				xmax = 1257.606
				text = "who"
			intervals [4606]:
				xmin = 1257.606
				xmax = 1257.816
				text = "is"
			intervals [4607]:
				xmin = 1257.816
				xmax = 1257.876
				text = ""
			intervals [4608]:
				xmin = 1257.876
				xmax = 1258.326
				text = "darker"
			intervals [4609]:
				xmin = 1258.326
				xmax = 1258.396
				text = ""
			intervals [4610]:
				xmin = 1258.396
				xmax = 1258.596
				text = "in"
			intervals [4611]:
				xmin = 1258.596
				xmax = 1258.886
				text = "skin"
			intervals [4612]:
				xmin = 1258.886
				xmax = 1259.216
				text = "tone"
			intervals [4613]:
				xmin = 1259.216
				xmax = 1259.6416
				text = ""
			intervals [4614]:
				xmin = 1259.6416
				xmax = 1259.9716
				text = "gets"
			intervals [4615]:
				xmin = 1259.9716
				xmax = 1260.2777
				text = ""
			intervals [4616]:
				xmin = 1260.2777
				xmax = 1260.6277
				text = "dirty"
			intervals [4617]:
				xmin = 1260.6277
				xmax = 1261.0477
				text = "looks"
			intervals [4618]:
				xmin = 1261.0477
				xmax = 1261.2556
				text = ""
			intervals [4619]:
				xmin = 1261.2556
				xmax = 1261.4856
				text = "more"
			intervals [4620]:
				xmin = 1261.4856
				xmax = 1261.6356
				text = "so"
			intervals [4621]:
				xmin = 1261.6356
				xmax = 1261.8056
				text = "than"
			intervals [4622]:
				xmin = 1261.8056
				xmax = 1261.9456
				text = "i"
			intervals [4623]:
				xmin = 1261.9456
				xmax = 1261.9756
				text = ""
			intervals [4624]:
				xmin = 1261.9756
				xmax = 1262.1656
				text = "do"
			intervals [4625]:
				xmin = 1262.1656
				xmax = 1262.6371
				text = ""
			intervals [4626]:
				xmin = 1262.6371
				xmax = 1262.7971
				text = "cause"
			intervals [4627]:
				xmin = 1262.7971
				xmax = 1262.8471
				text = "i"
			intervals [4628]:
				xmin = 1262.8471
				xmax = 1263.0471
				text = "guess"
			intervals [4629]:
				xmin = 1263.0471
				xmax = 1263.1771
				text = "they"
			intervals [4630]:
				xmin = 1263.1771
				xmax = 1263.5271
				text = "assume"
			intervals [4631]:
				xmin = 1263.5271
				xmax = 1263.6471
				text = "that"
			intervals [4632]:
				xmin = 1263.6471
				xmax = 1263.8071
				text = "i'm"
			intervals [4633]:
				xmin = 1263.8071
				xmax = 1263.8771
				text = ""
			intervals [4634]:
				xmin = 1263.8771
				xmax = 1264.2171
				text = "partially"
			intervals [4635]:
				xmin = 1264.2171
				xmax = 1264.4371
				text = "mixed"
			intervals [4636]:
				xmin = 1264.4371
				xmax = 1264.5271
				text = "with"
			intervals [4637]:
				xmin = 1264.5271
				xmax = 1264.6571
				text = "white"
			intervals [4638]:
				xmin = 1264.6571
				xmax = 1264.7671
				text = "so"
			intervals [4639]:
				xmin = 1264.7671
				xmax = 1264.9071
				text = "they"
			intervals [4640]:
				xmin = 1264.9071
				xmax = 1265.2471
				text = "accept"
			intervals [4641]:
				xmin = 1265.2471
				xmax = 1265.3871
				text = "me"
			intervals [4642]:
				xmin = 1265.3871
				xmax = 1265.6271
				text = "more"
			intervals [4643]:
				xmin = 1265.6271
				xmax = 1265.7471
				text = "than"
			intervals [4644]:
				xmin = 1265.7471
				xmax = 1265.8571
				text = "they"
			intervals [4645]:
				xmin = 1265.8571
				xmax = 1265.9671
				text = "would"
			intervals [4646]:
				xmin = 1265.9671
				xmax = 1266.2971
				text = "accept"
			intervals [4647]:
				xmin = 1266.2971
				xmax = 1266.4071
				text = "him"
			intervals [4648]:
				xmin = 1266.4071
				xmax = 1267.0984
				text = ""
			intervals [4649]:
				xmin = 1267.0984
				xmax = 1267.2584
				text = "and"
			intervals [4650]:
				xmin = 1267.2584
				xmax = 1267.4384
				text = "that"
			intervals [4651]:
				xmin = 1267.4384
				xmax = 1267.4684
				text = "s"
			intervals [4652]:
				xmin = 1267.4684
				xmax = 1267.8184
				text = "still"
			intervals [4653]:
				xmin = 1267.8184
				xmax = 1267.8884
				text = "a"
			intervals [4654]:
				xmin = 1267.8884
				xmax = 1268.4786
				text = ""
			intervals [4655]:
				xmin = 1268.4786
				xmax = 1268.7586
				text = "issue"
			intervals [4656]:
				xmin = 1268.7586
				xmax = 1268.7886
				text = ""
			intervals [4657]:
				xmin = 1268.7886
				xmax = 1268.9586
				text = "that"
			intervals [4658]:
				xmin = 1268.9586
				xmax = 1269.0386
				text = "we"
			intervals [4659]:
				xmin = 1269.0386
				xmax = 1269.0886
				text = ""
			intervals [4660]:
				xmin = 1269.0886
				xmax = 1269.2886
				text = "have"
			intervals [4661]:
				xmin = 1269.2886
				xmax = 1269.3186
				text = ""
			intervals [4662]:
				xmin = 1269.3186
				xmax = 1269.4386
				text = "with"
			intervals [4663]:
				xmin = 1269.4386
				xmax = 1269.4686
				text = ""
			intervals [4664]:
				xmin = 1269.4686
				xmax = 1269.5786
				text = "my"
			intervals [4665]:
				xmin = 1269.5786
				xmax = 1269.8186
				text = "brother"
			intervals [4666]:
				xmin = 1269.8186
				xmax = 1269.9786
				text = "now"
			intervals [4667]:
				xmin = 1269.9786
				xmax = 1270.0786
				text = "like"
			intervals [4668]:
				xmin = 1270.0786
				xmax = 1270.1686
				text = "he"
			intervals [4669]:
				xmin = 1270.1686
				xmax = 1270.3886
				text = "feels"
			intervals [4670]:
				xmin = 1270.3886
				xmax = 1270.4786
				text = "like"
			intervals [4671]:
				xmin = 1270.4786
				xmax = 1270.5086
				text = ""
			intervals [4672]:
				xmin = 1270.5086
				xmax = 1270.5686
				text = "he"
			intervals [4673]:
				xmin = 1270.5686
				xmax = 1270.6186
				text = "s"
			intervals [4674]:
				xmin = 1270.6186
				xmax = 1270.6786
				text = "the"
			intervals [4675]:
				xmin = 1270.6786
				xmax = 1270.8686
				text = "black"
			intervals [4676]:
				xmin = 1270.8686
				xmax = 1271.0586
				text = "sheep"
			intervals [4677]:
				xmin = 1271.0586
				xmax = 1271.1186
				text = "of"
			intervals [4678]:
				xmin = 1271.1186
				xmax = 1271.1786
				text = "the"
			intervals [4679]:
				xmin = 1271.1786
				xmax = 1271.5086
				text = "family"
			intervals [4680]:
				xmin = 1271.5086
				xmax = 1271.900
				text = ""
			intervals [4681]:
				xmin = 1271.900
				xmax = 1272.090
				text = "cause"
			intervals [4682]:
				xmin = 1272.090
				xmax = 1272.210
				text = "he"
			intervals [4683]:
				xmin = 1272.210
				xmax = 1272.270
				text = "s"
			intervals [4684]:
				xmin = 1272.270
				xmax = 1272.650
				text = "darker"
			intervals [4685]:
				xmin = 1272.650
				xmax = 1272.820
				text = "like"
			intervals [4686]:
				xmin = 1272.820
				xmax = 1273.200
				text = "he"
			intervals [4687]:
				xmin = 1273.200
				xmax = 1273.700
				text = "is"
			intervals [4688]:
				xmin = 1273.700
				xmax = 1274.0216
				text = ""
			intervals [4689]:
				xmin = 1274.0216
				xmax = 1274.1816
				text = "your"
			intervals [4690]:
				xmin = 1274.1816
				xmax = 1274.4116
				text = "about"
			intervals [4691]:
				xmin = 1274.4116
				xmax = 1274.5616
				text = "your"
			intervals [4692]:
				xmin = 1274.5616
				xmax = 1275.0016
				text = "complexion"
			intervals [4693]:
				xmin = 1275.0016
				xmax = 1275.4764
				text = ""
			intervals [4694]:
				xmin = 1275.4764
				xmax = 1276.0264
				text = "and"
			intervals [4695]:
				xmin = 1276.0264
				xmax = 1276.1619
				text = ""
			intervals [4696]:
				xmin = 1276.1619
				xmax = 1276.5319
				text = "i'm"
			intervals [4697]:
				xmin = 1276.5319
				xmax = 1276.5619
				text = ""
			intervals [4698]:
				xmin = 1276.5619
				xmax = 1276.6719
				text = "the"
			intervals [4699]:
				xmin = 1276.6719
				xmax = 1276.9819
				text = "lightest"
			intervals [4700]:
				xmin = 1276.9819
				xmax = 1277.0519
				text = "out"
			intervals [4701]:
				xmin = 1277.0519
				xmax = 1277.1619
				text = "of"
			intervals [4702]:
				xmin = 1277.1619
				xmax = 1277.3219
				text = "all"
			intervals [4703]:
				xmin = 1277.3219
				xmax = 1277.3819
				text = "of"
			intervals [4704]:
				xmin = 1277.3819
				xmax = 1277.5719
				text = "them"
			intervals [4705]:
				xmin = 1277.5719
				xmax = 1277.6019
				text = ""
			intervals [4706]:
				xmin = 1277.6019
				xmax = 1277.8619
				text = "but"
			intervals [4707]:
				xmin = 1277.8619
				xmax = 1278.2338
				text = ""
			intervals [4708]:
				xmin = 1278.2338
				xmax = 1278.4838
				text = "my"
			intervals [4709]:
				xmin = 1278.4838
				xmax = 1278.5138
				text = ""
			intervals [4710]:
				xmin = 1278.5138
				xmax = 1278.7138
				text = "two"
			intervals [4711]:
				xmin = 1278.7138
				xmax = 1278.9738
				text = "brothers"
			intervals [4712]:
				xmin = 1278.9738
				xmax = 1279.0638
				text = "that"
			intervals [4713]:
				xmin = 1279.0638
				xmax = 1279.2438
				text = "are"
			intervals [4714]:
				xmin = 1279.2438
				xmax = 1279.7605
				text = ""
			intervals [4715]:
				xmin = 1279.7605
				xmax = 1280.2405
				text = "younger"
			intervals [4716]:
				xmin = 1280.2405
				xmax = 1280.404
				text = ""
			intervals [4717]:
				xmin = 1280.404
				xmax = 1280.724
				text = "are"
			intervals [4718]:
				xmin = 1280.724
				xmax = 1281.0035
				text = ""
			intervals [4719]:
				xmin = 1281.0035
				xmax = 1281.1335
				text = "like"
			intervals [4720]:
				xmin = 1281.1335
				xmax = 1281.2035
				text = "a"
			intervals [4721]:
				xmin = 1281.2035
				xmax = 1281.3235
				text = "in"
			intervals [4722]:
				xmin = 1281.3235
				xmax = 1281.6635
				text = "between"
			intervals [4723]:
				xmin = 1281.6635
				xmax = 1281.7435
				text = ""
			intervals [4724]:
				xmin = 1281.7435
				xmax = 1282.0435
				text = "us"
			intervals [4725]:
				xmin = 1282.0435
				xmax = 1282.4635
				text = "basically"
			intervals [4726]:
				xmin = 1282.4635
				xmax = 1283.1213
				text = ""
			intervals [4727]:
				xmin = 1283.1213
				xmax = 1283.4513
				text = "um"
			intervals [4728]:
				xmin = 1283.4513
				xmax = 1283.5413
				text = "so"
			intervals [4729]:
				xmin = 1283.5413
				xmax = 1283.6413
				text = "i"
			intervals [4730]:
				xmin = 1283.6413
				xmax = 1283.9013
				text = "guess"
			intervals [4731]:
				xmin = 1283.9013
				xmax = 1284.1213
				text = "that"
			intervals [4732]:
				xmin = 1284.1213
				xmax = 1284.2513
				text = "would"
			intervals [4733]:
				xmin = 1284.2513
				xmax = 1284.2913
				text = ""
			intervals [4734]:
				xmin = 1284.2913
				xmax = 1284.6213
				text = "be"
			intervals [4735]:
				xmin = 1284.6213
				xmax = 1285.4515
				text = ""
			intervals [4736]:
				xmin = 1285.4515
				xmax = 1285.5515
				text = "the"
			intervals [4737]:
				xmin = 1285.5515
				xmax = 1285.8515
				text = "extent"
			intervals [4738]:
				xmin = 1285.8515
				xmax = 1285.9615
				text = "of"
			intervals [4739]:
				xmin = 1285.9615
				xmax = 1285.9915
				text = ""
			intervals [4740]:
				xmin = 1285.9915
				xmax = 1286.2715
				text = "my"
			intervals [4741]:
				xmin = 1286.2715
				xmax = 1286.6072
				text = ""
			intervals [4742]:
				xmin = 1286.6072
				xmax = 1286.8972
				text = "race"
			intervals [4743]:
				xmin = 1286.8972
				xmax = 1287.2672
				text = "issues"
			intervals [4744]:
				xmin = 1287.2672
				xmax = 1288.7727
				text = ""
			intervals [4745]:
				xmin = 1288.7727
				xmax = 1289.2427
				text = "no"
			intervals [4746]:
				xmin = 1289.2427
				xmax = 1289.5327
				text = "my"
			intervals [4747]:
				xmin = 1289.5327
				xmax = 1289.8627
				text = "mom"
			intervals [4748]:
				xmin = 1289.8627
				xmax = 1290.0527
				text = "is"
			intervals [4749]:
				xmin = 1290.0527
				xmax = 1290.3827
				text = "about"
			intervals [4750]:
				xmin = 1290.3827
				xmax = 1290.7327
				text = "one"
			intervals [4751]:
				xmin = 1290.7327
				xmax = 1290.8227
				text = ""
			intervals [4752]:
				xmin = 1290.8227
				xmax = 1291.0827
				text = "shade"
			intervals [4753]:
				xmin = 1291.0827
				xmax = 1291.3027
				text = "lighter"
			intervals [4754]:
				xmin = 1291.3027
				xmax = 1291.3927
				text = "than"
			intervals [4755]:
				xmin = 1291.3927
				xmax = 1291.4827
				text = "you"
			intervals [4756]:
				xmin = 1291.4827
				xmax = 1291.5327
				text = "i"
			intervals [4757]:
				xmin = 1291.5327
				xmax = 1291.6827
				text = "don't"
			intervals [4758]:
				xmin = 1291.6827
				xmax = 1291.8127
				text = "know"
			intervals [4759]:
				xmin = 1291.8127
				xmax = 1291.9227
				text = "why"
			intervals [4760]:
				xmin = 1291.9227
				xmax = 1292.0427
				text = "i'm"
			intervals [4761]:
				xmin = 1292.0427
				xmax = 1292.1827
				text = "so"
			intervals [4762]:
				xmin = 1292.1827
				xmax = 1292.3727
				text = "light"
			intervals [4763]:
				xmin = 1292.3727
				xmax = 1292.5718
				text = ""
			intervals [4764]:
				xmin = 1292.5718
				xmax = 1292.6918
				text = "i"
			intervals [4765]:
				xmin = 1292.6918
				xmax = 1293.0218
				text = "honestly"
			intervals [4766]:
				xmin = 1293.0218
				xmax = 1293.2318
				text = "don't"
			intervals [4767]:
				xmin = 1293.2318
				xmax = 1293.4718
				text = "know"
			intervals [4768]:
				xmin = 1293.4718
				xmax = 1293.635
				text = ""
			intervals [4769]:
				xmin = 1293.635
				xmax = 1294.035
				text = "um"
			intervals [4770]:
				xmin = 1294.035
				xmax = 1294.3578
				text = ""
			intervals [4771]:
				xmin = 1294.3578
				xmax = 1294.5878
				text = "and"
			intervals [4772]:
				xmin = 1294.5878
				xmax = 1296.9558
				text = ""
			intervals [4773]:
				xmin = 1296.9558
				xmax = 1297.2458
				text = "mkay"
			intervals [4774]:
				xmin = 1297.2458
				xmax = 1297.3158
				text = "and"
			intervals [4775]:
				xmin = 1297.3158
				xmax = 1297.3758
				text = "it"
			intervals [4776]:
				xmin = 1297.3758
				xmax = 1297.5858
				text = "s"
			intervals [4777]:
				xmin = 1297.5858
				xmax = 1297.6458
				text = "it"
			intervals [4778]:
				xmin = 1297.6458
				xmax = 1297.8958
				text = "s"
			intervals [4779]:
				xmin = 1297.8958
				xmax = 1298.1958
				text = "cause"
			intervals [4780]:
				xmin = 1298.1958
				xmax = 1298.2558
				text = "our"
			intervals [4781]:
				xmin = 1298.2558
				xmax = 1298.4658
				text = "skin"
			intervals [4782]:
				xmin = 1298.4658
				xmax = 1300.4437
				text = ""
			intervals [4783]:
				xmin = 1300.4437
				xmax = 1300.8237
				text = "okay"
			intervals [4784]:
				xmin = 1300.8237
				xmax = 1302.1545
				text = ""
			intervals [4785]:
				xmin = 1302.1545
				xmax = 1302.3245
				text = "yeah"
			intervals [4786]:
				xmin = 1302.3245
				xmax = 1302.4545
				text = "and"
			intervals [4787]:
				xmin = 1302.4545
				xmax = 1302.5745
				text = "i"
			intervals [4788]:
				xmin = 1302.5745
				xmax = 1302.6945
				text = "don't"
			intervals [4789]:
				xmin = 1302.6945
				xmax = 1302.8645
				text = "i"
			intervals [4790]:
				xmin = 1302.8645
				xmax = 1303.0845
				text = "don't"
			intervals [4791]:
				xmin = 1303.0845
				xmax = 1303.3045
				text = "know"
			intervals [4792]:
				xmin = 1303.3045
				xmax = 1303.6952
				text = ""
			intervals [4793]:
				xmin = 1303.6952
				xmax = 1304.1352
				text = "um"
			intervals [4794]:
				xmin = 1304.1352
				xmax = 1304.5718
				text = ""
			intervals [4795]:
				xmin = 1304.5718
				xmax = 1304.7218
				text = "i"
			intervals [4796]:
				xmin = 1304.7218
				xmax = 1304.9018
				text = "have"
			intervals [4797]:
				xmin = 1304.9018
				xmax = 1305.0718
				text = "one"
			intervals [4798]:
				xmin = 1305.0718
				xmax = 1305.2918
				text = "other"
			intervals [4799]:
				xmin = 1305.2918
				xmax = 1305.5718
				text = "cousin"
			intervals [4800]:
				xmin = 1305.5718
				xmax = 1306.1118
				text = "rdx"
			intervals [4801]:
				xmin = 1306.1118
				xmax = 1306.2318
				text = ""
			intervals [4802]:
				xmin = 1306.2318
				xmax = 1306.5818
				text = "who"
			intervals [4803]:
				xmin = 1306.5818
				xmax = 1306.6118
				text = ""
			intervals [4804]:
				xmin = 1306.6118
				xmax = 1306.8218
				text = "looks"
			intervals [4805]:
				xmin = 1306.8218
				xmax = 1307.0318
				text = "just"
			intervals [4806]:
				xmin = 1307.0318
				xmax = 1307.1618
				text = "like"
			intervals [4807]:
				xmin = 1307.1618
				xmax = 1307.2318
				text = ""
			intervals [4808]:
				xmin = 1307.2318
				xmax = 1307.3718
				text = "me"
			intervals [4809]:
				xmin = 1307.3718
				xmax = 1308.0326
				text = ""
			intervals [4810]:
				xmin = 1308.0326
				xmax = 1308.2126
				text = "we"
			intervals [4811]:
				xmin = 1308.2126
				xmax = 1308.4226
				text = "have"
			intervals [4812]:
				xmin = 1308.4226
				xmax = 1308.9185
				text = ""
			intervals [4813]:
				xmin = 1308.9185
				xmax = 1309.2485
				text = "fair"
			intervals [4814]:
				xmin = 1309.2485
				xmax = 1309.7385
				text = "skin"
			intervals [4815]:
				xmin = 1309.7385
				xmax = 1310.063
				text = ""
			intervals [4816]:
				xmin = 1310.063
				xmax = 1310.453
				text = "hazel"
			intervals [4817]:
				xmin = 1310.453
				xmax = 1310.803
				text = "eyes"
			intervals [4818]:
				xmin = 1310.803
				xmax = 1310.943
				text = "and"
			intervals [4819]:
				xmin = 1310.943
				xmax = 1311.033
				text = "i"
			intervals [4820]:
				xmin = 1311.033
				xmax = 1311.293
				text = "don't"
			intervals [4821]:
				xmin = 1311.293
				xmax = 1311.373
				text = "and"
			intervals [4822]:
				xmin = 1311.373
				xmax = 1311.463
				text = "i"
			intervals [4823]:
				xmin = 1311.463
				xmax = 1311.683
				text = "guess"
			intervals [4824]:
				xmin = 1311.683
				xmax = 1311.743
				text = "it"
			intervals [4825]:
				xmin = 1311.743
				xmax = 1311.783
				text = "s"
			intervals [4826]:
				xmin = 1311.783
				xmax = 1312.013
				text = "just"
			intervals [4827]:
				xmin = 1312.013
				xmax = 1312.043
				text = "a"
			intervals [4828]:
				xmin = 1312.043
				xmax = 1312.503
				text = "mixture"
			intervals [4829]:
				xmin = 1312.503
				xmax = 1312.763
				text = "of"
			intervals [4830]:
				xmin = 1312.763
				xmax = 1312.8753
				text = ""
			intervals [4831]:
				xmin = 1312.8753
				xmax = 1313.0653
				text = "genes"
			intervals [4832]:
				xmin = 1313.0653
				xmax = 1313.1253
				text = "and"
			intervals [4833]:
				xmin = 1313.1253
				xmax = 1313.2353
				text = "that"
			intervals [4834]:
				xmin = 1313.2353
				xmax = 1313.2753
				text = "s"
			intervals [4835]:
				xmin = 1313.2753
				xmax = 1313.3653
				text = "what"
			intervals [4836]:
				xmin = 1313.3653
				xmax = 1313.4253
				text = "i"
			intervals [4837]:
				xmin = 1313.4253
				xmax = 1313.6153
				text = "love"
			intervals [4838]:
				xmin = 1313.6153
				xmax = 1313.8353
				text = "about"
			intervals [4839]:
				xmin = 1313.8353
				xmax = 1314.0053
				text = "black"
			intervals [4840]:
				xmin = 1314.0053
				xmax = 1314.0453
				text = ""
			intervals [4841]:
				xmin = 1314.0453
				xmax = 1314.3553
				text = "people"
			intervals [4842]:
				xmin = 1314.3553
				xmax = 1314.6653
				text = "like"
			intervals [4843]:
				xmin = 1314.6653
				xmax = 1314.9025
				text = ""
			intervals [4844]:
				xmin = 1314.9025
				xmax = 1314.9925
				text = "you"
			intervals [4845]:
				xmin = 1314.9925
				xmax = 1315.1525
				text = "don't"
			intervals [4846]:
				xmin = 1315.1525
				xmax = 1315.2725
				text = "know"
			intervals [4847]:
				xmin = 1315.2725
				xmax = 1315.4125
				text = "what"
			intervals [4848]:
				xmin = 1315.4125
				xmax = 1315.5525
				text = "they're"
			intervals [4849]:
				xmin = 1315.5525
				xmax = 1315.7525
				text = "gonna"
			intervals [4850]:
				xmin = 1315.7525
				xmax = 1316.0025
				text = "come"
			intervals [4851]:
				xmin = 1316.0025
				xmax = 1316.0825
				text = "out"
			intervals [4852]:
				xmin = 1316.0825
				xmax = 1316.3425
				text = "looking"
			intervals [4853]:
				xmin = 1316.3425
				xmax = 1316.5925
				text = "like"
			intervals [4854]:
				xmin = 1316.5925
				xmax = 1316.6725
				text = "i"
			intervals [4855]:
				xmin = 1316.6725
				xmax = 1316.7525
				text = "i"
			intervals [4856]:
				xmin = 1316.7525
				xmax = 1317.0525
				text = "yeah"
			intervals [4857]:
				xmin = 1317.0525
				xmax = 1317.1594
				text = ""
			intervals [4858]:
				xmin = 1317.1594
				xmax = 1317.3194
				text = "and"
			intervals [4859]:
				xmin = 1317.3194
				xmax = 1317.4394
				text = "it"
			intervals [4860]:
				xmin = 1317.4394
				xmax = 1317.5694
				text = "it"
			intervals [4861]:
				xmin = 1317.5694
				xmax = 1317.6094
				text = "s"
			intervals [4862]:
				xmin = 1317.6094
				xmax = 1318.0694
				text = "amazing"
			intervals [4863]:
				xmin = 1318.0694
				xmax = 1318.1594
				text = "it"
			intervals [4864]:
				xmin = 1318.1594
				xmax = 1318.2094
				text = "s"
			intervals [4865]:
				xmin = 1318.2094
				xmax = 1318.6294
				text = "beautiful"
			intervals [4866]:
				xmin = 1318.6294
				xmax = 1318.8294
				text = "um"
			intervals [4867]:
				xmin = 1318.8294
				xmax = 1319.3738
				text = ""
			intervals [4868]:
				xmin = 1319.3738
				xmax = 1319.4738
				text = "our"
			intervals [4869]:
				xmin = 1319.4738
				xmax = 1319.7338
				text = "hair"
			intervals [4870]:
				xmin = 1319.7338
				xmax = 1320.2038
				text = "everything"
			intervals [4871]:
				xmin = 1320.2038
				xmax = 1320.3038
				text = "i"
			intervals [4872]:
				xmin = 1320.3038
				xmax = 1320.4738
				text = "love"
			intervals [4873]:
				xmin = 1320.4738
				xmax = 1320.5738
				text = "it"
			intervals [4874]:
				xmin = 1320.5738
				xmax = 1320.9678
				text = ""
			intervals [4875]:
				xmin = 1320.9678
				xmax = 1321.3678
				text = "um"
			intervals [4876]:
				xmin = 1321.3678
				xmax = 1321.4578
				text = ""
			intervals [4877]:
				xmin = 1321.4578
				xmax = 1321.8578
				text = "and"
			intervals [4878]:
				xmin = 1321.8578
				xmax = 1322.4086
				text = ""
			intervals [4879]:
				xmin = 1322.4086
				xmax = 1322.5686
				text = "it"
			intervals [4880]:
				xmin = 1322.5686
				xmax = 1322.6286
				text = "s"
			intervals [4881]:
				xmin = 1322.6286
				xmax = 1322.8086
				text = "through"
			intervals [4882]:
				xmin = 1322.8086
				xmax = 1323.1786
				text = "writing"
			intervals [4883]:
				xmin = 1323.1786
				xmax = 1323.3686
				text = "that"
			intervals [4884]:
				xmin = 1323.3686
				xmax = 1323.7786
				text = "paper"
			intervals [4885]:
				xmin = 1323.7786
				xmax = 1323.9054
				text = ""
			intervals [4886]:
				xmin = 1323.9054
				xmax = 1324.0754
				text = "that"
			intervals [4887]:
				xmin = 1324.0754
				xmax = 1324.2254
				text = "i"
			intervals [4888]:
				xmin = 1324.2254
				xmax = 1324.2654
				text = ""
			intervals [4889]:
				xmin = 1324.2654
				xmax = 1324.4854
				text = "i"
			intervals [4890]:
				xmin = 1324.4854
				xmax = 1324.9154
				text = "really"
			intervals [4891]:
				xmin = 1324.9154
				xmax = 1324.9554
				text = ""
			intervals [4892]:
				xmin = 1324.9554
				xmax = 1325.2654
				text = "came"
			intervals [4893]:
				xmin = 1325.2654
				xmax = 1325.4554
				text = "to"
			intervals [4894]:
				xmin = 1325.4554
				xmax = 1325.8454
				text = "resonate"
			intervals [4895]:
				xmin = 1325.8454
				xmax = 1325.9954
				text = "with"
			intervals [4896]:
				xmin = 1325.9954
				xmax = 1326.1654
				text = "my"
			intervals [4897]:
				xmin = 1326.1654
				xmax = 1326.6054
				text = "identity"
			intervals [4898]:
				xmin = 1326.6054
				xmax = 1326.7554
				text = "cause"
			intervals [4899]:
				xmin = 1326.7554
				xmax = 1326.9854
				text = "i"
			intervals [4900]:
				xmin = 1326.9854
				xmax = 1327.0954
				text = "i"
			intervals [4901]:
				xmin = 1327.0954
				xmax = 1327.1254
				text = ""
			intervals [4902]:
				xmin = 1327.1254
				xmax = 1327.5254
				text = "literally"
			intervals [4903]:
				xmin = 1327.5254
				xmax = 1327.6154
				text = "have"
			intervals [4904]:
				xmin = 1327.6154
				xmax = 1327.8154
				text = "had"
			intervals [4905]:
				xmin = 1327.8154
				xmax = 1328.1754
				text = "identity"
			intervals [4906]:
				xmin = 1328.1754
				xmax = 1328.6754
				text = "crisis"
			intervals [4907]:
				xmin = 1328.6754
				xmax = 1329.0254
				text = "majority"
			intervals [4908]:
				xmin = 1329.0254
				xmax = 1329.1054
				text = "of"
			intervals [4909]:
				xmin = 1329.1054
				xmax = 1329.1354
				text = ""
			intervals [4910]:
				xmin = 1329.1354
				xmax = 1329.2854
				text = "my"
			intervals [4911]:
				xmin = 1329.2854
				xmax = 1329.5654
				text = "life"
			intervals [4912]:
				xmin = 1329.5654
				xmax = 1329.7354
				text = "like"
			intervals [4913]:
				xmin = 1329.7354
				xmax = 1330.0654
				text = "where"
			intervals [4914]:
				xmin = 1330.0654
				xmax = 1330.2354
				text = "do"
			intervals [4915]:
				xmin = 1330.2354
				xmax = 1330.4554
				text = "i"
			intervals [4916]:
				xmin = 1330.4554
				xmax = 1330.930
				text = ""
			intervals [4917]:
				xmin = 1330.930
				xmax = 1331.130
				text = "fit"
			intervals [4918]:
				xmin = 1331.130
				xmax = 1331.390
				text = "in"
			intervals [4919]:
				xmin = 1331.390
				xmax = 1331.5456
				text = ""
			intervals [4920]:
				xmin = 1331.5456
				xmax = 1331.9156
				text = "um"
			intervals [4921]:
				xmin = 1331.9156
				xmax = 1332.2256
				text = "being"
			intervals [4922]:
				xmin = 1332.2256
				xmax = 1332.5056
				text = "picked"
			intervals [4923]:
				xmin = 1332.5056
				xmax = 1332.8856
				text = "on"
			intervals [4924]:
				xmin = 1332.8856
				xmax = 1333.891
				text = ""
			intervals [4925]:
				xmin = 1333.891
				xmax = 1334.121
				text = "and"
			intervals [4926]:
				xmin = 1334.121
				xmax = 1334.241
				text = "i"
			intervals [4927]:
				xmin = 1334.241
				xmax = 1334.471
				text = "mean"
			intervals [4928]:
				xmin = 1334.471
				xmax = 1334.541
				text = "i"
			intervals [4929]:
				xmin = 1334.541
				xmax = 1334.861
				text = "don't"
			intervals [4930]:
				xmin = 1334.861
				xmax = 1334.9868
				text = ""
			intervals [4931]:
				xmin = 1334.9868
				xmax = 1335.0668
				text = "i"
			intervals [4932]:
				xmin = 1335.0668
				xmax = 1335.2268
				text = "don't"
			intervals [4933]:
				xmin = 1335.2268
				xmax = 1335.4268
				text = "have"
			intervals [4934]:
				xmin = 1335.4268
				xmax = 1335.4568
				text = ""
			intervals [4935]:
				xmin = 1335.4568
				xmax = 1335.6768
				text = "nice"
			intervals [4936]:
				xmin = 1335.6768
				xmax = 1335.8168
				text = "hair"
			intervals [4937]:
				xmin = 1335.8168
				xmax = 1335.9468
				text = "my"
			intervals [4938]:
				xmin = 1335.9468
				xmax = 1336.4968
				text = "mother"
			intervals [4939]:
				xmin = 1336.4968
				xmax = 1336.5769
				text = ""
			intervals [4940]:
				xmin = 1336.5769
				xmax = 1336.9769
				text = "um"
			intervals [4941]:
				xmin = 1336.9769
				xmax = 1337.3917
				text = ""
			intervals [4942]:
				xmin = 1337.3917
				xmax = 1337.7117
				text = "actually"
			intervals [4943]:
				xmin = 1337.7117
				xmax = 1337.9517
				text = "looks"
			intervals [4944]:
				xmin = 1337.9517
				xmax = 1338.5417
				text = "ethiopian"
			intervals [4945]:
				xmin = 1338.5417
				xmax = 1339.0304
				text = ""
			intervals [4946]:
				xmin = 1339.0304
				xmax = 1339.2104
				text = "her"
			intervals [4947]:
				xmin = 1339.2104
				xmax = 1339.5004
				text = "hair"
			intervals [4948]:
				xmin = 1339.5004
				xmax = 1339.7004
				text = "is"
			intervals [4949]:
				xmin = 1339.7004
				xmax = 1339.9604
				text = "like"
			intervals [4950]:
				xmin = 1339.9604
				xmax = 1340.2221
				text = ""
			intervals [4951]:
				xmin = 1340.2221
				xmax = 1340.4721
				text = "jet"
			intervals [4952]:
				xmin = 1340.4721
				xmax = 1340.9221
				text = "black"
			intervals [4953]:
				xmin = 1340.9221
				xmax = 1341.0104
				text = ""
			intervals [4954]:
				xmin = 1341.0104
				xmax = 1341.4004
				text = "long"
			intervals [4955]:
				xmin = 1341.4004
				xmax = 1341.4404
				text = ""
			intervals [4956]:
				xmin = 1341.4404
				xmax = 1341.9804
				text = "curly"
			intervals [4957]:
				xmin = 1341.9804
				xmax = 1342.1592
				text = ""
			intervals [4958]:
				xmin = 1342.1592
				xmax = 1342.4892
				text = "hair"
			intervals [4959]:
				xmin = 1342.4892
				xmax = 1342.9546
				text = ""
			intervals [4960]:
				xmin = 1342.9546
				xmax = 1343.2646
				text = "um"
			intervals [4961]:
				xmin = 1343.2646
				xmax = 1343.3846
				text = "but"
			intervals [4962]:
				xmin = 1343.3846
				xmax = 1343.5746
				text = "we"
			intervals [4963]:
				xmin = 1343.5746
				xmax = 1343.7628
				text = ""
			intervals [4964]:
				xmin = 1343.7628
				xmax = 1343.9328
				text = "got"
			intervals [4965]:
				xmin = 1343.9328
				xmax = 1344.1128
				text = "my"
			intervals [4966]:
				xmin = 1344.1128
				xmax = 1344.4228
				text = "father"
			intervals [4967]:
				xmin = 1344.4228
				xmax = 1344.4528
				text = "s"
			intervals [4968]:
				xmin = 1344.4528
				xmax = 1344.6228
				text = "hair"
			intervals [4969]:
				xmin = 1344.6228
				xmax = 1344.7228
				text = "we"
			intervals [4970]:
				xmin = 1344.7228
				xmax = 1344.9328
				text = "got"
			intervals [4971]:
				xmin = 1344.9328
				xmax = 1345.0028
				text = "the"
			intervals [4972]:
				xmin = 1345.0028
				xmax = 1345.2628
				text = "brown"
			intervals [4973]:
				xmin = 1345.2628
				xmax = 1345.2928
				text = ""
			intervals [4974]:
				xmin = 1345.2928
				xmax = 1345.7528
				text = "genes"
			intervals [4975]:
				xmin = 1345.7528
				xmax = 1345.8258
				text = ""
			intervals [4976]:
				xmin = 1345.8258
				xmax = 1346.1958
				text = "um"
			intervals [4977]:
				xmin = 1346.1958
				xmax = 1346.3558
				text = "so"
			intervals [4978]:
				xmin = 1346.3558
				xmax = 1346.5258
				text = "my"
			intervals [4979]:
				xmin = 1346.5258
				xmax = 1346.7158
				text = "hair"
			intervals [4980]:
				xmin = 1346.7158
				xmax = 1347.0458
				text = "is"
			intervals [4981]:
				xmin = 1347.0458
				xmax = 1347.1658
				text = "it"
			intervals [4982]:
				xmin = 1347.1658
				xmax = 1347.2358
				text = "s"
			intervals [4983]:
				xmin = 1347.2358
				xmax = 1347.8858
				text = "manageable"
			intervals [4984]:
				xmin = 1347.8858
				xmax = 1348.0258
				text = "but"
			intervals [4985]:
				xmin = 1348.0258
				xmax = 1348.1458
				text = "it"
			intervals [4986]:
				xmin = 1348.1458
				xmax = 1348.2158
				text = "s"
			intervals [4987]:
				xmin = 1348.2158
				xmax = 1348.4158
				text = "not"
			intervals [4988]:
				xmin = 1348.4158
				xmax = 1348.4458
				text = ""
			intervals [4989]:
				xmin = 1348.4458
				xmax = 1348.5758
				text = "her"
			intervals [4990]:
				xmin = 1348.5758
				xmax = 1348.6058
				text = ""
			intervals [4991]:
				xmin = 1348.6058
				xmax = 1348.7958
				text = "hair"
			intervals [4992]:
				xmin = 1348.7958
				xmax = 1349.4104
				text = ""
			intervals [4993]:
				xmin = 1349.4104
				xmax = 1349.6304
				text = "but"
			intervals [4994]:
				xmin = 1349.6304
				xmax = 1349.9204
				text = "it"
			intervals [4995]:
				xmin = 1349.9204
				xmax = 1350.0804
				text = "s"
			intervals [4996]:
				xmin = 1350.0804
				xmax = 1350.9891
				text = ""
			intervals [4997]:
				xmin = 1350.9891
				xmax = 1351.1891
				text = "the"
			intervals [4998]:
				xmin = 1351.1891
				xmax = 1351.8291
				text = "constant"
			intervals [4999]:
				xmin = 1351.8291
				xmax = 1351.9423
				text = ""
			intervals [5000]:
				xmin = 1351.9423
				xmax = 1352.1623
				text = "what"
			intervals [5001]:
				xmin = 1352.1623
				xmax = 1352.2023
				text = "are"
			intervals [5002]:
				xmin = 1352.2023
				xmax = 1352.3923
				text = "you"
			intervals [5003]:
				xmin = 1352.3923
				xmax = 1352.7423
				text = "mixed"
			intervals [5004]:
				xmin = 1352.7423
				xmax = 1353.0923
				text = "with"
			intervals [5005]:
				xmin = 1353.0923
				xmax = 1354.064
				text = ""
			intervals [5006]:
				xmin = 1354.064
				xmax = 1354.424
				text = "where"
			intervals [5007]:
				xmin = 1354.424
				xmax = 1354.474
				text = "are"
			intervals [5008]:
				xmin = 1354.474
				xmax = 1354.504
				text = ""
			intervals [5009]:
				xmin = 1354.504
				xmax = 1354.794
				text = "you"
			intervals [5010]:
				xmin = 1354.794
				xmax = 1354.824
				text = ""
			intervals [5011]:
				xmin = 1354.824
				xmax = 1355.444
				text = "why"
			intervals [5012]:
				xmin = 1355.444
				xmax = 1355.554
				text = "are"
			intervals [5013]:
				xmin = 1355.554
				xmax = 1355.674
				text = "you"
			intervals [5014]:
				xmin = 1355.674
				xmax = 1355.984
				text = "playing"
			intervals [5015]:
				xmin = 1355.984
				xmax = 1356.194
				text = "with"
			intervals [5016]:
				xmin = 1356.194
				xmax = 1356.344
				text = "us"
			intervals [5017]:
				xmin = 1356.344
				xmax = 1356.444
				text = "you"
			intervals [5018]:
				xmin = 1356.444
				xmax = 1356.564
				text = "need"
			intervals [5019]:
				xmin = 1356.564
				xmax = 1356.624
				text = "to"
			intervals [5020]:
				xmin = 1356.624
				xmax = 1356.744
				text = "be"
			intervals [5021]:
				xmin = 1356.744
				xmax = 1356.904
				text = "over"
			intervals [5022]:
				xmin = 1356.904
				xmax = 1357.024
				text = "there"
			intervals [5023]:
				xmin = 1357.024
				xmax = 1357.284
				text = "playing"
			intervals [5024]:
				xmin = 1357.284
				xmax = 1357.424
				text = "with"
			intervals [5025]:
				xmin = 1357.424
				xmax = 1357.614
				text = "them"
			intervals [5026]:
				xmin = 1357.614
				xmax = 1358.2408
				text = ""
			intervals [5027]:
				xmin = 1358.2408
				xmax = 1358.7608
				text = "so"
			intervals [5028]:
				xmin = 1358.7608
				xmax = 1359.8308
				text = ""
			intervals [5029]:
				xmin = 1359.8308
				xmax = 1359.9908
				text = "and"
			intervals [5030]:
				xmin = 1359.9908
				xmax = 1360.1108
				text = "it"
			intervals [5031]:
				xmin = 1360.1108
				xmax = 1360.2408
				text = "s"
			intervals [5032]:
				xmin = 1360.2408
				xmax = 1360.4525
				text = ""
			intervals [5033]:
				xmin = 1360.4525
				xmax = 1360.5925
				text = "well"
			intervals [5034]:
				xmin = 1360.5925
				xmax = 1360.7825
				text = "where"
			intervals [5035]:
				xmin = 1360.7825
				xmax = 1360.9525
				text = "do"
			intervals [5036]:
				xmin = 1360.9525
				xmax = 1361.0425
				text = "i"
			intervals [5037]:
				xmin = 1361.0425
				xmax = 1361.2325
				text = "fit"
			intervals [5038]:
				xmin = 1361.2325
				xmax = 1361.3425
				text = "in"
			intervals [5039]:
				xmin = 1361.3425
				xmax = 1361.5117
				text = ""
			intervals [5040]:
				xmin = 1361.5117
				xmax = 1361.6617
				text = "in"
			intervals [5041]:
				xmin = 1361.6617
				xmax = 1361.9017
				text = "this"
			intervals [5042]:
				xmin = 1361.9017
				xmax = 1362.1312
				text = ""
			intervals [5043]:
				xmin = 1362.1312
				xmax = 1362.4812
				text = "whole"
			intervals [5044]:
				xmin = 1362.4812
				xmax = 1363.173
				text = ""
			intervals [5045]:
				xmin = 1363.173
				xmax = 1363.543
				text = "mex"
			intervals [5046]:
				xmin = 1363.543
				xmax = 1363.613
				text = "of"
			intervals [5047]:
				xmin = 1363.613
				xmax = 1363.923
				text = "things"
			intervals [5048]:
				xmin = 1363.923
				xmax = 1363.953
				text = ""
			intervals [5049]:
				xmin = 1363.953
				xmax = 1364.213
				text = "mess"
			intervals [5050]:
				xmin = 1364.213
				xmax = 1364.293
				text = "of"
			intervals [5051]:
				xmin = 1364.293
				xmax = 1364.653
				text = "things"
			intervals [5052]:
				xmin = 1364.653
				xmax = 1364.903
				text = "um"
			intervals [5053]:
				xmin = 1364.903
				xmax = 1365.013
				text = "and"
			intervals [5054]:
				xmin = 1365.013
				xmax = 1365.123
				text = "like"
			intervals [5055]:
				xmin = 1365.123
				xmax = 1365.173
				text = "i"
			intervals [5056]:
				xmin = 1365.173
				xmax = 1365.363
				text = "said"
			intervals [5057]:
				xmin = 1365.363
				xmax = 1365.433
				text = "it"
			intervals [5058]:
				xmin = 1365.433
				xmax = 1365.543
				text = "was"
			intervals [5059]:
				xmin = 1365.543
				xmax = 1365.713
				text = "just"
			intervals [5060]:
				xmin = 1365.713
				xmax = 1366.103
				text = "weird"
			intervals [5061]:
				xmin = 1366.103
				xmax = 1366.213
				text = ""
			intervals [5062]:
				xmin = 1366.213
				xmax = 1366.523
				text = "cause"
			intervals [5063]:
				xmin = 1366.523
				xmax = 1366.553
				text = ""
			intervals [5064]:
				xmin = 1366.553
				xmax = 1366.873
				text = "growing"
			intervals [5065]:
				xmin = 1366.873
				xmax = 1366.973
				text = "up"
			intervals [5066]:
				xmin = 1366.973
				xmax = 1367.083
				text = "in"
			intervals [5067]:
				xmin = 1367.083
				xmax = 1367.573
				text = "dc"
			intervals [5068]:
				xmin = 1367.573
				xmax = 1368.3363
				text = ""
			intervals [5069]:
				xmin = 1368.3363
				xmax = 1368.4663
				text = "we"
			intervals [5070]:
				xmin = 1368.4663
				xmax = 1368.8963
				text = "never"
			intervals [5071]:
				xmin = 1368.8963
				xmax = 1368.9363
				text = ""
			intervals [5072]:
				xmin = 1368.9363
				xmax = 1369.1363
				text = "had"
			intervals [5073]:
				xmin = 1369.1363
				xmax = 1369.5263
				text = "reason"
			intervals [5074]:
				xmin = 1369.5263
				xmax = 1369.9163
				text = "to"
			intervals [5075]:
				xmin = 1369.9163
				xmax = 1370.1102
				text = ""
			intervals [5076]:
				xmin = 1370.1102
				xmax = 1370.6402
				text = "realize"
			intervals [5077]:
				xmin = 1370.6402
				xmax = 1370.7402
				text = "what"
			intervals [5078]:
				xmin = 1370.7402
				xmax = 1370.9902
				text = "color"
			intervals [5079]:
				xmin = 1370.9902
				xmax = 1371.1002
				text = "we"
			intervals [5080]:
				xmin = 1371.1002
				xmax = 1371.2802
				text = "were"
			intervals [5081]:
				xmin = 1371.2802
				xmax = 1371.3802
				text = "we"
			intervals [5082]:
				xmin = 1371.3802
				xmax = 1371.6002
				text = "never"
			intervals [5083]:
				xmin = 1371.6002
				xmax = 1371.8702
				text = "talked"
			intervals [5084]:
				xmin = 1371.8702
				xmax = 1372.1102
				text = "about"
			intervals [5085]:
				xmin = 1372.1102
				xmax = 1372.2505
				text = ""
			intervals [5086]:
				xmin = 1372.2505
				xmax = 1372.4205
				text = "our"
			intervals [5087]:
				xmin = 1372.4205
				xmax = 1372.7805
				text = "race"
			intervals [5088]:
				xmin = 1372.7805
				xmax = 1373.0187
				text = ""
			intervals [5089]:
				xmin = 1373.0187
				xmax = 1373.2487
				text = "so"
			intervals [5090]:
				xmin = 1373.2487
				xmax = 1377.5977
				text = ""
			intervals [5091]:
				xmin = 1377.5977
				xmax = 1378.5677
				text = "<unk>"
			intervals [5092]:
				xmin = 1378.5677
				xmax = 1383.6183
				text = ""
			intervals [5093]:
				xmin = 1383.6183
				xmax = 1383.9683
				text = "okay"
			intervals [5094]:
				xmin = 1383.9683
				xmax = 1388.430
				text = ""
			intervals [5095]:
				xmin = 1388.430
				xmax = 1388.530
				text = "oh"
			intervals [5096]:
				xmin = 1388.530
				xmax = 1388.570
				text = ""
			intervals [5097]:
				xmin = 1388.570
				xmax = 1388.690
				text = "i'm"
			intervals [5098]:
				xmin = 1388.690
				xmax = 1388.900
				text = "sorry"
			intervals [5099]:
				xmin = 1388.900
				xmax = 1392.4735
				text = ""
			intervals [5100]:
				xmin = 1392.4735
				xmax = 1392.7835
				text = "<unk>"
			intervals [5101]:
				xmin = 1392.7835
				xmax = 1399.8998
				text = ""
			intervals [5102]:
				xmin = 1399.8998
				xmax = 1399.9798
				text = "uh"
			intervals [5103]:
				xmin = 1399.9798
				xmax = 1400.1598
				text = "all"
			intervals [5104]:
				xmin = 1400.1598
				xmax = 1400.3098
				text = "of"
			intervals [5105]:
				xmin = 1400.3098
				xmax = 1400.4898
				text = "us"
			intervals [5106]:
				xmin = 1400.4898
				xmax = 1400.6398
				text = "are"
			intervals [5107]:
				xmin = 1400.6398
				xmax = 1400.749
				text = ""
			intervals [5108]:
				xmin = 1400.749
				xmax = 1401.319
				text = "rdx"
			intervals [5109]:
				xmin = 1401.319
				xmax = 1401.349
				text = "s"
			intervals [5110]:
				xmin = 1401.349
				xmax = 1401.619
				text = "twenty"
[truncated: 4,663,175 more chars]
