# Supplementary material for: Considering Performance in the Automated and Manual Coding of Sociolinguistic Variables: Lessons From Variable (ING)
Source: Front Artif Intell. 2021 Apr 29;4:648543. doi: 10.3389/frai.2021.648543 (PMC8117961; doi:10.3389/frai.2021.648543)
Supplement: Supplementary file 6 [file Data_Sheet_6.ZIP › CORAAL_VARAligned_as_TextGrids_p2/DCB_se1_ag3_m_01_1.TextGrid]

File type = "ooTextFile"
Object class = "TextGrid"

xmin = 0.0
xmax = 2379.2
tiers? <exists>
size = 4
item []:
	item [1]:
		class = "IntervalTier"
		name = "DCB_se1_ag3_m_01 - words"
		xmin = 0.0
		xmax = 2379.2
		intervals: size = 5872
			intervals [1]:
				xmin = 0.0
				xmax = 0.4825
				text = ""
			intervals [2]:
				xmin = 0.4825
				xmax = 1.2425
				text = "rdx"
			intervals [3]:
				xmin = 1.2425
				xmax = 1.375
				text = ""
			intervals [4]:
				xmin = 1.375
				xmax = 1.755
				text = "july"
			intervals [5]:
				xmin = 1.755
				xmax = 2.385
				text = "first"
			intervals [6]:
				xmin = 2.385
				xmax = 3.7635
				text = ""
			intervals [7]:
				xmin = 3.7635
				xmax = 4.1135
				text = "twenty"
			intervals [8]:
				xmin = 4.1135
				xmax = 4.9235
				text = "fifteen"
			intervals [9]:
				xmin = 4.9235
				xmax = 5.7519
				text = ""
			intervals [10]:
				xmin = 5.7519
				xmax = 5.9119
				text = "been"
			intervals [11]:
				xmin = 5.9119
				xmax = 6.0019
				text = "in"
			intervals [12]:
				xmin = 6.0019
				xmax = 6.0719
				text = "the"
			intervals [13]:
				xmin = 6.0719
				xmax = 6.4819
				text = "area"
			intervals [14]:
				xmin = 6.4819
				xmax = 6.6619
				text = "for"
			intervals [15]:
				xmin = 6.6619
				xmax = 6.8019
				text = ""
			intervals [16]:
				xmin = 6.8019
				xmax = 7.2919
				text = "forty"
			intervals [17]:
				xmin = 7.2919
				xmax = 7.4919
				text = "two"
			intervals [18]:
				xmin = 7.4919
				xmax = 7.9019
				text = "years"
			intervals [19]:
				xmin = 7.9019
				xmax = 11.7973
				text = ""
			intervals [20]:
				xmin = 11.7973
				xmax = 11.8373
				text = "i"
			intervals [21]:
				xmin = 11.8373
				xmax = 12.0573
				text = "was"
			intervals [22]:
				xmin = 12.0573
				xmax = 12.3073
				text = "born"
			intervals [23]:
				xmin = 12.3073
				xmax = 12.3973
				text = "in"
			intervals [24]:
				xmin = 12.3973
				xmax = 12.9073
				text = "detroit"
			intervals [25]:
				xmin = 12.9073
				xmax = 17.2968
				text = ""
			intervals [26]:
				xmin = 17.2968
				xmax = 17.7068
				text = "um"
			intervals [27]:
				xmin = 17.7068
				xmax = 17.9068
				text = ""
			intervals [28]:
				xmin = 17.9068
				xmax = 17.9668
				text = "i"
			intervals [29]:
				xmin = 17.9668
				xmax = 18.2068
				text = "moved"
			intervals [30]:
				xmin = 18.2068
				xmax = 18.4968
				text = "here"
			intervals [31]:
				xmin = 18.4968
				xmax = 19.1243
				text = ""
			intervals [32]:
				xmin = 19.1243
				xmax = 19.4143
				text = "like"
			intervals [33]:
				xmin = 19.4143
				xmax = 19.5343
				text = "right"
			intervals [34]:
				xmin = 19.5343
				xmax = 19.7643
				text = "after"
			intervals [35]:
				xmin = 19.7643
				xmax = 19.8343
				text = "i"
			intervals [36]:
				xmin = 19.8343
				xmax = 20.0243
				text = "was"
			intervals [37]:
				xmin = 20.0243
				xmax = 20.4743
				text = "born"
			intervals [38]:
				xmin = 20.4743
				xmax = 31.2013
				text = ""
			intervals [39]:
				xmin = 31.2013
				xmax = 31.6913
				text = "mm"
			intervals [40]:
				xmin = 31.6913
				xmax = 32.1513
				text = "no"
			intervals [41]:
				xmin = 32.1513
				xmax = 32.1813
				text = ""
			intervals [42]:
				xmin = 32.1813
				xmax = 32.2113
				text = "i"
			intervals [43]:
				xmin = 32.2113
				xmax = 32.5113
				text = "don't"
			intervals [44]:
				xmin = 32.5113
				xmax = 32.792
				text = ""
			intervals [45]:
				xmin = 32.792
				xmax = 32.832
				text = "i"
			intervals [46]:
				xmin = 32.832
				xmax = 32.972
				text = "don't"
			intervals [47]:
				xmin = 32.972
				xmax = 33.052
				text = "know"
			intervals [48]:
				xmin = 33.052
				xmax = 33.112
				text = "how"
			intervals [49]:
				xmin = 33.112
				xmax = 33.282
				text = "my"
			intervals [50]:
				xmin = 33.282
				xmax = 33.652
				text = "family"
			intervals [51]:
				xmin = 33.652
				xmax = 33.792
				text = "got"
			intervals [52]:
				xmin = 33.792
				xmax = 33.952
				text = "their"
			intervals [53]:
				xmin = 33.952
				xmax = 34.252
				text = "first"
			intervals [54]:
				xmin = 34.252
				xmax = 34.582
				text = "home"
			intervals [55]:
				xmin = 34.582
				xmax = 36.1079
				text = ""
			intervals [56]:
				xmin = 36.1079
				xmax = 36.1879
				text = "i"
			intervals [57]:
				xmin = 36.1879
				xmax = 36.4279
				text = "remember"
			intervals [58]:
				xmin = 36.4279
				xmax = 36.6879
				text = "where"
			intervals [59]:
				xmin = 36.6879
				xmax = 36.7579
				text = "we"
			intervals [60]:
				xmin = 36.7579
				xmax = 36.8779
				text = "were"
			intervals [61]:
				xmin = 36.8779
				xmax = 37.1479
				text = "living"
			intervals [62]:
				xmin = 37.1479
				xmax = 37.5279
				text = "at"
			intervals [63]:
				xmin = 37.5279
				xmax = 38.0479
				text = ""
			intervals [64]:
				xmin = 38.0479
				xmax = 38.1379
				text = "it"
			intervals [65]:
				xmin = 38.1379
				xmax = 38.2779
				text = "was"
			intervals [66]:
				xmin = 38.2779
				xmax = 38.4779
				text = "in"
			intervals [67]:
				xmin = 38.4779
				xmax = 38.5079
				text = ""
			intervals [68]:
				xmin = 38.5079
				xmax = 38.8079
				text = "um"
			intervals [69]:
				xmin = 38.8079
				xmax = 38.8379
				text = ""
			intervals [70]:
				xmin = 38.8379
				xmax = 39.5879
				text = "bladensburg"
			intervals [71]:
				xmin = 39.5879
				xmax = 43.4344
				text = ""
			intervals [72]:
				xmin = 43.4344
				xmax = 44.1744
				text = "uh"
			intervals [73]:
				xmin = 44.1744
				xmax = 44.2044
				text = "i"
			intervals [74]:
				xmin = 44.2044
				xmax = 44.8344
				text = "remember"
			intervals [75]:
				xmin = 44.8344
				xmax = 45.1444
				text = "um"
			intervals [76]:
				xmin = 45.1444
				xmax = 46.4748
				text = ""
			intervals [77]:
				xmin = 46.4748
				xmax = 46.7048
				text = "going"
			intervals [78]:
				xmin = 46.7048
				xmax = 46.7848
				text = "to"
			intervals [79]:
				xmin = 46.7848
				xmax = 47.4248
				text = "school"
			intervals [80]:
				xmin = 47.4248
				xmax = 47.7384
				text = ""
			intervals [81]:
				xmin = 47.7384
				xmax = 48.0684
				text = "at"
			intervals [82]:
				xmin = 48.0684
				xmax = 50.2097
				text = ""
			intervals [83]:
				xmin = 50.2097
				xmax = 50.5797
				text = "uh"
			intervals [84]:
				xmin = 50.5797
				xmax = 50.6797
				text = "what"
			intervals [85]:
				xmin = 50.6797
				xmax = 50.7697
				text = "s"
			intervals [86]:
				xmin = 50.7697
				xmax = 50.8297
				text = "the"
			intervals [87]:
				xmin = 50.8297
				xmax = 50.9997
				text = "name"
			intervals [88]:
				xmin = 50.9997
				xmax = 51.0597
				text = "of"
			intervals [89]:
				xmin = 51.0597
				xmax = 51.1497
				text = "that"
			intervals [90]:
				xmin = 51.1497
				xmax = 51.6697
				text = "school"
			intervals [91]:
				xmin = 51.6697
				xmax = 51.9497
				text = "uh"
			intervals [92]:
				xmin = 51.9497
				xmax = 52.2583
				text = ""
			intervals [93]:
				xmin = 52.2583
				xmax = 52.4183
				text = "going"
			intervals [94]:
				xmin = 52.4183
				xmax = 52.4783
				text = "to"
			intervals [95]:
				xmin = 52.4783
				xmax = 52.9983
				text = "elementary"
			intervals [96]:
				xmin = 52.9983
				xmax = 53.4383
				text = "school"
			intervals [97]:
				xmin = 53.4383
				xmax = 55.5536
				text = ""
			intervals [98]:
				xmin = 55.5536
				xmax = 55.7636
				text = "and"
			intervals [99]:
				xmin = 55.7636
				xmax = 56.1536
				text = "um"
			intervals [100]:
				xmin = 56.1536
				xmax = 56.5844
				text = ""
			intervals [101]:
				xmin = 56.5844
				xmax = 56.6144
				text = "i"
			intervals [102]:
				xmin = 56.6144
				xmax = 56.8244
				text = "remember"
			intervals [103]:
				xmin = 56.8244
				xmax = 56.8544
				text = "a"
			intervals [104]:
				xmin = 56.8544
				xmax = 57.1544
				text = "couple"
			intervals [105]:
				xmin = 57.1544
				xmax = 57.2244
				text = "of"
			intervals [106]:
				xmin = 57.2244
				xmax = 57.3344
				text = ""
			intervals [107]:
				xmin = 57.3344
				xmax = 57.4044
				text = "my"
			intervals [108]:
				xmin = 57.4044
				xmax = 57.4344
				text = ""
			intervals [109]:
				xmin = 57.4344
				xmax = 57.8544
				text = "teachers"
			intervals [110]:
				xmin = 57.8544
				xmax = 57.9344
				text = "i"
			intervals [111]:
				xmin = 57.9344
				xmax = 58.3944
				text = "remember"
			intervals [112]:
				xmin = 58.3944
				xmax = 59.3515
				text = ""
			intervals [113]:
				xmin = 59.3515
				xmax = 59.3815
				text = "i"
			intervals [114]:
				xmin = 59.3815
				xmax = 59.4715
				text = "don't"
			intervals [115]:
				xmin = 59.4715
				xmax = 59.6115
				text = "know"
			intervals [116]:
				xmin = 59.6115
				xmax = 59.6715
				text = "we"
			intervals [117]:
				xmin = 59.6715
				xmax = 59.9115
				text = "wasn't"
			intervals [118]:
				xmin = 59.9115
				xmax = 60.1715
				text = "there"
			intervals [119]:
				xmin = 60.1715
				xmax = 60.2015
				text = ""
			intervals [120]:
				xmin = 60.2015
				xmax = 60.2615
				text = "we"
			intervals [121]:
				xmin = 60.2615
				xmax = 60.3715
				text = ""
			intervals [122]:
				xmin = 60.3715
				xmax = 60.6515
				text = "wasn't"
			intervals [123]:
				xmin = 60.6515
				xmax = 60.8715
				text = "there"
			intervals [124]:
				xmin = 60.8715
				xmax = 61.0915
				text = "that"
			intervals [125]:
				xmin = 61.0915
				xmax = 61.4415
				text = "long"
			intervals [126]:
				xmin = 61.4415
				xmax = 61.4715
				text = ""
			intervals [127]:
				xmin = 61.4715
				xmax = 61.6915
				text = "but"
			intervals [128]:
				xmin = 61.6915
				xmax = 62.6421
				text = ""
			intervals [129]:
				xmin = 62.6421
				xmax = 62.6721
				text = "i"
			intervals [130]:
				xmin = 62.6721
				xmax = 62.9621
				text = "remember"
			intervals [131]:
				xmin = 62.9621
				xmax = 63.3721
				text = "little"
			intervals [132]:
				xmin = 63.3721
				xmax = 63.5852
				text = ""
			intervals [133]:
				xmin = 63.5852
				xmax = 63.7752
				text = "little"
			intervals [134]:
				xmin = 63.7752
				xmax = 64.1552
				text = "things"
			intervals [135]:
				xmin = 64.1552
				xmax = 64.3652
				text = "here"
			intervals [136]:
				xmin = 64.3652
				xmax = 64.4452
				text = "and"
			intervals [137]:
				xmin = 64.4452
				xmax = 64.6852
				text = "there"
			intervals [138]:
				xmin = 64.6852
				xmax = 66.3568
				text = ""
			intervals [139]:
				xmin = 66.3568
				xmax = 66.3868
				text = "i"
			intervals [140]:
				xmin = 66.3868
				xmax = 66.4168
				text = ""
			intervals [141]:
				xmin = 66.4168
				xmax = 66.6368
				text = "remember"
			intervals [142]:
				xmin = 66.6368
				xmax = 66.6968
				text = "my"
			intervals [143]:
				xmin = 66.6968
				xmax = 66.9468
				text = "aunt"
			intervals [144]:
				xmin = 66.9468
				xmax = 67.5122
				text = ""
			intervals [145]:
				xmin = 67.5122
				xmax = 67.5422
				text = "i"
			intervals [146]:
				xmin = 67.5422
				xmax = 67.6522
				text = "mean"
			intervals [147]:
				xmin = 67.6522
				xmax = 67.7922
				text = "not"
			intervals [148]:
				xmin = 67.7922
				xmax = 67.8922
				text = "my"
			intervals [149]:
				xmin = 67.8922
				xmax = 68.0922
				text = "aunt"
			intervals [150]:
				xmin = 68.0922
				xmax = 68.2222
				text = "my"
			intervals [151]:
				xmin = 68.2222
				xmax = 68.2522
				text = ""
			intervals [152]:
				xmin = 68.2522
				xmax = 68.6922
				text = "cousin"
			intervals [153]:
				xmin = 68.6922
				xmax = 68.8622
				text = ""
			intervals [154]:
				xmin = 68.8622
				xmax = 69.0022
				text = "lived"
			intervals [155]:
				xmin = 69.0022
				xmax = 69.3522
				text = "across"
			intervals [156]:
				xmin = 69.3522
				xmax = 69.4122
				text = "the"
			intervals [157]:
				xmin = 69.4122
				xmax = 69.7822
				text = "street"
			intervals [158]:
				xmin = 69.7822
				xmax = 70.3422
				text = "rdx"
			intervals [159]:
				xmin = 70.3422
				xmax = 71.7751
				text = ""
			intervals [160]:
				xmin = 71.7751
				xmax = 71.8051
				text = "i"
			intervals [161]:
				xmin = 71.8051
				xmax = 72.1051
				text = "remember"
			intervals [162]:
				xmin = 72.1051
				xmax = 72.3151
				text = "that"
			intervals [163]:
				xmin = 72.3151
				xmax = 72.3651
				text = "i"
			intervals [164]:
				xmin = 72.3651
				xmax = 72.3951
				text = ""
			intervals [165]:
				xmin = 72.3951
				xmax = 72.5551
				text = "thought"
			intervals [166]:
				xmin = 72.5551
				xmax = 72.7151
				text = "that"
			intervals [167]:
				xmin = 72.7151
				xmax = 72.8851
				text = "was"
			intervals [168]:
				xmin = 72.8851
				xmax = 73.2351
				text = "cool"
			intervals [169]:
				xmin = 73.2351
				xmax = 79.5543
				text = ""
			intervals [170]:
				xmin = 79.5543
				xmax = 80.1343
				text = "yes"
			intervals [171]:
				xmin = 80.1343
				xmax = 83.4859
				text = ""
			intervals [172]:
				xmin = 83.4859
				xmax = 83.6059
				text = "my"
			intervals [173]:
				xmin = 83.6059
				xmax = 83.8859
				text = "mom"
			intervals [174]:
				xmin = 83.8859
				xmax = 84.0759
				text = "was"
			intervals [175]:
				xmin = 84.0759
				xmax = 84.4559
				text = "born"
			intervals [176]:
				xmin = 84.4559
				xmax = 84.8059
				text = "here"
			intervals [177]:
				xmin = 84.8059
				xmax = 85.5418
				text = ""
			intervals [178]:
				xmin = 85.5418
				xmax = 85.8218
				text = "she"
			intervals [179]:
				xmin = 85.8218
				xmax = 86.0818
				text = "was"
			intervals [180]:
				xmin = 86.0818
				xmax = 86.5018
				text = "raised"
			intervals [181]:
				xmin = 86.5018
				xmax = 86.7918
				text = "here"
			intervals [182]:
				xmin = 86.7918
				xmax = 88.3426
				text = ""
			intervals [183]:
				xmin = 88.3426
				xmax = 88.6526
				text = "she"
			intervals [184]:
				xmin = 88.6526
				xmax = 88.9026
				text = "was"
			intervals [185]:
				xmin = 88.9026
				xmax = 89.3326
				text = "um"
			intervals [186]:
				xmin = 89.3326
				xmax = 90.2921
				text = ""
			intervals [187]:
				xmin = 90.2921
				xmax = 90.4721
				text = "she"
			intervals [188]:
				xmin = 90.4721
				xmax = 90.6421
				text = "was"
			intervals [189]:
				xmin = 90.6421
				xmax = 90.6821
				text = "a"
			intervals [190]:
				xmin = 90.6821
				xmax = 90.7121
				text = ""
			intervals [191]:
				xmin = 90.7121
				xmax = 91.5121
				text = "beautician"
			intervals [192]:
				xmin = 91.5121
				xmax = 91.5421
				text = ""
			intervals [193]:
				xmin = 91.5421
				xmax = 91.7521
				text = "she"
			intervals [194]:
				xmin = 91.7521
				xmax = 91.8121
				text = ""
			intervals [195]:
				xmin = 91.8121
				xmax = 92.1921
				text = "was"
			intervals [196]:
				xmin = 92.1921
				xmax = 94.2508
				text = ""
			intervals [197]:
				xmin = 94.2508
				xmax = 94.5008
				text = "she"
			intervals [198]:
				xmin = 94.5008
				xmax = 94.8108
				text = "worked"
			intervals [199]:
				xmin = 94.8108
				xmax = 94.9008
				text = "at"
			intervals [200]:
				xmin = 94.9008
				xmax = 94.9908
				text = "the"
			intervals [201]:
				xmin = 94.9908
				xmax = 95.8008
				text = "hospital"
			intervals [202]:
				xmin = 95.8008
				xmax = 95.9122
				text = ""
			intervals [203]:
				xmin = 95.9122
				xmax = 97.0222
				text = "rdx"
			intervals [204]:
				xmin = 97.0222
				xmax = 98.5109
				text = ""
			intervals [205]:
				xmin = 98.5109
				xmax = 98.5909
				text = "she"
			intervals [206]:
				xmin = 98.5909
				xmax = 98.6209
				text = ""
			intervals [207]:
				xmin = 98.6209
				xmax = 98.9509
				text = "loved"
			intervals [208]:
				xmin = 98.9509
				xmax = 99.5109
				text = "singing"
			intervals [209]:
				xmin = 99.5109
				xmax = 101.6269
				text = ""
			intervals [210]:
				xmin = 101.6269
				xmax = 101.9969
				text = "uh"
			intervals [211]:
				xmin = 101.9969
				xmax = 102.6261
				text = ""
			intervals [212]:
				xmin = 102.6261
				xmax = 102.8061
				text = "very"
			intervals [213]:
				xmin = 102.8061
				xmax = 103.0661
				text = "much"
			intervals [214]:
				xmin = 103.0661
				xmax = 103.1261
				text = "in"
			intervals [215]:
				xmin = 103.1261
				xmax = 103.2261
				text = "the"
			intervals [216]:
				xmin = 103.2261
				xmax = 103.8261
				text = "church"
			intervals [217]:
				xmin = 103.8261
				xmax = 106.3165
				text = ""
			intervals [218]:
				xmin = 106.3165
				xmax = 106.7765
				text = "and"
			intervals [219]:
				xmin = 106.7765
				xmax = 107.420
				text = ""
			intervals [220]:
				xmin = 107.420
				xmax = 107.590
				text = "she"
			intervals [221]:
				xmin = 107.590
				xmax = 107.750
				text = "was"
			intervals [222]:
				xmin = 107.750
				xmax = 107.790
				text = "a"
			intervals [223]:
				xmin = 107.790
				xmax = 108.210
				text = "very"
			intervals [224]:
				xmin = 108.210
				xmax = 108.8831
				text = ""
			intervals [225]:
				xmin = 108.8831
				xmax = 109.4531
				text = "outspoken"
			intervals [226]:
				xmin = 109.4531
				xmax = 109.8531
				text = "person"
			intervals [227]:
				xmin = 109.8531
				xmax = 112.1249
				text = ""
			intervals [228]:
				xmin = 112.1249
				xmax = 112.2149
				text = "if"
			intervals [229]:
				xmin = 112.2149
				xmax = 112.4549
				text = "something"
			intervals [230]:
				xmin = 112.4549
				xmax = 112.5449
				text = "was"
			intervals [231]:
				xmin = 112.5449
				xmax = 112.6749
				text = "on"
			intervals [232]:
				xmin = 112.6749
				xmax = 112.7549
				text = "her"
			intervals [233]:
				xmin = 112.7549
				xmax = 113.0549
				text = "mind"
			intervals [234]:
				xmin = 113.0549
				xmax = 113.2049
				text = "she"
			intervals [235]:
				xmin = 113.2049
				xmax = 113.2649
				text = "d"
			intervals [236]:
				xmin = 113.2649
				xmax = 113.4149
				text = "let"
			intervals [237]:
				xmin = 113.4149
				xmax = 113.5349
				text = "you"
			intervals [238]:
				xmin = 113.5349
				xmax = 113.7049
				text = "know"
			intervals [239]:
				xmin = 113.7049
				xmax = 114.2081
				text = ""
			intervals [240]:
				xmin = 114.2081
				xmax = 114.2481
				text = "<unk>"
			intervals [241]:
				xmin = 114.2481
				xmax = 117.6324
				text = ""
			intervals [242]:
				xmin = 117.6324
				xmax = 117.8924
				text = "my"
			intervals [243]:
				xmin = 117.8924
				xmax = 118.3224
				text = "dad"
			intervals [244]:
				xmin = 118.3224
				xmax = 118.7124
				text = "uh"
			intervals [245]:
				xmin = 118.7124
				xmax = 120.1841
				text = ""
			intervals [246]:
				xmin = 120.1841
				xmax = 120.3741
				text = "never"
			intervals [247]:
				xmin = 120.3741
				xmax = 120.6941
				text = "actually"
			intervals [248]:
				xmin = 120.6941
				xmax = 120.9341
				text = "met"
			intervals [249]:
				xmin = 120.9341
				xmax = 120.9641
				text = ""
			intervals [250]:
				xmin = 120.9641
				xmax = 121.1241
				text = "my"
			intervals [251]:
				xmin = 121.1241
				xmax = 122.0941
				text = "biological"
			intervals [252]:
				xmin = 122.0941
				xmax = 122.1341
				text = ""
			intervals [253]:
				xmin = 122.1341
				xmax = 122.3741
				text = "father"
			intervals [254]:
				xmin = 122.3741
				xmax = 122.7887
				text = ""
			intervals [255]:
				xmin = 122.7887
				xmax = 123.4787
				text = "stepfather"
			intervals [256]:
				xmin = 123.4787
				xmax = 123.6387
				text = "he"
			intervals [257]:
				xmin = 123.6387
				xmax = 123.9487
				text = "was"
			intervals [258]:
				xmin = 123.9487
				xmax = 126.2305
				text = ""
			intervals [259]:
				xmin = 126.2305
				xmax = 126.4905
				text = "he"
			intervals [260]:
				xmin = 126.4905
				xmax = 126.9605
				text = "was"
			intervals [261]:
				xmin = 126.9605
				xmax = 127.2256
				text = ""
			intervals [262]:
				xmin = 127.2256
				xmax = 127.3956
				text = "you"
			intervals [263]:
				xmin = 127.3956
				xmax = 127.5356
				text = "know"
			intervals [264]:
				xmin = 127.5356
				xmax = 127.6556
				text = "he"
			intervals [265]:
				xmin = 127.6556
				xmax = 127.9556
				text = "worked"
			intervals [266]:
				xmin = 127.9556
				xmax = 128.0456
				text = "at"
			intervals [267]:
				xmin = 128.0456
				xmax = 128.2856
				text = "uh"
			intervals [268]:
				xmin = 128.2856
				xmax = 128.7956
				text = "giant"
			intervals [269]:
				xmin = 128.7956
				xmax = 128.8656
				text = "for"
			intervals [270]:
				xmin = 128.8656
				xmax = 128.9156
				text = ""
			intervals [271]:
				xmin = 128.9156
				xmax = 129.1056
				text = "like"
			intervals [272]:
				xmin = 129.1056
				xmax = 129.5156
				text = "thirty"
			intervals [273]:
				xmin = 129.5156
				xmax = 129.8756
				text = "years"
			intervals [274]:
				xmin = 129.8756
				xmax = 131.7052
				text = ""
			intervals [275]:
				xmin = 131.7052
				xmax = 132.0652
				text = "and"
			intervals [276]:
				xmin = 132.0652
				xmax = 132.6252
				text = "um"
			intervals [277]:
				xmin = 132.6252
				xmax = 133.2082
				text = ""
			intervals [278]:
				xmin = 133.2082
				xmax = 133.4482
				text = "he"
			intervals [279]:
				xmin = 133.4482
				xmax = 133.7382
				text = "was"
			intervals [280]:
				xmin = 133.7382
				xmax = 134.1682
				text = "um"
			intervals [281]:
				xmin = 134.1682
				xmax = 135.2986
				text = ""
			intervals [282]:
				xmin = 135.2986
				xmax = 135.3586
				text = "and"
			intervals [283]:
				xmin = 135.3586
				xmax = 135.4486
				text = "uh"
			intervals [284]:
				xmin = 135.4486
				xmax = 135.5686
				text = "he"
			intervals [285]:
				xmin = 135.5686
				xmax = 135.8186
				text = "was"
			intervals [286]:
				xmin = 135.8186
				xmax = 135.9586
				text = "he"
			intervals [287]:
				xmin = 135.9586
				xmax = 136.1186
				text = "was"
			intervals [288]:
				xmin = 136.1186
				xmax = 136.1686
				text = ""
			intervals [289]:
				xmin = 136.1686
				xmax = 136.5586
				text = "pretty"
			intervals [290]:
				xmin = 136.5586
				xmax = 136.9007
				text = ""
			intervals [291]:
				xmin = 136.9007
				xmax = 137.2107
				text = "pretty"
			intervals [292]:
				xmin = 137.2107
				xmax = 137.4907
				text = "laid"
			intervals [293]:
				xmin = 137.4907
				xmax = 137.7707
				text = "back"
			intervals [294]:
				xmin = 137.7707
				xmax = 140.9425
				text = ""
			intervals [295]:
				xmin = 140.9425
				xmax = 141.2625
				text = "yeah"
			intervals [296]:
				xmin = 141.2625
				xmax = 141.6064
				text = ""
			intervals [297]:
				xmin = 141.6064
				xmax = 141.7564
				text = "my"
			intervals [298]:
				xmin = 141.7564
				xmax = 141.8464
				text = ""
			intervals [299]:
				xmin = 141.8464
				xmax = 142.4264
				text = "grandmother"
			intervals [300]:
				xmin = 142.4264
				xmax = 146.3525
				text = ""
			intervals [301]:
				xmin = 146.3525
				xmax = 147.0625
				text = "grandmother"
			intervals [302]:
				xmin = 147.0625
				xmax = 147.2325
				text = "she"
			intervals [303]:
				xmin = 147.2325
				xmax = 147.3525
				text = "used"
			intervals [304]:
				xmin = 147.3525
				xmax = 147.4125
				text = "to"
			intervals [305]:
				xmin = 147.4125
				xmax = 147.5525
				text = "live"
			intervals [306]:
				xmin = 147.5525
				xmax = 147.6125
				text = "in"
			intervals [307]:
				xmin = 147.6125
				xmax = 147.8925
				text = "um"
			intervals [308]:
				xmin = 147.8925
				xmax = 148.7025
				text = "alexandria"
			intervals [309]:
				xmin = 148.7025
				xmax = 149.8727
				text = ""
			intervals [310]:
				xmin = 149.8727
				xmax = 150.1127
				text = "usually"
			intervals [311]:
				xmin = 150.1127
				xmax = 150.4027
				text = "everybody"
			intervals [312]:
				xmin = 150.4027
				xmax = 150.5327
				text = "used"
			intervals [313]:
				xmin = 150.5327
				xmax = 150.6027
				text = "to"
			intervals [314]:
				xmin = 150.6027
				xmax = 150.7727
				text = "go"
			intervals [315]:
				xmin = 150.7727
				xmax = 150.8327
				text = "to"
			intervals [316]:
				xmin = 150.8327
				xmax = 150.9527
				text = "her"
			intervals [317]:
				xmin = 150.9527
				xmax = 151.2027
				text = "house"
			intervals [318]:
				xmin = 151.2027
				xmax = 151.4427
				text = "every"
			intervals [319]:
				xmin = 151.4427
				xmax = 151.8927
				text = "sunday"
			intervals [320]:
				xmin = 151.8927
				xmax = 153.6094
				text = ""
			intervals [321]:
				xmin = 153.6094
				xmax = 154.5094
				text = "and"
			intervals [322]:
				xmin = 154.5094
				xmax = 155.1601
				text = ""
			intervals [323]:
				xmin = 155.1601
				xmax = 155.2901
				text = "that"
			intervals [324]:
				xmin = 155.2901
				xmax = 155.4101
				text = "was"
			intervals [325]:
				xmin = 155.4101
				xmax = 155.5101
				text = "the"
			intervals [326]:
				xmin = 155.5101
				xmax = 155.8901
				text = "spot"
			intervals [327]:
				xmin = 155.8901
				xmax = 156.3901
				text = "where"
			intervals [328]:
				xmin = 156.3901
				xmax = 157.1579
				text = ""
			intervals [329]:
				xmin = 157.1579
				xmax = 157.2179
				text = "you"
			intervals [330]:
				xmin = 157.2179
				xmax = 157.5279
				text = "know"
			intervals [331]:
				xmin = 157.5279
				xmax = 158.4119
				text = ""
			intervals [332]:
				xmin = 158.4119
				xmax = 158.9919
				text = "everybody"
			intervals [333]:
				xmin = 158.9919
				xmax = 159.2519
				text = "had"
			intervals [334]:
				xmin = 159.2519
				xmax = 159.4719
				text = "to"
			intervals [335]:
				xmin = 159.4719
				xmax = 159.8619
				text = "everybody"
			intervals [336]:
				xmin = 159.8619
				xmax = 160.1319
				text = "came"
			intervals [337]:
				xmin = 160.1319
				xmax = 160.5219
				text = "together"
			intervals [338]:
				xmin = 160.5219
				xmax = 161.3997
				text = ""
			intervals [339]:
				xmin = 161.3997
				xmax = 161.4597
				text = "no"
			intervals [340]:
				xmin = 161.4597
				xmax = 161.6897
				text = "matter"
			intervals [341]:
				xmin = 161.6897
				xmax = 161.8297
				text = "what"
			intervals [342]:
				xmin = 161.8297
				xmax = 161.9497
				text = "was"
			intervals [343]:
				xmin = 161.9497
				xmax = 162.2097
				text = "going"
			intervals [344]:
				xmin = 162.2097
				xmax = 162.3897
				text = "on"
			intervals [345]:
				xmin = 162.3897
				xmax = 162.5597
				text = "that"
			intervals [346]:
				xmin = 162.5597
				xmax = 162.7897
				text = "week"
			intervals [347]:
				xmin = 162.7897
				xmax = 163.3744
				text = ""
			intervals [348]:
				xmin = 163.3744
				xmax = 163.4344
				text = "we"
			intervals [349]:
				xmin = 163.4344
				xmax = 163.5644
				text = "went"
			intervals [350]:
				xmin = 163.5644
				xmax = 163.6344
				text = "to"
			intervals [351]:
				xmin = 163.6344
				xmax = 163.9844
				text = "grandma"
			intervals [352]:
				xmin = 163.9844
				xmax = 164.4644
				text = "house"
			intervals [353]:
				xmin = 164.4644
				xmax = 165.0478
				text = ""
			intervals [354]:
				xmin = 165.0478
				xmax = 165.4078
				text = "seemed"
			intervals [355]:
				xmin = 165.4078
				xmax = 165.6078
				text = "like"
			intervals [356]:
				xmin = 165.6078
				xmax = 165.6778
				text = ""
			intervals [357]:
				xmin = 165.6778
				xmax = 166.1578
				text = "everything"
			intervals [358]:
				xmin = 166.1578
				xmax = 166.3378
				text = "was"
			intervals [359]:
				xmin = 166.3378
				xmax = 166.6978
				text = "alright"
			intervals [360]:
				xmin = 166.6978
				xmax = 181.9313
				text = ""
			intervals [361]:
				xmin = 181.9313
				xmax = 182.3413
				text = "uh"
			intervals [362]:
				xmin = 182.3413
				xmax = 184.2318
				text = ""
			intervals [363]:
				xmin = 184.2318
				xmax = 184.5418
				text = "yeah"
			intervals [364]:
				xmin = 184.5418
				xmax = 184.6218
				text = ""
			intervals [365]:
				xmin = 184.6218
				xmax = 184.8418
				text = "we"
			intervals [366]:
				xmin = 184.8418
				xmax = 185.0818
				text = "uh"
			intervals [367]:
				xmin = 185.0818
				xmax = 185.9733
				text = ""
			intervals [368]:
				xmin = 185.9733
				xmax = 186.0933
				text = "go"
			intervals [369]:
				xmin = 186.0933
				xmax = 186.2133
				text = "to"
			intervals [370]:
				xmin = 186.2133
				xmax = 186.7233
				text = "church"
			intervals [371]:
				xmin = 186.7233
				xmax = 188.3291
				text = ""
			intervals [372]:
				xmin = 188.3291
				xmax = 188.4691
				text = "went"
			intervals [373]:
				xmin = 188.4691
				xmax = 188.6591
				text = "over"
			intervals [374]:
				xmin = 188.6591
				xmax = 188.8691
				text = "there"
			intervals [375]:
				xmin = 188.8691
				xmax = 189.2791
				text = "had"
			intervals [376]:
				xmin = 189.2791
				xmax = 190.5709
				text = ""
			intervals [377]:
				xmin = 190.5709
				xmax = 190.6909
				text = "you"
			intervals [378]:
				xmin = 190.6909
				xmax = 190.8309
				text = "know"
			intervals [379]:
				xmin = 190.8309
				xmax = 190.9509
				text = "our"
			intervals [380]:
				xmin = 190.9509
				xmax = 191.4209
				text = "normal"
			intervals [381]:
				xmin = 191.4209
				xmax = 191.8409
				text = "dinner"
			intervals [382]:
				xmin = 191.8409
				xmax = 191.8709
				text = ""
			intervals [383]:
				xmin = 191.8709
				xmax = 192.1009
				text = "dinner"
			intervals [384]:
				xmin = 192.1009
				xmax = 192.2509
				text = "was"
			intervals [385]:
				xmin = 192.2509
				xmax = 192.6309
				text = "always"
			intervals [386]:
				xmin = 192.6309
				xmax = 192.8809
				text = "ready"
			intervals [387]:
				xmin = 192.8809
				xmax = 193.2209
				text = "early"
			intervals [388]:
				xmin = 193.2209
				xmax = 193.5309
				text = "about"
			intervals [389]:
				xmin = 193.5309
				xmax = 193.7309
				text = "one"
			intervals [390]:
				xmin = 193.7309
				xmax = 193.7609
				text = "or"
			intervals [391]:
				xmin = 193.7609
				xmax = 193.9809
				text = "two"
			intervals [392]:
				xmin = 193.9809
				xmax = 194.3609
				text = "o'clock"
			intervals [393]:
				xmin = 194.3609
				xmax = 194.5909
				text = "dinner"
			intervals [394]:
				xmin = 194.5909
				xmax = 194.8009
				text = "was"
			intervals [395]:
				xmin = 194.8009
				xmax = 195.0909
				text = "ready"
			intervals [396]:
				xmin = 195.0909
				xmax = 197.0712
				text = ""
			intervals [397]:
				xmin = 197.0712
				xmax = 197.5212
				text = "and"
			intervals [398]:
				xmin = 197.5212
				xmax = 197.6542
				text = ""
			intervals [399]:
				xmin = 197.6542
				xmax = 197.8342
				text = "think"
			intervals [400]:
				xmin = 197.8342
				xmax = 197.8942
				text = "the"
			intervals [401]:
				xmin = 197.8942
				xmax = 198.4042
				text = "cowboys"
			intervals [402]:
				xmin = 198.4042
				xmax = 198.5242
				text = "won"
			intervals [403]:
				xmin = 198.5242
				xmax = 198.6042
				text = "the"
			intervals [404]:
				xmin = 198.6042
				xmax = 198.8642
				text = "super"
			intervals [405]:
				xmin = 198.8642
				xmax = 199.1242
				text = "bowl"
			intervals [406]:
				xmin = 199.1242
				xmax = 199.3342
				text = "that"
			intervals [407]:
				xmin = 199.3342
				xmax = 199.6642
				text = "day"
			intervals [408]:
				xmin = 199.6642
				xmax = 200.7023
				text = ""
			intervals [409]:
				xmin = 200.7023
				xmax = 200.8723
				text = "and"
			intervals [410]:
				xmin = 200.8723
				xmax = 200.9023
				text = ""
			intervals [411]:
				xmin = 200.9023
				xmax = 200.9723
				text = "we"
			intervals [412]:
				xmin = 200.9723
				xmax = 201.1223
				text = "was"
			intervals [413]:
				xmin = 201.1223
				xmax = 201.3123
				text = "all"
			intervals [414]:
				xmin = 201.3123
				xmax = 201.8423
				text = "happy"
			intervals [415]:
				xmin = 201.8423
				xmax = 201.9723
				text = "and"
			intervals [416]:
				xmin = 201.9723
				xmax = 204.1007
				text = ""
			intervals [417]:
				xmin = 204.1007
				xmax = 204.5107
				text = "cousin"
			intervals [418]:
				xmin = 204.5107
				xmax = 205.0207
				text = "rdx"
			intervals [419]:
				xmin = 205.0207
				xmax = 205.0507
				text = "i"
			intervals [420]:
				xmin = 205.0507
				xmax = 205.1407
				text = "mean"
			intervals [421]:
				xmin = 205.1407
				xmax = 205.2007
				text = "it"
			intervals [422]:
				xmin = 205.2007
				xmax = 205.2907
				text = "was"
			intervals [423]:
				xmin = 205.2907
				xmax = 205.7907
				text = "just"
			intervals [424]:
				xmin = 205.7907
				xmax = 206.0007
				text = "just"
			intervals [425]:
				xmin = 206.0007
				xmax = 206.3107
				text = "everybody"
			intervals [426]:
				xmin = 206.3107
				xmax = 206.4007
				text = "was"
			intervals [427]:
				xmin = 206.4007
				xmax = 206.5607
				text = "just"
			intervals [428]:
				xmin = 206.5607
				xmax = 206.9707
				text = "happy"
			intervals [429]:
				xmin = 206.9707
				xmax = 207.6507
				text = "laughing"
			intervals [430]:
				xmin = 207.6507
				xmax = 207.9476
				text = ""
			intervals [431]:
				xmin = 207.9476
				xmax = 208.1676
				text = "some"
			intervals [432]:
				xmin = 208.1676
				xmax = 208.3776
				text = "people"
			intervals [433]:
				xmin = 208.3776
				xmax = 208.4076
				text = ""
			intervals [434]:
				xmin = 208.4076
				xmax = 208.5476
				text = "were"
			intervals [435]:
				xmin = 208.5476
				xmax = 209.0376
				text = "mad"
			intervals [436]:
				xmin = 209.0376
				xmax = 209.1376
				text = "it"
			intervals [437]:
				xmin = 209.1376
				xmax = 209.2876
				text = "was"
			intervals [438]:
				xmin = 209.2876
				xmax = 209.4576
				text = "just"
			intervals [439]:
				xmin = 209.4576
				xmax = 209.9276
				text = "funny"
			intervals [440]:
				xmin = 209.9276
				xmax = 210.0476
				text = "and"
			intervals [441]:
				xmin = 210.0476
				xmax = 210.1476
				text = ""
			intervals [442]:
				xmin = 210.1476
				xmax = 210.4576
				text = "fun"
			intervals [443]:
				xmin = 210.4576
				xmax = 219.663
				text = ""
			intervals [444]:
				xmin = 219.663
				xmax = 219.853
				text = "oh"
			intervals [445]:
				xmin = 219.853
				xmax = 220.033
				text = "yeah"
			intervals [446]:
				xmin = 220.033
				xmax = 220.123
				text = "we"
			intervals [447]:
				xmin = 220.123
				xmax = 220.253
				text = "was"
			intervals [448]:
				xmin = 220.253
				xmax = 220.393
				text = "just"
			intervals [449]:
				xmin = 220.393
				xmax = 220.913
				text = "joking"
			intervals [450]:
				xmin = 220.913
				xmax = 221.313
				text = "joning"
			intervals [451]:
				xmin = 221.313
				xmax = 221.443
				text = "on"
			intervals [452]:
				xmin = 221.443
				xmax = 221.633
				text = "each"
			intervals [453]:
				xmin = 221.633
				xmax = 222.023
				text = "other"
			intervals [454]:
				xmin = 222.023
				xmax = 222.243
				text = "and"
			intervals [455]:
				xmin = 222.243
				xmax = 223.6631
				text = ""
			intervals [456]:
				xmin = 223.6631
				xmax = 223.8831
				text = "and"
			intervals [457]:
				xmin = 223.8831
				xmax = 224.3331
				text = "laughing"
			intervals [458]:
				xmin = 224.3331
				xmax = 224.6231
				text = "because"
			intervals [459]:
				xmin = 224.6231
				xmax = 224.7131
				text = "the"
			intervals [460]:
				xmin = 224.7131
				xmax = 225.2831
				text = "redskins"
			intervals [461]:
				xmin = 225.2831
				xmax = 225.5631
				text = "wasn't"
			intervals [462]:
				xmin = 225.5631
				xmax = 225.6831
				text = "in"
			intervals [463]:
				xmin = 225.6831
				xmax = 225.7531
				text = "the"
			intervals [464]:
				xmin = 225.7531
				xmax = 226.0931
				text = "super"
			intervals [465]:
				xmin = 226.0931
				xmax = 226.5831
				text = "bowl"
			intervals [466]:
				xmin = 226.5831
				xmax = 226.9031
				text = "and"
			intervals [467]:
				xmin = 226.9031
				xmax = 228.4253
				text = ""
			intervals [468]:
				xmin = 228.4253
				xmax = 228.5453
				text = "you"
			intervals [469]:
				xmin = 228.5453
				xmax = 228.7053
				text = "know"
			intervals [470]:
				xmin = 228.7053
				xmax = 228.8653
				text = "my"
			intervals [471]:
				xmin = 228.8653
				xmax = 229.3953
				text = "aunts"
			intervals [472]:
				xmin = 229.3953
				xmax = 229.8353
				text = "and"
			intervals [473]:
				xmin = 229.8353
				xmax = 231.0093
				text = ""
			intervals [474]:
				xmin = 231.0093
				xmax = 231.3193
				text = "people"
			intervals [475]:
				xmin = 231.3193
				xmax = 231.6693
				text = "who"
			intervals [476]:
				xmin = 231.6693
				xmax = 231.7293
				text = ""
			intervals [477]:
				xmin = 231.7293
				xmax = 231.9593
				text = "didn't"
			intervals [478]:
				xmin = 231.9593
				xmax = 232.1293
				text = "like"
			intervals [479]:
				xmin = 232.1293
				xmax = 232.2193
				text = "the"
			intervals [480]:
				xmin = 232.2193
				xmax = 233.0393
				text = "cowboys"
			intervals [481]:
				xmin = 233.0393
				xmax = 233.2093
				text = "they"
			intervals [482]:
				xmin = 233.2093
				xmax = 233.3393
				text = "were"
			intervals [483]:
				xmin = 233.3393
				xmax = 234.1993
				text = "frustrated"
			intervals [484]:
				xmin = 234.1993
				xmax = 235.2358
				text = ""
			intervals [485]:
				xmin = 235.2358
				xmax = 235.5458
				text = "and"
			intervals [486]:
				xmin = 235.5458
				xmax = 235.8258
				text = "people"
			intervals [487]:
				xmin = 235.8258
				xmax = 235.8858
				text = "who"
			intervals [488]:
				xmin = 235.8858
				xmax = 236.0958
				text = "did"
			intervals [489]:
				xmin = 236.0958
				xmax = 236.2358
				text = "like"
			intervals [490]:
				xmin = 236.2358
				xmax = 236.3158
				text = "the"
			intervals [491]:
				xmin = 236.3158
				xmax = 237.2358
				text = "cowboys"
			intervals [492]:
				xmin = 237.2358
				xmax = 237.5154
				text = ""
			intervals [493]:
				xmin = 237.5154
				xmax = 237.7754
				text = "they"
			intervals [494]:
				xmin = 237.7754
				xmax = 238.1754
				text = "were"
			intervals [495]:
				xmin = 238.1754
				xmax = 238.3683
				text = ""
			intervals [496]:
				xmin = 238.3683
				xmax = 239.0883
				text = "happy"
			intervals [497]:
				xmin = 239.0883
				xmax = 239.4345
				text = ""
			intervals [498]:
				xmin = 239.4345
				xmax = 239.4745
				text = "i"
			intervals [499]:
				xmin = 239.4745
				xmax = 239.7145
				text = "mean"
			intervals [500]:
				xmin = 239.7145
				xmax = 240.0045
				text = "people"
			intervals [501]:
				xmin = 240.0045
				xmax = 240.0945
				text = "who"
			intervals [502]:
				xmin = 240.0945
				xmax = 240.3145
				text = "liked"
			intervals [503]:
				xmin = 240.3145
				xmax = 240.3945
				text = "the"
			intervals [504]:
				xmin = 240.3945
				xmax = 240.7945
				text = "cowboys"
			intervals [505]:
				xmin = 240.7945
				xmax = 240.8345
				text = ""
			intervals [506]:
				xmin = 240.8345
				xmax = 240.9945
				text = "were"
			intervals [507]:
				xmin = 240.9945
				xmax = 241.3745
				text = "happy"
			intervals [508]:
				xmin = 241.3745
				xmax = 242.2059
				text = ""
			intervals [509]:
				xmin = 242.2059
				xmax = 242.6759
				text = "and"
			intervals [510]:
				xmin = 242.6759
				xmax = 242.8316
				text = ""
			intervals [511]:
				xmin = 242.8316
				xmax = 242.9416
				text = "it"
			intervals [512]:
				xmin = 242.9416
				xmax = 243.0616
				text = "was"
			intervals [513]:
				xmin = 243.0616
				xmax = 243.2216
				text = "just"
			intervals [514]:
				xmin = 243.2216
				xmax = 243.6316
				text = "fun"
			intervals [515]:
				xmin = 243.6316
				xmax = 243.6616
				text = ""
			intervals [516]:
				xmin = 243.6616
				xmax = 243.8516
				text = "just"
			intervals [517]:
				xmin = 243.8516
				xmax = 243.9316
				text = "the"
			intervals [518]:
				xmin = 243.9316
				xmax = 244.6516
				text = "interaction"
			intervals [519]:
				xmin = 244.6516
				xmax = 244.6816
				text = ""
			intervals [520]:
				xmin = 244.6816
				xmax = 244.8116
				text = "and"
			intervals [521]:
				xmin = 244.8116
				xmax = 244.8416
				text = ""
			intervals [522]:
				xmin = 244.8416
				xmax = 245.1716
				text = "people"
			intervals [523]:
				xmin = 245.1716
				xmax = 245.5216
				text = "just"
			intervals [524]:
				xmin = 245.5216
				xmax = 245.5916
				text = ""
			intervals [525]:
				xmin = 245.5916
				xmax = 246.4716
				text = "communicating"
			intervals [526]:
				xmin = 246.4716
				xmax = 246.5016
				text = ""
			intervals [527]:
				xmin = 246.5016
				xmax = 246.8416
				text = "and"
			intervals [528]:
				xmin = 246.8416
				xmax = 247.0762
				text = ""
			intervals [529]:
				xmin = 247.0762
				xmax = 247.1362
				text = "the"
			intervals [530]:
				xmin = 247.1362
				xmax = 247.1662
				text = ""
			intervals [531]:
				xmin = 247.1662
				xmax = 247.2262
				text = "way"
			intervals [532]:
				xmin = 247.2262
				xmax = 247.3162
				text = "we"
			intervals [533]:
				xmin = 247.3162
				xmax = 247.5462
				text = "were"
			intervals [534]:
				xmin = 247.5462
				xmax = 247.5762
				text = ""
			intervals [535]:
				xmin = 247.5762
				xmax = 247.7262
				text = "you"
			intervals [536]:
				xmin = 247.7262
				xmax = 247.8862
				text = "know"
			intervals [537]:
				xmin = 247.8862
				xmax = 249.341
				text = ""
			intervals [538]:
				xmin = 249.341
				xmax = 249.431
				text = "it"
			intervals [539]:
				xmin = 249.431
				xmax = 249.571
				text = "was"
			intervals [540]:
				xmin = 249.571
				xmax = 249.761
				text = "just"
			intervals [541]:
				xmin = 249.761
				xmax = 249.841
				text = "it"
			intervals [542]:
				xmin = 249.841
				xmax = 250.011
				text = "was"
			intervals [543]:
				xmin = 250.011
				xmax = 250.171
				text = "just"
			intervals [544]:
				xmin = 250.171
				xmax = 250.541
				text = "fun"
			intervals [545]:
				xmin = 250.541
				xmax = 266.803
				text = ""
			intervals [546]:
				xmin = 266.803
				xmax = 266.973
				text = "think"
			intervals [547]:
				xmin = 266.973
				xmax = 267.113
				text = "when"
			intervals [548]:
				xmin = 267.113
				xmax = 267.273
				text = "i"
			intervals [549]:
				xmin = 267.273
				xmax = 267.453
				text = ""
			intervals [550]:
				xmin = 267.453
				xmax = 267.673
				text = "went"
			intervals [551]:
				xmin = 267.673
				xmax = 267.753
				text = "to"
			intervals [552]:
				xmin = 267.753
				xmax = 268.023
				text = "middle"
			intervals [553]:
				xmin = 268.023
				xmax = 268.373
				text = "school"
			intervals [554]:
				xmin = 268.373
				xmax = 270.2397
				text = ""
			intervals [555]:
				xmin = 270.2397
				xmax = 270.3697
				text = "we"
			intervals [556]:
				xmin = 270.3697
				xmax = 270.6897
				text = "moved"
			intervals [557]:
				xmin = 270.6897
				xmax = 270.9597
				text = "there"
			intervals [558]:
				xmin = 270.9597
				xmax = 272.6241
				text = ""
			intervals [559]:
				xmin = 272.6241
				xmax = 272.6541
				text = "i"
			intervals [560]:
				xmin = 272.6541
				xmax = 272.7441
				text = ""
			intervals [561]:
				xmin = 272.7441
				xmax = 272.9141
				text = "went"
			intervals [562]:
				xmin = 272.9141
				xmax = 273.0741
				text = "to"
			intervals [563]:
				xmin = 273.0741
				xmax = 274.0641
				text = "rdx"
			intervals [564]:
				xmin = 274.0641
				xmax = 275.836
				text = ""
			intervals [565]:
				xmin = 275.836
				xmax = 276.106
				text = "and"
			intervals [566]:
				xmin = 276.106
				xmax = 276.566
				text = "um"
			intervals [567]:
				xmin = 276.566
				xmax = 278.6447
				text = ""
			intervals [568]:
				xmin = 278.6447
				xmax = 279.0047
				text = "yeah"
			intervals [569]:
				xmin = 279.0047
				xmax = 279.3375
				text = ""
			intervals [570]:
				xmin = 279.3375
				xmax = 279.4975
				text = "to"
			intervals [571]:
				xmin = 279.4975
				xmax = 280.4675
				text = "rdx"
			intervals [572]:
				xmin = 280.4675
				xmax = 280.5675
				text = "and"
			intervals [573]:
				xmin = 280.5675
				xmax = 280.6275
				text = "i"
			intervals [574]:
				xmin = 280.6275
				xmax = 281.0275
				text = "remember"
			intervals [575]:
				xmin = 281.0275
				xmax = 283.5569
				text = ""
			intervals [576]:
				xmin = 283.5569
				xmax = 283.7069
				text = "that"
			intervals [577]:
				xmin = 283.7069
				xmax = 283.7969
				text = "was"
			intervals [578]:
				xmin = 283.7969
				xmax = 283.9069
				text = "my"
			intervals [579]:
				xmin = 283.9069
				xmax = 284.1969
				text = "first"
			intervals [580]:
				xmin = 284.1969
				xmax = 284.3669
				text = "time"
			intervals [581]:
				xmin = 284.3669
				xmax = 284.5369
				text = "getting"
			intervals [582]:
				xmin = 284.5369
				xmax = 284.6169
				text = "on"
			intervals [583]:
				xmin = 284.6169
				xmax = 284.7069
				text = "the"
			intervals [584]:
				xmin = 284.7069
				xmax = 285.1669
				text = "bus"
			intervals [585]:
				xmin = 285.1669
				xmax = 285.2269
				text = "the"
			intervals [586]:
				xmin = 285.2269
				xmax = 285.5769
				text = "school"
			intervals [587]:
				xmin = 285.5769
				xmax = 286.0369
				text = "bus"
			intervals [588]:
				xmin = 286.0369
				xmax = 286.4597
				text = ""
			intervals [589]:
				xmin = 286.4597
				xmax = 286.5697
				text = "cause"
			intervals [590]:
				xmin = 286.5697
				xmax = 286.7197
				text = "when"
			intervals [591]:
				xmin = 286.7197
				xmax = 286.7697
				text = "i"
			intervals [592]:
				xmin = 286.7697
				xmax = 286.9597
				text = "lived"
			intervals [593]:
				xmin = 286.9597
				xmax = 287.0497
				text = "in"
			intervals [594]:
				xmin = 287.0497
				xmax = 287.8297
				text = "bladensburg"
			intervals [595]:
				xmin = 287.8297
				xmax = 288.4973
				text = ""
			intervals [596]:
				xmin = 288.4973
				xmax = 288.5273
				text = "i"
			intervals [597]:
				xmin = 288.5273
				xmax = 288.5673
				text = ""
			intervals [598]:
				xmin = 288.5673
				xmax = 288.6573
				text = "could"
			intervals [599]:
				xmin = 288.6573
				xmax = 288.9173
				text = "walk"
			intervals [600]:
				xmin = 288.9173
				xmax = 289.0173
				text = "to"
			intervals [601]:
				xmin = 289.0173
				xmax = 289.3673
				text = "school"
			intervals [602]:
				xmin = 289.3673
				xmax = 289.7137
				text = ""
			intervals [603]:
				xmin = 289.7137
				xmax = 290.0537
				text = "everything"
			intervals [604]:
				xmin = 290.0537
				xmax = 290.1637
				text = "was"
			intervals [605]:
				xmin = 290.1637
				xmax = 290.1937
				text = ""
			intervals [606]:
				xmin = 290.1937
				xmax = 290.3537
				text = "pretty"
			intervals [607]:
				xmin = 290.3537
				xmax = 290.5937
				text = "much"
			intervals [608]:
				xmin = 290.5937
				xmax = 290.8137
				text = "right"
			intervals [609]:
				xmin = 290.8137
				xmax = 291.1537
				text = "there"
			intervals [610]:
				xmin = 291.1537
				xmax = 294.037
				text = ""
			intervals [611]:
				xmin = 294.037
				xmax = 294.207
				text = "uh"
			intervals [612]:
				xmin = 294.207
				xmax = 294.237
				text = ""
			intervals [613]:
				xmin = 294.237
				xmax = 294.387
				text = "when"
			intervals [614]:
				xmin = 294.387
				xmax = 294.457
				text = "i"
			intervals [615]:
				xmin = 294.457
				xmax = 294.687
				text = "got"
			intervals [616]:
				xmin = 294.687
				xmax = 294.897
				text = "there"
			intervals [617]:
				xmin = 294.897
				xmax = 295.017
				text = "you"
			intervals [618]:
				xmin = 295.017
				xmax = 295.107
				text = "know"
			intervals [619]:
				xmin = 295.107
				xmax = 295.157
				text = "i"
			intervals [620]:
				xmin = 295.157
				xmax = 295.287
				text = "had"
			intervals [621]:
				xmin = 295.287
				xmax = 295.367
				text = "to"
			intervals [622]:
				xmin = 295.367
				xmax = 295.527
				text = "get"
			intervals [623]:
				xmin = 295.527
				xmax = 295.637
				text = "on"
			intervals [624]:
				xmin = 295.637
				xmax = 295.737
				text = "the"
			intervals [625]:
				xmin = 295.737
				xmax = 296.207
				text = "bus"
			intervals [626]:
				xmin = 296.207
				xmax = 296.267
				text = "and"
			intervals [627]:
				xmin = 296.267
				xmax = 296.357
				text = "it"
			intervals [628]:
				xmin = 296.357
				xmax = 296.477
				text = "was"
			intervals [629]:
				xmin = 296.477
				xmax = 296.837
				text = "different"
			intervals [630]:
				xmin = 296.837
				xmax = 296.997
				text = "getting"
			intervals [631]:
				xmin = 296.997
				xmax = 297.087
				text = "on"
			intervals [632]:
				xmin = 297.087
				xmax = 297.157
				text = "the"
			intervals [633]:
				xmin = 297.157
				xmax = 297.477
				text = "bus"
			intervals [634]:
				xmin = 297.477
				xmax = 297.687
				text = "cause"
			intervals [635]:
				xmin = 297.687
				xmax = 297.777
				text = "the"
			intervals [636]:
				xmin = 297.777
				xmax = 298.207
				text = "people"
			intervals [637]:
				xmin = 298.207
				xmax = 298.5568
				text = ""
			intervals [638]:
				xmin = 298.5568
				xmax = 298.6768
				text = "and"
			intervals [639]:
				xmin = 298.6768
				xmax = 298.7368
				text = "you"
			intervals [640]:
				xmin = 298.7368
				xmax = 298.8668
				text = "got"
			intervals [641]:
				xmin = 298.8668
				xmax = 298.8968
				text = "a"
			intervals [642]:
				xmin = 298.8968
				xmax = 299.0168
				text = "lot"
			intervals [643]:
				xmin = 299.0168
				xmax = 299.0768
				text = "of"
			intervals [644]:
				xmin = 299.0768
				xmax = 299.3768
				text = "people"
			intervals [645]:
				xmin = 299.3768
				xmax = 299.4368
				text = "on"
			intervals [646]:
				xmin = 299.4368
				xmax = 299.5468
				text = "the"
			intervals [647]:
				xmin = 299.5468
				xmax = 300.0968
				text = "bus"
			intervals [648]:
				xmin = 300.0968
				xmax = 300.1768
				text = ""
			intervals [649]:
				xmin = 300.1768
				xmax = 300.3768
				text = "all"
			intervals [650]:
				xmin = 300.3768
				xmax = 300.5468
				text = "types"
			intervals [651]:
				xmin = 300.5468
				xmax = 300.5768
				text = ""
			intervals [652]:
				xmin = 300.5768
				xmax = 300.6568
				text = "of"
			intervals [653]:
				xmin = 300.6568
				xmax = 300.9568
				text = "different"
			intervals [654]:
				xmin = 300.9568
				xmax = 301.0468
				text = ""
			intervals [655]:
				xmin = 301.0468
				xmax = 302.0868
				text = "personalities"
			intervals [656]:
				xmin = 302.0868
				xmax = 302.2568
				text = "and"
			intervals [657]:
				xmin = 302.2568
				xmax = 303.4235
				text = ""
			intervals [658]:
				xmin = 303.4235
				xmax = 303.5235
				text = "it"
			intervals [659]:
				xmin = 303.5235
				xmax = 303.6735
				text = "was"
			intervals [660]:
				xmin = 303.6735
				xmax = 303.9835
				text = "just"
			intervals [661]:
				xmin = 303.9835
				xmax = 304.0135
				text = "a"
			intervals [662]:
				xmin = 304.0135
				xmax = 304.2135
				text = "lot"
			intervals [663]:
				xmin = 304.2135
				xmax = 304.4935
				text = "going"
			intervals [664]:
				xmin = 304.4935
				xmax = 304.7535
				text = "on"
			intervals [665]:
				xmin = 304.7535
				xmax = 304.8635
				text = "when"
			intervals [666]:
				xmin = 304.8635
				xmax = 304.9435
				text = "you"
			intervals [667]:
				xmin = 304.9435
				xmax = 305.2435
				text = "getting"
			intervals [668]:
				xmin = 305.2435
				xmax = 305.3135
				text = "on"
			intervals [669]:
				xmin = 305.3135
				xmax = 305.4435
				text = "when"
			intervals [670]:
				xmin = 305.4435
				xmax = 305.5435
				text = "you"
			intervals [671]:
				xmin = 305.5435
				xmax = 305.7935
				text = "riding"
			intervals [672]:
				xmin = 305.7935
				xmax = 305.8635
				text = "to"
			intervals [673]:
				xmin = 305.8635
				xmax = 306.1535
				text = "school"
			intervals [674]:
				xmin = 306.1535
				xmax = 306.2435
				text = "on"
			intervals [675]:
				xmin = 306.2435
				xmax = 306.3335
				text = "the"
			intervals [676]:
				xmin = 306.3335
				xmax = 306.6235
				text = "bus"
			intervals [677]:
				xmin = 306.6235
				xmax = 306.7235
				text = "for"
			intervals [678]:
				xmin = 306.7235
				xmax = 306.7935
				text = "the"
			intervals [679]:
				xmin = 306.7935
				xmax = 307.0935
				text = ""
			intervals [680]:
				xmin = 307.0935
				xmax = 307.3635
				text = "first"
			intervals [681]:
				xmin = 307.3635
				xmax = 307.6135
				text = "couple"
			intervals [682]:
				xmin = 307.6135
				xmax = 308.1735
				text = "times"
			intervals [683]:
				xmin = 308.1735
				xmax = 312.6309
				text = ""
			intervals [684]:
				xmin = 312.6309
				xmax = 313.2509
				text = "mm"
			intervals [685]:
				xmin = 313.2509
				xmax = 313.6409
				text = "no"
			intervals [686]:
				xmin = 313.6409
				xmax = 313.7709
				text = "but"
			intervals [687]:
				xmin = 313.7709
				xmax = 313.8309
				text = "i"
			intervals [688]:
				xmin = 313.8309
				xmax = 313.9809
				text = "do"
			intervals [689]:
				xmin = 313.9809
				xmax = 314.5009
				text = "remember"
			intervals [690]:
				xmin = 314.5009
				xmax = 315.0109
				text = "going"
			intervals [691]:
				xmin = 315.0109
				xmax = 316.4658
				text = ""
			intervals [692]:
				xmin = 316.4658
				xmax = 316.4958
				text = "i"
			intervals [693]:
				xmin = 316.4958
				xmax = 316.5758
				text = "do"
			intervals [694]:
				xmin = 316.5758
				xmax = 317.1658
				text = "remember"
			intervals [695]:
				xmin = 317.1658
				xmax = 317.8379
				text = ""
			intervals [696]:
				xmin = 317.8379
				xmax = 318.0079
				text = "for"
			intervals [697]:
				xmin = 318.0079
				xmax = 318.2479
				text = "some"
			intervals [698]:
				xmin = 318.2479
				xmax = 318.6179
				text = "reason"
			intervals [699]:
				xmin = 318.6179
				xmax = 318.7479
				text = "it"
			intervals [700]:
				xmin = 318.7479
				xmax = 319.2079
				text = "was"
			intervals [701]:
				xmin = 319.2079
				xmax = 319.4736
				text = ""
			intervals [702]:
				xmin = 319.4736
				xmax = 319.5636
				text = "the"
			intervals [703]:
				xmin = 319.5636
				xmax = 319.5936
				text = ""
			intervals [704]:
				xmin = 319.5936
				xmax = 319.8536
				text = "wrong"
			intervals [705]:
				xmin = 319.8536
				xmax = 320.3236
				text = "neighborhood"
			intervals [706]:
				xmin = 320.3236
				xmax = 321.1641
				text = ""
			intervals [707]:
				xmin = 321.1641
				xmax = 321.3041
				text = "<unk>"
			intervals [708]:
				xmin = 321.3041
				xmax = 321.4041
				text = ""
			intervals [709]:
				xmin = 321.4041
				xmax = 321.6941
				text = "one"
			intervals [710]:
				xmin = 321.6941
				xmax = 321.9041
				text = "bus"
			intervals [711]:
				xmin = 321.9041
				xmax = 322.3141
				text = "stop"
			intervals [712]:
				xmin = 322.3141
				xmax = 323.5311
				text = ""
			intervals [713]:
				xmin = 323.5311
				xmax = 323.8411
				text = "neighborhood"
			intervals [714]:
				xmin = 323.8411
				xmax = 324.1211
				text = "was"
			intervals [715]:
				xmin = 324.1211
				xmax = 324.4311
				text = "big"
			intervals [716]:
				xmin = 324.4311
				xmax = 324.5211
				text = "but"
			intervals [717]:
				xmin = 324.5211
				xmax = 324.5811
				text = "it"
			intervals [718]:
				xmin = 324.5811
				xmax = 324.8111
				text = "wasn't"
			intervals [719]:
				xmin = 324.8111
				xmax = 325.1011
				text = "that"
			intervals [720]:
				xmin = 325.1011
				xmax = 325.3911
				text = "big"
			intervals [721]:
				xmin = 325.3911
				xmax = 325.5211
				text = "where"
			intervals [722]:
				xmin = 325.5211
				xmax = 325.5811
				text = "it"
			intervals [723]:
				xmin = 325.5811
				xmax = 325.7011
				text = "had"
			intervals [724]:
				xmin = 325.7011
				xmax = 325.7711
				text = "to"
			intervals [725]:
				xmin = 325.7711
				xmax = 325.9211
				text = "be"
			intervals [726]:
				xmin = 325.9211
				xmax = 326.1911
				text = "two"
			intervals [727]:
				xmin = 326.1911
				xmax = 326.6711
				text = "separate"
			intervals [728]:
				xmin = 326.6711
				xmax = 327.1111
				text = "busses"
			intervals [729]:
				xmin = 327.1111
				xmax = 327.2211
				text = "but"
			intervals [730]:
				xmin = 327.2211
				xmax = 327.3711
				text = "that"
			intervals [731]:
				xmin = 327.3711
				xmax = 327.4511
				text = "s"
			intervals [732]:
				xmin = 327.4511
				xmax = 327.5511
				text = "what"
			intervals [733]:
				xmin = 327.5511
				xmax = 327.6111
				text = "it"
			intervals [734]:
				xmin = 327.6111
				xmax = 328.2011
				text = "was"
			intervals [735]:
				xmin = 328.2011
				xmax = 328.9915
				text = ""
			intervals [736]:
				xmin = 328.9915
				xmax = 329.2115
				text = "two"
			intervals [737]:
				xmin = 329.2115
				xmax = 329.5815
				text = "separate"
			intervals [738]:
				xmin = 329.5815
				xmax = 330.0115
				text = "busses"
			intervals [739]:
				xmin = 330.0115
				xmax = 330.3215
				text = "so"
			intervals [740]:
				xmin = 330.3215
				xmax = 330.5699
				text = ""
			intervals [741]:
				xmin = 330.5699
				xmax = 330.9899
				text = "depending"
			intervals [742]:
				xmin = 330.9899
				xmax = 331.0899
				text = "on"
			intervals [743]:
				xmin = 331.0899
				xmax = 331.2699
				text = "who"
			intervals [744]:
				xmin = 331.2699
				xmax = 331.5899
				text = "you"
			intervals [745]:
				xmin = 331.5899
				xmax = 333.7527
				text = ""
			intervals [746]:
				xmin = 333.7527
				xmax = 334.0227
				text = "hung"
			intervals [747]:
				xmin = 334.0227
				xmax = 334.2527
				text = "out"
			intervals [748]:
				xmin = 334.2527
				xmax = 334.5527
				text = "with"
			intervals [749]:
				xmin = 334.5527
				xmax = 334.766
				text = ""
			intervals [750]:
				xmin = 334.766
				xmax = 334.906
				text = "or"
			intervals [751]:
				xmin = 334.906
				xmax = 334.976
				text = "who"
			intervals [752]:
				xmin = 334.976
				xmax = 335.116
				text = "you"
			intervals [753]:
				xmin = 335.116
				xmax = 335.276
				text = "was"
			intervals [754]:
				xmin = 335.276
				xmax = 335.606
				text = "cool"
			intervals [755]:
				xmin = 335.606
				xmax = 335.836
				text = "with"
			intervals [756]:
				xmin = 335.836
				xmax = 335.926
				text = "that"
			intervals [757]:
				xmin = 335.926
				xmax = 336.016
				text = "would"
			intervals [758]:
				xmin = 336.016
				xmax = 336.566
				text = "depend"
			intervals [759]:
				xmin = 336.566
				xmax = 336.686
				text = "on"
			intervals [760]:
				xmin = 336.686
				xmax = 336.786
				text = "you"
			intervals [761]:
				xmin = 336.786
				xmax = 337.076
				text = "know"
			intervals [762]:
				xmin = 337.076
				xmax = 339.0062
				text = ""
			intervals [763]:
				xmin = 339.0062
				xmax = 339.2462
				text = "like"
			intervals [764]:
				xmin = 339.2462
				xmax = 339.6262
				text = "whoever"
			intervals [765]:
				xmin = 339.6262
				xmax = 339.8062
				text = "my"
			intervals [766]:
				xmin = 339.8062
				xmax = 340.2662
				text = "friends"
			intervals [767]:
				xmin = 340.2662
				xmax = 340.6062
				text = "were"
			intervals [768]:
				xmin = 340.6062
				xmax = 341.6921
				text = ""
			intervals [769]:
				xmin = 341.6921
				xmax = 342.0821
				text = "majority"
			intervals [770]:
				xmin = 342.0821
				xmax = 342.1421
				text = "of"
			intervals [771]:
				xmin = 342.1421
				xmax = 342.2721
				text = "my"
			intervals [772]:
				xmin = 342.2721
				xmax = 342.6121
				text = "friends"
			intervals [773]:
				xmin = 342.6121
				xmax = 342.7121
				text = "would"
			intervals [774]:
				xmin = 342.7121
				xmax = 343.0521
				text = "ride"
			intervals [775]:
				xmin = 343.0521
				xmax = 343.1321
				text = "a"
			intervals [776]:
				xmin = 343.1321
				xmax = 343.5021
				text = "certain"
			intervals [777]:
				xmin = 343.5021
				xmax = 344.0621
				text = "bus"
			intervals [778]:
				xmin = 344.0621
				xmax = 345.3407
				text = ""
			intervals [779]:
				xmin = 345.3407
				xmax = 345.4907
				text = "you"
			intervals [780]:
				xmin = 345.4907
				xmax = 345.7607
				text = "know"
			intervals [781]:
				xmin = 345.7607
				xmax = 346.0507
				text = "and"
			intervals [782]:
				xmin = 346.0507
				xmax = 346.4007
				text = "then"
			intervals [783]:
				xmin = 346.4007
				xmax = 347.2981
				text = ""
			intervals [784]:
				xmin = 347.2981
				xmax = 347.3981
				text = "it"
			intervals [785]:
				xmin = 347.3981
				xmax = 347.4481
				text = ""
			intervals [786]:
				xmin = 347.4481
				xmax = 347.6381
				text = "just"
			intervals [787]:
				xmin = 347.6381
				xmax = 347.8081
				text = "so"
			intervals [788]:
				xmin = 347.8081
				xmax = 348.2281
				text = "happened"
			intervals [789]:
				xmin = 348.2281
				xmax = 348.4081
				text = "like"
			intervals [790]:
				xmin = 348.4081
				xmax = 348.5181
				text = ""
			intervals [791]:
				xmin = 348.5181
				xmax = 348.6881
				text = "you"
			intervals [792]:
				xmin = 348.6881
				xmax = 348.8081
				text = "know"
			intervals [793]:
				xmin = 348.8081
				xmax = 349.0581
				text = "through"
			intervals [794]:
				xmin = 349.0581
				xmax = 349.4981
				text = "time"
			intervals [795]:
				xmin = 349.4981
				xmax = 349.5581
				text = "it"
			intervals [796]:
				xmin = 349.5581
				xmax = 349.6781
				text = "didn't"
			intervals [797]:
				xmin = 349.6781
				xmax = 349.9481
				text = "matter"
			intervals [798]:
				xmin = 349.9481
				xmax = 350.1081
				text = "what"
			intervals [799]:
				xmin = 350.1081
				xmax = 350.1481
				text = ""
			intervals [800]:
				xmin = 350.1481
				xmax = 350.3881
				text = "bus"
			intervals [801]:
				xmin = 350.3881
				xmax = 350.4781
				text = "you"
			intervals [802]:
				xmin = 350.4781
				xmax = 350.7281
				text = "got"
			intervals [803]:
				xmin = 350.7281
				xmax = 350.9081
				text = "on"
			intervals [804]:
				xmin = 350.9081
				xmax = 350.9681
				text = "it"
			intervals [805]:
				xmin = 350.9681
				xmax = 351.1781
				text = "w"
			intervals [806]:
				xmin = 351.1781
				xmax = 351.3481
				text = "there"
			intervals [807]:
				xmin = 351.3481
				xmax = 351.4381
				text = "wa-"
			intervals [808]:
				xmin = 351.4381
				xmax = 351.4881
				text = ""
			intervals [809]:
				xmin = 351.4881
				xmax = 351.6681
				text = "it"
			intervals [810]:
				xmin = 351.6681
				xmax = 351.8481
				text = "was"
			intervals [811]:
				xmin = 351.8481
				xmax = 352.1981
				text = "always"
			intervals [812]:
				xmin = 352.1981
				xmax = 352.5181
				text = "fun"
			intervals [813]:
				xmin = 352.5181
				xmax = 362.9943
				text = ""
			intervals [814]:
				xmin = 362.9943
				xmax = 363.2543
				text = "nah"
			intervals [815]:
				xmin = 363.2543
				xmax = 363.5743
				text = "because"
			intervals [816]:
				xmin = 363.5743
				xmax = 363.6643
				text = "it"
			intervals [817]:
				xmin = 363.6643
				xmax = 363.8343
				text = "was"
			intervals [818]:
				xmin = 363.8343
				xmax = 364.1543
				text = "separate"
			intervals [819]:
				xmin = 364.1543
				xmax = 364.3643
				text = "bus"
			intervals [820]:
				xmin = 364.3643
				xmax = 364.9343
				text = "stops"
			intervals [821]:
				xmin = 364.9343
				xmax = 364.9995
				text = ""
			intervals [822]:
				xmin = 364.9995
				xmax = 365.2195
				text = "so"
			intervals [823]:
				xmin = 365.2195
				xmax = 365.3695
				text = "if"
			intervals [824]:
				xmin = 365.3695
				xmax = 365.5395
				text = "one"
			intervals [825]:
				xmin = 365.5395
				xmax = 365.7795
				text = "bus"
			intervals [826]:
				xmin = 365.7795
				xmax = 365.8695
				text = "will"
			intervals [827]:
				xmin = 365.8695
				xmax = 366.0295
				text = "get"
			intervals [828]:
				xmin = 366.0295
				xmax = 366.2195
				text = "there"
			intervals [829]:
				xmin = 366.2195
				xmax = 366.5295
				text = "s"
			intervals [830]:
				xmin = 366.5295
				xmax = 367.084
				text = ""
			intervals [831]:
				xmin = 367.084
				xmax = 367.344
				text = "um"
			intervals [832]:
				xmin = 367.344
				xmax = 367.784
				text = "faster"
			intervals [833]:
				xmin = 367.784
				xmax = 367.874
				text = "than"
			intervals [834]:
				xmin = 367.874
				xmax = 367.954
				text = "the"
			intervals [835]:
				xmin = 367.954
				xmax = 368.184
				text = "other"
			intervals [836]:
				xmin = 368.184
				xmax = 368.684
				text = "bus"
			intervals [837]:
				xmin = 368.684
				xmax = 369.0881
				text = ""
			intervals [838]:
				xmin = 369.0881
				xmax = 369.3281
				text = "so"
			intervals [839]:
				xmin = 369.3281
				xmax = 369.4781
				text = "you"
			intervals [840]:
				xmin = 369.4781
				xmax = 369.5781
				text = "can"
			intervals [841]:
				xmin = 369.5781
				xmax = 369.8581
				text = "catch"
			intervals [842]:
				xmin = 369.8581
				xmax = 369.9381
				text = "the"
			intervals [843]:
				xmin = 369.9381
				xmax = 370.3181
				text = "early"
			intervals [844]:
				xmin = 370.3181
				xmax = 370.7481
				text = "bus"
			intervals [845]:
				xmin = 370.7481
				xmax = 371.7894
				text = ""
			intervals [846]:
				xmin = 371.7894
				xmax = 371.9494
				text = "it"
			intervals [847]:
				xmin = 371.9494
				xmax = 372.1094
				text = "may"
			intervals [848]:
				xmin = 372.1094
				xmax = 372.2494
				text = "get"
			intervals [849]:
				xmin = 372.2494
				xmax = 372.4294
				text = "there"
			intervals [850]:
				xmin = 372.4294
				xmax = 372.6794
				text = "maybe"
			intervals [851]:
				xmin = 372.6794
				xmax = 373.0794
				text = "ten"
			intervals [852]:
				xmin = 373.0794
				xmax = 373.1594
				text = ""
			intervals [853]:
				xmin = 373.1594
				xmax = 373.5694
				text = "fifteen"
			intervals [854]:
				xmin = 373.5694
				xmax = 374.0894
				text = "minutes"
			intervals [855]:
				xmin = 374.0894
				xmax = 374.1494
				text = ""
			intervals [856]:
				xmin = 374.1494
				xmax = 374.5294
				text = "faster"
			intervals [857]:
				xmin = 374.5294
				xmax = 374.6794
				text = "than"
			intervals [858]:
				xmin = 374.6794
				xmax = 374.7794
				text = "the"
			intervals [859]:
				xmin = 374.7794
				xmax = 375.0594
				text = "other"
			intervals [860]:
				xmin = 375.0594
				xmax = 375.1694
				text = "one"
			intervals [861]:
				xmin = 375.1694
				xmax = 376.6275
				text = ""
			intervals [862]:
				xmin = 376.6275
				xmax = 377.3275
				text = "mm-hm"
			intervals [863]:
				xmin = 377.3275
				xmax = 389.7152
				text = ""
			intervals [864]:
				xmin = 389.7152
				xmax = 389.7952
				text = "it"
			intervals [865]:
				xmin = 389.7952
				xmax = 389.8352
				text = "s"
			intervals [866]:
				xmin = 389.8352
				xmax = 390.2452
				text = "definitely"
			intervals [867]:
				xmin = 390.2452
				xmax = 390.9052
				text = "changed"
			intervals [868]:
				xmin = 390.9052
				xmax = 391.436
				text = ""
			intervals [869]:
				xmin = 391.436
				xmax = 391.826
				text = "because"
			intervals [870]:
				xmin = 391.826
				xmax = 392.106
				text = "back"
			intervals [871]:
				xmin = 392.106
				xmax = 392.396
				text = "then"
			intervals [872]:
				xmin = 392.396
				xmax = 393.7522
				text = ""
			intervals [873]:
				xmin = 393.7522
				xmax = 393.9922
				text = "when"
			intervals [874]:
				xmin = 393.9922
				xmax = 394.1322
				text = "we"
			intervals [875]:
				xmin = 394.1322
				xmax = 394.3422
				text = "grew"
			intervals [876]:
				xmin = 394.3422
				xmax = 394.5122
				text = "up"
			intervals [877]:
				xmin = 394.5122
				xmax = 394.7822
				text = "there"
			intervals [878]:
				xmin = 394.7822
				xmax = 395.4022
				text = "everybody"
			intervals [879]:
				xmin = 395.4022
				xmax = 396.0343
				text = ""
			intervals [880]:
				xmin = 396.0343
				xmax = 396.4143
				text = "stuck"
			intervals [881]:
				xmin = 396.4143
				xmax = 396.9943
				text = "together"
			intervals [882]:
				xmin = 396.9943
				xmax = 397.3248
				text = ""
			intervals [883]:
				xmin = 397.3248
				xmax = 397.4348
				text = "we"
			intervals [884]:
				xmin = 397.4348
				xmax = 397.5248
				text = "were"
			intervals [885]:
				xmin = 397.5248
				xmax = 397.8048
				text = "all"
			intervals [886]:
				xmin = 397.8048
				xmax = 398.4248
				text = "close"
			intervals [887]:
				xmin = 398.4248
				xmax = 400.0321
				text = ""
			intervals [888]:
				xmin = 400.0321
				xmax = 400.1021
				text = "you"
			intervals [889]:
				xmin = 400.1021
				xmax = 400.4321
				text = "know"
			intervals [890]:
				xmin = 400.4321
				xmax = 400.6804
				text = ""
			intervals [891]:
				xmin = 400.6804
				xmax = 400.8504
				text = "we"
			intervals [892]:
				xmin = 400.8504
				xmax = 400.9104
				text = "were"
			intervals [893]:
				xmin = 400.9104
				xmax = 401.2704
				text = "all"
			intervals [894]:
				xmin = 401.2704
				xmax = 401.5316
				text = ""
			intervals [895]:
				xmin = 401.5316
				xmax = 401.7516
				text = "the"
			intervals [896]:
				xmin = 401.7516
				xmax = 402.1816
				text = "furthest"
			intervals [897]:
				xmin = 402.1816
				xmax = 402.3016
				text = "we"
			intervals [898]:
				xmin = 402.3016
				xmax = 402.4316
				text = "would"
			intervals [899]:
				xmin = 402.4316
				xmax = 402.6116
				text = "go"
			intervals [900]:
				xmin = 402.6116
				xmax = 402.7416
				text = "with"
			intervals [901]:
				xmin = 402.7416
				xmax = 402.9216
				text = "each"
			intervals [902]:
				xmin = 402.9216
				xmax = 403.0916
				text = "other"
			intervals [903]:
				xmin = 403.0916
				xmax = 403.2116
				text = "is"
			intervals [904]:
				xmin = 403.2116
				xmax = 403.3716
				text = "just"
			intervals [905]:
				xmin = 403.3716
				xmax = 403.7616
				text = "joning"
			intervals [906]:
				xmin = 403.7616
				xmax = 403.8616
				text = "on"
			intervals [907]:
				xmin = 403.8616
				xmax = 404.0516
				text = "each"
			intervals [908]:
				xmin = 404.0516
				xmax = 404.3416
				text = "other"
			intervals [909]:
				xmin = 404.3416
				xmax = 404.4916
				text = ""
			intervals [910]:
				xmin = 404.4916
				xmax = 404.6416
				text = "j-"
			intervals [911]:
				xmin = 404.6416
				xmax = 404.9916
				text = "an"
			intervals [912]:
				xmin = 404.9916
				xmax = 405.2216
				text = "and"
			intervals [913]:
				xmin = 405.2216
				xmax = 405.8016
				text = "laugh"
			intervals [914]:
				xmin = 405.8016
				xmax = 405.9616
				text = "and"
			intervals [915]:
				xmin = 405.9616
				xmax = 406.2987
				text = ""
			intervals [916]:
				xmin = 406.2987
				xmax = 406.4887
				text = "you"
			intervals [917]:
				xmin = 406.4887
				xmax = 406.7287
				text = "know"
			intervals [918]:
				xmin = 406.7287
				xmax = 406.8987
				text = "that"
			intervals [919]:
				xmin = 406.8987
				xmax = 406.9787
				text = "s"
			intervals [920]:
				xmin = 406.9787
				xmax = 407.3587
				text = "about"
			intervals [921]:
				xmin = 407.3587
				xmax = 407.5987
				text = "it"
			intervals [922]:
				xmin = 407.5987
				xmax = 408.9145
				text = ""
			intervals [923]:
				xmin = 408.9145
				xmax = 408.9745
				text = "and"
			intervals [924]:
				xmin = 408.9745
				xmax = 409.1145
				text = "we"
			intervals [925]:
				xmin = 409.1145
				xmax = 409.3745
				text = "all"
			intervals [926]:
				xmin = 409.3745
				xmax = 409.4745
				text = "right"
			intervals [927]:
				xmin = 409.4745
				xmax = 409.6945
				text = "now"
			intervals [928]:
				xmin = 409.6945
				xmax = 409.7945
				text = ""
			intervals [929]:
				xmin = 409.7945
				xmax = 409.9745
				text = "today"
			intervals [930]:
				xmin = 409.9745
				xmax = 410.0445
				text = "we"
			intervals [931]:
				xmin = 410.0445
				xmax = 410.3445
				text = "have"
			intervals [932]:
				xmin = 410.3445
				xmax = 410.4745
				text = "a"
			intervals [933]:
				xmin = 410.4745
				xmax = 410.7045
				text = "once"
			intervals [934]:
				xmin = 410.7045
				xmax = 410.9945
				text = "a"
			intervals [935]:
				xmin = 410.9945
				xmax = 411.4645
				text = ""
			intervals [936]:
				xmin = 411.4645
				xmax = 412.0745
				text = "year"
			intervals [937]:
				xmin = 412.0745
				xmax = 412.456
				text = ""
			intervals [938]:
				xmin = 412.456
				xmax = 412.766
				text = "cook"
			intervals [939]:
				xmin = 412.766
				xmax = 413.036
				text = "out"
			intervals [940]:
				xmin = 413.036
				xmax = 414.1339
				text = ""
			intervals [941]:
				xmin = 414.1339
				xmax = 414.3339
				text = "but"
			intervals [942]:
				xmin = 414.3339
				xmax = 414.7539
				text = "now"
			intervals [943]:
				xmin = 414.7539
				xmax = 414.8439
				text = "it"
			intervals [944]:
				xmin = 414.8439
				xmax = 414.9439
				text = "s"
			intervals [945]:
				xmin = 414.9439
				xmax = 415.6139
				text = "changed"
			intervals [946]:
				xmin = 415.6139
				xmax = 416.1739
				text = "because"
			intervals [947]:
				xmin = 416.1739
				xmax = 417.2107
				text = ""
			intervals [948]:
				xmin = 417.2107
				xmax = 417.5207
				text = "now"
			intervals [949]:
				xmin = 417.5207
				xmax = 417.6107
				text = "we"
			intervals [950]:
				xmin = 417.6107
				xmax = 417.8507
				text = "got"
			intervals [951]:
				xmin = 417.8507
				xmax = 418.8752
				text = ""
			intervals [952]:
				xmin = 418.8752
				xmax = 419.2752
				text = "guys"
			intervals [953]:
				xmin = 419.2752
				xmax = 419.4052
				text = "who"
			intervals [954]:
				xmin = 419.4052
				xmax = 419.7252
				text = "don't"
			intervals [955]:
				xmin = 419.7252
				xmax = 419.9368
				text = ""
			intervals [956]:
				xmin = 419.9368
				xmax = 420.1668
				text = "who"
			intervals [957]:
				xmin = 420.1668
				xmax = 420.5068
				text = "haven't"
			intervals [958]:
				xmin = 420.5068
				xmax = 421.3406
				text = ""
			intervals [959]:
				xmin = 421.3406
				xmax = 421.6206
				text = "you"
			intervals [960]:
				xmin = 421.6206
				xmax = 421.8106
				text = "know"
			intervals [961]:
				xmin = 421.8106
				xmax = 422.1906
				text = "younger"
			intervals [962]:
				xmin = 422.1906
				xmax = 422.5606
				text = "guys"
			intervals [963]:
				xmin = 422.5606
				xmax = 422.9706
				text = "who"
			intervals [964]:
				xmin = 422.9706
				xmax = 423.8406
				text = ""
			intervals [965]:
				xmin = 423.8406
				xmax = 424.1806
				text = "coming"
			intervals [966]:
				xmin = 424.1806
				xmax = 424.3806
				text = "from"
			intervals [967]:
				xmin = 424.3806
				xmax = 424.5806
				text = "other"
			intervals [968]:
				xmin = 424.5806
				xmax = 425.1806
				text = "places"
			intervals [969]:
				xmin = 425.1806
				xmax = 425.2906
				text = "and"
			intervals [970]:
				xmin = 425.2906
				xmax = 425.3406
				text = ""
			intervals [971]:
				xmin = 425.3406
				xmax = 425.6406
				text = "lived"
			intervals [972]:
				xmin = 425.6406
				xmax = 425.9406
				text = "there"
			intervals [973]:
				xmin = 425.9406
				xmax = 426.0406
				text = "and"
			intervals [974]:
				xmin = 426.0406
				xmax = 426.4706
				text = "now"
			intervals [975]:
				xmin = 426.4706
				xmax = 426.839
				text = ""
			intervals [976]:
				xmin = 426.839
				xmax = 427.199
				text = "things"
			intervals [977]:
				xmin = 427.199
				xmax = 427.319
				text = "are"
			intervals [978]:
				xmin = 427.319
				xmax = 427.739
				text = "starting"
			intervals [979]:
				xmin = 427.739
				xmax = 427.799
				text = "to"
			intervals [980]:
				xmin = 427.799
				xmax = 428.269
				text = "happen"
			intervals [981]:
				xmin = 428.269
				xmax = 428.9752
				text = ""
			intervals [982]:
				xmin = 428.9752
				xmax = 429.1652
				text = "that"
			intervals [983]:
				xmin = 429.1652
				xmax = 429.2252
				text = ""
			intervals [984]:
				xmin = 429.2252
				xmax = 429.6852
				text = "never"
			intervals [985]:
				xmin = 429.6852
				xmax = 430.0452
				text = "happened"
			intervals [986]:
				xmin = 430.0452
				xmax = 430.6252
				text = "before"
			intervals [987]:
				xmin = 430.6252
				xmax = 431.1242
				text = ""
			intervals [988]:
				xmin = 431.1242
				xmax = 431.4542
				text = "like"
			intervals [989]:
				xmin = 431.4542
				xmax = 431.7301
				text = ""
			intervals [990]:
				xmin = 431.7301
				xmax = 432.5001
				text = "parents"
			intervals [991]:
				xmin = 432.5001
				xmax = 432.5401
				text = ""
			intervals [992]:
				xmin = 432.5401
				xmax = 432.8401
				text = "getting"
			intervals [993]:
				xmin = 432.8401
				xmax = 433.4901
				text = "robbed"
			intervals [994]:
				xmin = 433.4901
				xmax = 434.1565
				text = ""
			intervals [995]:
				xmin = 434.1565
				xmax = 434.7265
				text = "going"
			intervals [996]:
				xmin = 434.7265
				xmax = 434.7665
				text = ""
			intervals [997]:
				xmin = 434.7665
				xmax = 434.9265
				text = "in"
			intervals [998]:
				xmin = 434.9265
				xmax = 435.1265
				text = "their"
			intervals [999]:
				xmin = 435.1265
				xmax = 435.5365
				text = "house"
			intervals [1000]:
				xmin = 435.5365
				xmax = 435.8965
				text = "mind"
			intervals [1001]:
				xmin = 435.8965
				xmax = 436.0065
				text = "you"
			intervals [1002]:
				xmin = 436.0065
				xmax = 436.1265
				text = "it"
			intervals [1003]:
				xmin = 436.1265
				xmax = 436.2565
				text = "s"
			intervals [1004]:
				xmin = 436.2565
				xmax = 437.5631
				text = ""
			intervals [1005]:
				xmin = 437.5631
				xmax = 437.6731
				text = "you"
			intervals [1006]:
				xmin = 437.6731
				xmax = 437.7631
				text = "know"
			intervals [1007]:
				xmin = 437.7631
				xmax = 437.8031
				text = "a"
			intervals [1008]:
				xmin = 437.8031
				xmax = 438.0431
				text = "middle"
			intervals [1009]:
				xmin = 438.0431
				xmax = 438.4231
				text = "class"
			intervals [1010]:
				xmin = 438.4231
				xmax = 438.9931
				text = "neighborhood"
			intervals [1011]:
				xmin = 438.9931
				xmax = 439.1331
				text = "but"
			intervals [1012]:
				xmin = 439.1331
				xmax = 439.3218
				text = ""
			intervals [1013]:
				xmin = 439.3218
				xmax = 439.4518
				text = "you"
			intervals [1014]:
				xmin = 439.4518
				xmax = 439.6018
				text = "know"
			intervals [1015]:
				xmin = 439.6018
				xmax = 439.7918
				text = "just"
			intervals [1016]:
				xmin = 439.7918
				xmax = 440.0218
				text = "little"
			intervals [1017]:
				xmin = 440.0218
				xmax = 440.3818
				text = "wild"
			intervals [1018]:
				xmin = 440.3818
				xmax = 440.7118
				text = "stuff"
			intervals [1019]:
				xmin = 440.7118
				xmax = 440.8218
				text = "was"
			intervals [1020]:
				xmin = 440.8218
				xmax = 441.2418
				text = "starting"
			intervals [1021]:
				xmin = 441.2418
				xmax = 441.3018
				text = "to"
			intervals [1022]:
				xmin = 441.3018
				xmax = 441.6818
				text = "happen"
			intervals [1023]:
				xmin = 441.6818
				xmax = 441.8118
				text = "that"
			intervals [1024]:
				xmin = 441.8118
				xmax = 441.8418
				text = ""
			intervals [1025]:
				xmin = 441.8418
				xmax = 442.0318
				text = "just"
			intervals [1026]:
				xmin = 442.0318
				xmax = 442.2518
				text = "never"
			intervals [1027]:
				xmin = 442.2518
				xmax = 442.5318
				text = "happened"
			intervals [1028]:
				xmin = 442.5318
				xmax = 442.7318
				text = "before"
			intervals [1029]:
				xmin = 442.7318
				xmax = 442.9118
				text = "like"
			intervals [1030]:
				xmin = 442.9118
				xmax = 443.1918
				text = "that"
			intervals [1031]:
				xmin = 443.1918
				xmax = 443.5208
				text = ""
			intervals [1032]:
				xmin = 443.5208
				xmax = 443.6608
				text = "like"
			intervals [1033]:
				xmin = 443.6608
				xmax = 444.1092
				text = ""
			intervals [1034]:
				xmin = 444.1092
				xmax = 444.3892
				text = "close"
			intervals [1035]:
				xmin = 444.3892
				xmax = 444.8292
				text = "friends'"
			intervals [1036]:
				xmin = 444.8292
				xmax = 445.2592
				text = "parents"
			intervals [1037]:
				xmin = 445.2592
				xmax = 445.4992
				text = "getting"
			intervals [1038]:
				xmin = 445.4992
				xmax = 445.9392
				text = "robbed"
			intervals [1039]:
				xmin = 445.9392
				xmax = 446.2292
				text = "going"
			intervals [1040]:
				xmin = 446.2292
				xmax = 446.4392
				text = "into"
			intervals [1041]:
				xmin = 446.4392
				xmax = 446.5192
				text = "the"
			intervals [1042]:
				xmin = 446.5192
				xmax = 446.9992
				text = "house"
			intervals [1043]:
				xmin = 446.9992
				xmax = 447.0692
				text = "and"
			intervals [1044]:
				xmin = 447.0692
				xmax = 448.6046
				text = ""
			intervals [1045]:
				xmin = 448.6046
				xmax = 448.7946
				text = "you"
			intervals [1046]:
				xmin = 448.7946
				xmax = 449.0746
				text = "know"
			intervals [1047]:
				xmin = 449.0746
				xmax = 449.1146
				text = ""
			intervals [1048]:
				xmin = 449.1146
				xmax = 449.6546
				text = "just"
			intervals [1049]:
				xmin = 449.6546
				xmax = 449.872
				text = ""
			intervals [1050]:
				xmin = 449.872
				xmax = 449.962
				text = "it"
			intervals [1051]:
				xmin = 449.962
				xmax = 450.202
				text = "s"
			intervals [1052]:
				xmin = 450.202
				xmax = 450.252
				text = ""
			intervals [1053]:
				xmin = 450.252
				xmax = 450.582
				text = "the"
			intervals [1054]:
				xmin = 450.582
				xmax = 450.9798
				text = ""
			intervals [1055]:
				xmin = 450.9798
				xmax = 451.0498
				text = "it"
			intervals [1056]:
				xmin = 451.0498
				xmax = 451.3298
				text = "s"
			intervals [1057]:
				xmin = 451.3298
				xmax = 451.3598
				text = ""
			intervals [1058]:
				xmin = 451.3598
				xmax = 451.4798
				text = "the"
			intervals [1059]:
				xmin = 451.4798
				xmax = 452.2498
				text = "respect"
			intervals [1060]:
				xmin = 452.2498
				xmax = 452.5518
				text = ""
			intervals [1061]:
				xmin = 452.5518
				xmax = 452.6918
				text = "like"
			intervals [1062]:
				xmin = 452.6918
				xmax = 452.7918
				text = "th-"
			intervals [1063]:
				xmin = 452.7918
				xmax = 452.9418
				text = ""
			intervals [1064]:
				xmin = 452.9418
				xmax = 453.0518
				text = "the"
			intervals [1065]:
				xmin = 453.0518
				xmax = 453.6818
				text = "younger"
			intervals [1066]:
				xmin = 453.6818
				xmax = 454.6817
				text = ""
			intervals [1067]:
				xmin = 454.6817
				xmax = 455.2017
				text = "generation"
			intervals [1068]:
				xmin = 455.2017
				xmax = 455.3517
				text = "don't"
			intervals [1069]:
				xmin = 455.3517
				xmax = 455.5617
				text = "have"
			intervals [1070]:
				xmin = 455.5617
				xmax = 455.6417
				text = ""
			intervals [1071]:
				xmin = 455.6417
				xmax = 456.2317
				text = "respect"
			intervals [1072]:
				xmin = 456.2317
				xmax = 456.8595
				text = ""
			intervals [1073]:
				xmin = 456.8595
				xmax = 456.9995
				text = "they"
			intervals [1074]:
				xmin = 456.9995
				xmax = 457.2795
				text = "bring"
			intervals [1075]:
				xmin = 457.2795
				xmax = 457.5995
				text = "people"
			intervals [1076]:
				xmin = 457.5995
				xmax = 457.9895
				text = "around"
			intervals [1077]:
				xmin = 457.9895
				xmax = 458.1295
				text = "there"
			intervals [1078]:
				xmin = 458.1295
				xmax = 458.2695
				text = "that"
			intervals [1079]:
				xmin = 458.2695
				xmax = 458.3795
				text = "they"
			intervals [1080]:
				xmin = 458.3795
				xmax = 458.6495
				text = "really"
			intervals [1081]:
				xmin = 458.6495
				xmax = 458.9395
				text = "don't"
			intervals [1082]:
				xmin = 458.9395
				xmax = 459.4195
				text = "know"
			intervals [1083]:
				xmin = 459.4195
				xmax = 459.6195
				text = "and"
			intervals [1084]:
				xmin = 459.6195
				xmax = 461.4985
				text = ""
			intervals [1085]:
				xmin = 461.4985
				xmax = 461.6585
				text = "let"
			intervals [1086]:
				xmin = 461.6585
				xmax = 461.8985
				text = "'em-"
			intervals [1087]:
				xmin = 461.8985
				xmax = 462.1789
				text = ""
			intervals [1088]:
				xmin = 462.1789
				xmax = 462.2889
				text = "you"
			intervals [1089]:
				xmin = 462.2889
				xmax = 462.4489
				text = "know"
			intervals [1090]:
				xmin = 462.4489
				xmax = 462.5689
				text = "they"
			intervals [1091]:
				xmin = 462.5689
				xmax = 462.8189
				text = "just"
			intervals [1092]:
				xmin = 462.8189
				xmax = 463.0189
				text = "run"
			intervals [1093]:
				xmin = 463.0189
				xmax = 463.1689
				text = "'em"
			intervals [1094]:
				xmin = 463.1689
				xmax = 463.5889
				text = "wild"
			intervals [1095]:
				xmin = 463.5889
				xmax = 463.6189
				text = ""
			intervals [1096]:
				xmin = 463.6189
				xmax = 463.8189
				text = "pretty"
			intervals [1097]:
				xmin = 463.8189
				xmax = 464.2289
				text = "much"
			intervals [1098]:
				xmin = 464.2289
				xmax = 476.7849
				text = ""
			intervals [1099]:
				xmin = 476.7849
				xmax = 476.9449
				text = "they"
			intervals [1100]:
				xmin = 476.9449
				xmax = 477.2549
				text = "go"
			intervals [1101]:
				xmin = 477.2549
				xmax = 477.3949
				text = ""
			intervals [1102]:
				xmin = 477.3949
				xmax = 477.5449
				text = "they"
			intervals [1103]:
				xmin = 477.5449
				xmax = 477.7149
				text = "got"
			intervals [1104]:
				xmin = 477.7149
				xmax = 477.9849
				text = "new"
			intervals [1105]:
				xmin = 477.9849
				xmax = 478.6849
				text = "houses"
			intervals [1106]:
				xmin = 478.6849
				xmax = 478.717
				text = ""
			intervals [1107]:
				xmin = 478.717
				xmax = 478.857
				text = "they"
			intervals [1108]:
				xmin = 478.857
				xmax = 479.197
				text = "building"
			intervals [1109]:
				xmin = 479.197
				xmax = 479.307
				text = "new"
			intervals [1110]:
				xmin = 479.307
				xmax = 479.707
				text = "houses"
			intervals [1111]:
				xmin = 479.707
				xmax = 479.807
				text = "in"
			intervals [1112]:
				xmin = 479.807
				xmax = 479.907
				text = "the"
			intervals [1113]:
				xmin = 479.907
				xmax = 480.237
				text = "back"
			intervals [1114]:
				xmin = 480.237
				xmax = 480.9947
				text = ""
			intervals [1115]:
				xmin = 480.9947
				xmax = 481.1147
				text = "in"
			intervals [1116]:
				xmin = 481.1147
				xmax = 481.3347
				text = "the"
			intervals [1117]:
				xmin = 481.3347
				xmax = 481.4147
				text = "in"
			intervals [1118]:
				xmin = 481.4147
				xmax = 481.5147
				text = "the"
			intervals [1119]:
				xmin = 481.5147
				xmax = 481.8347
				text = "back"
			intervals [1120]:
				xmin = 481.8347
				xmax = 481.8947
				text = "of"
			intervals [1121]:
				xmin = 481.8947
				xmax = 481.9547
				text = "the"
			intervals [1122]:
				xmin = 481.9547
				xmax = 482.5047
				text = "neighborhood"
			intervals [1123]:
				xmin = 482.5047
				xmax = 483.558
				text = ""
			intervals [1124]:
				xmin = 483.558
				xmax = 483.748
				text = "they"
			intervals [1125]:
				xmin = 483.748
				xmax = 484.258
				text = "developed"
			intervals [1126]:
				xmin = 484.258
				xmax = 484.318
				text = "the"
			intervals [1127]:
				xmin = 484.318
				xmax = 484.818
				text = "neighborhood"
			intervals [1128]:
				xmin = 484.818
				xmax = 484.848
				text = ""
			intervals [1129]:
				xmin = 484.848
				xmax = 485.318
				text = "definitely"
			intervals [1130]:
				xmin = 485.318
				xmax = 486.289
				text = ""
			intervals [1131]:
				xmin = 486.289
				xmax = 486.349
				text = "uh"
			intervals [1132]:
				xmin = 486.349
				xmax = 486.449
				text = "it"
			intervals [1133]:
				xmin = 486.449
				xmax = 486.879
				text = "s"
			intervals [1134]:
				xmin = 486.879
				xmax = 486.939
				text = "p-"
			intervals [1135]:
				xmin = 486.939
				xmax = 487.139
				text = "it"
			intervals [1136]:
				xmin = 487.139
				xmax = 487.519
				text = "s"
			intervals [1137]:
				xmin = 487.519
				xmax = 487.749
				text = ""
			intervals [1138]:
				xmin = 487.749
				xmax = 487.779
				text = "p-"
			intervals [1139]:
				xmin = 487.779
				xmax = 488.3626
				text = ""
			intervals [1140]:
				xmin = 488.3626
				xmax = 488.5026
				text = "it"
			intervals [1141]:
				xmin = 488.5026
				xmax = 488.5926
				text = "s"
			intervals [1142]:
				xmin = 488.5926
				xmax = 488.8826
				text = "not"
			intervals [1143]:
				xmin = 488.8826
				xmax = 489.1726
				text = "yeah"
			intervals [1144]:
				xmin = 489.1726
				xmax = 489.2426
				text = "it"
			intervals [1145]:
				xmin = 489.2426
				xmax = 489.3426
				text = "s"
			intervals [1146]:
				xmin = 489.3426
				xmax = 489.6126
				text = "not"
			intervals [1147]:
				xmin = 489.6126
				xmax = 489.7576
				text = ""
			intervals [1148]:
				xmin = 489.7576
				xmax = 489.7876
				text = "i"
			intervals [1149]:
				xmin = 489.7876
				xmax = 489.8176
				text = ""
			intervals [1150]:
				xmin = 489.8176
				xmax = 489.9976
				text = "mean"
			intervals [1151]:
				xmin = 489.9976
				xmax = 490.0976
				text = "when"
			intervals [1152]:
				xmin = 490.0976
				xmax = 490.1976
				text = "they"
			intervals [1153]:
				xmin = 490.1976
				xmax = 490.6676
				text = "developed"
			intervals [1154]:
				xmin = 490.6676
				xmax = 490.7976
				text = "it"
			intervals [1155]:
				xmin = 490.7976
				xmax = 491.1876
				text = "when"
			intervals [1156]:
				xmin = 491.1876
				xmax = 491.2676
				text = "i"
			intervals [1157]:
				xmin = 491.2676
				xmax = 491.2976
				text = ""
			intervals [1158]:
				xmin = 491.2976
				xmax = 491.4676
				text = "was"
			intervals [1159]:
				xmin = 491.4676
				xmax = 491.6976
				text = "there"
			intervals [1160]:
				xmin = 491.6976
				xmax = 491.8476
				text = "it"
			intervals [1161]:
				xmin = 491.8476
				xmax = 492.1776
				text = "was"
			intervals [1162]:
				xmin = 492.1776
				xmax = 492.2076
				text = ""
			intervals [1163]:
				xmin = 492.2076
				xmax = 492.3476
				text = "they"
			intervals [1164]:
				xmin = 492.3476
				xmax = 492.8576
				text = "developed"
			intervals [1165]:
				xmin = 492.8576
				xmax = 492.9176
				text = "it"
			intervals [1166]:
				xmin = 492.9176
				xmax = 493.7545
				text = ""
			intervals [1167]:
				xmin = 493.7545
				xmax = 493.9445
				text = "used"
			intervals [1168]:
				xmin = 493.9445
				xmax = 494.0145
				text = "to"
			intervals [1169]:
				xmin = 494.0145
				xmax = 494.1445
				text = "go"
			intervals [1170]:
				xmin = 494.1445
				xmax = 494.2945
				text = "by"
			intervals [1171]:
				xmin = 494.2945
				xmax = 494.4745
				text = "with"
			intervals [1172]:
				xmin = 494.4745
				xmax = 494.6245
				text = "new"
			intervals [1173]:
				xmin = 494.6245
				xmax = 495.0245
				text = "people"
			intervals [1174]:
				xmin = 495.0245
				xmax = 495.2345
				text = "who"
			intervals [1175]:
				xmin = 495.2345
				xmax = 495.4645
				text = ""
			intervals [1176]:
				xmin = 495.4645
				xmax = 495.7045
				text = "lived"
			intervals [1177]:
				xmin = 495.7045
				xmax = 496.0545
				text = "there"
			intervals [1178]:
				xmin = 496.0545
				xmax = 496.2845
				text = "an"
			intervals [1179]:
				xmin = 496.2845
				xmax = 496.9637
				text = ""
			intervals [1180]:
				xmin = 496.9637
				xmax = 497.1537
				text = "in"
			intervals [1181]:
				xmin = 497.1537
				xmax = 497.1837
				text = ""
			intervals [1182]:
				xmin = 497.1837
				xmax = 497.7937
				text = "development"
			intervals [1183]:
				xmin = 497.7937
				xmax = 498.0137
				text = "every"
			intervals [1184]:
				xmin = 498.0137
				xmax = 498.1037
				text = ""
			intervals [1185]:
				xmin = 498.1037
				xmax = 498.2437
				text = "and"
			intervals [1186]:
				xmin = 498.2437
				xmax = 499.0637
				text = "everything"
			intervals [1187]:
				xmin = 499.0637
				xmax = 499.2737
				text = "and"
			intervals [1188]:
				xmin = 499.2737
				xmax = 501.2095
				text = ""
			intervals [1189]:
				xmin = 501.2095
				xmax = 501.3195
				text = "uh"
			intervals [1190]:
				xmin = 501.3195
				xmax = 501.4195
				text = "it"
			intervals [1191]:
				xmin = 501.4195
				xmax = 501.4795
				text = "s"
			intervals [1192]:
				xmin = 501.4795
				xmax = 501.6895
				text = "just"
			intervals [1193]:
				xmin = 501.6895
				xmax = 502.0195
				text = "not"
			intervals [1194]:
				xmin = 502.0195
				xmax = 503.1555
				text = ""
			intervals [1195]:
				xmin = 503.1555
				xmax = 503.2955
				text = "the"
			intervals [1196]:
				xmin = 503.2955
				xmax = 503.7655
				text = "guys"
			intervals [1197]:
				xmin = 503.7655
				xmax = 503.8655
				text = "the"
			intervals [1198]:
				xmin = 503.8655
				xmax = 504.1755
				text = "younger"
			intervals [1199]:
				xmin = 504.1755
				xmax = 504.5455
				text = "guys"
			intervals [1200]:
				xmin = 504.5455
				xmax = 505.0855
				text = "now"
			intervals [1201]:
				xmin = 505.0855
				xmax = 505.4961
				text = ""
			intervals [1202]:
				xmin = 505.4961
				xmax = 505.6661
				text = "who"
			intervals [1203]:
				xmin = 505.6661
				xmax = 505.7161
				text = ""
			intervals [1204]:
				xmin = 505.7161
				xmax = 505.8961
				text = "like"
			intervals [1205]:
				xmin = 505.8961
				xmax = 506.1661
				text = "just"
			intervals [1206]:
				xmin = 506.1661
				xmax = 506.3961
				text = "moved"
			intervals [1207]:
				xmin = 506.3961
				xmax = 506.7761
				text = "around"
			intervals [1208]:
				xmin = 506.7761
				xmax = 506.9861
				text = "there"
			intervals [1209]:
				xmin = 506.9861
				xmax = 507.0661
				text = "or"
			intervals [1210]:
				xmin = 507.0661
				xmax = 507.4661
				text = "whatever"
			intervals [1211]:
				xmin = 507.4661
				xmax = 507.5561
				text = "it"
			intervals [1212]:
				xmin = 507.5561
				xmax = 507.8061
				text = "just"
			intervals [1213]:
				xmin = 507.8061
				xmax = 508.1361
				text = "not"
			intervals [1214]:
				xmin = 508.1361
				xmax = 508.7546
				text = ""
			intervals [1215]:
				xmin = 508.7546
				xmax = 508.9046
				text = "they"
			intervals [1216]:
				xmin = 508.9046
				xmax = 509.0746
				text = "just"
			intervals [1217]:
				xmin = 509.0746
				xmax = 509.3146
				text = "have"
			intervals [1218]:
				xmin = 509.3146
				xmax = 509.3746
				text = "no"
			intervals [1219]:
				xmin = 509.3746
				xmax = 509.5346
				text = "no"
			intervals [1220]:
				xmin = 509.5346
				xmax = 509.8546
				text = "rules"
			intervals [1221]:
				xmin = 509.8546
				xmax = 509.8846
				text = ""
			intervals [1222]:
				xmin = 509.8846
				xmax = 511.6046
				text = "no"
			intervals [1223]:
				xmin = 511.6046
				xmax = 513.115
				text = ""
			intervals [1224]:
				xmin = 513.115
				xmax = 513.325
				text = "just"
			intervals [1225]:
				xmin = 513.325
				xmax = 513.635
				text = "doing"
			intervals [1226]:
				xmin = 513.635
				xmax = 514.115
				text = "anything"
			intervals [1227]:
				xmin = 514.115
				xmax = 522.1213
				text = ""
			intervals [1228]:
				xmin = 522.1213
				xmax = 522.6913
				text = "yes"
			intervals [1229]:
				xmin = 522.6913
				xmax = 522.9143
				text = ""
			intervals [1230]:
				xmin = 522.9143
				xmax = 523.0143
				text = "he"
			intervals [1231]:
				xmin = 523.0143
				xmax = 523.0443
				text = ""
			intervals [1232]:
				xmin = 523.0443
				xmax = 523.3043
				text = "still"
			intervals [1233]:
				xmin = 523.3043
				xmax = 523.5943
				text = "lives"
			intervals [1234]:
				xmin = 523.5943
				xmax = 523.9043
				text = "there"
			intervals [1235]:
				xmin = 523.9043
				xmax = 524.2091
				text = ""
			intervals [1236]:
				xmin = 524.2091
				xmax = 524.3791
				text = "he"
			intervals [1237]:
				xmin = 524.3791
				xmax = 524.9491
				text = "has"
			intervals [1238]:
				xmin = 524.9491
				xmax = 526.0932
				text = ""
			intervals [1239]:
				xmin = 526.0932
				xmax = 526.3032
				text = "three"
			intervals [1240]:
				xmin = 526.3032
				xmax = 526.9532
				text = "kids"
			intervals [1241]:
				xmin = 526.9532
				xmax = 527.3519
				text = ""
			intervals [1242]:
				xmin = 527.3519
				xmax = 527.9919
				text = "married"
			intervals [1243]:
				xmin = 527.9919
				xmax = 541.7515
				text = ""
			intervals [1244]:
				xmin = 541.7515
				xmax = 542.3115
				text = "everybody"
			intervals [1245]:
				xmin = 542.3115
				xmax = 543.7979
				text = ""
			intervals [1246]:
				xmin = 543.7979
				xmax = 544.3079
				text = "everybody"
			intervals [1247]:
				xmin = 544.3079
				xmax = 544.5079
				text = "just"
			intervals [1248]:
				xmin = 544.5079
				xmax = 544.6679
				text = "get"
			intervals [1249]:
				xmin = 544.6679
				xmax = 545.1779
				text = "together"
			intervals [1250]:
				xmin = 545.1779
				xmax = 545.4379
				text = "and"
			intervals [1251]:
				xmin = 545.4379
				xmax = 547.0288
				text = ""
			intervals [1252]:
				xmin = 547.0288
				xmax = 547.2188
				text = "you"
			intervals [1253]:
				xmin = 547.2188
				xmax = 547.5288
				text = "start"
			intervals [1254]:
				xmin = 547.5288
				xmax = 547.8188
				text = "seeing"
			intervals [1255]:
				xmin = 547.8188
				xmax = 548.2188
				text = "people"
			intervals [1256]:
				xmin = 548.2188
				xmax = 549.3551
				text = ""
			intervals [1257]:
				xmin = 549.3551
				xmax = 549.5051
				text = "that"
			intervals [1258]:
				xmin = 549.5051
				xmax = 549.6051
				text = "you"
			intervals [1259]:
				xmin = 549.6051
				xmax = 549.8251
				text = "haven't"
			intervals [1260]:
				xmin = 549.8251
				xmax = 550.3351
				text = "seen"
			intervals [1261]:
				xmin = 550.3351
				xmax = 551.4981
				text = ""
			intervals [1262]:
				xmin = 551.4981
				xmax = 551.7281
				text = "in"
			intervals [1263]:
				xmin = 551.7281
				xmax = 551.8081
				text = "a"
			intervals [1264]:
				xmin = 551.8081
				xmax = 552.1681
				text = "long"
			intervals [1265]:
				xmin = 552.1681
				xmax = 552.6681
				text = "time"
			intervals [1266]:
				xmin = 552.6681
				xmax = 554.0137
				text = ""
			intervals [1267]:
				xmin = 554.0137
				xmax = 554.4837
				text = "and"
			intervals [1268]:
				xmin = 554.4837
				xmax = 556.2326
				text = ""
			intervals [1269]:
				xmin = 556.2326
				xmax = 556.3226
				text = "you"
			intervals [1270]:
				xmin = 556.3226
				xmax = 556.6026
				text = "know"
			intervals [1271]:
				xmin = 556.6026
				xmax = 556.8426
				text = "some"
			intervals [1272]:
				xmin = 556.8426
				xmax = 557.4526
				text = "people"
			intervals [1273]:
				xmin = 557.4526
				xmax = 558.072
				text = ""
			intervals [1274]:
				xmin = 558.072
				xmax = 558.252
				text = "some"
			intervals [1275]:
				xmin = 558.252
				xmax = 558.542
				text = "people"
			intervals [1276]:
				xmin = 558.542
				xmax = 558.642
				text = "is"
			intervals [1277]:
				xmin = 558.642
				xmax = 558.872
				text = "there"
			intervals [1278]:
				xmin = 558.872
				xmax = 559.052
				text = "every"
			intervals [1279]:
				xmin = 559.052
				xmax = 559.312
				text = "year"
			intervals [1280]:
				xmin = 559.312
				xmax = 559.482
				text = "some"
			intervals [1281]:
				xmin = 559.482
				xmax = 559.722
				text = "people"
			intervals [1282]:
				xmin = 559.722
				xmax = 559.832
				text = "you"
			intervals [1283]:
				xmin = 559.832
				xmax = 560.002
				text = "may"
			intervals [1284]:
				xmin = 560.002
				xmax = 560.242
				text = "see"
			intervals [1285]:
				xmin = 560.242
				xmax = 560.592
				text = "once"
			intervals [1286]:
				xmin = 560.592
				xmax = 560.812
				text = "every"
			intervals [1287]:
				xmin = 560.812
				xmax = 561.182
				text = "four"
			intervals [1288]:
				xmin = 561.182
				xmax = 561.852
				text = "years"
			intervals [1289]:
				xmin = 561.852
				xmax = 562.3714
				text = ""
			intervals [1290]:
				xmin = 562.3714
				xmax = 562.4814
				text = "cause"
			intervals [1291]:
				xmin = 562.4814
				xmax = 562.5114
				text = ""
			intervals [1292]:
				xmin = 562.5114
				xmax = 562.7814
				text = "people"
			intervals [1293]:
				xmin = 562.7814
				xmax = 563.1714
				text = "moved"
			intervals [1294]:
				xmin = 563.1714
				xmax = 563.5014
				text = "out"
			intervals [1295]:
				xmin = 563.5014
				xmax = 564.5992
				text = ""
			intervals [1296]:
				xmin = 564.5992
				xmax = 564.7192
				text = "you"
			intervals [1297]:
				xmin = 564.7192
				xmax = 564.9092
				text = "know"
			intervals [1298]:
				xmin = 564.9092
				xmax = 565.2092
				text = "people"
			intervals [1299]:
				xmin = 565.2092
				xmax = 565.5092
				text = "moved"
			intervals [1300]:
				xmin = 565.5092
				xmax = 565.8792
				text = "out"
			intervals [1301]:
				xmin = 565.8792
				xmax = 566.5308
				text = ""
			intervals [1302]:
				xmin = 566.5308
				xmax = 566.6008
				text = "to"
			intervals [1303]:
				xmin = 566.6008
				xmax = 566.7708
				text = "other"
			intervals [1304]:
				xmin = 566.7708
				xmax = 567.6008
				text = "places"
			intervals [1305]:
				xmin = 567.6008
				xmax = 568.1144
				text = ""
			intervals [1306]:
				xmin = 568.1144
				xmax = 568.3544
				text = "getting"
			intervals [1307]:
				xmin = 568.3544
				xmax = 568.7544
				text = "older"
			intervals [1308]:
				xmin = 568.7544
				xmax = 570.333
				text = ""
			intervals [1309]:
				xmin = 570.333
				xmax = 570.493
				text = "but"
			intervals [1310]:
				xmin = 570.493
				xmax = 570.613
				text = "you"
			intervals [1311]:
				xmin = 570.613
				xmax = 570.913
				text = "liable"
			intervals [1312]:
				xmin = 570.913
				xmax = 570.983
				text = "to"
			intervals [1313]:
				xmin = 570.983
				xmax = 571.173
				text = "run"
			intervals [1314]:
				xmin = 571.173
				xmax = 571.323
				text = "into"
			intervals [1315]:
				xmin = 571.323
				xmax = 571.603
				text = "people"
			intervals [1316]:
				xmin = 571.603
				xmax = 571.773
				text = "that"
			intervals [1317]:
				xmin = 571.773
				xmax = 571.923
				text = "you"
			intervals [1318]:
				xmin = 571.923
				xmax = 571.993
				text = "you"
			intervals [1319]:
				xmin = 571.993
				xmax = 572.123
				text = "know"
			intervals [1320]:
				xmin = 572.123
				xmax = 572.513
				text = "somebody"
			intervals [1321]:
				xmin = 572.513
				xmax = 572.583
				text = "you"
			intervals [1322]:
				xmin = 572.583
				xmax = 572.823
				text = "haven't"
			intervals [1323]:
				xmin = 572.823
				xmax = 573.173
				text = "seen"
			intervals [1324]:
				xmin = 573.173
				xmax = 573.303
				text = "in"
			intervals [1325]:
				xmin = 573.303
				xmax = 573.473
				text = ""
			intervals [1326]:
				xmin = 573.473
				xmax = 573.903
				text = "forever"
			intervals [1327]:
				xmin = 573.903
				xmax = 574.023
				text = "and"
			intervals [1328]:
				xmin = 574.023
				xmax = 574.133
				text = "it"
			intervals [1329]:
				xmin = 574.133
				xmax = 574.193
				text = "s"
			intervals [1330]:
				xmin = 574.193
				xmax = 574.523
				text = "fun"
			intervals [1331]:
				xmin = 574.523
				xmax = 574.583
				text = "it"
			intervals [1332]:
				xmin = 574.583
				xmax = 574.613
				text = "s"
			intervals [1333]:
				xmin = 574.613
				xmax = 574.643
				text = "a"
			intervals [1334]:
				xmin = 574.643
				xmax = 575.053
				text = "cookout"
			intervals [1335]:
				xmin = 575.053
				xmax = 575.113
				text = "you"
			intervals [1336]:
				xmin = 575.113
				xmax = 575.293
				text = "got"
			intervals [1337]:
				xmin = 575.293
				xmax = 575.883
				text = "music"
			intervals [1338]:
				xmin = 575.883
				xmax = 576.1836
				text = ""
			intervals [1339]:
				xmin = 576.1836
				xmax = 576.4736
				text = "everybody"
			intervals [1340]:
				xmin = 576.4736
				xmax = 576.7236
				text = "take"
			intervals [1341]:
				xmin = 576.7236
				xmax = 576.7736
				text = "a"
			intervals [1342]:
				xmin = 576.7736
				xmax = 577.4336
				text = "picture"
			intervals [1343]:
				xmin = 577.4336
				xmax = 578.6457
				text = ""
			intervals [1344]:
				xmin = 578.6457
				xmax = 578.7857
				text = "you"
			intervals [1345]:
				xmin = 578.7857
				xmax = 578.9757
				text = "know"
			intervals [1346]:
				xmin = 578.9757
				xmax = 579.0657
				text = "you"
			intervals [1347]:
				xmin = 579.0657
				xmax = 579.1957
				text = "get"
			intervals [1348]:
				xmin = 579.1957
				xmax = 579.2957
				text = "to"
			intervals [1349]:
				xmin = 579.2957
				xmax = 579.5057
				text = "see"
			intervals [1350]:
				xmin = 579.5057
				xmax = 579.8157
				text = "people"
			intervals [1351]:
				xmin = 579.8157
				xmax = 580.1757
				text = "you"
			intervals [1352]:
				xmin = 580.1757
				xmax = 580.545
				text = ""
			intervals [1353]:
				xmin = 580.545
				xmax = 580.695
				text = "you"
			intervals [1354]:
				xmin = 580.695
				xmax = 580.725
				text = ""
			intervals [1355]:
				xmin = 580.725
				xmax = 581.145
				text = "just"
			intervals [1356]:
				xmin = 581.145
				xmax = 581.205
				text = "it"
			intervals [1357]:
				xmin = 581.205
				xmax = 581.275
				text = "s"
			intervals [1358]:
				xmin = 581.275
				xmax = 581.485
				text = "just"
			intervals [1359]:
				xmin = 581.485
				xmax = 581.855
				text = "fun"
			intervals [1360]:
				xmin = 581.855
				xmax = 582.4682
				text = ""
			intervals [1361]:
				xmin = 582.4682
				xmax = 582.6482
				text = "kind"
			intervals [1362]:
				xmin = 582.6482
				xmax = 582.7082
				text = "of"
			intervals [1363]:
				xmin = 582.7082
				xmax = 582.8782
				text = "like"
			intervals [1364]:
				xmin = 582.8782
				xmax = 582.9382
				text = "a"
			intervals [1365]:
				xmin = 582.9382
				xmax = 583.5782
				text = "reunion"
			intervals [1366]:
				xmin = 583.5782
				xmax = 584.5561
				text = ""
			intervals [1367]:
				xmin = 584.5561
				xmax = 584.9661
				text = "family"
			intervals [1368]:
				xmin = 584.9661
				xmax = 585.5461
				text = "reunion"
			intervals [1369]:
				xmin = 585.5461
				xmax = 585.5761
				text = ""
			intervals [1370]:
				xmin = 585.5761
				xmax = 585.6761
				text = "you"
			intervals [1371]:
				xmin = 585.6761
				xmax = 585.8361
				text = "could"
			intervals [1372]:
				xmin = 585.8361
				xmax = 586.1761
				text = "say"
			intervals [1373]:
				xmin = 586.1761
				xmax = 588.9374
				text = ""
			intervals [1374]:
				xmin = 588.9374
				xmax = 589.0874
				text = "uh"
			intervals [1375]:
				xmin = 589.0874
				xmax = 589.2374
				text = ""
			intervals [1376]:
				xmin = 589.2374
				xmax = 589.6974
				text = "whatever"
			intervals [1377]:
				xmin = 589.6974
				xmax = 589.9424
				text = ""
			intervals [1378]:
				xmin = 589.9424
				xmax = 590.2924
				text = "uh"
			intervals [1379]:
				xmin = 590.2924
				xmax = 590.3224
				text = ""
			intervals [1380]:
				xmin = 590.3224
				xmax = 590.5824
				text = "like"
			intervals [1381]:
				xmin = 590.5824
				xmax = 592.1388
				text = ""
			intervals [1382]:
				xmin = 592.1388
				xmax = 592.2288
				text = "they"
			intervals [1383]:
				xmin = 592.2288
				xmax = 592.3988
				text = "have"
			intervals [1384]:
				xmin = 592.3988
				xmax = 592.6388
				text = "r"
			intervals [1385]:
				xmin = 592.6388
				xmax = 592.7888
				text = "and"
			intervals [1386]:
				xmin = 592.7888
				xmax = 593.2188
				text = "b"
			intervals [1387]:
				xmin = 593.2188
				xmax = 594.2212
				text = ""
			intervals [1388]:
				xmin = 594.2212
				xmax = 594.5412
				text = "yeah"
			intervals [1389]:
				xmin = 594.5412
				xmax = 594.6412
				text = ""
			intervals [1390]:
				xmin = 594.6412
				xmax = 594.7312
				text = "you"
			intervals [1391]:
				xmin = 594.7312
				xmax = 594.8712
				text = "know"
			intervals [1392]:
				xmin = 594.8712
				xmax = 595.1112
				text = "pretty"
			intervals [1393]:
				xmin = 595.1112
				xmax = 595.3712
				text = "much"
			intervals [1394]:
				xmin = 595.3712
				xmax = 595.6712
				text = "old"
			intervals [1395]:
				xmin = 595.6712
				xmax = 596.2112
				text = "school"
			intervals [1396]:
				xmin = 596.2112
				xmax = 597.5102
				text = ""
			intervals [1397]:
				xmin = 597.5102
				xmax = 597.6502
				text = "you"
			intervals [1398]:
				xmin = 597.6502
				xmax = 597.8002
				text = "know"
			intervals [1399]:
				xmin = 597.8002
				xmax = 598.0202
				text = "not"
			intervals [1400]:
				xmin = 598.0202
				xmax = 598.4502
				text = "too"
			intervals [1401]:
				xmin = 598.4502
				xmax = 599.0676
				text = ""
			intervals [1402]:
				xmin = 599.0676
				xmax = 599.3376
				text = "old"
			intervals [1403]:
				xmin = 599.3376
				xmax = 599.6576
				text = "school"
			intervals [1404]:
				xmin = 599.6576
				xmax = 600.2176
				text = "music"
			intervals [1405]:
				xmin = 600.2176
				xmax = 600.3976
				text = "but"
			intervals [1406]:
				xmin = 600.3976
				xmax = 600.5176
				text = "it"
			intervals [1407]:
				xmin = 600.5176
				xmax = 600.6076
				text = "s"
			intervals [1408]:
				xmin = 600.6076
				xmax = 600.7576
				text = "not"
			intervals [1409]:
				xmin = 600.7576
				xmax = 601.0176
				text = "nothing"
			intervals [1410]:
				xmin = 601.0176
				xmax = 601.3776
				text = "too"
			intervals [1411]:
				xmin = 601.3776
				xmax = 601.7871
				text = ""
			intervals [1412]:
				xmin = 601.7871
				xmax = 601.9371
				text = "you"
			intervals [1413]:
				xmin = 601.9371
				xmax = 602.1371
				text = "know"
			intervals [1414]:
				xmin = 602.1371
				xmax = 602.2071
				text = "it"
			intervals [1415]:
				xmin = 602.2071
				xmax = 602.2771
				text = "s"
			intervals [1416]:
				xmin = 602.2771
				xmax = 602.3771
				text = "at"
			intervals [1417]:
				xmin = 602.3771
				xmax = 602.4671
				text = "a"
			intervals [1418]:
				xmin = 602.4671
				xmax = 602.9671
				text = "park"
			intervals [1419]:
				xmin = 602.9671
				xmax = 603.1771
				text = "so"
			intervals [1420]:
				xmin = 603.1771
				xmax = 603.2771
				text = "it"
			intervals [1421]:
				xmin = 603.2771
				xmax = 603.5971
				text = "ain't"
			intervals [1422]:
				xmin = 603.5971
				xmax = 603.6271
				text = ""
			intervals [1423]:
				xmin = 603.6271
				xmax = 603.7171
				text = "eh"
			intervals [1424]:
				xmin = 603.7171
				xmax = 603.7871
				text = "it"
			intervals [1425]:
				xmin = 603.7871
				xmax = 603.8971
				text = "s"
			intervals [1426]:
				xmin = 603.8971
				xmax = 603.9871
				text = "not"
			intervals [1427]:
				xmin = 603.9871
				xmax = 604.1571
				text = "gonna"
			intervals [1428]:
				xmin = 604.1571
				xmax = 604.2871
				text = "be"
			intervals [1429]:
				xmin = 604.2871
				xmax = 604.6271
				text = "nothing"
			intervals [1430]:
				xmin = 604.6271
				xmax = 604.6671
				text = ""
			intervals [1431]:
				xmin = 604.6671
				xmax = 604.8471
				text = "to"
			intervals [1432]:
				xmin = 604.8471
				xmax = 605.1057
				text = ""
			intervals [1433]:
				xmin = 605.1057
				xmax = 605.2557
				text = "you"
			intervals [1434]:
				xmin = 605.2557
				xmax = 605.3657
				text = "know"
			intervals [1435]:
				xmin = 605.3657
				xmax = 605.7357
				text = "doesn't"
			intervals [1436]:
				xmin = 605.7357
				xmax = 606.6057
				text = "disrespectful"
			intervals [1437]:
				xmin = 606.6057
				xmax = 606.8357
				text = "no"
			intervals [1438]:
				xmin = 606.8357
				xmax = 608.5261
				text = ""
			intervals [1439]:
				xmin = 608.5261
				xmax = 608.6461
				text = "it"
			intervals [1440]:
				xmin = 608.6461
				xmax = 608.7661
				text = "s"
			intervals [1441]:
				xmin = 608.7661
				xmax = 608.7961
				text = "a"
			intervals [1442]:
				xmin = 608.7961
				xmax = 608.9861
				text = "lot"
			intervals [1443]:
				xmin = 608.9861
				xmax = 609.0761
				text = "of"
			intervals [1444]:
				xmin = 609.0761
				xmax = 609.1961
				text = "you"
			intervals [1445]:
				xmin = 609.1961
				xmax = 609.3361
				text = "know"
			intervals [1446]:
				xmin = 609.3361
				xmax = 610.2161
				text = "dancing"
			intervals [1447]:
				xmin = 610.2161
				xmax = 610.2461
				text = ""
			intervals [1448]:
				xmin = 610.2461
				xmax = 610.6761
				text = "just"
			intervals [1449]:
				xmin = 610.6761
				xmax = 611.4457
				text = ""
			intervals [1450]:
				xmin = 611.4457
				xmax = 611.6357
				text = "you"
			intervals [1451]:
				xmin = 611.6357
				xmax = 611.7957
				text = "know"
			intervals [1452]:
				xmin = 611.7957
				xmax = 612.0157
				text = "old"
			intervals [1453]:
				xmin = 612.0157
				xmax = 612.4157
				text = "school"
			intervals [1454]:
				xmin = 612.4157
				xmax = 612.9523
				text = ""
			intervals [1455]:
				xmin = 612.9523
				xmax = 613.1723
				text = "laid"
			intervals [1456]:
				xmin = 613.1723
				xmax = 613.4623
				text = "back"
			intervals [1457]:
				xmin = 613.4623
				xmax = 613.7423
				text = "music"
			intervals [1458]:
				xmin = 613.7423
				xmax = 616.5766
				text = ""
			intervals [1459]:
				xmin = 616.5766
				xmax = 616.7666
				text = "oh"
			intervals [1460]:
				xmin = 616.7666
				xmax = 617.1666
				text = "definitely"
			intervals [1461]:
				xmin = 617.1666
				xmax = 617.3466
				text = "go"
			intervals [1462]:
				xmin = 617.3466
				xmax = 617.5166
				text = "go"
			intervals [1463]:
				xmin = 617.5166
				xmax = 617.7671
				text = ""
			intervals [1464]:
				xmin = 617.7671
				xmax = 618.0371
				text = "yeah"
			intervals [1465]:
				xmin = 618.0371
				xmax = 618.6228
				text = ""
			intervals [1466]:
				xmin = 618.6228
				xmax = 618.8628
				text = "yeah"
			intervals [1467]:
				xmin = 618.8628
				xmax = 629.9373
				text = ""
			intervals [1468]:
				xmin = 629.9373
				xmax = 630.0573
				text = "it"
			intervals [1469]:
				xmin = 630.0573
				xmax = 630.1673
				text = "s"
			intervals [1470]:
				xmin = 630.1673
				xmax = 630.3273
				text = "go"
			intervals [1471]:
				xmin = 630.3273
				xmax = 630.5273
				text = "go"
			intervals [1472]:
				xmin = 630.5273
				xmax = 630.6173
				text = "it"
			intervals [1473]:
				xmin = 630.6173
				xmax = 630.6473
				text = "s"
			intervals [1474]:
				xmin = 630.6473
				xmax = 630.9173
				text = "just"
			intervals [1475]:
				xmin = 630.9173
				xmax = 630.9473
				text = "i"
			intervals [1476]:
				xmin = 630.9473
				xmax = 631.0773
				text = "don't"
			intervals [1477]:
				xmin = 631.0773
				xmax = 631.1773
				text = "know"
			intervals [1478]:
				xmin = 631.1773
				xmax = 631.3173
				text = "how"
			intervals [1479]:
				xmin = 631.3173
				xmax = 631.4173
				text = "to"
			intervals [1480]:
				xmin = 631.4173
				xmax = 631.9873
				text = "explain"
			intervals [1481]:
				xmin = 631.9873
				xmax = 632.0573
				text = "it"
			intervals [1482]:
				xmin = 632.0573
				xmax = 632.1273
				text = "s"
			intervals [1483]:
				xmin = 632.1273
				xmax = 632.3573
				text = "just"
			intervals [1484]:
				xmin = 632.3573
				xmax = 632.4473
				text = ""
			intervals [1485]:
				xmin = 632.4473
				xmax = 632.8873
				text = "different"
			intervals [1486]:
				xmin = 632.8873
				xmax = 633.8384
				text = ""
			intervals [1487]:
				xmin = 633.8384
				xmax = 633.9684
				text = "i"
			intervals [1488]:
				xmin = 633.9684
				xmax = 634.1784
				text = "used"
			intervals [1489]:
				xmin = 634.1784
				xmax = 634.2684
				text = "to"
			intervals [1490]:
				xmin = 634.2684
				xmax = 634.4784
				text = "listen"
			intervals [1491]:
				xmin = 634.4784
				xmax = 634.5484
				text = "to"
			intervals [1492]:
				xmin = 634.5484
				xmax = 634.7084
				text = "go"
			intervals [1493]:
				xmin = 634.7084
				xmax = 635.0184
				text = "go"
			intervals [1494]:
				xmin = 635.0184
				xmax = 635.9715
				text = ""
			intervals [1495]:
				xmin = 635.9715
				xmax = 636.3415
				text = "so"
			intervals [1496]:
				xmin = 636.3415
				xmax = 636.8515
				text = "much"
			intervals [1497]:
				xmin = 636.8515
				xmax = 637.1277
				text = ""
			intervals [1498]:
				xmin = 637.1277
				xmax = 637.4377
				text = "that"
			intervals [1499]:
				xmin = 637.4377
				xmax = 637.6177
				text = "i"
			intervals [1500]:
				xmin = 637.6177
				xmax = 638.0615
				text = ""
			intervals [1501]:
				xmin = 638.0615
				xmax = 638.2615
				text = "if"
			intervals [1502]:
				xmin = 638.2615
				xmax = 638.3115
				text = "i"
			intervals [1503]:
				xmin = 638.3115
				xmax = 638.5815
				text = "hear"
			intervals [1504]:
				xmin = 638.5815
				xmax = 638.6115
				text = "a"
			intervals [1505]:
				xmin = 638.6115
				xmax = 639.0815
				text = "regular"
			intervals [1506]:
				xmin = 639.0815
				xmax = 639.5915
				text = "song"
			intervals [1507]:
				xmin = 639.5915
				xmax = 639.6915
				text = "or"
			intervals [1508]:
				xmin = 639.6915
				xmax = 640.0015
				text = "something"
			intervals [1509]:
				xmin = 640.0015
				xmax = 640.0615
				text = "i"
			intervals [1510]:
				xmin = 640.0615
				xmax = 640.1915
				text = "used"
			intervals [1511]:
				xmin = 640.1915
				xmax = 640.2715
				text = "to"
			intervals [1512]:
				xmin = 640.2715
				xmax = 640.5015
				text = "hear"
			intervals [1513]:
				xmin = 640.5015
				xmax = 640.5715
				text = "it"
			intervals [1514]:
				xmin = 640.5715
				xmax = 640.7915
				text = "from"
			intervals [1515]:
				xmin = 640.7915
				xmax = 640.8815
				text = "the"
			intervals [1516]:
				xmin = 640.8815
				xmax = 641.1115
				text = "go"
			intervals [1517]:
				xmin = 641.1115
				xmax = 641.2215
				text = "go"
			intervals [1518]:
				xmin = 641.2215
				xmax = 641.3315
				text = "you"
			intervals [1519]:
				xmin = 641.3315
				xmax = 641.4515
				text = "know"
			intervals [1520]:
				xmin = 641.4515
				xmax = 641.5515
				text = "the"
			intervals [1521]:
				xmin = 641.5515
				xmax = 641.7215
				text = "go"
			intervals [1522]:
				xmin = 641.7215
				xmax = 641.8415
				text = "go"
			intervals [1523]:
				xmin = 641.8415
				xmax = 642.2315
				text = "version"
			intervals [1524]:
				xmin = 642.2315
				xmax = 642.6315
				text = "before"
			intervals [1525]:
				xmin = 642.6315
				xmax = 642.6615
				text = "i"
			intervals [1526]:
				xmin = 642.6615
				xmax = 643.0215
				text = "hear"
			intervals [1527]:
				xmin = 643.0215
				xmax = 643.7661
				text = ""
			intervals [1528]:
				xmin = 643.7661
				xmax = 643.8861
				text = "the"
			intervals [1529]:
				xmin = 643.8861
				xmax = 644.2361
				text = "actual"
			intervals [1530]:
				xmin = 644.2361
				xmax = 644.8861
				text = "artist"
			intervals [1531]:
				xmin = 644.8861
				xmax = 645.3759
				text = ""
			intervals [1532]:
				xmin = 645.3759
				xmax = 645.8259
				text = "who"
			intervals [1533]:
				xmin = 645.8259
				xmax = 646.7831
				text = ""
			intervals [1534]:
				xmin = 646.7831
				xmax = 647.2631
				text = "sung"
			intervals [1535]:
				xmin = 647.2631
				xmax = 647.3531
				text = "the"
			intervals [1536]:
				xmin = 647.3531
				xmax = 647.7131
				text = "song"
			intervals [1537]:
				xmin = 647.7131
				xmax = 647.7931
				text = "or"
			intervals [1538]:
				xmin = 647.7931
				xmax = 648.2431
				text = "whatever"
			intervals [1539]:
				xmin = 648.2431
				xmax = 648.2931
				text = ""
			intervals [1540]:
				xmin = 648.2931
				xmax = 648.4731
				text = "cause"
			intervals [1541]:
				xmin = 648.4731
				xmax = 648.6431
				text = "go"
			intervals [1542]:
				xmin = 648.6431
				xmax = 648.7831
				text = "go"
			intervals [1543]:
				xmin = 648.7831
				xmax = 648.8831
				text = "is"
			intervals [1544]:
				xmin = 648.8831
				xmax = 649.0931
				text = "just"
			intervals [1545]:
				xmin = 649.0931
				xmax = 649.2531
				text = "with"
			intervals [1546]:
				xmin = 649.2531
				xmax = 650.1931
				text = "congos"
			intervals [1547]:
				xmin = 650.1931
				xmax = 650.2531
				text = "it"
			intervals [1548]:
				xmin = 650.2531
				xmax = 650.4031
				text = "s"
			intervals [1549]:
				xmin = 650.4031
				xmax = 650.7831
				text = "just"
			intervals [1550]:
				xmin = 650.7831
				xmax = 651.5566
				text = ""
			intervals [1551]:
				xmin = 651.5566
				xmax = 652.0066
				text = "music"
			intervals [1552]:
				xmin = 652.0066
				xmax = 652.1666
				text = "that"
			intervals [1553]:
				xmin = 652.1666
				xmax = 652.4166
				text = "just"
			intervals [1554]:
				xmin = 652.4166
				xmax = 652.6866
				text = "gets"
			intervals [1555]:
				xmin = 652.6866
				xmax = 653.0566
				text = "you"
			intervals [1556]:
				xmin = 653.0566
				xmax = 653.9191
				text = ""
			intervals [1557]:
				xmin = 653.9191
				xmax = 654.0691
				text = "it"
			intervals [1558]:
				xmin = 654.0691
				xmax = 654.1291
				text = "s"
			intervals [1559]:
				xmin = 654.1291
				xmax = 654.6791
				text = "just"
			intervals [1560]:
				xmin = 654.6791
				xmax = 654.792
				text = ""
			intervals [1561]:
				xmin = 654.792
				xmax = 655.082
				text = "good"
			intervals [1562]:
				xmin = 655.082
				xmax = 655.542
				text = "music"
			intervals [1563]:
				xmin = 655.542
				xmax = 656.0832
				text = ""
			intervals [1564]:
				xmin = 656.0832
				xmax = 656.4932
				text = "that"
			intervals [1565]:
				xmin = 656.4932
				xmax = 657.1516
				text = ""
			intervals [1566]:
				xmin = 657.1516
				xmax = 657.2916
				text = "you"
			intervals [1567]:
				xmin = 657.2916
				xmax = 657.4816
				text = "know"
			intervals [1568]:
				xmin = 657.4816
				xmax = 657.6816
				text = "due"
			intervals [1569]:
				xmin = 657.6816
				xmax = 657.8516
				text = "to"
			intervals [1570]:
				xmin = 657.8516
				xmax = 658.0716
				text = "the"
			intervals [1571]:
				xmin = 658.0716
				xmax = 659.2403
				text = ""
			intervals [1572]:
				xmin = 659.2403
				xmax = 660.2203
				text = "violence"
			intervals [1573]:
				xmin = 660.2203
				xmax = 660.5852
				text = ""
			intervals [1574]:
				xmin = 660.5852
				xmax = 660.9152
				text = "never"
			intervals [1575]:
				xmin = 660.9152
				xmax = 661.3752
				text = "really"
			intervals [1576]:
				xmin = 661.3752
				xmax = 662.0949
				text = ""
			intervals [1577]:
				xmin = 662.0949
				xmax = 662.3849
				text = "got"
			intervals [1578]:
				xmin = 662.3849
				xmax = 662.6349
				text = "the"
			intervals [1579]:
				xmin = 662.6349
				xmax = 664.4917
				text = ""
			intervals [1580]:
				xmin = 664.4917
				xmax = 664.9117
				text = "props"
			intervals [1581]:
				xmin = 664.9117
				xmax = 665.0517
				text = "it"
			intervals [1582]:
				xmin = 665.0517
				xmax = 665.2973
				text = ""
			intervals [1583]:
				xmin = 665.2973
				xmax = 666.2173
				text = "deserves"
			intervals [1584]:
				xmin = 666.2173
				xmax = 668.0498
				text = ""
			intervals [1585]:
				xmin = 668.0498
				xmax = 668.1198
				text = "you"
			intervals [1586]:
				xmin = 668.1198
				xmax = 668.2398
				text = "know"
			intervals [1587]:
				xmin = 668.2398
				xmax = 668.3798
				text = "cause"
			intervals [1588]:
				xmin = 668.3798
				xmax = 668.4298
				text = "a"
			intervals [1589]:
				xmin = 668.4298
				xmax = 668.5998
				text = "lot"
			intervals [1590]:
				xmin = 668.5998
				xmax = 668.6598
				text = "of"
			intervals [1591]:
				xmin = 668.6598
				xmax = 669.0198
				text = "times"
			intervals [1592]:
				xmin = 669.0198
				xmax = 669.0998
				text = "you"
			intervals [1593]:
				xmin = 669.0998
				xmax = 669.1998
				text = "know"
			intervals [1594]:
				xmin = 669.1998
				xmax = 669.3398
				text = "you"
			intervals [1595]:
				xmin = 669.3398
				xmax = 669.5198
				text = "go"
			intervals [1596]:
				xmin = 669.5198
				xmax = 669.8998
				text = "all"
			intervals [1597]:
				xmin = 669.8998
				xmax = 670.0798
				text = "go"
			intervals [1598]:
				xmin = 670.0798
				xmax = 670.2798
				text = "to"
			intervals [1599]:
				xmin = 670.2798
				xmax = 670.3098
				text = "a"
			intervals [1600]:
				xmin = 670.3098
				xmax = 670.5198
				text = "go"
			intervals [1601]:
				xmin = 670.5198
				xmax = 670.7198
				text = "go"
			intervals [1602]:
				xmin = 670.7198
				xmax = 670.7998
				text = "and"
			intervals [1603]:
				xmin = 670.7998
				xmax = 671.0698
				text = "some"
			intervals [1604]:
				xmin = 671.0698
				xmax = 671.2698
				text = "go"
			intervals [1605]:
				xmin = 671.2698
				xmax = 671.4198
				text = "go"
			intervals [1606]:
				xmin = 671.4198
				xmax = 671.9798
				text = "bands"
			intervals [1607]:
				xmin = 671.9798
				xmax = 672.0998
				text = "are"
			intervals [1608]:
				xmin = 672.0998
				xmax = 672.9992
				text = ""
			intervals [1609]:
				xmin = 672.9992
				xmax = 673.2092
				text = "you"
			intervals [1610]:
				xmin = 673.2092
				xmax = 673.5792
				text = "know"
			intervals [1611]:
				xmin = 673.5792
				xmax = 674.3056
				text = ""
			intervals [1612]:
				xmin = 674.3056
				xmax = 674.7756
				text = "would"
			intervals [1613]:
				xmin = 674.7756
				xmax = 676.9836
				text = ""
			intervals [1614]:
				xmin = 676.9836
				xmax = 677.1436
				text = "you"
			intervals [1615]:
				xmin = 677.1436
				xmax = 677.2836
				text = "know"
			intervals [1616]:
				xmin = 677.2836
				xmax = 677.3836
				text = "the"
			intervals [1617]:
				xmin = 677.3836
				xmax = 678.0936
				text = "culture"
			intervals [1618]:
				xmin = 678.0936
				xmax = 678.1536
				text = "of"
			intervals [1619]:
				xmin = 678.1536
				xmax = 678.2136
				text = "it"
			intervals [1620]:
				xmin = 678.2136
				xmax = 678.3036
				text = "you"
			intervals [1621]:
				xmin = 678.3036
				xmax = 678.4736
				text = "know"
			intervals [1622]:
				xmin = 678.4736
				xmax = 678.5636
				text = "it"
			intervals [1623]:
				xmin = 678.5636
				xmax = 678.5936
				text = ""
			intervals [1624]:
				xmin = 678.5936
				xmax = 678.6736
				text = "ju-"
			intervals [1625]:
				xmin = 678.6736
				xmax = 678.7836
				text = ""
			intervals [1626]:
				xmin = 678.7836
				xmax = 678.9336
				text = "you"
			intervals [1627]:
				xmin = 678.9336
				xmax = 679.1136
				text = "know"
			intervals [1628]:
				xmin = 679.1136
				xmax = 679.5136
				text = "people"
			intervals [1629]:
				xmin = 679.5136
				xmax = 679.6436
				text = "you"
			intervals [1630]:
				xmin = 679.6436
				xmax = 679.8236
				text = "know"
			intervals [1631]:
				xmin = 679.8236
				xmax = 680.0136
				text = "your"
			intervals [1632]:
				xmin = 680.0136
				xmax = 680.8836
				text = "neighborhoods"
			intervals [1633]:
				xmin = 680.8836
				xmax = 680.9836
				text = "you"
			intervals [1634]:
				xmin = 680.9836
				xmax = 681.1936
				text = "know"
			intervals [1635]:
				xmin = 681.1936
				xmax = 681.2236
				text = ""
			intervals [1636]:
				xmin = 681.2236
				xmax = 681.5336
				text = "everybody"
			intervals [1637]:
				xmin = 681.5336
				xmax = 681.7336
				text = "wanna"
			intervals [1638]:
				xmin = 681.7336
				xmax = 681.8836
				text = "hear"
			intervals [1639]:
				xmin = 681.8836
				xmax = 682.0336
				text = "their"
			intervals [1640]:
				xmin = 682.0336
				xmax = 682.7036
				text = "names"
			intervals [1641]:
				xmin = 682.7036
				xmax = 683.1136
				text = "everybody"
			intervals [1642]:
				xmin = 683.1136
				xmax = 683.3536
				text = "wanna"
			intervals [1643]:
				xmin = 683.3536
				xmax = 685.1843
				text = ""
			intervals [1644]:
				xmin = 685.1843
				xmax = 685.3243
				text = "you"
			intervals [1645]:
				xmin = 685.3243
				xmax = 685.5143
				text = "know"
			intervals [1646]:
				xmin = 685.5143
				xmax = 685.5743
				text = "it"
			intervals [1647]:
				xmin = 685.5743
				xmax = 685.6243
				text = "s"
			intervals [1648]:
				xmin = 685.6243
				xmax = 685.6543
				text = "a"
			intervals [1649]:
				xmin = 685.6543
				xmax = 685.8143
				text = "lot"
			intervals [1650]:
				xmin = 685.8143
				xmax = 685.8843
				text = "of"
			intervals [1651]:
				xmin = 685.8843
				xmax = 686.3243
				text = "fights"
			intervals [1652]:
				xmin = 686.3243
				xmax = 686.8243
				text = "there"
			intervals [1653]:
				xmin = 686.8243
				xmax = 687.1894
				text = ""
			intervals [1654]:
				xmin = 687.1894
				xmax = 687.2394
				text = "a"
			intervals [1655]:
				xmin = 687.2394
				xmax = 687.3794
				text = "lot"
			intervals [1656]:
				xmin = 687.3794
				xmax = 687.4494
				text = "of"
			intervals [1657]:
				xmin = 687.4494
				xmax = 687.7194
				text = "gun"
			intervals [1658]:
				xmin = 687.7194
				xmax = 688.1794
				text = "violence"
			intervals [1659]:
				xmin = 688.1794
				xmax = 688.4294
				text = "there"
			intervals [1660]:
				xmin = 688.4294
				xmax = 689.3494
				text = "afterwards"
			intervals [1661]:
				xmin = 689.3494
				xmax = 689.6739
				text = ""
			intervals [1662]:
				xmin = 689.6739
				xmax = 689.8639
				text = "not"
			intervals [1663]:
				xmin = 689.8639
				xmax = 689.9739
				text = "at"
			intervals [1664]:
				xmin = 689.9739
				xmax = 690.3039
				text = "all"
			intervals [1665]:
				xmin = 690.3039
				xmax = 690.4639
				text = "of"
			intervals [1666]:
				xmin = 690.4639
				xmax = 690.6139
				text = "'em"
			intervals [1667]:
				xmin = 690.6139
				xmax = 690.7739
				text = "but"
			intervals [1668]:
				xmin = 690.7739
				xmax = 690.8039
				text = ""
			intervals [1669]:
				xmin = 690.8039
				xmax = 691.3239
				text = "just"
			intervals [1670]:
				xmin = 691.3239
				xmax = 693.4656
				text = ""
			intervals [1671]:
				xmin = 693.4656
				xmax = 693.5856
				text = "you"
			intervals [1672]:
				xmin = 693.5856
				xmax = 693.7656
				text = "know"
			intervals [1673]:
				xmin = 693.7656
				xmax = 693.9056
				text = "you"
			intervals [1674]:
				xmin = 693.9056
				xmax = 694.1856
				text = "can"
			intervals [1675]:
				xmin = 694.1856
				xmax = 696.2075
				text = ""
			intervals [1676]:
				xmin = 696.2075
				xmax = 696.5475
				text = "especially"
			intervals [1677]:
				xmin = 696.5475
				xmax = 696.6875
				text = "when"
			intervals [1678]:
				xmin = 696.6875
				xmax = 696.7575
				text = "you"
			intervals [1679]:
				xmin = 696.7575
				xmax = 696.9175
				text = "go"
			intervals [1680]:
				xmin = 696.9175
				xmax = 697.0375
				text = "to"
			intervals [1681]:
				xmin = 697.0375
				xmax = 697.2375
				text = "see"
			intervals [1682]:
				xmin = 697.2375
				xmax = 697.2675
				text = "a"
			intervals [1683]:
				xmin = 697.2675
				xmax = 697.6875
				text = "younger"
			intervals [1684]:
				xmin = 697.6875
				xmax = 697.8675
				text = "go"
			intervals [1685]:
				xmin = 697.8675
				xmax = 698.0275
				text = "go"
			intervals [1686]:
				xmin = 698.0275
				xmax = 698.4075
				text = "band"
			intervals [1687]:
				xmin = 698.4075
				xmax = 698.4875
				text = "or"
			intervals [1688]:
				xmin = 698.4875
				xmax = 698.7575
				text = "something"
			intervals [1689]:
				xmin = 698.7575
				xmax = 698.9375
				text = "like"
			intervals [1690]:
				xmin = 698.9375
				xmax = 699.2175
				text = "that"
			intervals [1691]:
				xmin = 699.2175
				xmax = 699.2775
				text = ""
			intervals [1692]:
				xmin = 699.2775
				xmax = 699.6475
				text = "you"
			intervals [1693]:
				xmin = 699.6475
				xmax = 699.9175
				text = "know"
			intervals [1694]:
				xmin = 699.9175
				xmax = 699.9475
				text = ""
			intervals [1695]:
				xmin = 699.9475
				xmax = 700.0475
				text = "it"
			intervals [1696]:
				xmin = 700.0475
				xmax = 700.1275
				text = "s"
			intervals [1697]:
				xmin = 700.1275
				xmax = 700.1675
				text = "a"
			intervals [1698]:
				xmin = 700.1675
				xmax = 700.3475
				text = "lot"
			intervals [1699]:
				xmin = 700.3475
				xmax = 700.4375
				text = "of"
			intervals [1700]:
				xmin = 700.4375
				xmax = 700.7175
				text = "younger"
			intervals [1701]:
				xmin = 700.7175
				xmax = 701.0075
				text = "people"
			intervals [1702]:
				xmin = 701.0075
				xmax = 701.2575
				text = "there"
			intervals [1703]:
				xmin = 701.2575
				xmax = 701.3575
				text = "it"
			intervals [1704]:
				xmin = 701.3575
				xmax = 701.5475
				text = "s"
			intervals [1705]:
				xmin = 701.5475
				xmax = 701.6975
				text = "just"
			intervals [1706]:
				xmin = 701.6975
				xmax = 702.2175
				text = "seemed"
			intervals [1707]:
				xmin = 702.2175
				xmax = 702.9957
				text = ""
			intervals [1708]:
				xmin = 702.9957
				xmax = 703.0957
				text = "to"
			intervals [1709]:
				xmin = 703.0957
				xmax = 703.2757
				text = "be"
			intervals [1710]:
				xmin = 703.2757
				xmax = 703.6857
				text = "trouble"
			intervals [1711]:
				xmin = 703.6857
				xmax = 703.8157
				text = "but"
			intervals [1712]:
				xmin = 703.8157
				xmax = 703.9057
				text = "as"
			intervals [1713]:
				xmin = 703.9057
				xmax = 704.0957
				text = "far"
			intervals [1714]:
				xmin = 704.0957
				xmax = 704.1757
				text = "as"
			intervals [1715]:
				xmin = 704.1757
				xmax = 704.2557
				text = "the"
			intervals [1716]:
				xmin = 704.2557
				xmax = 704.6757
				text = "music"
			intervals [1717]:
				xmin = 704.6757
				xmax = 705.2657
				text = "itself"
			intervals [1718]:
				xmin = 705.2657
				xmax = 705.5094
				text = ""
			intervals [1719]:
				xmin = 705.5094
				xmax = 705.5794
				text = "the"
			intervals [1720]:
				xmin = 705.5794
				xmax = 705.9794
				text = "music"
			intervals [1721]:
				xmin = 705.9794
				xmax = 706.4194
				text = "itself"
			intervals [1722]:
				xmin = 706.4194
				xmax = 706.5194
				text = "is"
			intervals [1723]:
				xmin = 706.5194
				xmax = 707.0094
				text = "amazing"
			intervals [1724]:
				xmin = 707.0094
				xmax = 719.3545
				text = ""
			intervals [1725]:
				xmin = 719.3545
				xmax = 719.5045
				text = "mm-"
			intervals [1726]:
				xmin = 719.5045
				xmax = 719.7545
				text = "well"
			intervals [1727]:
				xmin = 719.7545
				xmax = 719.9045
				text = "my"
			intervals [1728]:
				xmin = 719.9045
				xmax = 720.4845
				text = "most"
			intervals [1729]:
				xmin = 720.4845
				xmax = 721.4967
				text = ""
			intervals [1730]:
				xmin = 721.4967
				xmax = 721.6967
				text = "guess"
			intervals [1731]:
				xmin = 721.6967
				xmax = 721.7567
				text = "my"
			intervals [1732]:
				xmin = 721.7567
				xmax = 722.0467
				text = "most"
			intervals [1733]:
				xmin = 722.0467
				xmax = 722.7767
				text = "memorable"
			intervals [1734]:
				xmin = 722.7767
				xmax = 722.9267
				text = "was"
			intervals [1735]:
				xmin = 722.9267
				xmax = 723.0067
				text = "at"
			intervals [1736]:
				xmin = 723.0067
				xmax = 723.1067
				text = "the"
			intervals [1737]:
				xmin = 723.1067
				xmax = 723.6867
				text = "classic"
			intervals [1738]:
				xmin = 723.6867
				xmax = 725.1526
				text = ""
			intervals [1739]:
				xmin = 725.1526
				xmax = 725.2126
				text = "i"
			intervals [1740]:
				xmin = 725.2126
				xmax = 725.4626
				text = "had"
			intervals [1741]:
				xmin = 725.4626
				xmax = 725.6226
				text = "uh"
			intervals [1742]:
				xmin = 725.6226
				xmax = 726.3933
				text = ""
			intervals [1743]:
				xmin = 726.3933
				xmax = 726.4633
				text = "i"
			intervals [1744]:
				xmin = 726.4633
				xmax = 726.6533
				text = "had"
			intervals [1745]:
				xmin = 726.6533
				xmax = 726.8033
				text = "a"
			intervals [1746]:
				xmin = 726.8033
				xmax = 727.3433
				text = "limo"
			intervals [1747]:
				xmin = 727.3433
				xmax = 728.5998
				text = ""
			intervals [1748]:
				xmin = 728.5998
				xmax = 728.7098
				text = "then"
			intervals [1749]:
				xmin = 728.7098
				xmax = 728.8998
				text = "when"
			intervals [1750]:
				xmin = 728.8998
				xmax = 728.9998
				text = "we"
			intervals [1751]:
				xmin = 728.9998
				xmax = 729.2398
				text = "got"
			intervals [1752]:
				xmin = 729.2398
				xmax = 729.4398
				text = "out"
			intervals [1753]:
				xmin = 729.4398
				xmax = 729.5798
				text = "the"
			intervals [1754]:
				xmin = 729.5798
				xmax = 729.9098
				text = "um"
			intervals [1755]:
				xmin = 729.9098
				xmax = 730.4398
				text = "limo"
			intervals [1756]:
				xmin = 730.4398
				xmax = 731.7265
				text = ""
			intervals [1757]:
				xmin = 731.7265
				xmax = 731.8465
				text = "and"
			intervals [1758]:
				xmin = 731.8465
				xmax = 732.0365
				text = "went"
			intervals [1759]:
				xmin = 732.0365
				xmax = 732.2765
				text = "into"
			intervals [1760]:
				xmin = 732.2765
				xmax = 732.4665
				text = "the"
			intervals [1761]:
				xmin = 732.4665
				xmax = 733.0165
				text = "um"
			intervals [1762]:
				xmin = 733.0165
				xmax = 733.206
				text = ""
			intervals [1763]:
				xmin = 733.206
				xmax = 733.346
				text = "knew"
			intervals [1764]:
				xmin = 733.346
				xmax = 733.456
				text = "the"
			intervals [1765]:
				xmin = 733.456
				xmax = 734.036
				text = "owner"
			intervals [1766]:
				xmin = 734.036
				xmax = 734.128
				text = ""
			intervals [1767]:
				xmin = 734.128
				xmax = 734.308
				text = "you"
			intervals [1768]:
				xmin = 734.308
				xmax = 734.558
				text = "spent"
			intervals [1769]:
				xmin = 734.558
				xmax = 734.688
				text = "so"
			intervals [1770]:
				xmin = 734.688
				xmax = 734.928
				text = "much"
			intervals [1771]:
				xmin = 734.928
				xmax = 735.208
				text = "money"
			intervals [1772]:
				xmin = 735.208
				xmax = 735.388
				text = "there"
			intervals [1773]:
				xmin = 735.388
				xmax = 735.468
				text = "the"
			intervals [1774]:
				xmin = 735.468
				xmax = 735.828
				text = "owner"
			intervals [1775]:
				xmin = 735.828
				xmax = 735.898
				text = "he"
			intervals [1776]:
				xmin = 735.898
				xmax = 736.068
				text = "used"
			intervals [1777]:
				xmin = 736.068
				xmax = 736.218
				text = "to"
			intervals [1778]:
				xmin = 736.218
				xmax = 736.358
				text = ""
			intervals [1779]:
				xmin = 736.358
				xmax = 736.588
				text = "just"
			intervals [1780]:
				xmin = 736.588
				xmax = 736.748
				text = "let"
			intervals [1781]:
				xmin = 736.748
				xmax = 736.918
				text = "us"
			intervals [1782]:
				xmin = 736.918
				xmax = 737.028
				text = "in"
			intervals [1783]:
				xmin = 737.028
				xmax = 737.348
				text = "through"
			intervals [1784]:
				xmin = 737.348
				xmax = 738.5343
				text = ""
			intervals [1785]:
				xmin = 738.5343
				xmax = 738.7243
				text = "through"
			intervals [1786]:
				xmin = 738.7243
				xmax = 738.8343
				text = "the"
			intervals [1787]:
				xmin = 738.8343
				xmax = 739.0943
				text = "uh"
			intervals [1788]:
				xmin = 739.0943
				xmax = 739.1443
				text = ""
			intervals [1789]:
				xmin = 739.1443
				xmax = 739.4043
				text = "back"
			intervals [1790]:
				xmin = 739.4043
				xmax = 739.4543
				text = ""
			intervals [1791]:
				xmin = 739.4543
				xmax = 739.8443
				text = "door"
			intervals [1792]:
				xmin = 739.8443
				xmax = 741.6438
				text = ""
			intervals [1793]:
				xmin = 741.6438
				xmax = 742.0538
				text = "and"
			intervals [1794]:
				xmin = 742.0538
				xmax = 742.2368
				text = ""
			intervals [1795]:
				xmin = 742.2368
				xmax = 742.5468
				text = "soon"
			intervals [1796]:
				xmin = 742.5468
				xmax = 742.6668
				text = "as"
			intervals [1797]:
				xmin = 742.6668
				xmax = 742.7668
				text = "i"
			intervals [1798]:
				xmin = 742.7668
				xmax = 743.0968
				text = "walked"
			intervals [1799]:
				xmin = 743.0968
				xmax = 743.2668
				text = "in"
			intervals [1800]:
				xmin = 743.2668
				xmax = 743.6068
				text = "there"
			intervals [1801]:
				xmin = 743.6068
				xmax = 744.5198
				text = ""
			intervals [1802]:
				xmin = 744.5198
				xmax = 744.6198
				text = "they"
			intervals [1803]:
				xmin = 744.6198
				xmax = 744.7998
				text = "just"
			intervals [1804]:
				xmin = 744.7998
				xmax = 744.9798
				text = "got"
			intervals [1805]:
				xmin = 744.9798
				xmax = 745.1598
				text = "to"
			intervals [1806]:
				xmin = 745.1598
				xmax = 745.8136
				text = ""
			intervals [1807]:
				xmin = 745.8136
				xmax = 746.1036
				text = "putting"
			intervals [1808]:
				xmin = 746.1036
				xmax = 746.2036
				text = "me"
			intervals [1809]:
				xmin = 746.2036
				xmax = 746.3836
				text = "on"
			intervals [1810]:
				xmin = 746.3836
				xmax = 746.8736
				text = "display"
			intervals [1811]:
				xmin = 746.8736
				xmax = 746.9036
				text = ""
			intervals [1812]:
				xmin = 746.9036
				xmax = 747.0636
				text = "just"
			intervals [1813]:
				xmin = 747.0636
				xmax = 747.2236
				text = "got"
			intervals [1814]:
				xmin = 747.2236
				xmax = 747.3236
				text = "to"
			intervals [1815]:
				xmin = 747.3236
				xmax = 747.6336
				text = "saying"
			intervals [1816]:
				xmin = 747.6336
				xmax = 747.7436
				text = "my"
			intervals [1817]:
				xmin = 747.7436
				xmax = 748.2036
				text = "name"
			intervals [1818]:
				xmin = 748.2036
				xmax = 748.4036
				text = "seeming"
			intervals [1819]:
				xmin = 748.4036
				xmax = 748.5836
				text = "like"
			intervals [1820]:
				xmin = 748.5836
				xmax = 749.1136
				text = "everybody"
			intervals [1821]:
				xmin = 749.1136
				xmax = 749.2836
				text = "was"
			intervals [1822]:
				xmin = 749.2836
				xmax = 749.6736
				text = "clinging"
			intervals [1823]:
				xmin = 749.6736
				xmax = 749.8636
				text = "to"
			intervals [1824]:
				xmin = 749.8636
				xmax = 750.0036
				text = "me"
			intervals [1825]:
				xmin = 750.0036
				xmax = 751.3797
				text = ""
			intervals [1826]:
				xmin = 751.3797
				xmax = 751.5397
				text = "they"
			intervals [1827]:
				xmin = 751.5397
				xmax = 751.7497
				text = "just"
			intervals [1828]:
				xmin = 751.7497
				xmax = 752.0197
				text = "kept"
			intervals [1829]:
				xmin = 752.0197
				xmax = 752.2797
				text = "putting"
			intervals [1830]:
				xmin = 752.2797
				xmax = 752.3897
				text = "me"
			intervals [1831]:
				xmin = 752.3897
				xmax = 752.5497
				text = "on"
			intervals [1832]:
				xmin = 752.5497
				xmax = 753.0397
				text = "display"
			intervals [1833]:
				xmin = 753.0397
				xmax = 753.3597
				text = "showing"
			intervals [1834]:
				xmin = 753.3597
				xmax = 753.4697
				text = "me"
			intervals [1835]:
				xmin = 753.4697
				xmax = 753.5297
				text = "a"
			intervals [1836]:
				xmin = 753.5297
				xmax = 753.7297
				text = "lot"
			intervals [1837]:
				xmin = 753.7297
				xmax = 753.7897
				text = "of"
			intervals [1838]:
				xmin = 753.7897
				xmax = 754.1897
				text = "love"
			intervals [1839]:
				xmin = 754.1897
				xmax = 754.2697
				text = "and"
			intervals [1840]:
				xmin = 754.2697
				xmax = 754.3497
				text = "it"
			intervals [1841]:
				xmin = 754.3497
				xmax = 754.4897
				text = "was"
			intervals [1842]:
				xmin = 754.4897
				xmax = 754.8797
				text = "just"
			intervals [1843]:
				xmin = 754.8797
				xmax = 755.3475
				text = ""
			intervals [1844]:
				xmin = 755.3475
				xmax = 755.4575
				text = "it"
			intervals [1845]:
				xmin = 755.4575
				xmax = 755.6075
				text = "was"
			intervals [1846]:
				xmin = 755.6075
				xmax = 755.9375
				text = "fun"
			intervals [1847]:
				xmin = 755.9375
				xmax = 757.3742
				text = ""
			intervals [1848]:
				xmin = 757.3742
				xmax = 757.5542
				text = "felt"
			intervals [1849]:
				xmin = 757.5542
				xmax = 757.7942
				text = "like"
			intervals [1850]:
				xmin = 757.7942
				xmax = 757.9442
				text = "a"
			intervals [1851]:
				xmin = 757.9442
				xmax = 759.2136
				text = ""
			intervals [1852]:
				xmin = 759.2136
				xmax = 759.2736
				text = "a"
			intervals [1853]:
				xmin = 759.2736
				xmax = 759.497
				text = ""
			intervals [1854]:
				xmin = 759.497
				xmax = 760.337
				text = "superstar"
			intervals [1855]:
				xmin = 760.337
				xmax = 760.427
				text = "or"
			intervals [1856]:
				xmin = 760.427
				xmax = 760.697
				text = "something"
			intervals [1857]:
				xmin = 760.697
				xmax = 761.968
				text = ""
			intervals [1858]:
				xmin = 761.968
				xmax = 762.118
				text = "felt"
			intervals [1859]:
				xmin = 762.118
				xmax = 762.238
				text = "like"
			intervals [1860]:
				xmin = 762.238
				xmax = 762.338
				text = "i"
			intervals [1861]:
				xmin = 762.338
				xmax = 762.488
				text = "was"
			intervals [1862]:
				xmin = 762.488
				xmax = 763.078
				text = "famous"
			intervals [1863]:
				xmin = 763.078
				xmax = 765.7099
				text = ""
			intervals [1864]:
				xmin = 765.7099
				xmax = 765.7899
				text = "mm"
			intervals [1865]:
				xmin = 765.7899
				xmax = 766.1599
				text = "yeah"
			intervals [1866]:
				xmin = 766.1599
				xmax = 768.7415
				text = ""
			intervals [1867]:
				xmin = 768.7415
				xmax = 769.0115
				text = "yeah"
			intervals [1868]:
				xmin = 769.0115
				xmax = 769.1315
				text = "i"
			intervals [1869]:
				xmin = 769.1315
				xmax = 769.1615
				text = ""
			intervals [1870]:
				xmin = 769.1615
				xmax = 769.6715
				text = "dance"
			intervals [1871]:
				xmin = 769.6715
				xmax = 769.9515
				text = "after"
			intervals [1872]:
				xmin = 769.9515
				xmax = 770.2376
				text = ""
			intervals [1873]:
				xmin = 770.2376
				xmax = 770.3576
				text = "you"
			intervals [1874]:
				xmin = 770.3576
				xmax = 770.5076
				text = "know"
			intervals [1875]:
				xmin = 770.5076
				xmax = 770.9076
				text = "especially"
			intervals [1876]:
				xmin = 770.9076
				xmax = 771.1076
				text = "after"
			intervals [1877]:
				xmin = 771.1076
				xmax = 771.1376
				text = "i"
			intervals [1878]:
				xmin = 771.1376
				xmax = 771.2876
				text = "get"
			intervals [1879]:
				xmin = 771.2876
				xmax = 771.4976
				text = "enough"
			intervals [1880]:
				xmin = 771.4976
				xmax = 771.8576
				text = "drinks"
			intervals [1881]:
				xmin = 771.8576
				xmax = 772.0076
				text = "in"
			intervals [1882]:
				xmin = 772.0076
				xmax = 772.0876
				text = "me"
			intervals [1883]:
				xmin = 772.0876
				xmax = 772.2276
				text = "i"
			intervals [1884]:
				xmin = 772.2276
				xmax = 772.2576
				text = ""
			intervals [1885]:
				xmin = 772.2576
				xmax = 772.2876
				text = "<unk>"
			intervals [1886]:
				xmin = 772.2876
				xmax = 772.4576
				text = "do"
			intervals [1887]:
				xmin = 772.4576
				xmax = 772.8976
				text = "anything"
			intervals [1888]:
				xmin = 772.8976
				xmax = 773.1176
				text = "yeah"
			intervals [1889]:
				xmin = 773.1176
				xmax = 773.1776
				text = "it"
			intervals [1890]:
				xmin = 773.1776
				xmax = 773.2376
				text = "s"
			intervals [1891]:
				xmin = 773.2376
				xmax = 773.6976
				text = "whatever"
			intervals [1892]:
				xmin = 773.6976
				xmax = 774.0076
				text = "i"
			intervals [1893]:
				xmin = 774.0076
				xmax = 775.1788
				text = ""
			intervals [1894]:
				xmin = 775.1788
				xmax = 775.2888
				text = "i"
			intervals [1895]:
				xmin = 775.2888
				xmax = 775.4888
				text = "got"
			intervals [1896]:
				xmin = 775.4888
				xmax = 775.6088
				text = "on"
			intervals [1897]:
				xmin = 775.6088
				xmax = 775.6688
				text = "the"
			intervals [1898]:
				xmin = 775.6688
				xmax = 776.0288
				text = "dance"
			intervals [1899]:
				xmin = 776.0288
				xmax = 776.3288
				text = "floor"
			intervals [1900]:
				xmin = 776.3288
				xmax = 776.3788
				text = "i"
			intervals [1901]:
				xmin = 776.3788
				xmax = 776.6188
				text = "mean"
			intervals [1902]:
				xmin = 776.6188
				xmax = 776.7788
				text = "i"
			intervals [1903]:
				xmin = 776.7788
				xmax = 777.1188
				text = "start"
			intervals [1904]:
				xmin = 777.1188
				xmax = 777.2317
				text = ""
			intervals [1905]:
				xmin = 777.2317
				xmax = 777.4217
				text = "you"
			intervals [1906]:
				xmin = 777.4217
				xmax = 777.6217
				text = "know"
			intervals [1907]:
				xmin = 777.6217
				xmax = 778.4996
				text = ""
			intervals [1908]:
				xmin = 778.4996
				xmax = 778.9096
				text = "start"
			intervals [1909]:
				xmin = 778.9096
				xmax = 779.0896
				text = ""
			intervals [1910]:
				xmin = 779.0896
				xmax = 779.6096
				text = "dancing"
			intervals [1911]:
				xmin = 779.6096
				xmax = 779.7096
				text = "and"
			intervals [1912]:
				xmin = 779.7096
				xmax = 780.0096
				text = "doing"
			intervals [1913]:
				xmin = 780.0096
				xmax = 780.1396
				text = "what"
			intervals [1914]:
				xmin = 780.1396
				xmax = 780.1996
				text = "i"
			intervals [1915]:
				xmin = 780.1996
				xmax = 780.4896
				text = "do"
			intervals [1916]:
				xmin = 780.4896
				xmax = 780.5196
				text = ""
			intervals [1917]:
				xmin = 780.5196
				xmax = 780.7096
				text = "getting"
			intervals [1918]:
				xmin = 780.7096
				xmax = 780.9996
				text = "hype"
			intervals [1919]:
				xmin = 780.9996
				xmax = 786.1398
				text = ""
			intervals [1920]:
				xmin = 786.1398
				xmax = 786.5198
				text = "yes"
			intervals [1921]:
				xmin = 786.5198
				xmax = 789.7158
				text = ""
			intervals [1922]:
				xmin = 789.7158
				xmax = 789.9958
				text = "well"
			intervals [1923]:
				xmin = 789.9958
				xmax = 790.4358
				text = "cranking"
			intervals [1924]:
				xmin = 790.4358
				xmax = 790.6258
				text = "can"
			intervals [1925]:
				xmin = 790.6258
				xmax = 791.0058
				text = "go"
			intervals [1926]:
				xmin = 791.0058
				xmax = 793.0085
				text = ""
			intervals [1927]:
				xmin = 793.0085
				xmax = 793.1785
				text = "it"
			intervals [1928]:
				xmin = 793.1785
				xmax = 793.2885
				text = "s"
			intervals [1929]:
				xmin = 793.2885
				xmax = 793.4485
				text = ""
			intervals [1930]:
				xmin = 793.4485
				xmax = 793.8085
				text = "different"
			intervals [1931]:
				xmin = 793.8085
				xmax = 793.9385
				text = "for"
			intervals [1932]:
				xmin = 793.9385
				xmax = 794.2885
				text = "different"
			intervals [1933]:
				xmin = 794.2885
				xmax = 794.6585
				text = "people"
			intervals [1934]:
				xmin = 794.6585
				xmax = 795.0309
				text = ""
			intervals [1935]:
				xmin = 795.0309
				xmax = 795.2009
				text = "like"
			intervals [1936]:
				xmin = 795.2009
				xmax = 795.3509
				text = "me"
			intervals [1937]:
				xmin = 795.3509
				xmax = 795.4809
				text = "i"
			intervals [1938]:
				xmin = 795.4809
				xmax = 795.6709
				text = "like"
			intervals [1939]:
				xmin = 795.6709
				xmax = 795.7409
				text = "the"
			intervals [1940]:
				xmin = 795.7409
				xmax = 796.6509
				text = "congos"
			intervals [1941]:
				xmin = 796.6509
				xmax = 796.8614
				text = ""
			intervals [1942]:
				xmin = 796.8614
				xmax = 797.0014
				text = "and"
			intervals [1943]:
				xmin = 797.0014
				xmax = 797.0714
				text = "i"
			intervals [1944]:
				xmin = 797.0714
				xmax = 797.3314
				text = "know"
			intervals [1945]:
				xmin = 797.3314
				xmax = 797.6914
				text = "when"
			intervals [1946]:
				xmin = 797.6914
				xmax = 797.7214
				text = ""
			intervals [1947]:
				xmin = 797.7214
				xmax = 797.8314
				text = "i"
			intervals [1948]:
				xmin = 797.8314
				xmax = 797.9814
				text = "st-"
			intervals [1949]:
				xmin = 797.9814
				xmax = 798.1714
				text = "when"
			intervals [1950]:
				xmin = 798.1714
				xmax = 798.2114
				text = "i"
			intervals [1951]:
				xmin = 798.2114
				xmax = 798.3714
				text = "hear"
			intervals [1952]:
				xmin = 798.3714
				xmax = 798.4514
				text = "the"
			intervals [1953]:
				xmin = 798.4514
				xmax = 799.1314
				text = "congos"
			intervals [1954]:
				xmin = 799.1314
				xmax = 799.1914
				text = "in"
			intervals [1955]:
				xmin = 799.1914
				xmax = 799.3614
				text = "my"
			intervals [1956]:
				xmin = 799.3614
				xmax = 799.7114
				text = "head"
			intervals [1957]:
				xmin = 799.7114
				xmax = 800.4196
				text = ""
			intervals [1958]:
				xmin = 800.4196
				xmax = 800.6296
				text = "you"
			intervals [1959]:
				xmin = 800.6296
				xmax = 800.9696
				text = "know"
			intervals [1960]:
				xmin = 800.9696
				xmax = 801.7873
				text = ""
			intervals [1961]:
				xmin = 801.7873
				xmax = 801.9273
				text = "i"
			intervals [1962]:
				xmin = 801.9273
				xmax = 802.0373
				text = "can"
			intervals [1963]:
				xmin = 802.0373
				xmax = 802.1773
				text = "just"
			intervals [1964]:
				xmin = 802.1773
				xmax = 802.3473
				text = "hear"
			intervals [1965]:
				xmin = 802.3473
				xmax = 802.5573
				text = "just"
			intervals [1966]:
				xmin = 802.5573
				xmax = 802.6373
				text = "the"
			intervals [1967]:
				xmin = 802.6373
				xmax = 803.2873
				text = "congos"
			intervals [1968]:
				xmin = 803.2873
				xmax = 803.4473
				text = "or"
			intervals [1969]:
				xmin = 803.4473
				xmax = 803.7273
				text = "the"
			intervals [1970]:
				xmin = 803.7273
				xmax = 804.3336
				text = ""
			intervals [1971]:
				xmin = 804.3336
				xmax = 804.6536
				text = "nobody"
			intervals [1972]:
				xmin = 804.6536
				xmax = 804.8536
				text = "else"
			intervals [1973]:
				xmin = 804.8536
				xmax = 805.1336
				text = "saying"
			intervals [1974]:
				xmin = 805.1336
				xmax = 805.5336
				text = "anything"
			intervals [1975]:
				xmin = 805.5336
				xmax = 805.5936
				text = "and"
			intervals [1976]:
				xmin = 805.5936
				xmax = 805.6636
				text = "the"
			intervals [1977]:
				xmin = 805.6636
				xmax = 806.2336
				text = "congos"
			intervals [1978]:
				xmin = 806.2336
				xmax = 806.3536
				text = "it"
			intervals [1979]:
				xmin = 806.3536
				xmax = 806.4636
				text = "s"
			intervals [1980]:
				xmin = 806.4636
				xmax = 806.5536
				text = "ju-"
			intervals [1981]:
				xmin = 806.5536
				xmax = 806.8836
				text = "and"
			intervals [1982]:
				xmin = 806.8836
				xmax = 807.0136
				text = "they"
			intervals [1983]:
				xmin = 807.0136
				xmax = 807.3136
				text = "just"
			intervals [1984]:
				xmin = 807.3136
				xmax = 807.7436
				text = "cranking"
			intervals [1985]:
				xmin = 807.7436
				xmax = 807.8536
				text = "at"
			intervals [1986]:
				xmin = 807.8536
				xmax = 807.9636
				text = "the"
			intervals [1987]:
				xmin = 807.9636
				xmax = 808.3436
				text = "time"
			intervals [1988]:
				xmin = 808.3436
				xmax = 808.5236
				text = ""
			intervals [1989]:
				xmin = 808.5236
				xmax = 808.6436
				text = "you"
			intervals [1990]:
				xmin = 808.6436
				xmax = 808.8836
				text = "know"
			intervals [1991]:
				xmin = 808.8836
				xmax = 809.5256
				text = ""
			intervals [1992]:
				xmin = 809.5256
				xmax = 809.9056
				text = "cranking"
			intervals [1993]:
				xmin = 809.9056
				xmax = 810.0156
				text = "for"
			intervals [1994]:
				xmin = 810.0156
				xmax = 810.4756
				text = "somebody"
			intervals [1995]:
				xmin = 810.4756
				xmax = 810.6556
				text = "else"
			intervals [1996]:
				xmin = 810.6556
				xmax = 810.7656
				text = "could"
			intervals [1997]:
				xmin = 810.7656
				xmax = 810.9056
				text = "be"
			intervals [1998]:
				xmin = 810.9056
				xmax = 810.9956
				text = "the"
			intervals [1999]:
				xmin = 810.9956
				xmax = 811.2456
				text = "roll"
			intervals [2000]:
				xmin = 811.2456
				xmax = 811.3156
				text = "of"
			intervals [2001]:
				xmin = 811.3156
				xmax = 811.8456
				text = "toms"
			intervals [2002]:
				xmin = 811.8456
				xmax = 813.8122
				text = ""
			intervals [2003]:
				xmin = 813.8122
				xmax = 813.9722
				text = "or"
			intervals [2004]:
				xmin = 813.9722
				xmax = 814.5022
				text = "someone"
			intervals [2005]:
				xmin = 814.5022
				xmax = 814.5322
				text = ""
			intervals [2006]:
				xmin = 814.5322
				xmax = 815.1322
				text = "singing"
			intervals [2007]:
				xmin = 815.1322
				xmax = 815.3022
				text = ""
			intervals [2008]:
				xmin = 815.3022
				xmax = 815.6422
				text = "you"
			intervals [2009]:
				xmin = 815.6422
				xmax = 815.7822
				text = "can"
			intervals [2010]:
				xmin = 815.7822
				xmax = 815.9822
				text = "use"
			intervals [2011]:
				xmin = 815.9822
				xmax = 816.5722
				text = "cranking"
			intervals [2012]:
				xmin = 816.5722
				xmax = 816.6122
				text = ""
			intervals [2013]:
				xmin = 816.6122
				xmax = 817.0722
				text = "to"
			intervals [2014]:
				xmin = 817.0722
				xmax = 818.2444
				text = ""
			intervals [2015]:
				xmin = 818.2444
				xmax = 818.2744
				text = "i"
			intervals [2016]:
				xmin = 818.2744
				xmax = 818.3044
				text = ""
			intervals [2017]:
				xmin = 818.3044
				xmax = 818.5644
				text = "mean"
			intervals [2018]:
				xmin = 818.5644
				xmax = 818.7544
				text = "that"
			intervals [2019]:
				xmin = 818.7544
				xmax = 819.0344
				text = "word"
			intervals [2020]:
				xmin = 819.0344
				xmax = 819.1444
				text = "can"
			intervals [2021]:
				xmin = 819.1444
				xmax = 819.6644
				text = "translate"
			intervals [2022]:
				xmin = 819.6644
				xmax = 819.8944
				text = "to"
			intervals [2023]:
				xmin = 819.8944
				xmax = 819.9244
				text = ""
			intervals [2024]:
				xmin = 819.9244
				xmax = 820.5344
				text = "anything"
			intervals [2025]:
				xmin = 820.5344
				xmax = 820.7749
				text = ""
			intervals [2026]:
				xmin = 820.7749
				xmax = 820.9549
				text = "you"
			intervals [2027]:
				xmin = 820.9549
				xmax = 821.0349
				text = "know"
			intervals [2028]:
				xmin = 821.0349
				xmax = 821.3949
				text = "somebody"
			intervals [2029]:
				xmin = 821.3949
				xmax = 821.5749
				text = "may"
			intervals [2030]:
				xmin = 821.5749
				xmax = 821.9449
				text = "think"
			intervals [2031]:
				xmin = 821.9449
				xmax = 822.5249
				text = "um"
			intervals [2032]:
				xmin = 822.5249
				xmax = 823.884
				text = ""
			intervals [2033]:
				xmin = 823.884
				xmax = 824.204
				text = "um"
			intervals [2034]:
				xmin = 824.204
				xmax = 824.234
				text = ""
			intervals [2035]:
				xmin = 824.234
				xmax = 824.604
				text = "miley"
			intervals [2036]:
				xmin = 824.604
				xmax = 825.124
				text = "cyrus"
			intervals [2037]:
				xmin = 825.124
				xmax = 825.204
				text = "is"
			intervals [2038]:
				xmin = 825.204
				xmax = 825.244
				text = ""
			intervals [2039]:
				xmin = 825.244
				xmax = 825.674
				text = "cranking"
			intervals [2040]:
				xmin = 825.674
				xmax = 826.4817
				text = ""
			intervals [2041]:
				xmin = 826.4817
				xmax = 826.6217
				text = "you"
			intervals [2042]:
				xmin = 826.6217
				xmax = 827.0017
				text = "know"
			intervals [2043]:
				xmin = 827.0017
				xmax = 827.4117
				text = "um"
			intervals [2044]:
				xmin = 827.4117
				xmax = 829.1926
				text = ""
			intervals [2045]:
				xmin = 829.1926
				xmax = 829.3426
				text = "you"
			intervals [2046]:
				xmin = 829.3426
				xmax = 829.6526
				text = "know"
			intervals [2047]:
				xmin = 829.6526
				xmax = 832.4281
				text = ""
			intervals [2048]:
				xmin = 832.4281
				xmax = 832.8481
				text = "yeah"
			intervals [2049]:
				xmin = 832.8481
				xmax = 832.9911
				text = ""
			intervals [2050]:
				xmin = 832.9911
				xmax = 833.2011
				text = "luther"
			intervals [2051]:
				xmin = 833.2011
				xmax = 833.2311
				text = ""
			intervals [2052]:
				xmin = 833.2311
				xmax = 833.7711
				text = "vandross"
			intervals [2053]:
				xmin = 833.7711
				xmax = 833.9211
				text = ""
			intervals [2054]:
				xmin = 833.9211
				xmax = 834.7011
				text = "cranks"
			intervals [2055]:
				xmin = 834.7011
				xmax = 835.8726
				text = ""
			intervals [2056]:
				xmin = 835.8726
				xmax = 836.4526
				text = "whitney"
			intervals [2057]:
				xmin = 836.4526
				xmax = 836.8126
				text = "houston"
			intervals [2058]:
				xmin = 836.8126
				xmax = 836.8526
				text = ""
			intervals [2059]:
				xmin = 836.8526
				xmax = 837.7326
				text = "cranks"
			intervals [2060]:
				xmin = 837.7326
				xmax = 839.4248
				text = ""
			intervals [2061]:
				xmin = 839.4248
				xmax = 839.8048
				text = "anita"
			intervals [2062]:
				xmin = 839.8048
				xmax = 840.2448
				text = "baker"
			intervals [2063]:
				xmin = 840.2448
				xmax = 840.3348
				text = ""
			intervals [2064]:
				xmin = 840.3348
				xmax = 841.1648
				text = "cranks"
			intervals [2065]:
				xmin = 841.1648
				xmax = 841.1948
				text = ""
			intervals [2066]:
				xmin = 841.1948
				xmax = 841.8648
				text = "sade"
			intervals [2067]:
				xmin = 841.8648
				xmax = 842.1589
				text = ""
			intervals [2068]:
				xmin = 842.1589
				xmax = 842.8489
				text = "cranks"
			intervals [2069]:
				xmin = 842.8489
				xmax = 843.3079
				text = ""
			intervals [2070]:
				xmin = 843.3079
				xmax = 843.9179
				text = "um"
			intervals [2071]:
				xmin = 843.9179
				xmax = 846.0317
				text = ""
			intervals [2072]:
				xmin = 846.0317
				xmax = 846.1817
				text = "i"
			intervals [2073]:
				xmin = 846.1817
				xmax = 846.2717
				text = "could"
			intervals [2074]:
				xmin = 846.2717
				xmax = 846.6117
				text = "go"
			intervals [2075]:
				xmin = 846.6117
				xmax = 846.6817
				text = "on"
			intervals [2076]:
				xmin = 846.6817
				xmax = 846.7417
				text = "and"
			intervals [2077]:
				xmin = 846.7417
				xmax = 846.9517
				text = "on"
			intervals [2078]:
				xmin = 846.9517
				xmax = 847.0517
				text = "with"
			intervals [2079]:
				xmin = 847.0517
				xmax = 847.2717
				text = "that"
			intervals [2080]:
				xmin = 847.2717
				xmax = 847.4617
				text = "one"
			intervals [2081]:
				xmin = 847.4617
				xmax = 847.4917
				text = ""
			intervals [2082]:
				xmin = 847.4917
				xmax = 847.6817
				text = "but"
			intervals [2083]:
				xmin = 847.6817
				xmax = 857.7337
				text = ""
			intervals [2084]:
				xmin = 857.7337
				xmax = 857.8737
				text = "the"
			intervals [2085]:
				xmin = 857.8737
				xmax = 858.1537
				text = "old"
			intervals [2086]:
				xmin = 858.1537
				xmax = 858.5837
				text = "mariah"
			intervals [2087]:
				xmin = 858.5837
				xmax = 859.0037
				text = "carey"
			intervals [2088]:
				xmin = 859.0037
				xmax = 859.0637
				text = ""
			intervals [2089]:
				xmin = 859.0637
				xmax = 860.0337
				text = "cranks"
			intervals [2090]:
				xmin = 860.0337
				xmax = 860.1237
				text = "oh"
			intervals [2091]:
				xmin = 860.1237
				xmax = 860.2937
				text = "my"
			intervals [2092]:
				xmin = 860.2937
				xmax = 860.6337
				text = "god"
			intervals [2093]:
				xmin = 860.6337
				xmax = 860.8537
				text = "she"
			intervals [2094]:
				xmin = 860.8537
				xmax = 860.9637
				text = "could"
			intervals [2095]:
				xmin = 860.9637
				xmax = 861.1237
				text = "just"
			intervals [2096]:
				xmin = 861.1237
				xmax = 861.5137
				text = "sing"
			intervals [2097]:
				xmin = 861.5137
				xmax = 862.3794
				text = ""
			intervals [2098]:
				xmin = 862.3794
				xmax = 862.5494
				text = "it"
			intervals [2099]:
				xmin = 862.5494
				xmax = 862.5894
				text = "s"
			intervals [2100]:
				xmin = 862.5894
				xmax = 862.8194
				text = "something"
			intervals [2101]:
				xmin = 862.8194
				xmax = 863.1594
				text = "about"
			intervals [2102]:
				xmin = 863.1594
				xmax = 863.5294
				text = "especially"
			intervals [2103]:
				xmin = 863.5294
				xmax = 863.7994
				text = "them"
			intervals [2104]:
				xmin = 863.7994
				xmax = 864.0594
				text = "them"
			intervals [2105]:
				xmin = 864.0594
				xmax = 865.0394
				text = "four"
			intervals [2106]:
				xmin = 865.0394
				xmax = 865.2094
				text = "them"
			intervals [2107]:
				xmin = 865.2094
				xmax = 865.5394
				text = "three"
			intervals [2108]:
				xmin = 865.5394
				xmax = 867.2209
				text = ""
			intervals [2109]:
				xmin = 867.2209
				xmax = 867.5109
				text = "whitney"
			intervals [2110]:
				xmin = 867.5109
				xmax = 867.8609
				text = "houston"
			intervals [2111]:
				xmin = 867.8609
				xmax = 868.2909
				text = "mariah"
			intervals [2112]:
				xmin = 868.2909
				xmax = 868.8109
				text = "carey"
			intervals [2113]:
				xmin = 868.8109
				xmax = 869.8559
				text = ""
			intervals [2114]:
				xmin = 869.8559
				xmax = 869.9959
				text = "and"
			intervals [2115]:
				xmin = 869.9959
				xmax = 870.1959
				text = "luther"
			intervals [2116]:
				xmin = 870.1959
				xmax = 871.1159
				text = "vandross"
			intervals [2117]:
				xmin = 871.1159
				xmax = 871.9254
				text = ""
			intervals [2118]:
				xmin = 871.9254
				xmax = 872.2154
				text = "something"
			intervals [2119]:
				xmin = 872.2154
				xmax = 872.4554
				text = "about"
			intervals [2120]:
				xmin = 872.4554
				xmax = 872.6754
				text = "them"
			intervals [2121]:
				xmin = 872.6754
				xmax = 873.1654
				text = "live"
			intervals [2122]:
				xmin = 873.1654
				xmax = 873.1954
				text = ""
			intervals [2123]:
				xmin = 873.1954
				xmax = 873.5154
				text = "that"
			intervals [2124]:
				xmin = 873.5154
				xmax = 875.4078
				text = ""
			intervals [2125]:
				xmin = 875.4078
				xmax = 875.6078
				text = "can't"
			intervals [2126]:
				xmin = 875.6078
				xmax = 875.7878
				text = "too"
			intervals [2127]:
				xmin = 875.7878
				xmax = 876.0178
				text = "many"
			intervals [2128]:
				xmin = 876.0178
				xmax = 876.5178
				text = "people"
			intervals [2129]:
				xmin = 876.5178
				xmax = 877.0556
				text = ""
			intervals [2130]:
				xmin = 877.0556
				xmax = 877.5756
				text = "compete"
			intervals [2131]:
				xmin = 877.5756
				xmax = 877.6056
				text = ""
			intervals [2132]:
				xmin = 877.6056
				xmax = 877.8756
				text = "with"
			intervals [2133]:
				xmin = 877.8756
				xmax = 878.5168
				text = ""
			intervals [2134]:
				xmin = 878.5168
				xmax = 878.7068
				text = "cause"
			intervals [2135]:
				xmin = 878.7068
				xmax = 878.9068
				text = "they"
			intervals [2136]:
				xmin = 878.9068
				xmax = 879.2468
				text = "was"
			intervals [2137]:
				xmin = 879.2468
				xmax = 879.5868
				text = "even"
			intervals [2138]:
				xmin = 879.5868
				xmax = 879.6468
				text = ""
			intervals [2139]:
				xmin = 879.6468
				xmax = 880.1168
				text = "better"
			intervals [2140]:
				xmin = 880.1168
				xmax = 880.2068
				text = "i"
			intervals [2141]:
				xmin = 880.2068
				xmax = 880.2368
				text = ""
			intervals [2142]:
				xmin = 880.2368
				xmax = 880.5068
				text = "mean"
			intervals [2143]:
				xmin = 880.5068
				xmax = 880.8768
				text = "everybody"
			intervals [2144]:
				xmin = 880.8768
				xmax = 880.9868
				text = "can"
			intervals [2145]:
				xmin = 880.9868
				xmax = 881.5968
				text = "record"
			intervals [2146]:
				xmin = 881.5968
				xmax = 881.6768
				text = "and"
			intervals [2147]:
				xmin = 881.6768
				xmax = 881.8168
				text = "get"
			intervals [2148]:
				xmin = 881.8168
				xmax = 882.3668
				text = "everything"
			intervals [2149]:
				xmin = 882.3668
				xmax = 883.3513
				text = ""
			intervals [2150]:
				xmin = 883.3513
				xmax = 883.7813
				text = "washed"
			intervals [2151]:
				xmin = 883.7813
				xmax = 884.1513
				text = "out"
			intervals [2152]:
				xmin = 884.1513
				xmax = 884.1813
				text = ""
			intervals [2153]:
				xmin = 884.1813
				xmax = 884.3613
				text = "and"
			intervals [2154]:
				xmin = 884.3613
				xmax = 884.3913
				text = ""
			intervals [2155]:
				xmin = 884.3913
				xmax = 884.5113
				text = "get"
			intervals [2156]:
				xmin = 884.5113
				xmax = 884.5413
				text = ""
			intervals [2157]:
				xmin = 884.5413
				xmax = 884.7813
				text = "some"
			intervals [2158]:
				xmin = 884.7813
				xmax = 884.8113
				text = ""
			intervals [2159]:
				xmin = 884.8113
				xmax = 884.9413
				text = "you"
			intervals [2160]:
				xmin = 884.9413
				xmax = 885.1513
				text = "know"
			intervals [2161]:
				xmin = 885.1513
				xmax = 885.3513
				text = "some"
			intervals [2162]:
				xmin = 885.3513
				xmax = 885.5713
				text = "help"
			intervals [2163]:
				xmin = 885.5713
				xmax = 885.6813
				text = "with"
			intervals [2164]:
				xmin = 885.6813
				xmax = 885.7713
				text = "the"
			intervals [2165]:
				xmin = 885.7713
				xmax = 886.5213
				text = "technology"
			intervals [2166]:
				xmin = 886.5213
				xmax = 886.5913
				text = "and"
			intervals [2167]:
				xmin = 886.5913
				xmax = 886.7713
				text = "make"
			intervals [2168]:
				xmin = 886.7713
				xmax = 886.8313
				text = "it"
			intervals [2169]:
				xmin = 886.8313
				xmax = 887.0513
				text = "sound"
			intervals [2170]:
				xmin = 887.0513
				xmax = 887.0913
				text = "a"
			intervals [2171]:
				xmin = 887.0913
				xmax = 887.2613
				text = "little"
			intervals [2172]:
				xmin = 887.2613
				xmax = 887.6213
				text = "better"
			intervals [2173]:
				xmin = 887.6213
				xmax = 887.8713
				text = "but"
			intervals [2174]:
				xmin = 887.8713
				xmax = 888.796
				text = ""
			intervals [2175]:
				xmin = 888.796
				xmax = 889.036
				text = "some"
			intervals [2176]:
				xmin = 889.036
				xmax = 889.496
				text = "reason"
			intervals [2177]:
				xmin = 889.496
				xmax = 889.726
				text = "them"
			intervals [2178]:
				xmin = 889.726
				xmax = 890.086
				text = "three"
			intervals [2179]:
				xmin = 890.086
				xmax = 890.246
				text = "oh"
			intervals [2180]:
				xmin = 890.246
				xmax = 890.446
				text = "my"
			intervals [2181]:
				xmin = 890.446
				xmax = 890.476
				text = ""
			intervals [2182]:
				xmin = 890.476
				xmax = 890.736
				text = "god"
			intervals [2183]:
				xmin = 890.736
				xmax = 890.826
				text = "it"
			intervals [2184]:
				xmin = 890.826
				xmax = 890.886
				text = "s"
			intervals [2185]:
				xmin = 890.886
				xmax = 890.996
				text = "just"
			intervals [2186]:
				xmin = 890.996
				xmax = 891.136
				text = "like"
			intervals [2187]:
				xmin = 891.136
				xmax = 891.246
				text = "they"
			intervals [2188]:
				xmin = 891.246
				xmax = 891.446
				text = "just"
			intervals [2189]:
				xmin = 891.446
				xmax = 891.746
				text = "touch"
			intervals [2190]:
				xmin = 891.746
				xmax = 891.926
				text = "your"
			intervals [2191]:
				xmin = 891.926
				xmax = 892.596
				text = "sp-"
			intervals [2192]:
				xmin = 892.596
				xmax = 893.256
				text = "soul"
			intervals [2193]:
				xmin = 893.256
				xmax = 893.376
				text = "or"
			intervals [2194]:
				xmin = 893.376
				xmax = 893.696
				text = "something"
			intervals [2195]:
				xmin = 893.696
				xmax = 893.796
				text = "when"
			intervals [2196]:
				xmin = 893.796
				xmax = 893.946
				text = "they"
			intervals [2197]:
				xmin = 893.946
				xmax = 894.336
				text = "sing"
			intervals [2198]:
				xmin = 894.336
				xmax = 894.8228
				text = ""
			intervals [2199]:
				xmin = 894.8228
				xmax = 894.9728
				text = "it"
			intervals [2200]:
				xmin = 894.9728
				xmax = 895.0428
				text = "s"
			intervals [2201]:
				xmin = 895.0428
				xmax = 895.6328
				text = "amazing"
			intervals [2202]:
				xmin = 895.6328
				xmax = 896.3351
				text = ""
			intervals [2203]:
				xmin = 896.3351
				xmax = 896.4951
				text = "i've"
			intervals [2204]:
				xmin = 896.4951
				xmax = 897.1251
				text = "always"
			intervals [2205]:
				xmin = 897.1251
				xmax = 897.1551
				text = ""
			intervals [2206]:
				xmin = 897.1551
				xmax = 897.2651
				text = "you"
			intervals [2207]:
				xmin = 897.2651
				xmax = 897.5151
				text = "know"
			intervals [2208]:
				xmin = 897.5151
				xmax = 897.5451
				text = ""
			intervals [2209]:
				xmin = 897.5451
				xmax = 897.7551
				text = "my"
			intervals [2210]:
				xmin = 897.7551
				xmax = 898.0551
				text = "mother"
			intervals [2211]:
				xmin = 898.0551
				xmax = 898.2451
				text = "used"
			intervals [2212]:
				xmin = 898.2451
				xmax = 898.3251
				text = "to"
			intervals [2213]:
				xmin = 898.3251
				xmax = 898.6051
				text = "sing"
			intervals [2214]:
				xmin = 898.6051
				xmax = 898.6451
				text = "a"
			intervals [2215]:
				xmin = 898.6451
				xmax = 898.8751
				text = "lot"
			intervals [2216]:
				xmin = 898.8751
				xmax = 898.9051
				text = ""
			intervals [2217]:
				xmin = 898.9051
				xmax = 899.1651
				text = "so"
			intervals [2218]:
				xmin = 899.1651
				xmax = 899.3051
				text = "i've"
			intervals [2219]:
				xmin = 899.3051
				xmax = 899.7651
				text = "always"
			intervals [2220]:
				xmin = 899.7651
				xmax = 900.2851
				text = "enjoyed"
			intervals [2221]:
				xmin = 900.2851
				xmax = 900.8051
				text = "live"
			intervals [2222]:
				xmin = 900.8051
				xmax = 900.8451
				text = ""
			intervals [2223]:
				xmin = 900.8451
				xmax = 901.3051
				text = "music"
			intervals [2224]:
				xmin = 901.3051
				xmax = 902.7271
				text = ""
			intervals [2225]:
				xmin = 902.7271
				xmax = 903.0871
				text = "someone"
			intervals [2226]:
				xmin = 903.0871
				xmax = 903.4871
				text = "singing"
			intervals [2227]:
				xmin = 903.4871
				xmax = 904.0071
				text = "live"
			intervals [2228]:
				xmin = 904.0071
				xmax = 904.7543
				text = ""
			intervals [2229]:
				xmin = 904.7543
				xmax = 904.9043
				text = "i've"
			intervals [2230]:
				xmin = 904.9043
				xmax = 905.1943
				text = "always"
			intervals [2231]:
				xmin = 905.1943
				xmax = 905.8743
				text = "appreciated"
			intervals [2232]:
				xmin = 905.8743
				xmax = 906.0743
				text = "that"
			intervals [2233]:
				xmin = 906.0743
				xmax = 913.5496
				text = ""
			intervals [2234]:
				xmin = 913.5496
				xmax = 913.6396
				text = "i"
			intervals [2235]:
				xmin = 913.6396
				xmax = 913.8096
				text = "don't"
			intervals [2236]:
				xmin = 913.8096
				xmax = 914.4196
				text = "remember"
			intervals [2237]:
				xmin = 914.4196
				xmax = 914.5596
				text = "but"
			intervals [2238]:
				xmin = 914.5596
				xmax = 914.6296
				text = "i"
			intervals [2239]:
				xmin = 914.6296
				xmax = 914.8696
				text = "know"
			intervals [2240]:
				xmin = 914.8696
				xmax = 915.2296
				text = "she"
			intervals [2241]:
				xmin = 915.2296
				xmax = 915.4696
				text = "used"
			intervals [2242]:
				xmin = 915.4696
				xmax = 915.5596
				text = "to"
			intervals [2243]:
				xmin = 915.5596
				xmax = 915.9496
				text = "sing"
			intervals [2244]:
				xmin = 915.9496
				xmax = 916.0696
				text = "a"
			intervals [2245]:
				xmin = 916.0696
				xmax = 916.3996
				text = "lot"
			intervals [2246]:
				xmin = 916.3996
				xmax = 916.5974
				text = ""
			intervals [2247]:
				xmin = 916.5974
				xmax = 916.7674
				text = "she"
			intervals [2248]:
				xmin = 916.7674
				xmax = 916.8874
				text = "used"
			intervals [2249]:
				xmin = 916.8874
				xmax = 916.9474
				text = "to"
			intervals [2250]:
				xmin = 916.9474
				xmax = 917.0774
				text = "sing"
			intervals [2251]:
				xmin = 917.0774
				xmax = 917.1374
				text = "at"
			intervals [2252]:
				xmin = 917.1374
				xmax = 917.1674
				text = ""
			intervals [2253]:
				xmin = 917.1674
				xmax = 917.6774
				text = "church"
			intervals [2254]:
				xmin = 917.6774
				xmax = 917.7774
				text = "she"
			intervals [2255]:
				xmin = 917.7774
				xmax = 917.9174
				text = "used"
			intervals [2256]:
				xmin = 917.9174
				xmax = 917.9874
				text = "to"
			intervals [2257]:
				xmin = 917.9874
				xmax = 918.1974
				text = "sing"
			intervals [2258]:
				xmin = 918.1974
				xmax = 918.3174
				text = "in"
			intervals [2259]:
				xmin = 918.3174
				xmax = 918.3974
				text = "the"
			intervals [2260]:
				xmin = 918.3974
				xmax = 918.9074
				text = "home"
			intervals [2261]:
				xmin = 918.9074
				xmax = 919.6239
				text = ""
			intervals [2262]:
				xmin = 919.6239
				xmax = 919.6539
				text = "i"
			intervals [2263]:
				xmin = 919.6539
				xmax = 919.7539
				text = "know"
			intervals [2264]:
				xmin = 919.7539
				xmax = 919.9139
				text = "she"
			intervals [2265]:
				xmin = 919.9139
				xmax = 920.0539
				text = "used"
			intervals [2266]:
				xmin = 920.0539
				xmax = 920.1439
				text = "to"
			intervals [2267]:
				xmin = 920.1439
				xmax = 920.4439
				text = "sing"
			intervals [2268]:
				xmin = 920.4439
				xmax = 920.5639
				text = "a"
			intervals [2269]:
				xmin = 920.5639
				xmax = 920.8639
				text = "lot"
			intervals [2270]:
				xmin = 920.8639
				xmax = 921.6406
				text = ""
			intervals [2271]:
				xmin = 921.6406
				xmax = 921.7406
				text = "and"
			intervals [2272]:
				xmin = 921.7406
				xmax = 921.9106
				text = "she"
			intervals [2273]:
				xmin = 921.9106
				xmax = 922.0906
				text = "was"
			intervals [2274]:
				xmin = 922.0906
				xmax = 922.3506
				text = "good"
			intervals [2275]:
				xmin = 922.3506
				xmax = 922.6306
				text = "too"
			intervals [2276]:
				xmin = 922.6306
				xmax = 923.0853
				text = ""
			intervals [2277]:
				xmin = 923.0853
				xmax = 923.2953
				text = "she"
			intervals [2278]:
				xmin = 923.2953
				xmax = 923.3253
				text = "<unk>"
			intervals [2279]:
				xmin = 923.3253
				xmax = 923.4853
				text = "let"
			intervals [2280]:
				xmin = 923.4853
				xmax = 923.5953
				text = "you"
			intervals [2281]:
				xmin = 923.5953
				xmax = 923.7753
				text = "know"
			intervals [2282]:
				xmin = 923.7753
				xmax = 923.9853
				text = "she"
			intervals [2283]:
				xmin = 923.9853
				xmax = 924.0153
				text = ""
			intervals [2284]:
				xmin = 924.0153
				xmax = 924.1653
				text = "was"
			intervals [2285]:
				xmin = 924.1653
				xmax = 924.4753
				text = "good"
			intervals [2286]:
				xmin = 924.4753
				xmax = 924.5153
				text = ""
			intervals [2287]:
				xmin = 924.5153
				xmax = 924.6953
				text = "she"
			intervals [2288]:
				xmin = 924.6953
				xmax = 924.8753
				text = ""
			intervals [2289]:
				xmin = 924.8753
				xmax = 924.9353
				text = "<unk>"
			intervals [2290]:
				xmin = 924.9353
				xmax = 924.9653
				text = ""
			intervals [2291]:
				xmin = 924.9653
				xmax = 925.2553
				text = "look"
			intervals [2292]:
				xmin = 925.2553
				xmax = 925.4153
				text = "at"
			intervals [2293]:
				xmin = 925.4153
				xmax = 925.5853
				text = "you"
			intervals [2294]:
				xmin = 925.5853
				xmax = 925.7353
				text = "and"
			intervals [2295]:
				xmin = 925.7353
				xmax = 926.1253
				text = "sing"
			intervals [2296]:
				xmin = 926.1253
				xmax = 926.2953
				text = "y-"
			intervals [2297]:
				xmin = 926.2953
				xmax = 926.4853
				text = "you"
			intervals [2298]:
				xmin = 926.4853
				xmax = 926.6353
				text = "be"
			intervals [2299]:
				xmin = 926.6353
				xmax = 926.8853
				text = "looking"
			intervals [2300]:
				xmin = 926.8853
				xmax = 927.1653
				text = "back"
			intervals [2301]:
				xmin = 927.1653
				xmax = 927.3053
				text = "at"
			intervals [2302]:
				xmin = 927.3053
				xmax = 927.3953
				text = "her"
			intervals [2303]:
				xmin = 927.3953
				xmax = 927.5653
				text = "like"
			intervals [2304]:
				xmin = 927.5653
				xmax = 927.6253
				text = "oh"
			intervals [2305]:
				xmin = 927.6253
				xmax = 927.8153
				text = "you"
			intervals [2306]:
				xmin = 927.8153
				xmax = 928.1353
				text = "doing"
			intervals [2307]:
				xmin = 928.1353
				xmax = 928.3053
				text = "that"
			intervals [2308]:
				xmin = 928.3053
				xmax = 928.3867
				text = ""
			intervals [2309]:
				xmin = 928.3867
				xmax = 928.7867
				text = "yeah"
			intervals [2310]:
				xmin = 928.7867
				xmax = 928.8467
				text = ""
			intervals [2311]:
				xmin = 928.8467
				xmax = 929.0367
				text = "she"
			intervals [2312]:
				xmin = 929.0367
				xmax = 929.0667
				text = ""
			intervals [2313]:
				xmin = 929.0667
				xmax = 929.1667
				text = "could"
			intervals [2314]:
				xmin = 929.1667
				xmax = 929.6267
				text = "sing"
			intervals [2315]:
				xmin = 929.6267
				xmax = 929.6567
				text = ""
			intervals [2316]:
				xmin = 929.6567
				xmax = 929.8367
				text = "and"
			intervals [2317]:
				xmin = 929.8367
				xmax = 929.9467
				text = "she"
			intervals [2318]:
				xmin = 929.9467
				xmax = 929.9967
				text = "d"
			intervals [2319]:
				xmin = 929.9967
				xmax = 930.3267
				text = "let"
			intervals [2320]:
				xmin = 930.3267
				xmax = 930.4967
				text = "you"
			intervals [2321]:
				xmin = 930.4967
				xmax = 930.5567
				text = ""
			intervals [2322]:
				xmin = 930.5567
				xmax = 930.6167
				text = "know"
			intervals [2323]:
				xmin = 930.6167
				xmax = 930.6467
				text = ""
			intervals [2324]:
				xmin = 930.6467
				xmax = 930.7667
				text = "she"
			intervals [2325]:
				xmin = 930.7667
				xmax = 930.8567
				text = "could"
			intervals [2326]:
				xmin = 930.8567
				xmax = 930.9567
				text = "sing"
			intervals [2327]:
				xmin = 930.9567
				xmax = 944.8091
				text = ""
			intervals [2328]:
				xmin = 944.8091
				xmax = 944.9791
				text = "uh"
			intervals [2329]:
				xmin = 944.9791
				xmax = 945.2091
				text = "not"
			intervals [2330]:
				xmin = 945.2091
				xmax = 945.3791
				text = "as"
			intervals [2331]:
				xmin = 945.3791
				xmax = 945.7991
				text = "much"
			intervals [2332]:
				xmin = 945.7991
				xmax = 945.9391
				text = "as"
			intervals [2333]:
				xmin = 945.9391
				xmax = 946.0391
				text = "i"
			intervals [2334]:
				xmin = 946.0391
				xmax = 946.4991
				text = "used"
			intervals [2335]:
				xmin = 946.4991
				xmax = 946.7391
				text = "to"
			intervals [2336]:
				xmin = 946.7391
				xmax = 947.2896
				text = ""
			intervals [2337]:
				xmin = 947.2896
				xmax = 947.6496
				text = "<unk>"
			intervals [2338]:
				xmin = 947.6496
				xmax = 947.6896
				text = ""
			intervals [2339]:
				xmin = 947.6896
				xmax = 947.8196
				text = "my"
			intervals [2340]:
				xmin = 947.8196
				xmax = 948.3196
				text = "grandmother"
			intervals [2341]:
				xmin = 948.3196
				xmax = 949.0196
				text = "passed"
			intervals [2342]:
				xmin = 949.0196
				xmax = 950.1272
				text = ""
			intervals [2343]:
				xmin = 950.1272
				xmax = 950.4172
				text = "that"
			intervals [2344]:
				xmin = 950.4172
				xmax = 950.5672
				text = "was"
			intervals [2345]:
				xmin = 950.5672
				xmax = 950.6872
				text = "the"
			intervals [2346]:
				xmin = 950.6872
				xmax = 951.2472
				text = "house"
			intervals [2347]:
				xmin = 951.2472
				xmax = 951.2872
				text = ""
			intervals [2348]:
				xmin = 951.2872
				xmax = 951.4172
				text = "you"
			intervals [2349]:
				xmin = 951.4172
				xmax = 951.7172
				text = "know"
			intervals [2350]:
				xmin = 951.7172
				xmax = 952.0756
				text = ""
			intervals [2351]:
				xmin = 952.0756
				xmax = 952.1356
				text = "at"
			intervals [2352]:
				xmin = 952.1356
				xmax = 952.1656
				text = ""
			intervals [2353]:
				xmin = 952.1656
				xmax = 952.4456
				text = "least"
			intervals [2354]:
				xmin = 952.4456
				xmax = 952.6856
				text = "once"
			intervals [2355]:
				xmin = 952.6856
				xmax = 952.7556
				text = "a"
			intervals [2356]:
				xmin = 952.7556
				xmax = 952.9656
				text = "week"
			intervals [2357]:
				xmin = 952.9656
				xmax = 953.4956
				text = "everybody"
			intervals [2358]:
				xmin = 953.4956
				xmax = 953.6656
				text = "was"
			intervals [2359]:
				xmin = 953.6656
				xmax = 953.9256
				text = "going"
			intervals [2360]:
				xmin = 953.9256
				xmax = 954.6956
				text = "regardless"
			intervals [2361]:
				xmin = 954.6956
				xmax = 955.3457
				text = ""
			intervals [2362]:
				xmin = 955.3457
				xmax = 955.7257
				text = "and"
			intervals [2363]:
				xmin = 955.7257
				xmax = 956.8677
				text = ""
			intervals [2364]:
				xmin = 956.8677
				xmax = 957.0177
				text = "and"
			intervals [2365]:
				xmin = 957.0177
				xmax = 957.1877
				text = "she"
			intervals [2366]:
				xmin = 957.1877
				xmax = 957.7777
				text = "passed"
			intervals [2367]:
				xmin = 957.7777
				xmax = 958.0877
				text = "and"
			intervals [2368]:
				xmin = 958.0877
				xmax = 960.0207
				text = ""
			intervals [2369]:
				xmin = 960.0207
				xmax = 960.4607
				text = "nah"
			intervals [2370]:
				xmin = 960.4607
				xmax = 960.6707
				text = "not"
			intervals [2371]:
				xmin = 960.6707
				xmax = 960.8207
				text = "as"
			intervals [2372]:
				xmin = 960.8207
				xmax = 961.0007
				text = "uh"
			intervals [2373]:
				xmin = 961.0007
				xmax = 961.0307
				text = ""
			intervals [2374]:
				xmin = 961.0307
				xmax = 961.2907
				text = "much"
			intervals [2375]:
				xmin = 961.2907
				xmax = 961.4007
				text = "as"
			intervals [2376]:
				xmin = 961.4007
				xmax = 961.4907
				text = "i"
			intervals [2377]:
				xmin = 961.4907
				xmax = 961.9207
				text = "used"
			intervals [2378]:
				xmin = 961.9207
				xmax = 962.0907
				text = "to"
			intervals [2379]:
				xmin = 962.0907
				xmax = 963.6655
				text = ""
			intervals [2380]:
				xmin = 963.6655
				xmax = 963.8555
				text = "but"
			intervals [2381]:
				xmin = 963.8555
				xmax = 963.9755
				text = "i"
			intervals [2382]:
				xmin = 963.9755
				xmax = 964.2255
				text = "can"
			intervals [2383]:
				xmin = 964.2255
				xmax = 964.3455
				text = "you"
			intervals [2384]:
				xmin = 964.3455
				xmax = 964.5255
				text = "know"
			intervals [2385]:
				xmin = 964.5255
				xmax = 964.7555
				text = "just"
			intervals [2386]:
				xmin = 964.7555
				xmax = 964.9155
				text = "like"
			intervals [2387]:
				xmin = 964.9155
				xmax = 964.9755
				text = "i"
			intervals [2388]:
				xmin = 964.9755
				xmax = 965.1555
				text = "was"
			intervals [2389]:
				xmin = 965.1555
				xmax = 965.3055
				text = "just"
			intervals [2390]:
				xmin = 965.3055
				xmax = 965.4655
				text = "so"
			intervals [2391]:
				xmin = 965.4655
				xmax = 966.4055
				text = "happens"
			intervals [2392]:
				xmin = 966.4055
				xmax = 966.7786
				text = ""
			intervals [2393]:
				xmin = 966.7786
				xmax = 967.0686
				text = "why"
			intervals [2394]:
				xmin = 967.0686
				xmax = 967.1586
				text = "would"
			intervals [2395]:
				xmin = 967.1586
				xmax = 967.2686
				text = "you"
			intervals [2396]:
				xmin = 967.2686
				xmax = 967.4686
				text = "ask"
			intervals [2397]:
				xmin = 967.4686
				xmax = 967.5886
				text = "that"
			intervals [2398]:
				xmin = 967.5886
				xmax = 967.9286
				text = "question"
			intervals [2399]:
				xmin = 967.9286
				xmax = 968.0286
				text = "that"
			intervals [2400]:
				xmin = 968.0286
				xmax = 968.3586
				text = "was"
			intervals [2401]:
				xmin = 968.3586
				xmax = 968.4286
				text = ""
			intervals [2402]:
				xmin = 968.4286
				xmax = 968.4786
				text = "i"
			intervals [2403]:
				xmin = 968.4786
				xmax = 968.6786
				text = "was"
			intervals [2404]:
				xmin = 968.6786
				xmax = 969.1186
				text = "talking"
			intervals [2405]:
				xmin = 969.1186
				xmax = 969.2086
				text = "we"
			intervals [2406]:
				xmin = 969.2086
				xmax = 969.2586
				text = "<unk>"
			intervals [2407]:
				xmin = 969.2586
				xmax = 969.5186
				text = "talking"
			intervals [2408]:
				xmin = 969.5186
				xmax = 969.6186
				text = "my"
			intervals [2409]:
				xmin = 969.6186
				xmax = 969.9386
				text = "cousin"
			intervals [2410]:
				xmin = 969.9386
				xmax = 970.1986
				text = "called"
			intervals [2411]:
				xmin = 970.1986
				xmax = 970.2686
				text = "me"
			intervals [2412]:
				xmin = 970.2686
				xmax = 970.6986
				text = "yesterday"
			intervals [2413]:
				xmin = 970.6986
				xmax = 971.0886
				text = "rdx"
			intervals [2414]:
				xmin = 971.0886
				xmax = 972.1244
				text = ""
			intervals [2415]:
				xmin = 972.1244
				xmax = 972.3044
				text = "he"
			intervals [2416]:
				xmin = 972.3044
				xmax = 972.4444
				text = "was"
			intervals [2417]:
				xmin = 972.4444
				xmax = 972.7544
				text = "saying"
			intervals [2418]:
				xmin = 972.7544
				xmax = 973.0544
				text = "about"
			intervals [2419]:
				xmin = 973.0544
				xmax = 973.0844
				text = ""
			intervals [2420]:
				xmin = 973.0844
				xmax = 973.1844
				text = "he"
			intervals [2421]:
				xmin = 973.1844
				xmax = 973.5544
				text = "was"
			intervals [2422]:
				xmin = 973.5544
				xmax = 973.8644
				text = "talking"
			intervals [2423]:
				xmin = 973.8644
				xmax = 974.1444
				text = "about"
			intervals [2424]:
				xmin = 974.1444
				xmax = 974.2644
				text = "how"
			intervals [2425]:
				xmin = 974.2644
				xmax = 974.6744
				text = "we"
			intervals [2426]:
				xmin = 974.6744
				xmax = 974.979
				text = ""
			intervals [2427]:
				xmin = 974.979
				xmax = 975.139
				text = "need"
			intervals [2428]:
				xmin = 975.139
				xmax = 975.219
				text = "to"
			intervals [2429]:
				xmin = 975.219
				xmax = 975.389
				text = "get"
			intervals [2430]:
				xmin = 975.389
				xmax = 975.619
				text = "back"
			intervals [2431]:
				xmin = 975.619
				xmax = 975.849
				text = "to"
			intervals [2432]:
				xmin = 975.849
				xmax = 978.9787
				text = ""
			intervals [2433]:
				xmin = 978.9787
				xmax = 979.0587
				text = "you"
			intervals [2434]:
				xmin = 979.0587
				xmax = 979.1787
				text = "know"
			intervals [2435]:
				xmin = 979.1787
				xmax = 979.5087
				text = "seeing"
			intervals [2436]:
				xmin = 979.5087
				xmax = 979.6787
				text = "each"
			intervals [2437]:
				xmin = 979.6787
				xmax = 979.8787
				text = "other"
			intervals [2438]:
				xmin = 979.8787
				xmax = 980.2587
				text = "more"
			intervals [2439]:
				xmin = 980.2587
				xmax = 980.4187
				text = "and"
			intervals [2440]:
				xmin = 980.4187
				xmax = 982.7185
				text = ""
			intervals [2441]:
				xmin = 982.7185
				xmax = 982.9585
				text = "being"
			intervals [2442]:
				xmin = 982.9585
				xmax = 983.2885
				text = "more"
			intervals [2443]:
				xmin = 983.2885
				xmax = 983.3585
				text = "of"
			intervals [2444]:
				xmin = 983.3585
				xmax = 983.3885
				text = "a"
			intervals [2445]:
				xmin = 983.3885
				xmax = 983.4185
				text = ""
			intervals [2446]:
				xmin = 983.4185
				xmax = 983.8185
				text = "family"
			intervals [2447]:
				xmin = 983.8185
				xmax = 988.7661
				text = ""
			intervals [2448]:
				xmin = 988.7661
				xmax = 988.8161
				text = "uh"
			intervals [2449]:
				xmin = 988.8161
				xmax = 988.8461
				text = "i"
			intervals [2450]:
				xmin = 988.8461
				xmax = 989.1761
				text = "don't"
			intervals [2451]:
				xmin = 989.1761
				xmax = 989.3561
				text = "know"
			intervals [2452]:
				xmin = 989.3561
				xmax = 989.7861
				text = "everybody"
			intervals [2453]:
				xmin = 989.7861
				xmax = 989.8161
				text = "s"
			intervals [2454]:
				xmin = 989.8161
				xmax = 990.1461
				text = "doing"
			intervals [2455]:
				xmin = 990.1461
				xmax = 990.2861
				text = "they"
			intervals [2456]:
				xmin = 990.2861
				xmax = 990.5761
				text = "own"
			intervals [2457]:
				xmin = 990.5761
				xmax = 990.8961
				text = "thing"
			intervals [2458]:
				xmin = 990.8961
				xmax = 991.1561
				text = "pretty"
			intervals [2459]:
				xmin = 991.1561
				xmax = 991.6561
				text = "much"
			intervals [2460]:
				xmin = 991.6561
				xmax = 992.3035
				text = ""
			intervals [2461]:
				xmin = 992.3035
				xmax = 992.8235
				text = "everybody"
			intervals [2462]:
				xmin = 992.8235
				xmax = 992.9835
				text = "you"
			intervals [2463]:
				xmin = 992.9835
				xmax = 993.1835
				text = "know"
			intervals [2464]:
				xmin = 993.1835
				xmax = 993.3835
				text = "there"
			intervals [2465]:
				xmin = 993.3835
				xmax = 993.4535
				text = "s"
			intervals [2466]:
				xmin = 993.4535
				xmax = 993.6335
				text = "not"
			intervals [2467]:
				xmin = 993.6335
				xmax = 993.8135
				text = "that"
			intervals [2468]:
				xmin = 993.8135
				xmax = 994.3335
				text = "one"
			intervals [2469]:
				xmin = 994.3335
				xmax = 995.6858
				text = ""
			intervals [2470]:
				xmin = 995.6858
				xmax = 996.2058
				text = "person"
			intervals [2471]:
				xmin = 996.2058
				xmax = 996.8683
				text = ""
			intervals [2472]:
				xmin = 996.8683
				xmax = 997.0083
				text = "that"
			intervals [2473]:
				xmin = 997.0083
				xmax = 997.6683
				text = "everybody"
			intervals [2474]:
				xmin = 997.6683
				xmax = 999.1061
				text = ""
			intervals [2475]:
				xmin = 999.1061
				xmax = 999.2061
				text = "you"
			intervals [2476]:
				xmin = 999.2061
				xmax = 999.3161
				text = "know"
			intervals [2477]:
				xmin = 999.3161
				xmax = 999.3961
				text = "we"
			intervals [2478]:
				xmin = 999.3961
				xmax = 999.4861
				text = "don't"
			intervals [2479]:
				xmin = 999.4861
				xmax = 999.6361
				text = "have"
			intervals [2480]:
				xmin = 999.6361
				xmax = 999.9061
				text = "that"
			intervals [2481]:
				xmin = 999.9061
				xmax = 1001.423
				text = ""
			intervals [2482]:
				xmin = 1001.423
				xmax = 1001.623
				text = "that"
			intervals [2483]:
				xmin = 1001.623
				xmax = 1002.203
				text = "sunday"
			intervals [2484]:
				xmin = 1002.203
				xmax = 1002.353
				text = ""
			intervals [2485]:
				xmin = 1002.353
				xmax = 1002.553
				text = "that"
			intervals [2486]:
				xmin = 1002.553
				xmax = 1003.083
				text = "sunday"
			intervals [2487]:
				xmin = 1003.083
				xmax = 1003.513
				text = "dinner"
			intervals [2488]:
				xmin = 1003.513
				xmax = 1003.673
				text = "no"
			intervals [2489]:
				xmin = 1003.673
				xmax = 1004.013
				text = "more"
			intervals [2490]:
				xmin = 1004.013
				xmax = 1004.193
				text = "that"
			intervals [2491]:
				xmin = 1004.193
				xmax = 1004.723
				text = "sunday"
			intervals [2492]:
				xmin = 1004.723
				xmax = 1004.773
				text = ""
			intervals [2493]:
				xmin = 1004.773
				xmax = 1005.413
				text = "breakfast"
			intervals [2494]:
				xmin = 1005.413
				xmax = 1005.653
				text = "that"
			intervals [2495]:
				xmin = 1005.653
				xmax = 1006.363
				text = "sunday"
			intervals [2496]:
				xmin = 1006.363
				xmax = 1007.2044
				text = ""
			intervals [2497]:
				xmin = 1007.2044
				xmax = 1007.7744
				text = "presence"
			intervals [2498]:
				xmin = 1007.7744
				xmax = 1007.9644
				text = "where"
			intervals [2499]:
				xmin = 1007.9644
				xmax = 1008.2144
				text = "you"
			intervals [2500]:
				xmin = 1008.2144
				xmax = 1008.5944
				text = "gonna"
			intervals [2501]:
				xmin = 1008.5944
				xmax = 1008.8844
				text = "go"
			intervals [2502]:
				xmin = 1008.8844
				xmax = 1009.2644
				text = "there"
			intervals [2503]:
				xmin = 1009.2644
				xmax = 1009.2944
				text = ""
			intervals [2504]:
				xmin = 1009.2944
				xmax = 1009.5144
				text = "like"
			intervals [2505]:
				xmin = 1009.5144
				xmax = 1009.6471
				text = ""
			intervals [2506]:
				xmin = 1009.6471
				xmax = 1009.9071
				text = "you"
			intervals [2507]:
				xmin = 1009.9071
				xmax = 1010.0071
				text = "know"
			intervals [2508]:
				xmin = 1010.0071
				xmax = 1010.1171
				text = "what"
			intervals [2509]:
				xmin = 1010.1171
				xmax = 1010.1571
				text = "i"
			intervals [2510]:
				xmin = 1010.1571
				xmax = 1010.4871
				text = "mean"
			intervals [2511]:
				xmin = 1010.4871
				xmax = 1010.5971
				text = ""
			intervals [2512]:
				xmin = 1010.5971
				xmax = 1010.6671
				text = "i"
			intervals [2513]:
				xmin = 1010.6671
				xmax = 1010.8171
				text = "don't"
			intervals [2514]:
				xmin = 1010.8171
				xmax = 1010.8471
				text = ""
			intervals [2515]:
				xmin = 1010.8471
				xmax = 1010.9571
				text = "know"
			intervals [2516]:
				xmin = 1010.9571
				xmax = 1012.621
				text = ""
			intervals [2517]:
				xmin = 1012.621
				xmax = 1012.851
				text = "like"
			intervals [2518]:
				xmin = 1012.851
				xmax = 1013.091
				text = "you"
			intervals [2519]:
				xmin = 1013.091
				xmax = 1013.221
				text = ""
			intervals [2520]:
				xmin = 1013.221
				xmax = 1013.961
				text = "everybody"
			intervals [2521]:
				xmin = 1013.961
				xmax = 1014.7666
				text = ""
			intervals [2522]:
				xmin = 1014.7666
				xmax = 1014.9766
				text = "this"
			intervals [2523]:
				xmin = 1014.9766
				xmax = 1015.0366
				text = ""
			intervals [2524]:
				xmin = 1015.0366
				xmax = 1015.2566
				text = "one"
			intervals [2525]:
				xmin = 1015.2566
				xmax = 1015.7066
				text = "particular"
			intervals [2526]:
				xmin = 1015.7066
				xmax = 1016.0966
				text = "person"
			intervals [2527]:
				xmin = 1016.0966
				xmax = 1016.2066
				text = "no"
			intervals [2528]:
				xmin = 1016.2066
				xmax = 1016.5366
				text = "matter"
			intervals [2529]:
				xmin = 1016.5366
				xmax = 1016.7166
				text = "what"
			intervals [2530]:
				xmin = 1016.7166
				xmax = 1017.2966
				text = "everybody"
			intervals [2531]:
				xmin = 1017.2966
				xmax = 1017.6066
				text = "loves"
			intervals [2532]:
				xmin = 1017.6066
				xmax = 1017.8766
				text = "this"
			intervals [2533]:
				xmin = 1017.8766
				xmax = 1018.1066
				text = "one"
			intervals [2534]:
				xmin = 1018.1066
				xmax = 1018.5166
				text = "particular"
			intervals [2535]:
				xmin = 1018.5166
				xmax = 1018.8666
				text = "person"
			intervals [2536]:
				xmin = 1018.8666
				xmax = 1019.0066
				text = "there"
			intervals [2537]:
				xmin = 1019.0066
				xmax = 1019.0666
				text = "s"
			intervals [2538]:
				xmin = 1019.0666
				xmax = 1019.4366
				text = "no"
			intervals [2539]:
				xmin = 1019.4366
				xmax = 1019.6896
				text = ""
			intervals [2540]:
				xmin = 1019.6896
				xmax = 1020.5396
				text = "animosity"
			intervals [2541]:
				xmin = 1020.5396
				xmax = 1020.8596
				text = "there"
			intervals [2542]:
				xmin = 1020.8596
				xmax = 1020.8896
				text = ""
			intervals [2543]:
				xmin = 1020.8896
				xmax = 1020.9396
				text = "s"
			intervals [2544]:
				xmin = 1020.9396
				xmax = 1021.3396
				text = "no"
			intervals [2545]:
				xmin = 1021.3396
				xmax = 1021.4296
				text = ""
			intervals [2546]:
				xmin = 1021.4296
				xmax = 1021.8396
				text = "other"
			intervals [2547]:
				xmin = 1021.8396
				xmax = 1022.7732
				text = ""
			intervals [2548]:
				xmin = 1022.7732
				xmax = 1022.9232
				text = "you"
			intervals [2549]:
				xmin = 1022.9232
				xmax = 1023.1732
				text = "know"
			intervals [2550]:
				xmin = 1023.1732
				xmax = 1023.6676
				text = ""
			intervals [2551]:
				xmin = 1023.6676
				xmax = 1024.3076
				text = "worldly"
			intervals [2552]:
				xmin = 1024.3076
				xmax = 1024.6976
				text = "crap"
			intervals [2553]:
				xmin = 1024.6976
				xmax = 1024.7276
				text = ""
			intervals [2554]:
				xmin = 1024.7276
				xmax = 1024.8576
				text = "that"
			intervals [2555]:
				xmin = 1024.8576
				xmax = 1025.1876
				text = "goes"
			intervals [2556]:
				xmin = 1025.1876
				xmax = 1025.3376
				text = ""
			intervals [2557]:
				xmin = 1025.3376
				xmax = 1025.4776
				text = "you"
			intervals [2558]:
				xmin = 1025.4776
				xmax = 1025.7176
				text = "know"
			intervals [2559]:
				xmin = 1025.7176
				xmax = 1027.8848
				text = ""
			intervals [2560]:
				xmin = 1027.8848
				xmax = 1028.0048
				text = "no"
			intervals [2561]:
				xmin = 1028.0048
				xmax = 1028.6948
				text = "excuses"
			intervals [2562]:
				xmin = 1028.6948
				xmax = 1034.2455
				text = ""
			intervals [2563]:
				xmin = 1034.2455
				xmax = 1034.8855
				text = "mm-hm"
			intervals [2564]:
				xmin = 1034.8855
				xmax = 1036.5028
				text = ""
			intervals [2565]:
				xmin = 1036.5028
				xmax = 1036.6728
				text = "yep"
			intervals [2566]:
				xmin = 1036.6728
				xmax = 1039.2174
				text = ""
			intervals [2567]:
				xmin = 1039.2174
				xmax = 1039.4374
				text = "yep"
			intervals [2568]:
				xmin = 1039.4374
				xmax = 1040.5379
				text = ""
			intervals [2569]:
				xmin = 1040.5379
				xmax = 1040.7079
				text = "after"
			intervals [2570]:
				xmin = 1040.7079
				xmax = 1040.8779
				text = "she"
			intervals [2571]:
				xmin = 1040.8779
				xmax = 1041.2179
				text = "moved"
			intervals [2572]:
				xmin = 1041.2179
				xmax = 1041.3679
				text = "she"
			intervals [2573]:
				xmin = 1041.3679
				xmax = 1041.5479
				text = "moved"
			intervals [2574]:
				xmin = 1041.5479
				xmax = 1041.6279
				text = "to"
			intervals [2575]:
				xmin = 1041.6279
				xmax = 1041.8979
				text = "south"
			intervals [2576]:
				xmin = 1041.8979
				xmax = 1042.2979
				text = "carolina"
			intervals [2577]:
				xmin = 1042.2979
				xmax = 1042.4379
				text = "cause"
			intervals [2578]:
				xmin = 1042.4379
				xmax = 1042.5279
				text = "she"
			intervals [2579]:
				xmin = 1042.5279
				xmax = 1042.6179
				text = "was"
			intervals [2580]:
				xmin = 1042.6179
				xmax = 1042.8379
				text = "getting"
			intervals [2581]:
				xmin = 1042.8379
				xmax = 1043.1679
				text = "older"
			intervals [2582]:
				xmin = 1043.1679
				xmax = 1044.5959
				text = ""
			intervals [2583]:
				xmin = 1044.5959
				xmax = 1044.8059
				text = "and"
			intervals [2584]:
				xmin = 1044.8059
				xmax = 1044.8359
				text = ""
			intervals [2585]:
				xmin = 1044.8359
				xmax = 1045.1259
				text = "then"
			intervals [2586]:
				xmin = 1045.1259
				xmax = 1045.4445
				text = ""
			intervals [2587]:
				xmin = 1045.4445
				xmax = 1045.5245
				text = "she"
			intervals [2588]:
				xmin = 1045.5245
				xmax = 1045.6145
				text = ""
			intervals [2589]:
				xmin = 1045.6145
				xmax = 1046.1845
				text = "passed"
			intervals [2590]:
				xmin = 1046.1845
				xmax = 1048.1799
				text = ""
			intervals [2591]:
				xmin = 1048.1799
				xmax = 1048.6699
				text = "mm-hm"
			intervals [2592]:
				xmin = 1048.6699
				xmax = 1052.1141
				text = ""
			intervals [2593]:
				xmin = 1052.1141
				xmax = 1052.3041
				text = "oh"
			intervals [2594]:
				xmin = 1052.3041
				xmax = 1052.5241
				text = "cause"
			intervals [2595]:
				xmin = 1052.5241
				xmax = 1052.6741
				text = "she"
			intervals [2596]:
				xmin = 1052.6741
				xmax = 1052.7041
				text = ""
			intervals [2597]:
				xmin = 1052.7041
				xmax = 1052.8041
				text = "could"
			intervals [2598]:
				xmin = 1052.8041
				xmax = 1052.9641
				text = "be"
			intervals [2599]:
				xmin = 1052.9641
				xmax = 1053.4841
				text = "taken"
			intervals [2600]:
				xmin = 1053.4841
				xmax = 1053.6676
				text = ""
			intervals [2601]:
				xmin = 1053.6676
				xmax = 1053.8676
				text = "she"
			intervals [2602]:
				xmin = 1053.8676
				xmax = 1053.9776
				text = "can"
			intervals [2603]:
				xmin = 1053.9776
				xmax = 1054.0876
				text = "be"
			intervals [2604]:
				xmin = 1054.0876
				xmax = 1054.3976
				text = "taken"
			intervals [2605]:
				xmin = 1054.3976
				xmax = 1054.7376
				text = "care"
			intervals [2606]:
				xmin = 1054.7376
				xmax = 1054.7976
				text = "of"
			intervals [2607]:
				xmin = 1054.7976
				xmax = 1054.8276
				text = ""
			intervals [2608]:
				xmin = 1054.8276
				xmax = 1055.0776
				text = "there"
			intervals [2609]:
				xmin = 1055.0776
				xmax = 1055.4772
				text = ""
			intervals [2610]:
				xmin = 1055.4772
				xmax = 1055.6272
				text = "yeah"
			intervals [2611]:
				xmin = 1055.6272
				xmax = 1055.7972
				text = "she"
			intervals [2612]:
				xmin = 1055.7972
				xmax = 1056.0072
				text = "had"
			intervals [2613]:
				xmin = 1056.0072
				xmax = 1056.1572
				text = "my"
			intervals [2614]:
				xmin = 1056.1572
				xmax = 1056.4372
				text = "aunt"
			intervals [2615]:
				xmin = 1056.4372
				xmax = 1056.4672
				text = ""
			intervals [2616]:
				xmin = 1056.4672
				xmax = 1056.7872
				text = "there"
			intervals [2617]:
				xmin = 1056.7872
				xmax = 1056.8172
				text = ""
			intervals [2618]:
				xmin = 1056.8172
				xmax = 1056.9572
				text = "aunt"
			intervals [2619]:
				xmin = 1056.9572
				xmax = 1057.5772
				text = "rdx"
			intervals [2620]:
				xmin = 1057.5772
				xmax = 1058.7555
				text = ""
			intervals [2621]:
				xmin = 1058.7555
				xmax = 1058.9155
				text = "cause"
			intervals [2622]:
				xmin = 1058.9155
				xmax = 1059.0755
				text = "she"
			intervals [2623]:
				xmin = 1059.0755
				xmax = 1059.1855
				text = "can"
			intervals [2624]:
				xmin = 1059.1855
				xmax = 1059.3055
				text = "be"
			intervals [2625]:
				xmin = 1059.3055
				xmax = 1059.6355
				text = "taken"
			intervals [2626]:
				xmin = 1059.6355
				xmax = 1059.9355
				text = "care"
			intervals [2627]:
				xmin = 1059.9355
				xmax = 1060.0755
				text = "of"
			intervals [2628]:
				xmin = 1060.0755
				xmax = 1060.4555
				text = "there"
			intervals [2629]:
				xmin = 1060.4555
				xmax = 1060.6255
				text = ""
			intervals [2630]:
				xmin = 1060.6255
				xmax = 1060.8955
				text = "so"
			intervals [2631]:
				xmin = 1060.8955
				xmax = 1077.1715
				text = ""
			intervals [2632]:
				xmin = 1077.1715
				xmax = 1077.5115
				text = "nah"
			intervals [2633]:
				xmin = 1077.5115
				xmax = 1077.5415
				text = "i"
			intervals [2634]:
				xmin = 1077.5415
				xmax = 1077.7415
				text = "didn't"
			intervals [2635]:
				xmin = 1077.7415
				xmax = 1077.9215
				text = ""
			intervals [2636]:
				xmin = 1077.9215
				xmax = 1078.2015
				text = "hate"
			intervals [2637]:
				xmin = 1078.2015
				xmax = 1078.9415
				text = "school"
			intervals [2638]:
				xmin = 1078.9415
				xmax = 1079.4453
				text = ""
			intervals [2639]:
				xmin = 1079.4453
				xmax = 1079.9853
				text = "school"
			intervals [2640]:
				xmin = 1079.9853
				xmax = 1080.1553
				text = "was"
			intervals [2641]:
				xmin = 1080.1553
				xmax = 1080.2553
				text = ""
			intervals [2642]:
				xmin = 1080.2553
				xmax = 1080.6353
				text = "fun"
			intervals [2643]:
				xmin = 1080.6353
				xmax = 1081.0269
				text = ""
			intervals [2644]:
				xmin = 1081.0269
				xmax = 1081.3869
				text = "especially"
			intervals [2645]:
				xmin = 1081.3869
				xmax = 1081.5669
				text = "living"
			intervals [2646]:
				xmin = 1081.5669
				xmax = 1081.7969
				text = "around"
			intervals [2647]:
				xmin = 1081.7969
				xmax = 1081.8869
				text = "the"
			intervals [2648]:
				xmin = 1081.8869
				xmax = 1081.9569
				text = ""
			intervals [2649]:
				xmin = 1081.9569
				xmax = 1082.5569
				text = "neighborhood"
			intervals [2650]:
				xmin = 1082.5569
				xmax = 1082.8743
				text = ""
			intervals [2651]:
				xmin = 1082.8743
				xmax = 1083.0643
				text = "it"
			intervals [2652]:
				xmin = 1083.0643
				xmax = 1083.2943
				text = "was"
			intervals [2653]:
				xmin = 1083.2943
				xmax = 1083.4243
				text = ""
			intervals [2654]:
				xmin = 1083.4243
				xmax = 1083.8043
				text = "fun"
			intervals [2655]:
				xmin = 1083.8043
				xmax = 1084.0782
				text = ""
			intervals [2656]:
				xmin = 1084.0782
				xmax = 1084.1482
				text = "and"
			intervals [2657]:
				xmin = 1084.1482
				xmax = 1084.3682
				text = "you"
			intervals [2658]:
				xmin = 1084.3682
				xmax = 1084.4682
				text = "d"
			intervals [2659]:
				xmin = 1084.4682
				xmax = 1084.6482
				text = "look"
			intervals [2660]:
				xmin = 1084.6482
				xmax = 1084.9082
				text = "forward"
			intervals [2661]:
				xmin = 1084.9082
				xmax = 1084.9682
				text = "to"
			intervals [2662]:
				xmin = 1084.9682
				xmax = 1085.1482
				text = "going"
			intervals [2663]:
				xmin = 1085.1482
				xmax = 1085.2282
				text = "to"
			intervals [2664]:
				xmin = 1085.2282
				xmax = 1085.8182
				text = "school"
			intervals [2665]:
				xmin = 1085.8182
				xmax = 1087.2107
				text = ""
			intervals [2666]:
				xmin = 1087.2107
				xmax = 1087.4107
				text = "plus"
			intervals [2667]:
				xmin = 1087.4107
				xmax = 1087.5407
				text = "they"
			intervals [2668]:
				xmin = 1087.5407
				xmax = 1088.0907
				text = "renovated"
			intervals [2669]:
				xmin = 1088.0907
				xmax = 1088.2307
				text = "our"
			intervals [2670]:
				xmin = 1088.2307
				xmax = 1088.7607
				text = "school"
			intervals [2671]:
				xmin = 1088.7607
				xmax = 1089.0107
				text = "so"
			intervals [2672]:
				xmin = 1089.0107
				xmax = 1089.3807
				text = "everybody"
			intervals [2673]:
				xmin = 1089.3807
				xmax = 1089.5007
				text = "had"
			intervals [2674]:
				xmin = 1089.5007
				xmax = 1089.5607
				text = "to"
			intervals [2675]:
				xmin = 1089.5607
				xmax = 1089.7007
				text = "go"
			intervals [2676]:
				xmin = 1089.7007
				xmax = 1089.8907
				text = "to"
			intervals [2677]:
				xmin = 1089.8907
				xmax = 1090.3507
				text = "rdx"
			intervals [2678]:
				xmin = 1090.3507
				xmax = 1091.898
				text = ""
			intervals [2679]:
				xmin = 1091.898
				xmax = 1092.098
				text = "while"
			intervals [2680]:
				xmin = 1092.098
				xmax = 1092.208
				text = "they"
			intervals [2681]:
				xmin = 1092.208
				xmax = 1092.508
				text = "was"
			intervals [2682]:
				xmin = 1092.508
				xmax = 1092.568
				text = "d"
			intervals [2683]:
				xmin = 1092.568
				xmax = 1092.928
				text = "um"
			intervals [2684]:
				xmin = 1092.928
				xmax = 1093.8989
				text = ""
			intervals [2685]:
				xmin = 1093.8989
				xmax = 1094.0989
				text = "you"
			intervals [2686]:
				xmin = 1094.0989
				xmax = 1094.2389
				text = "know"
			intervals [2687]:
				xmin = 1094.2389
				xmax = 1094.6089
				text = "building"
			intervals [2688]:
				xmin = 1094.6089
				xmax = 1094.6689
				text = "the"
			intervals [2689]:
				xmin = 1094.6689
				xmax = 1095.1389
				text = "new"
			intervals [2690]:
				xmin = 1095.1389
				xmax = 1095.2368
				text = ""
			intervals [2691]:
				xmin = 1095.2368
				xmax = 1095.9968
				text = "rdx"
			intervals [2692]:
				xmin = 1095.9968
				xmax = 1096.845
				text = ""
			intervals [2693]:
				xmin = 1096.845
				xmax = 1097.145
				text = "everybody"
			intervals [2694]:
				xmin = 1097.145
				xmax = 1097.295
				text = "had"
			intervals [2695]:
				xmin = 1097.295
				xmax = 1097.375
				text = "to"
			intervals [2696]:
				xmin = 1097.375
				xmax = 1097.615
				text = "go"
			intervals [2697]:
				xmin = 1097.615
				xmax = 1097.685
				text = "to"
			intervals [2698]:
				xmin = 1097.685
				xmax = 1098.235
				text = "rdx"
			intervals [2699]:
				xmin = 1098.235
				xmax = 1098.7242
				text = ""
			intervals [2700]:
				xmin = 1098.7242
				xmax = 1099.2242
				text = "rdx"
			intervals [2701]:
				xmin = 1099.2242
				xmax = 1099.3342
				text = "high"
			intervals [2702]:
				xmin = 1099.3342
				xmax = 1099.9942
				text = ""
			intervals [2703]:
				xmin = 1099.9942
				xmax = 1100.4542
				text = "school"
			intervals [2704]:
				xmin = 1100.4542
				xmax = 1100.5542
				text = "and"
			intervals [2705]:
				xmin = 1100.5542
				xmax = 1100.8242
				text = "that"
			intervals [2706]:
				xmin = 1100.8242
				xmax = 1101.0142
				text = "was"
			intervals [2707]:
				xmin = 1101.0142
				xmax = 1101.2442
				text = "even"
			intervals [2708]:
				xmin = 1101.2442
				xmax = 1101.5442
				text = "more"
			intervals [2709]:
				xmin = 1101.5442
				xmax = 1101.6142
				text = ""
			intervals [2710]:
				xmin = 1101.6142
				xmax = 1101.9042
				text = "fun"
			intervals [2711]:
				xmin = 1101.9042
				xmax = 1101.9342
				text = ""
			intervals [2712]:
				xmin = 1101.9342
				xmax = 1102.0442
				text = "it"
			intervals [2713]:
				xmin = 1102.0442
				xmax = 1102.1642
				text = "was"
			intervals [2714]:
				xmin = 1102.1642
				xmax = 1102.3442
				text = "so"
			intervals [2715]:
				xmin = 1102.3442
				xmax = 1102.5942
				text = "many"
			intervals [2716]:
				xmin = 1102.5942
				xmax = 1103.0542
				text = "kids"
			intervals [2717]:
				xmin = 1103.0542
				xmax = 1103.2042
				text = "so"
			intervals [2718]:
				xmin = 1103.2042
				xmax = 1103.6442
				text = "many"
			intervals [2719]:
				xmin = 1103.6442
				xmax = 1103.8559
				text = ""
			intervals [2720]:
				xmin = 1103.8559
				xmax = 1104.0259
				text = "you"
			intervals [2721]:
				xmin = 1104.0259
				xmax = 1104.2159
				text = "know"
			intervals [2722]:
				xmin = 1104.2159
				xmax = 1104.3559
				text = "we"
			intervals [2723]:
				xmin = 1104.3559
				xmax = 1104.4959
				text = "didn't"
			intervals [2724]:
				xmin = 1104.4959
				xmax = 1104.7859
				text = "know"
			intervals [2725]:
				xmin = 1104.7859
				xmax = 1104.8659
				text = "the"
			intervals [2726]:
				xmin = 1104.8659
				xmax = 1105.1559
				text = "other"
			intervals [2727]:
				xmin = 1105.1559
				xmax = 1105.7259
				text = "kids"
			intervals [2728]:
				xmin = 1105.7259
				xmax = 1105.8459
				text = "and"
			intervals [2729]:
				xmin = 1105.8459
				xmax = 1105.9359
				text = "it"
			intervals [2730]:
				xmin = 1105.9359
				xmax = 1106.0859
				text = "was"
			intervals [2731]:
				xmin = 1106.0859
				xmax = 1106.2659
				text = "just"
			intervals [2732]:
				xmin = 1106.2659
				xmax = 1106.4859
				text = "so"
			intervals [2733]:
				xmin = 1106.4859
				xmax = 1106.9459
				text = "funny"
			intervals [2734]:
				xmin = 1106.9459
				xmax = 1107.0559
				text = "and"
			intervals [2735]:
				xmin = 1107.0559
				xmax = 1107.2759
				text = "so"
			intervals [2736]:
				xmin = 1107.2759
				xmax = 1107.3759
				text = ""
			intervals [2737]:
				xmin = 1107.3759
				xmax = 1107.6559
				text = "fun"
			intervals [2738]:
				xmin = 1107.6559
				xmax = 1108.5381
				text = ""
			intervals [2739]:
				xmin = 1108.5381
				xmax = 1108.7581
				text = "cause"
			intervals [2740]:
				xmin = 1108.7581
				xmax = 1108.9081
				text = "we"
			intervals [2741]:
				xmin = 1108.9081
				xmax = 1109.1381
				text = "had"
			intervals [2742]:
				xmin = 1109.1381
				xmax = 1109.3081
				text = "our"
			intervals [2743]:
				xmin = 1109.3081
				xmax = 1109.8181
				text = "own"
			intervals [2744]:
				xmin = 1109.8181
				xmax = 1109.9581
				text = "m-"
			intervals [2745]:
				xmin = 1109.9581
				xmax = 1110.4992
				text = ""
			intervals [2746]:
				xmin = 1110.4992
				xmax = 1111.2092
				text = "mojo"
			intervals [2747]:
				xmin = 1111.2092
				xmax = 1111.2392
				text = ""
			intervals [2748]:
				xmin = 1111.2392
				xmax = 1111.3592
				text = "we"
			intervals [2749]:
				xmin = 1111.3592
				xmax = 1111.5192
				text = "had"
			intervals [2750]:
				xmin = 1111.5192
				xmax = 1111.9092
				text = "our"
			intervals [2751]:
				xmin = 1111.9092
				xmax = 1112.3692
				text = "own"
			intervals [2752]:
				xmin = 1112.3692
				xmax = 1112.5338
				text = ""
			intervals [2753]:
				xmin = 1112.5338
				xmax = 1112.7838
				text = "way"
			intervals [2754]:
				xmin = 1112.7838
				xmax = 1112.8738
				text = "of"
			intervals [2755]:
				xmin = 1112.8738
				xmax = 1113.2938
				text = "doing"
			intervals [2756]:
				xmin = 1113.2938
				xmax = 1113.7338
				text = "things"
			intervals [2757]:
				xmin = 1113.7338
				xmax = 1113.8238
				text = "and"
			intervals [2758]:
				xmin = 1113.8238
				xmax = 1114.3138
				text = "everything"
			intervals [2759]:
				xmin = 1114.3138
				xmax = 1114.3838
				text = "and"
			intervals [2760]:
				xmin = 1114.3838
				xmax = 1114.5438
				text = "then"
			intervals [2761]:
				xmin = 1114.5438
				xmax = 1114.6838
				text = "the"
			intervals [2762]:
				xmin = 1114.6838
				xmax = 1114.9338
				text = "other"
			intervals [2763]:
				xmin = 1114.9338
				xmax = 1115.2238
				text = "kids"
			intervals [2764]:
				xmin = 1115.2238
				xmax = 1115.4338
				text = "wasn't"
			intervals [2765]:
				xmin = 1115.4338
				xmax = 1115.6738
				text = "ready"
			intervals [2766]:
				xmin = 1115.6738
				xmax = 1115.8138
				text = "for"
			intervals [2767]:
				xmin = 1115.8138
				xmax = 1116.1638
				text = "us"
			intervals [2768]:
				xmin = 1116.1638
				xmax = 1116.2338
				text = ""
			intervals [2769]:
				xmin = 1116.2338
				xmax = 1116.4138
				text = "so"
			intervals [2770]:
				xmin = 1116.4138
				xmax = 1116.4838
				text = "it"
			intervals [2771]:
				xmin = 1116.4838
				xmax = 1116.6238
				text = "was"
			intervals [2772]:
				xmin = 1116.6238
				xmax = 1116.7638
				text = "just"
			intervals [2773]:
				xmin = 1116.7638
				xmax = 1117.1238
				text = "fun"
			intervals [2774]:
				xmin = 1117.1238
				xmax = 1122.0103
				text = ""
			intervals [2775]:
				xmin = 1122.0103
				xmax = 1122.0903
				text = "<unk>"
			intervals [2776]:
				xmin = 1122.0903
				xmax = 1122.3403
				text = "like"
			intervals [2777]:
				xmin = 1122.3403
				xmax = 1122.3703
				text = ""
			intervals [2778]:
				xmin = 1122.3703
				xmax = 1122.5203
				text = "we"
			intervals [2779]:
				xmin = 1122.5203
				xmax = 1122.7603
				text = "used"
			intervals [2780]:
				xmin = 1122.7603
				xmax = 1122.8803
				text = "to"
			intervals [2781]:
				xmin = 1122.8803
				xmax = 1123.0603
				text = "just"
			intervals [2782]:
				xmin = 1123.0603
				xmax = 1123.2503
				text = ""
			intervals [2783]:
				xmin = 1123.2503
				xmax = 1123.7403
				text = "jone"
			intervals [2784]:
				xmin = 1123.7403
				xmax = 1123.9003
				text = "each"
			intervals [2785]:
				xmin = 1123.9003
				xmax = 1124.1103
				text = "other"
			intervals [2786]:
				xmin = 1124.1103
				xmax = 1124.1903
				text = "a"
			intervals [2787]:
				xmin = 1124.1903
				xmax = 1124.4503
				text = "lot"
			intervals [2788]:
				xmin = 1124.4503
				xmax = 1124.8718
				text = ""
			intervals [2789]:
				xmin = 1124.8718
				xmax = 1125.1218
				text = "like"
			intervals [2790]:
				xmin = 1125.1218
				xmax = 1125.1818
				text = ""
			intervals [2791]:
				xmin = 1125.1818
				xmax = 1125.3518
				text = "it"
			intervals [2792]:
				xmin = 1125.3518
				xmax = 1125.5418
				text = "was"
			intervals [2793]:
				xmin = 1125.5418
				xmax = 1125.9718
				text = "nothing"
			intervals [2794]:
				xmin = 1125.9718
				xmax = 1126.5484
				text = ""
			intervals [2795]:
				xmin = 1126.5484
				xmax = 1126.7784
				text = "you"
			intervals [2796]:
				xmin = 1126.7784
				xmax = 1127.1584
				text = "know"
			intervals [2797]:
				xmin = 1127.1584
				xmax = 1127.2284
				text = ""
			intervals [2798]:
				xmin = 1127.2284
				xmax = 1127.5584
				text = "to"
			intervals [2799]:
				xmin = 1127.5584
				xmax = 1129.4891
				text = ""
			intervals [2800]:
				xmin = 1129.4891
				xmax = 1129.5891
				text = "you"
			intervals [2801]:
				xmin = 1129.5891
				xmax = 1129.7391
				text = "know"
			intervals [2802]:
				xmin = 1129.7391
				xmax = 1129.8991
				text = "you"
			intervals [2803]:
				xmin = 1129.8991
				xmax = 1130.0391
				text = "get"
			intervals [2804]:
				xmin = 1130.0391
				xmax = 1130.1691
				text = "on"
			intervals [2805]:
				xmin = 1130.1691
				xmax = 1130.2791
				text = "the"
			intervals [2806]:
				xmin = 1130.2791
				xmax = 1130.5891
				text = "bus"
			intervals [2807]:
				xmin = 1130.5891
				xmax = 1130.8591
				text = "and"
			intervals [2808]:
				xmin = 1130.8591
				xmax = 1131.6557
				text = ""
			intervals [2809]:
				xmin = 1131.6557
				xmax = 1132.0857
				text = "shirt"
			intervals [2810]:
				xmin = 1132.0857
				xmax = 1132.3457
				text = "on"
			intervals [2811]:
				xmin = 1132.3457
				xmax = 1132.6957
				text = "all"
			intervals [2812]:
				xmin = 1132.6957
				xmax = 1132.8557
				text = "you"
			intervals [2813]:
				xmin = 1132.8557
				xmax = 1133.0857
				text = "know"
			intervals [2814]:
				xmin = 1133.0857
				xmax = 1133.2457
				text = "your"
			intervals [2815]:
				xmin = 1133.2457
				xmax = 1133.6357
				text = "shirt"
			intervals [2816]:
				xmin = 1133.6357
				xmax = 1134.8916
				text = ""
			intervals [2817]:
				xmin = 1134.8916
				xmax = 1135.1516
				text = "on"
			intervals [2818]:
				xmin = 1135.1516
				xmax = 1135.8616
				text = "backwards"
			intervals [2819]:
				xmin = 1135.8616
				xmax = 1136.0916
				text = "or"
			intervals [2820]:
				xmin = 1136.0916
				xmax = 1136.3216
				text = "your"
			intervals [2821]:
				xmin = 1136.3216
				xmax = 1136.3516
				text = ""
			intervals [2822]:
				xmin = 1136.3516
				xmax = 1136.5416
				text = "you"
			intervals [2823]:
				xmin = 1136.5416
				xmax = 1136.7916
				text = "know"
			intervals [2824]:
				xmin = 1136.7916
				xmax = 1137.3354
				text = ""
			intervals [2825]:
				xmin = 1137.3354
				xmax = 1137.5654
				text = "people"
			intervals [2826]:
				xmin = 1137.5654
				xmax = 1137.7154
				text = "gonna"
			intervals [2827]:
				xmin = 1137.7154
				xmax = 1137.9154
				text = "let"
			intervals [2828]:
				xmin = 1137.9154
				xmax = 1138.0554
				text = "you"
			intervals [2829]:
				xmin = 1138.0554
				xmax = 1138.5554
				text = "know"
			intervals [2830]:
				xmin = 1138.5554
				xmax = 1138.9379
				text = ""
			intervals [2831]:
				xmin = 1138.9379
				xmax = 1139.2079
				text = "you"
			intervals [2832]:
				xmin = 1139.2079
				xmax = 1139.3379
				text = "know"
			intervals [2833]:
				xmin = 1139.3379
				xmax = 1139.5379
				text = "you"
			intervals [2834]:
				xmin = 1139.5379
				xmax = 1139.6579
				text = "get"
			intervals [2835]:
				xmin = 1139.6579
				xmax = 1139.7879
				text = "on"
			intervals [2836]:
				xmin = 1139.7879
				xmax = 1139.8579
				text = "the"
			intervals [2837]:
				xmin = 1139.8579
				xmax = 1140.1679
				text = "bus"
			intervals [2838]:
				xmin = 1140.1679
				xmax = 1140.2579
				text = "you"
			intervals [2839]:
				xmin = 1140.2579
				xmax = 1140.4279
				text = "ain't"
			intervals [2840]:
				xmin = 1140.4279
				xmax = 1140.7179
				text = "wash"
			intervals [2841]:
				xmin = 1140.7179
				xmax = 1140.8179
				text = "your"
			intervals [2842]:
				xmin = 1140.8179
				xmax = 1141.3679
				text = "face"
			intervals [2843]:
				xmin = 1141.3679
				xmax = 1141.4379
				text = "and"
			intervals [2844]:
				xmin = 1141.4379
				xmax = 1141.4679
				text = ""
			intervals [2845]:
				xmin = 1141.4679
				xmax = 1141.6079
				text = "you"
			intervals [2846]:
				xmin = 1141.6079
				xmax = 1141.8279
				text = "still"
			intervals [2847]:
				xmin = 1141.8279
				xmax = 1142.0279
				text = "got"
			intervals [2848]:
				xmin = 1142.0279
				xmax = 1142.3179
				text = "stuff"
			intervals [2849]:
				xmin = 1142.3179
				xmax = 1142.5279
				text = "all"
			intervals [2850]:
				xmin = 1142.5279
				xmax = 1142.6579
				text = "in"
			intervals [2851]:
				xmin = 1142.6579
				xmax = 1142.7879
				text = "your"
			intervals [2852]:
				xmin = 1142.7879
				xmax = 1143.4379
				text = "eyes"
			intervals [2853]:
				xmin = 1143.4379
				xmax = 1143.4679
				text = ""
			intervals [2854]:
				xmin = 1143.4679
				xmax = 1143.5279
				text = "and"
			intervals [2855]:
				xmin = 1143.5279
				xmax = 1143.8344
				text = ""
			intervals [2856]:
				xmin = 1143.8344
				xmax = 1144.1044
				text = "all"
			intervals [2857]:
				xmin = 1144.1044
				xmax = 1144.3444
				text = "that"
			intervals [2858]:
				xmin = 1144.3444
				xmax = 1144.5844
				text = "people"
			intervals [2859]:
				xmin = 1144.5844
				xmax = 1144.6744
				text = "will"
			intervals [2860]:
				xmin = 1144.6744
				xmax = 1144.8644
				text = "let"
			intervals [2861]:
				xmin = 1144.8644
				xmax = 1144.9744
				text = "you"
			intervals [2862]:
				xmin = 1144.9744
				xmax = 1145.2044
				text = "know"
			intervals [2863]:
				xmin = 1145.2044
				xmax = 1146.2906
				text = ""
			intervals [2864]:
				xmin = 1146.2906
				xmax = 1146.5206
				text = "you"
			intervals [2865]:
				xmin = 1146.5206
				xmax = 1147.0906
				text = "ashy"
			intervals [2866]:
				xmin = 1147.0906
				xmax = 1147.1206
				text = ""
			intervals [2867]:
				xmin = 1147.1206
				xmax = 1147.3606
				text = "people"
			intervals [2868]:
				xmin = 1147.3606
				xmax = 1147.4506
				text = "will"
			intervals [2869]:
				xmin = 1147.4506
				xmax = 1147.6506
				text = "let"
			intervals [2870]:
				xmin = 1147.6506
				xmax = 1147.7506
				text = "you"
			intervals [2871]:
				xmin = 1147.7506
				xmax = 1148.0406
				text = "know"
			intervals [2872]:
				xmin = 1148.0406
				xmax = 1148.2569
				text = ""
			intervals [2873]:
				xmin = 1148.2569
				xmax = 1148.4369
				text = "you"
			intervals [2874]:
				xmin = 1148.4369
				xmax = 1148.6569
				text = "know"
			intervals [2875]:
				xmin = 1148.6569
				xmax = 1149.2595
				text = ""
			intervals [2876]:
				xmin = 1149.2595
				xmax = 1149.6595
				text = "then"
			intervals [2877]:
				xmin = 1149.6595
				xmax = 1149.7995
				text = "when"
			intervals [2878]:
				xmin = 1149.7995
				xmax = 1149.8995
				text = "you"
			intervals [2879]:
				xmin = 1149.8995
				xmax = 1150.0695
				text = "go"
			intervals [2880]:
				xmin = 1150.0695
				xmax = 1150.1895
				text = "to"
			intervals [2881]:
				xmin = 1150.1895
				xmax = 1150.3695
				text = "the"
			intervals [2882]:
				xmin = 1150.3695
				xmax = 1150.4895
				text = "you"
			intervals [2883]:
				xmin = 1150.4895
				xmax = 1150.5895
				text = "know"
			intervals [2884]:
				xmin = 1150.5895
				xmax = 1150.7495
				text = "when"
			intervals [2885]:
				xmin = 1150.7495
				xmax = 1150.8295
				text = "we"
			intervals [2886]:
				xmin = 1150.8295
				xmax = 1151.0895
				text = "start"
			intervals [2887]:
				xmin = 1151.0895
				xmax = 1151.2995
				text = "going"
			intervals [2888]:
				xmin = 1151.2995
				xmax = 1151.3795
				text = "to"
			intervals [2889]:
				xmin = 1151.3795
				xmax = 1151.6795
				text = "rdx"
			intervals [2890]:
				xmin = 1151.6795
				xmax = 1151.8595
				text = "they"
			intervals [2891]:
				xmin = 1151.8595
				xmax = 1152.1195
				text = "weren't"
			intervals [2892]:
				xmin = 1152.1195
				xmax = 1152.3095
				text = "they"
			intervals [2893]:
				xmin = 1152.3095
				xmax = 1152.4795
				text = "was"
			intervals [2894]:
				xmin = 1152.4795
				xmax = 1152.6695
				text = "like"
			intervals [2895]:
				xmin = 1152.6695
				xmax = 1152.8495
				text = "yo"
			intervals [2896]:
				xmin = 1152.8495
				xmax = 1153.0295
				text = "they"
			intervals [2897]:
				xmin = 1153.0295
				xmax = 1153.1695
				text = "thought"
			intervals [2898]:
				xmin = 1153.1695
				xmax = 1153.3195
				text = "we"
			intervals [2899]:
				xmin = 1153.3195
				xmax = 1153.4695
				text = "was"
			intervals [2900]:
				xmin = 1153.4695
				xmax = 1153.8195
				text = "tripping"
			intervals [2901]:
				xmin = 1153.8195
				xmax = 1156.7283
				text = ""
			intervals [2902]:
				xmin = 1156.7283
				xmax = 1157.0683
				text = "but"
			intervals [2903]:
				xmin = 1157.0683
				xmax = 1157.643
				text = ""
			intervals [2904]:
				xmin = 1157.643
				xmax = 1157.823
				text = "it"
			intervals [2905]:
				xmin = 1157.823
				xmax = 1157.983
				text = "was"
			intervals [2906]:
				xmin = 1157.983
				xmax = 1158.263
				text = "just"
			intervals [2907]:
				xmin = 1158.263
				xmax = 1158.293
				text = ""
			intervals [2908]:
				xmin = 1158.293
				xmax = 1158.703
				text = "fun"
			intervals [2909]:
				xmin = 1158.703
				xmax = 1158.973
				text = "seeing"
			intervals [2910]:
				xmin = 1158.973
				xmax = 1159.133
				text = "new"
			intervals [2911]:
				xmin = 1159.133
				xmax = 1159.543
				text = "people"
			intervals [2912]:
				xmin = 1159.543
				xmax = 1159.703
				text = "new"
			intervals [2913]:
				xmin = 1159.703
				xmax = 1160.133
				text = "kids"
			intervals [2914]:
				xmin = 1160.133
				xmax = 1160.373
				text = "meeting"
			intervals [2915]:
				xmin = 1160.373
				xmax = 1160.513
				text = "new"
			intervals [2916]:
				xmin = 1160.513
				xmax = 1161.043
				text = "guys"
			intervals [2917]:
				xmin = 1161.043
				xmax = 1161.273
				text = "me"
			intervals [2918]:
				xmin = 1161.273
				xmax = 1161.543
				text = "ne-"
			intervals [2919]:
				xmin = 1161.543
				xmax = 1161.593
				text = ""
			intervals [2920]:
				xmin = 1161.593
				xmax = 1161.893
				text = "meeting"
			intervals [2921]:
				xmin = 1161.893
				xmax = 1161.923
				text = "n-"
			intervals [2922]:
				xmin = 1161.923
				xmax = 1162.103
				text = "new"
			intervals [2923]:
				xmin = 1162.103
				xmax = 1162.243
				text = ""
			intervals [2924]:
				xmin = 1162.243
				xmax = 1162.453
				text = "new"
			intervals [2925]:
				xmin = 1162.453
				xmax = 1162.903
				text = "people"
			intervals [2926]:
				xmin = 1162.903
				xmax = 1163.023
				text = "and"
			intervals [2927]:
				xmin = 1163.023
				xmax = 1163.333
				text = "stuff"
			intervals [2928]:
				xmin = 1163.333
				xmax = 1163.363
				text = ""
			intervals [2929]:
				xmin = 1163.363
				xmax = 1163.453
				text = "it"
			intervals [2930]:
				xmin = 1163.453
				xmax = 1163.613
				text = "was"
			intervals [2931]:
				xmin = 1163.613
				xmax = 1163.773
				text = "just"
			intervals [2932]:
				xmin = 1163.773
				xmax = 1164.043
				text = "fun"
			intervals [2933]:
				xmin = 1164.043
				xmax = 1181.8635
				text = ""
			intervals [2934]:
				xmin = 1181.8635
				xmax = 1182.1235
				text = "nah"
			intervals [2935]:
				xmin = 1182.1235
				xmax = 1182.2135
				text = "i"
			intervals [2936]:
				xmin = 1182.2135
				xmax = 1182.4835
				text = "can't"
			intervals [2937]:
				xmin = 1182.4835
				xmax = 1182.5135
				text = "i"
			intervals [2938]:
				xmin = 1182.5135
				xmax = 1182.7135
				text = "don't"
			intervals [2939]:
				xmin = 1182.7135
				xmax = 1182.8535
				text = "have"
			intervals [2940]:
				xmin = 1182.8535
				xmax = 1182.9335
				text = "a"
			intervals [2941]:
				xmin = 1182.9335
				xmax = 1183.3135
				text = "best"
			intervals [2942]:
				xmin = 1183.3135
				xmax = 1183.5635
				text = "line"
			intervals [2943]:
				xmin = 1183.5635
				xmax = 1183.9635
				text = "depends"
			intervals [2944]:
				xmin = 1183.9635
				xmax = 1184.0935
				text = "on"
			intervals [2945]:
				xmin = 1184.0935
				xmax = 1184.1535
				text = "who"
			intervals [2946]:
				xmin = 1184.1535
				xmax = 1184.2135
				text = "i'm"
			intervals [2947]:
				xmin = 1184.2135
				xmax = 1184.5835
				text = "joning"
			intervals [2948]:
				xmin = 1184.5835
				xmax = 1184.7735
				text = "on"
			intervals [2949]:
				xmin = 1184.7735
				xmax = 1186.0424
				text = ""
			intervals [2950]:
				xmin = 1186.0424
				xmax = 1186.1724
				text = "but"
			intervals [2951]:
				xmin = 1186.1724
				xmax = 1186.2824
				text = "i"
			intervals [2952]:
				xmin = 1186.2824
				xmax = 1186.5024
				text = "already"
			intervals [2953]:
				xmin = 1186.5024
				xmax = 1186.7424
				text = "know"
			intervals [2954]:
				xmin = 1186.7424
				xmax = 1186.9524
				text = "that"
			intervals [2955]:
				xmin = 1186.9524
				xmax = 1187.0424
				text = "you"
			intervals [2956]:
				xmin = 1187.0424
				xmax = 1187.2524
				text = "know"
			intervals [2957]:
				xmin = 1187.2524
				xmax = 1187.4024
				text = "and"
			intervals [2958]:
				xmin = 1187.4024
				xmax = 1187.7924
				text = "joning"
			intervals [2959]:
				xmin = 1187.7924
				xmax = 1188.0224
				text = "is"
			intervals [2960]:
				xmin = 1188.0224
				xmax = 1188.4024
				text = "is"
			intervals [2961]:
				xmin = 1188.4024
				xmax = 1188.5824
				text = "ca-"
			intervals [2962]:
				xmin = 1188.5824
				xmax = 1189.0324
				text = "is"
			intervals [2963]:
				xmin = 1189.0324
				xmax = 1189.2843
				text = ""
			intervals [2964]:
				xmin = 1189.2843
				xmax = 1189.3943
				text = "it"
			intervals [2965]:
				xmin = 1189.3943
				xmax = 1189.5343
				text = "can"
			intervals [2966]:
				xmin = 1189.5343
				xmax = 1189.6743
				text = "be"
			intervals [2967]:
				xmin = 1189.6743
				xmax = 1189.9143
				text = "looked"
			intervals [2968]:
				xmin = 1189.9143
				xmax = 1190.0643
				text = "at"
			intervals [2969]:
				xmin = 1190.0643
				xmax = 1190.1243
				text = "i"
			intervals [2970]:
				xmin = 1190.1243
				xmax = 1190.4143
				text = "guess"
			intervals [2971]:
				xmin = 1190.4143
				xmax = 1190.5843
				text = "as"
			intervals [2972]:
				xmin = 1190.5843
				xmax = 1190.8343
				text = "bad"
			intervals [2973]:
				xmin = 1190.8343
				xmax = 1190.9743
				text = "you"
			intervals [2974]:
				xmin = 1190.9743
				xmax = 1191.2243
				text = "talk"
			intervals [2975]:
				xmin = 1191.2243
				xmax = 1191.3843
				text = "but"
			intervals [2976]:
				xmin = 1191.3843
				xmax = 1191.6943
				text = "nah"
			intervals [2977]:
				xmin = 1191.6943
				xmax = 1191.9043
				text = "like"
			intervals [2978]:
				xmin = 1191.9043
				xmax = 1192.0143
				text = "for"
			intervals [2979]:
				xmin = 1192.0143
				xmax = 1192.2843
				text = "us"
			intervals [2980]:
				xmin = 1192.2843
				xmax = 1192.4343
				text = "it"
			intervals [2981]:
				xmin = 1192.4343
				xmax = 1192.7943
				text = "made"
			intervals [2982]:
				xmin = 1192.7943
				xmax = 1193.0543
				text = "you"
			intervals [2983]:
				xmin = 1193.0543
				xmax = 1193.7366
				text = ""
			intervals [2984]:
				xmin = 1193.7366
				xmax = 1194.3566
				text = "tougher"
			intervals [2985]:
				xmin = 1194.3566
				xmax = 1194.8341
				text = ""
			intervals [2986]:
				xmin = 1194.8341
				xmax = 1194.9241
				text = "you"
			intervals [2987]:
				xmin = 1194.9241
				xmax = 1195.0441
				text = "know"
			intervals [2988]:
				xmin = 1195.0441
				xmax = 1195.1441
				text = "as"
			intervals [2989]:
				xmin = 1195.1441
				xmax = 1195.5041
				text = "far"
			intervals [2990]:
				xmin = 1195.5041
				xmax = 1195.8741
				text = "as"
			intervals [2991]:
				xmin = 1195.8741
				xmax = 1195.9819
				text = ""
			intervals [2992]:
				xmin = 1195.9819
				xmax = 1196.2419
				text = "your"
			intervals [2993]:
				xmin = 1196.2419
				xmax = 1196.7819
				text = "default"
			intervals [2994]:
				xmin = 1196.7819
				xmax = 1196.8268
				text = ""
			intervals [2995]:
				xmin = 1196.8268
				xmax = 1197.0168
				text = "so"
			intervals [2996]:
				xmin = 1197.0168
				xmax = 1197.0768
				text = "i"
			intervals [2997]:
				xmin = 1197.0768
				xmax = 1197.2668
				text = "know"
			intervals [2998]:
				xmin = 1197.2668
				xmax = 1197.3368
				text = "i"
			intervals [2999]:
				xmin = 1197.3368
				xmax = 1197.4868
				text = "had"
			intervals [3000]:
				xmin = 1197.4868
				xmax = 1197.5468
				text = "a"
			intervals [3001]:
				xmin = 1197.5468
				xmax = 1197.7368
				text = "big"
			intervals [3002]:
				xmin = 1197.7368
				xmax = 1198.0368
				text = "head"
			intervals [3003]:
				xmin = 1198.0368
				xmax = 1198.0768
				text = ""
			intervals [3004]:
				xmin = 1198.0768
				xmax = 1198.4168
				text = "so"
			intervals [3005]:
				xmin = 1198.4168
				xmax = 1199.154
				text = ""
			intervals [3006]:
				xmin = 1199.154
				xmax = 1199.244
				text = "i"
			intervals [3007]:
				xmin = 1199.244
				xmax = 1199.384
				text = "didn't"
			intervals [3008]:
				xmin = 1199.384
				xmax = 1199.484
				text = "have"
			intervals [3009]:
				xmin = 1199.484
				xmax = 1199.584
				text = "to"
			intervals [3010]:
				xmin = 1199.584
				xmax = 1199.874
				text = "worry"
			intervals [3011]:
				xmin = 1199.874
				xmax = 1200.344
				text = "about"
			intervals [3012]:
				xmin = 1200.344
				xmax = 1200.969
				text = ""
			intervals [3013]:
				xmin = 1200.969
				xmax = 1201.129
				text = "you"
			intervals [3014]:
				xmin = 1201.129
				xmax = 1201.319
				text = "know"
			intervals [3015]:
				xmin = 1201.319
				xmax = 1201.609
				text = "okay"
			intervals [3016]:
				xmin = 1201.609
				xmax = 1201.729
				text = "i"
			intervals [3017]:
				xmin = 1201.729
				xmax = 1201.949
				text = "know"
			intervals [3018]:
				xmin = 1201.949
				xmax = 1202.229
				text = "now"
			intervals [3019]:
				xmin = 1202.229
				xmax = 1202.309
				text = "at"
			intervals [3020]:
				xmin = 1202.309
				xmax = 1202.629
				text = "first"
			intervals [3021]:
				xmin = 1202.629
				xmax = 1202.659
				text = "i"
			intervals [3022]:
				xmin = 1202.659
				xmax = 1202.839
				text = "used"
			intervals [3023]:
				xmin = 1202.839
				xmax = 1202.909
				text = "to"
			intervals [3024]:
				xmin = 1202.909
				xmax = 1202.969
				text = "be"
			intervals [3025]:
				xmin = 1202.969
				xmax = 1203.059
				text = "like"
			intervals [3026]:
				xmin = 1203.059
				xmax = 1203.379
				text = "ah"
			intervals [3027]:
				xmin = 1203.379
				xmax = 1203.629
				text = "they"
			intervals [3028]:
				xmin = 1203.629
				xmax = 1203.859
				text = "talking"
			intervals [3029]:
				xmin = 1203.859
				xmax = 1203.999
				text = "about"
			intervals [3030]:
				xmin = 1203.999
				xmax = 1204.079
				text = "my"
			intervals [3031]:
				xmin = 1204.079
				xmax = 1204.469
				text = "head"
			intervals [3032]:
				xmin = 1204.469
				xmax = 1204.849
				text = "now"
			intervals [3033]:
				xmin = 1204.849
				xmax = 1204.919
				text = "it"
			intervals [3034]:
				xmin = 1204.919
				xmax = 1205.029
				text = "s"
			intervals [3035]:
				xmin = 1205.029
				xmax = 1205.455
				text = ""
			intervals [3036]:
				xmin = 1205.455
				xmax = 1205.725
				text = "oh"
			intervals [3037]:
				xmin = 1205.725
				xmax = 1205.865
				text = "yeah"
			intervals [3038]:
				xmin = 1205.865
				xmax = 1206.015
				text = "you"
			intervals [3039]:
				xmin = 1206.015
				xmax = 1206.245
				text = "right"
			intervals [3040]:
				xmin = 1206.245
				xmax = 1206.325
				text = "i"
			intervals [3041]:
				xmin = 1206.325
				xmax = 1206.575
				text = "do"
			intervals [3042]:
				xmin = 1206.575
				xmax = 1206.725
				text = "got"
			intervals [3043]:
				xmin = 1206.725
				xmax = 1206.805
				text = "a"
			intervals [3044]:
				xmin = 1206.805
				xmax = 1207.165
				text = "big"
			intervals [3045]:
				xmin = 1207.165
				xmax = 1207.295
				text = "head"
			intervals [3046]:
				xmin = 1207.295
				xmax = 1207.575
				text = "<unk>"
			intervals [3047]:
				xmin = 1207.575
				xmax = 1207.755
				text = "and"
			intervals [3048]:
				xmin = 1207.755
				xmax = 1207.895
				text = "i"
			intervals [3049]:
				xmin = 1207.895
				xmax = 1208.365
				text = "accepted"
			intervals [3050]:
				xmin = 1208.365
				xmax = 1208.485
				text = "it"
			intervals [3051]:
				xmin = 1208.485
				xmax = 1208.585
				text = ""
			intervals [3052]:
				xmin = 1208.585
				xmax = 1208.665
				text = "and"
			intervals [3053]:
				xmin = 1208.665
				xmax = 1208.835
				text = "then"
			intervals [3054]:
				xmin = 1208.835
				xmax = 1208.895
				text = "it"
			intervals [3055]:
				xmin = 1208.895
				xmax = 1209.095
				text = "was"
			intervals [3056]:
				xmin = 1209.095
				xmax = 1209.235
				text = "just"
			intervals [3057]:
				xmin = 1209.235
				xmax = 1209.545
				text = "fun"
			intervals [3058]:
				xmin = 1209.545
				xmax = 1209.815
				text = "after"
			intervals [3059]:
				xmin = 1209.815
				xmax = 1210.025
				text = "that"
			intervals [3060]:
				xmin = 1210.025
				xmax = 1210.145
				text = "it"
			intervals [3061]:
				xmin = 1210.145
				xmax = 1210.265
				text = "was"
			intervals [3062]:
				xmin = 1210.265
				xmax = 1210.475
				text = "like"
			intervals [3063]:
				xmin = 1210.475
				xmax = 1210.505
				text = ""
			intervals [3064]:
				xmin = 1210.505
				xmax = 1210.795
				text = "oh"
			intervals [3065]:
				xmin = 1210.795
				xmax = 1210.825
				text = ""
			intervals [3066]:
				xmin = 1210.825
				xmax = 1211.125
				text = "okay"
			intervals [3067]:
				xmin = 1211.125
				xmax = 1212.0492
				text = ""
			intervals [3068]:
				xmin = 1212.0492
				xmax = 1212.2192
				text = "and"
			intervals [3069]:
				xmin = 1212.2192
				xmax = 1212.3992
				text = "i"
			intervals [3070]:
				xmin = 1212.3992
				xmax = 1212.4592
				text = "d"
			intervals [3071]:
				xmin = 1212.4592
				xmax = 1212.9192
				text = "figure"
			intervals [3072]:
				xmin = 1212.9192
				xmax = 1213.0992
				text = "out"
			intervals [3073]:
				xmin = 1213.0992
				xmax = 1213.5692
				text = "something"
			intervals [3074]:
				xmin = 1213.5692
				xmax = 1213.8144
				text = ""
			intervals [3075]:
				xmin = 1213.8144
				xmax = 1214.2944
				text = "about"
			intervals [3076]:
				xmin = 1214.2944
				xmax = 1214.6344
				text = "them"
			intervals [3077]:
				xmin = 1214.6344
				xmax = 1214.7344
				text = "and"
			intervals [3078]:
				xmin = 1214.7344
				xmax = 1214.9044
				text = "then"
			intervals [3079]:
				xmin = 1214.9044
				xmax = 1215.0044
				text = "we"
			intervals [3080]:
				xmin = 1215.0044
				xmax = 1215.0944
				text = "would"
			intervals [3081]:
				xmin = 1215.0944
				xmax = 1215.2544
				text = "just"
			intervals [3082]:
				xmin = 1215.2544
				xmax = 1215.3944
				text = "go"
			intervals [3083]:
				xmin = 1215.3944
				xmax = 1215.6644
				text = "back"
			intervals [3084]:
				xmin = 1215.6644
				xmax = 1215.7444
				text = "and"
			intervals [3085]:
				xmin = 1215.7444
				xmax = 1216.1544
				text = "forth"
			intervals [3086]:
				xmin = 1216.1544
				xmax = 1216.6655
				text = ""
			intervals [3087]:
				xmin = 1216.6655
				xmax = 1216.8055
				text = "you"
			intervals [3088]:
				xmin = 1216.8055
				xmax = 1216.9255
				text = "know"
			intervals [3089]:
				xmin = 1216.9255
				xmax = 1221.6407
				text = ""
			intervals [3090]:
				xmin = 1221.6407
				xmax = 1221.9307
				text = "right"
			intervals [3091]:
				xmin = 1221.9307
				xmax = 1225.8243
				text = ""
			intervals [3092]:
				xmin = 1225.8243
				xmax = 1226.0143
				text = "well"
			intervals [3093]:
				xmin = 1226.0143
				xmax = 1226.0743
				text = "it"
			intervals [3094]:
				xmin = 1226.0743
				xmax = 1226.5043
				text = "depends"
			intervals [3095]:
				xmin = 1226.5043
				xmax = 1226.7643
				text = "like"
			intervals [3096]:
				xmin = 1226.7643
				xmax = 1226.8043
				text = ""
			intervals [3097]:
				xmin = 1226.8043
				xmax = 1226.8443
				text = "a"
			intervals [3098]:
				xmin = 1226.8443
				xmax = 1226.8743
				text = ""
			intervals [3099]:
				xmin = 1226.8743
				xmax = 1227.0643
				text = "friend"
			intervals [3100]:
				xmin = 1227.0643
				xmax = 1227.1243
				text = "of"
			intervals [3101]:
				xmin = 1227.1243
				xmax = 1227.4343
				text = "mine"
			intervals [3102]:
				xmin = 1227.4343
				xmax = 1227.8643
				text = "rdx"
			intervals [3103]:
				xmin = 1227.8643
				xmax = 1228.1131
				text = ""
			intervals [3104]:
				xmin = 1228.1131
				xmax = 1228.3331
				text = "every"
			intervals [3105]:
				xmin = 1228.3331
				xmax = 1228.6331
				text = "time"
			intervals [3106]:
				xmin = 1228.6331
				xmax = 1228.7331
				text = "he"
			intervals [3107]:
				xmin = 1228.7331
				xmax = 1229.3431
				text = "calls"
			intervals [3108]:
				xmin = 1229.3431
				xmax = 1229.5029
				text = ""
			intervals [3109]:
				xmin = 1229.5029
				xmax = 1229.6529
				text = "like"
			intervals [3110]:
				xmin = 1229.6529
				xmax = 1229.8029
				text = "if"
			intervals [3111]:
				xmin = 1229.8029
				xmax = 1229.8829
				text = "i"
			intervals [3112]:
				xmin = 1229.8829
				xmax = 1230.2229
				text = "call"
			intervals [3113]:
				xmin = 1230.2229
				xmax = 1230.4829
				text = "him"
			intervals [3114]:
				xmin = 1230.4829
				xmax = 1230.6229
				text = "he"
			intervals [3115]:
				xmin = 1230.6229
				xmax = 1230.7973
				text = ""
			intervals [3116]:
				xmin = 1230.7973
				xmax = 1231.2473
				text = "joning"
			intervals [3117]:
				xmin = 1231.2473
				xmax = 1231.3973
				text = "off"
			intervals [3118]:
				xmin = 1231.3973
				xmax = 1231.5173
				text = "the"
			intervals [3119]:
				xmin = 1231.5173
				xmax = 1231.8073
				text = "break"
			intervals [3120]:
				xmin = 1231.8073
				xmax = 1232.5579
				text = ""
			intervals [3121]:
				xmin = 1232.5579
				xmax = 1232.6679
				text = "he"
			intervals [3122]:
				xmin = 1232.6679
				xmax = 1232.7479
				text = "d"
			intervals [3123]:
				xmin = 1232.7479
				xmax = 1232.9879
				text = "say"
			intervals [3124]:
				xmin = 1232.9879
				xmax = 1233.1779
				text = "you"
			intervals [3125]:
				xmin = 1233.1779
				xmax = 1233.3879
				text = "know"
			intervals [3126]:
				xmin = 1233.3879
				xmax = 1234.0596
				text = ""
			intervals [3127]:
				xmin = 1234.0596
				xmax = 1234.6296
				text = "bubblegum"
			intervals [3128]:
				xmin = 1234.6296
				xmax = 1234.7496
				text = "what"
			intervals [3129]:
				xmin = 1234.7496
				xmax = 1234.8296
				text = "s"
			intervals [3130]:
				xmin = 1234.8296
				xmax = 1235.0996
				text = "up"
			intervals [3131]:
				xmin = 1235.0996
				xmax = 1235.2676
				text = ""
			intervals [3132]:
				xmin = 1235.2676
				xmax = 1235.4276
				text = "you"
			intervals [3133]:
				xmin = 1235.4276
				xmax = 1235.5676
				text = "know"
			intervals [3134]:
				xmin = 1235.5676
				xmax = 1235.6676
				text = "what"
			intervals [3135]:
				xmin = 1235.6676
				xmax = 1235.7476
				text = "i'm"
			intervals [3136]:
				xmin = 1235.7476
				xmax = 1236.0776
				text = "saying"
			intervals [3137]:
				xmin = 1236.0776
				xmax = 1236.2276
				text = "or"
			intervals [3138]:
				xmin = 1236.2276
				xmax = 1236.5376
				text = "just"
			intervals [3139]:
				xmin = 1236.5376
				xmax = 1237.0376
				text = "anything"
			intervals [3140]:
				xmin = 1237.0376
				xmax = 1237.2076
				text = "over"
			intervals [3141]:
				xmin = 1237.2076
				xmax = 1237.3076
				text = "the"
			intervals [3142]:
				xmin = 1237.3076
				xmax = 1237.3476
				text = ""
			intervals [3143]:
				xmin = 1237.3476
				xmax = 1237.6976
				text = "phone"
			intervals [3144]:
				xmin = 1237.6976
				xmax = 1238.7925
				text = ""
			intervals [3145]:
				xmin = 1238.7925
				xmax = 1238.9525
				text = "and"
			intervals [3146]:
				xmin = 1238.9525
				xmax = 1238.9825
				text = ""
			intervals [3147]:
				xmin = 1238.9825
				xmax = 1239.3525
				text = "rdx"
			intervals [3148]:
				xmin = 1239.3525
				xmax = 1239.5025
				text = "um"
			intervals [3149]:
				xmin = 1239.5025
				xmax = 1240.6638
				text = ""
			intervals [3150]:
				xmin = 1240.6638
				xmax = 1240.9838
				text = "something"
			intervals [3151]:
				xmin = 1240.9838
				xmax = 1241.2838
				text = "about"
			intervals [3152]:
				xmin = 1241.2838
				xmax = 1241.5438
				text = "this"
			intervals [3153]:
				xmin = 1241.5438
				xmax = 1241.5738
				text = ""
			intervals [3154]:
				xmin = 1241.5738
				xmax = 1242.0038
				text = "tooth"
			intervals [3155]:
				xmin = 1242.0038
				xmax = 1243.0589
				text = ""
			intervals [3156]:
				xmin = 1243.0589
				xmax = 1243.2089
				text = "he"
			intervals [3157]:
				xmin = 1243.2089
				xmax = 1243.3889
				text = "got"
			intervals [3158]:
				xmin = 1243.3889
				xmax = 1243.6289
				text = "this"
			intervals [3159]:
				xmin = 1243.6289
				xmax = 1244.0189
				text = "one"
			intervals [3160]:
				xmin = 1244.0189
				xmax = 1244.4789
				text = "tooth"
			intervals [3161]:
				xmin = 1244.4789
				xmax = 1244.5689
				text = "in"
			intervals [3162]:
				xmin = 1244.5689
				xmax = 1244.7389
				text = "his"
			intervals [3163]:
				xmin = 1244.7389
				xmax = 1245.1389
				text = "mouth"
			intervals [3164]:
				xmin = 1245.1389
				xmax = 1245.3289
				text = "that"
			intervals [3165]:
				xmin = 1245.3289
				xmax = 1245.4789
				text = "was"
			intervals [3166]:
				xmin = 1245.4789
				xmax = 1245.8589
				text = "different"
			intervals [3167]:
				xmin = 1245.8589
				xmax = 1246.0389
				text = "from"
			intervals [3168]:
				xmin = 1246.0389
				xmax = 1246.1389
				text = "the"
			intervals [3169]:
				xmin = 1246.1389
				xmax = 1246.3589
				text = "other"
			intervals [3170]:
				xmin = 1246.3589
				xmax = 1246.5857
				text = ""
			intervals [3171]:
				xmin = 1246.5857
				xmax = 1246.7757
				text = "you"
			intervals [3172]:
				xmin = 1246.7757
				xmax = 1246.9657
				text = "know"
			intervals [3173]:
				xmin = 1246.9657
				xmax = 1247.1157
				text = ""
			intervals [3174]:
				xmin = 1247.1157
				xmax = 1247.4057
				text = "teeth"
			intervals [3175]:
				xmin = 1247.4057
				xmax = 1247.5657
				text = "that"
			intervals [3176]:
				xmin = 1247.5657
				xmax = 1247.6257
				text = "s"
			intervals [3177]:
				xmin = 1247.6257
				xmax = 1247.7157
				text = "in"
			intervals [3178]:
				xmin = 1247.7157
				xmax = 1247.8957
				text = "his"
			intervals [3179]:
				xmin = 1247.8957
				xmax = 1248.2657
				text = "mouth"
			intervals [3180]:
				xmin = 1248.2657
				xmax = 1248.8858
				text = ""
			intervals [3181]:
				xmin = 1248.8858
				xmax = 1249.0658
				text = "and"
			intervals [3182]:
				xmin = 1249.0658
				xmax = 1249.1358
				text = "you"
			intervals [3183]:
				xmin = 1249.1358
				xmax = 1249.2658
				text = "know"
			intervals [3184]:
				xmin = 1249.2658
				xmax = 1249.4058
				text = "we"
			intervals [3185]:
				xmin = 1249.4058
				xmax = 1249.8358
				text = "just"
			intervals [3186]:
				xmin = 1249.8358
				xmax = 1249.9658
				text = ""
			intervals [3187]:
				xmin = 1249.9658
				xmax = 1250.0558
				text = "i"
			intervals [3188]:
				xmin = 1250.0558
				xmax = 1250.1958
				text = "used"
			intervals [3189]:
				xmin = 1250.1958
				xmax = 1250.2658
				text = "to"
			intervals [3190]:
				xmin = 1250.2658
				xmax = 1250.4758
				text = "call"
			intervals [3191]:
				xmin = 1250.4758
				xmax = 1250.5358
				text = "him"
			intervals [3192]:
				xmin = 1250.5358
				xmax = 1250.5758
				text = ""
			intervals [3193]:
				xmin = 1250.5758
				xmax = 1250.8558
				text = "tea"
			intervals [3194]:
				xmin = 1250.8558
				xmax = 1251.3958
				text = "bag"
			intervals [3195]:
				xmin = 1251.3958
				xmax = 1251.4758
				text = "and"
			intervals [3196]:
				xmin = 1251.4758
				xmax = 1252.5725
				text = ""
			intervals [3197]:
				xmin = 1252.5725
				xmax = 1252.8225
				text = "all"
			intervals [3198]:
				xmin = 1252.8225
				xmax = 1253.1725
				text = "types"
			intervals [3199]:
				xmin = 1253.1725
				xmax = 1253.2625
				text = "of"
			intervals [3200]:
				xmin = 1253.2625
				xmax = 1253.4725
				text = "stuff"
			intervals [3201]:
				xmin = 1253.4725
				xmax = 1254.2925
				text = "<unk>"
			intervals [3202]:
				xmin = 1254.2925
				xmax = 1254.9139
				text = ""
			intervals [3203]:
				xmin = 1254.9139
				xmax = 1255.1739
				text = "all"
			intervals [3204]:
				xmin = 1255.1739
				xmax = 1255.5539
				text = "types"
			intervals [3205]:
				xmin = 1255.5539
				xmax = 1255.6139
				text = "of"
			intervals [3206]:
				xmin = 1255.6139
				xmax = 1256.1139
				text = "stuff"
			intervals [3207]:
				xmin = 1256.1139
				xmax = 1256.1739
				text = ""
			intervals [3208]:
				xmin = 1256.1739
				xmax = 1256.4639
				text = "man"
			intervals [3209]:
				xmin = 1256.4639
				xmax = 1256.5739
				text = "it"
			intervals [3210]:
				xmin = 1256.5739
				xmax = 1256.7239
				text = "was"
			intervals [3211]:
				xmin = 1256.7239
				xmax = 1256.8939
				text = "just"
			intervals [3212]:
				xmin = 1256.8939
				xmax = 1257.2239
				text = "so"
			intervals [3213]:
				xmin = 1257.2239
				xmax = 1258.1897
				text = ""
			intervals [3214]:
				xmin = 1258.1897
				xmax = 1258.4197
				text = "so"
			intervals [3215]:
				xmin = 1258.4197
				xmax = 1258.8797
				text = "funny"
			intervals [3216]:
				xmin = 1258.8797
				xmax = 1259.1797
				text = "man"
			intervals [3217]:
				xmin = 1259.1797
				xmax = 1259.2097
				text = ""
			intervals [3218]:
				xmin = 1259.2097
				xmax = 1259.3297
				text = "it"
			intervals [3219]:
				xmin = 1259.3297
				xmax = 1259.5697
				text = "was"
			intervals [3220]:
				xmin = 1259.5697
				xmax = 1259.8197
				text = "crazy"
			intervals [3221]:
				xmin = 1259.8197
				xmax = 1259.8997
				text = "it"
			intervals [3222]:
				xmin = 1259.8997
				xmax = 1259.9497
				text = "s"
			intervals [3223]:
				xmin = 1259.9497
				xmax = 1260.1497
				text = "like"
			intervals [3224]:
				xmin = 1260.1497
				xmax = 1260.6024
				text = ""
			intervals [3225]:
				xmin = 1260.6024
				xmax = 1260.6824
				text = "i"
			intervals [3226]:
				xmin = 1260.6824
				xmax = 1260.8924
				text = "don't"
			intervals [3227]:
				xmin = 1260.8924
				xmax = 1261.0624
				text = "know"
			intervals [3228]:
				xmin = 1261.0624
				xmax = 1261.3775
				text = ""
			intervals [3229]:
				xmin = 1261.3775
				xmax = 1261.9075
				text = "toothbrush"
			intervals [3230]:
				xmin = 1261.9075
				xmax = 1262.0175
				text = "he"
			intervals [3231]:
				xmin = 1262.0175
				xmax = 1262.1275
				text = "just"
			intervals [3232]:
				xmin = 1262.1275
				xmax = 1262.2975
				text = "used"
			intervals [3233]:
				xmin = 1262.2975
				xmax = 1262.4175
				text = "to"
			intervals [3234]:
				xmin = 1262.4175
				xmax = 1262.7675
				text = "skip"
			intervals [3235]:
				xmin = 1262.7675
				xmax = 1262.9675
				text = "over"
			intervals [3236]:
				xmin = 1262.9675
				xmax = 1263.1175
				text = "that"
			intervals [3237]:
				xmin = 1263.1175
				xmax = 1263.4175
				text = "one"
			intervals [3238]:
				xmin = 1263.4175
				xmax = 1263.7675
				text = "tooth"
			intervals [3239]:
				xmin = 1263.7675
				xmax = 1264.0075
				text = "man"
			intervals [3240]:
				xmin = 1264.0075
				xmax = 1264.1775
				text = "that"
			intervals [3241]:
				xmin = 1264.1775
				xmax = 1264.4575
				text = "tooth"
			intervals [3242]:
				xmin = 1264.4575
				xmax = 1264.6075
				text = "been"
			intervals [3243]:
				xmin = 1264.6075
				xmax = 1264.6575
				text = ""
			intervals [3244]:
				xmin = 1264.6575
				xmax = 1264.9275
				text = "dead"
			intervals [3245]:
				xmin = 1264.9275
				xmax = 1264.9875
				text = "in"
			intervals [3246]:
				xmin = 1264.9875
				xmax = 1265.1375
				text = "his"
			intervals [3247]:
				xmin = 1265.1375
				xmax = 1265.4175
				text = "mouth"
			intervals [3248]:
				xmin = 1265.4175
				xmax = 1265.8275
				text = "forever"
			intervals [3249]:
				xmin = 1265.8275
				xmax = 1265.9175
				text = "and"
			intervals [3250]:
				xmin = 1265.9175
				xmax = 1266.0375
				text = "he"
			intervals [3251]:
				xmin = 1266.0375
				xmax = 1266.2375
				text = "just"
			intervals [3252]:
				xmin = 1266.2375
				xmax = 1266.5975
				text = "still"
			intervals [3253]:
				xmin = 1266.5975
				xmax = 1266.9375
				text = "carrying"
			intervals [3254]:
				xmin = 1266.9375
				xmax = 1267.0975
				text = "that"
			intervals [3255]:
				xmin = 1267.0975
				xmax = 1267.2975
				text = "joint"
			intervals [3256]:
				xmin = 1267.2975
				xmax = 1267.4175
				text = "around"
			intervals [3257]:
				xmin = 1267.4175
				xmax = 1268.0675
				text = "<unk>"
			intervals [3258]:
				xmin = 1268.0675
				xmax = 1269.387
				text = ""
			intervals [3259]:
				xmin = 1269.387
				xmax = 1269.547
				text = "but"
			intervals [3260]:
				xmin = 1269.547
				xmax = 1269.647
				text = "it"
			intervals [3261]:
				xmin = 1269.647
				xmax = 1269.677
				text = "s"
			intervals [3262]:
				xmin = 1269.677
				xmax = 1269.877
				text = "just"
			intervals [3263]:
				xmin = 1269.877
				xmax = 1270.097
				text = "so"
			intervals [3264]:
				xmin = 1270.097
				xmax = 1270.427
				text = "funny"
			intervals [3265]:
				xmin = 1270.427
				xmax = 1270.507
				text = "i"
			intervals [3266]:
				xmin = 1270.507
				xmax = 1270.697
				text = "mean"
			intervals [3267]:
				xmin = 1270.697
				xmax = 1270.857
				text = "we"
			intervals [3268]:
				xmin = 1270.857
				xmax = 1271.147
				text = "all"
			intervals [3269]:
				xmin = 1271.147
				xmax = 1271.247
				text = "it"
			intervals [3270]:
				xmin = 1271.247
				xmax = 1271.377
				text = "s"
			intervals [3271]:
				xmin = 1271.377
				xmax = 1271.607
				text = "just"
			intervals [3272]:
				xmin = 1271.607
				xmax = 1271.937
				text = "funny"
			intervals [3273]:
				xmin = 1271.937
				xmax = 1272.207
				text = "all"
			intervals [3274]:
				xmin = 1272.207
				xmax = 1272.287
				text = "in"
			intervals [3275]:
				xmin = 1272.287
				xmax = 1272.667
				text = "love"
			intervals [3276]:
				xmin = 1272.667
				xmax = 1272.697
				text = ""
			intervals [3277]:
				xmin = 1272.697
				xmax = 1272.787
				text = "you"
			intervals [3278]:
				xmin = 1272.787
				xmax = 1272.817
				text = ""
			intervals [3279]:
				xmin = 1272.817
				xmax = 1272.897
				text = "know"
			intervals [3280]:
				xmin = 1272.897
				xmax = 1273.027
				text = "what"
			intervals [3281]:
				xmin = 1273.027
				xmax = 1273.057
				text = "i"
			intervals [3282]:
				xmin = 1273.057
				xmax = 1273.087
				text = ""
			intervals [3283]:
				xmin = 1273.087
				xmax = 1273.427
				text = "mean"
			intervals [3284]:
				xmin = 1273.427
				xmax = 1274.0259
				text = ""
			intervals [3285]:
				xmin = 1274.0259
				xmax = 1274.1759
				text = "cause"
			intervals [3286]:
				xmin = 1274.1759
				xmax = 1274.5059
				text = "somebody"
			intervals [3287]:
				xmin = 1274.5059
				xmax = 1274.6159
				text = "can"
			intervals [3288]:
				xmin = 1274.6159
				xmax = 1274.8859
				text = "jone"
			intervals [3289]:
				xmin = 1274.8859
				xmax = 1275.0059
				text = "on"
			intervals [3290]:
				xmin = 1275.0059
				xmax = 1275.1659
				text = "me"
			intervals [3291]:
				xmin = 1275.1659
				xmax = 1275.2759
				text = "and"
			intervals [3292]:
				xmin = 1275.2759
				xmax = 1275.4559
				text = "if"
			intervals [3293]:
				xmin = 1275.4559
				xmax = 1275.5359
				text = "it"
			intervals [3294]:
				xmin = 1275.5359
				xmax = 1275.6159
				text = "s"
			intervals [3295]:
				xmin = 1275.6159
				xmax = 1275.9559
				text = "funny"
			intervals [3296]:
				xmin = 1275.9559
				xmax = 1276.0259
				text = "i"
			intervals [3297]:
				xmin = 1276.0259
				xmax = 1276.1059
				text = "m"
			intervals [3298]:
				xmin = 1276.1059
				xmax = 1276.1659
				text = "a"
			intervals [3299]:
				xmin = 1276.1659
				xmax = 1276.4559
				text = "laugh"
			intervals [3300]:
				xmin = 1276.4559
				xmax = 1276.6359
				text = "with"
			intervals [3301]:
				xmin = 1276.6359
				xmax = 1276.7259
				text = "'em"
			intervals [3302]:
				xmin = 1276.7259
				xmax = 1279.5797
				text = ""
			intervals [3303]:
				xmin = 1279.5797
				xmax = 1279.6897
				text = "kind"
			intervals [3304]:
				xmin = 1279.6897
				xmax = 1279.7497
				text = "of"
			intervals [3305]:
				xmin = 1279.7497
				xmax = 1279.9197
				text = "like"
			intervals [3306]:
				xmin = 1279.9197
				xmax = 1280.0197
				text = "a"
			intervals [3307]:
				xmin = 1280.0197
				xmax = 1280.5697
				text = "roast"
			intervals [3308]:
				xmin = 1280.5697
				xmax = 1280.8497
				text = "or"
			intervals [3309]:
				xmin = 1280.8497
				xmax = 1280.8797
				text = ""
			intervals [3310]:
				xmin = 1280.8797
				xmax = 1280.9997
				text = "what"
			intervals [3311]:
				xmin = 1280.9997
				xmax = 1281.0297
				text = "i"
			intervals [3312]:
				xmin = 1281.0297
				xmax = 1281.1697
				text = "don't"
			intervals [3313]:
				xmin = 1281.1697
				xmax = 1281.2297
				text = "know"
			intervals [3314]:
				xmin = 1281.2297
				xmax = 1281.6797
				text = "whatever"
			intervals [3315]:
				xmin = 1281.6797
				xmax = 1283.0928
				text = ""
			intervals [3316]:
				xmin = 1283.0928
				xmax = 1283.1528
				text = "you"
			intervals [3317]:
				xmin = 1283.1528
				xmax = 1283.2128
				text = "know"
			intervals [3318]:
				xmin = 1283.2128
				xmax = 1283.3628
				text = "we"
			intervals [3319]:
				xmin = 1283.3628
				xmax = 1283.5528
				text = "do"
			intervals [3320]:
				xmin = 1283.5528
				xmax = 1283.7928
				text = "that"
			intervals [3321]:
				xmin = 1283.7928
				xmax = 1283.8228
				text = ""
			intervals [3322]:
				xmin = 1283.8228
				xmax = 1283.9528
				text = "we"
			intervals [3323]:
				xmin = 1283.9528
				xmax = 1284.2228
				text = "grew"
			intervals [3324]:
				xmin = 1284.2228
				xmax = 1284.4228
				text = "up"
			intervals [3325]:
				xmin = 1284.4228
				xmax = 1284.7028
				text = "doing"
			intervals [3326]:
				xmin = 1284.7028
				xmax = 1284.9628
				text = "that"
			intervals [3327]:
				xmin = 1284.9628
				xmax = 1288.1213
				text = ""
			intervals [3328]:
				xmin = 1288.1213
				xmax = 1288.2413
				text = "it"
			intervals [3329]:
				xmin = 1288.2413
				xmax = 1288.3513
				text = "ain't"
			intervals [3330]:
				xmin = 1288.3513
				xmax = 1288.9472
				text = ""
			intervals [3331]:
				xmin = 1288.9472
				xmax = 1289.2872
				text = "right"
			intervals [3332]:
				xmin = 1289.2872
				xmax = 1289.3418
				text = ""
			intervals [3333]:
				xmin = 1289.3418
				xmax = 1289.4418
				text = "it"
			intervals [3334]:
				xmin = 1289.4418
				xmax = 1289.5918
				text = "ain't"
			intervals [3335]:
				xmin = 1289.5918
				xmax = 1290.1518
				text = "personal"
			intervals [3336]:
				xmin = 1290.1518
				xmax = 1290.2991
				text = ""
			intervals [3337]:
				xmin = 1290.2991
				xmax = 1290.4291
				text = "but"
			intervals [3338]:
				xmin = 1290.4291
				xmax = 1290.5591
				text = "it"
			intervals [3339]:
				xmin = 1290.5591
				xmax = 1290.5891
				text = "<unk>"
			intervals [3340]:
				xmin = 1290.5891
				xmax = 1290.8991
				text = "make"
			intervals [3341]:
				xmin = 1290.8991
				xmax = 1291.0691
				text = "you"
			intervals [3342]:
				xmin = 1291.0691
				xmax = 1291.2791
				text = "it"
			intervals [3343]:
				xmin = 1291.2791
				xmax = 1291.3091
				text = "<unk>"
			intervals [3344]:
				xmin = 1291.3091
				xmax = 1291.5491
				text = "make"
			intervals [3345]:
				xmin = 1291.5491
				xmax = 1291.6591
				text = "you"
			intervals [3346]:
				xmin = 1291.6591
				xmax = 1292.1391
				text = "somehow"
			intervals [3347]:
				xmin = 1292.1391
				xmax = 1292.3091
				text = "when"
			intervals [3348]:
				xmin = 1292.3091
				xmax = 1292.5291
				text = "you"
			intervals [3349]:
				xmin = 1292.5291
				xmax = 1293.5678
				text = ""
			intervals [3350]:
				xmin = 1293.5678
				xmax = 1294.0378
				text = "accept"
			intervals [3351]:
				xmin = 1294.0378
				xmax = 1294.1778
				text = "who"
			intervals [3352]:
				xmin = 1294.1778
				xmax = 1294.3778
				text = "you"
			intervals [3353]:
				xmin = 1294.3778
				xmax = 1294.7478
				text = "are"
			intervals [3354]:
				xmin = 1294.7478
				xmax = 1294.8778
				text = "in"
			intervals [3355]:
				xmin = 1294.8778
				xmax = 1294.9078
				text = ""
			intervals [3356]:
				xmin = 1294.9078
				xmax = 1295.3278
				text = "some"
			intervals [3357]:
				xmin = 1295.3278
				xmax = 1295.4778
				text = "wei-"
			intervals [3358]:
				xmin = 1295.4778
				xmax = 1295.6678
				text = "you"
			intervals [3359]:
				xmin = 1295.6678
				xmax = 1295.7378
				text = "know"
			intervals [3360]:
				xmin = 1295.7378
				xmax = 1295.8278
				text = "what"
			intervals [3361]:
				xmin = 1295.8278
				xmax = 1295.8578
				text = "i"
			intervals [3362]:
				xmin = 1295.8578
				xmax = 1296.1978
				text = "mean"
			intervals [3363]:
				xmin = 1296.1978
				xmax = 1296.2522
				text = ""
			intervals [3364]:
				xmin = 1296.2522
				xmax = 1296.4922
				text = "make"
			intervals [3365]:
				xmin = 1296.4922
				xmax = 1296.6022
				text = "you"
			intervals [3366]:
				xmin = 1296.6022
				xmax = 1297.0822
				text = "accept"
			intervals [3367]:
				xmin = 1297.0822
				xmax = 1297.5122
				text = "okay"
			intervals [3368]:
				xmin = 1297.5122
				xmax = 1297.6222
				text = "i"
			intervals [3369]:
				xmin = 1297.6222
				xmax = 1297.8722
				text = "do"
			intervals [3370]:
				xmin = 1297.8722
				xmax = 1298.0422
				text = "have"
			intervals [3371]:
				xmin = 1298.0422
				xmax = 1298.1122
				text = "a"
			intervals [3372]:
				xmin = 1298.1122
				xmax = 1298.2722
				text = "big"
			intervals [3373]:
				xmin = 1298.2722
				xmax = 1298.4622
				text = "old"
			intervals [3374]:
				xmin = 1298.4622
				xmax = 1298.4922
				text = "or"
			intervals [3375]:
				xmin = 1298.4922
				xmax = 1298.6222
				text = "i"
			intervals [3376]:
				xmin = 1298.6222
				xmax = 1298.7022
				text = ""
			intervals [3377]:
				xmin = 1298.7022
				xmax = 1298.7422
				text = "d"
			intervals [3378]:
				xmin = 1298.7422
				xmax = 1298.8022
				text = "or"
			intervals [3379]:
				xmin = 1298.8022
				xmax = 1298.9022
				text = "i"
			intervals [3380]:
				xmin = 1298.9022
				xmax = 1299.3322
				text = "am"
			intervals [3381]:
				xmin = 1299.3322
				xmax = 1299.8922
				text = "overweight"
			intervals [3382]:
				xmin = 1299.8922
				xmax = 1299.9722
				text = ""
			intervals [3383]:
				xmin = 1299.9722
				xmax = 1300.2022
				text = "or"
			intervals [3384]:
				xmin = 1300.2022
				xmax = 1300.3022
				text = "i"
			intervals [3385]:
				xmin = 1300.3022
				xmax = 1300.7522
				text = "am"
			intervals [3386]:
				xmin = 1300.7522
				xmax = 1301.5925
				text = ""
			intervals [3387]:
				xmin = 1301.5925
				xmax = 1301.7825
				text = "you"
			intervals [3388]:
				xmin = 1301.7825
				xmax = 1302.2825
				text = "know"
			intervals [3389]:
				xmin = 1302.2825
				xmax = 1302.899
				text = ""
			intervals [3390]:
				xmin = 1302.899
				xmax = 1303.299
				text = "whatever"
			intervals [3391]:
				xmin = 1303.299
				xmax = 1303.429
				text = "and"
			intervals [3392]:
				xmin = 1303.429
				xmax = 1303.539
				text = "it"
			intervals [3393]:
				xmin = 1303.539
				xmax = 1303.889
				text = "doesn't"
			intervals [3394]:
				xmin = 1303.889
				xmax = 1304.259
				text = "bother"
			intervals [3395]:
				xmin = 1304.259
				xmax = 1304.499
				text = "you"
			intervals [3396]:
				xmin = 1304.499
				xmax = 1304.649
				text = "no"
			intervals [3397]:
				xmin = 1304.649
				xmax = 1305.019
				text = "more"
			intervals [3398]:
				xmin = 1305.019
				xmax = 1317.7019
				text = ""
			intervals [3399]:
				xmin = 1317.7019
				xmax = 1317.9919
				text = "after"
			intervals [3400]:
				xmin = 1317.9919
				xmax = 1318.3519
				text = "school"
			intervals [3401]:
				xmin = 1318.3519
				xmax = 1318.5119
				text = "we"
			intervals [3402]:
				xmin = 1318.5119
				xmax = 1318.5419
				text = ""
			intervals [3403]:
				xmin = 1318.5419
				xmax = 1318.7619
				text = "would"
			intervals [3404]:
				xmin = 1318.7619
				xmax = 1319.5812
				text = ""
			intervals [3405]:
				xmin = 1319.5812
				xmax = 1319.7112
				text = "go"
			intervals [3406]:
				xmin = 1319.7112
				xmax = 1319.8312
				text = "to"
			intervals [3407]:
				xmin = 1319.8312
				xmax = 1319.9112
				text = "the"
			intervals [3408]:
				xmin = 1319.9112
				xmax = 1320.3012
				text = "park"
			intervals [3409]:
				xmin = 1320.3012
				xmax = 1323.3287
				text = ""
			intervals [3410]:
				xmin = 1323.3287
				xmax = 1323.8087
				text = "um"
			intervals [3411]:
				xmin = 1323.8087
				xmax = 1324.1499
				text = ""
			intervals [3412]:
				xmin = 1324.1499
				xmax = 1324.2399
				text = "go"
			intervals [3413]:
				xmin = 1324.2399
				xmax = 1324.4199
				text = "over"
			intervals [3414]:
				xmin = 1324.4199
				xmax = 1324.4799
				text = "to"
			intervals [3415]:
				xmin = 1324.4799
				xmax = 1324.9399
				text = "somebody"
			intervals [3416]:
				xmin = 1324.9399
				xmax = 1324.9899
				text = "s"
			intervals [3417]:
				xmin = 1324.9899
				xmax = 1325.5299
				text = "house"
			intervals [3418]:
				xmin = 1325.5299
				xmax = 1325.769
				text = ""
			intervals [3419]:
				xmin = 1325.769
				xmax = 1326.269
				text = "whoever"
			intervals [3420]:
				xmin = 1326.269
				xmax = 1326.789
				text = "house"
			intervals [3421]:
				xmin = 1326.789
				xmax = 1326.9928
				text = ""
			intervals [3422]:
				xmin = 1326.9928
				xmax = 1327.3828
				text = "parents"
			intervals [3423]:
				xmin = 1327.3828
				xmax = 1327.5928
				text = "weren't"
			intervals [3424]:
				xmin = 1327.5928
				xmax = 1328.0228
				text = "there"
			intervals [3425]:
				xmin = 1328.0228
				xmax = 1328.0928
				text = "we"
			intervals [3426]:
				xmin = 1328.0928
				xmax = 1328.1528
				text = ""
			intervals [3427]:
				xmin = 1328.1528
				xmax = 1328.2728
				text = "can"
			intervals [3428]:
				xmin = 1328.2728
				xmax = 1328.4128
				text = "go"
			intervals [3429]:
				xmin = 1328.4128
				xmax = 1328.6528
				text = "over"
			intervals [3430]:
				xmin = 1328.6528
				xmax = 1328.9128
				text = "there"
			intervals [3431]:
				xmin = 1328.9128
				xmax = 1329.0228
				text = "and"
			intervals [3432]:
				xmin = 1329.0228
				xmax = 1329.3628
				text = "just"
			intervals [3433]:
				xmin = 1329.3628
				xmax = 1330.2429
				text = ""
			intervals [3434]:
				xmin = 1330.2429
				xmax = 1330.4229
				text = "eat"
			intervals [3435]:
				xmin = 1330.4229
				xmax = 1330.5529
				text = "up"
			intervals [3436]:
				xmin = 1330.5529
				xmax = 1330.7729
				text = "all"
			intervals [3437]:
				xmin = 1330.7729
				xmax = 1330.8729
				text = "the"
			intervals [3438]:
				xmin = 1330.8729
				xmax = 1331.3329
				text = "food"
			intervals [3439]:
				xmin = 1331.3329
				xmax = 1331.4329
				text = "and"
			intervals [3440]:
				xmin = 1331.4329
				xmax = 1331.5429
				text = "go"
			intervals [3441]:
				xmin = 1331.5429
				xmax = 1331.7529
				text = "over"
			intervals [3442]:
				xmin = 1331.7529
				xmax = 1331.9629
				text = "there"
			intervals [3443]:
				xmin = 1331.9629
				xmax = 1332.0329
				text = "and"
			intervals [3444]:
				xmin = 1332.0329
				xmax = 1332.2029
				text = "just"
			intervals [3445]:
				xmin = 1332.2029
				xmax = 1332.5929
				text = "jone"
			intervals [3446]:
				xmin = 1332.5929
				xmax = 1332.7129
				text = "and"
			intervals [3447]:
				xmin = 1332.7129
				xmax = 1333.1329
				text = "chill"
			intervals [3448]:
				xmin = 1333.1329
				xmax = 1333.2129
				text = "and"
			intervals [3449]:
				xmin = 1333.2129
				xmax = 1333.4029
				text = "have"
			intervals [3450]:
				xmin = 1333.4029
				xmax = 1333.7729
				text = "fun"
			intervals [3451]:
				xmin = 1333.7729
				xmax = 1333.9593
				text = ""
			intervals [3452]:
				xmin = 1333.9593
				xmax = 1334.1593
				text = "play"
			intervals [3453]:
				xmin = 1334.1593
				xmax = 1334.5593
				text = "video"
			intervals [3454]:
				xmin = 1334.5593
				xmax = 1335.0193
				text = "games"
			intervals [3455]:
				xmin = 1335.0193
				xmax = 1339.1439
				text = ""
			intervals [3456]:
				xmin = 1339.1439
				xmax = 1339.2039
				text = "i"
			intervals [3457]:
				xmin = 1339.2039
				xmax = 1339.4039
				text = "don't"
			intervals [3458]:
				xmin = 1339.4039
				xmax = 1339.5139
				text = "know"
			intervals [3459]:
				xmin = 1339.5139
				xmax = 1339.6839
				text = "what"
			intervals [3460]:
				xmin = 1339.6839
				xmax = 1339.8539
				text = "was"
			intervals [3461]:
				xmin = 1339.8539
				xmax = 1339.9739
				text = "out"
			intervals [3462]:
				xmin = 1339.9739
				xmax = 1340.0439
				text = "at"
			intervals [3463]:
				xmin = 1340.0439
				xmax = 1340.2139
				text = "that"
			intervals [3464]:
				xmin = 1340.2139
				xmax = 1340.5739
				text = "time"
			intervals [3465]:
				xmin = 1340.5739
				xmax = 1340.6539
				text = ""
			intervals [3466]:
				xmin = 1340.6539
				xmax = 1340.9639
				text = "double"
			intervals [3467]:
				xmin = 1340.9639
				xmax = 1341.5639
				text = "dribble"
			intervals [3468]:
				xmin = 1341.5639
				xmax = 1342.0133
				text = ""
			intervals [3469]:
				xmin = 1342.0133
				xmax = 1342.2033
				text = "that"
			intervals [3470]:
				xmin = 1342.2033
				xmax = 1342.2633
				text = "s"
			intervals [3471]:
				xmin = 1342.2633
				xmax = 1342.3533
				text = "what"
			intervals [3472]:
				xmin = 1342.3533
				xmax = 1342.4233
				text = "s"
			intervals [3473]:
				xmin = 1342.4233
				xmax = 1342.5633
				text = "out"
			intervals [3474]:
				xmin = 1342.5633
				xmax = 1342.6233
				text = "at"
			intervals [3475]:
				xmin = 1342.6233
				xmax = 1342.8033
				text = "that"
			intervals [3476]:
				xmin = 1342.8033
				xmax = 1343.2533
				text = "time"
			intervals [3477]:
				xmin = 1343.2533
				xmax = 1343.590
				text = ""
			intervals [3478]:
				xmin = 1343.590
				xmax = 1344.050
				text = "nintendo"
			intervals [3479]:
				xmin = 1344.050
				xmax = 1344.280
				text = "s"
			intervals [3480]:
				xmin = 1344.280
				xmax = 1344.790
				text = "nintendo"
			intervals [3481]:
				xmin = 1344.790
				xmax = 1345.130
				text = "sixty"
			intervals [3482]:
				xmin = 1345.130
				xmax = 1345.600
				text = "four"
			intervals [3483]:
				xmin = 1345.600
				xmax = 1346.8175
				text = ""
			intervals [3484]:
				xmin = 1346.8175
				xmax = 1347.4275
				text = "no"
			intervals [3485]:
				xmin = 1347.4275
				xmax = 1347.5491
				text = ""
			intervals [3486]:
				xmin = 1347.5491
				xmax = 1347.7391
				text = "what"
			intervals [3487]:
				xmin = 1347.7391
				xmax = 1347.9891
				text = "was"
			intervals [3488]:
				xmin = 1347.9891
				xmax = 1348.0891
				text = "it"
			intervals [3489]:
				xmin = 1348.0891
				xmax = 1348.2116
				text = ""
			intervals [3490]:
				xmin = 1348.2116
				xmax = 1348.5716
				text = "nintendo"
			intervals [3491]:
				xmin = 1348.5716
				xmax = 1348.8616
				text = "sixty"
			intervals [3492]:
				xmin = 1348.8616
				xmax = 1348.9316
				text = ""
			intervals [3493]:
				xmin = 1348.9316
				xmax = 1349.0716
				text = "four"
			intervals [3494]:
				xmin = 1349.0716
				xmax = 1349.3216
				text = "no"
			intervals [3495]:
				xmin = 1349.3216
				xmax = 1350.0716
				text = "playstation"
			intervals [3496]:
				xmin = 1350.0716
				xmax = 1350.4171
				text = ""
			intervals [3497]:
				xmin = 1350.4171
				xmax = 1351.1371
				text = "playstation"
			intervals [3498]:
				xmin = 1351.1371
				xmax = 1351.6907
				text = ""
			intervals [3499]:
				xmin = 1351.6907
				xmax = 1351.7507
				text = "the"
			intervals [3500]:
				xmin = 1351.7507
				xmax = 1351.9607
				text = "first"
			intervals [3501]:
				xmin = 1351.9607
				xmax = 1352.2507
				text = "one"
			intervals [3502]:
				xmin = 1352.2507
				xmax = 1352.5086
				text = ""
			intervals [3503]:
				xmin = 1352.5086
				xmax = 1353.0986
				text = "nintendo"
			intervals [3504]:
				xmin = 1353.0986
				xmax = 1353.1286
				text = ""
			intervals [3505]:
				xmin = 1353.1286
				xmax = 1353.5286
				text = "nintendo"
			intervals [3506]:
				xmin = 1353.5286
				xmax = 1353.8286
				text = "sixty"
			intervals [3507]:
				xmin = 1353.8286
				xmax = 1353.9186
				text = ""
			intervals [3508]:
				xmin = 1353.9186
				xmax = 1354.1686
				text = "four"
			intervals [3509]:
				xmin = 1354.1686
				xmax = 1354.8186
				text = "playstation"
			intervals [3510]:
				xmin = 1354.8186
				xmax = 1355.6146
				text = ""
			intervals [3511]:
				xmin = 1355.6146
				xmax = 1355.9246
				text = "<unk>"
			intervals [3512]:
				xmin = 1355.9246
				xmax = 1356.7933
				text = ""
			intervals [3513]:
				xmin = 1356.7933
				xmax = 1357.1233
				text = "super"
			intervals [3514]:
				xmin = 1357.1233
				xmax = 1357.8533
				text = "nintendo"
			intervals [3515]:
				xmin = 1357.8533
				xmax = 1358.883
				text = ""
			intervals [3516]:
				xmin = 1358.883
				xmax = 1359.453
				text = "commodore"
			intervals [3517]:
				xmin = 1359.453
				xmax = 1359.783
				text = "sixty"
			intervals [3518]:
				xmin = 1359.783
				xmax = 1360.213
				text = "four"
			intervals [3519]:
				xmin = 1360.213
				xmax = 1361.6879
				text = ""
			intervals [3520]:
				xmin = 1361.6879
				xmax = 1362.0779
				text = "um"
			intervals [3521]:
				xmin = 1362.0779
				xmax = 1362.803
				text = ""
			intervals [3522]:
				xmin = 1362.803
				xmax = 1362.903
				text = "i"
			intervals [3523]:
				xmin = 1362.903
				xmax = 1363.053
				text = "had"
			intervals [3524]:
				xmin = 1363.053
				xmax = 1363.683
				text = "atari"
			intervals [3525]:
				xmin = 1363.683
				xmax = 1364.4167
				text = ""
			intervals [3526]:
				xmin = 1364.4167
				xmax = 1364.7067
				text = "twelve"
			intervals [3527]:
				xmin = 1364.7067
				xmax = 1364.7867
				text = "in"
			intervals [3528]:
				xmin = 1364.7867
				xmax = 1364.8467
				text = "a"
			intervals [3529]:
				xmin = 1364.8467
				xmax = 1365.1267
				text = "game"
			intervals [3530]:
				xmin = 1365.1267
				xmax = 1368.5322
				text = ""
			intervals [3531]:
				xmin = 1368.5322
				xmax = 1369.0422
				text = "mm-hm"
			intervals [3532]:
				xmin = 1369.0422
				xmax = 1369.5593
				text = ""
			intervals [3533]:
				xmin = 1369.5593
				xmax = 1369.6393
				text = "i"
			intervals [3534]:
				xmin = 1369.6393
				xmax = 1369.7693
				text = "used"
			intervals [3535]:
				xmin = 1369.7693
				xmax = 1369.8293
				text = "to"
			intervals [3536]:
				xmin = 1369.8293
				xmax = 1369.9793
				text = "play"
			intervals [3537]:
				xmin = 1369.9793
				xmax = 1370.1893
				text = "all"
			intervals [3538]:
				xmin = 1370.1893
				xmax = 1370.3393
				text = "that"
			intervals [3539]:
				xmin = 1370.3393
				xmax = 1370.5574
				text = ""
			intervals [3540]:
				xmin = 1370.5574
				xmax = 1370.6674
				text = "i've"
			intervals [3541]:
				xmin = 1370.6674
				xmax = 1370.7974
				text = "been"
			intervals [3542]:
				xmin = 1370.7974
				xmax = 1370.8674
				text = "a"
			intervals [3543]:
				xmin = 1370.8674
				xmax = 1371.1774
				text = "gamer"
			intervals [3544]:
				xmin = 1371.1774
				xmax = 1371.3374
				text = "all"
			intervals [3545]:
				xmin = 1371.3374
				xmax = 1371.4474
				text = "my"
			intervals [3546]:
				xmin = 1371.4474
				xmax = 1371.7274
				text = "life"
			intervals [3547]:
				xmin = 1371.7274
				xmax = 1375.1501
				text = ""
			intervals [3548]:
				xmin = 1375.1501
				xmax = 1375.4001
				text = "<unk>"
			intervals [3549]:
				xmin = 1375.4001
				xmax = 1375.6101
				text = ""
			intervals [3550]:
				xmin = 1375.6101
				xmax = 1375.8101
				text = "hey"
			intervals [3551]:
				xmin = 1375.8101
				xmax = 1375.8401
				text = "i"
			intervals [3552]:
				xmin = 1375.8401
				xmax = 1376.0801
				text = "mean"
			intervals [3553]:
				xmin = 1376.0801
				xmax = 1376.1401
				text = "it"
			intervals [3554]:
				xmin = 1376.1401
				xmax = 1376.1901
				text = "s"
			intervals [3555]:
				xmin = 1376.1901
				xmax = 1376.6801
				text = "madden"
			intervals [3556]:
				xmin = 1376.6801
				xmax = 1376.8601
				text = "that"
			intervals [3557]:
				xmin = 1376.8601
				xmax = 1376.9301
				text = "s"
			intervals [3558]:
				xmin = 1376.9301
				xmax = 1377.0801
				text = "just"
			intervals [3559]:
				xmin = 1377.0801
				xmax = 1377.3701
				text = "once"
			intervals [3560]:
				xmin = 1377.3701
				xmax = 1377.4801
				text = "you"
			intervals [3561]:
				xmin = 1377.4801
				xmax = 1378.0401
				text = "madden"
			intervals [3562]:
				xmin = 1378.0401
				xmax = 1378.605
				text = ""
			intervals [3563]:
				xmin = 1378.605
				xmax = 1378.725
				text = "it"
			intervals [3564]:
				xmin = 1378.725
				xmax = 1378.825
				text = "s"
			intervals [3565]:
				xmin = 1378.825
				xmax = 1378.995
				text = "my"
			intervals [3566]:
				xmin = 1378.995
				xmax = 1379.535
				text = "favorite"
			intervals [3567]:
				xmin = 1379.535
				xmax = 1379.855
				text = "game"
			intervals [3568]:
				xmin = 1379.855
				xmax = 1379.975
				text = "cause"
			intervals [3569]:
				xmin = 1379.975
				xmax = 1380.055
				text = "i"
			intervals [3570]:
				xmin = 1380.055
				xmax = 1380.225
				text = "just"
			intervals [3571]:
				xmin = 1380.225
				xmax = 1380.585
				text = "been"
			intervals [3572]:
				xmin = 1380.585
				xmax = 1381.0692
				text = ""
			intervals [3573]:
				xmin = 1381.0692
				xmax = 1381.1592
				text = "been"
			intervals [3574]:
				xmin = 1381.1592
				xmax = 1381.2192
				text = ""
			intervals [3575]:
				xmin = 1381.2192
				xmax = 1381.4992
				text = "playing"
			intervals [3576]:
				xmin = 1381.4992
				xmax = 1381.6492
				text = "it"
			intervals [3577]:
				xmin = 1381.6492
				xmax = 1381.9348
				text = ""
			intervals [3578]:
				xmin = 1381.9348
				xmax = 1382.1448
				text = "that"
			intervals [3579]:
				xmin = 1382.1448
				xmax = 1382.1748
				text = "s"
			intervals [3580]:
				xmin = 1382.1748
				xmax = 1382.4348
				text = "something"
			intervals [3581]:
				xmin = 1382.4348
				xmax = 1382.5348
				text = "we"
			intervals [3582]:
				xmin = 1382.5348
				xmax = 1382.9648
				text = "definitely"
			intervals [3583]:
				xmin = 1382.9648
				xmax = 1383.1448
				text = "play"
			intervals [3584]:
				xmin = 1383.1448
				xmax = 1383.2048
				text = "in"
			intervals [3585]:
				xmin = 1383.2048
				xmax = 1383.3948
				text = "our"
			intervals [3586]:
				xmin = 1383.3948
				xmax = 1383.8048
				text = "neighborhood"
			intervals [3587]:
				xmin = 1383.8048
				xmax = 1383.8848
				text = "is"
			intervals [3588]:
				xmin = 1383.8848
				xmax = 1384.3148
				text = "madden"
			intervals [3589]:
				xmin = 1384.3148
				xmax = 1384.5055
				text = ""
			intervals [3590]:
				xmin = 1384.5055
				xmax = 1384.6855
				text = "you"
			intervals [3591]:
				xmin = 1384.6855
				xmax = 1384.8555
				text = "had"
			intervals [3592]:
				xmin = 1384.8555
				xmax = 1384.9155
				text = "to"
			intervals [3593]:
				xmin = 1384.9155
				xmax = 1385.0655
				text = "be"
			intervals [3594]:
				xmin = 1385.0655
				xmax = 1385.2455
				text = "good"
			intervals [3595]:
				xmin = 1385.2455
				xmax = 1385.3155
				text = "at"
			intervals [3596]:
				xmin = 1385.3155
				xmax = 1385.7355
				text = "madden"
			intervals [3597]:
				xmin = 1385.7355
				xmax = 1387.2068
				text = ""
			intervals [3598]:
				xmin = 1387.2068
				xmax = 1387.5768
				text = "um"
			intervals [3599]:
				xmin = 1387.5768
				xmax = 1391.0236
				text = ""
			intervals [3600]:
				xmin = 1391.0236
				xmax = 1391.2336
				text = "couldn't"
			intervals [3601]:
				xmin = 1391.2336
				xmax = 1391.3736
				text = "get"
			intervals [3602]:
				xmin = 1391.3736
				xmax = 1391.4736
				text = "on"
			intervals [3603]:
				xmin = 1391.4736
				xmax = 1391.5436
				text = "the"
			intervals [3604]:
				xmin = 1391.5436
				xmax = 1391.8436
				text = "game"
			intervals [3605]:
				xmin = 1391.8436
				xmax = 1392.3838
				text = ""
			intervals [3606]:
				xmin = 1392.3838
				xmax = 1392.5238
				text = "you"
			intervals [3607]:
				xmin = 1392.5238
				xmax = 1392.6138
				text = "would"
			intervals [3608]:
				xmin = 1392.6138
				xmax = 1392.8638
				text = "lose"
			intervals [3609]:
				xmin = 1392.8638
				xmax = 1392.9538
				text = "the"
			intervals [3610]:
				xmin = 1392.9538
				xmax = 1393.2138
				text = "first"
			intervals [3611]:
				xmin = 1393.2138
				xmax = 1393.4638
				text = "game"
			intervals [3612]:
				xmin = 1393.4638
				xmax = 1393.5738
				text = "then"
			intervals [3613]:
				xmin = 1393.5738
				xmax = 1393.6538
				text = "you"
			intervals [3614]:
				xmin = 1393.6538
				xmax = 1393.7538
				text = "have"
			intervals [3615]:
				xmin = 1393.7538
				xmax = 1393.8538
				text = "to"
			intervals [3616]:
				xmin = 1393.8538
				xmax = 1394.0938
				text = "wait"
			intervals [3617]:
				xmin = 1394.0938
				xmax = 1394.6238
				text = "around"
			intervals [3618]:
				xmin = 1394.6238
				xmax = 1394.6838
				text = "you"
			intervals [3619]:
				xmin = 1394.6838
				xmax = 1394.8538
				text = "gotta"
			intervals [3620]:
				xmin = 1394.8538
				xmax = 1395.1338
				text = "wait"
			intervals [3621]:
				xmin = 1395.1338
				xmax = 1395.1934
				text = ""
			intervals [3622]:
				xmin = 1395.1934
				xmax = 1395.3834
				text = "through"
			intervals [3623]:
				xmin = 1395.3834
				xmax = 1395.7034
				text = "ten"
			intervals [3624]:
				xmin = 1395.7034
				xmax = 1396.2034
				text = "people"
			intervals [3625]:
				xmin = 1396.2034
				xmax = 1396.4034
				text = "before"
			intervals [3626]:
				xmin = 1396.4034
				xmax = 1396.4734
				text = "you"
			intervals [3627]:
				xmin = 1396.4734
				xmax = 1396.5634
				text = "can"
			intervals [3628]:
				xmin = 1396.5634
				xmax = 1396.6534
				text = "get"
			intervals [3629]:
				xmin = 1396.6534
				xmax = 1396.7434
				text = "back"
			intervals [3630]:
				xmin = 1396.7434
				xmax = 1396.8034
				text = "on"
			intervals [3631]:
				xmin = 1396.8034
				xmax = 1396.8834
				text = "the"
			intervals [3632]:
				xmin = 1396.8834
				xmax = 1397.4034
				text = "game"
			intervals [3633]:
				xmin = 1397.4034
				xmax = 1397.4434
				text = ""
			intervals [3634]:
				xmin = 1397.4434
				xmax = 1397.4734
				text = "<unk>"
			intervals [3635]:
				xmin = 1397.4734
				xmax = 1398.3095
				text = ""
			intervals [3636]:
				xmin = 1398.3095
				xmax = 1398.6295
				text = "play"
			intervals [3637]:
				xmin = 1398.6295
				xmax = 1399.2495
				text = "everybody"
			intervals [3638]:
				xmin = 1399.2495
				xmax = 1399.3095
				text = "if"
			intervals [3639]:
				xmin = 1399.3095
				xmax = 1399.4295
				text = "you"
			intervals [3640]:
				xmin = 1399.4295
				xmax = 1399.5395
				text = "over"
			intervals [3641]:
				xmin = 1399.5395
				xmax = 1399.5995
				text = "at"
			intervals [3642]:
				xmin = 1399.5995
				xmax = 1399.9895
				text = "somebody"
			intervals [3643]:
				xmin = 1399.9895
				xmax = 1400.3095
				text = "house"
			intervals [3644]:
				xmin = 1400.3095
				xmax = 1400.4168
				text = ""
			intervals [3645]:
				xmin = 1400.4168
				xmax = 1400.5468
				text = "and"
			intervals [3646]:
				xmin = 1400.5468
				xmax = 1400.6468
				text = "you're"
			intervals [3647]:
				xmin = 1400.6468
				xmax = 1400.8568
				text = "like"
			intervals [3648]:
				xmin = 1400.8568
				xmax = 1401.0668
				text = "aw"
			intervals [3649]:
				xmin = 1401.0668
				xmax = 1401.5468
				text = "man"
			intervals [3650]:
				xmin = 1401.5468
				xmax = 1401.7125
				text = ""
			intervals [3651]:
				xmin = 1401.7125
				xmax = 1401.7825
				text = "it"
			intervals [3652]:
				xmin = 1401.7825
				xmax = 1401.9625
				text = "ain't"
			intervals [3653]:
				xmin = 1401.9625
				xmax = 1402.1325
				text = "like"
			intervals [3654]:
				xmin = 1402.1325
				xmax = 1402.4925
				text = "now"
			intervals [3655]:
				xmin = 1402.4925
				xmax = 1402.5825
				text = "where"
			intervals [3656]:
				xmin = 1402.5825
				xmax = 1402.7025
				text = "you"
			intervals [3657]:
				xmin = 1402.7025
				xmax = 1402.8125
				text = "can"
			intervals [3658]:
				xmin = 1402.8125
				xmax = 1402.9525
				text = "just"
			intervals [3659]:
				xmin = 1402.9525
				xmax = 1403.1025
				text = "get"
			intervals [3660]:
				xmin = 1403.1025
				xmax = 1403.5725
				text = "online"
			intervals [3661]:
				xmin = 1403.5725
				xmax = 1403.6425
				text = "and"
			intervals [3662]:
				xmin = 1403.6425
				xmax = 1404.0125
				text = "play"
			intervals [3663]:
				xmin = 1404.0125
				xmax = 1404.3563
				text = ""
			intervals [3664]:
				xmin = 1404.3563
				xmax = 1404.4663
				text = "you"
			intervals [3665]:
				xmin = 1404.4663
				xmax = 1404.7263
				text = "know"
			intervals [3666]:
				xmin = 1404.7263
				xmax = 1405.1758
				text = ""
			intervals [3667]:
				xmin = 1405.1758
				xmax = 1405.4058
				text = "play"
			intervals [3668]:
				xmin = 1405.4058
				xmax = 1406.0258
				text = "whoever"
			intervals [3669]:
				xmin = 1406.0258
				xmax = 1407.6451
				text = ""
			intervals [3670]:
				xmin = 1407.6451
				xmax = 1407.8151
				text = "you"
			intervals [3671]:
				xmin = 1407.8151
				xmax = 1407.8951
				text = "know"
			intervals [3672]:
				xmin = 1407.8951
				xmax = 1408.2751
				text = "especially"
			intervals [3673]:
				xmin = 1408.2751
				xmax = 1408.3351
				text = "if"
			intervals [3674]:
				xmin = 1408.3351
				xmax = 1408.3951
				text = "you"
			intervals [3675]:
				xmin = 1408.3951
				xmax = 1408.5851
				text = "playing"
			intervals [3676]:
				xmin = 1408.5851
				xmax = 1408.8051
				text = "against"
			intervals [3677]:
				xmin = 1408.8051
				xmax = 1408.9151
				text = "your"
			intervals [3678]:
				xmin = 1408.9151
				xmax = 1409.5151
				text = "friends"
			intervals [3679]:
				xmin = 1409.5151
				xmax = 1409.6251
				text = "you"
			intervals [3680]:
				xmin = 1409.6251
				xmax = 1409.8751
				text = "like"
			intervals [3681]:
				xmin = 1409.8751
				xmax = 1410.3551
				text = "man"
			intervals [3682]:
				xmin = 1410.3551
				xmax = 1410.4651
				text = "you"
			intervals [3683]:
				xmin = 1410.4651
				xmax = 1410.6951
				text = "wanna"
			intervals [3684]:
				xmin = 1410.6951
				xmax = 1410.9151
				text = "beat"
			intervals [3685]:
				xmin = 1410.9151
				xmax = 1411.3551
				text = "everybody"
			intervals [3686]:
				xmin = 1411.3551
				xmax = 1411.4151
				text = "you"
			intervals [3687]:
				xmin = 1411.4151
				xmax = 1411.5751
				text = "wanna"
			intervals [3688]:
				xmin = 1411.5751
				xmax = 1411.6451
				text = "be"
			intervals [3689]:
				xmin = 1411.6451
				xmax = 1411.8051
				text = "the"
			intervals [3690]:
				xmin = 1411.8051
				xmax = 1412.4651
				text = "best"
			intervals [3691]:
				xmin = 1412.4651
				xmax = 1412.8667
				text = ""
			intervals [3692]:
				xmin = 1412.8667
				xmax = 1413.2067
				text = "so"
			intervals [3693]:
				xmin = 1413.2067
				xmax = 1414.8301
				text = ""
			intervals [3694]:
				xmin = 1414.8301
				xmax = 1415.2401
				text = "some"
			intervals [3695]:
				xmin = 1415.2401
				xmax = 1415.4701
				text = "point"
			intervals [3696]:
				xmin = 1415.4701
				xmax = 1415.5501
				text = "i"
			intervals [3697]:
				xmin = 1415.5501
				xmax = 1416.0101
				text = "was"
			intervals [3698]:
				xmin = 1416.0101
				xmax = 1417.2471
				text = ""
			intervals [3699]:
				xmin = 1417.2471
				xmax = 1417.3471
				text = "i"
			intervals [3700]:
				xmin = 1417.3471
				xmax = 1417.5671
				text = "was"
			intervals [3701]:
				xmin = 1417.5671
				xmax = 1417.8171
				text = "one"
			intervals [3702]:
				xmin = 1417.8171
				xmax = 1417.9471
				text = "of"
			intervals [3703]:
				xmin = 1417.9471
				xmax = 1418.3071
				text = "though"
			intervals [3704]:
				xmin = 1418.3071
				xmax = 1418.4671
				text = "i"
			intervals [3705]:
				xmin = 1418.4671
				xmax = 1418.5571
				text = "wa-"
			intervals [3706]:
				xmin = 1418.5571
				xmax = 1418.6571
				text = "you"
			intervals [3707]:
				xmin = 1418.6571
				xmax = 1418.9171
				text = "damn"
			intervals [3708]:
				xmin = 1418.9171
				xmax = 1419.1071
				text = "right"
			intervals [3709]:
				xmin = 1419.1071
				xmax = 1419.1771
				text = "i"
			intervals [3710]:
				xmin = 1419.1771
				xmax = 1419.3171
				text = "was"
			intervals [3711]:
				xmin = 1419.3171
				xmax = 1419.4371
				text = "the"
			intervals [3712]:
				xmin = 1419.4371
				xmax = 1419.7471
				text = "best"
			intervals [3713]:
				xmin = 1419.7471
				xmax = 1419.8971
				text = "at"
			intervals [3714]:
				xmin = 1419.8971
				xmax = 1420.1783
				text = ""
			intervals [3715]:
				xmin = 1420.1783
				xmax = 1420.4183
				text = "for"
			intervals [3716]:
				xmin = 1420.4183
				xmax = 1420.4483
				text = "a"
			intervals [3717]:
				xmin = 1420.4483
				xmax = 1420.7583
				text = "couple"
			intervals [3718]:
				xmin = 1420.7583
				xmax = 1420.8183
				text = "of"
			intervals [3719]:
				xmin = 1420.8183
				xmax = 1421.1283
				text = "years"
			intervals [3720]:
				xmin = 1421.1283
				xmax = 1421.1983
				text = "i"
			intervals [3721]:
				xmin = 1421.1983
				xmax = 1421.3183
				text = "was"
			intervals [3722]:
				xmin = 1421.3183
				xmax = 1421.4383
				text = "the"
			intervals [3723]:
				xmin = 1421.4383
				xmax = 1421.8183
				text = "best"
			intervals [3724]:
				xmin = 1421.8183
				xmax = 1422.7788
				text = ""
			intervals [3725]:
				xmin = 1422.7788
				xmax = 1422.9688
				text = "and"
			intervals [3726]:
				xmin = 1422.9688
				xmax = 1423.2988
				text = "then"
			intervals [3727]:
				xmin = 1423.2988
				xmax = 1423.4188
				text = "you"
			intervals [3728]:
				xmin = 1423.4188
				xmax = 1423.5388
				text = "know"
			intervals [3729]:
				xmin = 1423.5388
				xmax = 1424.3888
				text = "rdx"
			intervals [3730]:
				xmin = 1424.3888
				xmax = 1424.4888
				text = "he"
			intervals [3731]:
				xmin = 1424.4888
				xmax = 1424.6588
				text = "was"
			intervals [3732]:
				xmin = 1424.6588
				xmax = 1424.7588
				text = "a"
			intervals [3733]:
				xmin = 1424.7588
				xmax = 1425.2788
				text = "beast"
			intervals [3734]:
				xmin = 1425.2788
				xmax = 1427.4906
				text = ""
			intervals [3735]:
				xmin = 1427.4906
				xmax = 1427.5606
				text = "he"
			intervals [3736]:
				xmin = 1427.5606
				xmax = 1427.5906
				text = ""
			intervals [3737]:
				xmin = 1427.5906
				xmax = 1427.8106
				text = "was"
			intervals [3738]:
				xmin = 1427.8106
				xmax = 1427.8806
				text = ""
			intervals [3739]:
				xmin = 1427.8806
				xmax = 1428.0906
				text = "he"
			intervals [3740]:
				xmin = 1428.0906
				xmax = 1428.2706
				text = "was"
			intervals [3741]:
				xmin = 1428.2706
				xmax = 1428.3306
				text = "a"
			intervals [3742]:
				xmin = 1428.3306
				xmax = 1428.8306
				text = "beast"
			intervals [3743]:
				xmin = 1428.8306
				xmax = 1429.3267
				text = ""
			intervals [3744]:
				xmin = 1429.3267
				xmax = 1429.6767
				text = "but"
			intervals [3745]:
				xmin = 1429.6767
				xmax = 1429.8781
				text = ""
			intervals [3746]:
				xmin = 1429.8781
				xmax = 1430.0281
				text = "it"
			intervals [3747]:
				xmin = 1430.0281
				xmax = 1430.1281
				text = "was"
			intervals [3748]:
				xmin = 1430.1281
				xmax = 1430.2881
				text = "just"
			intervals [3749]:
				xmin = 1430.2881
				xmax = 1430.5981
				text = "fun"
			intervals [3750]:
				xmin = 1430.5981
				xmax = 1431.4748
				text = ""
			intervals [3751]:
				xmin = 1431.4748
				xmax = 1432.0248
				text = "competitive"
			intervals [3752]:
				xmin = 1432.0248
				xmax = 1440.3216
				text = ""
			intervals [3753]:
				xmin = 1440.3216
				xmax = 1440.6316
				text = "yeah"
			intervals [3754]:
				xmin = 1440.6316
				xmax = 1440.6816
				text = "i"
			intervals [3755]:
				xmin = 1440.6816
				xmax = 1440.8216
				text = ""
			intervals [3756]:
				xmin = 1440.8216
				xmax = 1440.9516
				text = "i"
			intervals [3757]:
				xmin = 1440.9516
				xmax = 1441.1316
				text = "wa-"
			intervals [3758]:
				xmin = 1441.1316
				xmax = 1441.4016
				text = "we"
			intervals [3759]:
				xmin = 1441.4016
				xmax = 1441.5716
				text = "grew"
			intervals [3760]:
				xmin = 1441.5716
				xmax = 1441.7916
				text = "up"
			intervals [3761]:
				xmin = 1441.7916
				xmax = 1441.8816
				text = "i"
			intervals [3762]:
				xmin = 1441.8816
				xmax = 1442.0816
				text = "didn't"
			intervals [3763]:
				xmin = 1442.0816
				xmax = 1442.2216
				text = "play"
			intervals [3764]:
				xmin = 1442.2216
				xmax = 1442.3416
				text = "we"
			intervals [3765]:
				xmin = 1442.3416
				xmax = 1442.5016
				text = "didn't"
			intervals [3766]:
				xmin = 1442.5016
				xmax = 1442.7016
				text = "play"
			intervals [3767]:
				xmin = 1442.7016
				xmax = 1442.9316
				text = "two"
			intervals [3768]:
				xmin = 1442.9316
				xmax = 1443.2016
				text = "k"
			intervals [3769]:
				xmin = 1443.2016
				xmax = 1443.3216
				text = "we"
			intervals [3770]:
				xmin = 1443.3216
				xmax = 1443.6616
				text = "played"
			intervals [3771]:
				xmin = 1443.6616
				xmax = 1443.7316
				text = ""
			intervals [3772]:
				xmin = 1443.7316
				xmax = 1444.3216
				text = "live"
			intervals [3773]:
				xmin = 1444.3216
				xmax = 1444.7048
				text = ""
			intervals [3774]:
				xmin = 1444.7048
				xmax = 1444.9248
				text = "but"
			intervals [3775]:
				xmin = 1444.9248
				xmax = 1444.9548
				text = ""
			intervals [3776]:
				xmin = 1444.9548
				xmax = 1445.2448
				text = "yes"
			intervals [3777]:
				xmin = 1445.2448
				xmax = 1445.5748
				text = "i've"
			intervals [3778]:
				xmin = 1445.5748
				xmax = 1445.6948
				text = "i've"
			intervals [3779]:
				xmin = 1445.6948
				xmax = 1445.8448
				text = ""
			intervals [3780]:
				xmin = 1445.8448
				xmax = 1446.1748
				text = "played"
			intervals [3781]:
				xmin = 1446.1748
				xmax = 1446.3448
				text = "two"
			intervals [3782]:
				xmin = 1446.3448
				xmax = 1446.5748
				text = "k"
			intervals [3783]:
				xmin = 1446.5748
				xmax = 1447.0248
				text = "before"
			intervals [3784]:
				xmin = 1447.0248
				xmax = 1448.020
				text = ""
			intervals [3785]:
				xmin = 1448.020
				xmax = 1448.240
				text = "but"
			intervals [3786]:
				xmin = 1448.240
				xmax = 1448.540
				text = "yes"
			intervals [3787]:
				xmin = 1448.540
				xmax = 1448.680
				text = "i"
			intervals [3788]:
				xmin = 1448.680
				xmax = 1448.810
				text = "can"
			intervals [3789]:
				xmin = 1448.810
				xmax = 1449.040
				text = "teach"
			intervals [3790]:
				xmin = 1449.040
				xmax = 1449.130
				text = "you"
			intervals [3791]:
				xmin = 1449.130
				xmax = 1449.230
				text = "how"
			intervals [3792]:
				xmin = 1449.230
				xmax = 1449.340
				text = "to"
			intervals [3793]:
				xmin = 1449.340
				xmax = 1449.690
				text = "play"
			intervals [3794]:
				xmin = 1449.690
				xmax = 1449.780
				text = "it"
			intervals [3795]:
				xmin = 1449.780
				xmax = 1449.995
				text = ""
			intervals [3796]:
				xmin = 1449.995
				xmax = 1450.035
				text = "i"
			intervals [3797]:
				xmin = 1450.035
				xmax = 1450.195
				text = "mean"
			intervals [3798]:
				xmin = 1450.195
				xmax = 1450.295
				text = "i"
			intervals [3799]:
				xmin = 1450.295
				xmax = 1450.445
				text = "know"
			intervals [3800]:
				xmin = 1450.445
				xmax = 1450.535
				text = "how"
			intervals [3801]:
				xmin = 1450.535
				xmax = 1450.635
				text = "to"
			intervals [3802]:
				xmin = 1450.635
				xmax = 1450.935
				text = "play"
			intervals [3803]:
				xmin = 1450.935
				xmax = 1451.095
				text = "it"
			intervals [3804]:
				xmin = 1451.095
				xmax = 1454.4107
				text = ""
			intervals [3805]:
				xmin = 1454.4107
				xmax = 1454.5807
				text = "i"
			intervals [3806]:
				xmin = 1454.5807
				xmax = 1454.9107
				text = "wouldn't"
			intervals [3807]:
				xmin = 1454.9107
				xmax = 1455.2407
				text = "say"
			intervals [3808]:
				xmin = 1455.2407
				xmax = 1455.5607
				text = "that"
			intervals [3809]:
				xmin = 1455.5607
				xmax = 1456.1364
				text = ""
			intervals [3810]:
				xmin = 1456.1364
				xmax = 1456.4264
				text = "yeah"
			intervals [3811]:
				xmin = 1456.4264
				xmax = 1456.6164
				text = "but"
			intervals [3812]:
				xmin = 1456.6164
				xmax = 1456.9264
				text = "nah"
			intervals [3813]:
				xmin = 1456.9264
				xmax = 1456.9664
				text = "i"
			intervals [3814]:
				xmin = 1456.9664
				xmax = 1457.1664
				text = "wouldn't"
			intervals [3815]:
				xmin = 1457.1664
				xmax = 1457.4164
				text = "say"
			intervals [3816]:
				xmin = 1457.4164
				xmax = 1458.0412
				text = ""
			intervals [3817]:
				xmin = 1458.0412
				xmax = 1458.2212
				text = "right"
			intervals [3818]:
				xmin = 1458.2212
				xmax = 1458.3212
				text = "i"
			intervals [3819]:
				xmin = 1458.3212
				xmax = 1458.5712
				text = "wouldn't"
			intervals [3820]:
				xmin = 1458.5712
				xmax = 1458.9112
				text = "say"
			intervals [3821]:
				xmin = 1458.9112
				xmax = 1459.1212
				text = "not"
			intervals [3822]:
				xmin = 1459.1212
				xmax = 1459.2312
				text = "as"
			intervals [3823]:
				xmin = 1459.2312
				xmax = 1459.3912
				text = "good"
			intervals [3824]:
				xmin = 1459.3912
				xmax = 1459.4712
				text = "as"
			intervals [3825]:
				xmin = 1459.4712
				xmax = 1459.6712
				text = "madden"
			intervals [3826]:
				xmin = 1459.6712
				xmax = 1459.7812
				text = "cause"
			intervals [3827]:
				xmin = 1459.7812
				xmax = 1459.9012
				text = "i"
			intervals [3828]:
				xmin = 1459.9012
				xmax = 1460.0512
				text = "was"
			intervals [3829]:
				xmin = 1460.0512
				xmax = 1460.3712
				text = "good"
			intervals [3830]:
				xmin = 1460.3712
				xmax = 1460.5912
				text = "in"
			intervals [3831]:
				xmin = 1460.5912
				xmax = 1461.0912
				text = "live"
			intervals [3832]:
				xmin = 1461.0912
				xmax = 1461.705
				text = ""
			intervals [3833]:
				xmin = 1461.705
				xmax = 1462.025
				text = "but"
			intervals [3834]:
				xmin = 1462.025
				xmax = 1462.8777
				text = ""
			intervals [3835]:
				xmin = 1462.8777
				xmax = 1463.0677
				text = "if"
			intervals [3836]:
				xmin = 1463.0677
				xmax = 1463.1277
				text = "i"
			intervals [3837]:
				xmin = 1463.1277
				xmax = 1463.5777
				text = "played"
			intervals [3838]:
				xmin = 1463.5777
				xmax = 1463.7977
				text = "it"
			intervals [3839]:
				xmin = 1463.7977
				xmax = 1464.0877
				text = "and"
			intervals [3840]:
				xmin = 1464.0877
				xmax = 1464.2535
				text = ""
			intervals [3841]:
				xmin = 1464.2535
				xmax = 1464.5035
				text = "really"
			intervals [3842]:
				xmin = 1464.5035
				xmax = 1464.6835
				text = "got"
			intervals [3843]:
				xmin = 1464.6835
				xmax = 1464.8035
				text = "to"
			intervals [3844]:
				xmin = 1464.8035
				xmax = 1465.2835
				text = "learn"
			intervals [3845]:
				xmin = 1465.2835
				xmax = 1465.368
				text = ""
			intervals [3846]:
				xmin = 1465.368
				xmax = 1465.518
				text = "you"
			intervals [3847]:
				xmin = 1465.518
				xmax = 1465.798
				text = "know"
			intervals [3848]:
				xmin = 1465.798
				xmax = 1467.7559
				text = ""
			intervals [3849]:
				xmin = 1467.7559
				xmax = 1467.9059
				text = "you"
			intervals [3850]:
				xmin = 1467.9059
				xmax = 1468.0259
				text = "have"
			intervals [3851]:
				xmin = 1468.0259
				xmax = 1468.1259
				text = "to"
			intervals [3852]:
				xmin = 1468.1259
				xmax = 1468.3859
				text = "learn"
			intervals [3853]:
				xmin = 1468.3859
				xmax = 1468.5359
				text = "the"
			intervals [3854]:
				xmin = 1468.5359
				xmax = 1468.7152
				text = ""
			intervals [3855]:
				xmin = 1468.7152
				xmax = 1468.9052
				text = "to"
			intervals [3856]:
				xmin = 1468.9052
				xmax = 1469.2681
				text = ""
			intervals [3857]:
				xmin = 1469.2681
				xmax = 1469.5581
				text = "learn"
			intervals [3858]:
				xmin = 1469.5581
				xmax = 1469.6981
				text = "it"
			intervals [3859]:
				xmin = 1469.6981
				xmax = 1469.8601
				text = ""
			intervals [3860]:
				xmin = 1469.8601
				xmax = 1470.0401
				text = "then"
			intervals [3861]:
				xmin = 1470.0401
				xmax = 1470.1901
				text = "i"
			intervals [3862]:
				xmin = 1470.1901
				xmax = 1470.2201
				text = "<unk>"
			intervals [3863]:
				xmin = 1470.2201
				xmax = 1470.4001
				text = "be"
			intervals [3864]:
				xmin = 1470.4001
				xmax = 1470.5801
				text = "good"
			intervals [3865]:
				xmin = 1470.5801
				xmax = 1470.7601
				text = "at"
			intervals [3866]:
				xmin = 1470.7601
				xmax = 1470.8601
				text = "it"
			intervals [3867]:
				xmin = 1470.8601
				xmax = 1470.9095
				text = ""
			intervals [3868]:
				xmin = 1470.9095
				xmax = 1471.0795
				text = "cause"
			intervals [3869]:
				xmin = 1471.0795
				xmax = 1471.1295
				text = "i"
			intervals [3870]:
				xmin = 1471.1295
				xmax = 1471.2195
				text = "ain't"
			intervals [3871]:
				xmin = 1471.2195
				xmax = 1471.3095
				text = "just"
			intervals [3872]:
				xmin = 1471.3095
				xmax = 1471.4395
				text = "gonna"
			intervals [3873]:
				xmin = 1471.4395
				xmax = 1471.6895
				text = "keep"
			intervals [3874]:
				xmin = 1471.6895
				xmax = 1471.8295
				text = "just"
			intervals [3875]:
				xmin = 1471.8295
				xmax = 1472.0695
				text = "sitting"
			intervals [3876]:
				xmin = 1472.0695
				xmax = 1472.2595
				text = "there"
			intervals [3877]:
				xmin = 1472.2595
				xmax = 1472.4295
				text = "just"
			intervals [3878]:
				xmin = 1472.4295
				xmax = 1472.5295
				text = "let"
			intervals [3879]:
				xmin = 1472.5295
				xmax = 1472.5695
				text = ""
			intervals [3880]:
				xmin = 1472.5695
				xmax = 1472.8895
				text = "nobody"
			intervals [3881]:
				xmin = 1472.8895
				xmax = 1473.0795
				text = "just"
			intervals [3882]:
				xmin = 1473.0795
				xmax = 1473.2301
				text = ""
			intervals [3883]:
				xmin = 1473.2301
				xmax = 1473.3601
				text = "keep"
			intervals [3884]:
				xmin = 1473.3601
				xmax = 1473.4601
				text = ""
			intervals [3885]:
				xmin = 1473.4601
				xmax = 1473.7101
				text = "beating"
			intervals [3886]:
				xmin = 1473.7101
				xmax = 1473.7401
				text = ""
			intervals [3887]:
				xmin = 1473.7401
				xmax = 1473.8901
				text = "me"
			intervals [3888]:
				xmin = 1473.8901
				xmax = 1473.9601
				text = "in"
			intervals [3889]:
				xmin = 1473.9601
				xmax = 1474.0301
				text = "the"
			intervals [3890]:
				xmin = 1474.0301
				xmax = 1474.2401
				text = "game"
			intervals [3891]:
				xmin = 1474.2401
				xmax = 1477.7849
				text = ""
			intervals [3892]:
				xmin = 1477.7849
				xmax = 1477.9149
				text = "i"
			intervals [3893]:
				xmin = 1477.9149
				xmax = 1478.0349
				text = "would"
			intervals [3894]:
				xmin = 1478.0349
				xmax = 1478.1949
				text = "let"
			intervals [3895]:
				xmin = 1478.1949
				xmax = 1478.3449
				text = "you"
			intervals [3896]:
				xmin = 1478.3449
				xmax = 1478.5149
				text = "beat"
			intervals [3897]:
				xmin = 1478.5149
				xmax = 1478.6249
				text = ""
			intervals [3898]:
				xmin = 1478.6249
				xmax = 1478.7049
				text = "me"
			intervals [3899]:
				xmin = 1478.7049
				xmax = 1478.8949
				text = ""
			intervals [3900]:
				xmin = 1478.8949
				xmax = 1478.9849
				text = "in"
			intervals [3901]:
				xmin = 1478.9849
				xmax = 1479.0149
				text = ""
			intervals [3902]:
				xmin = 1479.0149
				xmax = 1479.0849
				text = "the"
			intervals [3903]:
				xmin = 1479.0849
				xmax = 1479.2749
				text = "game"
			intervals [3904]:
				xmin = 1479.2749
				xmax = 1485.3292
				text = ""
			intervals [3905]:
				xmin = 1485.3292
				xmax = 1485.9292
				text = "no"
			intervals [3906]:
				xmin = 1485.9292
				xmax = 1490.9167
				text = ""
			intervals [3907]:
				xmin = 1490.9167
				xmax = 1491.0867
				text = "but"
			intervals [3908]:
				xmin = 1491.0867
				xmax = 1491.5567
				text = "honestly"
			intervals [3909]:
				xmin = 1491.5567
				xmax = 1491.6667
				text = "i"
			intervals [3910]:
				xmin = 1491.6667
				xmax = 1491.9067
				text = "wouldn't"
			intervals [3911]:
				xmin = 1491.9067
				xmax = 1492.0467
				text = "let"
			intervals [3912]:
				xmin = 1492.0467
				xmax = 1492.1667
				text = "you"
			intervals [3913]:
				xmin = 1492.1667
				xmax = 1492.3267
				text = "beat"
			intervals [3914]:
				xmin = 1492.3267
				xmax = 1492.3667
				text = ""
			intervals [3915]:
				xmin = 1492.3667
				xmax = 1492.4567
				text = "me"
			intervals [3916]:
				xmin = 1492.4567
				xmax = 1492.5367
				text = "in"
			intervals [3917]:
				xmin = 1492.5367
				xmax = 1492.5867
				text = "a"
			intervals [3918]:
				xmin = 1492.5867
				xmax = 1492.8967
				text = "game"
			intervals [3919]:
				xmin = 1492.8967
				xmax = 1493.1275
				text = ""
			intervals [3920]:
				xmin = 1493.1275
				xmax = 1493.9575
				text = "because"
			intervals [3921]:
				xmin = 1493.9575
				xmax = 1494.3558
				text = ""
			intervals [3922]:
				xmin = 1494.3558
				xmax = 1494.5858
				text = "you're"
			intervals [3923]:
				xmin = 1494.5858
				xmax = 1494.6358
				text = "a"
			intervals [3924]:
				xmin = 1494.6358
				xmax = 1495.2058
				text = "competitor"
			intervals [3925]:
				xmin = 1495.2058
				xmax = 1495.9155
				text = ""
			intervals [3926]:
				xmin = 1495.9155
				xmax = 1496.0355
				text = "and"
			intervals [3927]:
				xmin = 1496.0355
				xmax = 1496.1655
				text = "you're"
			intervals [3928]:
				xmin = 1496.1655
				xmax = 1496.3655
				text = "gonna"
			intervals [3929]:
				xmin = 1496.3655
				xmax = 1496.6755
				text = "figure"
			intervals [3930]:
				xmin = 1496.6755
				xmax = 1496.7755
				text = "it"
			intervals [3931]:
				xmin = 1496.7755
				xmax = 1496.9255
				text = "out"
			intervals [3932]:
				xmin = 1496.9255
				xmax = 1496.9655
				text = ""
			intervals [3933]:
				xmin = 1496.9655
				xmax = 1497.1755
				text = "so"
			intervals [3934]:
				xmin = 1497.1755
				xmax = 1497.2955
				text = "and"
			intervals [3935]:
				xmin = 1497.2955
				xmax = 1497.4955
				text = "then"
			intervals [3936]:
				xmin = 1497.4955
				xmax = 1497.6955
				text = "you're"
			intervals [3937]:
				xmin = 1497.6955
				xmax = 1497.8255
				text = "gonna"
			intervals [3938]:
				xmin = 1497.8255
				xmax = 1497.8955
				text = ""
			intervals [3939]:
				xmin = 1497.8955
				xmax = 1498.0955
				text = "try"
			intervals [3940]:
				xmin = 1498.0955
				xmax = 1498.2855
				text = "to"
			intervals [3941]:
				xmin = 1498.2855
				xmax = 1498.3955
				text = ""
			intervals [3942]:
				xmin = 1498.3955
				xmax = 1498.6055
				text = "beat"
			intervals [3943]:
				xmin = 1498.6055
				xmax = 1498.8255
				text = "me"
			intervals [3944]:
				xmin = 1498.8255
				xmax = 1499.1355
				text = "so"
			intervals [3945]:
				xmin = 1499.1355
				xmax = 1499.1855
				text = ""
			intervals [3946]:
				xmin = 1499.1855
				xmax = 1499.3455
				text = "it"
			intervals [3947]:
				xmin = 1499.3455
				xmax = 1499.6355
				text = "won't"
			intervals [3948]:
				xmin = 1499.6355
				xmax = 1499.9355
				text = "happen"
			intervals [3949]:
				xmin = 1499.9355
				xmax = 1500.0455
				text = "i'm"
			intervals [3950]:
				xmin = 1500.0455
				xmax = 1500.2055
				text = "not"
			intervals [3951]:
				xmin = 1500.2055
				xmax = 1500.3755
				text = "letting"
			intervals [3952]:
				xmin = 1500.3755
				xmax = 1500.4055
				text = ""
			intervals [3953]:
				xmin = 1500.4055
				xmax = 1500.5455
				text = "you"
			intervals [3954]:
				xmin = 1500.5455
				xmax = 1500.5755
				text = ""
			intervals [3955]:
				xmin = 1500.5755
				xmax = 1500.7655
				text = "win"
			intervals [3956]:
				xmin = 1500.7655
				xmax = 1500.8155
				text = ""
			intervals [3957]:
				xmin = 1500.8155
				xmax = 1500.9955
				text = "at"
			intervals [3958]:
				xmin = 1500.9955
				xmax = 1501.0255
				text = ""
			intervals [3959]:
				xmin = 1501.0255
				xmax = 1501.6055
				text = "nothing"
			intervals [3960]:
				xmin = 1501.6055
				xmax = 1504.1462
				text = ""
			intervals [3961]:
				xmin = 1504.1462
				xmax = 1504.3162
				text = "i"
			intervals [3962]:
				xmin = 1504.3162
				xmax = 1504.6062
				text = "just"
			intervals [3963]:
				xmin = 1504.6062
				xmax = 1504.8662
				text = "wonder"
			intervals [3964]:
				xmin = 1504.8662
				xmax = 1505.7808
				text = ""
			intervals [3965]:
				xmin = 1505.7808
				xmax = 1506.0208
				text = "that"
			intervals [3966]:
				xmin = 1506.0208
				xmax = 1506.1008
				text = "s"
			intervals [3967]:
				xmin = 1506.1008
				xmax = 1506.1508
				text = "a"
			intervals [3968]:
				xmin = 1506.1508
				xmax = 1506.4708
				text = "quote"
			intervals [3969]:
				xmin = 1506.4708
				xmax = 1507.1175
				text = ""
			intervals [3970]:
				xmin = 1507.1175
				xmax = 1507.3475
				text = "so"
			intervals [3971]:
				xmin = 1507.3475
				xmax = 1508.6313
				text = ""
			intervals [3972]:
				xmin = 1508.6313
				xmax = 1508.7113
				text = "a"
			intervals [3973]:
				xmin = 1508.7113
				xmax = 1509.0613
				text = "quote"
			intervals [3974]:
				xmin = 1509.0613
				xmax = 1512.7808
				text = ""
			intervals [3975]:
				xmin = 1512.7808
				xmax = 1513.1508
				text = "i"
			intervals [3976]:
				xmin = 1513.1508
				xmax = 1513.1808
				text = ""
			intervals [3977]:
				xmin = 1513.1808
				xmax = 1513.5008
				text = "don't"
			intervals [3978]:
				xmin = 1513.5008
				xmax = 1513.5408
				text = ""
			intervals [3979]:
				xmin = 1513.5408
				xmax = 1513.7908
				text = "give"
			intervals [3980]:
				xmin = 1513.7908
				xmax = 1514.0608
				text = "away"
			intervals [3981]:
				xmin = 1514.0608
				xmax = 1514.6508
				text = "victories"
			intervals [3982]:
				xmin = 1514.6508
				xmax = 1514.7108
				text = "i"
			intervals [3983]:
				xmin = 1514.7108
				xmax = 1514.8908
				text = "don't"
			intervals [3984]:
				xmin = 1514.8908
				xmax = 1515.0808
				text = "care"
			intervals [3985]:
				xmin = 1515.0808
				xmax = 1515.2208
				text = "if"
			intervals [3986]:
				xmin = 1515.2208
				xmax = 1515.3508
				text = "you're"
			intervals [3987]:
				xmin = 1515.3508
				xmax = 1515.6908
				text = "four"
			intervals [3988]:
				xmin = 1515.6908
				xmax = 1515.9708
				text = "years"
			intervals [3989]:
				xmin = 1515.9708
				xmax = 1516.3708
				text = "old"
			intervals [3990]:
				xmin = 1516.3708
				xmax = 1516.4008
				text = ""
			intervals [3991]:
				xmin = 1516.4008
				xmax = 1516.4908
				text = "i"
			intervals [3992]:
				xmin = 1516.4908
				xmax = 1516.6908
				text = "don't"
			intervals [3993]:
				xmin = 1516.6908
				xmax = 1516.9108
				text = "care"
			intervals [3994]:
				xmin = 1516.9108
				xmax = 1517.0208
				text = "if"
			intervals [3995]:
				xmin = 1517.0208
				xmax = 1517.1108
				text = "you're"
			intervals [3996]:
				xmin = 1517.1108
				xmax = 1517.1708
				text = ""
			intervals [3997]:
				xmin = 1517.1708
				xmax = 1517.3408
				text = "two"
			intervals [3998]:
				xmin = 1517.3408
				xmax = 1517.7908
				text = "years"
			intervals [3999]:
				xmin = 1517.7908
				xmax = 1518.0708
				text = "old"
			intervals [4000]:
				xmin = 1518.0708
				xmax = 1518.1108
				text = "i"
			intervals [4001]:
				xmin = 1518.1108
				xmax = 1518.3008
				text = "don't"
			intervals [4002]:
				xmin = 1518.3008
				xmax = 1518.4608
				text = "care"
			intervals [4003]:
				xmin = 1518.4608
				xmax = 1518.6108
				text = "if"
			intervals [4004]:
				xmin = 1518.6108
				xmax = 1518.7308
				text = "you're"
			intervals [4005]:
				xmin = 1518.7308
				xmax = 1518.8308
				text = ""
			intervals [4006]:
				xmin = 1518.8308
				xmax = 1519.1508
				text = "thirty"
			intervals [4007]:
				xmin = 1519.1508
				xmax = 1519.6608
				text = "five"
			intervals [4008]:
				xmin = 1519.6608
				xmax = 1519.9808
				text = "fifty"
			intervals [4009]:
				xmin = 1519.9808
				xmax = 1520.2608
				text = "years"
			intervals [4010]:
				xmin = 1520.2608
				xmax = 1520.4208
				text = "old"
			intervals [4011]:
				xmin = 1520.4208
				xmax = 1520.4508
				text = ""
			intervals [4012]:
				xmin = 1520.4508
				xmax = 1520.6108
				text = "i"
			intervals [4013]:
				xmin = 1520.6108
				xmax = 1520.7408
				text = "do"
			intervals [4014]:
				xmin = 1520.7408
				xmax = 1520.9308
				text = "not"
			intervals [4015]:
				xmin = 1520.9308
				xmax = 1521.1308
				text = "give"
			intervals [4016]:
				xmin = 1521.1308
				xmax = 1521.2508
				text = "up"
			intervals [4017]:
				xmin = 1521.2508
				xmax = 1521.2908
				text = ""
			intervals [4018]:
				xmin = 1521.2908
				xmax = 1521.4008
				text = "give"
			intervals [4019]:
				xmin = 1521.4008
				xmax = 1521.4608
				text = "up"
			intervals [4020]:
				xmin = 1521.4608
				xmax = 1521.8008
				text = "victories"
			intervals [4021]:
				xmin = 1521.8008
				xmax = 1522.6732
				text = ""
			intervals [4022]:
				xmin = 1522.6732
				xmax = 1523.0432
				text = "next"
			intervals [4023]:
				xmin = 1523.0432
				xmax = 1523.4032
				text = "question"
			intervals [4024]:
				xmin = 1523.4032
				xmax = 1534.5653
				text = ""
			intervals [4025]:
				xmin = 1534.5653
				xmax = 1534.6453
				text = "um"
			intervals [4026]:
				xmin = 1534.6453
				xmax = 1534.8753
				text = "uh"
			intervals [4027]:
				xmin = 1534.8753
				xmax = 1535.5947
				text = ""
			intervals [4028]:
				xmin = 1535.5947
				xmax = 1536.8547
				text = "washington"
			intervals [4029]:
				xmin = 1536.8547
				xmax = 1537.4447
				text = "bullets"
			intervals [4030]:
				xmin = 1537.4447
				xmax = 1538.1447
				text = "slash"
			intervals [4031]:
				xmin = 1538.1447
				xmax = 1538.6647
				text = "wizards"
			intervals [4032]:
				xmin = 1538.6647
				xmax = 1539.1947
				text = "fan"
			intervals [4033]:
				xmin = 1539.1947
				xmax = 1543.4143
				text = ""
			intervals [4034]:
				xmin = 1543.4143
				xmax = 1543.6243
				text = "i"
			intervals [4035]:
				xmin = 1543.6243
				xmax = 1544.4843
				text = "love"
			intervals [4036]:
				xmin = 1544.4843
				xmax = 1544.7043
				text = ""
			intervals [4037]:
				xmin = 1544.7043
				xmax = 1544.9043
				text = "my"
			intervals [4038]:
				xmin = 1544.9043
				xmax = 1545.3943
				text = "team"
			intervals [4039]:
				xmin = 1545.3943
				xmax = 1546.3963
				text = ""
			intervals [4040]:
				xmin = 1546.3963
				xmax = 1546.4863
				text = "<unk>"
			intervals [4041]:
				xmin = 1546.4863
				xmax = 1546.7163
				text = "i"
			intervals [4042]:
				xmin = 1546.7163
				xmax = 1547.0263
				text = "hate"
			intervals [4043]:
				xmin = 1547.0263
				xmax = 1547.2762
				text = ""
			intervals [4044]:
				xmin = 1547.2762
				xmax = 1547.5162
				text = "my"
			intervals [4045]:
				xmin = 1547.5162
				xmax = 1548.1462
				text = "owner"
			intervals [4046]:
				xmin = 1548.1462
				xmax = 1548.8523
				text = ""
			intervals [4047]:
				xmin = 1548.8523
				xmax = 1548.9923
				text = "the"
			intervals [4048]:
				xmin = 1548.9923
				xmax = 1549.5223
				text = "coaching"
			intervals [4049]:
				xmin = 1549.5223
				xmax = 1550.1623
				text = "staff"
			intervals [4050]:
				xmin = 1550.1623
				xmax = 1552.6721
				text = ""
			intervals [4051]:
				xmin = 1552.6721
				xmax = 1552.8321
				text = "our"
			intervals [4052]:
				xmin = 1552.8321
				xmax = 1553.1021
				text = "owner"
			intervals [4053]:
				xmin = 1553.1021
				xmax = 1553.5321
				text = "settles"
			intervals [4054]:
				xmin = 1553.5321
				xmax = 1553.9121
				text = "for"
			intervals [4055]:
				xmin = 1553.9121
				xmax = 1554.2594
				text = ""
			intervals [4056]:
				xmin = 1554.2594
				xmax = 1555.5194
				text = "playoffs"
			intervals [4057]:
				xmin = 1555.5194
				xmax = 1555.5494
				text = ""
			intervals [4058]:
				xmin = 1555.5494
				xmax = 1555.6794
				text = "he"
			intervals [4059]:
				xmin = 1555.6794
				xmax = 1555.7794
				text = "s"
			intervals [4060]:
				xmin = 1555.7794
				xmax = 1556.0394
				text = "not"
			intervals [4061]:
				xmin = 1556.0394
				xmax = 1556.4594
				text = "into"
			intervals [4062]:
				xmin = 1556.4594
				xmax = 1556.7094
				text = "winning"
			intervals [4063]:
				xmin = 1556.7094
				xmax = 1557.9794
				text = "championships"
			intervals [4064]:
				xmin = 1557.9794
				xmax = 1558.0194
				text = ""
			intervals [4065]:
				xmin = 1558.0194
				xmax = 1558.1394
				text = "our"
			intervals [4066]:
				xmin = 1558.1394
				xmax = 1558.6694
				text = "coaching"
			intervals [4067]:
				xmin = 1558.6694
				xmax = 1559.1194
				text = "staff"
			intervals [4068]:
				xmin = 1559.1194
				xmax = 1559.3094
				text = "has"
			intervals [4069]:
				xmin = 1559.3094
				xmax = 1559.4594
				text = "let"
			intervals [4070]:
				xmin = 1559.4594
				xmax = 1559.6494
				text = "us"
			intervals [4071]:
				xmin = 1559.6494
				xmax = 1559.7194
				text = ""
			intervals [4072]:
				xmin = 1559.7194
				xmax = 1560.5694
				text = "down"
			intervals [4073]:
				xmin = 1560.5694
				xmax = 1560.6694
				text = ""
			intervals [4074]:
				xmin = 1560.6694
				xmax = 1561.0894
				text = "our"
			intervals [4075]:
				xmin = 1561.0894
				xmax = 1561.2494
				text = ""
			intervals [4076]:
				xmin = 1561.2494
				xmax = 1561.5894
				text = "freaking"
			intervals [4077]:
				xmin = 1561.5894
				xmax = 1561.9694
				text = "general"
			intervals [4078]:
				xmin = 1561.9694
				xmax = 1562.9194
				text = "manager"
			intervals [4079]:
				xmin = 1562.9194
				xmax = 1562.9494
				text = ""
			intervals [4080]:
				xmin = 1562.9494
				xmax = 1563.3794
				text = "is"
			intervals [4081]:
				xmin = 1563.3794
				xmax = 1563.7098
				text = ""
			intervals [4082]:
				xmin = 1563.7098
				xmax = 1564.5398
				text = "terrible"
			intervals [4083]:
				xmin = 1564.5398
				xmax = 1566.0026
				text = ""
			intervals [4084]:
				xmin = 1566.0026
				xmax = 1566.2026
				text = "but"
			intervals [4085]:
				xmin = 1566.2026
				xmax = 1566.3926
				text = "yeah"
			intervals [4086]:
				xmin = 1566.3926
				xmax = 1566.6026
				text = "the"
			intervals [4087]:
				xmin = 1566.6026
				xmax = 1566.8326
				text = "owner"
			intervals [4088]:
				xmin = 1566.8326
				xmax = 1567.1526
				text = "doesn't"
			intervals [4089]:
				xmin = 1567.1526
				xmax = 1567.4526
				text = "see"
			intervals [4090]:
				xmin = 1567.4526
				xmax = 1567.8626
				text = "that"
			intervals [4091]:
				xmin = 1567.8626
				xmax = 1568.1826
				text = "and"
			intervals [4092]:
				xmin = 1568.1826
				xmax = 1568.4826
				text = "now"
			intervals [4093]:
				xmin = 1568.4826
				xmax = 1568.5126
				text = ""
			intervals [4094]:
				xmin = 1568.5126
				xmax = 1569.2426
				text = "this"
			intervals [4095]:
				xmin = 1569.2426
				xmax = 1569.2826
				text = ""
			intervals [4096]:
				xmin = 1569.2826
				xmax = 1569.7126
				text = "interview"
			intervals [4097]:
				xmin = 1569.7126
				xmax = 1569.8126
				text = "is"
			intervals [4098]:
				xmin = 1569.8126
				xmax = 1570.0726
				text = "getting"
			intervals [4099]:
				xmin = 1570.0726
				xmax = 1570.7726
				text = "depressing"
			intervals [4100]:
				xmin = 1570.7726
				xmax = 1570.8026
				text = ""
			intervals [4101]:
				xmin = 1570.8026
				xmax = 1571.1326
				text = "so"
			intervals [4102]:
				xmin = 1571.1326
				xmax = 1572.9348
				text = ""
			intervals [4103]:
				xmin = 1572.9348
				xmax = 1573.0548
				text = "<unk>"
			intervals [4104]:
				xmin = 1573.0548
				xmax = 1573.2048
				text = ""
			intervals [4105]:
				xmin = 1573.2048
				xmax = 1573.7248
				text = "um"
			intervals [4106]:
				xmin = 1573.7248
				xmax = 1576.0905
				text = ""
			intervals [4107]:
				xmin = 1576.0905
				xmax = 1576.4505
				text = "yes"
			intervals [4108]:
				xmin = 1576.4505
				xmax = 1576.5805
				text = "let"
			intervals [4109]:
				xmin = 1576.5805
				xmax = 1576.6605
				text = "s"
			intervals [4110]:
				xmin = 1576.6605
				xmax = 1576.8805
				text = "move"
			intervals [4111]:
				xmin = 1576.8805
				xmax = 1577.1305
				text = "on"
			intervals [4112]:
				xmin = 1577.1305
				xmax = 1579.425
				text = ""
			intervals [4113]:
				xmin = 1579.425
				xmax = 1579.735
				text = "that"
			intervals [4114]:
				xmin = 1579.735
				xmax = 1579.825
				text = "s"
			intervals [4115]:
				xmin = 1579.825
				xmax = 1580.175
				text = "not"
			intervals [4116]:
				xmin = 1580.175
				xmax = 1580.245
				text = ""
			intervals [4117]:
				xmin = 1580.245
				xmax = 1580.945
				text = "acceptable"
			intervals [4118]:
				xmin = 1580.945
				xmax = 1581.215
				text = "that"
			intervals [4119]:
				xmin = 1581.215
				xmax = 1581.265
				text = "s"
			intervals [4120]:
				xmin = 1581.265
				xmax = 1581.425
				text = "see"
			intervals [4121]:
				xmin = 1581.425
				xmax = 1581.785
				text = "that"
			intervals [4122]:
				xmin = 1581.785
				xmax = 1581.845
				text = "s"
			intervals [4123]:
				xmin = 1581.845
				xmax = 1582.025
				text = "what"
			intervals [4124]:
				xmin = 1582.025
				xmax = 1582.225
				text = "our"
			intervals [4125]:
				xmin = 1582.225
				xmax = 1582.505
				text = "owner"
			intervals [4126]:
				xmin = 1582.505
				xmax = 1582.835
				text = "thinks"
			intervals [4127]:
				xmin = 1582.835
				xmax = 1582.885
				text = ""
			intervals [4128]:
				xmin = 1582.885
				xmax = 1583.215
				text = "oh"
			intervals [4129]:
				xmin = 1583.215
				xmax = 1583.425
				text = "we"
			intervals [4130]:
				xmin = 1583.425
				xmax = 1583.485
				text = "at"
			intervals [4131]:
				xmin = 1583.485
				xmax = 1583.795
				text = "least"
			intervals [4132]:
				xmin = 1583.795
				xmax = 1583.975
				text = "we"
			intervals [4133]:
				xmin = 1583.975
				xmax = 1584.175
				text = "go"
			intervals [4134]:
				xmin = 1584.175
				xmax = 1584.225
				text = ""
			intervals [4135]:
				xmin = 1584.225
				xmax = 1584.545
				text = "to"
			intervals [4136]:
				xmin = 1584.545
				xmax = 1585.0131
				text = ""
			intervals [4137]:
				xmin = 1585.0131
				xmax = 1585.4231
				text = "no"
			intervals [4138]:
				xmin = 1585.4231
				xmax = 1585.5331
				text = "it"
			intervals [4139]:
				xmin = 1585.5331
				xmax = 1585.5931
				text = "s"
			intervals [4140]:
				xmin = 1585.5931
				xmax = 1585.8831
				text = "about"
			intervals [4141]:
				xmin = 1585.8831
				xmax = 1586.1431
				text = "winning"
			intervals [4142]:
				xmin = 1586.1431
				xmax = 1587.2431
				text = "championships"
			intervals [4143]:
				xmin = 1587.2431
				xmax = 1587.2874
				text = ""
			intervals [4144]:
				xmin = 1587.2874
				xmax = 1587.7274
				text = "no"
			intervals [4145]:
				xmin = 1587.7274
				xmax = 1587.8074
				text = ""
			intervals [4146]:
				xmin = 1587.8074
				xmax = 1587.9774
				text = "you"
			intervals [4147]:
				xmin = 1587.9774
				xmax = 1588.1074
				text = "know"
			intervals [4148]:
				xmin = 1588.1074
				xmax = 1588.1974
				text = "what"
			intervals [4149]:
				xmin = 1588.1974
				xmax = 1588.2274
				text = "i"
			intervals [4150]:
				xmin = 1588.2274
				xmax = 1588.5874
				text = "mean"
			intervals [4151]:
				xmin = 1588.5874
				xmax = 1588.6574
				text = ""
			intervals [4152]:
				xmin = 1588.6574
				xmax = 1588.7274
				text = "it"
			intervals [4153]:
				xmin = 1588.7274
				xmax = 1588.8274
				text = "s"
			intervals [4154]:
				xmin = 1588.8274
				xmax = 1589.2774
				text = "weird"
			intervals [4155]:
				xmin = 1589.2774
				xmax = 1589.3274
				text = ""
			intervals [4156]:
				xmin = 1589.3274
				xmax = 1589.4974
				text = "but"
			intervals [4157]:
				xmin = 1589.4974
				xmax = 1589.5374
				text = ""
			intervals [4158]:
				xmin = 1589.5374
				xmax = 1589.7474
				text = "what"
			intervals [4159]:
				xmin = 1589.7474
				xmax = 1589.9574
				text = "does"
			intervals [4160]:
				xmin = 1589.9574
				xmax = 1590.1074
				text = "you"
			intervals [4161]:
				xmin = 1590.1074
				xmax = 1590.2474
				text = "know"
			intervals [4162]:
				xmin = 1590.2474
				xmax = 1590.3774
				text = "he"
			intervals [4163]:
				xmin = 1590.3774
				xmax = 1590.6274
				text = "wouldn't"
			intervals [4164]:
				xmin = 1590.6274
				xmax = 1590.8174
				text = "run"
			intervals [4165]:
				xmin = 1590.8174
				xmax = 1590.9674
				text = "a"
			intervals [4166]:
				xmin = 1590.9674
				xmax = 1591.4174
				text = "business"
			intervals [4167]:
				xmin = 1591.4174
				xmax = 1591.5274
				text = "if"
			intervals [4168]:
				xmin = 1591.5274
				xmax = 1591.6674
				text = "he"
			intervals [4169]:
				xmin = 1591.6674
				xmax = 1591.8674
				text = "ran"
			intervals [4170]:
				xmin = 1591.8674
				xmax = 1591.9874
				text = "a"
			intervals [4171]:
				xmin = 1591.9874
				xmax = 1592.4574
				text = "business"
			intervals [4172]:
				xmin = 1592.4574
				xmax = 1592.5874
				text = "he"
			intervals [4173]:
				xmin = 1592.5874
				xmax = 1592.6574
				text = "s"
			intervals [4174]:
				xmin = 1592.6574
				xmax = 1592.7174
				text = "a"
			intervals [4175]:
				xmin = 1592.7174
				xmax = 1593.0674
				text = "mill"
			intervals [4176]:
				xmin = 1593.0674
				xmax = 1593.6874
				text = "billionaire"
			intervals [4177]:
				xmin = 1593.6874
				xmax = 1593.8674
				text = "so"
			intervals [4178]:
				xmin = 1593.8674
				xmax = 1593.9274
				text = "if"
			intervals [4179]:
				xmin = 1593.9274
				xmax = 1594.0674
				text = "he"
			intervals [4180]:
				xmin = 1594.0674
				xmax = 1594.3074
				text = "ran"
			intervals [4181]:
				xmin = 1594.3074
				xmax = 1594.3974
				text = "a"
			intervals [4182]:
				xmin = 1594.3974
				xmax = 1594.5474
				text = ""
			intervals [4183]:
				xmin = 1594.5474
				xmax = 1595.0174
				text = "business"
			intervals [4184]:
				xmin = 1595.0174
				xmax = 1595.1674
				text = "like"
			intervals [4185]:
				xmin = 1595.1674
				xmax = 1595.2774
				text = "he"
			intervals [4186]:
				xmin = 1595.2774
				xmax = 1595.5474
				text = "ran"
			intervals [4187]:
				xmin = 1595.5474
				xmax = 1595.5874
				text = "a"
			intervals [4188]:
				xmin = 1595.5874
				xmax = 1595.6374
				text = ""
			intervals [4189]:
				xmin = 1595.6374
				xmax = 1596.2274
				text = "team"
			intervals [4190]:
				xmin = 1596.2274
				xmax = 1596.6194
				text = ""
			intervals [4191]:
				xmin = 1596.6194
				xmax = 1596.7094
				text = "and"
			intervals [4192]:
				xmin = 1596.7094
				xmax = 1596.8694
				text = "that"
			intervals [4193]:
				xmin = 1596.8694
				xmax = 1596.9494
				text = "s"
			intervals [4194]:
				xmin = 1596.9494
				xmax = 1597.6794
				text = "unacceptable"
			intervals [4195]:
				xmin = 1597.6794
				xmax = 1597.7494
				text = "he"
			intervals [4196]:
				xmin = 1597.7494
				xmax = 1597.9194
				text = "didn't"
			intervals [4197]:
				xmin = 1597.9194
				xmax = 1598.1294
				text = "run"
			intervals [4198]:
				xmin = 1598.1294
				xmax = 1598.2994
				text = "his"
			intervals [4199]:
				xmin = 1598.2994
				xmax = 1598.4958
				text = ""
			intervals [4200]:
				xmin = 1598.4958
				xmax = 1599.0258
				text = "business"
			intervals [4201]:
				xmin = 1599.0258
				xmax = 1599.2758
				text = "like"
			intervals [4202]:
				xmin = 1599.2758
				xmax = 1599.5858
				text = "that"
			intervals [4203]:
				xmin = 1599.5858
				xmax = 1599.7758
				text = "to"
			intervals [4204]:
				xmin = 1599.7758
				xmax = 1600.0058
				text = "reach"
			intervals [4205]:
				xmin = 1600.0058
				xmax = 1600.0958
				text = "a"
			intervals [4206]:
				xmin = 1600.0958
				xmax = 1600.4884
				text = ""
			intervals [4207]:
				xmin = 1600.4884
				xmax = 1600.6484
				text = "you"
			intervals [4208]:
				xmin = 1600.6484
				xmax = 1600.7384
				text = "know"
			intervals [4209]:
				xmin = 1600.7384
				xmax = 1600.8684
				text = "what"
			intervals [4210]:
				xmin = 1600.8684
				xmax = 1600.8984
				text = "i"
			intervals [4211]:
				xmin = 1600.8984
				xmax = 1601.1884
				text = "mean"
			intervals [4212]:
				xmin = 1601.1884
				xmax = 1601.4584
				text = "just"
			intervals [4213]:
				xmin = 1601.4584
				xmax = 1601.5484
				text = "to"
			intervals [4214]:
				xmin = 1601.5484
				xmax = 1601.6884
				text = "be"
			intervals [4215]:
				xmin = 1601.6884
				xmax = 1602.4584
				text = "satisfied"
			intervals [4216]:
				xmin = 1602.4584
				xmax = 1602.6484
				text = "with"
			intervals [4217]:
				xmin = 1602.6484
				xmax = 1603.0593
				text = ""
			intervals [4218]:
				xmin = 1603.0593
				xmax = 1603.3193
				text = "oh"
			intervals [4219]:
				xmin = 1603.3193
				xmax = 1603.5093
				text = "we"
			intervals [4220]:
				xmin = 1603.5093
				xmax = 1603.7593
				text = "made"
			intervals [4221]:
				xmin = 1603.7593
				xmax = 1603.7993
				text = "a"
			intervals [4222]:
				xmin = 1603.7993
				xmax = 1604.2793
				text = "thousand"
			intervals [4223]:
				xmin = 1604.2793
				xmax = 1604.6893
				text = "dollars"
			intervals [4224]:
				xmin = 1604.6893
				xmax = 1604.7393
				text = "or"
			intervals [4225]:
				xmin = 1604.7393
				xmax = 1604.7993
				text = "we"
			intervals [4226]:
				xmin = 1604.7993
				xmax = 1605.0693
				text = "made"
			intervals [4227]:
				xmin = 1605.0693
				xmax = 1605.4893
				text = "no"
			intervals [4228]:
				xmin = 1605.4893
				xmax = 1605.7193
				text = "you've"
			intervals [4229]:
				xmin = 1605.7193
				xmax = 1605.8993
				text = "made"
			intervals [4230]:
				xmin = 1605.8993
				xmax = 1605.9793
				text = "you"
			intervals [4231]:
				xmin = 1605.9793
				xmax = 1606.1093
				text = "a"
			intervals [4232]:
				xmin = 1606.1093
				xmax = 1606.1749
				text = ""
			intervals [4233]:
				xmin = 1606.1749
				xmax = 1606.8149
				text = "billionaire"
			intervals [4234]:
				xmin = 1606.8149
				xmax = 1607.1049
				text = "you"
			intervals [4235]:
				xmin = 1607.1049
				xmax = 1607.3849
				text = "had"
			intervals [4236]:
				xmin = 1607.3849
				xmax = 1607.640
				text = ""
			intervals [4237]:
				xmin = 1607.640
				xmax = 1608.030
				text = "bigger"
			intervals [4238]:
				xmin = 1608.030
				xmax = 1608.530
				text = "goals"
			intervals [4239]:
				xmin = 1608.530
				xmax = 1608.760
				text = "you"
			intervals [4240]:
				xmin = 1608.760
				xmax = 1608.930
				text = "had"
			intervals [4241]:
				xmin = 1608.930
				xmax = 1609.050
				text = "you"
			intervals [4242]:
				xmin = 1609.050
				xmax = 1609.080
				text = ""
			intervals [4243]:
				xmin = 1609.080
				xmax = 1609.220
				text = "was"
			intervals [4244]:
				xmin = 1609.220
				xmax = 1609.540
				text = "shooting"
			intervals [4245]:
				xmin = 1609.540
				xmax = 1609.710
				text = "for"
			intervals [4246]:
				xmin = 1609.710
				xmax = 1609.810
				text = "the"
			intervals [4247]:
				xmin = 1609.810
				xmax = 1610.190
				text = "top"
			intervals [4248]:
				xmin = 1610.190
				xmax = 1610.275
				text = ""
			intervals [4249]:
				xmin = 1610.275
				xmax = 1610.335
				text = "and"
			intervals [4250]:
				xmin = 1610.335
				xmax = 1610.505
				text = "know"
			intervals [4251]:
				xmin = 1610.505
				xmax = 1610.705
				text = "you"
			intervals [4252]:
				xmin = 1610.705
				xmax = 1610.895
				text = "get"
			intervals [4253]:
				xmin = 1610.895
				xmax = 1610.975
				text = "to"
			intervals [4254]:
				xmin = 1610.975
				xmax = 1611.195
				text = "own"
			intervals [4255]:
				xmin = 1611.195
				xmax = 1611.255
				text = "the"
			intervals [4256]:
				xmin = 1611.255
				xmax = 1611.675
				text = "team"
			intervals [4257]:
				xmin = 1611.675
				xmax = 1611.875
				text = "and"
			intervals [4258]:
				xmin = 1611.875
				xmax = 1611.935
				text = "you"
			intervals [4259]:
				xmin = 1611.935
				xmax = 1612.185
				text = "keep"
			intervals [4260]:
				xmin = 1612.185
				xmax = 1612.675
				text = "settling"
			intervals [4261]:
				xmin = 1612.675
				xmax = 1612.955
				text = "for"
			intervals [4262]:
				xmin = 1612.955
				xmax = 1613.787
				text = ""
			intervals [4263]:
				xmin = 1613.787
				xmax = 1613.817
				text = "i"
			intervals [4264]:
				xmin = 1613.817
				xmax = 1614.027
				text = "don't"
			intervals [4265]:
				xmin = 1614.027
				xmax = 1614.057
				text = ""
			intervals [4266]:
				xmin = 1614.057
				xmax = 1614.217
				text = "know"
			intervals [4267]:
				xmin = 1614.217
				xmax = 1614.247
				text = ""
			intervals [4268]:
				xmin = 1614.247
				xmax = 1614.347
				text = "let"
			intervals [4269]:
				xmin = 1614.347
				xmax = 1614.447
				text = "me"
			intervals [4270]:
				xmin = 1614.447
				xmax = 1614.867
				text = "stop"
			intervals [4271]:
				xmin = 1614.867
				xmax = 1617.3686
				text = ""
			intervals [4272]:
				xmin = 1617.3686
				xmax = 1617.4686
				text = "am"
			intervals [4273]:
				xmin = 1617.4686
				xmax = 1617.5186
				text = "i"
			intervals [4274]:
				xmin = 1617.5186
				xmax = 1617.9786
				text = "crying"
			intervals [4275]:
				xmin = 1617.9786
				xmax = 1619.0202
				text = ""
			intervals [4276]:
				xmin = 1619.0202
				xmax = 1619.2202
				text = "oh"
			intervals [4277]:
				xmin = 1619.2202
				xmax = 1623.3466
				text = ""
			intervals [4278]:
				xmin = 1623.3466
				xmax = 1623.6666
				text = "uh-huh"
			intervals [4279]:
				xmin = 1623.6666
				xmax = 1631.796
				text = ""
			intervals [4280]:
				xmin = 1631.796
				xmax = 1632.076
				text = "right"
			intervals [4281]:
				xmin = 1632.076
				xmax = 1634.1434
				text = ""
			intervals [4282]:
				xmin = 1634.1434
				xmax = 1634.2734
				text = "not"
			intervals [4283]:
				xmin = 1634.2734
				xmax = 1634.3334
				text = "in"
			intervals [4284]:
				xmin = 1634.3334
				xmax = 1634.4234
				text = "the"
			intervals [4285]:
				xmin = 1634.4234
				xmax = 1634.7434
				text = "summer"
			intervals [4286]:
				xmin = 1634.7434
				xmax = 1635.0834
				text = "league"
			intervals [4287]:
				xmin = 1635.0834
				xmax = 1635.3049
				text = ""
			intervals [4288]:
				xmin = 1635.3049
				xmax = 1635.5849
				text = "mm-mm"
			intervals [4289]:
				xmin = 1635.5849
				xmax = 1640.0052
				text = ""
			intervals [4290]:
				xmin = 1640.0052
				xmax = 1640.0652
				text = "<unk>"
			intervals [4291]:
				xmin = 1640.0652
				xmax = 1640.2805
				text = ""
			intervals [4292]:
				xmin = 1640.2805
				xmax = 1640.9105
				text = "georgetown"
			intervals [4293]:
				xmin = 1640.9105
				xmax = 1642.900
				text = ""
			intervals [4294]:
				xmin = 1642.900
				xmax = 1643.370
				text = "georgetown"
			intervals [4295]:
				xmin = 1643.370
				xmax = 1643.900
				text = "university"
			intervals [4296]:
				xmin = 1643.900
				xmax = 1646.7914
				text = ""
			intervals [4297]:
				xmin = 1646.7914
				xmax = 1647.0514
				text = "greg"
			intervals [4298]:
				xmin = 1647.0514
				xmax = 1647.5714
				text = "monroe"
			intervals [4299]:
				xmin = 1647.5714
				xmax = 1652.1078
				text = ""
			intervals [4300]:
				xmin = 1652.1078
				xmax = 1652.5578
				text = "patrick"
			intervals [4301]:
				xmin = 1652.5578
				xmax = 1652.8378
				text = "ewing"
			intervals [4302]:
				xmin = 1652.8378
				xmax = 1652.9678
				text = ""
			intervals [4303]:
				xmin = 1652.9678
				xmax = 1653.1378
				text = "oh"
			intervals [4304]:
				xmin = 1653.1378
				xmax = 1653.2678
				text = "in"
			intervals [4305]:
				xmin = 1653.2678
				xmax = 1653.4278
				text = "this"
			intervals [4306]:
				xmin = 1653.4278
				xmax = 1653.7378
				text = "room"
			intervals [4307]:
				xmin = 1653.7378
				xmax = 1654.1278
				text = "um"
			intervals [4308]:
				xmin = 1654.1278
				xmax = 1656.0252
				text = ""
			intervals [4309]:
				xmin = 1656.0252
				xmax = 1656.1852
				text = "the"
			intervals [4310]:
				xmin = 1656.1852
				xmax = 1656.5752
				text = "beautiful"
			intervals [4311]:
				xmin = 1656.5752
				xmax = 1656.7052
				text = "and"
			intervals [4312]:
				xmin = 1656.7052
				xmax = 1657.2052
				text = "wonderful"
			intervals [4313]:
				xmin = 1657.2052
				xmax = 1657.8752
				text = "rdx"
			intervals [4314]:
				xmin = 1657.8752
				xmax = 1674.0296
				text = ""
			intervals [4315]:
				xmin = 1674.0296
				xmax = 1674.2596
				text = "mm"
			intervals [4316]:
				xmin = 1674.2596
				xmax = 1674.7196
				text = "yes"
			intervals [4317]:
				xmin = 1674.7196
				xmax = 1677.6953
				text = ""
			intervals [4318]:
				xmin = 1677.6953
				xmax = 1677.8753
				text = "and"
			intervals [4319]:
				xmin = 1677.8753
				xmax = 1678.2853
				text = "rdx"
			intervals [4320]:
				xmin = 1678.2853
				xmax = 1678.8963
				text = ""
			intervals [4321]:
				xmin = 1678.8963
				xmax = 1679.2563
				text = "um"
			intervals [4322]:
				xmin = 1679.2563
				xmax = 1680.2691
				text = ""
			intervals [4323]:
				xmin = 1680.2691
				xmax = 1680.4591
				text = "like"
			intervals [4324]:
				xmin = 1680.4591
				xmax = 1680.6391
				text = "if"
			intervals [4325]:
				xmin = 1680.6391
				xmax = 1680.7691
				text = "i'm"
			intervals [4326]:
				xmin = 1680.7691
				xmax = 1681.0891
				text = "going"
			intervals [4327]:
				xmin = 1681.0891
				xmax = 1681.2991
				text = "out"
			intervals [4328]:
				xmin = 1681.2991
				xmax = 1681.3891
				text = "what"
			intervals [4329]:
				xmin = 1681.3891
				xmax = 1681.4491
				text = "do"
			intervals [4330]:
				xmin = 1681.4491
				xmax = 1681.5091
				text = "you"
			intervals [4331]:
				xmin = 1681.5091
				xmax = 1682.0091
				text = "mean"
			intervals [4332]:
				xmin = 1682.0091
				xmax = 1682.0991
				text = "what"
			intervals [4333]:
				xmin = 1682.0991
				xmax = 1682.1591
				text = "do"
			intervals [4334]:
				xmin = 1682.1591
				xmax = 1682.2291
				text = "you"
			intervals [4335]:
				xmin = 1682.2291
				xmax = 1682.5291
				text = "mean"
			intervals [4336]:
				xmin = 1682.5291
				xmax = 1682.7891
				text = ""
			intervals [4337]:
				xmin = 1682.7891
				xmax = 1682.8191
				text = "i"
			intervals [4338]:
				xmin = 1682.8191
				xmax = 1682.9091
				text = "don't"
			intervals [4339]:
				xmin = 1682.9091
				xmax = 1682.9991
				text = "know"
			intervals [4340]:
				xmin = 1682.9991
				xmax = 1684.0388
				text = ""
			intervals [4341]:
				xmin = 1684.0388
				xmax = 1684.2288
				text = "like"
			intervals [4342]:
				xmin = 1684.2288
				xmax = 1685.0103
				text = ""
			intervals [4343]:
				xmin = 1685.0103
				xmax = 1685.3003
				text = "oh"
			intervals [4344]:
				xmin = 1685.3003
				xmax = 1685.4303
				text = "if"
			intervals [4345]:
				xmin = 1685.4303
				xmax = 1685.8903
				text = "i'm"
			intervals [4346]:
				xmin = 1685.8903
				xmax = 1685.9503
				text = "out"
			intervals [4347]:
				xmin = 1685.9503
				xmax = 1686.1703
				text = "if"
			intervals [4348]:
				xmin = 1686.1703
				xmax = 1686.3403
				text = "i'm"
			intervals [4349]:
				xmin = 1686.3403
				xmax = 1686.5603
				text = "going"
			intervals [4350]:
				xmin = 1686.5603
				xmax = 1686.7303
				text = "out"
			intervals [4351]:
				xmin = 1686.7303
				xmax = 1686.9303
				text = "around"
			intervals [4352]:
				xmin = 1686.9303
				xmax = 1686.9903
				text = "the"
			intervals [4353]:
				xmin = 1686.9903
				xmax = 1687.3703
				text = "neighborhood"
			intervals [4354]:
				xmin = 1687.3703
				xmax = 1687.5103
				text = "it"
			intervals [4355]:
				xmin = 1687.5103
				xmax = 1687.5903
				text = "s"
			intervals [4356]:
				xmin = 1687.5903
				xmax = 1687.6803
				text = "it"
			intervals [4357]:
				xmin = 1687.6803
				xmax = 1687.8003
				text = "s"
			intervals [4358]:
				xmin = 1687.8003
				xmax = 1687.9503
				text = "be"
			intervals [4359]:
				xmin = 1687.9503
				xmax = 1688.2003
				text = "like"
			intervals [4360]:
				xmin = 1688.2003
				xmax = 1690.1802
				text = ""
			intervals [4361]:
				xmin = 1690.1802
				xmax = 1691.1102
				text = "rdx"
			intervals [4362]:
				xmin = 1691.1102
				xmax = 1691.5794
				text = ""
			intervals [4363]:
				xmin = 1691.5794
				xmax = 1691.6594
				text = "you"
			intervals [4364]:
				xmin = 1691.6594
				xmax = 1691.8694
				text = "know"
			intervals [4365]:
				xmin = 1691.8694
				xmax = 1692.4694
				text = "rdx"
			intervals [4366]:
				xmin = 1692.4694
				xmax = 1692.9994
				text = "and"
			intervals [4367]:
				xmin = 1692.9994
				xmax = 1695.3145
				text = ""
			intervals [4368]:
				xmin = 1695.3145
				xmax = 1696.3345
				text = "rdx"
			intervals [4369]:
				xmin = 1696.3345
				xmax = 1697.0845
				text = "and"
			intervals [4370]:
				xmin = 1697.0845
				xmax = 1697.7932
				text = ""
			intervals [4371]:
				xmin = 1697.7932
				xmax = 1697.8532
				text = "you"
			intervals [4372]:
				xmin = 1697.8532
				xmax = 1698.0632
				text = "know"
			intervals [4373]:
				xmin = 1698.0632
				xmax = 1698.3332
				text = "whoever"
			intervals [4374]:
				xmin = 1698.3332
				xmax = 1698.5532
				text = "else"
			intervals [4375]:
				xmin = 1698.5532
				xmax = 1698.6932
				text = "is"
			intervals [4376]:
				xmin = 1698.6932
				xmax = 1699.0932
				text = "around"
			intervals [4377]:
				xmin = 1699.0932
				xmax = 1699.3432
				text = "there"
			intervals [4378]:
				xmin = 1699.3432
				xmax = 1700.281
				text = ""
			intervals [4379]:
				xmin = 1700.281
				xmax = 1700.551
				text = "us"
			intervals [4380]:
				xmin = 1700.551
				xmax = 1700.651
				text = "you"
			intervals [4381]:
				xmin = 1700.651
				xmax = 1700.831
				text = "used"
			intervals [4382]:
				xmin = 1700.831
				xmax = 1700.891
				text = "to"
			intervals [4383]:
				xmin = 1700.891
				xmax = 1701.101
				text = "just"
			intervals [4384]:
				xmin = 1701.101
				xmax = 1701.321
				text = "go"
			intervals [4385]:
				xmin = 1701.321
				xmax = 1701.611
				text = "around"
			intervals [4386]:
				xmin = 1701.611
				xmax = 1701.731
				text = "there"
			intervals [4387]:
				xmin = 1701.731
				xmax = 1702.011
				text = "whoever"
			intervals [4388]:
				xmin = 1702.011
				xmax = 1702.101
				text = "you"
			intervals [4389]:
				xmin = 1702.101
				xmax = 1702.501
				text = "see"
			intervals [4390]:
				xmin = 1702.501
				xmax = 1702.811
				text = "there"
			intervals [4391]:
				xmin = 1702.811
				xmax = 1702.961
				text = "you"
			intervals [4392]:
				xmin = 1702.961
				xmax = 1703.241
				text = "see"
			intervals [4393]:
				xmin = 1703.241
				xmax = 1703.351
				text = "'em"
			intervals [4394]:
				xmin = 1703.351
				xmax = 1703.651
				text = "and"
			intervals [4395]:
				xmin = 1703.651
				xmax = 1704.3497
				text = ""
			intervals [4396]:
				xmin = 1704.3497
				xmax = 1704.4297
				text = "it"
			intervals [4397]:
				xmin = 1704.4297
				xmax = 1704.4897
				text = "s"
			intervals [4398]:
				xmin = 1704.4897
				xmax = 1704.7797
				text = "always"
			intervals [4399]:
				xmin = 1704.7797
				xmax = 1705.0697
				text = "somebody"
			intervals [4400]:
				xmin = 1705.0697
				xmax = 1705.3697
				text = "around"
			intervals [4401]:
				xmin = 1705.3697
				xmax = 1705.4797
				text = "there"
			intervals [4402]:
				xmin = 1705.4797
				xmax = 1705.5597
				text = "and"
			intervals [4403]:
				xmin = 1705.5597
				xmax = 1705.6897
				text = "then"
			intervals [4404]:
				xmin = 1705.6897
				xmax = 1705.7597
				text = "you"
			intervals [4405]:
				xmin = 1705.7597
				xmax = 1705.9697
				text = "just"
			intervals [4406]:
				xmin = 1705.9697
				xmax = 1706.1897
				text = "hang"
			intervals [4407]:
				xmin = 1706.1897
				xmax = 1706.4197
				text = "out"
			intervals [4408]:
				xmin = 1706.4197
				xmax = 1707.2805
				text = ""
			intervals [4409]:
				xmin = 1707.2805
				xmax = 1707.4105
				text = "you"
			intervals [4410]:
				xmin = 1707.4105
				xmax = 1707.5705
				text = "know"
			intervals [4411]:
				xmin = 1707.5705
				xmax = 1707.6005
				text = ""
			intervals [4412]:
				xmin = 1707.6005
				xmax = 1707.7205
				text = "you"
			intervals [4413]:
				xmin = 1707.7205
				xmax = 1707.9505
				text = "just"
			intervals [4414]:
				xmin = 1707.9505
				xmax = 1708.3605
				text = "there"
			intervals [4415]:
				xmin = 1708.3605
				xmax = 1708.3905
				text = ""
			intervals [4416]:
				xmin = 1708.3905
				xmax = 1708.7805
				text = "everybody"
			intervals [4417]:
				xmin = 1708.7805
				xmax = 1708.8905
				text = ""
			intervals [4418]:
				xmin = 1708.8905
				xmax = 1709.1005
				text = "there"
			intervals [4419]:
				xmin = 1709.1005
				xmax = 1709.1905
				text = "just"
			intervals [4420]:
				xmin = 1709.1905
				xmax = 1709.4405
				text = "talking"
			intervals [4421]:
				xmin = 1709.4405
				xmax = 1709.7905
				text = "about"
			intervals [4422]:
				xmin = 1709.7905
				xmax = 1711.5143
				text = ""
			intervals [4423]:
				xmin = 1711.5143
				xmax = 1711.6243
				text = "you"
			intervals [4424]:
				xmin = 1711.6243
				xmax = 1711.8243
				text = "know"
			intervals [4425]:
				xmin = 1711.8243
				xmax = 1712.565
				text = ""
			intervals [4426]:
				xmin = 1712.565
				xmax = 1712.795
				text = "having"
			intervals [4427]:
				xmin = 1712.795
				xmax = 1712.845
				text = "a"
			intervals [4428]:
				xmin = 1712.845
				xmax = 1712.995
				text = "good"
			intervals [4429]:
				xmin = 1712.995
				xmax = 1713.405
				text = "time"
			intervals [4430]:
				xmin = 1713.405
				xmax = 1719.7371
				text = ""
			intervals [4431]:
				xmin = 1719.7371
				xmax = 1719.8671
				text = "it"
			intervals [4432]:
				xmin = 1719.8671
				xmax = 1719.9871
				text = "s"
			intervals [4433]:
				xmin = 1719.9871
				xmax = 1720.0471
				text = ""
			intervals [4434]:
				xmin = 1720.0471
				xmax = 1720.2071
				text = "been"
			intervals [4435]:
				xmin = 1720.2071
				xmax = 1720.2871
				text = "a"
			intervals [4436]:
				xmin = 1720.2871
				xmax = 1720.6671
				text = "while"
			intervals [4437]:
				xmin = 1720.6671
				xmax = 1724.9746
				text = ""
			intervals [4438]:
				xmin = 1724.9746
				xmax = 1725.3246
				text = "nah"
			intervals [4439]:
				xmin = 1725.3246
				xmax = 1725.4546
				text = "no"
			intervals [4440]:
				xmin = 1725.4546
				xmax = 1725.5046
				text = "i"
			intervals [4441]:
				xmin = 1725.5046
				xmax = 1725.8746
				text = "mean"
			intervals [4442]:
				xmin = 1725.8746
				xmax = 1725.9746
				text = "the"
			intervals [4443]:
				xmin = 1725.9746
				xmax = 1726.6046
				text = "neighborhood"
			intervals [4444]:
				xmin = 1726.6046
				xmax = 1726.6646
				text = ""
			intervals [4445]:
				xmin = 1726.6646
				xmax = 1727.0646
				text = "yeah"
			intervals [4446]:
				xmin = 1727.0646
				xmax = 1727.3697
				text = ""
			intervals [4447]:
				xmin = 1727.3697
				xmax = 1727.6097
				text = "pretty"
			intervals [4448]:
				xmin = 1727.6097
				xmax = 1727.9897
				text = "much"
			intervals [4449]:
				xmin = 1727.9897
				xmax = 1728.3558
				text = ""
			intervals [4450]:
				xmin = 1728.3558
				xmax = 1728.4958
				text = "from"
			intervals [4451]:
				xmin = 1728.4958
				xmax = 1728.7358
				text = "around"
			intervals [4452]:
				xmin = 1728.7358
				xmax = 1728.7958
				text = "the"
			intervals [4453]:
				xmin = 1728.7958
				xmax = 1729.2858
				text = "neighborhood"
			intervals [4454]:
				xmin = 1729.2858
				xmax = 1729.5034
				text = ""
			intervals [4455]:
				xmin = 1729.5034
				xmax = 1729.6334
				text = "so"
			intervals [4456]:
				xmin = 1729.6334
				xmax = 1729.7234
				text = "if"
			intervals [4457]:
				xmin = 1729.7234
				xmax = 1729.7934
				text = "you"
			intervals [4458]:
				xmin = 1729.7934
				xmax = 1729.9334
				text = "was"
			intervals [4459]:
				xmin = 1729.9334
				xmax = 1730.0434
				text = "from"
			intervals [4460]:
				xmin = 1730.0434
				xmax = 1730.2734
				text = "around"
			intervals [4461]:
				xmin = 1730.2734
				xmax = 1730.3334
				text = "the"
			intervals [4462]:
				xmin = 1730.3334
				xmax = 1730.7834
				text = "neighborhood"
			intervals [4463]:
				xmin = 1730.7834
				xmax = 1730.8734
				text = "i"
			intervals [4464]:
				xmin = 1730.8734
				xmax = 1731.1334
				text = "hung"
			intervals [4465]:
				xmin = 1731.1334
				xmax = 1731.2334
				text = "out"
			intervals [4466]:
				xmin = 1731.2334
				xmax = 1731.4334
				text = "with"
			intervals [4467]:
				xmin = 1731.4334
				xmax = 1731.4934
				text = "you"
			intervals [4468]:
				xmin = 1731.4934
				xmax = 1735.4399
				text = ""
			intervals [4469]:
				xmin = 1735.4399
				xmax = 1735.6499
				text = "yeah"
			intervals [4470]:
				xmin = 1735.6499
				xmax = 1735.6899
				text = "i"
			intervals [4471]:
				xmin = 1735.6899
				xmax = 1735.8199
				text = "went"
			intervals [4472]:
				xmin = 1735.8199
				xmax = 1735.9099
				text = "to"
			intervals [4473]:
				xmin = 1735.9099
				xmax = 1736.5899
				text = "clubs"
			intervals [4474]:
				xmin = 1736.5899
				xmax = 1736.6299
				text = ""
			intervals [4475]:
				xmin = 1736.6299
				xmax = 1736.7599
				text = "we"
			intervals [4476]:
				xmin = 1736.7599
				xmax = 1737.0899
				text = "went"
			intervals [4477]:
				xmin = 1737.0899
				xmax = 1738.7542
				text = ""
			intervals [4478]:
				xmin = 1738.7542
				xmax = 1739.0942
				text = "yeah"
			intervals [4479]:
				xmin = 1739.0942
				xmax = 1739.7708
				text = ""
			intervals [4480]:
				xmin = 1739.7708
				xmax = 1739.8708
				text = "we"
			intervals [4481]:
				xmin = 1739.8708
				xmax = 1739.9908
				text = "went"
			intervals [4482]:
				xmin = 1739.9908
				xmax = 1740.1008
				text = "to"
			intervals [4483]:
				xmin = 1740.1008
				xmax = 1740.6808
				text = "parties"
			intervals [4484]:
				xmin = 1740.6808
				xmax = 1741.0608
				text = "house"
			intervals [4485]:
				xmin = 1741.0608
				xmax = 1741.0908
				text = ""
			intervals [4486]:
				xmin = 1741.0908
				xmax = 1741.1708
				text = "you"
			intervals [4487]:
				xmin = 1741.1708
				xmax = 1741.2008
				text = ""
			intervals [4488]:
				xmin = 1741.2008
				xmax = 1741.3908
				text = "know"
			intervals [4489]:
				xmin = 1741.3908
				xmax = 1741.4208
				text = ""
			intervals [4490]:
				xmin = 1741.4208
				xmax = 1741.4808
				text = "we"
			intervals [4491]:
				xmin = 1741.4808
				xmax = 1741.5108
				text = "d"
			intervals [4492]:
				xmin = 1741.5108
				xmax = 1741.8108
				text = "enjoy"
			intervals [4493]:
				xmin = 1741.8108
				xmax = 1741.8808
				text = "the"
			intervals [4494]:
				xmin = 1741.8808
				xmax = 1742.1308
				text = "house"
			intervals [4495]:
				xmin = 1742.1308
				xmax = 1742.7408
				text = "parties"
			intervals [4496]:
				xmin = 1742.7408
				xmax = 1743.2008
				text = "whatever"
			intervals [4497]:
				xmin = 1743.2008
				xmax = 1743.2308
				text = ""
			intervals [4498]:
				xmin = 1743.2308
				xmax = 1743.4108
				text = "we"
			intervals [4499]:
				xmin = 1743.4108
				xmax = 1744.4746
				text = ""
			intervals [4500]:
				xmin = 1744.4746
				xmax = 1744.6546
				text = "we"
			intervals [4501]:
				xmin = 1744.6546
				xmax = 1744.8546
				text = "all"
			intervals [4502]:
				xmin = 1744.8546
				xmax = 1745.0546
				text = "hung"
			intervals [4503]:
				xmin = 1745.0546
				xmax = 1745.2646
				text = "out"
			intervals [4504]:
				xmin = 1745.2646
				xmax = 1745.3346
				text = ""
			intervals [4505]:
				xmin = 1745.3346
				xmax = 1745.4246
				text = "and"
			intervals [4506]:
				xmin = 1745.4246
				xmax = 1745.6646
				text = "had"
			intervals [4507]:
				xmin = 1745.6646
				xmax = 1745.6946
				text = ""
			intervals [4508]:
				xmin = 1745.6946
				xmax = 1745.9146
				text = "fun"
			intervals [4509]:
				xmin = 1745.9146
				xmax = 1752.9833
				text = ""
			intervals [4510]:
				xmin = 1752.9833
				xmax = 1753.2633
				text = "yeah"
			intervals [4511]:
				xmin = 1753.2633
				xmax = 1753.4233
				text = "like"
			intervals [4512]:
				xmin = 1753.4233
				xmax = 1753.5133
				text = "if"
			intervals [4513]:
				xmin = 1753.5133
				xmax = 1753.6133
				text = "i'm"
			intervals [4514]:
				xmin = 1753.6133
				xmax = 1754.0133
				text = "around"
			intervals [4515]:
				xmin = 1754.0133
				xmax = 1754.1033
				text = "there"
			intervals [4516]:
				xmin = 1754.1033
				xmax = 1754.3433
				text = "and"
			intervals [4517]:
				xmin = 1754.3433
				xmax = 1754.5833
				text = "then"
			intervals [4518]:
				xmin = 1754.5833
				xmax = 1756.1923
				text = ""
			intervals [4519]:
				xmin = 1756.1923
				xmax = 1756.5223
				text = "people"
			intervals [4520]:
				xmin = 1756.5223
				xmax = 1756.6823
				text = "just"
			intervals [4521]:
				xmin = 1756.6823
				xmax = 1757.0923
				text = "start"
			intervals [4522]:
				xmin = 1757.0923
				xmax = 1757.7071
				text = ""
			intervals [4523]:
				xmin = 1757.7071
				xmax = 1758.1271
				text = "whoever"
			intervals [4524]:
				xmin = 1758.1271
				xmax = 1758.4471
				text = "around"
			intervals [4525]:
				xmin = 1758.4471
				xmax = 1758.6271
				text = "there"
			intervals [4526]:
				xmin = 1758.6271
				xmax = 1759.0271
				text = "oh"
			intervals [4527]:
				xmin = 1759.0271
				xmax = 1759.2071
				text = "such"
			intervals [4528]:
				xmin = 1759.2071
				xmax = 1759.2671
				text = "and"
			intervals [4529]:
				xmin = 1759.2671
				xmax = 1759.4371
				text = "such"
			intervals [4530]:
				xmin = 1759.4371
				xmax = 1759.5171
				text = "is"
			intervals [4531]:
				xmin = 1759.5171
				xmax = 1759.7671
				text = "around"
			intervals [4532]:
				xmin = 1759.7671
				xmax = 1759.8871
				text = "there"
			intervals [4533]:
				xmin = 1759.8871
				xmax = 1759.9971
				text = "oh"
			intervals [4534]:
				xmin = 1759.9971
				xmax = 1760.0971
				text = "i'm"
			intervals [4535]:
				xmin = 1760.0971
				xmax = 1760.1771
				text = "on"
			intervals [4536]:
				xmin = 1760.1771
				xmax = 1760.2671
				text = "my"
			intervals [4537]:
				xmin = 1760.2671
				xmax = 1760.4471
				text = "way"
			intervals [4538]:
				xmin = 1760.4471
				xmax = 1760.7371
				text = "around"
			intervals [4539]:
				xmin = 1760.7371
				xmax = 1760.8771
				text = "there"
			intervals [4540]:
				xmin = 1760.8771
				xmax = 1760.9071
				text = ""
			intervals [4541]:
				xmin = 1760.9071
				xmax = 1761.2071
				text = "then"
			intervals [4542]:
				xmin = 1761.2071
				xmax = 1761.3271
				text = ""
			intervals [4543]:
				xmin = 1761.3271
				xmax = 1761.4471
				text = "then"
			intervals [4544]:
				xmin = 1761.4471
				xmax = 1761.4871
				text = ""
			intervals [4545]:
				xmin = 1761.4871
				xmax = 1761.8071
				text = "people"
			intervals [4546]:
				xmin = 1761.8071
				xmax = 1762.1471
				text = "start"
			intervals [4547]:
				xmin = 1762.1471
				xmax = 1762.2071
				text = "and"
			intervals [4548]:
				xmin = 1762.2071
				xmax = 1762.3971
				text = "then"
			intervals [4549]:
				xmin = 1762.3971
				xmax = 1763.2317
				text = ""
			intervals [4550]:
				xmin = 1763.2317
				xmax = 1763.3417
				text = "as"
			intervals [4551]:
				xmin = 1763.3417
				xmax = 1763.5617
				text = "people"
			intervals [4552]:
				xmin = 1763.5617
				xmax = 1763.8317
				text = "start"
			intervals [4553]:
				xmin = 1763.8317
				xmax = 1764.0017
				text = "getting"
			intervals [4554]:
				xmin = 1764.0017
				xmax = 1764.2617
				text = "coming"
			intervals [4555]:
				xmin = 1764.2617
				xmax = 1764.5817
				text = "around"
			intervals [4556]:
				xmin = 1764.5817
				xmax = 1764.7117
				text = "there"
			intervals [4557]:
				xmin = 1764.7117
				xmax = 1764.9017
				text = "then"
			intervals [4558]:
				xmin = 1764.9017
				xmax = 1765.0417
				text = "it"
			intervals [4559]:
				xmin = 1765.0417
				xmax = 1765.2217
				text = "s"
			intervals [4560]:
				xmin = 1765.2217
				xmax = 1765.4217
				text = "next"
			intervals [4561]:
				xmin = 1765.4217
				xmax = 1765.5617
				text = "thing"
			intervals [4562]:
				xmin = 1765.5617
				xmax = 1765.6517
				text = "you"
			intervals [4563]:
				xmin = 1765.6517
				xmax = 1765.9317
				text = "know"
			intervals [4564]:
				xmin = 1765.9317
				xmax = 1766.3758
				text = ""
			intervals [4565]:
				xmin = 1766.3758
				xmax = 1766.6158
				text = "we"
			intervals [4566]:
				xmin = 1766.6158
				xmax = 1766.9358
				text = "all"
			intervals [4567]:
				xmin = 1766.9358
				xmax = 1767.0258
				text = ""
			intervals [4568]:
				xmin = 1767.0258
				xmax = 1767.4458
				text = "chilling"
			intervals [4569]:
				xmin = 1767.4458
				xmax = 1767.5058
				text = "and"
			intervals [4570]:
				xmin = 1767.5058
				xmax = 1767.7258
				text = "having"
			intervals [4571]:
				xmin = 1767.7258
				xmax = 1767.7758
				text = "a"
			intervals [4572]:
				xmin = 1767.7758
				xmax = 1767.9058
				text = "good"
			intervals [4573]:
				xmin = 1767.9058
				xmax = 1768.2658
				text = "time"
			intervals [4574]:
				xmin = 1768.2658
				xmax = 1783.8926
				text = ""
			intervals [4575]:
				xmin = 1783.8926
				xmax = 1784.2226
				text = "well"
			intervals [4576]:
				xmin = 1784.2226
				xmax = 1786.529
				text = ""
			intervals [4577]:
				xmin = 1786.529
				xmax = 1786.919
				text = "everybody"
			intervals [4578]:
				xmin = 1786.919
				xmax = 1787.009
				text = "be"
			intervals [4579]:
				xmin = 1787.009
				xmax = 1787.309
				text = "talking"
			intervals [4580]:
				xmin = 1787.309
				xmax = 1787.519
				text = "about"
			intervals [4581]:
				xmin = 1787.519
				xmax = 1787.589
				text = ""
			intervals [4582]:
				xmin = 1787.589
				xmax = 1788.159
				text = "food"
			intervals [4583]:
				xmin = 1788.159
				xmax = 1788.5201
				text = ""
			intervals [4584]:
				xmin = 1788.5201
				xmax = 1788.6801
				text = "what"
			intervals [4585]:
				xmin = 1788.6801
				xmax = 1788.7901
				text = "we"
			intervals [4586]:
				xmin = 1788.7901
				xmax = 1788.9501
				text = "gonna"
			intervals [4587]:
				xmin = 1788.9501
				xmax = 1789.2901
				text = "do"
			intervals [4588]:
				xmin = 1789.2901
				xmax = 1789.3501
				text = "we"
			intervals [4589]:
				xmin = 1789.3501
				xmax = 1789.4701
				text = "gonna"
			intervals [4590]:
				xmin = 1789.4701
				xmax = 1789.6901
				text = "cook"
			intervals [4591]:
				xmin = 1789.6901
				xmax = 1790.1201
				text = "out"
			intervals [4592]:
				xmin = 1790.1201
				xmax = 1790.1501
				text = ""
			intervals [4593]:
				xmin = 1790.1501
				xmax = 1790.3201
				text = "we"
			intervals [4594]:
				xmin = 1790.3201
				xmax = 1790.3501
				text = ""
			intervals [4595]:
				xmin = 1790.3501
				xmax = 1790.6001
				text = "gonna"
			intervals [4596]:
				xmin = 1790.6001
				xmax = 1792.0113
				text = ""
			intervals [4597]:
				xmin = 1792.0113
				xmax = 1792.2813
				text = "so"
			intervals [4598]:
				xmin = 1792.2813
				xmax = 1792.3613
				text = "if"
			intervals [4599]:
				xmin = 1792.3613
				xmax = 1792.4413
				text = "we"
			intervals [4600]:
				xmin = 1792.4413
				xmax = 1792.6013
				text = "end"
			intervals [4601]:
				xmin = 1792.6013
				xmax = 1792.7313
				text = "up"
			intervals [4602]:
				xmin = 1792.7313
				xmax = 1793.0413
				text = "cooking"
			intervals [4603]:
				xmin = 1793.0413
				xmax = 1793.2713
				text = "out"
			intervals [4604]:
				xmin = 1793.2713
				xmax = 1793.3813
				text = "we"
			intervals [4605]:
				xmin = 1793.3813
				xmax = 1793.4113
				text = "<unk>"
			intervals [4606]:
				xmin = 1793.4113
				xmax = 1793.4413
				text = ""
			intervals [4607]:
				xmin = 1793.4413
				xmax = 1793.6513
				text = "probably"
			intervals [4608]:
				xmin = 1793.6513
				xmax = 1793.9013
				text = "cook"
			intervals [4609]:
				xmin = 1793.9013
				xmax = 1794.1713
				text = "out"
			intervals [4610]:
				xmin = 1794.1713
				xmax = 1797.4375
				text = ""
			intervals [4611]:
				xmin = 1797.4375
				xmax = 1797.9775
				text = "somewhere"
			intervals [4612]:
				xmin = 1797.9775
				xmax = 1798.1075
				text = "at"
			intervals [4613]:
				xmin = 1798.1075
				xmax = 1798.2075
				text = "the"
			intervals [4614]:
				xmin = 1798.2075
				xmax = 1798.6475
				text = "park"
			intervals [4615]:
				xmin = 1798.6475
				xmax = 1798.8675
				text = "or"
			intervals [4616]:
				xmin = 1798.8675
				xmax = 1800.1141
				text = ""
			intervals [4617]:
				xmin = 1800.1141
				xmax = 1800.2441
				text = "or"
			intervals [4618]:
				xmin = 1800.2441
				xmax = 1800.6541
				text = "somebody"
			intervals [4619]:
				xmin = 1800.6541
				xmax = 1800.9741
				text = "house"
			intervals [4620]:
				xmin = 1800.9741
				xmax = 1801.3241
				text = "around"
			intervals [4621]:
				xmin = 1801.3241
				xmax = 1801.3841
				text = "the"
			intervals [4622]:
				xmin = 1801.3841
				xmax = 1801.9641
				text = "neighborhood"
			intervals [4623]:
				xmin = 1801.9641
				xmax = 1802.7797
				text = ""
			intervals [4624]:
				xmin = 1802.7797
				xmax = 1803.0297
				text = "and"
			intervals [4625]:
				xmin = 1803.0297
				xmax = 1803.7397
				text = "then"
			intervals [4626]:
				xmin = 1803.7397
				xmax = 1804.2309
				text = ""
			intervals [4627]:
				xmin = 1804.2309
				xmax = 1804.3809
				text = "you"
			intervals [4628]:
				xmin = 1804.3809
				xmax = 1804.5909
				text = "know"
			intervals [4629]:
				xmin = 1804.5909
				xmax = 1804.8109
				text = "get"
			intervals [4630]:
				xmin = 1804.8109
				xmax = 1804.9409
				text = "some"
			intervals [4631]:
				xmin = 1804.9409
				xmax = 1805.4409
				text = "drinks"
			intervals [4632]:
				xmin = 1805.4409
				xmax = 1805.7709
				text = "sit"
			intervals [4633]:
				xmin = 1805.7709
				xmax = 1805.9809
				text = "there"
			intervals [4634]:
				xmin = 1805.9809
				xmax = 1806.4609
				text = "chill"
			intervals [4635]:
				xmin = 1806.4609
				xmax = 1806.8409
				text = "drink"
			intervals [4636]:
				xmin = 1806.8409
				xmax = 1807.4109
				text = "talk"
			intervals [4637]:
				xmin = 1807.4109
				xmax = 1807.5609
				text = "and"
			intervals [4638]:
				xmin = 1807.5609
				xmax = 1808.3557
				text = ""
			intervals [4639]:
				xmin = 1808.3557
				xmax = 1808.5857
				text = "talk"
			intervals [4640]:
				xmin = 1808.5857
				xmax = 1808.8857
				text = "about"
			intervals [4641]:
				xmin = 1808.8857
				xmax = 1809.2557
				text = "whatever"
			intervals [4642]:
				xmin = 1809.2557
				xmax = 1809.5557
				text = "s"
			intervals [4643]:
				xmin = 1809.5557
				xmax = 1810.2648
				text = ""
			intervals [4644]:
				xmin = 1810.2648
				xmax = 1810.5648
				text = "going"
			intervals [4645]:
				xmin = 1810.5648
				xmax = 1810.9348
				text = "on"
			intervals [4646]:
				xmin = 1810.9348
				xmax = 1811.6591
				text = ""
			intervals [4647]:
				xmin = 1811.6591
				xmax = 1811.7391
				text = "you"
			intervals [4648]:
				xmin = 1811.7391
				xmax = 1811.7691
				text = ""
			intervals [4649]:
				xmin = 1811.7691
				xmax = 1812.0091
				text = "know"
			intervals [4650]:
				xmin = 1812.0091
				xmax = 1812.0991
				text = ""
			intervals [4651]:
				xmin = 1812.0991
				xmax = 1812.2891
				text = "talk"
			intervals [4652]:
				xmin = 1812.2891
				xmax = 1812.4691
				text = "about"
			intervals [4653]:
				xmin = 1812.4691
				xmax = 1812.5491
				text = "the"
			intervals [4654]:
				xmin = 1812.5491
				xmax = 1813.0291
				text = "past"
			intervals [4655]:
				xmin = 1813.0291
				xmax = 1813.1491
				text = "talk"
			intervals [4656]:
				xmin = 1813.1491
				xmax = 1813.3791
				text = "about"
			intervals [4657]:
				xmin = 1813.3791
				xmax = 1813.4791
				text = "what"
			intervals [4658]:
				xmin = 1813.4791
				xmax = 1813.5191
				text = "s"
			intervals [4659]:
				xmin = 1813.5191
				xmax = 1813.7991
				text = "going"
			intervals [4660]:
				xmin = 1813.7991
				xmax = 1813.9591
				text = "on"
			intervals [4661]:
				xmin = 1813.9591
				xmax = 1814.0191
				text = "in"
			intervals [4662]:
				xmin = 1814.0191
				xmax = 1814.3191
				text = "people"
			intervals [4663]:
				xmin = 1814.3191
				xmax = 1814.8391
				text = "lives"
			intervals [4664]:
				xmin = 1814.8391
				xmax = 1814.9291
				text = "and"
			intervals [4665]:
				xmin = 1814.9291
				xmax = 1814.9691
				text = ""
			intervals [4666]:
				xmin = 1814.9691
				xmax = 1815.1991
				text = "talk"
			intervals [4667]:
				xmin = 1815.1991
				xmax = 1815.5591
				text = "about"
			intervals [4668]:
				xmin = 1815.5591
				xmax = 1816.6089
				text = ""
			intervals [4669]:
				xmin = 1816.6089
				xmax = 1816.6689
				text = "you"
			intervals [4670]:
				xmin = 1816.6689
				xmax = 1816.7289
				text = "know"
			intervals [4671]:
				xmin = 1816.7289
				xmax = 1816.8789
				text = "just"
			intervals [4672]:
				xmin = 1816.8789
				xmax = 1817.0389
				text = "sit"
			intervals [4673]:
				xmin = 1817.0389
				xmax = 1817.1689
				text = "there"
			intervals [4674]:
				xmin = 1817.1689
				xmax = 1817.2489
				text = "and"
			intervals [4675]:
				xmin = 1817.2489
				xmax = 1817.4189
				text = "have"
			intervals [4676]:
				xmin = 1817.4189
				xmax = 1817.4789
				text = "a"
			intervals [4677]:
				xmin = 1817.4789
				xmax = 1817.6289
				text = "good"
			intervals [4678]:
				xmin = 1817.6289
				xmax = 1818.0989
				text = "time"
			intervals [4679]:
				xmin = 1818.0989
				xmax = 1819.6847
				text = ""
			intervals [4680]:
				xmin = 1819.6847
				xmax = 1820.0547
				text = "and"
			intervals [4681]:
				xmin = 1820.0547
				xmax = 1820.9597
				text = ""
			intervals [4682]:
				xmin = 1820.9597
				xmax = 1821.3497
				text = "jone"
			intervals [4683]:
				xmin = 1821.3497
				xmax = 1821.4997
				text = "on"
			intervals [4684]:
				xmin = 1821.4997
				xmax = 1821.6997
				text = "each"
			intervals [4685]:
				xmin = 1821.6997
				xmax = 1821.8297
				text = "other"
			intervals [4686]:
				xmin = 1821.8297
				xmax = 1822.2697
				text = "<unk>"
			intervals [4687]:
				xmin = 1822.2697
				xmax = 1823.4471
				text = ""
			intervals [4688]:
				xmin = 1823.4471
				xmax = 1823.5571
				text = "we"
			intervals [4689]:
				xmin = 1823.5571
				xmax = 1823.6771
				text = "get"
			intervals [4690]:
				xmin = 1823.6771
				xmax = 1823.7771
				text = "to"
			intervals [4691]:
				xmin = 1823.7771
				xmax = 1824.0871
				text = "joning"
			intervals [4692]:
				xmin = 1824.0871
				xmax = 1824.2571
				text = "that"
			intervals [4693]:
				xmin = 1824.2571
				xmax = 1824.3171
				text = "s"
			intervals [4694]:
				xmin = 1824.3171
				xmax = 1824.9471
				text = "inevitable"
			intervals [4695]:
				xmin = 1824.9471
				xmax = 1825.0571
				text = "we"
			intervals [4696]:
				xmin = 1825.0571
				xmax = 1825.1671
				text = "can"
			intervals [4697]:
				xmin = 1825.1671
				xmax = 1825.4471
				text = "start"
			intervals [4698]:
				xmin = 1825.4471
				xmax = 1825.7371
				text = "joning"
			intervals [4699]:
				xmin = 1825.7371
				xmax = 1825.8471
				text = "as"
			intervals [4700]:
				xmin = 1825.8471
				xmax = 1826.0271
				text = "soon"
			intervals [4701]:
				xmin = 1826.0271
				xmax = 1826.0971
				text = "as"
			intervals [4702]:
				xmin = 1826.0971
				xmax = 1826.1771
				text = "we"
			intervals [4703]:
				xmin = 1826.1771
				xmax = 1826.2171
				text = ""
			intervals [4704]:
				xmin = 1826.2171
				xmax = 1826.4171
				text = "get"
			intervals [4705]:
				xmin = 1826.4171
				xmax = 1826.6671
				text = "there"
			intervals [4706]:
				xmin = 1826.6671
				xmax = 1826.7971
				text = "but"
			intervals [4707]:
				xmin = 1826.7971
				xmax = 1828.1831
				text = ""
			intervals [4708]:
				xmin = 1828.1831
				xmax = 1828.3931
				text = "we"
			intervals [4709]:
				xmin = 1828.3931
				xmax = 1828.4231
				text = "<unk>"
			intervals [4710]:
				xmin = 1828.4231
				xmax = 1828.4531
				text = ""
			intervals [4711]:
				xmin = 1828.4531
				xmax = 1828.9131
				text = "um"
			intervals [4712]:
				xmin = 1828.9131
				xmax = 1831.0502
				text = ""
			intervals [4713]:
				xmin = 1831.0502
				xmax = 1831.3302
				text = "yeah"
			intervals [4714]:
				xmin = 1831.3302
				xmax = 1831.4202
				text = "it"
			intervals [4715]:
				xmin = 1831.4202
				xmax = 1831.5102
				text = "was"
			intervals [4716]:
				xmin = 1831.5102
				xmax = 1831.7002
				text = "jus-"
			intervals [4717]:
				xmin = 1831.7002
				xmax = 1831.7302
				text = ""
			intervals [4718]:
				xmin = 1831.7302
				xmax = 1831.8102
				text = "it"
			intervals [4719]:
				xmin = 1831.8102
				xmax = 1831.9402
				text = "was"
			intervals [4720]:
				xmin = 1831.9402
				xmax = 1832.0902
				text = "jus-"
			intervals [4721]:
				xmin = 1832.0902
				xmax = 1832.1702
				text = ""
			intervals [4722]:
				xmin = 1832.1702
				xmax = 1832.2802
				text = "we"
			intervals [4723]:
				xmin = 1832.2802
				xmax = 1832.4702
				text = "just"
			intervals [4724]:
				xmin = 1832.4702
				xmax = 1832.6302
				text = "have"
			intervals [4725]:
				xmin = 1832.6302
				xmax = 1832.6902
				text = "a"
			intervals [4726]:
				xmin = 1832.6902
				xmax = 1832.8102
				text = "good"
			intervals [4727]:
				xmin = 1832.8102
				xmax = 1833.1502
				text = "time"
			intervals [4728]:
				xmin = 1833.1502
				xmax = 1833.2702
				text = "we"
			intervals [4729]:
				xmin = 1833.2702
				xmax = 1833.4802
				text = "just"
			intervals [4730]:
				xmin = 1833.4802
				xmax = 1833.6702
				text = "all"
			intervals [4731]:
				xmin = 1833.6702
				xmax = 1833.7602
				text = "just"
			intervals [4732]:
				xmin = 1833.7602
				xmax = 1834.0602
				text = "start"
			intervals [4733]:
				xmin = 1834.0602
				xmax = 1835.0478
				text = ""
			intervals [4734]:
				xmin = 1835.0478
				xmax = 1835.2078
				text = "getting"
			intervals [4735]:
				xmin = 1835.2078
				xmax = 1835.4678
				text = "around"
			intervals [4736]:
				xmin = 1835.4678
				xmax = 1835.5978
				text = "each"
			intervals [4737]:
				xmin = 1835.5978
				xmax = 1835.6878
				text = "other"
			intervals [4738]:
				xmin = 1835.6878
				xmax = 1835.8378
				text = "having"
			intervals [4739]:
				xmin = 1835.8378
				xmax = 1835.8978
				text = "and"
			intervals [4740]:
				xmin = 1835.8978
				xmax = 1836.0378
				text = "just"
			intervals [4741]:
				xmin = 1836.0378
				xmax = 1836.1378
				text = "a"
			intervals [4742]:
				xmin = 1836.1378
				xmax = 1836.2778
				text = ""
			intervals [4743]:
				xmin = 1836.2778
				xmax = 1836.3678
				text = "good"
			intervals [4744]:
				xmin = 1836.3678
				xmax = 1836.3978
				text = ""
			intervals [4745]:
				xmin = 1836.3978
				xmax = 1836.6278
				text = "time"
			intervals [4746]:
				xmin = 1836.6278
				xmax = 1836.8078
				text = ""
			intervals [4747]:
				xmin = 1836.8078
				xmax = 1836.8878
				text = "it"
			intervals [4748]:
				xmin = 1836.8878
				xmax = 1837.1578
				text = "s"
			intervals [4749]:
				xmin = 1837.1578
				xmax = 1852.350
				text = ""
			intervals [4750]:
				xmin = 1852.350
				xmax = 1852.410
				text = "you"
			intervals [4751]:
				xmin = 1852.410
				xmax = 1852.440
				text = ""
			intervals [4752]:
				xmin = 1852.440
				xmax = 1852.590
				text = "know"
			intervals [4753]:
				xmin = 1852.590
				xmax = 1852.620
				text = ""
			intervals [4754]:
				xmin = 1852.620
				xmax = 1852.770
				text = "cause"
			intervals [4755]:
				xmin = 1852.770
				xmax = 1852.870
				text = "i"
			intervals [4756]:
				xmin = 1852.870
				xmax = 1853.040
				text = "love"
			intervals [4757]:
				xmin = 1853.040
				xmax = 1853.340
				text = "cooking"
			intervals [4758]:
				xmin = 1853.340
				xmax = 1854.184
				text = ""
			intervals [4759]:
				xmin = 1854.184
				xmax = 1854.234
				text = "i"
			intervals [4760]:
				xmin = 1854.234
				xmax = 1854.264
				text = ""
			intervals [4761]:
				xmin = 1854.264
				xmax = 1854.574
				text = "love"
			intervals [4762]:
				xmin = 1854.574
				xmax = 1855.3357
				text = ""
			intervals [4763]:
				xmin = 1855.3357
				xmax = 1855.3757
				text = "i"
			intervals [4764]:
				xmin = 1855.3757
				xmax = 1855.5657
				text = "love"
			intervals [4765]:
				xmin = 1855.5657
				xmax = 1855.9057
				text = "cooking"
			intervals [4766]:
				xmin = 1855.9057
				xmax = 1857.6284
				text = ""
			intervals [4767]:
				xmin = 1857.6284
				xmax = 1857.6884
				text = "i"
			intervals [4768]:
				xmin = 1857.6884
				xmax = 1857.9684
				text = "love"
			intervals [4769]:
				xmin = 1857.9684
				xmax = 1858.3784
				text = "people"
			intervals [4770]:
				xmin = 1858.3784
				xmax = 1858.4584
				text = "and"
			intervals [4771]:
				xmin = 1858.4584
				xmax = 1858.5484
				text = "i"
			intervals [4772]:
				xmin = 1858.5484
				xmax = 1858.7284
				text = "love"
			intervals [4773]:
				xmin = 1858.7284
				xmax = 1859.2184
				text = "food"
			intervals [4774]:
				xmin = 1859.2184
				xmax = 1860.6215
				text = ""
			intervals [4775]:
				xmin = 1860.6215
				xmax = 1860.6615
				text = "i"
			intervals [4776]:
				xmin = 1860.6615
				xmax = 1860.8215
				text = "love"
			intervals [4777]:
				xmin = 1860.8215
				xmax = 1861.2115
				text = "trying"
			intervals [4778]:
				xmin = 1861.2115
				xmax = 1861.5015
				text = "different"
			intervals [4779]:
				xmin = 1861.5015
				xmax = 1861.5415
				text = ""
			intervals [4780]:
				xmin = 1861.5415
				xmax = 1862.0915
				text = "things"
			intervals [4781]:
				xmin = 1862.0915
				xmax = 1862.2415
				text = "and"
			intervals [4782]:
				xmin = 1862.2415
				xmax = 1864.1773
				text = ""
			intervals [4783]:
				xmin = 1864.1773
				xmax = 1864.2373
				text = "it"
			intervals [4784]:
				xmin = 1864.2373
				xmax = 1864.2773
				text = ""
			intervals [4785]:
				xmin = 1864.2773
				xmax = 1864.3673
				text = "s"
			intervals [4786]:
				xmin = 1864.3673
				xmax = 1864.5273
				text = "like"
			intervals [4787]:
				xmin = 1864.5273
				xmax = 1864.6473
				text = "with"
			intervals [4788]:
				xmin = 1864.6473
				xmax = 1864.9673
				text = "cooking"
			intervals [4789]:
				xmin = 1864.9673
				xmax = 1865.0873
				text = "you"
			intervals [4790]:
				xmin = 1865.0873
				xmax = 1865.4973
				text = "always"
			intervals [4791]:
				xmin = 1865.4973
				xmax = 1865.8673
				text = "learning"
			intervals [4792]:
				xmin = 1865.8673
				xmax = 1866.4536
				text = ""
			intervals [4793]:
				xmin = 1866.4536
				xmax = 1866.5536
				text = "it"
			intervals [4794]:
				xmin = 1866.5536
				xmax = 1866.5836
				text = ""
			intervals [4795]:
				xmin = 1866.5836
				xmax = 1866.6936
				text = "s"
			intervals [4796]:
				xmin = 1866.6936
				xmax = 1867.0336
				text = "always"
			intervals [4797]:
				xmin = 1867.0336
				xmax = 1867.3436
				text = "something"
			intervals [4798]:
				xmin = 1867.3436
				xmax = 1867.6136
				text = "new"
			intervals [4799]:
				xmin = 1867.6136
				xmax = 1867.9163
				text = ""
			intervals [4800]:
				xmin = 1867.9163
				xmax = 1868.0763
				text = "new"
			intervals [4801]:
				xmin = 1868.0763
				xmax = 1868.8963
				text = "techniques"
			intervals [4802]:
				xmin = 1868.8963
				xmax = 1870.2334
				text = ""
			intervals [4803]:
				xmin = 1870.2334
				xmax = 1870.5134
				text = "so"
			intervals [4804]:
				xmin = 1870.5134
				xmax = 1870.7234
				text = "just"
			intervals [4805]:
				xmin = 1870.7234
				xmax = 1871.2334
				text = "pursuing"
			intervals [4806]:
				xmin = 1871.2334
				xmax = 1871.3234
				text = "it"
			intervals [4807]:
				xmin = 1871.3234
				xmax = 1872.3896
				text = ""
			intervals [4808]:
				xmin = 1872.3896
				xmax = 1872.5996
				text = "just"
			intervals [4809]:
				xmin = 1872.5996
				xmax = 1872.9796
				text = "tryna"
			intervals [4810]:
				xmin = 1872.9796
				xmax = 1873.2206
				text = ""
			intervals [4811]:
				xmin = 1873.2206
				xmax = 1873.4306
				text = "you"
			intervals [4812]:
				xmin = 1873.4306
				xmax = 1873.6606
				text = "know"
			intervals [4813]:
				xmin = 1873.6606
				xmax = 1875.1262
				text = ""
			intervals [4814]:
				xmin = 1875.1262
				xmax = 1875.7262
				text = "see"
			intervals [4815]:
				xmin = 1875.7262
				xmax = 1877.3864
				text = ""
			intervals [4816]:
				xmin = 1877.3864
				xmax = 1877.5864
				text = "see"
			intervals [4817]:
				xmin = 1877.5864
				xmax = 1877.7064
				text = "what"
			intervals [4818]:
				xmin = 1877.7064
				xmax = 1878.1364
				text = "happens"
			intervals [4819]:
				xmin = 1878.1364
				xmax = 1878.2964
				text = "with"
			intervals [4820]:
				xmin = 1878.2964
				xmax = 1878.3964
				text = "it"
			intervals [4821]:
				xmin = 1878.3964
				xmax = 1879.3792
				text = ""
			intervals [4822]:
				xmin = 1879.3792
				xmax = 1879.5692
				text = "but"
			intervals [4823]:
				xmin = 1879.5692
				xmax = 1879.9092
				text = "more"
			intervals [4824]:
				xmin = 1879.9092
				xmax = 1879.9392
				text = ""
			intervals [4825]:
				xmin = 1879.9392
				xmax = 1880.0292
				text = "you"
			intervals [4826]:
				xmin = 1880.0292
				xmax = 1880.1392
				text = "know"
			intervals [4827]:
				xmin = 1880.1392
				xmax = 1880.4592
				text = "mostly"
			intervals [4828]:
				xmin = 1880.4592
				xmax = 1880.4992
				text = "i"
			intervals [4829]:
				xmin = 1880.4992
				xmax = 1880.6492
				text = "just"
			intervals [4830]:
				xmin = 1880.6492
				xmax = 1880.8492
				text = "love"
			intervals [4831]:
				xmin = 1880.8492
				xmax = 1881.1592
				text = "cooking"
			intervals [4832]:
				xmin = 1881.1592
				xmax = 1881.1892
				text = ""
			intervals [4833]:
				xmin = 1881.1892
				xmax = 1881.3292
				text = "that"
			intervals [4834]:
				xmin = 1881.3292
				xmax = 1881.4092
				text = "s"
			intervals [4835]:
				xmin = 1881.4092
				xmax = 1881.6192
				text = "all"
			intervals [4836]:
				xmin = 1881.6192
				xmax = 1882.0648
				text = ""
			intervals [4837]:
				xmin = 1882.0648
				xmax = 1882.0948
				text = "i"
			intervals [4838]:
				xmin = 1882.0948
				xmax = 1882.1248
				text = ""
			intervals [4839]:
				xmin = 1882.1248
				xmax = 1882.4048
				text = "love"
			intervals [4840]:
				xmin = 1882.4048
				xmax = 1882.7948
				text = "cooking"
			intervals [4841]:
				xmin = 1882.7948
				xmax = 1886.1061
				text = ""
			intervals [4842]:
				xmin = 1886.1061
				xmax = 1886.3161
				text = "that"
			intervals [4843]:
				xmin = 1886.3161
				xmax = 1886.5561
				text = "s"
			intervals [4844]:
				xmin = 1886.5561
				xmax = 1888.464
				text = ""
			intervals [4845]:
				xmin = 1888.464
				xmax = 1888.604
				text = "i"
			intervals [4846]:
				xmin = 1888.604
				xmax = 1888.874
				text = "don't"
			intervals [4847]:
				xmin = 1888.874
				xmax = 1888.904
				text = ""
			intervals [4848]:
				xmin = 1888.904
				xmax = 1888.964
				text = "know"
			intervals [4849]:
				xmin = 1888.964
				xmax = 1889.004
				text = "i"
			intervals [4850]:
				xmin = 1889.004
				xmax = 1889.224
				text = "mean"
			intervals [4851]:
				xmin = 1889.224
				xmax = 1889.384
				text = "that"
			intervals [4852]:
				xmin = 1889.384
				xmax = 1889.464
				text = "s"
			intervals [4853]:
				xmin = 1889.464
				xmax = 1889.844
				text = "hard"
			intervals [4854]:
				xmin = 1889.844
				xmax = 1889.954
				text = ""
			intervals [4855]:
				xmin = 1889.954
				xmax = 1890.114
				text = "right"
			intervals [4856]:
				xmin = 1890.114
				xmax = 1890.434
				text = "there"
			intervals [4857]:
				xmin = 1890.434
				xmax = 1890.8096
				text = ""
			intervals [4858]:
				xmin = 1890.8096
				xmax = 1891.0296
				text = "cause"
			intervals [4859]:
				xmin = 1891.0296
				xmax = 1891.1596
				text = "i'm"
			intervals [4860]:
				xmin = 1891.1596
				xmax = 1891.4996
				text = "still"
			intervals [4861]:
				xmin = 1891.4996
				xmax = 1892.0196
				text = "learning"
			intervals [4862]:
				xmin = 1892.0196
				xmax = 1893.9127
				text = ""
			intervals [4863]:
				xmin = 1893.9127
				xmax = 1894.0427
				text = "i've"
			intervals [4864]:
				xmin = 1894.0427
				xmax = 1894.2727
				text = "gotten"
			intervals [4865]:
				xmin = 1894.2727
				xmax = 1894.5427
				text = "pretty"
			intervals [4866]:
				xmin = 1894.5427
				xmax = 1894.8927
				text = "good"
			intervals [4867]:
				xmin = 1894.8927
				xmax = 1895.0227
				text = "on"
			intervals [4868]:
				xmin = 1895.0227
				xmax = 1895.0927
				text = "the"
			intervals [4869]:
				xmin = 1895.0927
				xmax = 1895.5827
				text = "macaroni"
			intervals [4870]:
				xmin = 1895.5827
				xmax = 1895.6427
				text = "and"
			intervals [4871]:
				xmin = 1895.6427
				xmax = 1895.9927
				text = "cheese"
			intervals [4872]:
				xmin = 1895.9927
				xmax = 1896.0527
				text = "i"
			intervals [4873]:
				xmin = 1896.0527
				xmax = 1896.2227
				text = "got"
			intervals [4874]:
				xmin = 1896.2227
				xmax = 1896.4527
				text = "pretty"
			intervals [4875]:
				xmin = 1896.4527
				xmax = 1896.6327
				text = "good"
			intervals [4876]:
				xmin = 1896.6327
				xmax = 1896.6627
				text = ""
			intervals [4877]:
				xmin = 1896.6627
				xmax = 1896.7627
				text = "on"
			intervals [4878]:
				xmin = 1896.7627
				xmax = 1896.7927
				text = ""
			intervals [4879]:
				xmin = 1896.7927
				xmax = 1897.0227
				text = "that"
			intervals [4880]:
				xmin = 1897.0227
				xmax = 1897.1627
				text = ""
			intervals [4881]:
				xmin = 1897.1627
				xmax = 1897.3427
				text = "took"
			intervals [4882]:
				xmin = 1897.3427
				xmax = 1897.4827
				text = "some"
			intervals [4883]:
				xmin = 1897.4827
				xmax = 1897.8627
				text = "time"
			intervals [4884]:
				xmin = 1897.8627
				xmax = 1898.2511
				text = ""
			intervals [4885]:
				xmin = 1898.2511
				xmax = 1898.2911
				text = "i"
			intervals [4886]:
				xmin = 1898.2911
				xmax = 1898.3611
				text = ""
			intervals [4887]:
				xmin = 1898.3611
				xmax = 1898.5811
				text = "think"
			intervals [4888]:
				xmin = 1898.5811
				xmax = 1898.8011
				text = ""
			intervals [4889]:
				xmin = 1898.8011
				xmax = 1899.2411
				text = "um"
			intervals [4890]:
				xmin = 1899.2411
				xmax = 1903.5643
				text = ""
			intervals [4891]:
				xmin = 1903.5643
				xmax = 1904.1543
				text = "um"
			intervals [4892]:
				xmin = 1904.1543
				xmax = 1905.0146
				text = ""
			intervals [4893]:
				xmin = 1905.0146
				xmax = 1905.3946
				text = "<unk>"
			intervals [4894]:
				xmin = 1905.3946
				xmax = 1905.4446
				text = "i"
			intervals [4895]:
				xmin = 1905.4446
				xmax = 1905.6446
				text = "don't"
			intervals [4896]:
				xmin = 1905.6446
				xmax = 1905.7246
				text = "it"
			intervals [4897]:
				xmin = 1905.7246
				xmax = 1905.8146
				text = "s"
			intervals [4898]:
				xmin = 1905.8146
				xmax = 1906.2146
				text = "hard"
			intervals [4899]:
				xmin = 1906.2146
				xmax = 1906.2946
				text = ""
			intervals [4900]:
				xmin = 1906.2946
				xmax = 1906.8646
				text = "because"
			intervals [4901]:
				xmin = 1906.8646
				xmax = 1907.9961
				text = ""
			intervals [4902]:
				xmin = 1907.9961
				xmax = 1908.0261
				text = "i"
			intervals [4903]:
				xmin = 1908.0261
				xmax = 1908.0561
				text = ""
			intervals [4904]:
				xmin = 1908.0561
				xmax = 1908.2061
				text = "mean"
			intervals [4905]:
				xmin = 1908.2061
				xmax = 1908.3661
				text = "the"
			intervals [4906]:
				xmin = 1908.3661
				xmax = 1908.6361
				text = "black"
			intervals [4907]:
				xmin = 1908.6361
				xmax = 1908.8461
				text = "bean"
			intervals [4908]:
				xmin = 1908.8461
				xmax = 1909.0961
				text = "soup"
			intervals [4909]:
				xmin = 1909.0961
				xmax = 1909.2661
				text = "was"
			intervals [4910]:
				xmin = 1909.2661
				xmax = 1909.5561
				text = "good"
			intervals [4911]:
				xmin = 1909.5561
				xmax = 1912.4292
				text = ""
			intervals [4912]:
				xmin = 1912.4292
				xmax = 1912.5692
				text = "you"
			intervals [4913]:
				xmin = 1912.5692
				xmax = 1912.7492
				text = "can"
			intervals [4914]:
				xmin = 1912.7492
				xmax = 1912.9492
				text = "aks"
			intervals [4915]:
				xmin = 1912.9492
				xmax = 1912.9792
				text = ""
			intervals [4916]:
				xmin = 1912.9792
				xmax = 1913.3092
				text = "rdx"
			intervals [4917]:
				xmin = 1913.3092
				xmax = 1913.4992
				text = "about"
			intervals [4918]:
				xmin = 1913.4992
				xmax = 1913.6892
				text = "that"
			intervals [4919]:
				xmin = 1913.6892
				xmax = 1913.7792
				text = "one"
			intervals [4920]:
				xmin = 1913.7792
				xmax = 1914.9643
				text = ""
			intervals [4921]:
				xmin = 1914.9643
				xmax = 1915.3743
				text = "um"
			intervals [4922]:
				xmin = 1915.3743
				xmax = 1917.2094
				text = ""
			intervals [4923]:
				xmin = 1917.2094
				xmax = 1917.3394
				text = "i"
			intervals [4924]:
				xmin = 1917.3394
				xmax = 1917.4294
				text = "don't"
			intervals [4925]:
				xmin = 1917.4294
				xmax = 1917.7394
				text = "know"
			intervals [4926]:
				xmin = 1917.7394
				xmax = 1917.7994
				text = ""
			intervals [4927]:
				xmin = 1917.7994
				xmax = 1917.9694
				text = "that"
			intervals [4928]:
				xmin = 1917.9694
				xmax = 1918.0794
				text = "s"
			intervals [4929]:
				xmin = 1918.0794
				xmax = 1918.3794
				text = "tough"
			intervals [4930]:
				xmin = 1918.3794
				xmax = 1918.5294
				text = "cause"
			intervals [4931]:
				xmin = 1918.5294
				xmax = 1918.6294
				text = "i'm"
			intervals [4932]:
				xmin = 1918.6294
				xmax = 1919.0994
				text = "still"
			intervals [4933]:
				xmin = 1919.0994
				xmax = 1919.7071
				text = ""
			intervals [4934]:
				xmin = 1919.7071
				xmax = 1920.1171
				text = "tryna"
			intervals [4935]:
				xmin = 1920.1171
				xmax = 1920.6132
				text = ""
			intervals [4936]:
				xmin = 1920.6132
				xmax = 1920.9132
				text = "figure"
			intervals [4937]:
				xmin = 1920.9132
				xmax = 1921.2432
				text = "things"
			intervals [4938]:
				xmin = 1921.2432
				xmax = 1921.4932
				text = "out"
			intervals [4939]:
				xmin = 1921.4932
				xmax = 1931.9808
				text = ""
			intervals [4940]:
				xmin = 1931.9808
				xmax = 1932.6508
				text = "guacamole"
			intervals [4941]:
				xmin = 1932.6508
				xmax = 1932.8308
				text = "with"
			intervals [4942]:
				xmin = 1932.8308
				xmax = 1933.4408
				text = "sour"
			intervals [4943]:
				xmin = 1933.4408
				xmax = 1933.8708
				text = "cream"
			intervals [4944]:
				xmin = 1933.8708
				xmax = 1933.9408
				text = "i"
			intervals [4945]:
				xmin = 1933.9408
				xmax = 1934.1608
				text = "think"
			intervals [4946]:
				xmin = 1934.1608
				xmax = 1934.1908
				text = "i"
			intervals [4947]:
				xmin = 1934.1908
				xmax = 1934.3608
				text = "p-"
			intervals [4948]:
				xmin = 1934.3608
				xmax = 1934.7508
				text = ""
			intervals [4949]:
				xmin = 1934.7508
				xmax = 1935.2908
				text = "guacamole"
			intervals [4950]:
				xmin = 1935.2908
				xmax = 1935.4308
				text = "with"
			intervals [4951]:
				xmin = 1935.4308
				xmax = 1935.7208
				text = "sour"
			intervals [4952]:
				xmin = 1935.7208
				xmax = 1935.9808
				text = "cream"
			intervals [4953]:
				xmin = 1935.9808
				xmax = 1936.2008
				text = "added"
			intervals [4954]:
				xmin = 1936.2008
				xmax = 1936.4408
				text = "to"
			intervals [4955]:
				xmin = 1936.4408
				xmax = 1936.5408
				text = "it"
			intervals [4956]:
				xmin = 1936.5408
				xmax = 1942.1055
				text = ""
			intervals [4957]:
				xmin = 1942.1055
				xmax = 1942.3755
				text = "didn't"
			intervals [4958]:
				xmin = 1942.3755
				xmax = 1942.8655
				text = "work"
			intervals [4959]:
				xmin = 1942.8655
				xmax = 1942.9155
				text = ""
			intervals [4960]:
				xmin = 1942.9155
				xmax = 1943.4455
				text = "because"
			intervals [4961]:
				xmin = 1943.4455
				xmax = 1943.4755
				text = "i"
			intervals [4962]:
				xmin = 1943.4755
				xmax = 1943.6155
				text = "don't"
			intervals [4963]:
				xmin = 1943.6155
				xmax = 1943.6755
				text = "know"
			intervals [4964]:
				xmin = 1943.6755
				xmax = 1943.8055
				text = "if"
			intervals [4965]:
				xmin = 1943.8055
				xmax = 1943.8555
				text = "i"
			intervals [4966]:
				xmin = 1943.8555
				xmax = 1944.0455
				text = "put"
			intervals [4967]:
				xmin = 1944.0455
				xmax = 1944.2055
				text = "too"
			intervals [4968]:
				xmin = 1944.2055
				xmax = 1944.3555
				text = "much"
			intervals [4969]:
				xmin = 1944.3555
				xmax = 1944.6155
				text = "sour"
			intervals [4970]:
				xmin = 1944.6155
				xmax = 1944.9455
				text = "cream"
			intervals [4971]:
				xmin = 1944.9455
				xmax = 1945.0455
				text = "in"
			intervals [4972]:
				xmin = 1945.0455
				xmax = 1945.1655
				text = "it"
			intervals [4973]:
				xmin = 1945.1655
				xmax = 1946.0543
				text = ""
			intervals [4974]:
				xmin = 1946.0543
				xmax = 1946.2843
				text = "uh"
			intervals [4975]:
				xmin = 1946.2843
				xmax = 1946.4639
				text = ""
			intervals [4976]:
				xmin = 1946.4639
				xmax = 1946.7339
				text = "sposta"
			intervals [4977]:
				xmin = 1946.7339
				xmax = 1946.8339
				text = "put"
			intervals [4978]:
				xmin = 1946.8339
				xmax = 1946.8639
				text = "a"
			intervals [4979]:
				xmin = 1946.8639
				xmax = 1947.0139
				text = "little"
			intervals [4980]:
				xmin = 1947.0139
				xmax = 1947.2439
				text = "sour"
			intervals [4981]:
				xmin = 1947.2439
				xmax = 1947.4539
				text = "cream"
			intervals [4982]:
				xmin = 1947.4539
				xmax = 1947.4839
				text = "a"
			intervals [4983]:
				xmin = 1947.4839
				xmax = 1947.6339
				text = "little"
			intervals [4984]:
				xmin = 1947.6339
				xmax = 1947.8439
				text = "hot"
			intervals [4985]:
				xmin = 1947.8439
				xmax = 1948.1439
				text = "sauce"
			intervals [4986]:
				xmin = 1948.1439
				xmax = 1948.2639
				text = "in"
			intervals [4987]:
				xmin = 1948.2639
				xmax = 1948.3839
				text = "it"
			intervals [4988]:
				xmin = 1948.3839
				xmax = 1948.5639
				text = "so"
			intervals [4989]:
				xmin = 1948.5639
				xmax = 1949.0274
				text = ""
			intervals [4990]:
				xmin = 1949.0274
				xmax = 1949.0874
				text = "i"
			intervals [4991]:
				xmin = 1949.0874
				xmax = 1949.2574
				text = "haven't"
			intervals [4992]:
				xmin = 1949.2574
				xmax = 1949.7174
				text = "perfected"
			intervals [4993]:
				xmin = 1949.7174
				xmax = 1949.8974
				text = "that"
			intervals [4994]:
				xmin = 1949.8974
				xmax = 1949.9974
				text = "but"
			intervals [4995]:
				xmin = 1949.9974
				xmax = 1950.0574
				text = "the"
			intervals [4996]:
				xmin = 1950.0574
				xmax = 1950.2874
				text = "first"
			intervals [4997]:
				xmin = 1950.2874
				xmax = 1950.3874
				text = "time"
			intervals [4998]:
				xmin = 1950.3874
				xmax = 1950.4174
				text = "i"
			intervals [4999]:
				xmin = 1950.4174
				xmax = 1950.5974
				text = "made"
			intervals [5000]:
				xmin = 1950.5974
				xmax = 1950.6574
				text = "it"
			intervals [5001]:
				xmin = 1950.6574
				xmax = 1950.7274
				text = "it"
			intervals [5002]:
				xmin = 1950.7274
				xmax = 1950.9374
				text = "didn't"
			intervals [5003]:
				xmin = 1950.9374
				xmax = 1950.9674
				text = ""
			intervals [5004]:
				xmin = 1950.9674
				xmax = 1951.0874
				text = "work"
			intervals [5005]:
				xmin = 1951.0874
				xmax = 1974.9983
				text = ""
			intervals [5006]:
				xmin = 1974.9983
				xmax = 1975.1283
				text = "well"
			intervals [5007]:
				xmin = 1975.1283
				xmax = 1975.1883
				text = "now"
			intervals [5008]:
				xmin = 1975.1883
				xmax = 1975.7783
				text = "i"
			intervals [5009]:
				xmin = 1975.7783
				xmax = 1975.8183
				text = ""
			intervals [5010]:
				xmin = 1975.8183
				xmax = 1976.1583
				text = "just"
			intervals [5011]:
				xmin = 1976.1583
				xmax = 1977.1224
				text = ""
			intervals [5012]:
				xmin = 1977.1224
				xmax = 1977.2624
				text = "my"
			intervals [5013]:
				xmin = 1977.2624
				xmax = 1977.3224
				text = ""
			intervals [5014]:
				xmin = 1977.3224
				xmax = 1977.6924
				text = "brother"
			intervals [5015]:
				xmin = 1977.6924
				xmax = 1977.7924
				text = "s"
			intervals [5016]:
				xmin = 1977.7924
				xmax = 1977.9924
				text = "opened"
			intervals [5017]:
				xmin = 1977.9924
				xmax = 1978.0824
				text = "up"
			intervals [5018]:
				xmin = 1978.0824
				xmax = 1978.1624
				text = ""
			intervals [5019]:
				xmin = 1978.1624
				xmax = 1978.1924
				text = "a"
			intervals [5020]:
				xmin = 1978.1924
				xmax = 1978.5124
				text = "phone"
			intervals [5021]:
				xmin = 1978.5124
				xmax = 1979.0824
				text = "service"
			intervals [5022]:
				xmin = 1979.0824
				xmax = 1980.6096
				text = ""
			intervals [5023]:
				xmin = 1980.6096
				xmax = 1981.1496
				text = "and"
			intervals [5024]:
				xmin = 1981.1496
				xmax = 1981.6996
				text = "<unk>"
			intervals [5025]:
				xmin = 1981.6996
				xmax = 1982.3005
				text = ""
			intervals [5026]:
				xmin = 1982.3005
				xmax = 1982.6505
				text = "he"
			intervals [5027]:
				xmin = 1982.6505
				xmax = 1983.4506
				text = ""
			intervals [5028]:
				xmin = 1983.4506
				xmax = 1983.6006
				text = "you"
			intervals [5029]:
				xmin = 1983.6006
				xmax = 1983.8506
				text = "know"
			intervals [5030]:
				xmin = 1983.8506
				xmax = 1984.8814
				text = ""
			intervals [5031]:
				xmin = 1984.8814
				xmax = 1984.9514
				text = "<unk>"
			intervals [5032]:
				xmin = 1984.9514
				xmax = 1984.9814
				text = ""
			intervals [5033]:
				xmin = 1984.9814
				xmax = 1985.2314
				text = "wanted"
			intervals [5034]:
				xmin = 1985.2314
				xmax = 1985.3514
				text = "me"
			intervals [5035]:
				xmin = 1985.3514
				xmax = 1985.4614
				text = "to"
			intervals [5036]:
				xmin = 1985.4614
				xmax = 1985.7814
				text = "join"
			intervals [5037]:
				xmin = 1985.7814
				xmax = 1985.8614
				text = "the"
			intervals [5038]:
				xmin = 1985.8614
				xmax = 1986.2214
				text = "team"
			intervals [5039]:
				xmin = 1986.2214
				xmax = 1986.3714
				text = "with"
			intervals [5040]:
				xmin = 1986.3714
				xmax = 1986.5614
				text = "him"
			intervals [5041]:
				xmin = 1986.5614
				xmax = 1987.5873
				text = ""
			intervals [5042]:
				xmin = 1987.5873
				xmax = 1987.7673
				text = "so"
			intervals [5043]:
				xmin = 1987.7673
				xmax = 1987.8773
				text = "i've"
			intervals [5044]:
				xmin = 1987.8773
				xmax = 1988.0073
				text = "been"
			intervals [5045]:
				xmin = 1988.0073
				xmax = 1988.3373
				text = "doing"
			intervals [5046]:
				xmin = 1988.3373
				xmax = 1988.6073
				text = "that"
			intervals [5047]:
				xmin = 1988.6073
				xmax = 1990.9113
				text = ""
			intervals [5048]:
				xmin = 1990.9113
				xmax = 1991.0513
				text = "you"
			intervals [5049]:
				xmin = 1991.0513
				xmax = 1991.2913
				text = "know"
			intervals [5050]:
				xmin = 1991.2913
				xmax = 1991.5613
				text = ""
			intervals [5051]:
				xmin = 1991.5613
				xmax = 1992.0013
				text = "um"
			intervals [5052]:
				xmin = 1992.0013
				xmax = 1992.9416
				text = ""
			intervals [5053]:
				xmin = 1992.9416
				xmax = 1993.1016
				text = "yeah"
			intervals [5054]:
				xmin = 1993.1016
				xmax = 1993.3016
				text = "just"
			intervals [5055]:
				xmin = 1993.3016
				xmax = 1993.4416
				text = "been"
			intervals [5056]:
				xmin = 1993.4416
				xmax = 1993.7216
				text = "doing"
			intervals [5057]:
				xmin = 1993.7216
				xmax = 1994.0116
				text = "that"
			intervals [5058]:
				xmin = 1994.0116
				xmax = 1994.1616
				text = ""
			intervals [5059]:
				xmin = 1994.1616
				xmax = 1994.3016
				text = "you"
			intervals [5060]:
				xmin = 1994.3016
				xmax = 1994.4916
				text = "know"
			intervals [5061]:
				xmin = 1994.4916
				xmax = 1994.6716
				text = "with"
			intervals [5062]:
				xmin = 1994.6716
				xmax = 1994.9716
				text = "him"
			intervals [5063]:
				xmin = 1994.9716
				xmax = 1995.470
				text = ""
			intervals [5064]:
				xmin = 1995.470
				xmax = 1995.880
				text = "and"
			intervals [5065]:
				xmin = 1995.880
				xmax = 1998.8449
				text = ""
			intervals [5066]:
				xmin = 1998.8449
				xmax = 1999.0249
				text = "through"
			intervals [5067]:
				xmin = 1999.0249
				xmax = 1999.4049
				text = "time"
			intervals [5068]:
				xmin = 1999.4049
				xmax = 1999.4849
				text = "it"
			intervals [5069]:
				xmin = 1999.4849
				xmax = 1999.5649
				text = "s"
			intervals [5070]:
				xmin = 1999.5649
				xmax = 1999.7749
				text = "really"
			intervals [5071]:
				xmin = 1999.7749
				xmax = 1999.9449
				text = "gonna"
			intervals [5072]:
				xmin = 1999.9449
				xmax = 2000.1849
				text = "pay"
			intervals [5073]:
				xmin = 2000.1849
				xmax = 2000.6049
				text = "off"
			intervals [5074]:
				xmin = 2000.6049
				xmax = 2001.7339
				text = ""
			intervals [5075]:
				xmin = 2001.7339
				xmax = 2002.0639
				text = "actually"
			intervals [5076]:
				xmin = 2002.0639
				xmax = 2002.2839
				text = "this"
			intervals [5077]:
				xmin = 2002.2839
				xmax = 2002.6139
				text = "morning"
			intervals [5078]:
				xmin = 2002.6139
				xmax = 2002.6539
				text = "i"
			intervals [5079]:
				xmin = 2002.6539
				xmax = 2002.8339
				text = "have"
			intervals [5080]:
				xmin = 2002.8339
				xmax = 2002.9539
				text = "to"
			intervals [5081]:
				xmin = 2002.9539
				xmax = 2003.2239
				text = "go"
			intervals [5082]:
				xmin = 2003.2239
				xmax = 2004.4507
				text = ""
			intervals [5083]:
				xmin = 2004.4507
				xmax = 2004.6107
				text = "and"
			intervals [5084]:
				xmin = 2004.6107
				xmax = 2004.8407
				text = "hook"
			intervals [5085]:
				xmin = 2004.8407
				xmax = 2004.9607
				text = "some"
			intervals [5086]:
				xmin = 2004.9607
				xmax = 2005.4607
				text = "clients"
			intervals [5087]:
[truncated: 1,911,346 more chars]
