# Supplementary material for: Considering Performance in the Automated and Manual Coding of Sociolinguistic Variables: Lessons From Variable (ING)
Source: Front Artif Intell. 2021 Apr 29;4:648543. doi: 10.3389/frai.2021.648543 (PMC8117961; doi:10.3389/frai.2021.648543)
Supplement: Supplementary file 6 [file Data_Sheet_6.ZIP › CORAAL_VARAligned_as_TextGrids_p2/DCB_se1_ag4_m_01_1.TextGrid]

File type = "ooTextFile"
Object class = "TextGrid"

xmin = 0.0
xmax = 3911.599931972789
tiers? <exists>
size = 4
item []:
	item [1]:
		class = "IntervalTier"
		name = "DCB_se1_ag4_m_01 - words"
		xmin = 0.0
		xmax = 3911.599931972789
		intervals: size = 16686
			intervals [1]:
				xmin = 0.0
				xmax = 3.1028
				text = ""
			intervals [2]:
				xmin = 3.1028
				xmax = 3.4428
				text = "washington"
			intervals [3]:
				xmin = 3.4428
				xmax = 3.7728
				text = "dc"
			intervals [4]:
				xmin = 3.7728
				xmax = 5.557
				text = ""
			intervals [5]:
				xmin = 5.557
				xmax = 5.837
				text = "uh"
			intervals [6]:
				xmin = 5.837
				xmax = 6.2213
				text = ""
			intervals [7]:
				xmin = 6.2213
				xmax = 6.7313
				text = "bloomingdale"
			intervals [8]:
				xmin = 6.7313
				xmax = 8.814
				text = ""
			intervals [9]:
				xmin = 8.814
				xmax = 8.874
				text = "it"
			intervals [10]:
				xmin = 8.874
				xmax = 9.044
				text = "s"
			intervals [11]:
				xmin = 9.044
				xmax = 9.344
				text = "uh"
			intervals [12]:
				xmin = 9.344
				xmax = 9.504
				text = "n-"
			intervals [13]:
				xmin = 9.504
				xmax = 9.544
				text = ""
			intervals [14]:
				xmin = 9.544
				xmax = 9.644
				text = "it"
			intervals [15]:
				xmin = 9.644
				xmax = 9.704
				text = ""
			intervals [16]:
				xmin = 9.704
				xmax = 9.874
				text = "s"
			intervals [17]:
				xmin = 9.874
				xmax = 10.024
				text = "right"
			intervals [18]:
				xmin = 10.024
				xmax = 10.364
				text = "above"
			intervals [19]:
				xmin = 10.364
				xmax = 10.614
				text = "a"
			intervals [20]:
				xmin = 10.614
				xmax = 10.754
				text = ""
			intervals [21]:
				xmin = 10.754
				xmax = 11.004
				text = "area"
			intervals [22]:
				xmin = 11.004
				xmax = 11.274
				text = "called"
			intervals [23]:
				xmin = 11.274
				xmax = 11.504
				text = ""
			intervals [24]:
				xmin = 11.504
				xmax = 11.994
				text = "ledroit"
			intervals [25]:
				xmin = 11.994
				xmax = 12.034
				text = ""
			intervals [26]:
				xmin = 12.034
				xmax = 12.454
				text = "park"
			intervals [27]:
				xmin = 12.454
				xmax = 12.484
				text = ""
			intervals [28]:
				xmin = 12.484
				xmax = 12.614
				text = "it"
			intervals [29]:
				xmin = 12.614
				xmax = 12.754
				text = "s"
			intervals [30]:
				xmin = 12.754
				xmax = 12.954
				text = "um"
			intervals [31]:
				xmin = 12.954
				xmax = 13.054
				text = ""
			intervals [32]:
				xmin = 13.054
				xmax = 13.634
				text = "actually"
			intervals [33]:
				xmin = 13.634
				xmax = 14.3061
				text = ""
			intervals [34]:
				xmin = 14.3061
				xmax = 14.6361
				text = "uh"
			intervals [35]:
				xmin = 14.6361
				xmax = 17.4456
				text = ""
			intervals [36]:
				xmin = 17.4456
				xmax = 17.5156
				text = "it"
			intervals [37]:
				xmin = 17.5156
				xmax = 17.7156
				text = "s"
			intervals [38]:
				xmin = 17.7156
				xmax = 17.7456
				text = ""
			intervals [39]:
				xmin = 17.7456
				xmax = 17.8756
				text = "on"
			intervals [40]:
				xmin = 17.8756
				xmax = 18.1556
				text = "w"
			intervals [41]:
				xmin = 18.1556
				xmax = 18.4056
				text = "street"
			intervals [42]:
				xmin = 18.4056
				xmax = 18.4356
				text = ""
			intervals [43]:
				xmin = 18.4356
				xmax = 18.7056
				text = "by"
			intervals [44]:
				xmin = 18.7056
				xmax = 19.2156
				text = "sub"
			intervals [45]:
				xmin = 19.2156
				xmax = 20.2826
				text = ""
			intervals [46]:
				xmin = 20.2826
				xmax = 20.6526
				text = "between"
			intervals [47]:
				xmin = 20.6526
				xmax = 21.2626
				text = "michigan"
			intervals [48]:
				xmin = 21.2626
				xmax = 21.6826
				text = "avenue"
			intervals [49]:
				xmin = 21.6826
				xmax = 21.8426
				text = "and"
			intervals [50]:
				xmin = 21.8426
				xmax = 22.1926
				text = "florida"
			intervals [51]:
				xmin = 22.1926
				xmax = 22.6926
				text = "avenues"
			intervals [52]:
				xmin = 22.6926
				xmax = 23.0926
				text = "uh"
			intervals [53]:
				xmin = 23.0926
				xmax = 23.7126
				text = "and"
			intervals [54]:
				xmin = 23.7126
				xmax = 23.7526
				text = ""
			intervals [55]:
				xmin = 23.7526
				xmax = 24.3626
				text = "between"
			intervals [56]:
				xmin = 24.3626
				xmax = 25.4323
				text = ""
			intervals [57]:
				xmin = 25.4323
				xmax = 25.7623
				text = "north"
			intervals [58]:
				xmin = 25.7623
				xmax = 25.7923
				text = ""
			intervals [59]:
				xmin = 25.7923
				xmax = 25.9423
				text = "i"
			intervals [60]:
				xmin = 25.9423
				xmax = 26.0023
				text = ""
			intervals [61]:
				xmin = 26.0023
				xmax = 26.1423
				text = "think"
			intervals [62]:
				xmin = 26.1423
				xmax = 26.1823
				text = ""
			intervals [63]:
				xmin = 26.1823
				xmax = 26.4923
				text = "between"
			intervals [64]:
				xmin = 26.4923
				xmax = 26.7423
				text = "north"
			intervals [65]:
				xmin = 26.7423
				xmax = 27.3523
				text = "capital"
			intervals [66]:
				xmin = 27.3523
				xmax = 27.5693
				text = ""
			intervals [67]:
				xmin = 27.5693
				xmax = 28.1693
				text = "and"
			intervals [68]:
				xmin = 28.1693
				xmax = 28.9139
				text = ""
			intervals [69]:
				xmin = 28.9139
				xmax = 29.3939
				text = "second"
			intervals [70]:
				xmin = 29.3939
				xmax = 29.7039
				text = "street"
			intervals [71]:
				xmin = 29.7039
				xmax = 29.7339
				text = ""
			intervals [72]:
				xmin = 29.7339
				xmax = 29.7939
				text = "i'm"
			intervals [73]:
				xmin = 29.7939
				xmax = 29.9439
				text = "not"
			intervals [74]:
				xmin = 29.9439
				xmax = 30.1539
				text = "sure"
			intervals [75]:
				xmin = 30.1539
				xmax = 30.1839
				text = ""
			intervals [76]:
				xmin = 30.1839
				xmax = 30.2739
				text = "i"
			intervals [77]:
				xmin = 30.2739
				xmax = 30.3139
				text = ""
			intervals [78]:
				xmin = 30.3139
				xmax = 30.4739
				text = "think"
			intervals [79]:
				xmin = 30.4739
				xmax = 30.5039
				text = ""
			intervals [80]:
				xmin = 30.5039
				xmax = 30.8439
				text = "second"
			intervals [81]:
				xmin = 30.8439
				xmax = 30.9939
				text = "street"
			intervals [82]:
				xmin = 30.9939
				xmax = 31.9126
				text = ""
			intervals [83]:
				xmin = 31.9126
				xmax = 32.3826
				text = "northwest"
			intervals [84]:
				xmin = 32.3826
				xmax = 32.581
				text = ""
			intervals [85]:
				xmin = 32.581
				xmax = 32.851
				text = "yeah"
			intervals [86]:
				xmin = 32.851
				xmax = 32.931
				text = ""
			intervals [87]:
				xmin = 32.931
				xmax = 33.081
				text = "it"
			intervals [88]:
				xmin = 33.081
				xmax = 33.141
				text = "s"
			intervals [89]:
				xmin = 33.141
				xmax = 33.631
				text = "northwest"
			intervals [90]:
				xmin = 33.631
				xmax = 37.509
				text = ""
			intervals [91]:
				xmin = 37.509
				xmax = 37.849
				text = "<unk>"
			intervals [92]:
				xmin = 37.849
				xmax = 38.0552
				text = ""
			intervals [93]:
				xmin = 38.0552
				xmax = 38.2152
				text = "been"
			intervals [94]:
				xmin = 38.2152
				xmax = 38.3252
				text = "here"
			intervals [95]:
				xmin = 38.3252
				xmax = 38.4352
				text = "all"
			intervals [96]:
				xmin = 38.4352
				xmax = 38.5652
				text = "my"
			intervals [97]:
				xmin = 38.5652
				xmax = 38.7752
				text = "life"
			intervals [98]:
				xmin = 38.7752
				xmax = 39.0152
				text = "sixty"
			intervals [99]:
				xmin = 39.0152
				xmax = 39.1952
				text = "one"
			intervals [100]:
				xmin = 39.1952
				xmax = 39.5052
				text = "years"
			intervals [101]:
				xmin = 39.5052
				xmax = 43.6211
				text = ""
			intervals [102]:
				xmin = 43.6211
				xmax = 43.8311
				text = "nope"
			intervals [103]:
				xmin = 43.8311
				xmax = 46.0462
				text = ""
			intervals [104]:
				xmin = 46.0462
				xmax = 46.4862
				text = "uh"
			intervals [105]:
				xmin = 46.4862
				xmax = 48.0007
				text = ""
			intervals [106]:
				xmin = 48.0007
				xmax = 48.0607
				text = "you"
			intervals [107]:
				xmin = 48.0607
				xmax = 48.1707
				text = "mean"
			intervals [108]:
				xmin = 48.1707
				xmax = 48.3607
				text = "for"
			intervals [109]:
				xmin = 48.3607
				xmax = 48.8007
				text = "elementary"
			intervals [110]:
				xmin = 48.8007
				xmax = 49.1507
				text = "to"
			intervals [111]:
				xmin = 49.1507
				xmax = 49.1807
				text = ""
			intervals [112]:
				xmin = 49.1807
				xmax = 49.4607
				text = "junior"
			intervals [113]:
				xmin = 49.4607
				xmax = 49.7607
				text = "high"
			intervals [114]:
				xmin = 49.7607
				xmax = 50.1507
				text = "or"
			intervals [115]:
				xmin = 50.1507
				xmax = 50.2507
				text = ""
			intervals [116]:
				xmin = 50.2507
				xmax = 50.3907
				text = "high"
			intervals [117]:
				xmin = 50.3907
				xmax = 50.6607
				text = ""
			intervals [118]:
				xmin = 50.6607
				xmax = 50.7807
				text = "school"
			intervals [119]:
				xmin = 50.7807
				xmax = 51.3842
				text = ""
			intervals [120]:
				xmin = 51.3842
				xmax = 51.7642
				text = "um"
			intervals [121]:
				xmin = 51.7642
				xmax = 51.7942
				text = ""
			intervals [122]:
				xmin = 51.7942
				xmax = 51.8742
				text = "i"
			intervals [123]:
				xmin = 51.8742
				xmax = 52.1342
				text = "s"
			intervals [124]:
				xmin = 52.1342
				xmax = 52.1642
				text = ""
			intervals [125]:
				xmin = 52.1642
				xmax = 52.2442
				text = "i"
			intervals [126]:
				xmin = 52.2442
				xmax = 52.4442
				text = "s"
			intervals [127]:
				xmin = 52.4442
				xmax = 52.5642
				text = "i"
			intervals [128]:
				xmin = 52.5642
				xmax = 52.8067
				text = ""
			intervals [129]:
				xmin = 52.8067
				xmax = 53.1167
				text = "initially"
			intervals [130]:
				xmin = 53.1167
				xmax = 53.2367
				text = "went"
			intervals [131]:
				xmin = 53.2367
				xmax = 53.3067
				text = "to"
			intervals [132]:
				xmin = 53.3067
				xmax = 53.4567
				text = "m-"
			intervals [133]:
				xmin = 53.4567
				xmax = 53.6567
				text = "uh"
			intervals [134]:
				xmin = 53.6567
				xmax = 54.1367
				text = "lucretia"
			intervals [135]:
				xmin = 54.1367
				xmax = 54.4267
				text = "mott"
			intervals [136]:
				xmin = 54.4267
				xmax = 55.0217
				text = ""
			intervals [137]:
				xmin = 55.0217
				xmax = 55.4217
				text = "mott"
			intervals [138]:
				xmin = 55.4217
				xmax = 55.6217
				text = "uh"
			intervals [139]:
				xmin = 55.6217
				xmax = 56.2317
				text = "elementary"
			intervals [140]:
				xmin = 56.2317
				xmax = 57.1725
				text = ""
			intervals [141]:
				xmin = 57.1725
				xmax = 57.4325
				text = "then"
			intervals [142]:
				xmin = 57.4325
				xmax = 58.0189
				text = ""
			intervals [143]:
				xmin = 58.0189
				xmax = 58.3889
				text = "katie"
			intervals [144]:
				xmin = 58.3889
				xmax = 58.6289
				text = "c"
			intervals [145]:
				xmin = 58.6289
				xmax = 59.1389
				text = "lewis"
			intervals [146]:
				xmin = 59.1389
				xmax = 60.5356
				text = ""
			intervals [147]:
				xmin = 60.5356
				xmax = 60.9556
				text = "um"
			intervals [148]:
				xmin = 60.9556
				xmax = 61.2799
				text = ""
			intervals [149]:
				xmin = 61.2799
				xmax = 61.6299
				text = "ele-"
			intervals [150]:
				xmin = 61.6299
				xmax = 62.2999
				text = "elementary"
			intervals [151]:
				xmin = 62.2999
				xmax = 62.5045
				text = ""
			intervals [152]:
				xmin = 62.5045
				xmax = 62.7145
				text = "then"
			intervals [153]:
				xmin = 62.7145
				xmax = 62.7845
				text = "i"
			intervals [154]:
				xmin = 62.7845
				xmax = 63.0145
				text = "was"
			intervals [155]:
				xmin = 63.0145
				xmax = 63.4745
				text = "um"
			intervals [156]:
				xmin = 63.4745
				xmax = 64.203
				text = ""
			intervals [157]:
				xmin = 64.203
				xmax = 64.983
				text = "rdx"
			intervals [158]:
				xmin = 64.983
				xmax = 65.213
				text = "junior"
			intervals [159]:
				xmin = 65.213
				xmax = 65.643
				text = "high"
			intervals [160]:
				xmin = 65.643
				xmax = 67.7624
				text = ""
			intervals [161]:
				xmin = 67.7624
				xmax = 67.9624
				text = "and"
			intervals [162]:
				xmin = 67.9624
				xmax = 68.4824
				text = "cardozo"
			intervals [163]:
				xmin = 68.4824
				xmax = 68.7924
				text = "high"
			intervals [164]:
				xmin = 68.7924
				xmax = 74.763
				text = ""
			intervals [165]:
				xmin = 74.763
				xmax = 75.033
				text = "uh"
			intervals [166]:
				xmin = 75.033
				xmax = 75.463
				text = "community"
			intervals [167]:
				xmin = 75.463
				xmax = 75.673
				text = "health"
			intervals [168]:
				xmin = 75.673
				xmax = 76.063
				text = "worker"
			intervals [169]:
				xmin = 76.063
				xmax = 83.1454
				text = ""
			intervals [170]:
				xmin = 83.1454
				xmax = 83.3454
				text = "uh"
			intervals [171]:
				xmin = 83.3454
				xmax = 83.7954
				text = "wilson"
			intervals [172]:
				xmin = 83.7954
				xmax = 84.0954
				text = "county"
			intervals [173]:
				xmin = 84.0954
				xmax = 84.3054
				text = "north"
			intervals [174]:
				xmin = 84.3054
				xmax = 84.6254
				text = "carolina"
			intervals [175]:
				xmin = 84.6254
				xmax = 86.9228
				text = ""
			intervals [176]:
				xmin = 86.9228
				xmax = 87.0928
				text = "yup"
			intervals [177]:
				xmin = 87.0928
				xmax = 94.1843
				text = ""
			intervals [178]:
				xmin = 94.1843
				xmax = 94.4043
				text = "<unk>"
			intervals [179]:
				xmin = 94.4043
				xmax = 94.4343
				text = ""
			intervals [180]:
				xmin = 94.4343
				xmax = 94.6043
				text = "my"
			intervals [181]:
				xmin = 94.6043
				xmax = 95.0343
				text = "mom"
			intervals [182]:
				xmin = 95.0343
				xmax = 95.2243
				text = "worked"
			intervals [183]:
				xmin = 95.2243
				xmax = 95.5843
				text = "for"
			intervals [184]:
				xmin = 95.5843
				xmax = 96.0443
				text = "um"
			intervals [185]:
				xmin = 96.0443
				xmax = 97.1775
				text = ""
			intervals [186]:
				xmin = 97.1775
				xmax = 97.5575
				text = "uh"
			intervals [187]:
				xmin = 97.5575
				xmax = 98.0359
				text = ""
			intervals [188]:
				xmin = 98.0359
				xmax = 98.3859
				text = "the"
			intervals [189]:
				xmin = 98.3859
				xmax = 98.736
				text = ""
			intervals [190]:
				xmin = 98.736
				xmax = 99.106
				text = "catholic"
			intervals [191]:
				xmin = 99.106
				xmax = 99.506
				text = "nuns"
			intervals [192]:
				xmin = 99.506
				xmax = 99.656
				text = "at"
			intervals [193]:
				xmin = 99.656
				xmax = 100.086
				text = "dominican"
			intervals [194]:
				xmin = 100.086
				xmax = 100.296
				text = "house"
			intervals [195]:
				xmin = 100.296
				xmax = 100.376
				text = "of"
			intervals [196]:
				xmin = 100.376
				xmax = 100.966
				text = "studies"
			intervals [197]:
				xmin = 100.966
				xmax = 102.4793
				text = ""
			intervals [198]:
				xmin = 102.4793
				xmax = 102.8893
				text = "uh"
			intervals [199]:
				xmin = 102.8893
				xmax = 102.9693
				text = ""
			intervals [200]:
				xmin = 102.9693
				xmax = 103.1893
				text = "as"
			intervals [201]:
				xmin = 103.1893
				xmax = 103.2193
				text = ""
			intervals [202]:
				xmin = 103.2193
				xmax = 103.2493
				text = "a"
			intervals [203]:
				xmin = 103.2493
				xmax = 103.3793
				text = "k"
			intervals [204]:
				xmin = 103.3793
				xmax = 103.4993
				text = "as"
			intervals [205]:
				xmin = 103.4993
				xmax = 103.7093
				text = "a"
			intervals [206]:
				xmin = 103.7093
				xmax = 103.8493
				text = ""
			intervals [207]:
				xmin = 103.8493
				xmax = 104.3693
				text = "utility"
			intervals [208]:
				xmin = 104.3693
				xmax = 104.6893
				text = "worker"
			intervals [209]:
				xmin = 104.6893
				xmax = 104.7793
				text = ""
			intervals [210]:
				xmin = 104.7793
				xmax = 104.9193
				text = "like"
			intervals [211]:
				xmin = 104.9193
				xmax = 105.2793
				text = "kitchen"
			intervals [212]:
				xmin = 105.2793
				xmax = 105.3093
				text = ""
			intervals [213]:
				xmin = 105.3093
				xmax = 105.6493
				text = "kitchen"
			intervals [214]:
				xmin = 105.6493
				xmax = 105.9793
				text = "aid"
			intervals [215]:
				xmin = 105.9793
				xmax = 112.7033
				text = ""
			intervals [216]:
				xmin = 112.7033
				xmax = 112.7633
				text = "my"
			intervals [217]:
				xmin = 112.7633
				xmax = 113.0833
				text = "dad"
			intervals [218]:
				xmin = 113.0833
				xmax = 113.2433
				text = "was"
			intervals [219]:
				xmin = 113.2433
				xmax = 113.3233
				text = "a"
			intervals [220]:
				xmin = 113.3233
				xmax = 113.3533
				text = ""
			intervals [221]:
				xmin = 113.3533
				xmax = 113.5833
				text = "truck"
			intervals [222]:
				xmin = 113.5833
				xmax = 113.6133
				text = ""
			intervals [223]:
				xmin = 113.6133
				xmax = 113.9133
				text = "driver"
			intervals [224]:
				xmin = 113.9133
				xmax = 113.9933
				text = "and"
			intervals [225]:
				xmin = 113.9933
				xmax = 114.5733
				text = "landscaper"
			intervals [226]:
				xmin = 114.5733
				xmax = 114.9433
				text = "for"
			intervals [227]:
				xmin = 114.9433
				xmax = 115.0833
				text = "um"
			intervals [228]:
				xmin = 115.0833
				xmax = 115.4423
				text = ""
			intervals [229]:
				xmin = 115.4423
				xmax = 115.8023
				text = "national"
			intervals [230]:
				xmin = 115.8023
				xmax = 116.3623
				text = "arboretum"
			intervals [231]:
				xmin = 116.3623
				xmax = 121.0664
				text = ""
			intervals [232]:
				xmin = 121.0664
				xmax = 121.2764
				text = "also"
			intervals [233]:
				xmin = 121.2764
				xmax = 121.3364
				text = "a"
			intervals [234]:
				xmin = 121.3364
				xmax = 121.6364
				text = "taxi"
			intervals [235]:
				xmin = 121.6364
				xmax = 121.6664
				text = ""
			intervals [236]:
				xmin = 121.6664
				xmax = 121.8564
				text = "driver"
			intervals [237]:
				xmin = 121.8564
				xmax = 126.062
				text = ""
			intervals [238]:
				xmin = 126.062
				xmax = 126.322
				text = "<unk>"
			intervals [239]:
				xmin = 126.322
				xmax = 137.0022
				text = ""
			intervals [240]:
				xmin = 137.0022
				xmax = 137.2022
				text = "alright"
			intervals [241]:
				xmin = 137.2022
				xmax = 137.4144
				text = ""
			intervals [242]:
				xmin = 137.4144
				xmax = 137.5144
				text = "g-"
			intervals [243]:
				xmin = 137.5144
				xmax = 137.7844
				text = "uh"
			intervals [244]:
				xmin = 137.7844
				xmax = 138.1244
				text = "growing"
			intervals [245]:
				xmin = 138.1244
				xmax = 138.3244
				text = "up"
			intervals [246]:
				xmin = 138.3244
				xmax = 138.3744
				text = ""
			intervals [247]:
				xmin = 138.3744
				xmax = 138.5644
				text = "uh"
			intervals [248]:
				xmin = 138.5644
				xmax = 139.1044
				text = "basically"
			intervals [249]:
				xmin = 139.1044
				xmax = 139.2644
				text = "we"
			intervals [250]:
				xmin = 139.2644
				xmax = 139.3944
				text = "grew"
			intervals [251]:
				xmin = 139.3944
				xmax = 139.5544
				text = "up"
			intervals [252]:
				xmin = 139.5544
				xmax = 139.6944
				text = "in"
			intervals [253]:
				xmin = 139.6944
				xmax = 140.0644
				text = "uh"
			intervals [254]:
				xmin = 140.0644
				xmax = 141.2097
				text = ""
			intervals [255]:
				xmin = 141.2097
				xmax = 141.6597
				text = "bloomingdale"
			intervals [256]:
				xmin = 141.6597
				xmax = 141.7197
				text = "ar-"
			intervals [257]:
				xmin = 141.7197
				xmax = 142.2297
				text = "area"
			intervals [258]:
				xmin = 142.2297
				xmax = 142.2897
				text = "of"
			intervals [259]:
				xmin = 142.2897
				xmax = 142.6197
				text = "washington"
			intervals [260]:
				xmin = 142.6197
				xmax = 142.9397
				text = "dc"
			intervals [261]:
				xmin = 142.9397
				xmax = 143.0397
				text = "in"
			intervals [262]:
				xmin = 143.0397
				xmax = 143.7497
				text = "northwest"
			intervals [263]:
				xmin = 143.7497
				xmax = 144.0097
				text = "uh"
			intervals [264]:
				xmin = 144.0097
				xmax = 144.2697
				text = "not"
			intervals [265]:
				xmin = 144.2697
				xmax = 144.4997
				text = "far"
			intervals [266]:
				xmin = 144.4997
				xmax = 144.7797
				text = "behind"
			intervals [267]:
				xmin = 144.7797
				xmax = 145.4697
				text = "university"
			intervals [268]:
				xmin = 145.4697
				xmax = 146.0435
				text = ""
			intervals [269]:
				xmin = 146.0435
				xmax = 146.2635
				text = "uh"
			intervals [270]:
				xmin = 146.2635
				xmax = 146.3635
				text = "i"
			intervals [271]:
				xmin = 146.3635
				xmax = 146.7235
				text = "had"
			intervals [272]:
				xmin = 146.7235
				xmax = 147.2435
				text = "um"
			intervals [273]:
				xmin = 147.2435
				xmax = 148.4146
				text = ""
			intervals [274]:
				xmin = 148.4146
				xmax = 148.6446
				text = "had"
			intervals [275]:
				xmin = 148.6446
				xmax = 148.6746
				text = ""
			intervals [276]:
				xmin = 148.6746
				xmax = 149.1146
				text = "three"
			intervals [277]:
				xmin = 149.1146
				xmax = 149.7646
				text = "sisters"
			intervals [278]:
				xmin = 149.7646
				xmax = 150.3946
				text = "and"
			intervals [279]:
				xmin = 150.3946
				xmax = 150.4346
				text = ""
			intervals [280]:
				xmin = 150.4346
				xmax = 150.8346
				text = "four"
			intervals [281]:
				xmin = 150.8346
				xmax = 151.3146
				text = "brothers"
			intervals [282]:
				xmin = 151.3146
				xmax = 151.4846
				text = "and"
			intervals [283]:
				xmin = 151.4846
				xmax = 151.6146
				text = "one"
			intervals [284]:
				xmin = 151.6146
				xmax = 151.8946
				text = "half"
			intervals [285]:
				xmin = 151.8946
				xmax = 152.1746
				text = "brother"
			intervals [286]:
				xmin = 152.1746
				xmax = 152.7842
				text = ""
			intervals [287]:
				xmin = 152.7842
				xmax = 152.9342
				text = "who"
			intervals [288]:
				xmin = 152.9342
				xmax = 153.1342
				text = "didn't"
			intervals [289]:
				xmin = 153.1342
				xmax = 153.2742
				text = "live"
			intervals [290]:
				xmin = 153.2742
				xmax = 153.4242
				text = "with"
			intervals [291]:
				xmin = 153.4242
				xmax = 153.5542
				text = "us"
			intervals [292]:
				xmin = 153.5542
				xmax = 153.6442
				text = "he"
			intervals [293]:
				xmin = 153.6442
				xmax = 153.8042
				text = "lived"
			intervals [294]:
				xmin = 153.8042
				xmax = 153.8842
				text = "in"
			intervals [295]:
				xmin = 153.8842
				xmax = 154.1842
				text = "richmond"
			intervals [296]:
				xmin = 154.1842
				xmax = 154.5842
				text = "virginia"
			intervals [297]:
				xmin = 154.5842
				xmax = 154.6742
				text = ""
			intervals [298]:
				xmin = 154.6742
				xmax = 154.9242
				text = "pretty"
			intervals [299]:
				xmin = 154.9242
				xmax = 155.2242
				text = "much"
			intervals [300]:
				xmin = 155.2242
				xmax = 155.2542
				text = ""
			intervals [301]:
				xmin = 155.2542
				xmax = 155.7042
				text = "uh"
			intervals [302]:
				xmin = 155.7042
				xmax = 156.6757
				text = ""
			intervals [303]:
				xmin = 156.6757
				xmax = 156.7957
				text = "my"
			intervals [304]:
				xmin = 156.7957
				xmax = 157.0857
				text = "mom"
			intervals [305]:
				xmin = 157.0857
				xmax = 157.1757
				text = "and"
			intervals [306]:
				xmin = 157.1757
				xmax = 157.6357
				text = "dad"
			intervals [307]:
				xmin = 157.6357
				xmax = 157.7157
				text = ""
			intervals [308]:
				xmin = 157.7157
				xmax = 158.1457
				text = "um"
			intervals [309]:
				xmin = 158.1457
				xmax = 158.3463
				text = ""
			intervals [310]:
				xmin = 158.3463
				xmax = 158.5163
				text = "they"
			intervals [311]:
				xmin = 158.5163
				xmax = 158.5963
				text = "were"
			intervals [312]:
				xmin = 158.5963
				xmax = 158.6863
				text = "in"
			intervals [313]:
				xmin = 158.6863
				xmax = 158.7963
				text = "the"
			intervals [314]:
				xmin = 158.7963
				xmax = 159.3263
				text = "home"
			intervals [315]:
				xmin = 159.3263
				xmax = 159.5468
				text = ""
			intervals [316]:
				xmin = 159.5468
				xmax = 160.0368
				text = "and"
			intervals [317]:
				xmin = 160.0368
				xmax = 160.8114
				text = ""
			intervals [318]:
				xmin = 160.8114
				xmax = 161.1114
				text = "we"
			intervals [319]:
				xmin = 161.1114
				xmax = 161.3814
				text = "um"
			intervals [320]:
				xmin = 161.3814
				xmax = 162.3098
				text = ""
			intervals [321]:
				xmin = 162.3098
				xmax = 162.5298
				text = "pretty"
			intervals [322]:
				xmin = 162.5298
				xmax = 162.7498
				text = "much"
			intervals [323]:
				xmin = 162.7498
				xmax = 162.8398
				text = ""
			intervals [324]:
				xmin = 162.8398
				xmax = 163.2498
				text = "born"
			intervals [325]:
				xmin = 163.2498
				xmax = 163.5398
				text = "our"
			intervals [326]:
				xmin = 163.5398
				xmax = 163.5698
				text = ""
			intervals [327]:
				xmin = 163.5698
				xmax = 163.9298
				text = "ages"
			intervals [328]:
				xmin = 163.9298
				xmax = 164.6398
				text = "range"
			intervals [329]:
				xmin = 164.6398
				xmax = 165.1169
				text = ""
			intervals [330]:
				xmin = 165.1169
				xmax = 165.3469
				text = "uh"
			intervals [331]:
				xmin = 165.3469
				xmax = 165.6269
				text = "in"
			intervals [332]:
				xmin = 165.6269
				xmax = 165.6869
				text = ""
			intervals [333]:
				xmin = 165.6869
				xmax = 165.8669
				text = "in"
			intervals [334]:
				xmin = 165.8669
				xmax = 166.2369
				text = "years"
			intervals [335]:
				xmin = 166.2369
				xmax = 166.2669
				text = ""
			intervals [336]:
				xmin = 166.2669
				xmax = 166.5169
				text = "from"
			intervals [337]:
				xmin = 166.5169
				xmax = 167.2869
				text = "nineteen"
			intervals [338]:
				xmin = 167.2869
				xmax = 167.6016
				text = ""
			intervals [339]:
				xmin = 167.6016
				xmax = 167.9516
				text = "forty"
			intervals [340]:
				xmin = 167.9516
				xmax = 168.3116
				text = "seven"
			intervals [341]:
				xmin = 168.3116
				xmax = 168.4816
				text = "my"
			intervals [342]:
				xmin = 168.4816
				xmax = 168.7816
				text = "oldest"
			intervals [343]:
				xmin = 168.7816
				xmax = 169.0116
				text = "brother"
			intervals [344]:
				xmin = 169.0116
				xmax = 169.2216
				text = "being"
			intervals [345]:
				xmin = 169.2216
				xmax = 169.5216
				text = "born"
			intervals [346]:
				xmin = 169.5216
				xmax = 169.5516
				text = ""
			intervals [347]:
				xmin = 169.5516
				xmax = 169.7916
				text = "to"
			intervals [348]:
				xmin = 169.7916
				xmax = 170.2268
				text = ""
			intervals [349]:
				xmin = 170.2268
				xmax = 170.5868
				text = "nineteen"
			intervals [350]:
				xmin = 170.5868
				xmax = 170.8368
				text = "fifty"
			intervals [351]:
				xmin = 170.8368
				xmax = 170.9568
				text = "eight"
			intervals [352]:
				xmin = 170.9568
				xmax = 171.0868
				text = "my"
			intervals [353]:
				xmin = 171.0868
				xmax = 171.3768
				text = "baby"
			intervals [354]:
				xmin = 171.3768
				xmax = 171.5868
				text = "brother"
			intervals [355]:
				xmin = 171.5868
				xmax = 171.7968
				text = "being"
			intervals [356]:
				xmin = 171.7968
				xmax = 171.8268
				text = ""
			intervals [357]:
				xmin = 171.8268
				xmax = 172.1568
				text = "born"
			intervals [358]:
				xmin = 172.1568
				xmax = 172.2068
				text = ""
			intervals [359]:
				xmin = 172.2068
				xmax = 172.4168
				text = "so"
			intervals [360]:
				xmin = 172.4168
				xmax = 172.4468
				text = ""
			intervals [361]:
				xmin = 172.4468
				xmax = 172.5768
				text = "like"
			intervals [362]:
				xmin = 172.5768
				xmax = 172.6568
				text = "i"
			intervals [363]:
				xmin = 172.6568
				xmax = 172.8668
				text = "say"
			intervals [364]:
				xmin = 172.8668
				xmax = 172.9668
				text = "it"
			intervals [365]:
				xmin = 172.9668
				xmax = 173.0468
				text = "s"
			intervals [366]:
				xmin = 173.0468
				xmax = 173.0768
				text = ""
			intervals [367]:
				xmin = 173.0768
				xmax = 173.1968
				text = "f"
			intervals [368]:
				xmin = 173.1968
				xmax = 173.5661
				text = ""
			intervals [369]:
				xmin = 173.5661
				xmax = 173.8061
				text = "four"
			intervals [370]:
				xmin = 173.8061
				xmax = 174.0961
				text = "boys"
			intervals [371]:
				xmin = 174.0961
				xmax = 174.2961
				text = "three"
			intervals [372]:
				xmin = 174.2961
				xmax = 174.6461
				text = "girls"
			intervals [373]:
				xmin = 174.6461
				xmax = 174.8988
				text = ""
			intervals [374]:
				xmin = 174.8988
				xmax = 175.5088
				text = "primarily"
			intervals [375]:
				xmin = 175.5088
				xmax = 176.1891
				text = ""
			intervals [376]:
				xmin = 176.1891
				xmax = 176.7791
				text = "um"
			intervals [377]:
				xmin = 176.7791
				xmax = 177.6036
				text = ""
			intervals [378]:
				xmin = 177.6036
				xmax = 177.8236
				text = "pretty"
			intervals [379]:
				xmin = 177.8236
				xmax = 177.9736
				text = "much"
			intervals [380]:
				xmin = 177.9736
				xmax = 178.1336
				text = "had"
			intervals [381]:
				xmin = 178.1336
				xmax = 178.3536
				text = "like"
			intervals [382]:
				xmin = 178.3536
				xmax = 178.4036
				text = "a"
			intervals [383]:
				xmin = 178.4036
				xmax = 178.4736
				text = ""
			intervals [384]:
				xmin = 178.4736
				xmax = 178.8136
				text = "close"
			intervals [385]:
				xmin = 178.8136
				xmax = 178.9536
				text = "knit"
			intervals [386]:
				xmin = 178.9536
				xmax = 179.6236
				text = "family"
			intervals [387]:
				xmin = 179.6236
				xmax = 180.1545
				text = ""
			intervals [388]:
				xmin = 180.1545
				xmax = 180.5045
				text = "uh"
			intervals [389]:
				xmin = 180.5045
				xmax = 181.2045
				text = "we"
			intervals [390]:
				xmin = 181.2045
				xmax = 181.5451
				text = ""
			intervals [391]:
				xmin = 181.5451
				xmax = 181.7251
				text = "as"
			intervals [392]:
				xmin = 181.7251
				xmax = 181.9451
				text = "brothers"
			intervals [393]:
				xmin = 181.9451
				xmax = 182.0151
				text = "and"
			intervals [394]:
				xmin = 182.0151
				xmax = 182.3251
				text = "sisters"
			intervals [395]:
				xmin = 182.3251
				xmax = 182.4451
				text = "we"
			intervals [396]:
				xmin = 182.4451
				xmax = 182.6551
				text = "had"
			intervals [397]:
				xmin = 182.6551
				xmax = 182.9051
				text = "our"
			intervals [398]:
				xmin = 182.9051
				xmax = 183.2857
				text = ""
			intervals [399]:
				xmin = 183.2857
				xmax = 183.8557
				text = "differences"
			intervals [400]:
				xmin = 183.8557
				xmax = 183.9757
				text = "we"
			intervals [401]:
				xmin = 183.9757
				xmax = 184.1457
				text = "had"
			intervals [402]:
				xmin = 184.1457
				xmax = 184.2757
				text = "our"
			intervals [403]:
				xmin = 184.2757
				xmax = 185.1957
				text = "squabbles"
			intervals [404]:
				xmin = 185.1957
				xmax = 185.7328
				text = ""
			intervals [405]:
				xmin = 185.7328
				xmax = 186.2428
				text = "um"
			intervals [406]:
				xmin = 186.2428
				xmax = 186.7108
				text = ""
			intervals [407]:
				xmin = 186.7108
				xmax = 186.8308
				text = "we"
			intervals [408]:
				xmin = 186.8308
				xmax = 187.0308
				text = "had"
			intervals [409]:
				xmin = 187.0308
				xmax = 187.2008
				text = "our"
			intervals [410]:
				xmin = 187.2008
				xmax = 187.2608
				text = ""
			intervals [411]:
				xmin = 187.2608
				xmax = 187.7608
				text = "distances"
			intervals [412]:
				xmin = 187.7608
				xmax = 188.2008
				text = "between"
			intervals [413]:
				xmin = 188.2008
				xmax = 188.3808
				text = "each"
			intervals [414]:
				xmin = 188.3808
				xmax = 188.5808
				text = "other"
			intervals [415]:
				xmin = 188.5808
				xmax = 188.7208
				text = "and"
			intervals [416]:
				xmin = 188.7208
				xmax = 188.8208
				text = "then"
			intervals [417]:
				xmin = 188.8208
				xmax = 188.9508
				text = "we"
			intervals [418]:
				xmin = 188.9508
				xmax = 189.1308
				text = "had"
			intervals [419]:
				xmin = 189.1308
				xmax = 189.2308
				text = "our"
			intervals [420]:
				xmin = 189.2308
				xmax = 189.7508
				text = "closeness"
			intervals [421]:
				xmin = 189.7508
				xmax = 190.1908
				text = "amongst"
			intervals [422]:
				xmin = 190.1908
				xmax = 190.5882
				text = ""
			intervals [423]:
				xmin = 190.5882
				xmax = 191.2982
				text = "s"
			intervals [424]:
				xmin = 191.2982
				xmax = 191.3282
				text = ""
			intervals [425]:
				xmin = 191.3282
				xmax = 191.4782
				text = "you"
			intervals [426]:
				xmin = 191.4782
				xmax = 191.7082
				text = "know"
			intervals [427]:
				xmin = 191.7082
				xmax = 192.3182
				text = "certain"
			intervals [428]:
				xmin = 192.3182
				xmax = 192.3882
				text = ""
			intervals [429]:
				xmin = 192.3882
				xmax = 192.6782
				text = "uh"
			intervals [430]:
				xmin = 192.6782
				xmax = 193.4855
				text = ""
			intervals [431]:
				xmin = 193.4855
				xmax = 194.1255
				text = "pairs"
			intervals [432]:
				xmin = 194.1255
				xmax = 194.3959
				text = ""
			intervals [433]:
				xmin = 194.3959
				xmax = 194.7759
				text = "amongst"
			intervals [434]:
				xmin = 194.7759
				xmax = 194.9359
				text = "us"
			intervals [435]:
				xmin = 194.9359
				xmax = 195.0459
				text = "you"
			intervals [436]:
				xmin = 195.0459
				xmax = 195.3059
				text = "know"
			intervals [437]:
				xmin = 195.3059
				xmax = 195.5459
				text = "um"
			intervals [438]:
				xmin = 195.5459
				xmax = 195.8844
				text = ""
			intervals [439]:
				xmin = 195.8844
				xmax = 196.0644
				text = "my"
			intervals [440]:
				xmin = 196.0644
				xmax = 196.3444
				text = "baby"
			intervals [441]:
				xmin = 196.3444
				xmax = 196.7044
				text = "sister"
			intervals [442]:
				xmin = 196.7044
				xmax = 196.7944
				text = "and"
			intervals [443]:
				xmin = 196.7944
				xmax = 196.9844
				text = "i"
			intervals [444]:
				xmin = 196.9844
				xmax = 197.1444
				text = "we"
			intervals [445]:
				xmin = 197.1444
				xmax = 197.2344
				text = "were"
			intervals [446]:
				xmin = 197.2344
				xmax = 197.4344
				text = "real"
			intervals [447]:
				xmin = 197.4344
				xmax = 197.9944
				text = "close"
			intervals [448]:
				xmin = 197.9944
				xmax = 198.5531
				text = ""
			intervals [449]:
				xmin = 198.5531
				xmax = 198.9131
				text = "um"
			intervals [450]:
				xmin = 198.9131
				xmax = 198.9431
				text = ""
			intervals [451]:
				xmin = 198.9431
				xmax = 199.4031
				text = "my"
			intervals [452]:
				xmin = 199.4031
				xmax = 199.8231
				text = "um"
			intervals [453]:
				xmin = 199.8231
				xmax = 200.496
				text = ""
			intervals [454]:
				xmin = 200.496
				xmax = 200.646
				text = "my"
			intervals [455]:
				xmin = 200.646
				xmax = 200.9963
				text = ""
			intervals [456]:
				xmin = 200.9963
				xmax = 201.4163
				text = "older"
			intervals [457]:
				xmin = 201.4163
				xmax = 201.5663
				text = "s"
			intervals [458]:
				xmin = 201.5663
				xmax = 201.5963
				text = ""
			intervals [459]:
				xmin = 201.5963
				xmax = 201.7263
				text = "one"
			intervals [460]:
				xmin = 201.7263
				xmax = 201.7863
				text = "of"
			intervals [461]:
				xmin = 201.7863
				xmax = 201.8963
				text = "my"
			intervals [462]:
				xmin = 201.8963
				xmax = 202.1563
				text = "older"
			intervals [463]:
				xmin = 202.1563
				xmax = 202.4863
				text = "sisters"
			intervals [464]:
				xmin = 202.4863
				xmax = 202.5963
				text = "my"
			intervals [465]:
				xmin = 202.5963
				xmax = 203.0363
				text = "middle"
			intervals [466]:
				xmin = 203.0363
				xmax = 203.2073
				text = ""
			intervals [467]:
				xmin = 203.2073
				xmax = 203.2573
				text = "uh"
			intervals [468]:
				xmin = 203.2573
				xmax = 203.5673
				text = "older"
			intervals [469]:
				xmin = 203.5673
				xmax = 203.8873
				text = "sister"
			intervals [470]:
				xmin = 203.8873
				xmax = 204.0673
				text = "and"
			intervals [471]:
				xmin = 204.0673
				xmax = 204.4073
				text = "my"
			intervals [472]:
				xmin = 204.4073
				xmax = 204.9076
				text = ""
			intervals [473]:
				xmin = 204.9076
				xmax = 205.3176
				text = "brother"
			intervals [474]:
				xmin = 205.3176
				xmax = 205.4376
				text = "that"
			intervals [475]:
				xmin = 205.4376
				xmax = 205.6176
				text = "was"
			intervals [476]:
				xmin = 205.6176
				xmax = 205.7976
				text = "uh"
			intervals [477]:
				xmin = 205.7976
				xmax = 206.1542
				text = ""
			intervals [478]:
				xmin = 206.1542
				xmax = 206.4042
				text = "one"
			intervals [479]:
				xmin = 206.4042
				xmax = 206.4442
				text = ""
			intervals [480]:
				xmin = 206.4442
				xmax = 206.5742
				text = "that"
			intervals [481]:
				xmin = 206.5742
				xmax = 206.6642
				text = "was"
			intervals [482]:
				xmin = 206.6642
				xmax = 206.7242
				text = ""
			intervals [483]:
				xmin = 206.7242
				xmax = 206.8842
				text = "two"
			intervals [484]:
				xmin = 206.8842
				xmax = 207.0742
				text = "years"
			intervals [485]:
				xmin = 207.0742
				xmax = 207.3142
				text = "older"
			intervals [486]:
				xmin = 207.3142
				xmax = 207.4842
				text = "than"
			intervals [487]:
				xmin = 207.4842
				xmax = 207.6342
				text = "i"
			intervals [488]:
				xmin = 207.6342
				xmax = 207.9642
				text = "was"
			intervals [489]:
				xmin = 207.9642
				xmax = 208.1042
				text = "they"
			intervals [490]:
				xmin = 208.1042
				xmax = 208.2242
				text = "were"
			intervals [491]:
				xmin = 208.2242
				xmax = 208.5042
				text = "really"
			intervals [492]:
				xmin = 208.5042
				xmax = 208.9742
				text = "close"
			intervals [493]:
				xmin = 208.9742
				xmax = 209.5013
				text = ""
			intervals [494]:
				xmin = 209.5013
				xmax = 209.8313
				text = "and"
			intervals [495]:
				xmin = 209.8313
				xmax = 210.2013
				text = "uh"
			intervals [496]:
				xmin = 210.2013
				xmax = 210.4217
				text = ""
			intervals [497]:
				xmin = 210.4217
				xmax = 210.5217
				text = "my"
			intervals [498]:
				xmin = 210.5217
				xmax = 210.6117
				text = ""
			intervals [499]:
				xmin = 210.6117
				xmax = 210.9517
				text = "oldest"
			intervals [500]:
				xmin = 210.9517
				xmax = 211.0917
				text = "two"
			intervals [501]:
				xmin = 211.0917
				xmax = 211.4617
				text = "brothers"
			intervals [502]:
				xmin = 211.4617
				xmax = 211.6617
				text = "they"
			intervals [503]:
				xmin = 211.6617
				xmax = 211.9517
				text = "weren't"
			intervals [504]:
				xmin = 211.9517
				xmax = 211.9817
				text = ""
			intervals [505]:
				xmin = 211.9817
				xmax = 212.2617
				text = "really"
			intervals [506]:
				xmin = 212.2617
				xmax = 212.7217
				text = "close"
			intervals [507]:
				xmin = 212.7217
				xmax = 212.8517
				text = "but"
			intervals [508]:
				xmin = 212.8517
				xmax = 212.9617
				text = "they"
			intervals [509]:
				xmin = 212.9617
				xmax = 213.2217
				text = "did"
			intervals [510]:
				xmin = 213.2217
				xmax = 213.4317
				text = "things"
			intervals [511]:
				xmin = 213.4317
				xmax = 213.9017
				text = "together"
			intervals [512]:
				xmin = 213.9017
				xmax = 214.6297
				text = ""
			intervals [513]:
				xmin = 214.6297
				xmax = 215.0397
				text = "and"
			intervals [514]:
				xmin = 215.0397
				xmax = 215.5897
				text = "um"
			intervals [515]:
				xmin = 215.5897
				xmax = 216.268
				text = ""
			intervals [516]:
				xmin = 216.268
				xmax = 216.418
				text = "they"
			intervals [517]:
				xmin = 216.418
				xmax = 216.568
				text = "weren't"
			intervals [518]:
				xmin = 216.568
				xmax = 216.718
				text = "really"
			intervals [519]:
				xmin = 216.718
				xmax = 216.898
				text = "close"
			intervals [520]:
				xmin = 216.898
				xmax = 216.958
				text = "they"
			intervals [521]:
				xmin = 216.958
				xmax = 217.108
				text = "kind"
			intervals [522]:
				xmin = 217.108
				xmax = 217.168
				text = "of"
			intervals [523]:
				xmin = 217.168
				xmax = 217.288
				text = "like"
			intervals [524]:
				xmin = 217.288
				xmax = 217.478
				text = "went"
			intervals [525]:
				xmin = 217.478
				xmax = 217.568
				text = "their"
			intervals [526]:
				xmin = 217.568
				xmax = 217.838
				text = "own"
			intervals [527]:
				xmin = 217.838
				xmax = 218.2709
				text = ""
			intervals [528]:
				xmin = 218.2709
				xmax = 219.0109
				text = "ways"
			intervals [529]:
				xmin = 219.0109
				xmax = 219.5072
				text = ""
			intervals [530]:
				xmin = 219.5072
				xmax = 219.8072
				text = "so"
			intervals [531]:
				xmin = 219.8072
				xmax = 220.1372
				text = "like"
			intervals [532]:
				xmin = 220.1372
				xmax = 220.2472
				text = "and"
			intervals [533]:
				xmin = 220.2472
				xmax = 220.4672
				text = "then"
			intervals [534]:
				xmin = 220.4672
				xmax = 220.6472
				text = "my"
			intervals [535]:
				xmin = 220.6472
				xmax = 221.0672
				text = "baby"
			intervals [536]:
				xmin = 221.0672
				xmax = 221.3672
				text = "brother"
			intervals [537]:
				xmin = 221.3672
				xmax = 221.5572
				text = "he"
			intervals [538]:
				xmin = 221.5572
				xmax = 221.7272
				text = "was"
			intervals [539]:
				xmin = 221.7272
				xmax = 221.9572
				text = "kind"
			intervals [540]:
				xmin = 221.9572
				xmax = 222.0272
				text = "of"
			intervals [541]:
				xmin = 222.0272
				xmax = 222.0872
				text = ""
			intervals [542]:
				xmin = 222.0872
				xmax = 222.1772
				text = "like"
			intervals [543]:
				xmin = 222.1772
				xmax = 222.2172
				text = ""
			intervals [544]:
				xmin = 222.2172
				xmax = 222.7572
				text = "independent"
			intervals [545]:
				xmin = 222.7572
				xmax = 222.9872
				text = "because"
			intervals [546]:
				xmin = 222.9872
				xmax = 223.0972
				text = "he"
			intervals [547]:
				xmin = 223.0972
				xmax = 223.1872
				text = "was"
			intervals [548]:
				xmin = 223.1872
				xmax = 223.2472
				text = "the"
			intervals [549]:
				xmin = 223.2472
				xmax = 223.5572
				text = "baby"
			intervals [550]:
				xmin = 223.5572
				xmax = 223.7972
				text = "boy"
			intervals [551]:
				xmin = 223.7972
				xmax = 224.0472
				text = "so"
			intervals [552]:
				xmin = 224.0472
				xmax = 224.4771
				text = ""
			intervals [553]:
				xmin = 224.4771
				xmax = 224.6071
				text = "he"
			intervals [554]:
				xmin = 224.6071
				xmax = 224.7371
				text = "was"
			intervals [555]:
				xmin = 224.7371
				xmax = 224.8971
				text = "kind"
			intervals [556]:
				xmin = 224.8971
				xmax = 224.9571
				text = "of"
			intervals [557]:
				xmin = 224.9571
				xmax = 225.0971
				text = "like"
			intervals [558]:
				xmin = 225.0971
				xmax = 225.6371
				text = "sheltered"
			intervals [559]:
				xmin = 225.6371
				xmax = 225.6771
				text = "a"
			intervals [560]:
				xmin = 225.6771
				xmax = 225.9371
				text = "little"
			intervals [561]:
				xmin = 225.9371
				xmax = 226.1271
				text = "bit"
			intervals [562]:
				xmin = 226.1271
				xmax = 226.2371
				text = ""
			intervals [563]:
				xmin = 226.2371
				xmax = 226.6971
				text = "and"
			intervals [564]:
				xmin = 226.6971
				xmax = 226.9571
				text = "um"
			intervals [565]:
				xmin = 226.9571
				xmax = 228.5505
				text = ""
			intervals [566]:
				xmin = 228.5505
				xmax = 228.7305
				text = "so"
			intervals [567]:
				xmin = 228.7305
				xmax = 228.8105
				text = "my"
			intervals [568]:
				xmin = 228.8105
				xmax = 229.0505
				text = "mom"
			intervals [569]:
				xmin = 229.0505
				xmax = 229.1105
				text = "and"
			intervals [570]:
				xmin = 229.1105
				xmax = 229.3305
				text = "dad"
			intervals [571]:
				xmin = 229.3305
				xmax = 229.6305
				text = "raised"
			intervals [572]:
				xmin = 229.6305
				xmax = 229.8205
				text = "us"
			intervals [573]:
				xmin = 229.8205
				xmax = 229.8905
				text = "you"
			intervals [574]:
				xmin = 229.8905
				xmax = 230.0705
				text = "know"
			intervals [575]:
				xmin = 230.0705
				xmax = 230.1505
				text = "and"
			intervals [576]:
				xmin = 230.1505
				xmax = 230.2705
				text = "they"
			intervals [577]:
				xmin = 230.2705
				xmax = 230.4905
				text = "worked"
			intervals [578]:
				xmin = 230.4905
				xmax = 230.8805
				text = "hard"
			intervals [579]:
				xmin = 230.8805
				xmax = 231.1105
				text = "they"
			intervals [580]:
				xmin = 231.1105
				xmax = 231.1605
				text = "uh"
			intervals [581]:
				xmin = 231.1605
				xmax = 231.4005
				text = "pretty"
			intervals [582]:
				xmin = 231.4005
				xmax = 231.6905
				text = "much"
			intervals [583]:
				xmin = 231.6905
				xmax = 231.826
				text = ""
			intervals [584]:
				xmin = 231.826
				xmax = 231.956
				text = "took"
			intervals [585]:
				xmin = 231.956
				xmax = 232.126
				text = "care"
			intervals [586]:
				xmin = 232.126
				xmax = 232.186
				text = "of"
			intervals [587]:
				xmin = 232.186
				xmax = 232.256
				text = "us"
			intervals [588]:
				xmin = 232.256
				xmax = 232.336
				text = "the"
			intervals [589]:
				xmin = 232.336
				xmax = 232.516
				text = "best"
			intervals [590]:
				xmin = 232.516
				xmax = 232.626
				text = "they"
			intervals [591]:
				xmin = 232.626
				xmax = 233.076
				text = "could"
			intervals [592]:
				xmin = 233.076
				xmax = 233.1979
				text = ""
			intervals [593]:
				xmin = 233.1979
				xmax = 233.4879
				text = "but"
			intervals [594]:
				xmin = 233.4879
				xmax = 233.5379
				text = ""
			intervals [595]:
				xmin = 233.5379
				xmax = 233.8379
				text = "we"
			intervals [596]:
				xmin = 233.8379
				xmax = 234.3079
				text = "um"
			intervals [597]:
				xmin = 234.3079
				xmax = 235.053
				text = ""
			intervals [598]:
				xmin = 235.053
				xmax = 235.403
				text = "we"
			intervals [599]:
				xmin = 235.403
				xmax = 235.853
				text = "were"
			intervals [600]:
				xmin = 235.853
				xmax = 235.9775
				text = ""
			intervals [601]:
				xmin = 235.9775
				xmax = 236.1275
				text = "we"
			intervals [602]:
				xmin = 236.1275
				xmax = 236.4775
				text = "weren't"
			intervals [603]:
				xmin = 236.4775
				xmax = 236.5457
				text = ""
			intervals [604]:
				xmin = 236.5457
				xmax = 236.8457
				text = "well"
			intervals [605]:
				xmin = 236.8457
				xmax = 237.0957
				text = "off"
			intervals [606]:
				xmin = 237.0957
				xmax = 237.1657
				text = "we"
			intervals [607]:
				xmin = 237.1657
				xmax = 237.1957
				text = ""
			intervals [608]:
				xmin = 237.1957
				xmax = 237.4057
				text = "weren't"
			intervals [609]:
				xmin = 237.4057
				xmax = 237.6762
				text = ""
			intervals [610]:
				xmin = 237.6762
				xmax = 237.7762
				text = "we"
			intervals [611]:
				xmin = 237.7762
				xmax = 238.0362
				text = "weren't"
			intervals [612]:
				xmin = 238.0362
				xmax = 238.0662
				text = ""
			intervals [613]:
				xmin = 238.0662
				xmax = 238.2362
				text = "like"
			intervals [614]:
				xmin = 238.2362
				xmax = 238.2662
				text = ""
			intervals [615]:
				xmin = 238.2662
				xmax = 238.6062
				text = "uh"
			intervals [616]:
				xmin = 238.6062
				xmax = 239.0247
				text = ""
			intervals [617]:
				xmin = 239.0247
				xmax = 239.2947
				text = "well"
			intervals [618]:
				xmin = 239.2947
				xmax = 239.4047
				text = "to"
			intervals [619]:
				xmin = 239.4047
				xmax = 239.7147
				text = "do"
			intervals [620]:
				xmin = 239.7147
				xmax = 240.1732
				text = ""
			intervals [621]:
				xmin = 240.1732
				xmax = 240.2532
				text = "my"
			intervals [622]:
				xmin = 240.2532
				xmax = 240.5932
				text = "father"
			intervals [623]:
				xmin = 240.5932
				xmax = 240.6832
				text = "was"
			intervals [624]:
				xmin = 240.6832
				xmax = 240.7132
				text = "a"
			intervals [625]:
				xmin = 240.7132
				xmax = 240.9832
				text = "hard"
			intervals [626]:
				xmin = 240.9832
				xmax = 241.2632
				text = "worker"
			intervals [627]:
				xmin = 241.2632
				xmax = 241.5532
				text = "we"
			intervals [628]:
				xmin = 241.5532
				xmax = 241.8432
				text = "uh"
			intervals [629]:
				xmin = 241.8432
				xmax = 242.364
				text = ""
			intervals [630]:
				xmin = 242.364
				xmax = 243.094
				text = "sometimes"
			intervals [631]:
				xmin = 243.094
				xmax = 243.344
				text = "uh"
			intervals [632]:
				xmin = 243.344
				xmax = 243.404
				text = ""
			intervals [633]:
				xmin = 243.404
				xmax = 243.614
				text = "didn't"
			intervals [634]:
				xmin = 243.614
				xmax = 244.054
				text = "have"
			intervals [635]:
				xmin = 244.054
				xmax = 244.5365
				text = ""
			intervals [636]:
				xmin = 244.5365
				xmax = 244.9665
				text = "uh"
			intervals [637]:
				xmin = 244.9665
				xmax = 245.621
				text = ""
			intervals [638]:
				xmin = 245.621
				xmax = 245.741
				text = "an"
			intervals [639]:
				xmin = 245.741
				xmax = 246.131
				text = "abundance"
			intervals [640]:
				xmin = 246.131
				xmax = 246.201
				text = "of"
			intervals [641]:
				xmin = 246.201
				xmax = 246.591
				text = "food"
			intervals [642]:
				xmin = 246.591
				xmax = 246.691
				text = "where"
			intervals [643]:
				xmin = 246.691
				xmax = 246.861
				text = "we"
			intervals [644]:
				xmin = 246.861
				xmax = 247.041
				text = "had"
			intervals [645]:
				xmin = 247.041
				xmax = 247.291
				text = "enough"
			intervals [646]:
				xmin = 247.291
				xmax = 247.351
				text = "to"
			intervals [647]:
				xmin = 247.351
				xmax = 247.561
				text = "eat"
			intervals [648]:
				xmin = 247.561
				xmax = 247.9021
				text = ""
			intervals [649]:
				xmin = 247.9021
				xmax = 248.3321
				text = "uh"
			intervals [650]:
				xmin = 248.3321
				xmax = 248.5801
				text = ""
			intervals [651]:
				xmin = 248.5801
				xmax = 249.2101
				text = "sometimes"
			intervals [652]:
				xmin = 249.2101
				xmax = 249.3001
				text = "my"
			intervals [653]:
				xmin = 249.3001
				xmax = 249.5501
				text = "mother"
			intervals [654]:
				xmin = 249.5501
				xmax = 249.6901
				text = "would"
			intervals [655]:
				xmin = 249.6901
				xmax = 249.9001
				text = "like"
			intervals [656]:
				xmin = 249.9001
				xmax = 250.2901
				text = "struggle"
			intervals [657]:
				xmin = 250.2901
				xmax = 250.4101
				text = "to"
			intervals [658]:
				xmin = 250.4101
				xmax = 250.917
				text = ""
			intervals [659]:
				xmin = 250.917
				xmax = 251.007
				text = "we"
			intervals [660]:
				xmin = 251.007
				xmax = 251.177
				text = "didn't"
			intervals [661]:
				xmin = 251.177
				xmax = 251.347
				text = "have"
			intervals [662]:
				xmin = 251.347
				xmax = 251.717
				text = "cereal"
			intervals [663]:
				xmin = 251.717
				xmax = 251.877
				text = "she"
			intervals [664]:
				xmin = 251.877
				xmax = 251.997
				text = "would"
			intervals [665]:
				xmin = 251.997
				xmax = 252.187
				text = "like"
			intervals [666]:
				xmin = 252.187
				xmax = 252.417
				text = "make"
			intervals [667]:
				xmin = 252.417
				xmax = 252.607
				text = "us"
			intervals [668]:
				xmin = 252.607
				xmax = 252.977
				text = "uh"
			intervals [669]:
				xmin = 252.977
				xmax = 253.3961
				text = ""
			intervals [670]:
				xmin = 253.3961
				xmax = 253.5161
				text = "what"
			intervals [671]:
				xmin = 253.5161
				xmax = 253.6161
				text = "we"
			intervals [672]:
				xmin = 253.6161
				xmax = 253.9261
				text = "call"
			intervals [673]:
				xmin = 253.9261
				xmax = 254.1861
				text = "like"
			intervals [674]:
				xmin = 254.1861
				xmax = 254.4961
				text = "um"
			intervals [675]:
				xmin = 254.4961
				xmax = 255.3746
				text = ""
			intervals [676]:
				xmin = 255.3746
				xmax = 255.8946
				text = "saltine"
			intervals [677]:
				xmin = 255.8946
				xmax = 256.7046
				text = "crackers"
			intervals [678]:
				xmin = 256.7046
				xmax = 256.7346
				text = ""
			intervals [679]:
				xmin = 256.7346
				xmax = 256.9546
				text = "little"
			intervals [680]:
				xmin = 256.9546
				xmax = 257.3446
				text = "sugar"
			intervals [681]:
				xmin = 257.3446
				xmax = 257.4446
				text = "and"
			intervals [682]:
				xmin = 257.4446
				xmax = 257.4946
				text = "a"
			intervals [683]:
				xmin = 257.4946
				xmax = 257.7246
				text = "little"
			intervals [684]:
				xmin = 257.7246
				xmax = 258.0646
				text = "water"
			intervals [685]:
				xmin = 258.0646
				xmax = 258.1346
				text = ""
			intervals [686]:
				xmin = 258.1346
				xmax = 258.2646
				text = "that"
			intervals [687]:
				xmin = 258.2646
				xmax = 258.3846
				text = "would"
			intervals [688]:
				xmin = 258.3846
				xmax = 258.5146
				text = "be"
			intervals [689]:
				xmin = 258.5146
				xmax = 258.6446
				text = "our"
			intervals [690]:
				xmin = 258.6446
				xmax = 259.0646
				text = "cereal"
			intervals [691]:
				xmin = 259.0646
				xmax = 259.1601
				text = ""
			intervals [692]:
				xmin = 259.1601
				xmax = 259.3201
				text = "you"
			intervals [693]:
				xmin = 259.3201
				xmax = 259.5301
				text = "know"
			intervals [694]:
				xmin = 259.5301
				xmax = 259.5601
				text = ""
			intervals [695]:
				xmin = 259.5601
				xmax = 259.9001
				text = "uh"
			intervals [696]:
				xmin = 259.9001
				xmax = 260.3201
				text = "either"
			intervals [697]:
				xmin = 260.3201
				xmax = 260.7568
				text = ""
			intervals [698]:
				xmin = 260.7568
				xmax = 260.9068
				text = "we"
			intervals [699]:
				xmin = 260.9068
				xmax = 261.0168
				text = "would"
			intervals [700]:
				xmin = 261.0168
				xmax = 261.1968
				text = "get"
			intervals [701]:
				xmin = 261.1968
				xmax = 261.5968
				text = "government"
			intervals [702]:
				xmin = 261.5968
				xmax = 261.7068
				text = ""
			intervals [703]:
				xmin = 261.7068
				xmax = 262.2768
				text = "rations"
			intervals [704]:
				xmin = 262.2768
				xmax = 262.4268
				text = "like"
			intervals [705]:
				xmin = 262.4268
				xmax = 262.5868
				text = ""
			intervals [706]:
				xmin = 262.5868
				xmax = 262.6868
				text = "what"
			intervals [707]:
				xmin = 262.6868
				xmax = 262.7468
				text = "they"
			intervals [708]:
				xmin = 262.7468
				xmax = 262.9668
				text = "call"
			intervals [709]:
				xmin = 262.9668
				xmax = 263.3468
				text = "govment-"
			intervals [710]:
				xmin = 263.3468
				xmax = 263.4068
				text = ""
			intervals [711]:
				xmin = 263.4068
				xmax = 263.6868
				text = "gov"
			intervals [712]:
				xmin = 263.6868
				xmax = 263.7868
				text = ""
			intervals [713]:
				xmin = 263.7868
				xmax = 264.1968
				text = "govment"
			intervals [714]:
				xmin = 264.1968
				xmax = 264.2368
				text = ""
			intervals [715]:
				xmin = 264.2368
				xmax = 264.6568
				text = "cheese"
			intervals [716]:
				xmin = 264.6568
				xmax = 264.8468
				text = "not"
			intervals [717]:
				xmin = 264.8468
				xmax = 264.8768
				text = ""
			intervals [718]:
				xmin = 264.8768
				xmax = 265.3268
				text = "government"
			intervals [719]:
				xmin = 265.3268
				xmax = 265.3668
				text = ""
			intervals [720]:
				xmin = 265.3668
				xmax = 265.5468
				text = "go"
			intervals [721]:
				xmin = 265.5468
				xmax = 265.5968
				text = ""
			intervals [722]:
				xmin = 265.5968
				xmax = 265.9868
				text = "govment"
			intervals [723]:
				xmin = 265.9868
				xmax = 266.511
				text = ""
			intervals [724]:
				xmin = 266.511
				xmax = 266.841
				text = "govment"
			intervals [725]:
				xmin = 266.841
				xmax = 267.551
				text = "cheese"
			intervals [726]:
				xmin = 267.551
				xmax = 267.6736
				text = ""
			intervals [727]:
				xmin = 267.6736
				xmax = 267.9336
				text = "um"
			intervals [728]:
				xmin = 267.9336
				xmax = 269.1778
				text = ""
			intervals [729]:
				xmin = 269.1778
				xmax = 269.4678
				text = "and"
			intervals [730]:
				xmin = 269.4678
				xmax = 269.5278
				text = ""
			intervals [731]:
				xmin = 269.5278
				xmax = 269.8578
				text = "pork"
			intervals [732]:
				xmin = 269.8578
				xmax = 269.9378
				text = "in"
			intervals [733]:
				xmin = 269.9378
				xmax = 270.0178
				text = "the"
			intervals [734]:
				xmin = 270.0178
				xmax = 270.9978
				text = "cans"
			intervals [735]:
				xmin = 270.9978
				xmax = 271.5429
				text = ""
			intervals [736]:
				xmin = 271.5429
				xmax = 271.7429
				text = "um"
			intervals [737]:
				xmin = 271.7429
				xmax = 271.9529
				text = ""
			intervals [738]:
				xmin = 271.9529
				xmax = 272.2229
				text = "she"
			intervals [739]:
				xmin = 272.2229
				xmax = 272.3529
				text = "would"
			intervals [740]:
				xmin = 272.3529
				xmax = 272.5029
				text = "get"
			intervals [741]:
				xmin = 272.5029
				xmax = 272.6829
				text = "uh"
			intervals [742]:
				xmin = 272.6829
				xmax = 272.8029
				text = ""
			intervals [743]:
				xmin = 272.8029
				xmax = 273.2229
				text = "powdered"
			intervals [744]:
				xmin = 273.2229
				xmax = 273.7029
				text = "milk"
			intervals [745]:
				xmin = 273.7029
				xmax = 274.3537
				text = ""
			intervals [746]:
				xmin = 274.3537
				xmax = 274.6137
				text = "uh"
			intervals [747]:
				xmin = 274.6137
				xmax = 274.6537
				text = ""
			intervals [748]:
				xmin = 274.6537
				xmax = 275.0237
				text = "powder"
			intervals [749]:
				xmin = 275.0237
				xmax = 275.6337
				text = "eggs"
			intervals [750]:
				xmin = 275.6337
				xmax = 275.8837
				text = "those"
			intervals [751]:
				xmin = 275.8837
				xmax = 276.0037
				text = "type"
			intervals [752]:
				xmin = 276.0037
				xmax = 276.0637
				text = "of"
			intervals [753]:
				xmin = 276.0637
				xmax = 276.1637
				text = ""
			intervals [754]:
				xmin = 276.1637
				xmax = 276.4437
				text = "things"
			intervals [755]:
				xmin = 276.4437
				xmax = 276.4737
				text = ""
			intervals [756]:
				xmin = 276.4737
				xmax = 276.6737
				text = "just"
			intervals [757]:
				xmin = 276.6737
				xmax = 276.8037
				text = "to"
			intervals [758]:
				xmin = 276.8037
				xmax = 277.3537
				text = "supplement"
			intervals [759]:
				xmin = 277.3537
				xmax = 277.7633
				text = ""
			intervals [760]:
				xmin = 277.7633
				xmax = 278.2333
				text = "food"
			intervals [761]:
				xmin = 278.2333
				xmax = 278.8616
				text = ""
			intervals [762]:
				xmin = 278.8616
				xmax = 279.1816
				text = "and"
			intervals [763]:
				xmin = 279.1816
				xmax = 279.2916
				text = "we"
			intervals [764]:
				xmin = 279.2916
				xmax = 279.4816
				text = "did"
			intervals [765]:
				xmin = 279.4816
				xmax = 279.6216
				text = "that"
			intervals [766]:
				xmin = 279.6216
				xmax = 279.6516
				text = ""
			intervals [767]:
				xmin = 279.6516
				xmax = 279.7816
				text = "f"
			intervals [768]:
				xmin = 279.7816
				xmax = 279.8416
				text = ""
			intervals [769]:
				xmin = 279.8416
				xmax = 280.0416
				text = "for"
			intervals [770]:
				xmin = 280.0416
				xmax = 280.0716
				text = "a"
			intervals [771]:
				xmin = 280.0716
				xmax = 280.2816
				text = "little"
			intervals [772]:
				xmin = 280.2816
				xmax = 280.5316
				text = "bit"
			intervals [773]:
				xmin = 280.5316
				xmax = 280.9583
				text = ""
			intervals [774]:
				xmin = 280.9583
				xmax = 281.1883
				text = "but"
			intervals [775]:
				xmin = 281.1883
				xmax = 281.3183
				text = "my"
			intervals [776]:
				xmin = 281.3183
				xmax = 281.6183
				text = "father"
			intervals [777]:
				xmin = 281.6183
				xmax = 281.8283
				text = "pretty"
			intervals [778]:
				xmin = 281.8283
				xmax = 282.0483
				text = "much"
			intervals [779]:
				xmin = 282.0483
				xmax = 282.2383
				text = "was"
			intervals [780]:
				xmin = 282.2383
				xmax = 282.3383
				text = "a"
			intervals [781]:
				xmin = 282.3383
				xmax = 282.4783
				text = "good"
			intervals [782]:
				xmin = 282.4783
				xmax = 282.9383
				text = "provider"
			intervals [783]:
				xmin = 282.9383
				xmax = 283.1083
				text = "took"
			intervals [784]:
				xmin = 283.1083
				xmax = 283.2983
				text = "care"
			intervals [785]:
				xmin = 283.2983
				xmax = 283.3583
				text = "of"
			intervals [786]:
				xmin = 283.3583
				xmax = 283.5783
				text = "us"
			intervals [787]:
				xmin = 283.5783
				xmax = 284.0013
				text = ""
			intervals [788]:
				xmin = 284.0013
				xmax = 284.1913
				text = "made"
			intervals [789]:
				xmin = 284.1913
				xmax = 284.4113
				text = "sure"
			intervals [790]:
				xmin = 284.4113
				xmax = 284.5713
				text = "we"
			intervals [791]:
				xmin = 284.5713
				xmax = 284.8013
				text = "had"
			intervals [792]:
				xmin = 284.8013
				xmax = 285.0138
				text = ""
			intervals [793]:
				xmin = 285.0138
				xmax = 285.1238
				text = "you"
			intervals [794]:
				xmin = 285.1238
				xmax = 285.2338
				text = "know"
			intervals [795]:
				xmin = 285.2338
				xmax = 285.5338
				text = "food"
			intervals [796]:
				xmin = 285.5338
				xmax = 285.6338
				text = "in"
			intervals [797]:
				xmin = 285.6338
				xmax = 285.7138
				text = "the"
			intervals [798]:
				xmin = 285.7138
				xmax = 286.0238
				text = "house"
			intervals [799]:
				xmin = 286.0238
				xmax = 286.1038
				text = "to"
			intervals [800]:
				xmin = 286.1038
				xmax = 286.1638
				text = ""
			intervals [801]:
				xmin = 286.1638
				xmax = 286.4138
				text = "eat"
			intervals [802]:
				xmin = 286.4138
				xmax = 287.1387
				text = ""
			intervals [803]:
				xmin = 287.1387
				xmax = 287.4787
				text = "clothes"
			intervals [804]:
				xmin = 287.4787
				xmax = 287.5487
				text = "on"
			intervals [805]:
				xmin = 287.5487
				xmax = 287.7187
				text = "our"
			intervals [806]:
				xmin = 287.7187
				xmax = 287.9987
				text = "back"
			intervals [807]:
				xmin = 287.9987
				xmax = 288.1912
				text = ""
			intervals [808]:
				xmin = 288.1912
				xmax = 288.3912
				text = "we"
			intervals [809]:
				xmin = 288.3912
				xmax = 288.6412
				text = "pretty"
			intervals [810]:
				xmin = 288.6412
				xmax = 289.0612
				text = "much"
			intervals [811]:
				xmin = 289.0612
				xmax = 289.6755
				text = ""
			intervals [812]:
				xmin = 289.6755
				xmax = 289.8655
				text = "would"
			intervals [813]:
				xmin = 289.8655
				xmax = 290.0455
				text = "get"
			intervals [814]:
				xmin = 290.0455
				xmax = 290.0755
				text = ""
			intervals [815]:
				xmin = 290.0755
				xmax = 290.3855
				text = "uh"
			intervals [816]:
				xmin = 290.3855
				xmax = 290.4255
				text = ""
			intervals [817]:
				xmin = 290.4255
				xmax = 290.6055
				text = "our"
			intervals [818]:
				xmin = 290.6055
				xmax = 290.9155
				text = "school"
			intervals [819]:
				xmin = 290.9155
				xmax = 291.2955
				text = "clothes"
			intervals [820]:
				xmin = 291.2955
				xmax = 291.5655
				text = "every"
			intervals [821]:
				xmin = 291.5655
				xmax = 292.0255
				text = "summer"
			intervals [822]:
				xmin = 292.0255
				xmax = 292.1755
				text = ""
			intervals [823]:
				xmin = 292.1755
				xmax = 292.6055
				text = "around"
			intervals [824]:
				xmin = 292.6055
				xmax = 292.8255
				text = "about"
			intervals [825]:
				xmin = 292.8255
				xmax = 292.8555
				text = ""
			intervals [826]:
				xmin = 292.8555
				xmax = 293.4855
				text = "august"
			intervals [827]:
				xmin = 293.4855
				xmax = 294.0394
				text = ""
			intervals [828]:
				xmin = 294.0394
				xmax = 294.3794
				text = "school"
			intervals [829]:
				xmin = 294.3794
				xmax = 294.4794
				text = "you"
			intervals [830]:
				xmin = 294.4794
				xmax = 294.5694
				text = "know"
			intervals [831]:
				xmin = 294.5694
				xmax = 294.9694
				text = "enough"
			intervals [832]:
				xmin = 294.9694
				xmax = 295.0277
				text = ""
			intervals [833]:
				xmin = 295.0277
				xmax = 295.1577
				text = "you"
			intervals [834]:
				xmin = 295.1577
				xmax = 295.3277
				text = "know"
			intervals [835]:
				xmin = 295.3277
				xmax = 295.5877
				text = "maybe"
			intervals [836]:
				xmin = 295.5877
				xmax = 295.7177
				text = "like"
			intervals [837]:
				xmin = 295.7177
				xmax = 295.7477
				text = "a"
			intervals [838]:
				xmin = 295.7477
				xmax = 295.7977
				text = ""
			intervals [839]:
				xmin = 295.7977
				xmax = 295.9877
				text = "pair"
			intervals [840]:
				xmin = 295.9877
				xmax = 296.0477
				text = "of"
			intervals [841]:
				xmin = 296.0477
				xmax = 296.5277
				text = "shoes"
			intervals [842]:
				xmin = 296.5277
				xmax = 296.7377
				text = "couple"
			intervals [843]:
				xmin = 296.7377
				xmax = 296.9077
				text = "pair"
			intervals [844]:
				xmin = 296.9077
				xmax = 296.9677
				text = "of"
			intervals [845]:
				xmin = 296.9677
				xmax = 297.2977
				text = "pants"
			intervals [846]:
				xmin = 297.2977
				xmax = 297.5177
				text = "couple"
			intervals [847]:
				xmin = 297.5177
				xmax = 297.5777
				text = "of"
			intervals [848]:
				xmin = 297.5777
				xmax = 297.9477
				text = "shirts"
			intervals [849]:
				xmin = 297.9477
				xmax = 298.3087
				text = ""
			intervals [850]:
				xmin = 298.3087
				xmax = 298.5087
				text = "just"
			intervals [851]:
				xmin = 298.5087
				xmax = 298.5987
				text = "to"
			intervals [852]:
				xmin = 298.5987
				xmax = 298.6987
				text = "you"
			intervals [853]:
				xmin = 298.6987
				xmax = 298.7987
				text = "know"
			intervals [854]:
				xmin = 298.7987
				xmax = 298.9887
				text = "go"
			intervals [855]:
				xmin = 298.9887
				xmax = 299.0587
				text = "to"
			intervals [856]:
				xmin = 299.0587
				xmax = 299.3387
				text = "school"
			intervals [857]:
				xmin = 299.3387
				xmax = 299.4287
				text = "we"
			intervals [858]:
				xmin = 299.4287
				xmax = 299.6087
				text = "have"
			intervals [859]:
				xmin = 299.6087
				xmax = 299.9287
				text = "some"
			intervals [860]:
				xmin = 299.9287
				xmax = 300.1987
				text = "fresh"
			intervals [861]:
				xmin = 300.1987
				xmax = 300.4087
				text = "clothes"
			intervals [862]:
				xmin = 300.4087
				xmax = 300.4687
				text = "to"
			intervals [863]:
				xmin = 300.4687
				xmax = 300.5487
				text = "go"
			intervals [864]:
				xmin = 300.5487
				xmax = 300.6987
				text = "back"
			intervals [865]:
				xmin = 300.6987
				xmax = 300.7587
				text = "to"
			intervals [866]:
				xmin = 300.7587
				xmax = 301.0587
				text = "school"
			intervals [867]:
				xmin = 301.0587
				xmax = 301.1987
				text = "with"
			intervals [868]:
				xmin = 301.1987
				xmax = 301.8544
				text = ""
			intervals [869]:
				xmin = 301.8544
				xmax = 302.1744
				text = "uh"
			intervals [870]:
				xmin = 302.1744
				xmax = 302.3782
				text = ""
			intervals [871]:
				xmin = 302.3782
				xmax = 302.4382
				text = "it"
			intervals [872]:
				xmin = 302.4382
				xmax = 302.4682
				text = ""
			intervals [873]:
				xmin = 302.4682
				xmax = 302.5582
				text = "was"
			intervals [874]:
				xmin = 302.5582
				xmax = 302.6082
				text = "a"
			intervals [875]:
				xmin = 302.6082
				xmax = 302.8282
				text = "lot"
			intervals [876]:
				xmin = 302.8282
				xmax = 303.0182
				text = "of"
			intervals [877]:
				xmin = 303.0182
				xmax = 303.1382
				text = ""
			intervals [878]:
				xmin = 303.1382
				xmax = 303.2482
				text = "uh"
			intervals [879]:
				xmin = 303.2482
				xmax = 303.6782
				text = "mouths"
			intervals [880]:
				xmin = 303.6782
				xmax = 303.7782
				text = "to"
			intervals [881]:
				xmin = 303.7782
				xmax = 304.0982
				text = "feed"
			intervals [882]:
				xmin = 304.0982
				xmax = 304.2482
				text = "and"
			intervals [883]:
				xmin = 304.2482
				xmax = 304.2782
				text = "a"
			intervals [884]:
				xmin = 304.2782
				xmax = 304.4482
				text = "lot"
			intervals [885]:
				xmin = 304.4482
				xmax = 304.5082
				text = "of"
			intervals [886]:
				xmin = 304.5082
				xmax = 304.8782
				text = "clothes"
			intervals [887]:
				xmin = 304.8782
				xmax = 305.0482
				text = "to"
			intervals [888]:
				xmin = 305.0482
				xmax = 305.1082
				text = ""
			intervals [889]:
				xmin = 305.1082
				xmax = 305.2982
				text = "buy"
			intervals [890]:
				xmin = 305.2982
				xmax = 305.4382
				text = "for"
			intervals [891]:
				xmin = 305.4382
				xmax = 305.8782
				text = "kids"
			intervals [892]:
				xmin = 305.8782
				xmax = 305.9082
				text = ""
			intervals [893]:
				xmin = 305.9082
				xmax = 305.9382
				text = "uh"
			intervals [894]:
				xmin = 305.9382
				xmax = 305.9682
				text = ""
			intervals [895]:
				xmin = 305.9682
				xmax = 306.1282
				text = "eight"
			intervals [896]:
				xmin = 306.1282
				xmax = 306.1682
				text = ""
			intervals [897]:
				xmin = 306.1682
				xmax = 306.5482
				text = "kids"
			intervals [898]:
				xmin = 306.5482
				xmax = 306.7182
				text = "so"
			intervals [899]:
				xmin = 306.7182
				xmax = 307.5621
				text = ""
			intervals [900]:
				xmin = 307.5621
				xmax = 307.8621
				text = "uh"
			intervals [901]:
				xmin = 307.8621
				xmax = 307.9621
				text = ""
			intervals [902]:
				xmin = 307.9621
				xmax = 308.0721
				text = "they"
			intervals [903]:
				xmin = 308.0721
				xmax = 308.2421
				text = "did"
			intervals [904]:
				xmin = 308.2421
				xmax = 308.3121
				text = "the"
			intervals [905]:
				xmin = 308.3121
				xmax = 308.5121
				text = "best"
			intervals [906]:
				xmin = 308.5121
				xmax = 308.6021
				text = "they"
			intervals [907]:
				xmin = 308.6021
				xmax = 308.9821
				text = "could"
			intervals [908]:
				xmin = 308.9821
				xmax = 309.0121
				text = ""
			intervals [909]:
				xmin = 309.0121
				xmax = 309.2621
				text = "then"
			intervals [910]:
				xmin = 309.2621
				xmax = 309.7121
				text = "we"
			intervals [911]:
				xmin = 309.7121
				xmax = 310.7716
				text = ""
			intervals [912]:
				xmin = 310.7716
				xmax = 310.9916
				text = "grew"
			intervals [913]:
				xmin = 310.9916
				xmax = 311.1916
				text = "up"
			intervals [914]:
				xmin = 311.1916
				xmax = 311.5316
				text = "uh"
			intervals [915]:
				xmin = 311.5316
				xmax = 311.8416
				text = "f"
			intervals [916]:
				xmin = 311.8416
				xmax = 311.8997
				text = ""
			intervals [917]:
				xmin = 311.8997
				xmax = 312.2397
				text = "from"
			intervals [918]:
				xmin = 312.2397
				xmax = 312.5497
				text = "the"
			intervals [919]:
				xmin = 312.5497
				xmax = 313.0144
				text = ""
			intervals [920]:
				xmin = 313.0144
				xmax = 313.2844
				text = "during"
			intervals [921]:
				xmin = 313.2844
				xmax = 313.3744
				text = "the"
			intervals [922]:
				xmin = 313.3744
				xmax = 314.1444
				text = "fifties"
			intervals [923]:
				xmin = 314.1444
				xmax = 314.8012
				text = ""
			intervals [924]:
				xmin = 314.8012
				xmax = 315.2812
				text = "and"
			intervals [925]:
				xmin = 315.2812
				xmax = 315.3712
				text = ""
			intervals [926]:
				xmin = 315.3712
				xmax = 315.4812
				text = "and"
			intervals [927]:
				xmin = 315.4812
				xmax = 315.5912
				text = "the"
			intervals [928]:
				xmin = 315.5912
				xmax = 316.5812
				text = "sixties"
			intervals [929]:
				xmin = 316.5812
				xmax = 317.116
				text = ""
			intervals [930]:
				xmin = 317.116
				xmax = 317.996
				text = "relatively"
			intervals [931]:
				xmin = 317.996
				xmax = 318.8564
				text = ""
			intervals [932]:
				xmin = 318.8564
				xmax = 319.1464
				text = "great"
			intervals [933]:
				xmin = 319.1464
				xmax = 319.5864
				text = "life"
			intervals [934]:
				xmin = 319.5864
				xmax = 319.6164
				text = ""
			intervals [935]:
				xmin = 319.6164
				xmax = 319.7264
				text = "you"
			intervals [936]:
				xmin = 319.7264
				xmax = 320.3864
				text = "know"
			intervals [937]:
				xmin = 320.3864
				xmax = 320.8564
				text = "uh"
			intervals [938]:
				xmin = 320.8564
				xmax = 321.5256
				text = ""
			intervals [939]:
				xmin = 321.5256
				xmax = 321.6256
				text = "you"
			intervals [940]:
				xmin = 321.6256
				xmax = 321.7956
				text = "know"
			intervals [941]:
				xmin = 321.7956
				xmax = 322.1456
				text = "maybe"
			intervals [942]:
				xmin = 322.1456
				xmax = 322.2956
				text = "like"
			intervals [943]:
				xmin = 322.2956
				xmax = 322.3256
				text = ""
			intervals [944]:
				xmin = 322.3256
				xmax = 322.6756
				text = "watch"
			intervals [945]:
				xmin = 322.6756
				xmax = 323.6056
				text = "tv"
			intervals [946]:
				xmin = 323.6056
				xmax = 323.6556
				text = ""
			intervals [947]:
				xmin = 323.6556
				xmax = 323.8556
				text = "go"
			intervals [948]:
				xmin = 323.8556
				xmax = 323.9456
				text = "to"
			intervals [949]:
				xmin = 323.9456
				xmax = 324.7056
				text = "school"
			intervals [950]:
				xmin = 324.7056
				xmax = 325.2491
				text = ""
			intervals [951]:
				xmin = 325.2491
				xmax = 325.5691
				text = "have"
			intervals [952]:
				xmin = 325.5691
				xmax = 325.9791
				text = "fun"
			intervals [953]:
				xmin = 325.9791
				xmax = 326.1791
				text = "play"
			intervals [954]:
				xmin = 326.1791
				xmax = 326.2691
				text = "with"
			intervals [955]:
				xmin = 326.2691
				xmax = 326.4091
				text = "our"
			intervals [956]:
				xmin = 326.4091
				xmax = 327.3191
				text = "friends"
			intervals [957]:
				xmin = 327.3191
				xmax = 327.7538
				text = ""
			intervals [958]:
				xmin = 327.7538
				xmax = 327.8838
				text = "you"
			intervals [959]:
				xmin = 327.8838
				xmax = 328.2638
				text = "know"
			intervals [960]:
				xmin = 328.2638
				xmax = 328.3838
				text = ""
			intervals [961]:
				xmin = 328.3838
				xmax = 328.6138
				text = "pretty"
			intervals [962]:
				xmin = 328.6138
				xmax = 328.9438
				text = "much"
			intervals [963]:
				xmin = 328.9438
				xmax = 329.0438
				text = "uh"
			intervals [964]:
				xmin = 329.0438
				xmax = 329.4138
				text = "everything"
			intervals [965]:
				xmin = 329.4138
				xmax = 329.6138
				text = "was"
			intervals [966]:
				xmin = 329.6138
				xmax = 329.8838
				text = "really"
			intervals [967]:
				xmin = 329.8838
				xmax = 329.9338
				text = ""
			intervals [968]:
				xmin = 329.9338
				xmax = 330.1438
				text = "really"
			intervals [969]:
				xmin = 330.1438
				xmax = 330.4038
				text = "good"
			intervals [970]:
				xmin = 330.4038
				xmax = 330.4338
				text = ""
			intervals [971]:
				xmin = 330.4338
				xmax = 330.5438
				text = "you"
			intervals [972]:
				xmin = 330.5438
				xmax = 330.7438
				text = "know"
			intervals [973]:
				xmin = 330.7438
				xmax = 330.8138
				text = ""
			intervals [974]:
				xmin = 330.8138
				xmax = 331.1938
				text = "and"
			intervals [975]:
				xmin = 331.1938
				xmax = 331.4138
				text = "uh"
			intervals [976]:
				xmin = 331.4138
				xmax = 332.4355
				text = ""
			intervals [977]:
				xmin = 332.4355
				xmax = 332.8055
				text = "then"
			intervals [978]:
				xmin = 332.8055
				xmax = 332.8855
				text = "i"
			intervals [979]:
				xmin = 332.8855
				xmax = 333.2455
				text = "think"
			intervals [980]:
				xmin = 333.2455
				xmax = 333.5155
				text = "the"
			intervals [981]:
				xmin = 333.5155
				xmax = 333.6155
				text = ""
			intervals [982]:
				xmin = 333.6155
				xmax = 333.8455
				text = "things"
			intervals [983]:
				xmin = 333.8455
				xmax = 334.1655
				text = "started"
			intervals [984]:
				xmin = 334.1655
				xmax = 334.5955
				text = "changing"
			intervals [985]:
				xmin = 334.5955
				xmax = 334.8755
				text = "around"
			intervals [986]:
				xmin = 334.8755
				xmax = 335.0855
				text = "about"
			intervals [987]:
				xmin = 335.0855
				xmax = 335.7555
				text = "nineteen"
			intervals [988]:
				xmin = 335.7555
				xmax = 336.0155
				text = "s"
			intervals [989]:
				xmin = 336.0155
				xmax = 336.0455
				text = ""
			intervals [990]:
				xmin = 336.0455
				xmax = 336.3255
				text = "well"
			intervals [991]:
				xmin = 336.3255
				xmax = 337.1415
				text = ""
			intervals [992]:
				xmin = 337.1415
				xmax = 337.2415
				text = "can"
			intervals [993]:
				xmin = 337.2415
				xmax = 337.3215
				text = "i"
			intervals [994]:
				xmin = 337.3215
				xmax = 337.4715
				text = "go"
			intervals [995]:
				xmin = 337.4715
				xmax = 337.6615
				text = "back"
			intervals [996]:
				xmin = 337.6615
				xmax = 337.7015
				text = "a"
			intervals [997]:
				xmin = 337.7015
				xmax = 337.8915
				text = "little"
			intervals [998]:
				xmin = 337.8915
				xmax = 338.0815
				text = "bit"
			intervals [999]:
				xmin = 338.0815
				xmax = 338.1415
				text = ""
			intervals [1000]:
				xmin = 338.1415
				xmax = 338.3515
				text = "uh"
			intervals [1001]:
				xmin = 338.3515
				xmax = 339.1015
				text = "remember"
			intervals [1002]:
				xmin = 339.1015
				xmax = 339.5304
				text = ""
			intervals [1003]:
				xmin = 339.5304
				xmax = 339.9604
				text = "primarily"
			intervals [1004]:
				xmin = 339.9604
				xmax = 340.1204
				text = "for"
			intervals [1005]:
				xmin = 340.1204
				xmax = 340.1804
				text = ""
			intervals [1006]:
				xmin = 340.1804
				xmax = 340.3104
				text = "for"
			intervals [1007]:
				xmin = 340.3104
				xmax = 340.6004
				text = "my"
			intervals [1008]:
				xmin = 340.6004
				xmax = 340.7604
				text = "for"
			intervals [1009]:
				xmin = 340.7604
				xmax = 341.1004
				text = "me"
			intervals [1010]:
				xmin = 341.1004
				xmax = 341.517
				text = ""
			intervals [1011]:
				xmin = 341.517
				xmax = 341.647
				text = "i"
			intervals [1012]:
				xmin = 341.647
				xmax = 342.057
				text = "remember"
			intervals [1013]:
				xmin = 342.057
				xmax = 342.387
				text = "some"
			intervals [1014]:
				xmin = 342.387
				xmax = 342.687
				text = "major"
			intervals [1015]:
				xmin = 342.687
				xmax = 343.237
				text = "incidences"
			intervals [1016]:
				xmin = 343.237
				xmax = 343.647
				text = "happening"
			intervals [1017]:
				xmin = 343.647
				xmax = 343.737
				text = ""
			intervals [1018]:
				xmin = 343.737
				xmax = 343.987
				text = "in"
			intervals [1019]:
				xmin = 343.987
				xmax = 344.4221
				text = ""
			intervals [1020]:
				xmin = 344.4221
				xmax = 344.5221
				text = "the"
			intervals [1021]:
				xmin = 344.5221
				xmax = 345.0421
				text = "sixties"
			intervals [1022]:
				xmin = 345.0421
				xmax = 345.1221
				text = "and"
			intervals [1023]:
				xmin = 345.1221
				xmax = 345.2621
				text = "that"
			intervals [1024]:
				xmin = 345.2621
				xmax = 345.4821
				text = "was"
			intervals [1025]:
				xmin = 345.4821
				xmax = 345.7321
				text = "uh"
			intervals [1026]:
				xmin = 345.7321
				xmax = 346.4371
				text = ""
			intervals [1027]:
				xmin = 346.4371
				xmax = 346.8071
				text = "some"
			intervals [1028]:
				xmin = 346.8071
				xmax = 347.0471
				text = "stuff"
			intervals [1029]:
				xmin = 347.0471
				xmax = 347.2771
				text = "having"
			intervals [1030]:
				xmin = 347.2771
				xmax = 347.3471
				text = "to"
			intervals [1031]:
				xmin = 347.3471
				xmax = 347.4771
				text = "do"
			intervals [1032]:
				xmin = 347.4771
				xmax = 347.5671
				text = "with"
			intervals [1033]:
				xmin = 347.5671
				xmax = 347.6271
				text = "the"
			intervals [1034]:
				xmin = 347.6271
				xmax = 347.8671
				text = "civil"
			intervals [1035]:
				xmin = 347.8671
				xmax = 348.0971
				text = "rights"
			intervals [1036]:
				xmin = 348.0971
				xmax = 348.5271
				text = "movement"
			intervals [1037]:
				xmin = 348.5271
				xmax = 348.868
				text = ""
			intervals [1038]:
				xmin = 348.868
				xmax = 349.238
				text = "and"
			intervals [1039]:
				xmin = 349.238
				xmax = 349.658
				text = "also"
			intervals [1040]:
				xmin = 349.658
				xmax = 349.928
				text = "with"
			intervals [1041]:
				xmin = 349.928
				xmax = 350.188
				text = "uh"
			intervals [1042]:
				xmin = 350.188
				xmax = 350.9184
				text = ""
			intervals [1043]:
				xmin = 350.9184
				xmax = 351.0484
				text = "the"
			intervals [1044]:
				xmin = 351.0484
				xmax = 351.8084
				text = "assassinations"
			intervals [1045]:
				xmin = 351.8084
				xmax = 351.9484
				text = "of"
			intervals [1046]:
				xmin = 351.9484
				xmax = 351.9884
				text = ""
			intervals [1047]:
				xmin = 351.9884
				xmax = 352.2484
				text = "people"
			intervals [1048]:
				xmin = 352.2484
				xmax = 352.4484
				text = "like"
			intervals [1049]:
				xmin = 352.4484
				xmax = 352.8784
				text = "malcolm"
			intervals [1050]:
				xmin = 352.8784
				xmax = 353.1384
				text = "x"
			intervals [1051]:
				xmin = 353.1384
				xmax = 353.1984
				text = "and"
			intervals [1052]:
				xmin = 353.1984
				xmax = 353.4384
				text = "medgar"
			intervals [1053]:
				xmin = 353.4384
				xmax = 354.0184
				text = "evers"
			intervals [1054]:
				xmin = 354.0184
				xmax = 354.5741
				text = ""
			intervals [1055]:
				xmin = 354.5741
				xmax = 355.1241
				text = "um"
			intervals [1056]:
				xmin = 355.1241
				xmax = 355.7062
				text = ""
			intervals [1057]:
				xmin = 355.7062
				xmax = 355.8062
				text = "the"
			intervals [1058]:
				xmin = 355.8062
				xmax = 356.0562
				text = "murder"
			intervals [1059]:
				xmin = 356.0562
				xmax = 356.1362
				text = "of"
			intervals [1060]:
				xmin = 356.1362
				xmax = 356.3362
				text = "medgar"
			intervals [1061]:
				xmin = 356.3362
				xmax = 356.8462
				text = "evers"
			intervals [1062]:
				xmin = 356.8462
				xmax = 357.383
				text = ""
			intervals [1063]:
				xmin = 357.383
				xmax = 357.923
				text = "assassination"
			intervals [1064]:
				xmin = 357.923
				xmax = 357.983
				text = "of"
			intervals [1065]:
				xmin = 357.983
				xmax = 358.233
				text = "malcolm"
			intervals [1066]:
				xmin = 358.233
				xmax = 358.513
				text = "x"
			intervals [1067]:
				xmin = 358.513
				xmax = 358.683
				text = "and"
			intervals [1068]:
				xmin = 358.683
				xmax = 359.393
				text = "also"
			intervals [1069]:
				xmin = 359.393
				xmax = 359.563
				text = "uh"
			intervals [1070]:
				xmin = 359.563
				xmax = 360.3201
				text = ""
			intervals [1071]:
				xmin = 360.3201
				xmax = 360.5601
				text = "martin"
			intervals [1072]:
				xmin = 360.5601
				xmax = 360.6801
				text = "luther"
			intervals [1073]:
				xmin = 360.6801
				xmax = 360.9501
				text = "king"
			intervals [1074]:
				xmin = 360.9501
				xmax = 361.1501
				text = "and"
			intervals [1075]:
				xmin = 361.1501
				xmax = 361.4901
				text = "john"
			intervals [1076]:
				xmin = 361.4901
				xmax = 361.6501
				text = "and"
			intervals [1077]:
				xmin = 361.6501
				xmax = 361.6801
				text = ""
			intervals [1078]:
				xmin = 361.6801
				xmax = 361.9601
				text = "robert"
			intervals [1079]:
				xmin = 361.9601
				xmax = 362.0801
				text = "f"
			intervals [1080]:
				xmin = 362.0801
				xmax = 362.4201
				text = "kennedy"
			intervals [1081]:
				xmin = 362.4201
				xmax = 363.0414
				text = ""
			intervals [1082]:
				xmin = 363.0414
				xmax = 363.2714
				text = "uh"
			intervals [1083]:
				xmin = 363.2714
				xmax = 363.3114
				text = ""
			intervals [1084]:
				xmin = 363.3114
				xmax = 363.4314
				text = "and"
			intervals [1085]:
				xmin = 363.4314
				xmax = 363.7314
				text = "john"
			intervals [1086]:
				xmin = 363.7314
				xmax = 364.0714
				text = "kennedy"
			intervals [1087]:
				xmin = 364.0714
				xmax = 364.3914
				text = "also"
			intervals [1088]:
				xmin = 364.3914
				xmax = 364.4214
				text = ""
			intervals [1089]:
				xmin = 364.4214
				xmax = 364.6714
				text = "nineteen"
			intervals [1090]:
				xmin = 364.6714
				xmax = 364.9114
				text = "sixty"
			intervals [1091]:
				xmin = 364.9114
				xmax = 364.9414
				text = ""
			intervals [1092]:
				xmin = 364.9414
				xmax = 365.0714
				text = "three"
			intervals [1093]:
				xmin = 365.0714
				xmax = 365.2214
				text = "that"
			intervals [1094]:
				xmin = 365.2214
				xmax = 365.3114
				text = "was"
			intervals [1095]:
				xmin = 365.3114
				xmax = 365.3414
				text = "a"
			intervals [1096]:
				xmin = 365.3414
				xmax = 365.5614
				text = "major"
			intervals [1097]:
				xmin = 365.5614
				xmax = 365.6714
				text = "that"
			intervals [1098]:
				xmin = 365.6714
				xmax = 365.7714
				text = "was"
			intervals [1099]:
				xmin = 365.7714
				xmax = 365.8414
				text = "a"
			intervals [1100]:
				xmin = 365.8414
				xmax = 365.9914
				text = "big"
			intervals [1101]:
				xmin = 365.9914
				xmax = 366.0214
				text = ""
			intervals [1102]:
				xmin = 366.0214
				xmax = 366.3114
				text = "thing"
			intervals [1103]:
				xmin = 366.3114
				xmax = 366.3514
				text = ""
			intervals [1104]:
				xmin = 366.3514
				xmax = 366.4914
				text = "my"
			intervals [1105]:
				xmin = 366.4914
				xmax = 366.7814
				text = "mom"
			intervals [1106]:
				xmin = 366.7814
				xmax = 366.9314
				text = "really"
			intervals [1107]:
				xmin = 366.9314
				xmax = 367.0214
				text = "was"
			intervals [1108]:
				xmin = 367.0214
				xmax = 367.0514
				text = ""
			intervals [1109]:
				xmin = 367.0514
				xmax = 367.2714
				text = "hurt"
			intervals [1110]:
				xmin = 367.2714
				xmax = 370.4459
				text = ""
			intervals [1111]:
				xmin = 370.4459
				xmax = 370.8659
				text = "so"
			intervals [1112]:
				xmin = 370.8659
				xmax = 371.1259
				text = "um"
			intervals [1113]:
				xmin = 371.1259
				xmax = 371.2659
				text = ""
			intervals [1114]:
				xmin = 371.2659
				xmax = 371.5759
				text = "those"
			intervals [1115]:
				xmin = 371.5759
				xmax = 371.6159
				text = "are"
			intervals [1116]:
				xmin = 371.6159
				xmax = 371.8059
				text = "like"
			intervals [1117]:
				xmin = 371.8059
				xmax = 372.1759
				text = "turbulent"
			intervals [1118]:
				xmin = 372.1759
				xmax = 372.6059
				text = "times"
			intervals [1119]:
				xmin = 372.6059
				xmax = 372.7959
				text = "during"
			intervals [1120]:
				xmin = 372.7959
				xmax = 372.8759
				text = "the"
			intervals [1121]:
				xmin = 372.8759
				xmax = 373.1259
				text = "civil"
			intervals [1122]:
				xmin = 373.1259
				xmax = 373.3459
				text = "rights"
			intervals [1123]:
				xmin = 373.3459
				xmax = 373.6359
				text = "era"
			intervals [1124]:
				xmin = 373.6359
				xmax = 374.3952
				text = ""
			intervals [1125]:
				xmin = 374.3952
				xmax = 374.6352
				text = "and"
			intervals [1126]:
				xmin = 374.6352
				xmax = 374.7652
				text = "with"
			intervals [1127]:
				xmin = 374.7652
				xmax = 375.0252
				text = "martin"
			intervals [1128]:
				xmin = 375.0252
				xmax = 375.1552
				text = "luther"
			intervals [1129]:
				xmin = 375.1552
				xmax = 375.1852
				text = ""
			intervals [1130]:
				xmin = 375.1852
				xmax = 375.5752
				text = "king"
			intervals [1131]:
				xmin = 375.5752
				xmax = 375.6652
				text = "and"
			intervals [1132]:
				xmin = 375.6652
				xmax = 375.6952
				text = ""
			intervals [1133]:
				xmin = 375.6952
				xmax = 375.8152
				text = "the"
			intervals [1134]:
				xmin = 375.8152
				xmax = 376.0752
				text = "civil"
			intervals [1135]:
				xmin = 376.0752
				xmax = 376.3352
				text = "rights"
			intervals [1136]:
				xmin = 376.3352
				xmax = 376.3652
				text = ""
			intervals [1137]:
				xmin = 376.3652
				xmax = 376.8952
				text = "movement"
			intervals [1138]:
				xmin = 376.8952
				xmax = 376.9752
				text = ""
			intervals [1139]:
				xmin = 376.9752
				xmax = 377.2452
				text = "uh"
			intervals [1140]:
				xmin = 377.2452
				xmax = 377.7328
				text = ""
			intervals [1141]:
				xmin = 377.7328
				xmax = 377.9528
				text = "so"
			intervals [1142]:
				xmin = 377.9528
				xmax = 378.1228
				text = "we"
			intervals [1143]:
				xmin = 378.1228
				xmax = 378.4028
				text = "knew"
			intervals [1144]:
				xmin = 378.4028
				xmax = 378.6528
				text = "that"
			intervals [1145]:
				xmin = 378.6528
				xmax = 379.0928
				text = "although"
			intervals [1146]:
				xmin = 379.0928
				xmax = 379.5228
				text = "we"
			intervals [1147]:
				xmin = 379.5228
				xmax = 379.6374
				text = ""
			intervals [1148]:
				xmin = 379.6374
				xmax = 379.7674
				text = "we"
			intervals [1149]:
				xmin = 379.7674
				xmax = 379.8574
				text = "were"
			intervals [1150]:
				xmin = 379.8574
				xmax = 380.6274
				text = "survivors"
			intervals [1151]:
				xmin = 380.6274
				xmax = 380.7474
				text = "we"
			intervals [1152]:
				xmin = 380.7474
				xmax = 380.8574
				text = "were"
			intervals [1153]:
				xmin = 380.8574
				xmax = 381.2974
				text = "surviving"
			intervals [1154]:
				xmin = 381.2974
				xmax = 381.4174
				text = "as"
			intervals [1155]:
				xmin = 381.4174
				xmax = 381.4674
				text = "a"
			intervals [1156]:
				xmin = 381.4674
				xmax = 381.9074
				text = "family"
			intervals [1157]:
				xmin = 381.9074
				xmax = 382.3843
				text = ""
			intervals [1158]:
				xmin = 382.3843
				xmax = 382.5943
				text = "we"
			intervals [1159]:
				xmin = 382.5943
				xmax = 382.8643
				text = "still"
			intervals [1160]:
				xmin = 382.8643
				xmax = 383.1743
				text = "had"
			intervals [1161]:
				xmin = 383.1743
				xmax = 383.4943
				text = "uh"
			intervals [1162]:
				xmin = 383.4943
				xmax = 383.6968
				text = ""
			intervals [1163]:
				xmin = 383.6968
				xmax = 383.7868
				text = "a"
			intervals [1164]:
				xmin = 383.7868
				xmax = 384.0568
				text = "lot"
			intervals [1165]:
				xmin = 384.0568
				xmax = 384.4172
				text = ""
			intervals [1166]:
				xmin = 384.4172
				xmax = 384.5472
				text = "to"
			intervals [1167]:
				xmin = 384.5472
				xmax = 384.9472
				text = "struggle"
			intervals [1168]:
				xmin = 384.9472
				xmax = 385.2672
				text = "for"
			intervals [1169]:
				xmin = 385.2672
				xmax = 385.3272
				text = "in"
			intervals [1170]:
				xmin = 385.3272
				xmax = 385.5672
				text = "terms"
			intervals [1171]:
				xmin = 385.5672
				xmax = 385.6372
				text = "of"
			intervals [1172]:
				xmin = 385.6372
				xmax = 385.8772
				text = "like"
			intervals [1173]:
				xmin = 385.8772
				xmax = 386.0972
				text = "being"
			intervals [1174]:
				xmin = 386.0972
				xmax = 386.4672
				text = "black"
			intervals [1175]:
				xmin = 386.4672
				xmax = 387.2843
				text = ""
			intervals [1176]:
				xmin = 387.2843
				xmax = 387.3543
				text = "in"
			intervals [1177]:
				xmin = 387.3543
				xmax = 387.9343
				text = "america"
			intervals [1178]:
				xmin = 387.9343
				xmax = 387.9643
				text = ""
			intervals [1179]:
				xmin = 387.9643
				xmax = 388.2943
				text = "and"
			intervals [1180]:
				xmin = 388.2943
				xmax = 388.4743
				text = "being"
			intervals [1181]:
				xmin = 388.4743
				xmax = 388.7543
				text = "black"
			intervals [1182]:
				xmin = 388.7543
				xmax = 388.8143
				text = "in"
			intervals [1183]:
				xmin = 388.8143
				xmax = 389.2743
				text = "dc"
			intervals [1184]:
				xmin = 389.2743
				xmax = 389.3843
				text = "and"
			intervals [1185]:
				xmin = 389.3843
				xmax = 389.8643
				text = "also"
			intervals [1186]:
				xmin = 389.8643
				xmax = 390.3732
				text = ""
			intervals [1187]:
				xmin = 390.3732
				xmax = 390.7232
				text = "uh"
			intervals [1188]:
				xmin = 390.7232
				xmax = 390.863
				text = ""
			intervals [1189]:
				xmin = 390.863
				xmax = 391.183
				text = "being"
			intervals [1190]:
				xmin = 391.183
				xmax = 391.443
				text = "uh"
			intervals [1191]:
				xmin = 391.443
				xmax = 392.128
				text = ""
			intervals [1192]:
				xmin = 392.128
				xmax = 392.188
				text = "how"
			intervals [1193]:
				xmin = 392.188
				xmax = 392.248
				text = "do"
			intervals [1194]:
				xmin = 392.248
				xmax = 392.308
				text = "you"
			intervals [1195]:
				xmin = 392.308
				xmax = 392.458
				text = "say"
			intervals [1196]:
				xmin = 392.458
				xmax = 392.598
				text = "it"
			intervals [1197]:
				xmin = 392.598
				xmax = 393.0985
				text = ""
			intervals [1198]:
				xmin = 393.0985
				xmax = 393.2685
				text = "uh"
			intervals [1199]:
				xmin = 393.2685
				xmax = 393.2985
				text = ""
			intervals [1200]:
				xmin = 393.2985
				xmax = 393.6785
				text = "having"
			intervals [1201]:
				xmin = 393.6785
				xmax = 393.8985
				text = "to"
			intervals [1202]:
				xmin = 393.8985
				xmax = 393.9485
				text = ""
			intervals [1203]:
				xmin = 393.9485
				xmax = 394.1985
				text = "deal"
			intervals [1204]:
				xmin = 394.1985
				xmax = 394.4885
				text = "with"
			intervals [1205]:
				xmin = 394.4885
				xmax = 395.0432
				text = ""
			intervals [1206]:
				xmin = 395.0432
				xmax = 395.5332
				text = "struggles"
			intervals [1207]:
				xmin = 395.5332
				xmax = 395.6732
				text = "of"
			intervals [1208]:
				xmin = 395.6732
				xmax = 395.7332
				text = "m-"
			intervals [1209]:
				xmin = 395.7332
				xmax = 396.1132
				text = "uh"
			intervals [1210]:
				xmin = 396.1132
				xmax = 396.9798
				text = ""
			intervals [1211]:
				xmin = 396.9798
				xmax = 397.1198
				text = "you"
			intervals [1212]:
				xmin = 397.1198
				xmax = 397.2398
				text = "know"
			intervals [1213]:
				xmin = 397.2398
				xmax = 397.4898
				text = "work"
			intervals [1214]:
				xmin = 397.4898
				xmax = 397.6198
				text = ""
			intervals [1215]:
				xmin = 397.6198
				xmax = 397.7398
				text = "you"
			intervals [1216]:
				xmin = 397.7398
				xmax = 397.9198
				text = "know"
			intervals [1217]:
				xmin = 397.9198
				xmax = 397.9698
				text = ""
			intervals [1218]:
				xmin = 397.9698
				xmax = 398.2098
				text = "trying"
			intervals [1219]:
				xmin = 398.2098
				xmax = 398.2698
				text = "to"
			intervals [1220]:
				xmin = 398.2698
				xmax = 398.3698
				text = "get"
			intervals [1221]:
				xmin = 398.3698
				xmax = 398.3998
				text = ""
			intervals [1222]:
				xmin = 398.3998
				xmax = 399.0098
				text = "jobs"
			intervals [1223]:
				xmin = 399.0098
				xmax = 399.1098
				text = "and"
			intervals [1224]:
				xmin = 399.1098
				xmax = 399.549
				text = ""
			intervals [1225]:
				xmin = 399.549
				xmax = 399.689
				text = "you"
			intervals [1226]:
				xmin = 399.689
				xmax = 399.999
				text = "know"
			intervals [1227]:
				xmin = 399.999
				xmax = 400.229
				text = ""
			intervals [1228]:
				xmin = 400.229
				xmax = 400.409
				text = "just"
			intervals [1229]:
				xmin = 400.409
				xmax = 400.659
				text = "trying"
			intervals [1230]:
				xmin = 400.659
				xmax = 400.719
				text = "to"
			intervals [1231]:
				xmin = 400.719
				xmax = 401.169
				text = "survive"
			intervals [1232]:
				xmin = 401.169
				xmax = 401.3334
				text = ""
			intervals [1233]:
				xmin = 401.3334
				xmax = 401.6634
				text = "so"
			intervals [1234]:
				xmin = 401.6634
				xmax = 402.4459
				text = ""
			intervals [1235]:
				xmin = 402.4459
				xmax = 403.2859
				text = "nineteen"
			intervals [1236]:
				xmin = 403.2859
				xmax = 403.6459
				text = "sixty"
			intervals [1237]:
				xmin = 403.6459
				xmax = 403.9059
				text = "eight"
			intervals [1238]:
				xmin = 403.9059
				xmax = 404.1959
				text = "when"
			intervals [1239]:
				xmin = 404.1959
				xmax = 404.2959
				text = ""
			intervals [1240]:
				xmin = 404.2959
				xmax = 404.6259
				text = "king"
			intervals [1241]:
				xmin = 404.6259
				xmax = 404.7859
				text = "was"
			intervals [1242]:
				xmin = 404.7859
				xmax = 405.5459
				text = "assassinated"
			intervals [1243]:
				xmin = 405.5459
				xmax = 405.6059
				text = "you"
			intervals [1244]:
				xmin = 405.6059
				xmax = 405.8659
				text = "know"
			intervals [1245]:
				xmin = 405.8659
				xmax = 406.1559
				text = "how"
			intervals [1246]:
				xmin = 406.1559
				xmax = 406.5559
				text = "long"
			intervals [1247]:
				xmin = 406.5559
				xmax = 406.9875
				text = ""
			intervals [1248]:
				xmin = 406.9875
				xmax = 407.0475
				text = "you"
			intervals [1249]:
				xmin = 407.0475
				xmax = 407.2675
				text = "know"
			intervals [1250]:
				xmin = 407.2675
				xmax = 407.8739
				text = ""
			intervals [1251]:
				xmin = 407.8739
				xmax = 408.2139
				text = "prior"
			intervals [1252]:
				xmin = 408.2139
				xmax = 408.3239
				text = "to"
			intervals [1253]:
				xmin = 408.3239
				xmax = 408.5939
				text = "king"
			intervals [1254]:
				xmin = 408.5939
				xmax = 408.7339
				text = "being"
			intervals [1255]:
				xmin = 408.7339
				xmax = 409.4539
				text = "assassinated"
			intervals [1256]:
				xmin = 409.4539
				xmax = 409.8529
				text = ""
			intervals [1257]:
				xmin = 409.8529
				xmax = 409.9729
				text = "you"
			intervals [1258]:
				xmin = 409.9729
				xmax = 410.1729
				text = "know"
			intervals [1259]:
				xmin = 410.1729
				xmax = 410.3129
				text = "as"
			intervals [1260]:
				xmin = 410.3129
				xmax = 410.4129
				text = "a"
			intervals [1261]:
				xmin = 410.4129
				xmax = 410.4929
				text = "k"
			intervals [1262]:
				xmin = 410.4929
				xmax = 410.5229
				text = ""
			intervals [1263]:
				xmin = 410.5229
				xmax = 411.1229
				text = "child"
			intervals [1264]:
				xmin = 411.1229
				xmax = 411.1529
				text = ""
			intervals [1265]:
				xmin = 411.1529
				xmax = 411.3429
				text = "as"
			intervals [1266]:
				xmin = 411.3429
				xmax = 411.3929
				text = "a"
			intervals [1267]:
				xmin = 411.3929
				xmax = 411.7029
				text = "young"
			intervals [1268]:
				xmin = 411.7029
				xmax = 411.7529
				text = ""
			intervals [1269]:
				xmin = 411.7529
				xmax = 412.0729
				text = "young"
			intervals [1270]:
				xmin = 412.0729
				xmax = 412.1129
				text = ""
			intervals [1271]:
				xmin = 412.1129
				xmax = 412.3329
				text = "young"
			intervals [1272]:
				xmin = 412.3329
				xmax = 412.4629
				text = ""
			intervals [1273]:
				xmin = 412.4629
				xmax = 412.7229
				text = "young"
			intervals [1274]:
				xmin = 412.7229
				xmax = 412.7529
				text = ""
			intervals [1275]:
				xmin = 412.7529
				xmax = 413.0029
				text = "young"
			intervals [1276]:
				xmin = 413.0029
				xmax = 413.0329
				text = ""
			intervals [1277]:
				xmin = 413.0329
				xmax = 413.3129
				text = "uh"
			intervals [1278]:
				xmin = 413.3129
				xmax = 413.5684
				text = ""
			intervals [1279]:
				xmin = 413.5684
				xmax = 414.0484
				text = "teenager"
			intervals [1280]:
				xmin = 414.0484
				xmax = 414.5844
				text = ""
			intervals [1281]:
				xmin = 414.5844
				xmax = 414.6944
				text = "i"
			intervals [1282]:
				xmin = 414.6944
				xmax = 415.1444
				text = "noticed"
			intervals [1283]:
				xmin = 415.1444
				xmax = 415.2944
				text = "uh"
			intervals [1284]:
				xmin = 415.2944
				xmax = 415.3844
				text = ""
			intervals [1285]:
				xmin = 415.3844
				xmax = 415.5044
				text = "well"
			intervals [1286]:
				xmin = 415.5044
				xmax = 415.5544
				text = "i"
			intervals [1287]:
				xmin = 415.5544
				xmax = 415.7944
				text = "was"
			intervals [1288]:
				xmin = 415.7944
				xmax = 415.8244
				text = ""
			intervals [1289]:
				xmin = 415.8244
				xmax = 416.0444
				text = "i"
			intervals [1290]:
				xmin = 416.0444
				xmax = 416.0944
				text = ""
			intervals [1291]:
				xmin = 416.0944
				xmax = 416.3144
				text = "not"
			intervals [1292]:
				xmin = 416.3144
				xmax = 416.4444
				text = "even"
			intervals [1293]:
				xmin = 416.4444
				xmax = 416.4744
				text = "a"
			intervals [1294]:
				xmin = 416.4744
				xmax = 416.8844
				text = "teenager"
			intervals [1295]:
				xmin = 416.8844
				xmax = 417.0844
				text = "then"
			intervals [1296]:
				xmin = 417.0844
				xmax = 417.1844
				text = "but"
			intervals [1297]:
				xmin = 417.1844
				xmax = 417.2244
				text = "i"
			intervals [1298]:
				xmin = 417.2244
				xmax = 417.3244
				text = "was"
			intervals [1299]:
				xmin = 417.3244
				xmax = 417.5744
				text = "still"
			intervals [1300]:
				xmin = 417.5744
				xmax = 417.7644
				text = "like"
			intervals [1301]:
				xmin = 417.7644
				xmax = 418.3144
				text = "adolescent"
			intervals [1302]:
				xmin = 418.3144
				xmax = 418.9859
				text = ""
			intervals [1303]:
				xmin = 418.9859
				xmax = 419.3259
				text = "noticed"
			intervals [1304]:
				xmin = 419.3259
				xmax = 419.4859
				text = "that"
			intervals [1305]:
				xmin = 419.4859
				xmax = 419.6659
				text = "there"
			intervals [1306]:
				xmin = 419.6659
				xmax = 419.8659
				text = "was"
			intervals [1307]:
				xmin = 419.8659
				xmax = 420.1559
				text = "uh"
			intervals [1308]:
				xmin = 420.1559
				xmax = 421.3991
				text = ""
			intervals [1309]:
				xmin = 421.3991
				xmax = 421.4291
				text = "a"
			intervals [1310]:
				xmin = 421.4291
				xmax = 421.6091
				text = "lot"
			intervals [1311]:
				xmin = 421.6091
				xmax = 421.6791
				text = "of"
			intervals [1312]:
				xmin = 421.6791
				xmax = 422.2991
				text = "drugs"
			intervals [1313]:
				xmin = 422.2991
				xmax = 422.3635
				text = ""
			intervals [1314]:
				xmin = 422.3635
				xmax = 422.7635
				text = "flowing"
			intervals [1315]:
				xmin = 422.7635
				xmax = 422.9835
				text = "through"
			intervals [1316]:
				xmin = 422.9835
				xmax = 423.0835
				text = ""
			intervals [1317]:
				xmin = 423.0835
				xmax = 423.2135
				text = "through"
			intervals [1318]:
				xmin = 423.2135
				xmax = 423.3135
				text = "the"
			intervals [1319]:
				xmin = 423.3135
				xmax = 423.6535
				text = "city"
			intervals [1320]:
				xmin = 423.6535
				xmax = 424.1443
				text = ""
			intervals [1321]:
				xmin = 424.1443
				xmax = 424.3843
				text = "pri-"
			intervals [1322]:
				xmin = 424.3843
				xmax = 424.9643
				text = "primarily"
			intervals [1323]:
				xmin = 424.9643
				xmax = 425.3243
				text = "heroin"
			intervals [1324]:
				xmin = 425.3243
				xmax = 426.0447
				text = ""
			intervals [1325]:
				xmin = 426.0447
				xmax = 426.4047
				text = "uh"
			intervals [1326]:
				xmin = 426.4047
				xmax = 426.4947
				text = ""
			intervals [1327]:
				xmin = 426.4947
				xmax = 427.1047
				text = "marijuana"
			intervals [1328]:
				xmin = 427.1047
				xmax = 427.1447
				text = ""
			intervals [1329]:
				xmin = 427.1447
				xmax = 427.5047
				text = "too"
			intervals [1330]:
				xmin = 427.5047
				xmax = 427.5347
				text = ""
			intervals [1331]:
				xmin = 427.5347
				xmax = 427.6347
				text = "you"
			intervals [1332]:
				xmin = 427.6347
				xmax = 427.8947
				text = "know"
			intervals [1333]:
				xmin = 427.8947
				xmax = 427.9247
				text = ""
			intervals [1334]:
				xmin = 427.9247
				xmax = 428.2847
				text = "so"
			intervals [1335]:
				xmin = 428.2847
				xmax = 428.5219
				text = ""
			intervals [1336]:
				xmin = 428.5219
				xmax = 428.8819
				text = "most"
			intervals [1337]:
				xmin = 428.8819
				xmax = 429.1519
				text = "people"
			intervals [1338]:
				xmin = 429.1519
				xmax = 429.3919
				text = "that"
			intervals [1339]:
				xmin = 429.3919
				xmax = 429.6719
				text = "used"
			intervals [1340]:
				xmin = 429.6719
				xmax = 429.9219
				text = "drugs"
			intervals [1341]:
				xmin = 429.9219
				xmax = 430.0319
				text = "they"
			intervals [1342]:
				xmin = 430.0319
				xmax = 430.3219
				text = "e"
			intervals [1343]:
				xmin = 430.3219
				xmax = 430.7385
				text = ""
			intervals [1344]:
				xmin = 430.7385
				xmax = 431.0985
				text = "either"
			intervals [1345]:
				xmin = 431.0985
				xmax = 431.5485
				text = "did"
			intervals [1346]:
				xmin = 431.5485
				xmax = 431.5785
				text = ""
			intervals [1347]:
				xmin = 431.5785
				xmax = 432.2585
				text = "marijuana"
			intervals [1348]:
				xmin = 432.2585
				xmax = 432.3985
				text = "and"
			intervals [1349]:
				xmin = 432.3985
				xmax = 432.5085
				text = "then"
			intervals [1350]:
				xmin = 432.5085
				xmax = 432.5985
				text = "there"
			intervals [1351]:
				xmin = 432.5985
				xmax = 432.7285
				text = "were"
			intervals [1352]:
				xmin = 432.7285
				xmax = 432.9685
				text = "some"
			intervals [1353]:
				xmin = 432.9685
				xmax = 433.0985
				text = "there"
			intervals [1354]:
				xmin = 433.0985
				xmax = 433.2185
				text = "were"
			intervals [1355]:
				xmin = 433.2185
				xmax = 433.4285
				text = "some"
			intervals [1356]:
				xmin = 433.4285
				xmax = 433.6385
				text = "people"
			intervals [1357]:
				xmin = 433.6385
				xmax = 433.8185
				text = "that"
			intervals [1358]:
				xmin = 433.8185
				xmax = 434.0185
				text = "were"
			intervals [1359]:
				xmin = 434.0185
				xmax = 434.0485
				text = ""
			intervals [1360]:
				xmin = 434.0485
				xmax = 434.1685
				text = "we"
			intervals [1361]:
				xmin = 434.1685
				xmax = 434.4185
				text = "called"
			intervals [1362]:
				xmin = 434.4185
				xmax = 434.4785
				text = "the"
			intervals [1363]:
				xmin = 434.4785
				xmax = 434.8785
				text = "junkies"
			intervals [1364]:
				xmin = 434.8785
				xmax = 435.0385
				text = "that"
			intervals [1365]:
				xmin = 435.0385
				xmax = 435.2185
				text = "did"
			intervals [1366]:
				xmin = 435.2185
				xmax = 435.3185
				text = "the"
			intervals [1367]:
				xmin = 435.3185
				xmax = 435.8085
				text = "heroin"
			intervals [1368]:
				xmin = 435.8085
				xmax = 436.4807
				text = ""
			intervals [1369]:
				xmin = 436.4807
				xmax = 436.6807
				text = "but"
			intervals [1370]:
				xmin = 436.6807
				xmax = 436.7707
				text = "uh"
			intervals [1371]:
				xmin = 436.7707
				xmax = 436.9607
				text = "even"
			intervals [1372]:
				xmin = 436.9607
				xmax = 437.0807
				text = "though"
			intervals [1373]:
				xmin = 437.0807
				xmax = 437.1907
				text = "they"
			intervals [1374]:
				xmin = 437.1907
				xmax = 437.3907
				text = "were"
			intervals [1375]:
				xmin = 437.3907
				xmax = 437.4207
				text = "<unk>"
			intervals [1376]:
				xmin = 437.4207
				xmax = 437.4607
				text = ""
			intervals [1377]:
				xmin = 437.4607
				xmax = 437.7707
				text = "called"
			intervals [1378]:
				xmin = 437.7707
				xmax = 438.2107
				text = "junkies"
			intervals [1379]:
				xmin = 438.2107
				xmax = 438.3407
				text = "well"
			intervals [1380]:
				xmin = 438.3407
				xmax = 438.4507
				text = "they"
			intervals [1381]:
				xmin = 438.4507
				xmax = 438.7807
				text = "still"
			intervals [1382]:
				xmin = 438.7807
				xmax = 438.8807
				text = "were"
			intervals [1383]:
				xmin = 438.8807
				xmax = 439.4807
				text = "respected"
			intervals [1384]:
				xmin = 439.4807
				xmax = 439.9707
				text = "because"
			intervals [1385]:
				xmin = 439.9707
				xmax = 440.0607
				text = "you"
			intervals [1386]:
				xmin = 440.0607
				xmax = 440.2407
				text = "know"
			intervals [1387]:
				xmin = 440.2407
				xmax = 440.5607
				text = "we"
			intervals [1388]:
				xmin = 440.5607
				xmax = 440.6407
				text = ""
			intervals [1389]:
				xmin = 440.6407
				xmax = 440.7607
				text = "we"
			intervals [1390]:
				xmin = 440.7607
				xmax = 440.9207
				text = "knew"
			intervals [1391]:
				xmin = 440.9207
				xmax = 441.0407
				text = "that"
			intervals [1392]:
				xmin = 441.0407
				xmax = 441.1507
				text = "they"
			intervals [1393]:
				xmin = 441.1507
				xmax = 441.2607
				text = "were"
			intervals [1394]:
				xmin = 441.2607
				xmax = 441.4007
				text = "like"
			intervals [1395]:
				xmin = 441.4007
				xmax = 441.8707
				text = "functional"
			intervals [1396]:
				xmin = 441.8707
				xmax = 442.3207
				text = "addicts"
			intervals [1397]:
				xmin = 442.3207
				xmax = 442.6288
				text = ""
			intervals [1398]:
				xmin = 442.6288
				xmax = 442.7588
				text = "as"
			intervals [1399]:
				xmin = 442.7588
				xmax = 442.8588
				text = "they"
			intervals [1400]:
				xmin = 442.8588
				xmax = 442.8888
				text = ""
			intervals [1401]:
				xmin = 442.8888
				xmax = 443.1188
				text = "say"
			intervals [1402]:
				xmin = 443.1188
				xmax = 443.2988
				text = "you"
			intervals [1403]:
				xmin = 443.2988
				xmax = 443.5288
				text = "know"
			intervals [1404]:
				xmin = 443.5288
				xmax = 443.5588
				text = ""
			intervals [1405]:
				xmin = 443.5588
				xmax = 443.7288
				text = "there"
			intervals [1406]:
				xmin = 443.7288
				xmax = 444.3376
				text = ""
			intervals [1407]:
				xmin = 444.3376
				xmax = 444.4376
				text = "there"
			intervals [1408]:
				xmin = 444.4376
				xmax = 444.5276
				text = "were"
			intervals [1409]:
				xmin = 444.5276
				xmax = 444.8176
				text = "certain"
			intervals [1410]:
				xmin = 444.8176
				xmax = 445.0676
				text = "people"
			intervals [1411]:
				xmin = 445.0676
				xmax = 445.3276
				text = "that"
			intervals [1412]:
				xmin = 445.3276
				xmax = 445.5276
				text = "uh"
			intervals [1413]:
				xmin = 445.5276
				xmax = 445.7376
				text = "we"
			intervals [1414]:
				xmin = 445.7376
				xmax = 446.1076
				text = "knew"
			intervals [1415]:
				xmin = 446.1076
				xmax = 446.2725
				text = ""
			intervals [1416]:
				xmin = 446.2725
				xmax = 446.5125
				text = "either"
			intervals [1417]:
				xmin = 446.5125
				xmax = 446.8425
				text = "had"
			intervals [1418]:
				xmin = 446.8425
				xmax = 447.4325
				text = "jobs"
			intervals [1419]:
				xmin = 447.4325
				xmax = 447.5825
				text = "or"
			intervals [1420]:
				xmin = 447.5825
				xmax = 447.8525
				text = "either"
			intervals [1421]:
				xmin = 447.8525
				xmax = 448.0525
				text = "they"
			intervals [1422]:
				xmin = 448.0525
				xmax = 448.4725
				text = "hustled"
			intervals [1423]:
				xmin = 448.4725
				xmax = 448.9295
				text = ""
			intervals [1424]:
				xmin = 448.9295
				xmax = 449.0795
				text = "you"
			intervals [1425]:
				xmin = 449.0795
				xmax = 449.3995
				text = "know"
			intervals [1426]:
				xmin = 449.3995
				xmax = 449.6576
				text = ""
			intervals [1427]:
				xmin = 449.6576
				xmax = 449.7276
				text = "to"
			intervals [1428]:
				xmin = 449.7276
				xmax = 450.0976
				text = "support"
			intervals [1429]:
				xmin = 450.0976
				xmax = 450.2276
				text = "their"
			intervals [1430]:
				xmin = 450.2276
				xmax = 450.6276
				text = "habits"
			intervals [1431]:
				xmin = 450.6276
				xmax = 450.8676
				text = "so"
			intervals [1432]:
				xmin = 450.8676
				xmax = 451.0476
				text = "we"
			intervals [1433]:
				xmin = 451.0476
				xmax = 451.2876
				text = "looked"
			intervals [1434]:
				xmin = 451.2876
				xmax = 451.3976
				text = "up"
			intervals [1435]:
				xmin = 451.3976
				xmax = 451.4976
				text = "to"
			intervals [1436]:
				xmin = 451.4976
				xmax = 451.6676
				text = "them"
			intervals [1437]:
				xmin = 451.6676
				xmax = 452.1476
				text = "because"
			intervals [1438]:
				xmin = 452.1476
				xmax = 452.3476
				text = "they"
			intervals [1439]:
				xmin = 452.3476
				xmax = 452.7908
				text = ""
			intervals [1440]:
				xmin = 452.7908
				xmax = 452.9008
				text = "you"
			intervals [1441]:
				xmin = 452.9008
				xmax = 453.1408
				text = "know"
			intervals [1442]:
				xmin = 453.1408
				xmax = 453.3308
				text = "they"
			intervals [1443]:
				xmin = 453.3308
				xmax = 453.6108
				text = "weren't"
			intervals [1444]:
				xmin = 453.6108
				xmax = 453.7784
				text = ""
			intervals [1445]:
				xmin = 453.7784
				xmax = 453.9084
				text = "they"
			intervals [1446]:
				xmin = 453.9084
				xmax = 454.1284
				text = "weren't"
			intervals [1447]:
				xmin = 454.1284
				xmax = 454.2784
				text = "really"
			intervals [1448]:
				xmin = 454.2784
				xmax = 454.7384
				text = "asking"
			intervals [1449]:
				xmin = 454.7384
				xmax = 455.1184
				text = "anybody"
			intervals [1450]:
				xmin = 455.1184
				xmax = 455.1984
				text = "for"
			intervals [1451]:
				xmin = 455.1984
				xmax = 455.5184
				text = "anything"
			intervals [1452]:
				xmin = 455.5184
				xmax = 455.6384
				text = "they"
			intervals [1453]:
				xmin = 455.6384
				xmax = 455.7584
				text = "was"
			intervals [1454]:
				xmin = 455.7584
				xmax = 455.9184
				text = "like"
			intervals [1455]:
				xmin = 455.9184
				xmax = 455.9484
				text = ""
			intervals [1456]:
				xmin = 455.9484
				xmax = 456.1084
				text = "you"
			intervals [1457]:
				xmin = 456.1084
				xmax = 456.2284
				text = "know"
			intervals [1458]:
				xmin = 456.2284
				xmax = 456.2584
				text = ""
			intervals [1459]:
				xmin = 456.2584
				xmax = 456.4684
				text = "getting"
			intervals [1460]:
				xmin = 456.4684
				xmax = 456.5884
				text = "it"
			intervals [1461]:
				xmin = 456.5884
				xmax = 456.6984
				text = "on"
			intervals [1462]:
				xmin = 456.6984
				xmax = 456.8284
				text = "their"
			intervals [1463]:
				xmin = 456.8284
				xmax = 457.0384
				text = "own"
			intervals [1464]:
				xmin = 457.0384
				xmax = 458.0088
				text = ""
			intervals [1465]:
				xmin = 458.0088
				xmax = 458.3688
				text = "so"
			intervals [1466]:
				xmin = 458.3688
				xmax = 458.6788
				text = "um"
			intervals [1467]:
				xmin = 458.6788
				xmax = 459.2934
				text = ""
			intervals [1468]:
				xmin = 459.2934
				xmax = 459.5434
				text = "we"
			intervals [1469]:
				xmin = 459.5434
				xmax = 459.7134
				text = "used"
			intervals [1470]:
				xmin = 459.7134
				xmax = 459.7834
				text = "to"
			intervals [1471]:
				xmin = 459.7834
				xmax = 460.2334
				text = "like"
			intervals [1472]:
				xmin = 460.2334
				xmax = 461.088
				text = ""
			intervals [1473]:
				xmin = 461.088
				xmax = 461.348
				text = "look"
			intervals [1474]:
				xmin = 461.348
				xmax = 461.468
				text = "at"
			intervals [1475]:
				xmin = 461.468
				xmax = 461.728
				text = "them"
			intervals [1476]:
				xmin = 461.728
				xmax = 461.848
				text = "and"
			intervals [1477]:
				xmin = 461.848
				xmax = 462.158
				text = "kind"
			intervals [1478]:
				xmin = 462.158
				xmax = 462.218
				text = "of"
			intervals [1479]:
				xmin = 462.218
				xmax = 462.3173
				text = ""
			intervals [1480]:
				xmin = 462.3173
				xmax = 462.6273
				text = "sort"
			intervals [1481]:
				xmin = 462.6273
				xmax = 462.6873
				text = "of"
			intervals [1482]:
				xmin = 462.6873
				xmax = 462.8373
				text = "like"
			intervals [1483]:
				xmin = 462.8373
				xmax = 463.1073
				text = "feel"
			intervals [1484]:
				xmin = 463.1073
				xmax = 463.3373
				text = "like"
			intervals [1485]:
				xmin = 463.3373
				xmax = 463.3673
				text = ""
			intervals [1486]:
				xmin = 463.3673
				xmax = 463.6073
				text = "that"
			intervals [1487]:
				xmin = 463.6073
				xmax = 463.6812
				text = ""
			intervals [1488]:
				xmin = 463.6812
				xmax = 463.8812
				text = "that"
			intervals [1489]:
				xmin = 463.8812
				xmax = 464.1912
				text = "wasn't"
			intervals [1490]:
				xmin = 464.1912
				xmax = 464.4712
				text = "us"
			intervals [1491]:
				xmin = 464.4712
				xmax = 464.6912
				text = "but"
			intervals [1492]:
				xmin = 464.6912
				xmax = 465.2294
				text = ""
			intervals [1493]:
				xmin = 465.2294
				xmax = 465.6094
				text = "uh"
			intervals [1494]:
				xmin = 465.6094
				xmax = 465.6594
				text = ""
			intervals [1495]:
				xmin = 465.6594
				xmax = 466.1594
				text = "s"
			intervals [1496]:
				xmin = 466.1594
				xmax = 466.1894
				text = ""
			intervals [1497]:
				xmin = 466.1894
				xmax = 466.5194
				text = "around"
			intervals [1498]:
				xmin = 466.5194
				xmax = 466.6394
				text = "that"
			intervals [1499]:
				xmin = 466.6394
				xmax = 467.0694
				text = "time"
			intervals [1500]:
				xmin = 467.0694
				xmax = 467.5365
				text = ""
			intervals [1501]:
				xmin = 467.5365
				xmax = 467.6965
				text = "a"
			intervals [1502]:
				xmin = 467.6965
				xmax = 467.9765
				text = "lot"
			intervals [1503]:
				xmin = 467.9765
				xmax = 468.3768
				text = ""
			intervals [1504]:
				xmin = 468.3768
				xmax = 468.4168
				text = "a"
			intervals [1505]:
				xmin = 468.4168
				xmax = 468.5968
				text = "lot"
			intervals [1506]:
				xmin = 468.5968
				xmax = 468.7368
				text = "more"
			intervals [1507]:
				xmin = 468.7368
				xmax = 468.9368
				text = "people"
			intervals [1508]:
				xmin = 468.9368
				xmax = 469.2768
				text = "started"
			intervals [1509]:
				xmin = 469.2768
				xmax = 469.5768
				text = "doing"
			intervals [1510]:
				xmin = 469.5768
				xmax = 469.6568
				text = "it"
			intervals [1511]:
				xmin = 469.6568
				xmax = 469.6868
				text = ""
			intervals [1512]:
				xmin = 469.6868
				xmax = 469.7868
				text = "and"
			intervals [1513]:
				xmin = 469.7868
				xmax = 470.0568
				text = "younger"
			intervals [1514]:
				xmin = 470.0568
				xmax = 470.2668
				text = "people"
			intervals [1515]:
				xmin = 470.2668
				xmax = 470.5468
				text = "started"
			intervals [1516]:
				xmin = 470.5468
				xmax = 470.7868
				text = "doing"
			intervals [1517]:
				xmin = 470.7868
				xmax = 470.8468
				text = "it"
			intervals [1518]:
				xmin = 470.8468
				xmax = 471.334
				text = ""
			intervals [1519]:
				xmin = 471.334
				xmax = 471.624
				text = "and"
			intervals [1520]:
				xmin = 471.624
				xmax = 472.094
				text = "eventually"
			intervals [1521]:
				xmin = 472.094
				xmax = 472.204
				text = "when"
			intervals [1522]:
				xmin = 472.204
				xmax = 472.304
				text = "the"
			intervals [1523]:
				xmin = 472.304
				xmax = 472.704
				text = "riots"
			intervals [1524]:
				xmin = 472.704
				xmax = 472.744
				text = "or"
			intervals [1525]:
				xmin = 472.744
				xmax = 472.854
				text = "when"
			intervals [1526]:
				xmin = 472.854
				xmax = 472.924
				text = "the"
			intervals [1527]:
				xmin = 472.924
				xmax = 473.304
				text = "riots"
			intervals [1528]:
				xmin = 473.304
				xmax = 473.644
				text = "came"
			intervals [1529]:
				xmin = 473.644
				xmax = 473.884
				text = "after"
			intervals [1530]:
				xmin = 473.884
				xmax = 474.094
				text = "king"
			intervals [1531]:
				xmin = 474.094
				xmax = 474.134
				text = "s"
			intervals [1532]:
				xmin = 474.134
				xmax = 474.864
				text = "assassination"
			intervals [1533]:
				xmin = 474.864
				xmax = 475.3132
				text = ""
			intervals [1534]:
				xmin = 475.3132
				xmax = 475.4132
				text = "you"
			intervals [1535]:
				xmin = 475.4132
				xmax = 475.5132
				text = "know"
			intervals [1536]:
				xmin = 475.5132
				xmax = 475.5532
				text = "a"
			intervals [1537]:
				xmin = 475.5532
				xmax = 475.7332
				text = "lot"
			intervals [1538]:
				xmin = 475.7332
				xmax = 475.7932
				text = "of"
			intervals [1539]:
				xmin = 475.7932
				xmax = 476.0432
				text = "time"
			intervals [1540]:
				xmin = 476.0432
				xmax = 476.1732
				text = "my"
			intervals [1541]:
				xmin = 476.1732
				xmax = 476.7032
				text = "brothers"
			intervals [1542]:
				xmin = 476.7032
				xmax = 476.8332
				text = "they"
			intervals [1543]:
				xmin = 476.8332
				xmax = 476.9332
				text = "were"
			intervals [1544]:
				xmin = 476.9332
				xmax = 477.1132
				text = "they"
			intervals [1545]:
				xmin = 477.1132
				xmax = 477.2732
				text = "were"
			intervals [1546]:
				xmin = 477.2732
				xmax = 477.3032
				text = ""
			intervals [1547]:
				xmin = 477.3032
				xmax = 477.4932
				text = "they"
			intervals [1548]:
				xmin = 477.4932
				xmax = 477.6932
				text = "were"
			intervals [1549]:
				xmin = 477.6932
				xmax = 477.7232
				text = ""
			intervals [1550]:
				xmin = 477.7232
				xmax = 478.0232
				text = "into"
			intervals [1551]:
				xmin = 478.0232
				xmax = 478.4232
				text = "snorting"
			intervals [1552]:
				xmin = 478.4232
				xmax = 478.8232
				text = "heroin"
			intervals [1553]:
				xmin = 478.8232
				xmax = 479.3388
				text = ""
			intervals [1554]:
				xmin = 479.3388
				xmax = 479.6588
				text = "and"
			intervals [1555]:
				xmin = 479.6588
				xmax = 479.6888
				text = ""
			intervals [1556]:
				xmin = 479.6888
				xmax = 480.2688
				text = "eventually"
			intervals [1557]:
				xmin = 480.2688
				xmax = 480.4288
				text = "i"
			intervals [1558]:
				xmin = 480.4288
				xmax = 480.6288
				text = "got"
			intervals [1559]:
				xmin = 480.6288
				xmax = 480.8688
				text = "into"
			intervals [1560]:
				xmin = 480.8688
				xmax = 480.9288
				text = "it"
			intervals [1561]:
				xmin = 480.9288
				xmax = 481.3988
				text = "myself"
			intervals [1562]:
				xmin = 481.3988
				xmax = 482.532
				text = ""
			intervals [1563]:
				xmin = 482.532
				xmax = 482.592
				text = "and"
			intervals [1564]:
				xmin = 482.592
				xmax = 482.672
				text = "i"
			intervals [1565]:
				xmin = 482.672
				xmax = 482.832
				text = "got"
			intervals [1566]:
				xmin = 482.832
				xmax = 483.082
				text = "into"
			intervals [1567]:
				xmin = 483.082
				xmax = 483.202
				text = "it"
			intervals [1568]:
				xmin = 483.202
				xmax = 483.492
				text = "uh"
			intervals [1569]:
				xmin = 483.492
				xmax = 483.9106
				text = ""
			intervals [1570]:
				xmin = 483.9106
				xmax = 484.5106
				text = "after"
			intervals [1571]:
				xmin = 484.5106
				xmax = 485.2628
				text = ""
			intervals [1572]:
				xmin = 485.2628
				xmax = 485.6728
				text = "after"
			intervals [1573]:
				xmin = 485.6728
				xmax = 485.9328
				text = "about"
			intervals [1574]:
				xmin = 485.9328
				xmax = 485.9928
				text = "a"
			intervals [1575]:
				xmin = 485.9928
				xmax = 486.2828
				text = "year"
			intervals [1576]:
				xmin = 486.2828
				xmax = 486.3428
				text = "or"
			intervals [1577]:
				xmin = 486.3428
				xmax = 486.7428
				text = "so"
			intervals [1578]:
				xmin = 486.7428
				xmax = 486.7728
				text = ""
			intervals [1579]:
				xmin = 486.7728
				xmax = 486.8828
				text = "of"
			intervals [1580]:
				xmin = 486.8828
				xmax = 487.4228
				text = "snorting"
			intervals [1581]:
				xmin = 487.4228
				xmax = 487.4528
				text = ""
			intervals [1582]:
				xmin = 487.4528
				xmax = 487.5628
				text = "you"
			intervals [1583]:
				xmin = 487.5628
				xmax = 487.6328
				text = "know"
			intervals [1584]:
				xmin = 487.6328
				xmax = 487.7228
				text = "i"
			intervals [1585]:
				xmin = 487.7228
				xmax = 488.1828
				text = "decided"
			intervals [1586]:
				xmin = 488.1828
				xmax = 488.2128
				text = ""
			intervals [1587]:
				xmin = 488.2128
				xmax = 488.3628
				text = "to"
			intervals [1588]:
				xmin = 488.3628
				xmax = 488.7328
				text = "start"
			intervals [1589]:
				xmin = 488.7328
				xmax = 489.2228
				text = "injecting"
			intervals [1590]:
				xmin = 489.2228
				xmax = 489.6628
				text = "heroin"
			intervals [1591]:
				xmin = 489.6628
				xmax = 490.0166
				text = ""
			intervals [1592]:
				xmin = 490.0166
				xmax = 490.0966
				text = "you"
			intervals [1593]:
				xmin = 490.0966
				xmax = 490.1666
				text = "know"
			intervals [1594]:
				xmin = 490.1666
				xmax = 490.2866
				text = "cause"
			intervals [1595]:
				xmin = 490.2866
				xmax = 490.4166
				text = "my"
			intervals [1596]:
				xmin = 490.4166
				xmax = 490.6066
				text = "other"
			intervals [1597]:
				xmin = 490.6066
				xmax = 490.9166
				text = "friends"
			intervals [1598]:
				xmin = 490.9166
				xmax = 491.0466
				text = "they"
			intervals [1599]:
				xmin = 491.0466
				xmax = 491.1566
				text = "had"
			intervals [1600]:
				xmin = 491.1566
				xmax = 491.2466
				text = "they"
			intervals [1601]:
				xmin = 491.2466
				xmax = 491.3466
				text = "had"
			intervals [1602]:
				xmin = 491.3466
				xmax = 491.6866
				text = "started"
			intervals [1603]:
				xmin = 491.6866
				xmax = 492.0766
				text = "injecting"
			intervals [1604]:
				xmin = 492.0766
				xmax = 492.1766
				text = "be"
			intervals [1605]:
				xmin = 492.1766
				xmax = 492.3566
				text = "right"
			intervals [1606]:
				xmin = 492.3566
				xmax = 492.6366
				text = "before"
			intervals [1607]:
				xmin = 492.6366
				xmax = 492.7366
				text = "i"
			intervals [1608]:
				xmin = 492.7366
				xmax = 493.0766
				text = "did"
			intervals [1609]:
				xmin = 493.0766
				xmax = 493.4922
				text = ""
			intervals [1610]:
				xmin = 493.4922
				xmax = 493.6022
				text = "and"
			intervals [1611]:
				xmin = 493.6022
				xmax = 493.7622
				text = "they"
			intervals [1612]:
				xmin = 493.7622
				xmax = 493.8122
				text = ""
			intervals [1613]:
				xmin = 493.8122
				xmax = 493.9922
				text = "they"
			intervals [1614]:
				xmin = 493.9922
				xmax = 494.1222
				text = "were"
			intervals [1615]:
				xmin = 494.1222
				xmax = 494.4022
				text = "just"
			intervals [1616]:
				xmin = 494.4022
				xmax = 494.6625
				text = ""
			intervals [1617]:
				xmin = 494.6625
				xmax = 494.9225
				text = "uh"
			intervals [1618]:
				xmin = 494.9225
				xmax = 495.9671
				text = ""
			intervals [1619]:
				xmin = 495.9671
				xmax = 496.3671
				text = "coaxing"
			intervals [1620]:
				xmin = 496.3671
				xmax = 496.5071
				text = "me"
			intervals [1621]:
				xmin = 496.5071
				xmax = 496.6671
				text = "to"
			intervals [1622]:
				xmin = 496.6671
				xmax = 496.9115
				text = ""
			intervals [1623]:
				xmin = 496.9115
				xmax = 497.0515
				text = "to"
			intervals [1624]:
				xmin = 497.0515
				xmax = 497.2115
				text = "do"
			intervals [1625]:
				xmin = 497.2115
				xmax = 497.3015
				text = "the"
			intervals [1626]:
				xmin = 497.3015
				xmax = 497.5715
				text = "same"
			intervals [1627]:
				xmin = 497.5715
				xmax = 497.9015
				text = "thing"
			intervals [1628]:
				xmin = 497.9015
				xmax = 498.5018
				text = ""
			intervals [1629]:
				xmin = 498.5018
				xmax = 498.9118
				text = "and"
			intervals [1630]:
				xmin = 498.9118
				xmax = 499.0118
				text = "i"
			intervals [1631]:
				xmin = 499.0118
				xmax = 499.1818
				text = "went"
			intervals [1632]:
				xmin = 499.1818
				xmax = 499.4218
				text = "along"
			intervals [1633]:
				xmin = 499.4218
				xmax = 499.5218
				text = "with"
			intervals [1634]:
				xmin = 499.5218
				xmax = 499.6018
				text = "the"
			intervals [1635]:
				xmin = 499.6018
				xmax = 500.0718
				text = "crowd"
			intervals [1636]:
				xmin = 500.0718
				xmax = 500.1418
				text = "and"
			intervals [1637]:
				xmin = 500.1418
				xmax = 500.4518
				text = "started"
			intervals [1638]:
				xmin = 500.4518
				xmax = 500.7818
				text = "injecting"
			intervals [1639]:
				xmin = 500.7818
				xmax = 501.1618
				text = "heroin"
			intervals [1640]:
				xmin = 501.1618
				xmax = 501.4818
				text = "too"
			intervals [1641]:
				xmin = 501.4818
				xmax = 501.8873
				text = ""
			intervals [1642]:
				xmin = 501.8873
				xmax = 502.0673
				text = "so"
			intervals [1643]:
				xmin = 502.0673
				xmax = 502.2473
				text = "that"
			intervals [1644]:
				xmin = 502.2473
				xmax = 502.3173
				text = "s"
			intervals [1645]:
				xmin = 502.3173
				xmax = 502.4773
				text = "when"
			intervals [1646]:
				xmin = 502.4773
				xmax = 502.6273
				text = "the"
			intervals [1647]:
				xmin = 502.6273
				xmax = 502.7973
				text = ""
			intervals [1648]:
				xmin = 502.7973
				xmax = 502.9873
				text = "the"
			intervals [1649]:
				xmin = 502.9873
				xmax = 503.1073
				text = ""
			intervals [1650]:
				xmin = 503.1073
				xmax = 503.4973
				text = "bad"
			intervals [1651]:
				xmin = 503.4973
				xmax = 503.9173
				text = "years"
			intervals [1652]:
				xmin = 503.9173
				xmax = 503.9773
				text = ""
			intervals [1653]:
				xmin = 503.9773
				xmax = 504.0973
				text = "you"
			intervals [1654]:
				xmin = 504.0973
				xmax = 504.2273
				text = "know"
			intervals [1655]:
				xmin = 504.2273
				xmax = 504.6373
				text = "started"
			intervals [1656]:
				xmin = 504.6373
				xmax = 504.7373
				text = "to"
			intervals [1657]:
				xmin = 504.7373
				xmax = 504.8173
				text = ""
			intervals [1658]:
				xmin = 504.8173
				xmax = 504.8773
				text = "c"
			intervals [1659]:
				xmin = 504.8773
				xmax = 504.9073
				text = ""
			intervals [1660]:
				xmin = 504.9073
				xmax = 505.1273
				text = "y-"
			intervals [1661]:
				xmin = 505.1273
				xmax = 505.1973
				text = ""
			intervals [1662]:
				xmin = 505.1973
				xmax = 505.3273
				text = "you"
			intervals [1663]:
				xmin = 505.3273
				xmax = 505.3873
				text = "know"
			intervals [1664]:
				xmin = 505.3873
				xmax = 505.5073
				text = ""
			intervals [1665]:
				xmin = 505.5073
				xmax = 505.7773
				text = "creep"
			intervals [1666]:
				xmin = 505.7773
				xmax = 505.9973
				text = "in"
			intervals [1667]:
				xmin = 505.9973
				xmax = 506.4208
				text = ""
			intervals [1668]:
				xmin = 506.4208
				xmax = 506.6408
				text = "cause"
			intervals [1669]:
				xmin = 506.6408
				xmax = 506.9608
				text = "although"
			intervals [1670]:
				xmin = 506.9608
				xmax = 507.1008
				text = "we"
			intervals [1671]:
				xmin = 507.1008
				xmax = 507.2208
				text = "were"
			intervals [1672]:
				xmin = 507.2208
				xmax = 507.4008
				text = "like"
			intervals [1673]:
				xmin = 507.4008
				xmax = 507.8708
				text = "smoking"
			intervals [1674]:
				xmin = 507.8708
				xmax = 508.5208
				text = "marijuana"
			intervals [1675]:
				xmin = 508.5208
				xmax = 508.5908
				text = ""
			intervals [1676]:
				xmin = 508.5908
				xmax = 508.6908
				text = "you"
			intervals [1677]:
				xmin = 508.6908
				xmax = 508.7708
				text = "know"
			intervals [1678]:
				xmin = 508.7708
				xmax = 509.1408
				text = "drinking"
			intervals [1679]:
				xmin = 509.1408
				xmax = 509.4108
				text = "beer"
			intervals [1680]:
				xmin = 509.4108
				xmax = 509.5008
				text = "and"
			intervals [1681]:
				xmin = 509.5008
				xmax = 509.6708
				text = "all"
			intervals [1682]:
				xmin = 509.6708
				xmax = 509.8808
				text = "this"
			intervals [1683]:
				xmin = 509.8808
				xmax = 510.0508
				text = "kind"
			intervals [1684]:
				xmin = 510.0508
				xmax = 510.1108
				text = "of"
			intervals [1685]:
				xmin = 510.1108
				xmax = 510.3908
				text = "stuff"
			intervals [1686]:
				xmin = 510.3908
				xmax = 511.1529
				text = ""
			intervals [1687]:
				xmin = 511.1529
				xmax = 511.5829
				text = "uh"
			intervals [1688]:
				xmin = 511.5829
				xmax = 511.8429
				text = ""
			intervals [1689]:
				xmin = 511.8429
				xmax = 512.1429
				text = "doing"
			intervals [1690]:
				xmin = 512.1429
				xmax = 512.2329
				text = "the"
			intervals [1691]:
				xmin = 512.2329
				xmax = 512.7029
				text = "heroin"
			intervals [1692]:
				xmin = 512.7029
				xmax = 513.1929
				text = "eventually"
			intervals [1693]:
				xmin = 513.1929
				xmax = 513.3929
				text = "got"
			intervals [1694]:
				xmin = 513.3929
				xmax = 513.5029
				text = "to"
			intervals [1695]:
				xmin = 513.5029
				xmax = 513.5729
				text = "the"
			intervals [1696]:
				xmin = 513.5729
				xmax = 513.8329
				text = "point"
			intervals [1697]:
				xmin = 513.8329
				xmax = 513.8629
				text = ""
			intervals [1698]:
				xmin = 513.8629
				xmax = 513.9929
				text = "it"
			intervals [1699]:
				xmin = 513.9929
				xmax = 514.1729
				text = "got"
			intervals [1700]:
				xmin = 514.1729
				xmax = 514.2629
				text = "to"
			intervals [1701]:
				xmin = 514.2629
				xmax = 514.3229
				text = "the"
			intervals [1702]:
				xmin = 514.3229
				xmax = 514.5029
				text = "point"
			intervals [1703]:
				xmin = 514.5029
				xmax = 514.7629
				text = "where"
			intervals [1704]:
				xmin = 514.7629
				xmax = 515.2701
				text = ""
			intervals [1705]:
				xmin = 515.2701
				xmax = 515.6201
				text = "uh"
			intervals [1706]:
				xmin = 515.6201
				xmax = 515.8624
				text = ""
			intervals [1707]:
				xmin = 515.8624
				xmax = 516.0424
				text = "i"
			intervals [1708]:
				xmin = 516.0424
				xmax = 516.2524
				text = "had"
			intervals [1709]:
				xmin = 516.2524
				xmax = 516.3124
				text = "a"
			intervals [1710]:
				xmin = 516.3124
				xmax = 516.7024
				text = "habit"
			intervals [1711]:
				xmin = 516.7024
				xmax = 516.8324
				text = "my"
			intervals [1712]:
				xmin = 516.8324
				xmax = 517.0924
				text = "brother"
			intervals [1713]:
				xmin = 517.0924
				xmax = 517.2524
				text = "had"
			intervals [1714]:
				xmin = 517.2524
				xmax = 517.3224
				text = "a"
			intervals [1715]:
				xmin = 517.3224
				xmax = 517.7024
				text = "habit"
			intervals [1716]:
				xmin = 517.7024
				xmax = 517.7824
				text = ""
			intervals [1717]:
				xmin = 517.7824
				xmax = 517.8824
				text = "you"
			intervals [1718]:
				xmin = 517.8824
				xmax = 518.1124
				text = "know"
			intervals [1719]:
				xmin = 518.1124
				xmax = 518.2724
				text = "and"
			intervals [1720]:
				xmin = 518.2724
				xmax = 518.6717
				text = ""
			intervals [1721]:
				xmin = 518.6717
				xmax = 518.8917
				text = "lot"
			intervals [1722]:
				xmin = 518.8917
				xmax = 518.9517
				text = "of"
			intervals [1723]:
				xmin = 518.9517
				xmax = 518.9817
				text = "o"
			intervals [1724]:
				xmin = 518.9817
				xmax = 519.1417
				text = "lot"
			intervals [1725]:
				xmin = 519.1417
				xmax = 519.2717
				text = "of"
			intervals [1726]:
				xmin = 519.2717
				xmax = 519.3617
				text = "the"
			intervals [1727]:
				xmin = 519.3617
				xmax = 519.5217
				text = "other"
			intervals [1728]:
				xmin = 519.5217
				xmax = 519.8117
				text = "guys"
			intervals [1729]:
				xmin = 519.8117
				xmax = 519.9617
				text = "had"
			intervals [1730]:
				xmin = 519.9617
				xmax = 520.2917
				text = "habits"
			intervals [1731]:
				xmin = 520.2917
				xmax = 520.4417
				text = "that"
			intervals [1732]:
				xmin = 520.4417
				xmax = 520.5817
				text = "we"
			intervals [1733]:
				xmin = 520.5817
				xmax = 520.7817
				text = "d"
			intervals [1734]:
				xmin = 520.7817
				xmax = 520.8217
				text = ""
			intervals [1735]:
				xmin = 520.8217
				xmax = 520.9317
				text = "that"
			intervals [1736]:
				xmin = 520.9317
				xmax = 521.0417
				text = "we"
			intervals [1737]:
				xmin = 521.0417
				xmax = 521.3017
				text = "dealt"
			intervals [1738]:
				xmin = 521.3017
				xmax = 521.4617
				text = "with"
			intervals [1739]:
				xmin = 521.4617
				xmax = 522.337
				text = ""
			intervals [1740]:
				xmin = 522.337
				xmax = 522.767
				text = "so"
			intervals [1741]:
				xmin = 522.767
				xmax = 522.937
				text = "uh"
			intervals [1742]:
				xmin = 522.937
				xmax = 523.8194
				text = ""
			intervals [1743]:
				xmin = 523.8194
				xmax = 523.9694
				text = "we"
			intervals [1744]:
				xmin = 523.9694
				xmax = 524.1894
				text = "spent"
			intervals [1745]:
				xmin = 524.1894
				xmax = 524.2294
				text = "a"
			intervals [1746]:
				xmin = 524.2294
				xmax = 524.4394
				text = "lot"
			intervals [1747]:
				xmin = 524.4394
				xmax = 524.4994
				text = "of"
			intervals [1748]:
				xmin = 524.4994
				xmax = 524.9994
				text = "years"
			intervals [1749]:
				xmin = 524.9994
				xmax = 525.3361
				text = ""
			intervals [1750]:
				xmin = 525.3361
				xmax = 525.7661
				text = "supporting"
			intervals [1751]:
				xmin = 525.7661
				xmax = 525.8761
				text = "our"
			intervals [1752]:
				xmin = 525.8761
				xmax = 526.2261
				text = "heroin"
			intervals [1753]:
				xmin = 526.2261
				xmax = 526.7261
				text = "habits"
			intervals [1754]:
				xmin = 526.7261
				xmax = 526.7856
				text = ""
			intervals [1755]:
				xmin = 526.7856
				xmax = 526.9256
				text = "and"
			intervals [1756]:
				xmin = 526.9256
				xmax = 527.0356
				text = "my"
			intervals [1757]:
				xmin = 527.0356
				xmax = 527.4056
				text = "mom"
			intervals [1758]:
				xmin = 527.4056
				xmax = 527.5656
				text = "she"
			intervals [1759]:
				xmin = 527.5656
				xmax = 527.8956
				text = "wasn't"
			intervals [1760]:
				xmin = 527.8956
				xmax = 528.3291
				text = ""
			intervals [1761]:
				xmin = 528.3291
				xmax = 528.5191
				text = "she"
			intervals [1762]:
				xmin = 528.5191
				xmax = 528.8691
				text = "wasn't"
			intervals [1763]:
				xmin = 528.8691
				xmax = 529.2691
				text = "um"
			intervals [1764]:
				xmin = 529.2691
				xmax = 531.3444
				text = ""
			intervals [1765]:
				xmin = 531.3444
				xmax = 531.8444
				text = "she"
			intervals [1766]:
				xmin = 531.8444
				xmax = 532.0744
				text = "she"
			intervals [1767]:
				xmin = 532.0744
				xmax = 532.3344
				text = "didn't"
			intervals [1768]:
				xmin = 532.3344
				xmax = 532.5644
				text = "really"
			intervals [1769]:
				xmin = 532.5644
				xmax = 532.7844
				text = "try"
			intervals [1770]:
				xmin = 532.7844
				xmax = 532.8944
				text = "to"
			intervals [1771]:
				xmin = 532.8944
				xmax = 533.3144
				text = "stop"
			intervals [1772]:
				xmin = 533.3144
				xmax = 533.4444
				text = "it"
			intervals [1773]:
				xmin = 533.4444
				xmax = 533.6273
				text = ""
			intervals [1774]:
				xmin = 533.6273
				xmax = 533.7273
				text = "you"
			intervals [1775]:
				xmin = 533.7273
				xmax = 534.1373
				text = "know"
			intervals [1776]:
				xmin = 534.1373
				xmax = 534.1773
				text = ""
			intervals [1777]:
				xmin = 534.1773
				xmax = 534.5373
				text = "because"
			intervals [1778]:
				xmin = 534.5373
				xmax = 534.7673
				text = "she"
			intervals [1779]:
				xmin = 534.7673
				xmax = 535.0073
				text = "didn't"
			intervals [1780]:
				xmin = 535.0073
				xmax = 535.3273
				text = "really"
			intervals [1781]:
				xmin = 535.3273
				xmax = 536.0373
				text = "understand"
			intervals [1782]:
				xmin = 536.0373
				xmax = 536.3741
				text = ""
			intervals [1783]:
				xmin = 536.3741
				xmax = 536.4941
				text = "the"
			intervals [1784]:
				xmin = 536.4941
				xmax = 536.7941
				text = "nature"
			intervals [1785]:
				xmin = 536.7941
				xmax = 536.8541
				text = "of"
			intervals [1786]:
				xmin = 536.8541
				xmax = 537.0041
				text = "what"
			intervals [1787]:
				xmin = 537.0041
				xmax = 537.0941
				text = "we"
			intervals [1788]:
				xmin = 537.0941
				xmax = 537.1941
				text = "were"
			intervals [1789]:
				xmin = 537.1941
				xmax = 537.5241
				text = "dealing"
			intervals [1790]:
				xmin = 537.5241
				xmax = 537.8741
				text = "with"
			intervals [1791]:
				xmin = 537.8741
				xmax = 537.9212
				text = ""
			intervals [1792]:
				xmin = 537.9212
				xmax = 538.0512
				text = "we"
			intervals [1793]:
				xmin = 538.0512
				xmax = 538.2912
				text = "hid"
			intervals [1794]:
				xmin = 538.2912
				xmax = 538.3912
				text = "it"
			intervals [1795]:
				xmin = 538.3912
				xmax = 538.4712
				text = ""
			intervals [1796]:
				xmin = 538.4712
				xmax = 538.6112
				text = "we"
			intervals [1797]:
				xmin = 538.6112
				xmax = 538.8312
				text = "kind"
			intervals [1798]:
				xmin = 538.8312
				xmax = 538.8912
				text = "of"
			intervals [1799]:
				xmin = 538.8912
				xmax = 539.3012
				text = "masked"
			intervals [1800]:
				xmin = 539.3012
				xmax = 539.3612
				text = "it"
			intervals [1801]:
				xmin = 539.3612
				xmax = 539.9517
				text = ""
			intervals [1802]:
				xmin = 539.9517
				xmax = 540.1917
				text = "uh"
			intervals [1803]:
				xmin = 540.1917
				xmax = 540.2217
				text = ""
			intervals [1804]:
				xmin = 540.2217
				xmax = 540.4917
				text = "and"
			intervals [1805]:
				xmin = 540.4917
				xmax = 540.6717
				text = "she"
			intervals [1806]:
				xmin = 540.6717
				xmax = 540.8517
				text = "didn't"
			intervals [1807]:
				xmin = 540.8517
				xmax = 541.0617
				text = "know"
			intervals [1808]:
				xmin = 541.0617
				xmax = 541.2317
				text = "that"
			intervals [1809]:
				xmin = 541.2317
				xmax = 541.5817
				text = "w"
			intervals [1810]:
				xmin = 541.5817
				xmax = 541.6317
				text = ""
			intervals [1811]:
				xmin = 541.6317
				xmax = 541.8617
				text = "w"
			intervals [1812]:
				xmin = 541.8617
				xmax = 541.9317
				text = "we"
			intervals [1813]:
				xmin = 541.9317
				xmax = 542.1917
				text = "had"
			intervals [1814]:
				xmin = 542.1917
				xmax = 542.5717
				text = "heroin"
			intervals [1815]:
				xmin = 542.5717
				xmax = 542.9217
				text = "habits"
			intervals [1816]:
				xmin = 542.9217
				xmax = 543.0517
				text = "that"
			intervals [1817]:
				xmin = 543.0517
				xmax = 543.1817
				text = "we"
			intervals [1818]:
				xmin = 543.1817
				xmax = 543.3117
				text = "were"
			intervals [1819]:
				xmin = 543.3117
				xmax = 543.5117
				text = "like"
			intervals [1820]:
				xmin = 543.5117
				xmax = 543.8888
				text = ""
			intervals [1821]:
				xmin = 543.8888
				xmax = 544.2788
				text = "suffering"
			intervals [1822]:
				xmin = 544.2788
				xmax = 544.3788
				text = "with"
			intervals [1823]:
				xmin = 544.3788
				xmax = 544.7188
				text = "heroin"
			intervals [1824]:
				xmin = 544.7188
				xmax = 545.1488
				text = "habits"
			intervals [1825]:
				xmin = 545.1488
				xmax = 545.3888
				text = "being"
			intervals [1826]:
				xmin = 545.3888
				xmax = 545.6488
				text = "sick"
			intervals [1827]:
				xmin = 545.6488
				xmax = 545.6788
				text = ""
			intervals [1828]:
				xmin = 545.6788
				xmax = 545.8388
				text = "and"
			intervals [1829]:
				xmin = 545.8388
				xmax = 545.8688
				text = ""
			intervals [1830]:
				xmin = 545.8688
				xmax = 546.1288
				text = "needing"
			intervals [1831]:
				xmin = 546.1288
				xmax = 546.4288
				text = "needing"
			intervals [1832]:
				xmin = 546.4288
				xmax = 546.6888
				text = "to"
			intervals [1833]:
				xmin = 546.6888
				xmax = 546.7188
				text = "uh"
			intervals [1834]:
				xmin = 546.7188
				xmax = 547.2484
				text = ""
			intervals [1835]:
				xmin = 547.2484
				xmax = 547.3684
				text = "you"
			intervals [1836]:
				xmin = 547.3684
				xmax = 547.6284
				text = "know"
			intervals [1837]:
				xmin = 547.6284
				xmax = 548.2584
				text = "steal"
			intervals [1838]:
				xmin = 548.2584
				xmax = 548.4684
				text = "and"
			intervals [1839]:
				xmin = 548.4684
				xmax = 549.0248
				text = ""
			intervals [1840]:
				xmin = 549.0248
				xmax = 549.1348
				text = "you"
			intervals [1841]:
				xmin = 549.1348
				xmax = 549.2548
				text = "know"
			intervals [1842]:
				xmin = 549.2548
				xmax = 549.7648
				text = "scheme"
			intervals [1843]:
				xmin = 549.7648
				xmax = 549.8548
				text = "to"
			intervals [1844]:
				xmin = 549.8548
				xmax = 550.0248
				text = "get"
			intervals [1845]:
				xmin = 550.0248
				xmax = 550.1348
				text = "our"
			intervals [1846]:
				xmin = 550.1348
				xmax = 550.4448
				text = "money"
			intervals [1847]:
				xmin = 550.4448
				xmax = 550.5348
				text = "to"
			intervals [1848]:
				xmin = 550.5348
				xmax = 550.6948
				text = "get"
			intervals [1849]:
				xmin = 550.6948
				xmax = 550.8148
				text = "our"
			intervals [1850]:
				xmin = 550.8148
				xmax = 551.3548
				text = "heroin"
			intervals [1851]:
				xmin = 551.3548
				xmax = 551.4579
				text = ""
			intervals [1852]:
				xmin = 551.4579
				xmax = 551.8579
				text = "uh"
			intervals [1853]:
				xmin = 551.8579
				xmax = 552.5824
				text = ""
			intervals [1854]:
				xmin = 552.5824
				xmax = 552.8924
				text = "so"
			intervals [1855]:
				xmin = 552.8924
				xmax = 552.9224
				text = ""
			intervals [1856]:
				xmin = 552.9224
				xmax = 553.3724
				text = "she"
			intervals [1857]:
				xmin = 553.3724
				xmax = 553.4024
				text = ""
			intervals [1858]:
				xmin = 553.4024
				xmax = 553.6324
				text = "really"
			intervals [1859]:
				xmin = 553.6324
				xmax = 553.7924
				text = "didn't"
			intervals [1860]:
				xmin = 553.7924
				xmax = 554.0724
				text = "know"
			intervals [1861]:
				xmin = 554.0724
				xmax = 554.249
				text = ""
			intervals [1862]:
				xmin = 554.249
				xmax = 554.789
				text = "know"
			intervals [1863]:
				xmin = 554.789
				xmax = 555.179
				text = "uh"
			intervals [1864]:
				xmin = 555.179
				xmax = 555.3238
				text = ""
			intervals [1865]:
				xmin = 555.3238
				xmax = 555.4938
				text = "what"
			intervals [1866]:
				xmin = 555.4938
				xmax = 555.5838
				text = "we"
			intervals [1867]:
				xmin = 555.5838
				xmax = 555.6638
				text = "were"
			intervals [1868]:
				xmin = 555.6638
				xmax = 555.9538
				text = "dealing"
			intervals [1869]:
				xmin = 555.9538
				xmax = 556.2138
				text = "with"
			intervals [1870]:
				xmin = 556.2138
				xmax = 556.7256
				text = ""
			intervals [1871]:
				xmin = 556.7256
				xmax = 556.9056
				text = "she"
			intervals [1872]:
				xmin = 556.9056
				xmax = 557.0556
				text = "knew"
			intervals [1873]:
				xmin = 557.0556
				xmax = 557.1656
				text = "that"
			intervals [1874]:
				xmin = 557.1656
				xmax = 557.2856
				text = "we"
			intervals [1875]:
				xmin = 557.2856
				xmax = 557.6556
				text = "smoked"
			intervals [1876]:
				xmin = 557.6556
				xmax = 558.0956
				text = "weed"
			intervals [1877]:
				xmin = 558.0956
				xmax = 558.1356
				text = ""
			intervals [1878]:
				xmin = 558.1356
				xmax = 558.3756
				text = "and"
			intervals [1879]:
				xmin = 558.3756
				xmax = 558.4756
				text = "we"
			intervals [1880]:
				xmin = 558.4756
				xmax = 558.5856
				text = "were"
			intervals [1881]:
				xmin = 558.5856
				xmax = 559.0056
				text = "smoking-"
			intervals [1882]:
				xmin = 559.0056
				xmax = 559.1956
				text = "growing"
			intervals [1883]:
				xmin = 559.1956
				xmax = 559.2556
				text = "it"
			intervals [1884]:
				xmin = 559.2556
				xmax = 559.3256
				text = "in"
			intervals [1885]:
				xmin = 559.3256
				xmax = 559.4056
				text = "the"
			intervals [1886]:
				xmin = 559.4056
				xmax = 559.9656
				text = "backyard"
			intervals [1887]:
				xmin = 559.9656
				xmax = 560.0956
				text = "in"
			intervals [1888]:
				xmin = 560.0956
				xmax = 560.1756
				text = "the"
			intervals [1889]:
				xmin = 560.1756
				xmax = 560.2056
				text = ""
			intervals [1890]:
				xmin = 560.2056
				xmax = 560.3756
				text = "in"
			intervals [1891]:
				xmin = 560.3756
				xmax = 560.4756
				text = "the"
			intervals [1892]:
				xmin = 560.4756
				xmax = 560.5056
				text = ""
			intervals [1893]:
				xmin = 560.5056
				xmax = 560.6256
				text = "in"
			intervals [1894]:
				xmin = 560.6256
				xmax = 560.7656
				text = "the"
			intervals [1895]:
				xmin = 560.7656
				xmax = 561.2156
				text = "alley"
			intervals [1896]:
				xmin = 561.2156
				xmax = 561.2956
				text = "or"
			intervals [1897]:
				xmin = 561.2956
				xmax = 561.6456
				text = "whatever"
			intervals [1898]:
				xmin = 561.6456
				xmax = 561.9841
				text = ""
			intervals [1899]:
				xmin = 561.9841
				xmax = 562.1241
				text = "we"
			intervals [1900]:
				xmin = 562.1241
				xmax = 562.1841
				text = "were"
			intervals [1901]:
				xmin = 562.1841
				xmax = 562.3941
				text = "coming"
			intervals [1902]:
				xmin = 562.3941
				xmax = 562.5241
				text = "out"
			intervals [1903]:
				xmin = 562.5241
				xmax = 562.6341
				text = "she"
			intervals [1904]:
				xmin = 562.6341
				xmax = 562.7241
				text = "would"
			intervals [1905]:
				xmin = 562.7241
				xmax = 563.0241
				text = "smell"
			intervals [1906]:
				xmin = 563.0241
				xmax = 563.1641
				text = "it"
			intervals [1907]:
				xmin = 563.1641
				xmax = 563.2541
				text = "on"
			intervals [1908]:
				xmin = 563.2541
				xmax = 563.4641
				text = "us"
			intervals [1909]:
				xmin = 563.4641
				xmax = 563.5241
				text = "and"
			intervals [1910]:
				xmin = 563.5241
				xmax = 563.7441
				text = "she"
			intervals [1911]:
				xmin = 563.7441
				xmax = 563.8641
				text = "would"
			intervals [1912]:
				xmin = 563.8641
				xmax = 564.0541
				text = "like"
			intervals [1913]:
				xmin = 564.0541
				xmax = 564.0841
				text = ""
			intervals [1914]:
				xmin = 564.0841
				xmax = 564.2041
				text = "you"
			intervals [1915]:
				xmin = 564.2041
				xmax = 564.4341
				text = "know"
			intervals [1916]:
				xmin = 564.4341
				xmax = 565.1631
				text = ""
			intervals [1917]:
				xmin = 565.1631
				xmax = 565.2331
				text = "you"
			intervals [1918]:
				xmin = 565.2331
				xmax = 565.3631
				text = "know"
			intervals [1919]:
				xmin = 565.3631
				xmax = 565.6331
				text = "say"
			intervals [1920]:
				xmin = 565.6331
				xmax = 565.7531
				text = "how"
			intervals [1921]:
				xmin = 565.7531
				xmax = 565.9231
				text = "she"
			intervals [1922]:
				xmin = 565.9231
				xmax = 566.0831
				text = "was"
			intervals [1923]:
				xmin = 566.0831
				xmax = 566.2831
				text = "how"
			intervals [1924]:
				xmin = 566.2831
				xmax = 566.5531
				text = "she"
			intervals [1925]:
				xmin = 566.5531
				xmax = 566.7431
				text = "didn't"
			intervals [1926]:
				xmin = 566.7431
				xmax = 567.0431
				text = "she"
			intervals [1927]:
				xmin = 567.0431
				xmax = 567.3031
				text = "hated"
			intervals [1928]:
				xmin = 567.3031
				xmax = 567.4031
				text = "that"
			intervals [1929]:
				xmin = 567.4031
				xmax = 567.6031
				text = "we"
			intervals [1930]:
				xmin = 567.6031
				xmax = 567.6331
				text = ""
			intervals [1931]:
				xmin = 567.6331
				xmax = 568.0131
				text = "smoked"
			intervals [1932]:
				xmin = 568.0131
				xmax = 568.1531
				text = "that"
			intervals [1933]:
				xmin = 568.1531
				xmax = 568.5831
				text = "stuff"
			intervals [1934]:
				xmin = 568.5831
				xmax = 569.1985
				text = ""
			intervals [1935]:
				xmin = 569.1985
				xmax = 569.4385
				text = "but"
			intervals [1936]:
				xmin = 569.4385
				xmax = 569.6485
				text = ""
			intervals [1937]:
				xmin = 569.6485
				xmax = 569.7385
				text = "you"
			intervals [1938]:
				xmin = 569.7385
				xmax = 569.9385
				text = "know"
			intervals [1939]:
				xmin = 569.9385
				xmax = 570.1485
				text = "my"
			intervals [1940]:
				xmin = 570.1485
				xmax = 570.6585
				text = "father"
			intervals [1941]:
				xmin = 570.6585
				xmax = 570.8485
				text = "she"
			intervals [1942]:
				xmin = 570.8485
				xmax = 571.0385
				text = "wouldn't"
			intervals [1943]:
				xmin = 571.0385
				xmax = 571.1985
				text = "tell"
			intervals [1944]:
				xmin = 571.1985
				xmax = 571.3285
				text = "my"
			intervals [1945]:
				xmin = 571.3285
				xmax = 571.6685
				text = "father"
			intervals [1946]:
				xmin = 571.6685
				xmax = 571.8285
				text = "because"
			intervals [1947]:
				xmin = 571.8285
				xmax = 571.9185
				text = "she"
			intervals [1948]:
				xmin = 571.9185
				xmax = 572.1985
				text = "wanted"
			intervals [1949]:
				xmin = 572.1985
				xmax = 572.2785
				text = "to"
			intervals [1950]:
				xmin = 572.2785
				xmax = 572.5685
				text = "protect"
			intervals [1951]:
				xmin = 572.5685
				xmax = 572.6685
				text = "us"
			intervals [1952]:
				xmin = 572.6685
				xmax = 572.7585
				text = "from"
			intervals [1953]:
				xmin = 572.7585
				xmax = 572.8885
				text = "my"
			intervals [1954]:
				xmin = 572.8885
				xmax = 573.1485
				text = "father"
			intervals [1955]:
				xmin = 573.1485
				xmax = 573.2385
				text = "cause"
			intervals [1956]:
				xmin = 573.2385
				xmax = 573.3585
				text = "my"
			intervals [1957]:
				xmin = 573.3585
				xmax = 573.6685
				text = "father"
			intervals [1958]:
				xmin = 573.6685
				xmax = 573.7885
				text = "was"
			intervals [1959]:
				xmin = 573.7885
				xmax = 573.8285
				text = "a"
			intervals [1960]:
				xmin = 573.8285
				xmax = 574.1185
				text = "strict"
			intervals [1961]:
				xmin = 574.1185
				xmax = 574.7028
				text = ""
			intervals [1962]:
				xmin = 574.7028
				xmax = 574.9428
				text = "strict"
			intervals [1963]:
				xmin = 574.9428
				xmax = 575.7928
				text = "disciplinarian"
			intervals [1964]:
				xmin = 575.7928
				xmax = 575.8928
				text = "when"
			intervals [1965]:
				xmin = 575.8928
				xmax = 576.0028
				text = "if"
			intervals [1966]:
				xmin = 576.0028
				xmax = 576.1028
				text = "he"
			intervals [1967]:
				xmin = 576.1028
				xmax = 576.4228
				text = "found"
			intervals [1968]:
				xmin = 576.4228
				xmax = 576.5328
				text = "out"
			intervals [1969]:
				xmin = 576.5328
				xmax = 576.6028
				text = ""
			intervals [1970]:
				xmin = 576.6028
				xmax = 576.7028
				text = "if"
			intervals [1971]:
				xmin = 576.7028
				xmax = 576.7628
				text = "we"
			intervals [1972]:
				xmin = 576.7628
				xmax = 576.8328
				text = ""
			intervals [1973]:
				xmin = 576.8328
				xmax = 577.0228
				text = "we"
			intervals [1974]:
				xmin = 577.0228
				xmax = 577.2328
				text = "we"
			intervals [1975]:
				xmin = 577.2328
				xmax = 577.3428
				text = "were"
			intervals [1976]:
				xmin = 577.3428
				xmax = 577.4028
				text = ""
			intervals [1977]:
				xmin = 577.4028
				xmax = 577.4928
				text = "we"
			intervals [1978]:
				xmin = 577.4928
				xmax = 577.6628
				text = "were"
			intervals [1979]:
				xmin = 577.6628
				xmax = 577.9528
				text = "doing"
			intervals [1980]:
				xmin = 577.9528
				xmax = 578.2328
				text = "something"
			intervals [1981]:
				xmin = 578.2328
				xmax = 578.3228
				text = "like"
			intervals [1982]:
				xmin = 578.3228
				xmax = 578.4328
				text = "that"
			intervals [1983]:
				xmin = 578.4328
				xmax = 578.4628
				text = ""
			intervals [1984]:
				xmin = 578.4628
				xmax = 578.5528
				text = "you"
			intervals [1985]:
				xmin = 578.5528
				xmax = 578.7428
				text = "know"
			intervals [1986]:
				xmin = 578.7428
				xmax = 579.3202
				text = ""
			intervals [1987]:
				xmin = 579.3202
				xmax = 579.5002
				text = "uh"
			intervals [1988]:
				xmin = 579.5002
				xmax = 579.6902
				text = "he"
			intervals [1989]:
				xmin = 579.6902
				xmax = 579.9602
				text = "w"
			intervals [1990]:
				xmin = 579.9602
				xmax = 580.0302
				text = "you"
			intervals [1991]:
				xmin = 580.0302
				xmax = 580.1402
				text = "know"
			intervals [1992]:
				xmin = 580.1402
				xmax = 580.3002
				text = "he"
			intervals [1993]:
				xmin = 580.3002
				xmax = 580.4702
				text = "woulda"
			intervals [1994]:
				xmin = 580.4702
				xmax = 580.7502
				text = "came"
			intervals [1995]:
				xmin = 580.7502
				xmax = 580.9402
				text = "down"
			intervals [1996]:
				xmin = 580.9402
				xmax = 581.2802
				text = "hard"
			intervals [1997]:
				xmin = 581.2802
				xmax = 581.4102
				text = "on"
			intervals [1998]:
				xmin = 581.4102
				xmax = 581.4902
				text = "us"
			intervals [1999]:
				xmin = 581.4902
				xmax = 581.5902
				text = "so"
			intervals [2000]:
				xmin = 581.5902
				xmax = 581.7702
				text = "she"
			intervals [2001]:
				xmin = 581.7702
				xmax = 582.0302
				text = "kept"
			intervals [2002]:
				xmin = 582.0302
				xmax = 582.0902
				text = "it"
			intervals [2003]:
				xmin = 582.0902
				xmax = 582.2902
				text = "from"
			intervals [2004]:
				xmin = 582.2902
				xmax = 582.6702
				text = "him"
			intervals [2005]:
				xmin = 582.6702
				xmax = 583.1258
				text = ""
			intervals [2006]:
				xmin = 583.1258
				xmax = 583.2258
				text = "and"
			intervals [2007]:
				xmin = 583.2258
				xmax = 583.3558
				text = "by"
			intervals [2008]:
				xmin = 583.3558
				xmax = 583.5558
				text = "him"
			intervals [2009]:
				xmin = 583.5558
				xmax = 583.7158
				text = "not"
			intervals [2010]:
				xmin = 583.7158
				xmax = 583.8958
				text = "really"
			intervals [2011]:
				xmin = 583.8958
				xmax = 584.1658
				text = "knowing"
			intervals [2012]:
				xmin = 584.1658
				xmax = 584.3358
				text = "what"
			intervals [2013]:
				xmin = 584.3358
				xmax = 584.4358
				text = "was"
			intervals [2014]:
				xmin = 584.4358
				xmax = 584.7058
				text = "going"
			intervals [2015]:
				xmin = 584.7058
				xmax = 584.9258
				text = "on"
			intervals [2016]:
				xmin = 584.9258
				xmax = 585.0358
				text = ""
			intervals [2017]:
				xmin = 585.0358
				xmax = 585.5358
				text = "uh"
			intervals [2018]:
				xmin = 585.5358
				xmax = 586.377
				text = ""
			intervals [2019]:
				xmin = 586.377
				xmax = 586.567
				text = "pretty"
			intervals [2020]:
				xmin = 586.567
				xmax = 586.787
				text = "much"
			intervals [2021]:
				xmin = 586.787
				xmax = 586.877
				text = "it"
			intervals [2022]:
				xmin = 586.877
				xmax = 587.047
				text = "went"
			intervals [2023]:
				xmin = 587.047
				xmax = 587.317
				text = "on"
			intervals [2024]:
				xmin = 587.317
				xmax = 587.367
				text = ""
			intervals [2025]:
				xmin = 587.367
				xmax = 587.937
				text = "unchecked"
			intervals [2026]:
				xmin = 587.937
				xmax = 589.1381
				text = ""
			intervals [2027]:
				xmin = 589.1381
				xmax = 589.5881
				text = "so"
			intervals [2028]:
				xmin = 589.5881
				xmax = 589.9381
				text = "uh"
			intervals [2029]:
				xmin = 589.9381
				xmax = 590.1545
				text = ""
			intervals [2030]:
				xmin = 590.1545
				xmax = 590.2945
				text = "so"
			intervals [2031]:
				xmin = 590.2945
				xmax = 590.4445
				text = "that"
			intervals [2032]:
				xmin = 590.4445
				xmax = 590.4945
				text = "s"
			intervals [2033]:
				xmin = 590.4945
				xmax = 590.6045
				text = "how"
			intervals [2034]:
				xmin = 590.6045
				xmax = 590.6645
				text = "it"
			intervals [2035]:
				xmin = 590.6645
				xmax = 590.8545
				text = "pretty"
			intervals [2036]:
				xmin = 590.8545
				xmax = 591.0645
				text = "much"
			intervals [2037]:
				xmin = 591.0645
				xmax = 591.5845
				text = "was"
			intervals [2038]:
				xmin = 591.5845
				xmax = 591.9545
				text = "um"
			intervals [2039]:
				xmin = 591.9545
				xmax = 592.8414
				text = ""
			intervals [2040]:
				xmin = 592.8414
				xmax = 593.0514
				text = "so"
			intervals [2041]:
				xmin = 593.0514
				xmax = 593.5214
				text = "also"
			intervals [2042]:
				xmin = 593.5214
				xmax = 593.7714
				text = "my"
			intervals [2043]:
				xmin = 593.7714
				xmax = 594.0714
				text = "old"
			intervals [2044]:
				xmin = 594.0714
				xmax = 594.1014
				text = ""
			intervals [2045]:
				xmin = 594.1014
				xmax = 594.2814
				text = "one"
			intervals [2046]:
				xmin = 594.2814
				xmax = 594.3414
				text = "of"
			intervals [2047]:
				xmin = 594.3414
				xmax = 594.4014
				text = "my"
			intervals [2048]:
				xmin = 594.4014
				xmax = 594.6714
				text = "older"
			intervals [2049]:
				xmin = 594.6714
				xmax = 594.9714
				text = "brothers"
			intervals [2050]:
				xmin = 594.9714
				xmax = 595.2714
				text = "second"
			intervals [2051]:
				xmin = 595.2714
				xmax = 595.3914
				text = "from"
			intervals [2052]:
				xmin = 595.3914
				xmax = 595.4714
				text = "my"
			intervals [2053]:
				xmin = 595.4714
				xmax = 595.9414
				text = "oldest"
			intervals [2054]:
				xmin = 595.9414
				xmax = 596.1814
				text = "uh"
			intervals [2055]:
				xmin = 596.1814
				xmax = 596.4414
				text = "he"
			intervals [2056]:
				xmin = 596.4414
				xmax = 596.8747
				text = ""
			intervals [2057]:
				xmin = 596.8747
				xmax = 597.1047
				text = "he"
			intervals [2058]:
				xmin = 597.1047
				xmax = 597.6547
				text = "eventually"
			intervals [2059]:
				xmin = 597.6547
				xmax = 597.7747
				text = "uh"
			intervals [2060]:
				xmin = 597.7747
				xmax = 597.9047
				text = "he"
			intervals [2061]:
				xmin = 597.9047
				xmax = 598.0047
				text = "had"
			intervals [2062]:
				xmin = 598.0047
				xmax = 598.0747
				text = "a"
			intervals [2063]:
				xmin = 598.0747
				xmax = 598.2347
				text = "good"
			intervals [2064]:
				xmin = 598.2347
				xmax = 598.4747
				text = "job"
			intervals [2065]:
				xmin = 598.4747
				xmax = 598.6847
				text = "working"
			intervals [2066]:
				xmin = 598.6847
				xmax = 598.7447
				text = "at"
			intervals [2067]:
				xmin = 598.7447
				xmax = 598.8047
				text = "the"
			intervals [2068]:
				xmin = 598.8047
				xmax = 598.8347
				text = ""
			intervals [2069]:
				xmin = 598.8347
				xmax = 599.1247
				text = "printing"
			intervals [2070]:
				xmin = 599.1247
				xmax = 599.5247
				text = "office"
			intervals [2071]:
				xmin = 599.5247
				xmax = 599.6947
				text = "as"
			intervals [2072]:
				xmin = 599.6947
				xmax = 599.7747
				text = "a"
			intervals [2073]:
				xmin = 599.7747
				xmax = 599.8047
				text = ""
			intervals [2074]:
				xmin = 599.8047
				xmax = 600.1647
				text = "um"
			intervals [2075]:
				xmin = 600.1647
				xmax = 600.8984
				text = ""
			intervals [2076]:
				xmin = 600.8984
				xmax = 601.0084
				text = "you"
			intervals [2077]:
				xmin = 601.0084
				xmax = 601.3584
				text = "know"
			intervals [2078]:
				xmin = 601.3584
				xmax = 601.4784
				text = "um"
			intervals [2079]:
				xmin = 601.4784
				xmax = 601.5384
				text = ""
			intervals [2080]:
				xmin = 601.5384
				xmax = 601.8184
				text = "as"
			intervals [2081]:
				xmin = 601.8184
				xmax = 601.8484
				text = ""
			intervals [2082]:
				xmin = 601.8484
				xmax = 601.9584
				text = "i"
			intervals [2083]:
				xmin = 601.9584
				xmax = 602.1584
				text = "can't"
			intervals [2084]:
				xmin = 602.1584
				xmax = 602.2684
				text = "s"
			intervals [2085]:
				xmin = 602.2684
				xmax = 602.4784
				text = ""
			intervals [2086]:
				xmin = 602.4784
				xmax = 602.5384
				text = "he"
			intervals [2087]:
				xmin = 602.5384
				xmax = 602.6084
				text = ""
			intervals [2088]:
				xmin = 602.6084
				xmax = 602.7684
				text = "think"
			intervals [2089]:
				xmin = 602.7684
				xmax = 602.8284
				text = "he"
			intervals [2090]:
				xmin = 602.8284
				xmax = 602.9584
				text = "was"
			intervals [2091]:
				xmin = 602.9584
				xmax = 603.1784
				text = "doing"
			intervals [2092]:
				xmin = 603.1784
				xmax = 603.3484
				text = "some"
			intervals [2093]:
				xmin = 603.3484
				xmax = 603.5384
				text = "kind"
			intervals [2094]:
				xmin = 603.5384
				xmax = 603.6184
				text = "of"
			intervals [2095]:
				xmin = 603.6184
				xmax = 603.8784
				text = "printing"
			intervals [2096]:
				xmin = 603.8784
				xmax = 604.0884
				text = "work"
			intervals [2097]:
				xmin = 604.0884
				xmax = 604.1984
				text = "with"
			intervals [2098]:
				xmin = 604.1984
				xmax = 604.2584
				text = "the"
			intervals [2099]:
				xmin = 604.2584
				xmax = 604.4978
				text = ""
			intervals [2100]:
				xmin = 604.4978
				xmax = 604.7678
				text = "printing"
			intervals [2101]:
				xmin = 604.7678
				xmax = 605.1278
				text = "office"
			intervals [2102]:
				xmin = 605.1278
				xmax = 605.5223
				text = ""
			intervals [2103]:
				xmin = 605.5223
				xmax = 605.7123
				text = "he"
			intervals [2104]:
				xmin = 605.7123
				xmax = 606.3323
				text = "eventually"
			intervals [2105]:
				xmin = 606.3323
				xmax = 606.5325
				text = ""
			intervals [2106]:
				xmin = 606.5325
				xmax = 607.1725
				text = "started"
			intervals [2107]:
				xmin = 607.1725
				xmax = 607.649
				text = ""
			intervals [2108]:
				xmin = 607.649
				xmax = 607.739
				text = "you"
			intervals [2109]:
				xmin = 607.739
				xmax = 607.849
				text = "know"
			intervals [2110]:
				xmin = 607.849
				xmax = 607.939
				text = ""
			intervals [2111]:
				xmin = 607.939
				xmax = 608.409
				text = "injecting"
			intervals [2112]:
				xmin = 608.409
				xmax = 608.449
				text = ""
			intervals [2113]:
				xmin = 608.449
				xmax = 608.649
				text = "too"
			intervals [2114]:
				xmin = 608.649
				xmax = 608.8693
				text = ""
			intervals [2115]:
				xmin = 608.8693
				xmax = 609.1293
				text = "along"
			intervals [2116]:
				xmin = 609.1293
				xmax = 609.2493
				text = "with"
			intervals [2117]:
				xmin = 609.2493
				xmax = 609.3893
				text = "me"
			intervals [2118]:
				xmin = 609.3893
				xmax = 609.4493
				text = "and"
			intervals [2119]:
				xmin = 609.4493
				xmax = 609.6493
				text = "my"
			intervals [2120]:
				xmin = 609.6493
				xmax = 610.0393
				text = "other"
			intervals [2121]:
				xmin = 610.0393
				xmax = 610.0693
				text = "<unk>"
			intervals [2122]:
				xmin = 610.0693
				xmax = 610.0993
				text = ""
			intervals [2123]:
				xmin = 610.0993
				xmax = 610.2293
				text = "my"
			intervals [2124]:
				xmin = 610.2293
				xmax = 610.4393
				text = "brother"
			intervals [2125]:
				xmin = 610.4393
				xmax = 610.5293
				text = "that"
			intervals [2126]:
				xmin = 610.5293
				xmax = 610.6193
				text = "was"
			intervals [2127]:
				xmin = 610.6193
				xmax = 610.7293
				text = "one"
			intervals [2128]:
				xmin = 610.7293
				xmax = 610.9043
				text = ""
			intervals [2129]:
				xmin = 610.9043
				xmax = 611.0543
				text = "two"
			intervals [2130]:
				xmin = 611.0543
				xmax = 611.2343
				text = "years"
			intervals [2131]:
				xmin = 611.2343
				xmax = 611.4343
				text = "older"
			intervals [2132]:
				xmin = 611.4343
				xmax = 611.6143
				text = "than"
			intervals [2133]:
				xmin = 611.6143
				xmax = 611.7243
				text = ""
			intervals [2134]:
				xmin = 611.7243
				xmax = 611.8843
				text = "uh"
			intervals [2135]:
				xmin = 611.8843
				xmax = 611.9143
				text = ""
			intervals [2136]:
				xmin = 611.9143
				xmax = 612.3843
				text = "myself"
			intervals [2137]:
				xmin = 612.3843
				xmax = 612.9288
				text = ""
			intervals [2138]:
				xmin = 612.9288
				xmax = 613.2388
				text = "so"
			intervals [2139]:
				xmin = 613.2388
				xmax = 613.7692
				text = ""
			intervals [2140]:
				xmin = 613.7692
				xmax = 613.9792
				text = "we"
			intervals [2141]:
				xmin = 613.9792
				xmax = 614.1992
				text = "all"
			intervals [2142]:
				xmin = 614.1992
				xmax = 614.2992
				text = "were"
			intervals [2143]:
				xmin = 614.2992
				xmax = 614.6992
				text = "injecting"
			intervals [2144]:
				xmin = 614.6992
				xmax = 615.0392
				text = "together"
			intervals [2145]:
				xmin = 615.0392
				xmax = 615.2092
				text = "so"
			intervals [2146]:
				xmin = 615.2092
				xmax = 615.3592
				text = "we"
			intervals [2147]:
				xmin = 615.3592
				xmax = 615.6092
				text = "pretty"
			intervals [2148]:
				xmin = 615.6092
				xmax = 615.7992
				text = "much"
			intervals [2149]:
				xmin = 615.7992
				xmax = 616.1092
				text = "stayed"
			intervals [2150]:
				xmin = 616.1092
				xmax = 616.4692
				text = "together"
			intervals [2151]:
				xmin = 616.4692
				xmax = 616.6892
				text = "us"
			intervals [2152]:
				xmin = 616.6892
				xmax = 616.9192
				text = "three"
			intervals [2153]:
				xmin = 616.9192
				xmax = 617.4269
				text = ""
			intervals [2154]:
				xmin = 617.4269
				xmax = 617.5869
				text = "you"
			intervals [2155]:
				xmin = 617.5869
				xmax = 617.9769
				text = "know"
			intervals [2156]:
				xmin = 617.9769
				xmax = 618.5469
				text = "uh"
			intervals [2157]:
				xmin = 618.5469
				xmax = 618.767
				text = ""
			intervals [2158]:
				xmin = 618.767
				xmax = 618.917
				text = "you"
			intervals [2159]:
				xmin = 618.917
				xmax = 619.197
				text = "know"
			intervals [2160]:
				xmin = 619.197
				xmax = 619.7795
				text = ""
			intervals [2161]:
				xmin = 619.7795
				xmax = 620.3695
				text = "scheming"
			intervals [2162]:
				xmin = 620.3695
				xmax = 620.4495
				text = "and"
			intervals [2163]:
				xmin = 620.4495
				xmax = 620.9295
				text = "hustling"
			intervals [2164]:
				xmin = 620.9295
				xmax = 621.2095
				text = "and"
			intervals [2165]:
				xmin = 621.2095
				xmax = 621.2395
				text = ""
			intervals [2166]:
				xmin = 621.2395
				xmax = 621.4095
				text = "and"
			intervals [2167]:
				xmin = 621.4095
				xmax = 621.4895
				text = "you"
			intervals [2168]:
				xmin = 621.4895
				xmax = 621.6795
				text = "know"
			intervals [2169]:
				xmin = 621.6795
				xmax = 621.9095
				text = "doing"
			intervals [2170]:
				xmin = 621.9095
				xmax = 622.0195
				text = "what"
			intervals [2171]:
				xmin = 622.0195
				xmax = 622.1195
				text = "we"
			intervals [2172]:
				xmin = 622.1195
				xmax = 622.3495
				text = "could"
			intervals [2173]:
				xmin = 622.3495
				xmax = 622.4095
				text = "to"
			intervals [2174]:
				xmin = 622.4095
				xmax = 622.5695
				text = "get"
			intervals [2175]:
				xmin = 622.5695
				xmax = 622.8195
				text = "money"
			intervals [2176]:
				xmin = 622.8195
				xmax = 622.9095
				text = "you"
			intervals [2177]:
				xmin = 622.9095
				xmax = 622.9395
				text = ""
			intervals [2178]:
				xmin = 622.9395
				xmax = 623.1495
				text = "know"
			intervals [2179]:
				xmin = 623.1495
				xmax = 623.2095
				text = "to"
			intervals [2180]:
				xmin = 623.2095
				xmax = 623.5595
				text = "support"
			intervals [2181]:
				xmin = 623.5595
				xmax = 623.6395
				text = "our"
			intervals [2182]:
				xmin = 623.6395
				xmax = 623.9695
				text = "heroin"
			intervals [2183]:
				xmin = 623.9695
				xmax = 624.4295
				text = "habits"
			intervals [2184]:
				xmin = 624.4295
				xmax = 624.7853
				text = ""
			intervals [2185]:
				xmin = 624.7853
				xmax = 624.9053
				text = "my"
			intervals [2186]:
				xmin = 624.9053
				xmax = 625.2553
				text = "oldest"
			intervals [2187]:
				xmin = 625.2553
				xmax = 625.4753
				text = "brother"
			intervals [2188]:
				xmin = 625.4753
				xmax = 625.6553
				text = "was"
			intervals [2189]:
				xmin = 625.6553
				xmax = 625.7053
				text = "a"
			intervals [2190]:
				xmin = 625.7053
				xmax = 626.2753
				text = "metropolitan"
			intervals [2191]:
				xmin = 626.2753
				xmax = 626.5153
				text = "police"
			intervals [2192]:
				xmin = 626.5153
				xmax = 626.7953
				text = "officer"
			intervals [2193]:
				xmin = 626.7953
				xmax = 626.9553
				text = "he"
			intervals [2194]:
				xmin = 626.9553
				xmax = 627.1553
				text = "was"
			intervals [2195]:
				xmin = 627.1553
				xmax = 627.3353
				text = "uh"
			intervals [2196]:
				xmin = 627.3353
				xmax = 627.6387
				text = ""
			intervals [2197]:
				xmin = 627.6387
				xmax = 627.7987
				text = "he"
			intervals [2198]:
				xmin = 627.7987
				xmax = 627.8987
				text = "was"
			intervals [2199]:
				xmin = 627.8987
				xmax = 627.9387
				text = "a"
			intervals [2200]:
				xmin = 627.9387
				xmax = 628.4487
				text = "vietnam"
			intervals [2201]:
				xmin = 628.4487
				xmax = 628.6287
				text = "war"
			intervals [2202]:
				xmin = 628.6287
				xmax = 628.9587
				text = "vet"
			intervals [2203]:
				xmin = 628.9587
				xmax = 629.1587
				text = "from"
			intervals [2204]:
				xmin = 629.1587
				xmax = 629.2387
				text = "the"
			intervals [2205]:
				xmin = 629.2387
				xmax = 629.4287
				text = "nine"
			intervals [2206]:
				xmin = 629.4287
				xmax = 629.5687
				text = "from"
			intervals [2207]:
				xmin = 629.5687
				xmax = 629.6287
				text = "the"
			intervals [2208]:
				xmin = 629.6287
				xmax = 629.9287
				text = "s"
			intervals [2209]:
				xmin = 629.9287
				xmax = 630.2187
				text = "uh"
			intervals [2210]:
				xmin = 630.2187
				xmax = 630.5487
				text = "sixty"
			intervals [2211]:
				xmin = 630.5487
				xmax = 630.9387
				text = "seven"
			intervals [2212]:
				xmin = 630.9387
				xmax = 631.4419
				text = ""
			intervals [2213]:
				xmin = 631.4419
				xmax = 631.7119
				text = "sixty"
			intervals [2214]:
				xmin = 631.7119
				xmax = 632.0219
				text = "six"
			intervals [2215]:
				xmin = 632.0219
				xmax = 632.2519
				text = "sixty"
			intervals [2216]:
				xmin = 632.2519
				xmax = 632.5519
				text = "seven"
			intervals [2217]:
				xmin = 632.5519
				xmax = 632.6119
				text = ""
			intervals [2218]:
				xmin = 632.6119
				xmax = 632.7419
				text = "he"
			intervals [2219]:
				xmin = 632.7419
				xmax = 633.0119
				text = "came"
			intervals [2220]:
				xmin = 633.0119
				xmax = 633.4719
				text = "home"
			intervals [2221]:
				xmin = 633.4719
				xmax = 633.9389
				text = ""
			intervals [2222]:
				xmin = 633.9389
				xmax = 634.1889
				text = "he"
			intervals [2223]:
				xmin = 634.1889
				xmax = 634.3489
				text = "uh"
			intervals [2224]:
				xmin = 634.3489
				xmax = 634.5489
				text = "got"
			intervals [2225]:
				xmin = 634.5489
				xmax = 634.6189
				text = "a"
			intervals [2226]:
				xmin = 634.6189
				xmax = 634.8989
				text = "job"
			intervals [2227]:
				xmin = 634.8989
				xmax = 635.0689
				text = "as"
			intervals [2228]:
				xmin = 635.0689
				xmax = 635.1689
				text = "a"
			intervals [2229]:
				xmin = 635.1689
				xmax = 635.1989
				text = ""
			intervals [2230]:
				xmin = 635.1989
				xmax = 635.7089
				text = "metropolitan"
			intervals [2231]:
				xmin = 635.7089
				xmax = 635.9689
				text = "police"
			intervals [2232]:
				xmin = 635.9689
				xmax = 636.3289
				text = "officer"
			intervals [2233]:
				xmin = 636.3289
				xmax = 636.5818
				text = ""
			intervals [2234]:
				xmin = 636.5818
				xmax = 636.6718
				text = "he"
			intervals [2235]:
				xmin = 636.6718
				xmax = 636.9218
				text = "worked"
			intervals [2236]:
				xmin = 636.9218
				xmax = 637.3018
				text = "for"
			intervals [2237]:
				xmin = 637.3018
				xmax = 637.7884
				text = ""
			intervals [2238]:
				xmin = 637.7884
				xmax = 637.8584
				text = "he"
			intervals [2239]:
				xmin = 637.8584
				xmax = 638.1484
				text = "worked"
			intervals [2240]:
				xmin = 638.1484
				xmax = 638.2784
				text = "as"
			intervals [2241]:
				xmin = 638.2784
				xmax = 638.3084
				text = "a"
			intervals [2242]:
				xmin = 638.3084
				xmax = 638.4484
				text = ""
			intervals [2243]:
				xmin = 638.4484
				xmax = 638.9884
				text = "metropolitan"
			intervals [2244]:
				xmin = 638.9884
				xmax = 639.2884
				text = "police"
			intervals [2245]:
				xmin = 639.2884
				xmax = 639.3684
				text = ""
			intervals [2246]:
				xmin = 639.3684
				xmax = 639.6384
				text = "officer"
			intervals [2247]:
				xmin = 639.6384
				xmax = 639.9984
				text = ""
			intervals [2248]:
				xmin = 639.9984
				xmax = 640.0784
				text = "for"
			intervals [2249]:
				xmin = 640.0784
				xmax = 640.2084
				text = "some"
			intervals [2250]:
				xmin = 640.2084
				xmax = 640.2984
				text = "years"
			intervals [2251]:
				xmin = 640.2984
				xmax = 640.3584
				text = "and"
			intervals [2252]:
				xmin = 640.3584
				xmax = 640.4584
				text = "then"
			intervals [2253]:
				xmin = 640.4584
				xmax = 640.6184
				text = "he"
			intervals [2254]:
				xmin = 640.6184
				xmax = 640.9584
				text = "eventually"
			intervals [2255]:
				xmin = 640.9584
				xmax = 641.1984
				text = "was"
			intervals [2256]:
				xmin = 641.1984
				xmax = 641.3684
				text = "uh"
			intervals [2257]:
				xmin = 641.3684
				xmax = 641.5884
				text = "kind"
			intervals [2258]:
				xmin = 641.5884
				xmax = 641.6684
				text = "of"
			intervals [2259]:
				xmin = 641.6684
				xmax = 642.2784
				text = "railroaded"
			intervals [2260]:
				xmin = 642.2784
				xmax = 642.682
				text = ""
			intervals [2261]:
				xmin = 642.682
				xmax = 642.862
				text = "out"
			intervals [2262]:
				xmin = 642.862
				xmax = 642.932
				text = "of"
			intervals [2263]:
				xmin = 642.932
				xmax = 643.002
				text = "the"
			intervals [2264]:
				xmin = 643.002
				xmax = 643.282
				text = "police"
			intervals [2265]:
				xmin = 643.282
				xmax = 643.912
				text = "department"
			intervals [2266]:
				xmin = 643.912
				xmax = 644.072
				text = "he"
			intervals [2267]:
				xmin = 644.072
				xmax = 644.462
				text = "eventually"
			intervals [2268]:
				xmin = 644.462
				xmax = 644.882
				text = "sued"
			intervals [2269]:
				xmin = 644.882
				xmax = 645.142
				text = "them"
			intervals [2270]:
				xmin = 645.142
				xmax = 645.4713
				text = ""
			intervals [2271]:
				xmin = 645.4713
				xmax = 645.7813
				text = "and"
			intervals [2272]:
				xmin = 645.7813
				xmax = 645.8713
				text = "uh"
			intervals [2273]:
				xmin = 645.8713
				xmax = 646.1413
				text = "won"
			intervals [2274]:
				xmin = 646.1413
				xmax = 646.3013
				text = "his"
			intervals [2275]:
				xmin = 646.3013
				xmax = 646.7113
				text = "lawsuit"
			intervals [2276]:
				xmin = 646.7113
				xmax = 647.1796
				text = ""
			intervals [2277]:
				xmin = 647.1796
				xmax = 647.2596
				text = "and"
			intervals [2278]:
				xmin = 647.2596
				xmax = 647.3896
				text = "was"
			intervals [2279]:
				xmin = 647.3896
				xmax = 648.0696
				text = "reinstated"
			intervals [2280]:
				xmin = 648.0696
				xmax = 648.7924
				text = ""
			intervals [2281]:
				xmin = 648.7924
				xmax = 649.0124
				text = "and"
			intervals [2282]:
				xmin = 649.0124
				xmax = 649.3524
				text = "he"
			intervals [2283]:
				xmin = 649.3524
				xmax = 649.5424
				text = "uh"
			intervals [2284]:
				xmin = 649.5424
				xmax = 649.7224
				text = "he"
			intervals [2285]:
				xmin = 649.7224
				xmax = 649.9824
				text = "worked"
			intervals [2286]:
				xmin = 649.9824
				xmax = 650.3124
				text = "til"
			intervals [2287]:
				xmin = 650.3124
				xmax = 650.5024
				text = "uh"
			intervals [2288]:
				xmin = 650.5024
				xmax = 650.5624
				text = ""
			intervals [2289]:
				xmin = 650.5624
				xmax = 650.7324
				text = "til"
			intervals [2290]:
				xmin = 650.7324
				xmax = 650.8624
				text = "his"
			intervals [2291]:
				xmin = 650.8624
				xmax = 651.4324
				text = "retirement"
			intervals [2292]:
				xmin = 651.4324
				xmax = 651.5224
				text = "in"
			intervals [2293]:
				xmin = 651.5224
				xmax = 651.9124
				text = "nineteen"
			intervals [2294]:
				xmin = 651.9124
				xmax = 652.1624
				text = "ninety"
			intervals [2295]:
				xmin = 652.1624
				xmax = 652.3624
				text = "eight"
			intervals [2296]:
				xmin = 652.3624
				xmax = 652.844
				text = ""
			intervals [2297]:
				xmin = 652.844
				xmax = 653.214
				text = "five"
			intervals [2298]:
				xmin = 653.214
				xmax = 653.414
				text = "years"
			intervals [2299]:
				xmin = 653.414
				xmax = 653.594
				text = "after"
			intervals [2300]:
				xmin = 653.594
				xmax = 653.704
				text = "his"
			intervals [2301]:
				xmin = 653.704
				xmax = 654.174
				text = "retirement"
			intervals [2302]:
				xmin = 654.174
				xmax = 654.234
				text = "in"
			intervals [2303]:
				xmin = 654.234
				xmax = 654.334
				text = "two"
			intervals [2304]:
				xmin = 654.334
				xmax = 654.684
				text = "thousand"
			intervals [2305]:
				xmin = 654.684
				xmax = 654.714
				text = ""
			intervals [2306]:
				xmin = 654.714
				xmax = 655.084
				text = "three"
			intervals [2307]:
				xmin = 655.084
				xmax = 655.5928
				text = ""
			intervals [2308]:
				xmin = 655.5928
				xmax = 655.7128
				text = "you"
			intervals [2309]:
				xmin = 655.7128
				xmax = 655.8028
				text = "know"
			intervals [2310]:
				xmin = 655.8028
				xmax = 655.9928
				text = "he"
			intervals [2311]:
				xmin = 655.9928
				xmax = 656.1528
				text = "he"
			intervals [2312]:
				xmin = 656.1528
				xmax = 656.2928
				text = "had"
			intervals [2313]:
				xmin = 656.2928
				xmax = 656.3328
				text = "a"
			intervals [2314]:
				xmin = 656.3328
				xmax = 656.5928
				text = "heart"
			intervals [2315]:
				xmin = 656.5928
				xmax = 656.9528
				text = "attack"
			intervals [2316]:
				xmin = 656.9528
				xmax = 657.0295
				text = ""
			intervals [2317]:
				xmin = 657.0295
				xmax = 657.1695
				text = "you"
			intervals [2318]:
				xmin = 657.1695
				xmax = 657.2495
				text = "know"
			intervals [2319]:
				xmin = 657.2495
				xmax = 657.2995
				text = ""
			intervals [2320]:
				xmin = 657.2995
				xmax = 657.5195
				text = "passed"
			intervals [2321]:
				xmin = 657.5195
				xmax = 657.6095
				text = "away"
			intervals [2322]:
				xmin = 657.6095
				xmax = 657.6695
				text = "at"
			intervals [2323]:
				xmin = 657.6695
				xmax = 657.9195
				text = "fifty"
			intervals [2324]:
				xmin = 657.9195
				xmax = 658.1995
				text = "four"
			intervals [2325]:
				xmin = 658.1995
				xmax = 659.0242
				text = ""
			intervals [2326]:
				xmin = 659.0242
				xmax = 659.3642
				text = "um"
			intervals [2327]:
				xmin = 659.3642
				xmax = 660.3488
				text = ""
			intervals [2328]:
				xmin = 660.3488
				xmax = 660.3988
				text = "i"
			intervals [2329]:
				xmin = 660.3988
				xmax = 660.5788
				text = "had"
			intervals [2330]:
				xmin = 660.5788
				xmax = 660.7888
				text = "uh"
			intervals [2331]:
				xmin = 660.7888
				xmax = 660.8288
				text = ""
			intervals [2332]:
				xmin = 660.8288
				xmax = 661.0288
				text = "my"
			intervals [2333]:
				xmin = 661.0288
				xmax = 661.3288
				text = "brother"
			intervals [2334]:
				xmin = 661.3288
				xmax = 661.4988
				text = "that"
			intervals [2335]:
				xmin = 661.4988
				xmax = 661.6088
				text = "i"
			intervals [2336]:
				xmin = 661.6088
				xmax = 661.9388
				text = "used"
			intervals [2337]:
				xmin = 661.9388
				xmax = 662.2988
				text = "heroin"
			intervals [2338]:
				xmin = 662.2988
				xmax = 662.5088
				text = "with"
			intervals [2339]:
				xmin = 662.5088
				xmax = 662.9888
				text = "for"
			intervals [2340]:
				xmin = 662.9888
				xmax = 663.4257
				text = ""
			intervals [2341]:
				xmin = 663.4257
				xmax = 663.6257
				text = "uh"
			intervals [2342]:
				xmin = 663.6257
				xmax = 663.8457
				text = "for"
			intervals [2343]:
				xmin = 663.8457
				xmax = 663.9657
				text = "all"
			intervals [2344]:
				xmin = 663.9657
				xmax = 664.1157
				text = "those"
			intervals [2345]:
				xmin = 664.1157
				xmax = 664.6057
				text = "years"
			intervals [2346]:
				xmin = 664.6057
				xmax = 664.6557
				text = ""
			intervals [2347]:
				xmin = 664.6557
				xmax = 664.7257
				text = "m-"
			intervals [2348]:
				xmin = 664.7257
				xmax = 664.7857
				text = ""
			intervals [2349]:
				xmin = 664.7857
				xmax = 665.1657
				text = "from"
			intervals [2350]:
				xmin = 665.1657
				xmax = 665.2957
				text = ""
			intervals [2351]:
				xmin = 665.2957
				xmax = 665.6757
				text = "the"
			intervals [2352]:
				xmin = 665.6757
				xmax = 666.151
				text = ""
			intervals [2353]:
				xmin = 666.151
				xmax = 666.431
				text = "late"
			intervals [2354]:
				xmin = 666.431
				xmax = 667.151
				text = "sixties"
			intervals [2355]:
				xmin = 667.151
				xmax = 667.351
				text = "like"
			intervals [2356]:
				xmin = 667.351
				xmax = 667.591
				text = ""
			intervals [2357]:
				xmin = 667.591
				xmax = 667.821
				text = "early"
			intervals [2358]:
				xmin = 667.821
				xmax = 668.541
				text = "seventies"
			intervals [2359]:
				xmin = 668.541
				xmax = 668.6317
				text = ""
			intervals [2360]:
				xmin = 668.6317
				xmax = 668.8017
				text = "you"
			intervals [2361]:
				xmin = 668.8017
				xmax = 668.9317
				text = "know"
			intervals [2362]:
				xmin = 668.9317
				xmax = 668.9617
				text = ""
			intervals [2363]:
				xmin = 668.9617
				xmax = 669.2717
				text = "into"
			intervals [2364]:
				xmin = 669.2717
				xmax = 669.4317
				text = "the"
			intervals [2365]:
				xmin = 669.4317
				xmax = 669.8603
				text = ""
			intervals [2366]:
				xmin = 669.8603
				xmax = 670.1703
				text = "into"
			intervals [2367]:
				xmin = 670.1703
				xmax = 670.3203
				text = "the"
			intervals [2368]:
				xmin = 670.3203
				xmax = 670.5003
				text = "uh"
			intervals [2369]:
				xmin = 670.5003
				xmax = 671.0903
				text = "eighties"
			intervals [2370]:
				xmin = 671.0903
				xmax = 671.1609
				text = ""
			intervals [2371]:
				xmin = 671.1609
				xmax = 671.5409
				text = "uh"
			intervals [2372]:
				xmin = 671.5409
				xmax = 672.2974
				text = ""
			intervals [2373]:
				xmin = 672.2974
				xmax = 672.8074
				text = "he"
			intervals [2374]:
				xmin = 672.8074
				xmax = 673.1974
				text = "suffered"
			intervals [2375]:
				xmin = 673.1974
				xmax = 673.4374
				text = "a"
			intervals [2376]:
				xmin = 673.4374
				xmax = 674.2498
				text = ""
			intervals [2377]:
				xmin = 674.2498
				xmax = 674.3598
				text = "he"
			intervals [2378]:
				xmin = 674.3598
				xmax = 674.6998
				text = "suffered"
			intervals [2379]:
				xmin = 674.6998
				xmax = 674.7698
				text = "a"
			intervals [2380]:
				xmin = 674.7698
				xmax = 675.3698
				text = "stroke"
			intervals [2381]:
				xmin = 675.3698
				xmax = 676.1847
				text = ""
			intervals [2382]:
				xmin = 676.1847
				xmax = 676.6747
				text = "in"
			intervals [2383]:
				xmin = 676.6747
				xmax = 677.8034
				text = ""
			intervals [2384]:
				xmin = 677.8034
				xmax = 679.0634
				text = "ninety"
			intervals [2385]:
				xmin = 679.0634
				xmax = 679.6679
				text = ""
			intervals [2386]:
				xmin = 679.6679
				xmax = 679.9379
				text = "one"
			intervals [2387]:
				xmin = 679.9379
				xmax = 680.7524
				text = ""
			intervals [2388]:
				xmin = 680.7524
				xmax = 680.9524
				text = "in"
			intervals [2389]:
				xmin = 680.9524
				xmax = 681.2624
				text = "ninety"
			intervals [2390]:
				xmin = 681.2624
				xmax = 681.5424
				text = "one"
			intervals [2391]:
				xmin = 681.5424
				xmax = 681.5724
				text = ""
			intervals [2392]:
				xmin = 681.5724
				xmax = 681.9024
				text = "and"
			intervals [2393]:
				xmin = 681.9024
				xmax = 682.2224
				text = "um"
			intervals [2394]:
				xmin = 682.2224
				xmax = 682.5572
				text = ""
			intervals [2395]:
				xmin = 682.5572
				xmax = 682.7772
				text = "he"
			intervals [2396]:
				xmin = 682.7772
				xmax = 683.0272
				text = "had"
			intervals [2397]:
				xmin = 683.0272
				xmax = 683.1172
				text = "uh"
			intervals [2398]:
				xmin = 683.1172
				xmax = 683.4272
				text = "gotten"
			intervals [2399]:
				xmin = 683.4272
				xmax = 683.7772
				text = "clean"
			intervals [2400]:
				xmin = 683.7772
				xmax = 683.8772
				text = "off"
			intervals [2401]:
				xmin = 683.8772
				xmax = 683.9372
				text = "of"
			intervals [2402]:
				xmin = 683.9372
				xmax = 684.3272
				text = "heroin"
			intervals [2403]:
				xmin = 684.3272
				xmax = 684.4172
				text = "uh"
			intervals [2404]:
				xmin = 684.4172
				xmax = 684.7672
				text = "somewhere"
			intervals [2405]:
				xmin = 684.7672
				xmax = 684.9672
				text = "around"
			intervals [2406]:
				xmin = 684.9672
				xmax = 685.1972
				text = "about"
			intervals [2407]:
				xmin = 685.1972
				xmax = 685.2272
				text = ""
			intervals [2408]:
				xmin = 685.2272
				xmax = 685.9772
				text = "nineteen"
			intervals [2409]:
				xmin = 685.9772
				xmax = 686.5066
				text = ""
			intervals [2410]:
				xmin = 686.5066
				xmax = 686.5366
				text = "i"
			intervals [2411]:
				xmin = 686.5366
				xmax = 686.5666
				text = ""
			intervals [2412]:
				xmin = 686.5666
				xmax = 686.7466
				text = "think"
			intervals [2413]:
				xmin = 686.7466
				xmax = 686.9666
				text = "around"
			intervals [2414]:
				xmin = 686.9666
				xmax = 687.1766
				text = "about"
			intervals [2415]:
				xmin = 687.1766
				xmax = 687.6566
				text = "nineteen"
			intervals [2416]:
				xmin = 687.6566
				xmax = 687.6866
				text = ""
			intervals [2417]:
				xmin = 687.6866
				xmax = 688.3266
				text = "eighty"
			intervals [2418]:
				xmin = 688.3266
				xmax = 688.6453
				text = ""
			intervals [2419]:
				xmin = 688.6453
				xmax = 688.9453
				text = "eight"
			intervals [2420]:
				xmin = 688.9453
				xmax = 689.0753
				text = "or"
			intervals [2421]:
				xmin = 689.0753
				xmax = 689.3253
				text = "eighty"
			intervals [2422]:
				xmin = 689.3253
				xmax = 689.7453
				text = "nine"
			intervals [2423]:
				xmin = 689.7453
				xmax = 689.8053
				text = ""
			intervals [2424]:
				xmin = 689.8053
				xmax = 690.1153
				text = "somewhere"
			intervals [2425]:
				xmin = 690.1153
				xmax = 690.2353
				text = "about"
			intervals [2426]:
				xmin = 690.2353
				xmax = 690.3053
				text = ""
			intervals [2427]:
				xmin = 690.3053
				xmax = 690.4853
				text = "around"
			intervals [2428]:
				xmin = 690.4853
				xmax = 690.5153
				text = ""
			intervals [2429]:
				xmin = 690.5153
				xmax = 690.7353
				text = "eighty"
			intervals [2430]:
				xmin = 690.7353
				xmax = 691.0453
				text = "nine"
			intervals [2431]:
				xmin = 691.0453
				xmax = 691.1253
				text = "he"
			intervals [2432]:
				xmin = 691.1253
				xmax = 691.2153
				text = "had"
			intervals [2433]:
				xmin = 691.2153
				xmax = 691.3953
				text = "got"
			intervals [2434]:
				xmin = 691.3953
				xmax = 691.7253
				text = "clean"
			intervals [2435]:
				xmin = 691.7253
				xmax = 692.3988
				text = ""
			intervals [2436]:
				xmin = 692.3988
				xmax = 692.6288
				text = "uh"
			intervals [2437]:
				xmin = 692.6288
				xmax = 692.7688
				text = "so"
			intervals [2438]:
				xmin = 692.7688
				xmax = 692.9188
				text = "he"
			intervals [2439]:
				xmin = 692.9188
				xmax = 693.0688
				text = "was"
			intervals [2440]:
				xmin = 693.0688
				xmax = 693.3288
				text = "clean"
			intervals [2441]:
				xmin = 693.3288
				xmax = 693.4188
				text = "from"
			intervals [2442]:
				xmin = 693.4188
				xmax = 693.5388
				text = "like"
			intervals [2443]:
				xmin = 693.5388
				xmax = 693.7688
				text = "eighty"
			intervals [2444]:
				xmin = 693.7688
				xmax = 694.0388
				text = "nine"
			intervals [2445]:
				xmin = 694.0388
				xmax = 694.1188
				text = "up"
			intervals [2446]:
				xmin = 694.1188
				xmax = 694.3388
				text = "until"
			intervals [2447]:
				xmin = 694.3388
				xmax = 694.3988
				text = "the"
			intervals [2448]:
				xmin = 694.3988
				xmax = 694.6988
				text = "time"
			intervals [2449]:
				xmin = 694.6988
				xmax = 694.7288
				text = ""
			intervals [2450]:
				xmin = 694.7288
				xmax = 694.7688
				text = "uh"
			intervals [2451]:
				xmin = 694.7688
				xmax = 694.8888
				text = ""
			intervals [2452]:
				xmin = 694.8888
				xmax = 695.1688
				text = "of"
			intervals [2453]:
				xmin = 695.1688
				xmax = 695.2888
				text = "his"
			intervals [2454]:
				xmin = 695.2888
				xmax = 695.5588
				text = "death"
			intervals [2455]:
				xmin = 695.5588
				xmax = 695.7788
				text = "because"
			intervals [2456]:
				xmin = 695.7788
				xmax = 695.8588
				text = "he"
			intervals [2457]:
				xmin = 695.8588
				xmax = 696.4088
				text = "contracted"
			intervals [2458]:
				xmin = 696.4088
				xmax = 696.6788
				text = "aids"
			intervals [2459]:
				xmin = 696.6788
				xmax = 696.7088
				text = ""
			intervals [2460]:
				xmin = 696.7088
				xmax = 696.8588
				text = "the"
			intervals [2461]:
				xmin = 696.8588
				xmax = 697.2488
				text = "hiv"
			intervals [2462]:
				xmin = 697.2488
				xmax = 697.8088
				text = "virus"
			intervals [2463]:
				xmin = 697.8088
				xmax = 698.3689
				text = ""
			intervals [2464]:
				xmin = 698.3689
				xmax = 698.6889
				text = "hiv"
			intervals [2465]:
				xmin = 698.6889
				xmax = 699.0289
				text = "aids"
			intervals [2466]:
				xmin = 699.0289
				xmax = 699.1489
				text = "in"
			intervals [2467]:
				xmin = 699.1489
				xmax = 699.6789
				text = "nineteen"
			intervals [2468]:
				xmin = 699.6789
				xmax = 699.8589
				text = "eighty"
			intervals [2469]:
				xmin = 699.8589
				xmax = 700.1289
				text = "four"
			intervals [2470]:
				xmin = 700.1289
				xmax = 700.1989
				text = "he"
			intervals [2471]:
				xmin = 700.1989
				xmax = 700.4589
				text = "found"
			intervals [2472]:
				xmin = 700.4589
				xmax = 700.5189
				text = "out"
			intervals [2473]:
				xmin = 700.5189
				xmax = 700.6089
				text = "he"
			intervals [2474]:
				xmin = 700.6089
				xmax = 700.7489
				text = "had"
			intervals [2475]:
				xmin = 700.7489
				xmax = 700.8189
				text = "the"
			intervals [2476]:
				xmin = 700.8189
				xmax = 700.8589
				text = ""
			intervals [2477]:
				xmin = 700.8589
				xmax = 701.0789
				text = "vi-"
			intervals [2478]:
				xmin = 701.0789
				xmax = 701.1089
				text = ""
			intervals [2479]:
				xmin = 701.1089
				xmax = 701.1989
				text = "the"
			intervals [2480]:
				xmin = 701.1989
				xmax = 701.6189
				text = "virus"
			intervals [2481]:
				xmin = 701.6189
				xmax = 701.9689
				text = "hiv"
			intervals [2482]:
				xmin = 701.9689
				xmax = 702.3489
				text = "aids"
			intervals [2483]:
				xmin = 702.3489
				xmax = 703.2449
				text = ""
			intervals [2484]:
				xmin = 703.2449
				xmax = 703.4949
				text = "and"
			intervals [2485]:
				xmin = 703.4949
				xmax = 703.7249
				text = "um"
			intervals [2486]:
				xmin = 703.7249
				xmax = 704.8635
				text = ""
			intervals [2487]:
				xmin = 704.8635
				xmax = 705.0035
				text = "he"
			intervals [2488]:
				xmin = 705.0035
				xmax = 705.2735
				text = "had"
			intervals [2489]:
				xmin = 705.2735
				xmax = 705.4335
				text = "he"
			intervals [2490]:
				xmin = 705.4335
				xmax = 705.6835
				text = "suffered"
			intervals [2491]:
				xmin = 705.6835
				xmax = 705.7335
				text = "a"
			intervals [2492]:
				xmin = 705.7335
				xmax = 706.0135
				text = "stroke"
			intervals [2493]:
				xmin = 706.0135
				xmax = 706.2135
				text = "in"
			intervals [2494]:
				xmin = 706.2135
				xmax = 706.5162
				text = ""
			intervals [2495]:
				xmin = 706.5162
				xmax = 706.8862
				text = "ninety"
			intervals [2496]:
				xmin = 706.8862
				xmax = 707.1062
				text = "one"
			intervals [2497]:
				xmin = 707.1062
				xmax = 707.5062
				text = "november"
			intervals [2498]:
				xmin = 707.5062
				xmax = 707.6062
				text = "and"
			intervals [2499]:
				xmin = 707.6062
				xmax = 707.8262
				text = "then"
			intervals [2500]:
				xmin = 707.8262
				xmax = 708.3386
				text = ""
			intervals [2501]:
				xmin = 708.3386
				xmax = 708.4686
				text = "uh"
			intervals [2502]:
				xmin = 708.4686
				xmax = 708.6186
				text = "he"
			intervals [2503]:
				xmin = 708.6186
				xmax = 708.7186
				text = "was"
			intervals [2504]:
				xmin = 708.7186
				xmax = 708.8286
				text = "then"
			intervals [2505]:
				xmin = 708.8286
				xmax = 709.5986
				text = "hospitalized"
			intervals [2506]:
				xmin = 709.5986
				xmax = 709.6586
				text = "and"
			intervals [2507]:
				xmin = 709.6586
				xmax = 709.7486
				text = "then"
			intervals [2508]:
				xmin = 709.7486
				xmax = 709.8486
				text = "they"
			intervals [2509]:
				xmin = 709.8486
				xmax = 710.0986
				text = "found"
			intervals [2510]:
				xmin = 710.0986
				xmax = 710.1886
				text = "he"
			intervals [2511]:
				xmin = 710.1886
				xmax = 710.2886
				text = "had"
			intervals [2512]:
				xmin = 710.2886
				xmax = 710.4786
				text = "other"
			intervals [2513]:
				xmin = 710.4786
				xmax = 711.1186
				text = "complications"
			intervals [2514]:
				xmin = 711.1186
				xmax = 711.3686
				text = "going"
			intervals [2515]:
				xmin = 711.3686
				xmax = 711.5186
				text = "on"
			intervals [2516]:
				xmin = 711.5186
				xmax = 712.0043
				text = ""
			intervals [2517]:
				xmin = 712.0043
				xmax = 712.1043
				text = "and"
			intervals [2518]:
				xmin = 712.1043
				xmax = 712.4143
				text = "they"
			intervals [2519]:
				xmin = 712.4143
				xmax = 712.9565
				text = ""
			intervals [2520]:
				xmin = 712.9565
				xmax = 713.3165
				text = "mm"
			intervals [2521]:
				xmin = 713.3165
				xmax = 713.4365
				text = "with"
			intervals [2522]:
				xmin = 713.4365
				xmax = 713.5065
				text = "the"
			intervals [2523]:
				xmin = 713.5065
				xmax = 713.9365
				text = "virus"
			intervals [2524]:
				xmin = 713.9365
				xmax = 714.0265
				text = "he"
			intervals [2525]:
				xmin = 714.0265
				xmax = 714.1265
				text = "they"
			intervals [2526]:
				xmin = 714.1265
				xmax = 714.4565
				text = "started"
			intervals [2527]:
				xmin = 714.4565
				xmax = 714.6065
				text = "giving"
			intervals [2528]:
				xmin = 714.6065
				xmax = 714.6865
				text = "him"
			intervals [2529]:
				xmin = 714.6865
				xmax = 715.3565
				text = "agt"
			intervals [2530]:
				xmin = 715.3565
				xmax = 715.4365
				text = "and"
			intervals [2531]:
				xmin = 715.4365
				xmax = 716.0365
				text = "eventually"
			intervals [2532]:
				xmin = 716.0365
				xmax = 716.3999
				text = ""
			intervals [2533]:
				xmin = 716.3999
				xmax = 716.5399
				text = "he"
			intervals [2534]:
				xmin = 716.5399
				xmax = 716.7699
				text = "kind"
			intervals [2535]:
				xmin = 716.7699
				xmax = 716.8399
				text = "of"
			intervals [2536]:
				xmin = 716.8399
				xmax = 717.0399
				text = "like"
			intervals [2537]:
				xmin = 717.0399
				xmax = 717.1099
				text = "you"
			intervals [2538]:
				xmin = 717.1099
				xmax = 717.1699
				text = "know"
			intervals [2539]:
				xmin = 717.1699
				xmax = 717.3399
				text = "it"
			intervals [2540]:
				xmin = 717.3399
				xmax = 717.3799
				text = ""
			intervals [2541]:
				xmin = 717.3799
				xmax = 717.5599
				text = "it"
			intervals [2542]:
				xmin = 717.5599
				xmax = 717.6599
				text = ""
			intervals [2543]:
				xmin = 717.6599
				xmax = 717.8299
				text = "took"
			intervals [2544]:
				xmin = 717.8299
				xmax = 717.8899
				text = "it"
			intervals [2545]:
				xmin = 717.8899
				xmax = 717.9599
				text = "s"
			intervals [2546]:
				xmin = 717.9599
				xmax = 718.2199
				text = "toll"
			intervals [2547]:
				xmin = 718.2199
				xmax = 718.3299
				text = "on"
			intervals [2548]:
				xmin = 718.3299
				xmax = 718.4899
				text = "his"
			intervals [2549]:
				xmin = 718.4899
				xmax = 718.8699
				text = "body"
			intervals [2550]:
				xmin = 718.8699
				xmax = 719.3488
				text = ""
			intervals [2551]:
				xmin = 719.3488
				xmax = 719.8888
				text = "and"
			intervals [2552]:
				xmin = 719.8888
				xmax = 719.9888
				text = ""
			intervals [2553]:
				xmin = 719.9888
				xmax = 720.3888
				text = "january"
			intervals [2554]:
				xmin = 720.3888
				xmax = 720.6288
				text = "twenty"
			intervals [2555]:
				xmin = 720.6288
				xmax = 720.8488
				text = "fourth"
			intervals [2556]:
				xmin = 720.8488
				xmax = 720.9088
				text = "of"
			intervals [2557]:
				xmin = 720.9088
				xmax = 721.1688
				text = "nineteen"
			intervals [2558]:
				xmin = 721.1688
				xmax = 721.3688
				text = "ninety"
			intervals [2559]:
				xmin = 721.3688
				xmax = 721.3988
				text = ""
			intervals [2560]:
				xmin = 721.3988
				xmax = 721.5788
				text = "two"
			intervals [2561]:
				xmin = 721.5788
				xmax = 721.6688
				text = "he"
			intervals [2562]:
				xmin = 721.6688
				xmax = 722.0388
				text = "passed"
			intervals [2563]:
				xmin = 722.0388
				xmax = 722.5088
				text = "away"
			intervals [2564]:
				xmin = 722.5088
				xmax = 722.9824
				text = ""
			intervals [2565]:
				xmin = 722.9824
				xmax = 723.1524
				text = "<unk>"
			intervals [2566]:
				xmin = 723.1524
				xmax = 723.1824
				text = ""
			intervals [2567]:
				xmin = 723.1824
				xmax = 723.3124
				text = "my"
			intervals [2568]:
				xmin = 723.3124
				xmax = 723.7024
				text = "father"
			intervals [2569]:
				xmin = 723.7024
				xmax = 723.8324
				text = "was"
			intervals [2570]:
				xmin = 723.8324
				xmax = 724.0924
				text = "having"
			intervals [2571]:
				xmin = 724.0924
				xmax = 724.7424
				text = "complications"
			intervals [2572]:
				xmin = 724.7424
				xmax = 724.7724
				text = ""
			intervals [2573]:
				xmin = 724.7724
				xmax = 724.9624
				text = "with"
			intervals [2574]:
				xmin = 724.9624
				xmax = 725.3324
				text = "copd"
			intervals [2575]:
				xmin = 725.3324
				xmax = 725.8553
				text = ""
			intervals [2576]:
				xmin = 725.8553
				xmax = 725.9553
				text = "you"
			intervals [2577]:
				xmin = 725.9553
				xmax = 726.1353
				text = "know"
			intervals [2578]:
				xmin = 726.1353
				xmax = 726.2253
				text = ""
			intervals [2579]:
				xmin = 726.2253
				xmax = 726.3253
				text = "c"
			intervals [2580]:
				xmin = 726.3253
				xmax = 726.7753
				text = "um"
			intervals [2581]:
				xmin = 726.7753
				xmax = 727.474
				text = ""
			intervals [2582]:
				xmin = 727.474
				xmax = 727.534
				text = "you"
			intervals [2583]:
				xmin = 727.534
				xmax = 727.614
				text = "know"
			intervals [2584]:
				xmin = 727.614
				xmax = 727.684
				text = "it"
			intervals [2585]:
				xmin = 727.684
				xmax = 727.754
				text = "s"
			intervals [2586]:
				xmin = 727.754
				xmax = 727.984
				text = "like"
			intervals [2587]:
				xmin = 727.984
				xmax = 728.174
				text = "where"
			intervals [2588]:
				xmin = 728.174
				xmax = 728.334
				text = ""
			intervals [2589]:
				xmin = 728.334
				xmax = 728.424
				text = "it"
			intervals [2590]:
				xmin = 728.424
				xmax = 728.524
				text = "s"
			intervals [2591]:
				xmin = 728.524
				xmax = 728.794
				text = "like"
			intervals [2592]:
				xmin = 728.794
				xmax = 730.393
				text = ""
			intervals [2593]:
				xmin = 730.393
				xmax = 730.453
				text = "it"
			intervals [2594]:
				xmin = 730.453
				xmax = 730.533
				text = "s"
			intervals [2595]:
				xmin = 730.533
				xmax = 730.813
				text = "called"
			intervals [2596]:
				xmin = 730.813
				xmax = 730.883
				text = "i"
			intervals [2597]:
				xmin = 730.883
				xmax = 731.073
				text = "think"
			intervals [2598]:
				xmin = 731.073
				xmax = 731.133
				text = "it"
			intervals [2599]:
				xmin = 731.133
				xmax = 731.163
				text = "s"
			intervals [2600]:
				xmin = 731.163
				xmax = 731.423
				text = "called"
			intervals [2601]:
				xmin = 731.423
				xmax = 732.053
				text = "copd"
			intervals [2602]:
				xmin = 732.053
				xmax = 732.143
				text = "uh"
			intervals [2603]:
				xmin = 732.143
				xmax = 732.223
				text = ""
			intervals [2604]:
				xmin = 732.223
				xmax = 732.563
				text = "<unk>"
			intervals [2605]:
				xmin = 732.563
				xmax = 733.3463
				text = ""
			intervals [2606]:
				xmin = 733.3463
				xmax = 733.9763
				text = "copd"
			intervals [2607]:
				xmin = 733.9763
				xmax = 734.0063
				text = ""
			intervals [2608]:
				xmin = 734.0063
				xmax = 734.3663
				text = "car"
			intervals [2609]:
				xmin = 734.3663
				xmax = 734.4163
				text = ""
			intervals [2610]:
				xmin = 734.4163
				xmax = 735.0363
				text = "cardio"
			intervals [2611]:
				xmin = 735.0363
				xmax = 735.3248
				text = ""
			intervals [2612]:
				xmin = 735.3248
				xmax = 735.8148
				text = "obstruction"
			intervals [2613]:
				xmin = 735.8148
				xmax = 736.3648
				text = "pulmonary"
			intervals [2614]:
				xmin = 736.3648
				xmax = 736.6748
				text = "something"
			intervals [2615]:
				xmin = 736.6748
				xmax = 736.8148
				text = "uh"
			intervals [2616]:
				xmin = 736.8148
				xmax = 736.8848
				text = ""
			intervals [2617]:
				xmin = 736.8848
				xmax = 737.3048
				text = "disorder"
			intervals [2618]:
				xmin = 737.3048
				xmax = 737.4798
				text = ""
			intervals [2619]:
				xmin = 737.4798
				xmax = 737.7998
				text = "something"
			intervals [2620]:
				xmin = 737.7998
				xmax = 737.9498
				text = "like"
			intervals [2621]:
				xmin = 737.9498
				xmax = 738.1698
				text = "that"
			intervals [2622]:
				xmin = 738.1698
				xmax = 739.0085
				text = ""
			intervals [2623]:
				xmin = 739.0085
				xmax = 739.2185
				text = "but"
			intervals [2624]:
				xmin = 739.2185
				xmax = 739.4285
				text = "uh"
			intervals [2625]:
				xmin = 739.4285
				xmax = 739.7008
				text = ""
			intervals [2626]:
				xmin = 739.7008
				xmax = 740.3008
				text = "he"
			intervals [2627]:
				xmin = 740.3008
				xmax = 740.9689
				text = ""
			intervals [2628]:
				xmin = 740.9689
				xmax = 741.0289
				text = "it"
			intervals [2629]:
				xmin = 741.0289
				xmax = 741.0689
				text = "s"
			intervals [2630]:
				xmin = 741.0689
				xmax = 741.1089
				text = "a"
			intervals [2631]:
				xmin = 741.1089
				xmax = 741.6589
				text = "respiratory"
			intervals [2632]:
				xmin = 741.6589
				xmax = 741.7789
				text = ""
			intervals [2633]:
				xmin = 741.7789
				xmax = 742.2789
				text = "disease"
			intervals [2634]:
				xmin = 742.2789
				xmax = 742.3589
				text = "i"
			intervals [2635]:
				xmin = 742.3589
				xmax = 742.5189
				text = "have"
			intervals [2636]:
				xmin = 742.5189
				xmax = 742.5789
				text = "it"
			intervals [2637]:
				xmin = 742.5789
				xmax = 743.0189
				text = "myself"
			intervals [2638]:
				xmin = 743.0189
				xmax = 743.2689
				text = "so"
			intervals [2639]:
				xmin = 743.2689
				xmax = 743.2989
				text = ""
			intervals [2640]:
				xmin = 743.2989
				xmax = 743.4189
				text = "uh"
			intervals [2641]:
				xmin = 743.4189
				xmax = 743.7089
				text = "he"
			intervals [2642]:
				xmin = 743.7089
				xmax = 744.0664
				text = ""
			intervals [2643]:
				xmin = 744.0664
				xmax = 744.2064
				text = "he"
			intervals [2644]:
				xmin = 744.2064
				xmax = 744.2964
				text = "was"
			intervals [2645]:
				xmin = 744.2964
				xmax = 744.5364
				text = "having"
			intervals [2646]:
				xmin = 744.5364
				xmax = 744.8164
				text = "problems"
			intervals [2647]:
				xmin = 744.8164
				xmax = 744.9064
				text = "with"
			intervals [2648]:
				xmin = 744.9064
				xmax = 745.0264
				text = "his"
			intervals [2649]:
				xmin = 745.0264
				xmax = 745.4664
				text = "respiratory"
			intervals [2650]:
				xmin = 745.4664
				xmax = 745.8764
				text = "disease"
			intervals [2651]:
				xmin = 745.8764
				xmax = 745.9864
				text = "he"
			intervals [2652]:
				xmin = 745.9864
				xmax = 746.0864
				text = "had"
			intervals [2653]:
				xmin = 746.0864
				xmax = 746.4264
				text = "smoked"
			intervals [2654]:
				xmin = 746.4264
				xmax = 746.5164
				text = "for"
			intervals [2655]:
				xmin = 746.5164
				xmax = 746.6664
				text = "like"
			intervals [2656]:
				xmin = 746.6664
				xmax = 746.6964
				text = ""
			intervals [2657]:
				xmin = 746.6964
				xmax = 746.8464
				text = "about"
			intervals [2658]:
				xmin = 746.8464
				xmax = 747.1464
				text = "fifty"
			intervals [2659]:
				xmin = 747.1464
				xmax = 747.5164
				text = "something"
			intervals [2660]:
				xmin = 747.5164
				xmax = 748.0364
				text = "years"
			intervals [2661]:
				xmin = 748.0364
				xmax = 748.540
				text = ""
			intervals [2662]:
				xmin = 748.540
				xmax = 748.640
				text = "or"
			intervals [2663]:
				xmin = 748.640
				xmax = 748.920
				text = "sixty"
			intervals [2664]:
				xmin = 748.920
				xmax = 749.430
				text = "years"
			intervals [2665]:
				xmin = 749.430
				xmax = 749.630
				text = "and"
			intervals [2666]:
				xmin = 749.630
				xmax = 749.920
				text = "um"
			intervals [2667]:
				xmin = 749.920
				xmax = 750.3155
				text = ""
			intervals [2668]:
				xmin = 750.3155
				xmax = 750.3955
				text = "<unk>"
			intervals [2669]:
				xmin = 750.3955
				xmax = 750.5117
				text = ""
			intervals [2670]:
				xmin = 750.5117
				xmax = 750.6117
				text = "my"
			intervals [2671]:
				xmin = 750.6117
				xmax = 750.9217
				text = "father"
			intervals [2672]:
				xmin = 750.9217
				xmax = 751.0417
				text = "like"
			intervals [2673]:
				xmin = 751.0417
				xmax = 751.0717
				text = ""
			intervals [2674]:
				xmin = 751.0717
				xmax = 751.2317
				text = "about"
			intervals [2675]:
				xmin = 751.2317
				xmax = 751.5717
				text = "seventy"
			intervals [2676]:
				xmin = 751.5717
				xmax = 751.8717
				text = "one"
			intervals [2677]:
				xmin = 751.8717
				xmax = 751.9117
				text = "i"
			intervals [2678]:
				xmin = 751.9117
				xmax = 752.0917
				text = "think"
			intervals [2679]:
				xmin = 752.0917
				xmax = 752.1217
				text = ""
			intervals [2680]:
				xmin = 752.1217
				xmax = 752.2417
				text = "when"
			intervals [2681]:
				xmin = 752.2417
				xmax = 752.3517
				text = "he"
			intervals [2682]:
				xmin = 752.3517
				xmax = 752.9217
				text = "died"
			intervals [2683]:
				xmin = 752.9217
				xmax = 753.4378
				text = ""
			intervals [2684]:
				xmin = 753.4378
				xmax = 753.5578
				text = "he"
			intervals [2685]:
				xmin = 753.5578
				xmax = 753.8778
				text = "died"
			intervals [2686]:
				xmin = 753.8778
				xmax = 754.1278
				text = "like"
			intervals [2687]:
				xmin = 754.1278
				xmax = 754.3678
				text = "four"
			intervals [2688]:
				xmin = 754.3678
				xmax = 754.5778
				text = "months"
			intervals [2689]:
				xmin = 754.5778
				xmax = 754.7478
				text = "after"
			intervals [2690]:
				xmin = 754.7478
				xmax = 754.8678
				text = "my"
			intervals [2691]:
				xmin = 754.8678
				xmax = 755.1678
				text = "brother"
			intervals [2692]:
				xmin = 755.1678
				xmax = 755.3578
				text = "died"
			intervals [2693]:
				xmin = 755.3578
				xmax = 755.5078
				text = "in"
			intervals [2694]:
				xmin = 755.5078
				xmax = 755.7278
				text = "ninety"
			intervals [2695]:
				xmin = 755.7278
				xmax = 755.7778
				text = ""
			intervals [2696]:
				xmin = 755.7778
				xmax = 755.9678
				text = "two"
			intervals [2697]:
				xmin = 755.9678
				xmax = 756.1186
				text = ""
			intervals [2698]:
				xmin = 756.1186
				xmax = 756.2686
				text = "you"
			intervals [2699]:
				xmin = 756.2686
				xmax = 756.4586
				text = "know"
			intervals [2700]:
				xmin = 756.4586
				xmax = 756.4986
				text = ""
			intervals [2701]:
				xmin = 756.4986
				xmax = 756.8086
				text = "from"
			intervals [2702]:
				xmin = 756.8086
				xmax = 756.8986
				text = ""
			intervals [2703]:
				xmin = 756.8986
				xmax = 757.0586
				text = "from"
			intervals [2704]:
				xmin = 757.0586
				xmax = 757.1386
				text = "the"
			intervals [2705]:
				xmin = 757.1386
				xmax = 757.2286
				text = "uh"
			intervals [2706]:
				xmin = 757.2286
				xmax = 757.6786
				text = "respiratory"
			intervals [2707]:
				xmin = 757.6786
				xmax = 758.1186
				text = "disease"
			intervals [2708]:
				xmin = 758.1186
				xmax = 758.7497
				text = ""
			intervals [2709]:
				xmin = 758.7497
				xmax = 758.9397
				text = "<unk>"
			intervals [2710]:
				xmin = 758.9397
				xmax = 758.9897
				text = ""
			intervals [2711]:
				xmin = 758.9897
				xmax = 759.4497
				text = "so"
			intervals [2712]:
				xmin = 759.4497
				xmax = 759.5897
				text = "um"
			intervals [2713]:
				xmin = 759.5897
				xmax = 760.5144
				text = ""
			intervals [2714]:
				xmin = 760.5144
				xmax = 760.7744
				text = "pretty"
			intervals [2715]:
				xmin = 760.7744
				xmax = 761.0544
				text = "much"
			intervals [2716]:
				xmin = 761.0544
				xmax = 761.3944
				text = "um"
			intervals [2717]:
				xmin = 761.3944
				xmax = 761.5544
				text = ""
			intervals [2718]:
				xmin = 761.5544
				xmax = 761.8544
				text = "<unk>"
			intervals [2719]:
				xmin = 761.8544
				xmax = 763.4515
				text = ""
			intervals [2720]:
				xmin = 763.4515
				xmax = 763.5615
				text = "my"
			intervals [2721]:
				xmin = 763.5615
				xmax = 764.1515
				text = "sisters"
			intervals [2722]:
				xmin = 764.1515
				xmax = 764.2915
				text = "they"
			intervals [2723]:
				xmin = 764.2915
				xmax = 764.5615
				text = "didn't"
			intervals [2724]:
				xmin = 764.5615
				xmax = 764.6915
				text = "they"
			intervals [2725]:
				xmin = 764.6915
				xmax = 764.8815
				text = "didn't"
			intervals [2726]:
				xmin = 764.8815
				xmax = 765.3215
				text = "have"
			intervals [2727]:
				xmin = 765.3215
				xmax = 765.9715
				text = "those"
			intervals [2728]:
				xmin = 765.9715
				xmax = 766.028
				text = ""
			intervals [2729]:
				xmin = 766.028
				xmax = 766.348
				text = "problems"
			intervals [2730]:
				xmin = 766.348
				xmax = 766.388
				text = "i"
			intervals [2731]:
				xmin = 766.388
				xmax = 766.608
				text = "did"
			intervals [2732]:
				xmin = 766.608
				xmax = 766.848
				text = "have"
			intervals [2733]:
				xmin = 766.848
				xmax = 767.058
				text = "one"
			intervals [2734]:
				xmin = 767.058
				xmax = 767.428
				text = "sister"
			intervals [2735]:
				xmin = 767.428
				xmax = 767.638
				text = "that"
			intervals [2736]:
				xmin = 767.638
				xmax = 767.7925
				text = ""
			intervals [2737]:
				xmin = 767.7925
				xmax = 768.0225
				text = "that"
			intervals [2738]:
				xmin = 768.0225
				xmax = 768.2625
				text = ""
			intervals [2739]:
				xmin = 768.2625
				xmax = 768.7225
				text = "used"
			intervals [2740]:
				xmin = 768.7225
				xmax = 768.9625
				text = "uh"
			intervals [2741]:
				xmin = 768.9625
				xmax = 768.9925
				text = ""
			intervals [2742]:
				xmin = 768.9925
				xmax = 769.4925
				text = "snorted"
			intervals [2743]:
				xmin = 769.4925
				xmax = 769.8625
				text = "heroin"
			intervals [2744]:
				xmin = 769.8625
				xmax = 770.1125
				text = "for"
			intervals [2745]:
				xmin = 770.1125
				xmax = 770.1525
				text = "a"
			intervals [2746]:
				xmin = 770.1525
				xmax = 771.0125
				text = "while"
			intervals [2747]:
				xmin = 771.0125
				xmax = 771.2063
				text = ""
			intervals [2748]:
				xmin = 771.2063
				xmax = 771.7763
				text = "um"
			intervals [2749]:
				xmin = 771.7763
				xmax = 772.595
				text = ""
			intervals [2750]:
				xmin = 772.595
				xmax = 772.715
				text = "she"
			intervals [2751]:
				xmin = 772.715
				xmax = 772.995
				text = "snorted"
			intervals [2752]:
				xmin = 772.995
				xmax = 773.185
				text = "for"
			intervals [2753]:
				xmin = 773.185
				xmax = 773.235
				text = "a"
			intervals [2754]:
				xmin = 773.235
				xmax = 773.535
				text = "short"
			intervals [2755]:
				xmin = 773.535
				xmax = 773.755
				text = "period"
			intervals [2756]:
				xmin = 773.755
				xmax = 773.835
				text = "of"
			intervals [2757]:
				xmin = 773.835
				xmax = 774.445
				text = "time"
			intervals [2758]:
				xmin = 774.445
				xmax = 774.7675
				text = ""
			intervals [2759]:
				xmin = 774.7675
				xmax = 774.9975
				text = "and"
			intervals [2760]:
				xmin = 774.9975
				xmax = 775.2875
				text = "uh"
			intervals [2761]:
				xmin = 775.2875
				xmax = 775.6359
				text = ""
			intervals [2762]:
				xmin = 775.6359
				xmax = 775.8459
				text = "she"
			intervals [2763]:
				xmin = 775.8459
				xmax = 776.0059
				text = "had"
			intervals [2764]:
				xmin = 776.0059
				xmax = 776.3159
				text = "certain"
			intervals [2765]:
				xmin = 776.3159
				xmax = 776.5059
				text = "some"
			intervals [2766]:
				xmin = 776.5059
				xmax = 776.8659
				text = "friends"
			intervals [2767]:
				xmin = 776.8659
				xmax = 776.9559
				text = "that"
			intervals [2768]:
				xmin = 776.9559
				xmax = 777.1159
				text = "she"
			intervals [2769]:
				xmin = 777.1159
				xmax = 777.3859
				text = "hung"
			intervals [2770]:
				xmin = 777.3859
				xmax = 777.7359
				text = "with"
			intervals [2771]:
				xmin = 777.7359
				xmax = 778.1571
				text = ""
			intervals [2772]:
				xmin = 778.1571
				xmax = 778.4071
				text = "that"
			intervals [2773]:
				xmin = 778.4071
				xmax = 778.6571
				text = "that"
			intervals [2774]:
				xmin = 778.6571
				xmax = 778.8471
				text = "did"
			intervals [2775]:
				xmin = 778.8471
				xmax = 778.9871
				text = "it"
			intervals [2776]:
				xmin = 778.9871
				xmax = 779.1071
				text = ""
			intervals [2777]:
				xmin = 779.1071
				xmax = 779.2371
				text = "you"
			intervals [2778]:
				xmin = 779.2371
				xmax = 779.4571
				text = "know"
			intervals [2779]:
				xmin = 779.4571
				xmax = 779.6371
				text = "but"
			intervals [2780]:
				xmin = 779.6371
				xmax = 779.8071
				text = "she"
			intervals [2781]:
				xmin = 779.8071
				xmax = 780.0071
				text = "didn't"
			intervals [2782]:
				xmin = 780.0071
				xmax = 780.1471
				text = "she"
			intervals [2783]:
				xmin = 780.1471
				xmax = 780.3571
				text = "didn't"
			intervals [2784]:
				xmin = 780.3571
				xmax = 780.6171
				text = "actually"
			intervals [2785]:
				xmin = 780.6171
				xmax = 780.7471
				text = "do"
			intervals [2786]:
				xmin = 780.7471
				xmax = 780.8171
				text = "it"
			intervals [2787]:
				xmin = 780.8171
				xmax = 781.0271
				text = "with"
			intervals [2788]:
				xmin = 781.0271
				xmax = 781.4371
				text = "us"
			intervals [2789]:
				xmin = 781.4371
				xmax = 781.8224
				text = ""
			intervals [2790]:
				xmin = 781.8224
				xmax = 781.9424
				text = "but"
			intervals [2791]:
				xmin = 781.9424
				xmax = 782.1524
				text = "she"
			intervals [2792]:
				xmin = 782.1524
				xmax = 782.3224
				text = "did"
			intervals [2793]:
				xmin = 782.3224
				xmax = 782.3824
				text = "it"
			intervals [2794]:
				xmin = 782.3824
				xmax = 782.5424
				text = "with"
			intervals [2795]:
				xmin = 782.5424
				xmax = 782.6824
				text = "her"
			intervals [2796]:
				xmin = 782.6824
				xmax = 783.3024
				text = "friends"
			intervals [2797]:
				xmin = 783.3024
				xmax = 783.6592
				text = ""
			intervals [2798]:
				xmin = 783.6592
				xmax = 783.7192
				text = "and"
			intervals [2799]:
				xmin = 783.7192
				xmax = 783.9092
				text = "then"
			intervals [2800]:
				xmin = 783.9092
				xmax = 784.0792
				text = "she"
			intervals [2801]:
				xmin = 784.0792
				xmax = 784.2992
				text = "did"
			intervals [2802]:
				xmin = 784.2992
				xmax = 784.4592
				text = ""
			intervals [2803]:
				xmin = 784.4592
				xmax = 784.9692
				text = "heroin"
			intervals [2804]:
				xmin = 784.9692
				xmax = 785.1892
				text = "for"
			intervals [2805]:
				xmin = 785.1892
				xmax = 785.2292
				text = "a"
			intervals [2806]:
				xmin = 785.2292
				xmax = 785.4492
				text = "while"
			intervals [2807]:
				xmin = 785.4492
				xmax = 785.5592
				text = "she"
			intervals [2808]:
				xmin = 785.5592
				xmax = 785.8992
				text = "snorted"
			intervals [2809]:
				xmin = 785.8992
				xmax = 786.0092
				text = "she"
			intervals [2810]:
				xmin = 786.0092
				xmax = 786.1892
				text = "never"
			intervals [2811]:
				xmin = 786.1892
				xmax = 786.5792
				text = "shot"
			intervals [2812]:
				xmin = 786.5792
				xmax = 787.1221
				text = ""
			intervals [2813]:
				xmin = 787.1221
				xmax = 787.2421
				text = "but"
			intervals [2814]:
				xmin = 787.2421
				xmax = 787.7821
				text = "eventually"
			intervals [2815]:
				xmin = 787.7821
				xmax = 787.9221
				text = "when"
			intervals [2816]:
				xmin = 787.9221
				xmax = 788.0921
				text = "she"
			intervals [2817]:
				xmin = 788.0921
				xmax = 788.2621
				text = "went"
			intervals [2818]:
				xmin = 788.2621
				xmax = 788.6921
				text = "from"
			intervals [2819]:
				xmin = 788.6921
				xmax = 788.8821
				text = ""
			intervals [2820]:
				xmin = 788.8821
				xmax = 789.2221
				text = "uh"
			intervals [2821]:
				xmin = 789.2221
				xmax = 789.2721
				text = ""
			intervals [2822]:
				xmin = 789.2721
				xmax = 789.8421
				text = "heroin"
			intervals [2823]:
				xmin = 789.8421
				xmax = 790.1375
				text = ""
			intervals [2824]:
				xmin = 790.1375
				xmax = 790.4775
				text = "snorting"
			intervals [2825]:
				xmin = 790.4775
				xmax = 790.8175
				text = "heroin"
			intervals [2826]:
				xmin = 790.8175
				xmax = 791.0075
				text = "to"
			intervals [2827]:
				xmin = 791.0075
				xmax = 791.1875
				text = ""
			intervals [2828]:
				xmin = 791.1875
				xmax = 791.2575
				text = "c"
			intervals [2829]:
				xmin = 791.2575
				xmax = 791.5575
				text = "uh"
			intervals [2830]:
				xmin = 791.5575
				xmax = 792.5426
				text = ""
			intervals [2831]:
				xmin = 792.5426
				xmax = 792.8126
				text = "wasn't"
			intervals [2832]:
				xmin = 792.8126
				xmax = 793.0726
				text = "crack"
			intervals [2833]:
				xmin = 793.0726
				xmax = 793.4226
				text = "cocaine"
			intervals [2834]:
				xmin = 793.4226
				xmax = 793.5326
				text = "but"
			intervals [2835]:
				xmin = 793.5326
				xmax = 793.6026
				text = "it"
			intervals [2836]:
				xmin = 793.6026
				xmax = 793.7026
				text = "was"
			intervals [2837]:
				xmin = 793.7026
				xmax = 794.2626
				text = "freebasing"
			intervals [2838]:
				xmin = 794.2626
				xmax = 794.6011
				text = ""
			intervals [2839]:
				xmin = 794.6011
				xmax = 794.7411
				text = "you"
			intervals [2840]:
				xmin = 794.7411
				xmax = 794.9311
				text = "know"
			intervals [2841]:
				xmin = 794.9311
				xmax = 795.2534
				text = ""
			intervals [2842]:
				xmin = 795.2534
				xmax = 795.4934
				text = "the"
			intervals [2843]:
				xmin = 795.4934
				xmax = 795.5234
				text = ""
			intervals [2844]:
				xmin = 795.5234
				xmax = 795.8934
				text = "difference"
			intervals [2845]:
				xmin = 795.8934
				xmax = 796.1734
				text = "between"
			intervals [2846]:
				xmin = 796.1734
				xmax = 796.6134
				text = "freebasing"
			intervals [2847]:
				xmin = 796.6134
				xmax = 796.6734
				text = "and"
			intervals [2848]:
				xmin = 796.6734
				xmax = 796.9234
				text = "crack"
			intervals [2849]:
				xmin = 796.9234
				xmax = 797.3334
				text = "cocaine"
			intervals [2850]:
				xmin = 797.3334
				xmax = 797.4534
				text = "is"
			intervals [2851]:
				xmin = 797.4534
				xmax = 797.6034
				text = "like"
			intervals [2852]:
				xmin = 797.6034
				xmax = 797.9444
				text = ""
			intervals [2853]:
				xmin = 797.9444
				xmax = 798.5244
				text = "freebasing"
			intervals [2854]:
				xmin = 798.5244
				xmax = 798.5944
				text = "you"
			intervals [2855]:
				xmin = 798.5944
				xmax = 798.8344
				text = "pretty"
			intervals [2856]:
				xmin = 798.8344
				xmax = 799.0944
				text = "much"
			intervals [2857]:
				xmin = 799.0944
				xmax = 799.5091
				text = ""
			intervals [2858]:
				xmin = 799.5091
				xmax = 799.6991
				text = "you"
			intervals [2859]:
				xmin = 799.6991
				xmax = 800.1191
				text = "prepare"
			intervals [2860]:
				xmin = 800.1191
				xmax = 800.1791
				text = "it"
			intervals [2861]:
				xmin = 800.1791
				xmax = 800.6091
				text = "yourself"
			intervals [2862]:
				xmin = 800.6091
				xmax = 800.8693
				text = ""
			intervals [2863]:
				xmin = 800.8693
				xmax = 801.0493
				text = "you"
			intervals [2864]:
				xmin = 801.0493
				xmax = 801.2193
				text = "know"
			intervals [2865]:
				xmin = 801.2193
				xmax = 801.7497
				text = ""
			intervals [2866]:
				xmin = 801.7497
				xmax = 801.8797
				text = "you"
			intervals [2867]:
				xmin = 801.8797
				xmax = 801.9697
				text = "have"
			intervals [2868]:
				xmin = 801.9697
				xmax = 802.0697
				text = "to"
			intervals [2869]:
				xmin = 802.0697
				xmax = 802.1797
				text = "know"
			intervals [2870]:
				xmin = 802.1797
				xmax = 802.2597
				text = "how"
			intervals [2871]:
				xmin = 802.2597
				xmax = 802.3897
				text = "to"
			intervals [2872]:
				xmin = 802.3897
				xmax = 802.6197
				text = "cook"
			intervals [2873]:
				xmin = 802.6197
				xmax = 802.7397
				text = "it"
			intervals [2874]:
				xmin = 802.7397
				xmax = 802.9197
				text = "up"
			intervals [2875]:
				xmin = 802.9197
				xmax = 802.9797
				text = "you"
			intervals [2876]:
				xmin = 802.9797
				xmax = 803.0697
				text = "have"
			intervals [2877]:
				xmin = 803.0697
				xmax = 803.1697
				text = "to"
			intervals [2878]:
				xmin = 803.1697
				xmax = 803.2697
				text = "know"
			intervals [2879]:
				xmin = 803.2697
				xmax = 803.4197
				text = "what"
			intervals [2880]:
				xmin = 803.4197
				xmax = 803.7997
				text = "ingredients"
			intervals [2881]:
				xmin = 803.7997
				xmax = 803.8697
				text = "to"
			intervals [2882]:
				xmin = 803.8697
				xmax = 804.0497
				text = "put"
			intervals [2883]:
				xmin = 804.0497
				xmax = 804.2797
				text = "in"
			intervals [2884]:
				xmin = 804.2797
				xmax = 804.7451
				text = ""
			intervals [2885]:
				xmin = 804.7451
				xmax = 804.9451
				text = "in"
			intervals [2886]:
				xmin = 804.9451
				xmax = 805.0751
				text = "the"
			intervals [2887]:
				xmin = 805.0751
				xmax = 805.1251
				text = ""
			intervals [2888]:
				xmin = 805.1251
				xmax = 805.2751
				text = "in"
			intervals [2889]:
				xmin = 805.2751
				xmax = 805.4651
				text = "the"
			intervals [2890]:
				xmin = 805.4651
				xmax = 805.7551
				text = "uh"
			intervals [2891]:
				xmin = 805.7551
				xmax = 805.8751
				text = ""
			intervals [2892]:
				xmin = 805.8751
				xmax = 805.9651
				text = "the"
			intervals [2893]:
				xmin = 805.9651
				xmax = 806.3551
				text = "water"
			intervals [2894]:
				xmin = 806.3551
				xmax = 806.4751
				text = "and"
			intervals [2895]:
				xmin = 806.4751
				xmax = 806.9851
				text = "everything"
			intervals [2896]:
				xmin = 806.9851
				xmax = 807.0751
				text = ""
			intervals [2897]:
				xmin = 807.0751
				xmax = 807.5651
				text = "and"
			intervals [2898]:
				xmin = 807.5651
				xmax = 808.0044
				text = ""
			intervals [2899]:
				xmin = 808.0044
				xmax = 808.2844
				text = "uh"
			intervals [2900]:
				xmin = 808.2844
				xmax = 808.3144
				text = ""
			intervals [2901]:
				xmin = 808.3144
				xmax = 808.4944
				text = "what"
			intervals [2902]:
				xmin = 808.4944
				xmax = 808.5944
				text = "to"
			intervals [2903]:
				xmin = 808.5944
				xmax = 809.1344
				text = "add"
			intervals [2904]:
				xmin = 809.1344
				xmax = 809.6769
				text = ""
			intervals [2905]:
				xmin = 809.6769
				xmax = 809.9769
				text = "so"
			intervals [2906]:
				xmin = 809.9769
				xmax = 810.0569
				text = ""
			intervals [2907]:
				xmin = 810.0569
				xmax = 810.3569
				text = "she"
			intervals [2908]:
				xmin = 810.3569
				xmax = 810.5569
				text = "was"
			intervals [2909]:
				xmin = 810.5569
				xmax = 810.7469
				text = "th-"
			intervals [2910]:
				xmin = 810.7469
				xmax = 810.9069
				text = "she"
			intervals [2911]:
				xmin = 810.9069
				xmax = 811.0269
				text = "was"
			intervals [2912]:
				xmin = 811.0269
				xmax = 811.5469
				text = "freebasing"
			intervals [2913]:
				xmin = 811.5469
				xmax = 811.8369
				text = "so"
			intervals [2914]:
				xmin = 811.8369
				xmax = 812.3199
				text = ""
			intervals [2915]:
				xmin = 812.3199
				xmax = 813.0299
				text = "freebasing"
			intervals [2916]:
				xmin = 813.0299
				xmax = 813.2563
				text = ""
			intervals [2917]:
				xmin = 813.2563
				xmax = 813.6663
				text = "preparing"
			intervals [2918]:
				xmin = 813.6663
				xmax = 813.7763
				text = "it"
			intervals [2919]:
				xmin = 813.7763
				xmax = 814.3963
				text = "herself"
			intervals [2920]:
				xmin = 814.3963
				xmax = 814.7886
				text = ""
			intervals [2921]:
				xmin = 814.7886
				xmax = 814.8986
				text = "and"
			intervals [2922]:
				xmin = 814.8986
				xmax = 815.0486
				text = "she"
			intervals [2923]:
				xmin = 815.0486
				xmax = 815.2586
				text = "did"
			intervals [2924]:
				xmin = 815.2586
				xmax = 815.3886
				text = "that"
			intervals [2925]:
				xmin = 815.3886
				xmax = 815.5686
				text = "for"
			intervals [2926]:
				xmin = 815.5686
				xmax = 815.5986
				text = "a"
			intervals [2927]:
				xmin = 815.5986
				xmax = 815.9886
				text = "while"
			intervals [2928]:
				xmin = 815.9886
				xmax = 816.4186
				text = "eventually"
			intervals [2929]:
				xmin = 816.4186
				xmax = 816.8086
				text = "she"
			intervals [2930]:
				xmin = 816.8086
				xmax = 817.0486
				text = "uh"
			intervals [2931]:
				xmin = 817.0486
				xmax = 817.738
				text = ""
			intervals [2932]:
				xmin = 817.738
				xmax = 817.908
				text = "then"
			intervals [2933]:
				xmin = 817.908
				xmax = 818.028
				text = "she"
			intervals [2934]:
				xmin = 818.028
				xmax = 818.448
				text = "stop"
			intervals [2935]:
				xmin = 818.448
				xmax = 818.478
				text = ""
			intervals [2936]:
				xmin = 818.478
				xmax = 818.938
				text = "stopped"
			intervals [2937]:
				xmin = 818.938
				xmax = 819.208
				text = "doing"
			intervals [2938]:
				xmin = 819.208
				xmax = 819.438
				text = "that"
			intervals [2939]:
				xmin = 819.438
				xmax = 819.518
				text = ""
			intervals [2940]:
				xmin = 819.518
				xmax = 819.778
				text = "in"
			intervals [2941]:
				xmin = 819.778
				xmax = 819.808
				text = ""
			intervals [2942]:
				xmin = 819.808
				xmax = 820.088
				text = "like"
			intervals [2943]:
				xmin = 820.088
				xmax = 820.4628
				text = ""
			intervals [2944]:
				xmin = 820.4628
				xmax = 820.5228
				text = "it"
			intervals [2945]:
				xmin = 820.5228
				xmax = 820.5528
				text = ""
			intervals [2946]:
				xmin = 820.5528
				xmax = 820.7228
				text = "was"
			intervals [2947]:
				xmin = 820.7228
				xmax = 820.7728
				text = ""
			intervals [2948]:
				xmin = 820.7728
				xmax = 820.8028
				text = "uh"
			intervals [2949]:
				xmin = 820.8028
				xmax = 820.8528
				text = ""
			intervals [2950]:
				xmin = 820.8528
				xmax = 821.7828
				text = "nineteen"
			intervals [2951]:
				xmin = 821.7828
				xmax = 823.3181
				text = ""
			intervals [2952]:
				xmin = 823.3181
				xmax = 823.4981
				text = "think"
			intervals [2953]:
				xmin = 823.4981
				xmax = 823.7481
				text = "somewhere"
			intervals [2954]:
				xmin = 823.7481
				xmax = 823.9881
				text = "around"
			intervals [2955]:
				xmin = 823.9881
				xmax = 824.3681
				text = "nineteen"
			intervals [2956]:
				xmin = 824.3681
				xmax = 824.4381
				text = ""
			intervals [2957]:
				xmin = 824.4381
				xmax = 824.8481
				text = "eighty"
			intervals [2958]:
				xmin = 824.8481
				xmax = 824.8781
				text = ""
			intervals [2959]:
				xmin = 824.8781
				xmax = 825.6281
				text = "six"
			intervals [2960]:
				xmin = 825.6281
				xmax = 826.5113
				text = ""
			intervals [2961]:
				xmin = 826.5113
				xmax = 826.9513
				text = "because"
			intervals [2962]:
				xmin = 826.9513
				xmax = 827.0613
				text = "yeah"
			intervals [2963]:
				xmin = 827.0613
				xmax = 827.2513
				text = "she"
			intervals [2964]:
				xmin = 827.2513
				xmax = 827.3813
				text = "was"
			intervals [2965]:
				xmin = 827.3813
				xmax = 827.6513
				text = "doing"
			intervals [2966]:
				xmin = 827.6513
				xmax = 827.7213
				text = "it"
			intervals [2967]:
				xmin = 827.7213
				xmax = 827.9613
				text = "back"
			intervals [2968]:
				xmin = 827.9613
				xmax = 828.0813
				text = "in"
			intervals [2969]:
				xmin = 828.0813
				xmax = 828.2013
				text = "the"
			intervals [2970]:
				xmin = 828.2013
				xmax = 828.7213
				text = "um"
			intervals [2971]:
				xmin = 828.7213
				xmax = 829.2201
				text = ""
			intervals [2972]:
				xmin = 829.2201
				xmax = 829.3301
				text = "in"
			intervals [2973]:
				xmin = 829.3301
				xmax = 829.4701
				text = "like"
			intervals [2974]:
				xmin = 829.4701
				xmax = 829.5301
				text = "the"
			intervals [2975]:
				xmin = 829.5301
				xmax = 829.7801
				text = "early"
			intervals [2976]:
				xmin = 829.7801
				xmax = 830.3801
				text = "eighties"
			intervals [2977]:
				xmin = 830.3801
				xmax = 830.6728
				text = ""
			intervals [2978]:
				xmin = 830.6728
				xmax = 831.0128
				text = "and"
			intervals [2979]:
				xmin = 831.0128
				xmax = 831.0428
				text = ""
			intervals [2980]:
				xmin = 831.0428
				xmax = 831.3028
				text = "and"
			intervals [2981]:
				xmin = 831.3028
				xmax = 831.5828
				text = "uh"
			intervals [2982]:
				xmin = 831.5828
				xmax = 832.7315
				text = ""
			intervals [2983]:
				xmin = 832.7315
				xmax = 832.7615
				text = "i"
			intervals [2984]:
				xmin = 832.7615
				xmax = 832.8815
				text = "think"
			intervals [2985]:
				xmin = 832.8815
				xmax = 832.9415
				text = "she"
			intervals [2986]:
				xmin = 832.9415
				xmax = 833.1815
				text = "stopped"
			intervals [2987]:
				xmin = 833.1815
				xmax = 833.3615
				text = "doing"
			intervals [2988]:
				xmin = 833.3615
				xmax = 833.4515
				text = "it"
			intervals [2989]:
				xmin = 833.4515
				xmax = 833.5215
				text = "in"
			intervals [2990]:
				xmin = 833.5215
				xmax = 833.6815
				text = "like"
			intervals [2991]:
				xmin = 833.6815
				xmax = 834.0415
				text = "nineteen"
			intervals [2992]:
				xmin = 834.0415
				xmax = 834.2715
				text = "eighty"
			intervals [2993]:
				xmin = 834.2715
				xmax = 834.6315
				text = "six"
			intervals [2994]:
				xmin = 834.6315
				xmax = 834.7715
				text = "and"
			intervals [2995]:
				xmin = 834.7715
				xmax = 835.0515
				text = "uh"
			intervals [2996]:
				xmin = 835.0515
				xmax = 835.4185
				text = ""
			intervals [2997]:
				xmin = 835.4185
				xmax = 835.5985
				text = "i"
			intervals [2998]:
				xmin = 835.5985
				xmax = 836.0485
				text = "started"
			intervals [2999]:
				xmin = 836.0485
				xmax = 836.1385
				text = ""
			intervals [3000]:
				xmin = 836.1385
				xmax = 836.3585
				text = "uh"
			intervals [3001]:
				xmin = 836.3585
				xmax = 836.9285
				text = "freebasing"
			intervals [3002]:
				xmin = 836.9285
				xmax = 836.9585
				text = ""
			intervals [3003]:
				xmin = 836.9585
				xmax = 837.1285
				text = "at"
			intervals [3004]:
				xmin = 837.1285
				xmax = 837.5085
				text = "nineteen"
			intervals [3005]:
				xmin = 837.5085
				xmax = 837.7385
				text = "eighty"
			intervals [3006]:
				xmin = 837.7385
				xmax = 837.9385
				text = "eight"
			intervals [3007]:
				xmin = 837.9385
				xmax = 838.0485
				text = "my"
			intervals [3008]:
				xmin = 838.0485
				xmax = 838.3885
				text = "mother"
			intervals [3009]:
				xmin = 838.3885
				xmax = 838.5585
				text = "had"
			intervals [3010]:
				xmin = 838.5585
				xmax = 838.5985
				text = "a"
			intervals [3011]:
				xmin = 838.5985
				xmax = 838.8885
				text = "heart"
			intervals [3012]:
				xmin = 838.8885
				xmax = 839.1385
				text = "attack"
			intervals [3013]:
				xmin = 839.1385
				xmax = 839.4285
				text = "massive"
			intervals [3014]:
				xmin = 839.4285
				xmax = 839.6285
				text = "heart"
			intervals [3015]:
				xmin = 839.6285
				xmax = 839.9685
				text = "attack"
			intervals [3016]:
				xmin = 839.9685
				xmax = 840.0985
				text = "she"
			intervals [3017]:
				xmin = 840.0985
				xmax = 840.5685
				text = "died"
			intervals [3018]:
				xmin = 840.5685
				xmax = 841.1207
				text = ""
			intervals [3019]:
				xmin = 841.1207
				xmax = 841.3807
				text = "um"
			intervals [3020]:
				xmin = 841.3807
				xmax = 841.5207
				text = ""
			intervals [3021]:
				xmin = 841.5207
				xmax = 841.6307
				text = "cause"
			intervals [3022]:
				xmin = 841.6307
				xmax = 841.7007
				text = "she"
			intervals [3023]:
				xmin = 841.7007
				xmax = 841.9007
				text = "died"
			intervals [3024]:
				xmin = 841.9007
				xmax = 842.0107
				text = "like"
			intervals [3025]:
				xmin = 842.0107
				xmax = 842.1907
				text = "four"
			intervals [3026]:
				xmin = 842.1907
				xmax = 842.2807
				text = "years"
			intervals [3027]:
				xmin = 842.2807
				xmax = 842.5007
				text = "before"
			intervals [3028]:
				xmin = 842.5007
				xmax = 842.6407
				text = "my"
			intervals [3029]:
				xmin = 842.6407
				xmax = 842.6707
				text = ""
			intervals [3030]:
				xmin = 842.6707
				xmax = 842.7907
				text = "dad"
			intervals [3031]:
				xmin = 842.7907
				xmax = 842.9307
				text = "and"
			intervals [3032]:
				xmin = 842.9307
				xmax = 843.0207
				text = "my"
			intervals [3033]:
				xmin = 843.0207
				xmax = 843.2707
				text = "brother"
			intervals [3034]:
				xmin = 843.2707
				xmax = 844.0378
				text = ""
			intervals [3035]:
				xmin = 844.0378
				xmax = 844.0978
				text = "my"
			intervals [3036]:
				xmin = 844.0978
				xmax = 844.4478
				text = "mom"
			intervals [3037]:
				xmin = 844.4478
				xmax = 844.5878
				text = "she"
			intervals [3038]:
				xmin = 844.5878
				xmax = 844.6978
				text = "had"
			intervals [3039]:
				xmin = 844.6978
				xmax = 844.7278
				text = "a"
			intervals [3040]:
				xmin = 844.7278
				xmax = 845.0178
				text = "massive"
			intervals [3041]:
				xmin = 845.0178
				xmax = 845.2178
				text = "heart"
			intervals [3042]:
				xmin = 845.2178
				xmax = 845.4078
				text = "attack"
			intervals [3043]:
				xmin = 845.4078
				xmax = 845.4678
				text = "in"
			intervals [3044]:
				xmin = 845.4678
				xmax = 845.7278
				text = "eighty"
			intervals [3045]:
				xmin = 845.7278
				xmax = 845.9678
				text = "eight"
			intervals [3046]:
				xmin = 845.9678
				xmax = 846.0978
				text = "i"
			intervals [3047]:
				xmin = 846.0978
				xmax = 846.3678
				text = "was"
			intervals [3048]:
				xmin = 846.3678
				xmax = 846.4078
				text = ""
			intervals [3049]:
				xmin = 846.4078
				xmax = 846.5878
				text = "we"
			intervals [3050]:
				xmin = 846.5878
				xmax = 846.7778
				text = "were"
			intervals [3051]:
				xmin = 846.7778
				xmax = 846.9933
				text = ""
			intervals [3052]:
				xmin = 846.9933
				xmax = 847.1633
				text = "my"
			intervals [3053]:
				xmin = 847.1633
				xmax = 847.2333
				text = ""
			intervals [3054]:
				xmin = 847.2333
				xmax = 847.5733
				text = "brothers"
			intervals [3055]:
				xmin = 847.5733
				xmax = 847.6933
				text = "and"
			intervals [3056]:
				xmin = 847.6933
				xmax = 847.8933
				text = "i"
			intervals [3057]:
				xmin = 847.8933
				xmax = 848.0233
				text = ""
			intervals [3058]:
				xmin = 848.0233
				xmax = 848.0533
				text = "m-"
			intervals [3059]:
				xmin = 848.0533
				xmax = 848.1433
				text = ""
			intervals [3060]:
				xmin = 848.1433
				xmax = 848.5833
				text = "i"
			intervals [3061]:
				xmin = 848.5833
				xmax = 848.9516
				text = ""
			intervals [3062]:
				xmin = 848.9516
				xmax = 849.1216
				text = "even"
			intervals [3063]:
				xmin = 849.1216
				xmax = 849.2116
				text = "my"
			intervals [3064]:
				xmin = 849.2116
				xmax = 849.5216
				text = "brother"
			intervals [3065]:
				xmin = 849.5216
				xmax = 849.6716
				text = "had"
			intervals [3066]:
				xmin = 849.6716
				xmax = 849.9716
				text = "passed"
			intervals [3067]:
				xmin = 849.9716
				xmax = 850.0316
				text = "in"
			intervals [3068]:
				xmin = 850.0316
				xmax = 850.2316
				text = "ninety"
			intervals [3069]:
				xmin = 850.2316
				xmax = 850.2616
				text = ""
			intervals [3070]:
				xmin = 850.2616
				xmax = 850.5516
				text = "two"
			intervals [3071]:
				xmin = 850.5516
				xmax = 850.842
				text = ""
			intervals [3072]:
				xmin = 850.842
				xmax = 850.982
				text = "he"
			intervals [3073]:
				xmin = 850.982
				xmax = 851.072
				text = "was"
			intervals [3074]:
				xmin = 851.072
				xmax = 851.272
				text = "still"
			intervals [3075]:
				xmin = 851.272
				xmax = 851.652
				text = "alive"
			intervals [3076]:
				xmin = 851.652
				xmax = 851.972
				text = "then"
			intervals [3077]:
				xmin = 851.972
				xmax = 852.5148
				text = ""
			intervals [3078]:
				xmin = 852.5148
				xmax = 852.6848
				text = "and"
			intervals [3079]:
				xmin = 852.6848
				xmax = 852.8448
				text = "my"
			intervals [3080]:
				xmin = 852.8448
				xmax = 853.0548
				text = "other"
			intervals [3081]:
				xmin = 853.0548
				xmax = 853.0848
				text = ""
			intervals [3082]:
				xmin = 853.0848
				xmax = 853.3448
				text = "my"
			intervals [3083]:
				xmin = 853.3448
				xmax = 853.3748
				text = ""
			intervals [3084]:
				xmin = 853.3748
				xmax = 853.6948
				text = "second"
			intervals [3085]:
				xmin = 853.6948
				xmax = 853.9548
				text = "oldest"
			intervals [3086]:
				xmin = 853.9548
				xmax = 854.2148
				text = "brother"
			intervals [3087]:
				xmin = 854.2148
				xmax = 854.2548
				text = ""
			intervals [3088]:
				xmin = 854.2548
				xmax = 854.4048
				text = "we"
			intervals [3089]:
				xmin = 854.4048
				xmax = 854.5348
				text = "were"
			intervals [3090]:
				xmin = 854.5348
				xmax = 854.8848
				text = "shooting"
			intervals [3091]:
				xmin = 854.8848
				xmax = 855.2548
				text = "heroin"
			intervals [3092]:
				xmin = 855.2548
				xmax = 855.3948
				text = "but"
			intervals [3093]:
				xmin = 855.3948
				xmax = 855.4548
				text = ""
			intervals [3094]:
				xmin = 855.4548
				xmax = 855.5948
				text = "we"
			intervals [3095]:
				xmin = 855.5948
				xmax = 855.6848
				text = "were"
			intervals [3096]:
				xmin = 855.6848
				xmax = 856.0548
				text = "shooting"
			intervals [3097]:
				xmin = 856.0548
				xmax = 856.1805
				text = ""
			intervals [3098]:
				xmin = 856.1805
				xmax = 856.5205
				text = "powder"
			intervals [3099]:
				xmin = 856.5205
				xmax = 857.0105
				text = "cocaine"
			intervals [3100]:
				xmin = 857.0105
				xmax = 857.2005
				text = "too"
			intervals [3101]:
				xmin = 857.2005
				xmax = 857.9529
				text = ""
			intervals [3102]:
				xmin = 857.9529
				xmax = 858.1129
				text = "so"
			intervals [3103]:
				xmin = 858.1129
				xmax = 858.2129
				text = "we"
			intervals [3104]:
				xmin = 858.2129
				xmax = 858.3129
				text = "were"
			intervals [3105]:
				xmin = 858.3129
				xmax = 858.5529
				text = "shooting"
			intervals [3106]:
				xmin = 858.5529
				xmax = 858.8629
				text = "powder"
			intervals [3107]:
				xmin = 858.8629
				xmax = 859.3629
				text = "cocaine"
			intervals [3108]:
				xmin = 859.3629
				xmax = 859.5429
				text = "and"
			intervals [3109]:
				xmin = 859.5429
				xmax = 859.5729
				text = ""
			intervals [3110]:
				xmin = 859.5729
				xmax = 859.8429
				text = "and"
			intervals [3111]:
				xmin = 859.8429
				xmax = 860.0029
				text = "uh"
			intervals [3112]:
				xmin = 860.0029
				xmax = 860.2629
				text = "around"
			intervals [3113]:
				xmin = 860.2629
				xmax = 860.4129
				text = "that"
			intervals [3114]:
				xmin = 860.4129
				xmax = 860.8129
				text = "time"
			intervals [3115]:
				xmin = 860.8129
				xmax = 860.8729
				text = "in"
			intervals [3116]:
				xmin = 860.8729
				xmax = 861.3429
				text = "nineteen"
			intervals [3117]:
				xmin = 861.3429
				xmax = 861.3729
				text = ""
			intervals [3118]:
				xmin = 861.3729
				xmax = 861.6229
				text = "eighty"
			intervals [3119]:
				xmin = 861.6229
				xmax = 861.8729
				text = "eight"
			intervals [3120]:
				xmin = 861.8729
				xmax = 862.6686
				text = ""
			intervals [3121]:
				xmin = 862.6686
				xmax = 863.1186
				text = "uh"
			intervals [3122]:
				xmin = 863.1186
				xmax = 864.0552
				text = ""
			intervals [3123]:
				xmin = 864.0552
				xmax = 864.2752
				text = "for"
			intervals [3124]:
				xmin = 864.2752
				xmax = 864.3052
				text = "a"
			intervals [3125]:
				xmin = 864.3052
				xmax = 864.5952
				text = "short"
			intervals [3126]:
				xmin = 864.5952
				xmax = 864.8052
				text = "period"
			intervals [3127]:
				xmin = 864.8052
				xmax = 864.8652
				text = "of"
			intervals [3128]:
				xmin = 864.8652
				xmax = 865.4852
				text = "time"
			intervals [3129]:
				xmin = 865.4852
				xmax = 866.6222
				text = ""
			intervals [3130]:
				xmin = 866.6222
				xmax = 867.0422
				text = "uh"
			intervals [3131]:
				xmin = 867.0422
				xmax = 867.4906
				text = ""
			intervals [3132]:
				xmin = 867.4906
				xmax = 867.8006
				text = "they"
			intervals [3133]:
				xmin = 867.8006
				xmax = 867.8306
				text = ""
			intervals [3134]:
				xmin = 867.8306
				xmax = 867.9706
				text = "it"
			intervals [3135]:
				xmin = 867.9706
				xmax = 868.2149
				text = ""
			intervals [3136]:
				xmin = 868.2149
				xmax = 868.3649
				text = "we"
			intervals [3137]:
				xmin = 868.3649
				xmax = 868.4649
				text = "were"
			intervals [3138]:
				xmin = 868.4649
				xmax = 868.7049
				text = "shooting"
			intervals [3139]:
				xmin = 868.7049
				xmax = 869.0049
				text = "powder"
			intervals [3140]:
				xmin = 869.0049
				xmax = 869.7449
				text = "cocaine"
			intervals [3141]:
				xmin = 869.7449
				xmax = 870.1376
				text = ""
			intervals [3142]:
				xmin = 870.1376
				xmax = 870.3176
				text = "in"
			intervals [3143]:
				xmin = 870.3176
				xmax = 870.3476
				text = ""
			intervals [3144]:
				xmin = 870.3476
				xmax = 870.6876
				text = "maybe"
			intervals [3145]:
				xmin = 870.6876
				xmax = 870.8576
				text = "like"
			intervals [3146]:
				xmin = 870.8576
				xmax = 870.9476
				text = ""
			intervals [3147]:
				xmin = 870.9476
				xmax = 871.4476
				text = "eighty"
			intervals [3148]:
				xmin = 871.4476
				xmax = 872.2781
				text = ""
			intervals [3149]:
				xmin = 872.2781
				xmax = 872.4281
				text = "think"
			intervals [3150]:
				xmin = 872.4281
				xmax = 872.4881
				text = "we"
			intervals [3151]:
				xmin = 872.4881
				xmax = 872.6581
				text = "was"
			intervals [3152]:
				xmin = 872.6581
				xmax = 872.8381
				text = "shooting"
			intervals [3153]:
				xmin = 872.8381
				xmax = 873.0481
				text = "powder"
			intervals [3154]:
				xmin = 873.0481
				xmax = 873.3881
				text = "cocaine"
			intervals [3155]:
				xmin = 873.3881
				xmax = 873.4781
				text = "at"
			intervals [3156]:
				xmin = 873.4781
				xmax = 873.5081
				text = ""
			intervals [3157]:
				xmin = 873.5081
				xmax = 873.7781
				text = "eighty"
			intervals [3158]:
				xmin = 873.7781
				xmax = 874.1681
				text = "six"
			intervals [3159]:
				xmin = 874.1681
				xmax = 874.1981
				text = ""
			intervals [3160]:
				xmin = 874.1981
				xmax = 874.3981
				text = "eighty"
			intervals [3161]:
				xmin = 874.3981
				xmax = 874.7381
				text = "seven"
			intervals [3162]:
				xmin = 874.7381
				xmax = 874.9781
				text = "eighty"
			intervals [3163]:
				xmin = 874.9781
				xmax = 875.1581
				text = "eight"
			intervals [3164]:
				xmin = 875.1581
				xmax = 875.7417
				text = ""
			intervals [3165]:
				xmin = 875.7417
				xmax = 875.9417
				text = "and"
			intervals [3166]:
				xmin = 875.9417
				xmax = 876.2317
				text = "um"
			intervals [3167]:
				xmin = 876.2317
				xmax = 877.2421
				text = ""
			intervals [3168]:
				xmin = 877.2421
				xmax = 877.6121
				text = "that"
			intervals [3169]:
				xmin = 877.6121
				xmax = 877.7324
				text = ""
			intervals [3170]:
				xmin = 877.7324
				xmax = 878.1424
				text = "then"
			intervals [3171]:
				xmin = 878.1424
				xmax = 878.2924
				text = "uh"
			intervals [3172]:
				xmin = 878.2924
				xmax = 878.5566
				text = ""
			intervals [3173]:
				xmin = 878.5566
				xmax = 878.8666
				text = "the"
			intervals [3174]:
				xmin = 878.8666
				xmax = 878.9666
				text = ""
			intervals [3175]:
				xmin = 878.9666
				xmax = 879.1566
				text = "the"
			intervals [3176]:
				xmin = 879.1566
				xmax = 879.3266
				text = ""
			intervals [3177]:
				xmin = 879.3266
				xmax = 879.7866
				text = "young"
			intervals [3178]:
				xmin = 879.7866
				xmax = 879.8666
				text = ""
			intervals [3179]:
				xmin = 879.8666
				xmax = 879.9166
				text = "y-"
			intervals [3180]:
				xmin = 879.9166
				xmax = 880.0066
				text = "what"
			intervals [3181]:
				xmin = 880.0066
				xmax = 880.0866
				text = "do"
			intervals [3182]:
				xmin = 880.0866
				xmax = 880.2366
				text = "you"
			intervals [3183]:
				xmin = 880.2366
				xmax = 880.4166
				text = "call"
			intervals [3184]:
				xmin = 880.4166
				xmax = 880.4866
				text = "'em"
			intervals [3185]:
				xmin = 880.4866
				xmax = 880.5466
				text = "the"
			intervals [3186]:
				xmin = 880.5466
				xmax = 881.0966
				text = "youngsters"
			intervals [3187]:
				xmin = 881.0966
				xmax = 881.1266
				text = ""
			intervals [3188]:
				xmin = 881.1266
				xmax = 881.2066
				text = "you"
			intervals [3189]:
				xmin = 881.2066
				xmax = 881.2366
				text = ""
			intervals [3190]:
				xmin = 881.2366
				xmax = 881.3466
				text = "know"
			intervals [3191]:
				xmin = 881.3466
				xmax = 881.6166
				text = "young"
			intervals [3192]:
				xmin = 881.6166
				xmax = 882.1666
				text = "guys"
			intervals [3193]:
				xmin = 882.1666
				xmax = 882.4881
				text = ""
			intervals [3194]:
				xmin = 882.4881
				xmax = 882.6981
				text = "they"
			intervals [3195]:
				xmin = 882.6981
				xmax = 882.7981
				text = "were"
			intervals [3196]:
				xmin = 882.7981
				xmax = 883.2081
				text = "switching"
			intervals [3197]:
				xmin = 883.2081
				xmax = 883.4581
				text = "over"
			intervals [3198]:
				xmin = 883.4581
				xmax = 883.7881
				text = "to"
			intervals [3199]:
				xmin = 883.7881
				xmax = 884.0088
				text = ""
			intervals [3200]:
				xmin = 884.0088
				xmax = 884.2788
				text = "rock"
			intervals [3201]:
				xmin = 884.2788
				xmax = 884.6188
				text = "cocaine"
			intervals [3202]:
				xmin = 884.6188
				xmax = 884.6788
				text = "it"
			intervals [3203]:
				xmin = 884.6788
				xmax = 884.7088
				text = ""
			intervals [3204]:
				xmin = 884.7088
				xmax = 884.8588
				text = "was"
			intervals [3205]:
				xmin = 884.8588
				xmax = 884.9488
				text = "right"
			intervals [3206]:
				xmin = 884.9488
				xmax = 885.1888
				text = "rayful"
			intervals [3207]:
				xmin = 885.1888
				xmax = 885.5288
				text = "edmonds"
			intervals [3208]:
				xmin = 885.5288
				xmax = 885.9288
				text = "period"
			intervals [3209]:
				xmin = 885.9288
				xmax = 886.4157
				text = ""
			intervals [3210]:
				xmin = 886.4157
				xmax = 886.5457
				text = "you"
			intervals [3211]:
				xmin = 886.5457
				xmax = 886.6457
				text = "know"
			intervals [3212]:
				xmin = 886.6457
				xmax = 886.6757
				text = ""
			intervals [3213]:
				xmin = 886.6757
				xmax = 886.8957
				text = "rayful"
			intervals [3214]:
				xmin = 886.8957
				xmax = 887.1557
				text = "edmonds"
			intervals [3215]:
				xmin = 887.1557
				xmax = 887.2257
				text = "you"
			intervals [3216]:
				xmin = 887.2257
				xmax = 887.5057
				text = "remember"
			intervals [3217]:
				xmin = 887.5057
				xmax = 887.6657
				text = "you"
			intervals [3218]:
				xmin = 887.6657
				xmax = 887.8057
				text = "heard"
			intervals [3219]:
				xmin = 887.8057
				xmax = 887.8757
				text = "of"
			intervals [3220]:
				xmin = 887.8757
				xmax = 888.0357
				text = "him"
			intervals [3221]:
				xmin = 888.0357
				xmax = 888.2457
				text = "right"
			intervals [3222]:
				xmin = 888.2457
				xmax = 889.1485
				text = ""
			intervals [3223]:
				xmin = 889.1485
				xmax = 889.3785
				text = "rayful"
			intervals [3224]:
				xmin = 889.3785
				xmax = 889.6685
				text = "edmonds"
			intervals [3225]:
				xmin = 889.6685
				xmax = 889.8685
				text = "was"
			intervals [3226]:
				xmin = 889.8685
				xmax = 890.0485
				text = "like"
			intervals [3227]:
				xmin = 890.0485
				xmax = 890.0985
				text = "a"
			intervals [3228]:
				xmin = 890.0985
				xmax = 890.3485
				text = "drug"
			intervals [3229]:
				xmin = 890.3485
				xmax = 890.8385
				text = "kingpin"
			intervals [3230]:
				xmin = 890.8385
				xmax = 890.9085
				text = "in"
			intervals [3231]:
				xmin = 890.9085
				xmax = 890.9385
				text = ""
			intervals [3232]:
				xmin = 890.9385
				xmax = 891.2385
				text = "washington"
			intervals [3233]:
				xmin = 891.2385
				xmax = 891.5885
				text = "dc"
			intervals [3234]:
				xmin = 891.5885
				xmax = 891.6485
				text = "he"
			intervals [3235]:
				xmin = 891.6485
				xmax = 891.7385
				text = "was"
			intervals [3236]:
				xmin = 891.7385
				xmax = 891.9485
				text = "pretty"
			intervals [3237]:
				xmin = 891.9485
				xmax = 892.1885
				text = "much"
			intervals [3238]:
				xmin = 892.1885
				xmax = 892.3885
				text = "like"
			intervals [3239]:
				xmin = 892.3885
				xmax = 892.4285
				text = "a"
			intervals [3240]:
				xmin = 892.4285
				xmax = 892.6185
				text = "her"
			intervals [3241]:
				xmin = 892.6185
				xmax = 892.8485
				text = "uh"
			intervals [3242]:
				xmin = 892.8485
				xmax = 893.6644
				text = ""
			intervals [3243]:
				xmin = 893.6644
				xmax = 894.2944
				text = "cocaine"
			intervals [3244]:
				xmin = 894.2944
				xmax = 894.6488
				text = ""
			intervals [3245]:
				xmin = 894.6488
				xmax = 895.2888
				text = "kingpin"
			intervals [3246]:
				xmin = 895.2888
				xmax = 895.3852
				text = ""
			intervals [3247]:
				xmin = 895.3852
				xmax = 895.8352
				text = "uh"
			intervals [3248]:
				xmin = 895.8352
				xmax = 896.4612
				text = ""
			intervals [3249]:
				xmin = 896.4612
				xmax = 897.0212
				text = "trafficker"
			intervals [3250]:
				xmin = 897.0212
				xmax = 897.1312
				text = "and"
			intervals [3251]:
				xmin = 897.1312
				xmax = 897.5812
				text = "everything"
			intervals [3252]:
				xmin = 897.5812
				xmax = 897.6112
				text = ""
			intervals [3253]:
				xmin = 897.6112
				xmax = 897.8912
				text = "he"
			intervals [3254]:
				xmin = 897.8912
				xmax = 898.2012
				text = "uh"
			intervals [3255]:
				xmin = 898.2012
				xmax = 898.3581
				text = ""
			intervals [3256]:
				xmin = 898.3581
				xmax = 898.5881
				text = "pretty"
			intervals [3257]:
				xmin = 898.5881
				xmax = 898.7581
				text = "much"
			intervals [3258]:
				xmin = 898.7581
				xmax = 899.0581
				text = "had"
			intervals [3259]:
				xmin = 899.0581
				xmax = 899.1281
				text = "a"
			intervals [3260]:
				xmin = 899.1281
				xmax = 899.2581
				text = ""
			intervals [3261]:
				xmin = 899.2581
				xmax = 899.3181
				text = "c"
			intervals [3262]:
				xmin = 899.3181
				xmax = 899.3481
				text = ""
			intervals [3263]:
				xmin = 899.3481
				xmax = 899.5481
				text = "had"
			intervals [3264]:
				xmin = 899.5481
				xmax = 899.6281
				text = "a"
			intervals [3265]:
				xmin = 899.6281
				xmax = 900.1081
				text = "monopoly"
			intervals [3266]:
				xmin = 900.1081
				xmax = 900.2981
				text = "on"
			intervals [3267]:
				xmin = 900.2981
				xmax = 900.3481
				text = ""
			intervals [3268]:
				xmin = 900.3481
				xmax = 900.5381
				text = "like"
			intervals [3269]:
				xmin = 900.5381
				xmax = 900.5981
				text = "the"
			intervals [3270]:
				xmin = 900.5981
				xmax = 900.6281
				text = ""
			intervals [3271]:
				xmin = 900.6281
				xmax = 901.0881
				text = "cocaine"
			intervals [3272]:
				xmin = 901.0881
				xmax = 901.5081
				text = "market"
			intervals [3273]:
				xmin = 901.5081
				xmax = 901.9135
				text = ""
			intervals [3274]:
				xmin = 901.9135
				xmax = 902.0435
				text = "he"
			intervals [3275]:
				xmin = 902.0435
				xmax = 902.2035
				text = "was"
			intervals [3276]:
				xmin = 902.2035
				xmax = 902.3535
				text = "like"
			intervals [3277]:
				xmin = 902.3535
				xmax = 902.4435
				text = "the"
			intervals [3278]:
				xmin = 902.4435
				xmax = 902.7435
				text = "big"
			intervals [3279]:
				xmin = 902.7435
				xmax = 902.8435
				text = "the"
			intervals [3280]:
				xmin = 902.8435
				xmax = 903.1035
				text = "big"
			intervals [3281]:
				xmin = 903.1035
				xmax = 903.2035
				text = ""
			intervals [3282]:
				xmin = 903.2035
				xmax = 903.2935
				text = "the"
			intervals [3283]:
				xmin = 903.2935
				xmax = 903.4635
				text = "big"
			intervals [3284]:
				xmin = 903.4635
				xmax = 903.7535
				text = "shot"
			intervals [3285]:
				xmin = 903.7535
				xmax = 903.8435
				text = "in"
			intervals [3286]:
				xmin = 903.8435
				xmax = 904.2935
				text = "dc"
			intervals [3287]:
				xmin = 904.2935
				xmax = 904.4335
				text = "that"
			intervals [3288]:
				xmin = 904.4335
				xmax = 904.6435
				text = "was"
			intervals [3289]:
				xmin = 904.6435
				xmax = 904.8335
				text = "like"
			intervals [3290]:
				xmin = 904.8335
				xmax = 904.8635
				text = ""
			intervals [3291]:
				xmin = 904.8635
				xmax = 905.4835
				text = "transporting"
			intervals [3292]:
				xmin = 905.4835
				xmax = 905.9071
				text = ""
			intervals [3293]:
				xmin = 905.9071
				xmax = 906.1771
				text = "uh"
			intervals [3294]:
				xmin = 906.1771
				xmax = 906.4809
				text = ""
			intervals [3295]:
				xmin = 906.4809
				xmax = 906.9909
				text = "cocaine"
			intervals [3296]:
				xmin = 906.9909
				xmax = 907.1309
				text = "from"
			intervals [3297]:
				xmin = 907.1309
				xmax = 907.2809
				text = "like"
			intervals [3298]:
				xmin = 907.2809
				xmax = 907.8609
				text = "california"
			intervals [3299]:
				xmin = 907.8609
				xmax = 907.9309
				text = "to"
			intervals [3300]:
				xmin = 907.9309
				xmax = 908.4709
				text = "dc"
			intervals [3301]:
				xmin = 908.4709
				xmax = 908.862
				text = ""
			intervals [3302]:
				xmin = 908.862
				xmax = 908.982
				text = "you"
			intervals [3303]:
				xmin = 908.982
				xmax = 909.042
				text = "know"
			intervals [3304]:
				xmin = 909.042
				xmax = 909.242
				text = "having"
			intervals [3305]:
				xmin = 909.242
				xmax = 909.312
				text = "it"
			intervals [3306]:
				xmin = 909.312
				xmax = 909.512
				text = "come"
			intervals [3307]:
				xmin = 909.512
				xmax = 909.572
				text = "in"
			intervals [3308]:
				xmin = 909.572
				xmax = 909.712
				text = "in"
			intervals [3309]:
				xmin = 909.712
				xmax = 910.352
				text = "kilos"
			intervals [3310]:
				xmin = 910.352
				xmax = 910.582
				text = "every"
			intervals [3311]:
				xmin = 910.582
				xmax = 910.612
				text = ""
			intervals [3312]:
				xmin = 910.612
				xmax = 910.962
				text = "every"
			intervals [3313]:
				xmin = 910.962
				xmax = 911.172
				text = "every"
			intervals [3314]:
				xmin = 911.172
				xmax = 911.422
				text = "week"
			intervals [3315]:
				xmin = 911.422
				xmax = 911.9932
				text = ""
			intervals [3316]:
				xmin = 911.9932
				xmax = 912.2132
				text = "and"
			intervals [3317]:
				xmin = 912.2132
				xmax = 912.4532
				text = "uh"
			intervals [3318]:
				xmin = 912.4532
				xmax = 912.9257
				text = ""
			intervals [3319]:
				xmin = 912.9257
				xmax = 913.0157
				text = "a"
			intervals [3320]:
				xmin = 913.0157
				xmax = 913.3257
				text = "lot"
			intervals [3321]:
				xmin = 913.3257
				xmax = 913.5857
				text = "lot"
			intervals [3322]:
				xmin = 913.5857
				xmax = 913.6457
				text = "of"
			intervals [3323]:
				xmin = 913.6457
				xmax = 913.7557
				text = "the"
			intervals [3324]:
				xmin = 913.7557
				xmax = 914.1457
				text = "guys"
			intervals [3325]:
				xmin = 914.1457
				xmax = 914.2357
				text = "in"
			intervals [3326]:
				xmin = 914.2357
				xmax = 914.6057
				text = "dc"
			intervals [3327]:
				xmin = 914.6057
				xmax = 914.7457
				text = "that"
			intervals [3328]:
				xmin = 914.7457
				xmax = 914.8457
				text = "were"
			intervals [3329]:
				xmin = 914.8457
				xmax = 915.1257
				text = "selling"
			intervals [3330]:
				xmin = 915.1257
				xmax = 915.3557
				text = "crack"
			intervals [3331]:
				xmin = 915.3557
				xmax = 915.7457
				text = "cocaine"
			intervals [3332]:
				xmin = 915.7457
				xmax = 915.9557
				text = "back"
			intervals [3333]:
				xmin = 915.9557
				xmax = 916.0657
				text = "in"
			intervals [3334]:
				xmin = 916.0657
				xmax = 916.1757
				text = "the"
			intervals [3335]:
				xmin = 916.1757
				xmax = 916.4657
				text = "eight"
			intervals [3336]:
				xmin = 916.4657
				xmax = 916.5789
				text = ""
			intervals [3337]:
				xmin = 916.5789
				xmax = 916.7989
				text = "uh"
			intervals [3338]:
				xmin = 916.7989
				xmax = 916.8289
				text = ""
			intervals [3339]:
				xmin = 916.8289
				xmax = 917.0389
				text = "late"
			intervals [3340]:
				xmin = 917.0389
				xmax = 917.0689
				text = ""
			intervals [3341]:
				xmin = 917.0689
				xmax = 917.4289
				text = "eighties"
			intervals [3342]:
				xmin = 917.4289
				xmax = 917.6189
				text = "early"
			intervals [3343]:
				xmin = 917.6189
				xmax = 918.1689
				text = "nineties"
			intervals [3344]:
				xmin = 918.1689
				xmax = 918.5638
				text = ""
			intervals [3345]:
				xmin = 918.5638
				xmax = 918.7138
				text = "they"
			intervals [3346]:
				xmin = 918.7138
				xmax = 918.9238
				text = "w"
			intervals [3347]:
				xmin = 918.9238
				xmax = 919.1438
				text = "uh"
			intervals [3348]:
				xmin = 919.1438
				xmax = 919.502
				text = ""
			intervals [3349]:
				xmin = 919.502
				xmax = 919.682
				text = "they"
			intervals [3350]:
				xmin = 919.682
				xmax = 920.062
				text = "actually"
			intervals [3351]:
				xmin = 920.062
				xmax = 920.6826
				text = ""
			intervals [3352]:
				xmin = 920.6826
				xmax = 920.8426
				text = "well"
			intervals [3353]:
				xmin = 920.8426
				xmax = 921.0726
				text = "late"
			intervals [3354]:
				xmin = 921.0726
				xmax = 921.4026
				text = "eighties"
			intervals [3355]:
				xmin = 921.4026
				xmax = 921.9226
				text = "primarily"
			intervals [3356]:
				xmin = 921.9226
				xmax = 921.9526
				text = ""
			intervals [3357]:
				xmin = 921.9526
				xmax = 922.1026
				text = "they"
			intervals [3358]:
				xmin = 922.1026
				xmax = 922.2126
				text = "were"
			intervals [3359]:
				xmin = 922.2126
				xmax = 922.4426
				text = "like"
			intervals [3360]:
				xmin = 922.4426
				xmax = 922.4726
				text = ""
			intervals [3361]:
				xmin = 922.4726
				xmax = 923.0226
				text = "actually"
			intervals [3362]:
				xmin = 923.0226
				xmax = 923.0526
				text = ""
			intervals [3363]:
				xmin = 923.0526
				xmax = 923.3026
				text = "uh"
			intervals [3364]:
				xmin = 923.3026
				xmax = 923.7726
				text = "selling"
			intervals [3365]:
				xmin = 923.7726
				xmax = 923.8326
				text = "it"
			intervals [3366]:
				xmin = 923.8326
				xmax = 924.2998
				text = ""
			intervals [3367]:
				xmin = 924.2998
				xmax = 924.6698
				text = "uh"
			intervals [3368]:
				xmin = 924.6698
				xmax = 925.0802
				text = ""
			intervals [3369]:
				xmin = 925.0802
				xmax = 925.5102
				text = "selling"
			intervals [3370]:
				xmin = 925.5102
				xmax = 925.7802
				text = "powder"
			intervals [3371]:
				xmin = 925.7802
				xmax = 926.1902
				text = "cocaine"
			intervals [3372]:
				xmin = 926.1902
				xmax = 926.4302
				text = "too"
			intervals [3373]:
				xmin = 926.4302
				xmax = 926.5502
				text = "they"
			intervals [3374]:
				xmin = 926.5502
				xmax = 926.6402
				text = "were"
			intervals [3375]:
				xmin = 926.6402
				xmax = 926.8802
				text = "selling"
			intervals [3376]:
				xmin = 926.8802
				xmax = 926.9702
				text = "it"
			intervals [3377]:
				xmin = 926.9702
				xmax = 927.4002
				text = "because"
			intervals [3378]:
				xmin = 927.4002
				xmax = 927.6271
				text = ""
			intervals [3379]:
				xmin = 927.6271
				xmax = 927.6971
				text = "uh"
			intervals [3380]:
				xmin = 927.6971
				xmax = 927.9071
				text = "from"
			intervals [3381]:
				xmin = 927.9071
				xmax = 928.0671
				text = "what"
			intervals [3382]:
				xmin = 928.0671
				xmax = 928.3571
				text = "rayful"
			intervals [3383]:
				xmin = 928.3571
				xmax = 928.6171
				text = "edmonds"
			intervals [3384]:
				xmin = 928.6171
				xmax = 928.7471
				text = "had"
			intervals [3385]:
				xmin = 928.7471
				xmax = 928.7871
				text = ""
			intervals [3386]:
				xmin = 928.7871
				xmax = 928.9771
				text = "brought"
			intervals [3387]:
				xmin = 928.9771
				xmax = 929.0071
				text = ""
			intervals [3388]:
				xmin = 929.0071
				xmax = 929.1971
				text = "in"
			intervals [3389]:
				xmin = 929.1971
				xmax = 929.8299
				text = ""
			intervals [3390]:
				xmin = 929.8299
				xmax = 929.9899
				text = "so"
			intervals [3391]:
				xmin = 929.9899
				xmax = 930.1399
				text = "he"
			intervals [3392]:
				xmin = 930.1399
				xmax = 930.2599
				text = "was"
			intervals [3393]:
				xmin = 930.2599
				xmax = 930.3299
				text = "the"
			intervals [3394]:
				xmin = 930.3299
				xmax = 930.4499
				text = "he"
			intervals [3395]:
				xmin = 930.4499
				xmax = 930.5599
				text = "was"
			intervals [3396]:
				xmin = 930.5599
				xmax = 930.6499
				text = "the"
			intervals [3397]:
				xmin = 930.6499
				xmax = 930.7699
				text = "her"
			intervals [3398]:
				xmin = 930.7699
				xmax = 930.9199
				text = "he"
			intervals [3399]:
				xmin = 930.9199
				xmax = 931.0299
				text = "was"
			intervals [3400]:
				xmin = 931.0299
				xmax = 931.1099
				text = "the"
			intervals [3401]:
				xmin = 931.1099
				xmax = 931.2899
				text = "ki-"
			intervals [3402]:
				xmin = 931.2899
				xmax = 931.3199
				text = ""
			intervals [3403]:
				xmin = 931.3199
				xmax = 931.5999
				text = "uh"
			intervals [3404]:
				xmin = 931.5999
				xmax = 931.7435
				text = ""
			intervals [3405]:
				xmin = 931.7435
				xmax = 931.8335
				text = "the"
			intervals [3406]:
				xmin = 931.8335
				xmax = 932.3535
				text = "cocaine"
			intervals [3407]:
				xmin = 932.3535
				xmax = 932.4535
				text = ""
			intervals [3408]:
				xmin = 932.4535
				xmax = 932.7435
				text = "uh"
			intervals [3409]:
				xmin = 932.7435
				xmax = 932.8729
				text = ""
			intervals [3410]:
				xmin = 932.8729
				xmax = 933.4229
				text = "kingpin"
			intervals [3411]:
				xmin = 933.4229
				xmax = 934.1474
				text = ""
			intervals [3412]:
				xmin = 934.1474
				xmax = 934.3074
				text = "and"
			intervals [3413]:
				xmin = 934.3074
				xmax = 934.9574
				text = "eventually"
			intervals [3414]:
				xmin = 934.9574
				xmax = 934.9874
				text = ""
			intervals [3415]:
				xmin = 934.9874
				xmax = 935.0774
				text = "they"
			intervals [3416]:
				xmin = 935.0774
				xmax = 935.1974
				text = "i"
			intervals [3417]:
				xmin = 935.1974
				xmax = 935.3774
				text = "think"
			intervals [3418]:
				xmin = 935.3774
				xmax = 935.4774
				text = "they"
			intervals [3419]:
				xmin = 935.4774
				xmax = 935.8474
				text = "busted"
			intervals [3420]:
				xmin = 935.8474
				xmax = 935.9874
				text = "him"
			intervals [3421]:
				xmin = 935.9874
				xmax = 936.2074
				text = "around"
			intervals [3422]:
				xmin = 936.2074
				xmax = 936.3874
				text = "about"
			intervals [3423]:
				xmin = 936.3874
				xmax = 936.5974
				text = "eighty"
			intervals [3424]:
				xmin = 936.5974
				xmax = 936.6274
				text = ""
			intervals [3425]:
				xmin = 936.6274
				xmax = 937.0674
				text = "nine"
			intervals [3426]:
				xmin = 937.0674
				xmax = 937.2874
				text = "somewhere"
			intervals [3427]:
				xmin = 937.2874
				xmax = 937.4774
				text = "around"
			intervals [3428]:
				xmin = 937.4774
				xmax = 937.5374
				text = "the"
			intervals [3429]:
				xmin = 937.5374
				xmax = 937.7274
				text = "time"
			intervals [3430]:
				xmin = 937.7274
				xmax = 937.7774
				text = "i"
			intervals [3431]:
				xmin = 937.7774
				xmax = 937.9374
				text = "was"
			intervals [3432]:
				xmin = 937.9374
				xmax = 938.0774
				text = "i"
			intervals [3433]:
				xmin = 938.0774
				xmax = 938.1774
				text = "was"
			intervals [3434]:
				xmin = 938.1774
				xmax = 938.8174
				text = "incarcerated"
			intervals [3435]:
				xmin = 938.8174
				xmax = 938.8574
				text = ""
			intervals [3436]:
				xmin = 938.8574
				xmax = 939.0074
				text = "cause"
			intervals [3437]:
				xmin = 939.0074
				xmax = 939.0874
				text = "i"
			intervals [3438]:
				xmin = 939.0874
				xmax = 939.2674
				text = "got"
			intervals [3439]:
				xmin = 939.2674
				xmax = 939.5274
				text = "locked"
			intervals [3440]:
				xmin = 939.5274
				xmax = 939.6174
				text = "up"
			intervals [3441]:
				xmin = 939.6174
				xmax = 939.6974
				text = "in"
			intervals [3442]:
				xmin = 939.6974
				xmax = 940.0574
				text = "eighty"
			intervals [3443]:
				xmin = 940.0574
				xmax = 940.5321
				text = ""
			intervals [3444]:
				xmin = 940.5321
				xmax = 940.7721
				text = "eighty"
			intervals [3445]:
				xmin = 940.7721
				xmax = 941.0921
				text = "nine"
			intervals [3446]:
				xmin = 941.0921
				xmax = 941.1221
				text = "i"
			intervals [3447]:
				xmin = 941.1221
				xmax = 941.3621
				text = "stayed"
			intervals [3448]:
				xmin = 941.3621
				xmax = 941.6021
				text = "locked"
			intervals [3449]:
				xmin = 941.6021
				xmax = 941.6621
				text = "up"
			intervals [3450]:
				xmin = 941.6621
				xmax = 941.7621
				text = "for"
			intervals [3451]:
				xmin = 941.7621
				xmax = 942.0821
				text = "seven"
			intervals [3452]:
				xmin = 942.0821
				xmax = 942.3221
				text = "months"
			intervals [3453]:
				xmin = 942.3221
				xmax = 942.3821
				text = "so"
			intervals [3454]:
				xmin = 942.3821
				xmax = 942.5721
				text = "while"
			intervals [3455]:
				xmin = 942.5721
				xmax = 942.6021
				text = "i"
			intervals [3456]:
				xmin = 942.6021
				xmax = 942.7921
				text = "was"
			intervals [3457]:
				xmin = 942.7921
				xmax = 942.9121
				text = ""
			intervals [3458]:
				xmin = 942.9121
				xmax = 943.6821
				text = "incarcerated"
			intervals [3459]:
				xmin = 943.6821
				xmax = 944.0751
				text = ""
			intervals [3460]:
				xmin = 944.0751
				xmax = 944.1951
				text = "uh"
			intervals [3461]:
				xmin = 944.1951
				xmax = 944.3651
				text = "we"
			intervals [3462]:
				xmin = 944.3651
				xmax = 944.5451
				text = "heard"
			intervals [3463]:
				xmin = 944.5451
				xmax = 944.7351
				text = "about"
			intervals [3464]:
				xmin = 944.7351
				xmax = 945.0251
				text = "rayful"
			intervals [3465]:
				xmin = 945.0251
				xmax = 945.1151
				text = "had"
			intervals [3466]:
				xmin = 945.1151
				xmax = 945.3251
				text = "got"
			intervals [3467]:
				xmin = 945.3251
				xmax = 945.6451
				text = "busted"
			intervals [3468]:
				xmin = 945.6451
				xmax = 946.182
				text = ""
			intervals [3469]:
				xmin = 946.182
				xmax = 946.282
				text = "and"
			intervals [3470]:
				xmin = 946.282
				xmax = 946.402
				text = "he"
			intervals [3471]:
				xmin = 946.402
				xmax = 946.682
				text = "turned"
			intervals [3472]:
				xmin = 946.682
				xmax = 946.732
				text = "a"
			intervals [3473]:
				xmin = 946.732
				xmax = 946.912
				text = "lot"
			intervals [3474]:
				xmin = 946.912
				xmax = 946.972
				text = "of"
			intervals [3475]:
				xmin = 946.972
				xmax = 947.282
				text = "evidence"
			intervals [3476]:
				xmin = 947.282
				xmax = 947.492
				text = "on"
			intervals [3477]:
				xmin = 947.492
				xmax = 947.8448
				text = ""
			intervals [3478]:
				xmin = 947.8448
				xmax = 947.8748
				text = "a"
			intervals [3479]:
				xmin = 947.8748
				xmax = 948.0548
				text = "lot"
			intervals [3480]:
				xmin = 948.0548
				xmax = 948.1148
				text = "of"
			intervals [3481]:
				xmin = 948.1148
				xmax = 948.1748
				text = "the"
			intervals [3482]:
				xmin = 948.1748
				xmax = 948.3948
				text = "people"
			intervals [3483]:
				xmin = 948.3948
				xmax = 948.6148
				text = "that"
			intervals [3484]:
				xmin = 948.6148
				xmax = 948.869
				text = ""
			intervals [3485]:
				xmin = 948.869
				xmax = 948.959
				text = "were"
			intervals [3486]:
				xmin = 948.959
				xmax = 949.199
				text = "asso-"
			intervals [3487]:
				xmin = 949.199
				xmax = 949.339
				text = "were"
			intervals [3488]:
				xmin = 949.339
				xmax = 949.819
				text = "associated"
			intervals [3489]:
				xmin = 949.819
				xmax = 949.989
				text = "with"
			intervals [3490]:
				xmin = 949.989
				xmax = 950.209
				text = "him"
			intervals [3491]:
				xmin = 950.209
				xmax = 950.5879
				text = ""
			intervals [3492]:
				xmin = 950.5879
				xmax = 950.8979
				text = "so"
			intervals [3493]:
				xmin = 950.8979
				xmax = 950.9379
				text = "a"
			intervals [3494]:
				xmin = 950.9379
				xmax = 951.0779
				text = "lot"
			intervals [3495]:
				xmin = 951.0779
				xmax = 951.1379
				text = "of"
			intervals [3496]:
				xmin = 951.1379
				xmax = 951.3279
				text = "people"
			intervals [3497]:
				xmin = 951.3279
				xmax = 951.5179
				text = "went"
			intervals [3498]:
				xmin = 951.5179
				xmax = 951.8979
				text = "down"
			intervals [3499]:
				xmin = 951.8979
				xmax = 952.3722
				text = ""
			intervals [3500]:
				xmin = 952.3722
				xmax = 952.5222
				text = "you"
			intervals [3501]:
				xmin = 952.5222
				xmax = 952.6522
				text = "know"
			intervals [3502]:
				xmin = 952.6522
				xmax = 952.7122
				text = "as"
			intervals [3503]:
				xmin = 952.7122
				xmax = 952.7422
				text = "a"
			intervals [3504]:
				xmin = 952.7422
				xmax = 952.7722
				text = ""
			intervals [3505]:
				xmin = 952.7722
				xmax = 953.0622
				text = "result"
			intervals [3506]:
				xmin = 953.0622
				xmax = 953.1222
				text = "of"
			intervals [3507]:
				xmin = 953.1222
				xmax = 953.2922
				text = "him"
			intervals [3508]:
				xmin = 953.2922
				xmax = 953.6328
				text = ""
			intervals [3509]:
				xmin = 953.6328
				xmax = 953.8428
				text = "getting"
			intervals [3510]:
				xmin = 953.8428
				xmax = 954.1128
				text = "locked"
			intervals [3511]:
				xmin = 954.1128
				xmax = 954.4328
				text = "up"
			intervals [3512]:
				xmin = 954.4328
				xmax = 955.2696
				text = ""
			intervals [3513]:
				xmin = 955.2696
				xmax = 955.3996
				text = "but"
			intervals [3514]:
				xmin = 955.3996
				xmax = 955.5396
				text = "like"
			intervals [3515]:
				xmin = 955.5396
				xmax = 955.5896
				text = "i"
			intervals [3516]:
				xmin = 955.5896
				xmax = 955.7896
				text = "say"
			intervals [3517]:
				xmin = 955.7896
				xmax = 955.9996
				text = "when"
			intervals [3518]:
				xmin = 955.9996
				xmax = 956.0596
				text = "a"
			intervals [3519]:
				xmin = 956.0596
				xmax = 956.2376
				text = ""
			intervals [3520]:
				xmin = 956.2376
				xmax = 956.3976
				text = "when"
			intervals [3521]:
				xmin = 956.3976
				xmax = 956.4276
				text = "a"
			intervals [3522]:
				xmin = 956.4276
				xmax = 956.7776
				text = "young"
			intervals [3523]:
				xmin = 956.7776
				xmax = 956.9979
				text = ""
			intervals [3524]:
				xmin = 956.9979
				xmax = 957.2679
				text = "guy"
			intervals [3525]:
				xmin = 957.2679
				xmax = 957.5879
				text = "starts"
			intervals [3526]:
				xmin = 957.5879
				xmax = 957.8579
				text = "switching"
			intervals [3527]:
				xmin = 957.8579
				xmax = 958.2679
				text = "from"
			intervals [3528]:
				xmin = 958.2679
				xmax = 958.7227
				text = ""
			intervals [3529]:
				xmin = 958.7227
				xmax = 959.0427
				text = "powder"
			intervals [3530]:
				xmin = 959.0427
				xmax = 959.4627
				text = "cocaine"
			intervals [3531]:
				xmin = 959.4627
				xmax = 959.5427
				text = "to"
			intervals [3532]:
				xmin = 959.5427
				xmax = 959.8227
				text = "crack"
			intervals [3533]:
				xmin = 959.8227
				xmax = 960.2327
				text = "cocaine"
			intervals [3534]:
				xmin = 960.2327
				xmax = 960.3027
				text = "in"
			intervals [3535]:
				xmin = 960.3027
				xmax = 960.6727
				text = "nineteen"
			intervals [3536]:
				xmin = 960.6727
				xmax = 960.9027
				text = "eighty"
			intervals [3537]:
				xmin = 960.9027
				xmax = 961.1427
				text = "eight"
			intervals [3538]:
				xmin = 961.1427
				xmax = 961.8719
				text = ""
			intervals [3539]:
				xmin = 961.8719
				xmax = 962.4819
				text = "um"
			intervals [3540]:
				xmin = 962.4819
				xmax = 963.5047
				text = ""
			intervals [3541]:
				xmin = 963.5047
				xmax = 963.5947
				text = "that"
			intervals [3542]:
				xmin = 963.5947
				xmax = 963.6847
				text = "was"
			intervals [3543]:
				xmin = 963.6847
				xmax = 963.8347
				text = "like"
			intervals [3544]:
				xmin = 963.8347
				xmax = 963.9147
				text = "the"
			intervals [3545]:
				xmin = 963.9147
				xmax = 963.9647
				text = ""
			intervals [3546]:
				xmin = 963.9647
				xmax = 964.1747
				text = "year"
			intervals [3547]:
				xmin = 964.1747
				xmax = 964.2847
				text = "my"
			intervals [3548]:
				xmin = 964.2847
				xmax = 964.6047
				text = "mom"
			intervals [3549]:
				xmin = 964.6047
				xmax = 964.9647
				text = "died"
			intervals [3550]:
				xmin = 964.9647
				xmax = 965.0747
				text = "i"
			intervals [3551]:
				xmin = 965.0747
				xmax = 965.3147
				text = "was"
			intervals [3552]:
				xmin = 965.3147
				xmax = 965.3447
				text = ""
			intervals [3553]:
				xmin = 965.3447
				xmax = 965.4647
				text = "i"
			intervals [3554]:
				xmin = 965.4647
				xmax = 965.5647
				text = "was"
			intervals [3555]:
				xmin = 965.5647
				xmax = 965.7947
				text = "shooting"
			intervals [3556]:
				xmin = 965.7947
				xmax = 966.2247
				text = "cocaine"
			intervals [3557]:
				xmin = 966.2247
				xmax = 966.2947
				text = "the"
			intervals [3558]:
				xmin = 966.2947
				xmax = 966.5347
				text = "night"
			intervals [3559]:
				xmin = 966.5347
				xmax = 966.6447
				text = "my"
			intervals [3560]:
				xmin = 966.6447
				xmax = 966.9147
				text = "mom"
			intervals [3561]:
				xmin = 966.9147
				xmax = 967.1347
				text = "died"
			intervals [3562]:
				xmin = 967.1347
				xmax = 967.2047
				text = "i"
			intervals [3563]:
				xmin = 967.2047
				xmax = 967.3347
				text = "was"
			intervals [3564]:
				xmin = 967.3347
				xmax = 967.5147
				text = "shooting"
			intervals [3565]:
				xmin = 967.5147
				xmax = 967.8747
				text = "cocaine"
			intervals [3566]:
				xmin = 967.8747
				xmax = 968.0047
				text = "all"
			intervals [3567]:
				xmin = 968.0047
				xmax = 968.1247
				text = "night"
			intervals [3568]:
				xmin = 968.1247
				xmax = 968.1547
				text = ""
			intervals [3569]:
				xmin = 968.1547
				xmax = 968.3147
				text = "long"
			intervals [3570]:
				xmin = 968.3147
				xmax = 969.0888
				text = ""
			intervals [3571]:
				xmin = 969.0888
				xmax = 969.2888
				text = "uh"
			intervals [3572]:
				xmin = 969.2888
				xmax = 969.3488
				text = ""
			intervals [3573]:
				xmin = 969.3488
				xmax = 969.4388
				text = "you"
			intervals [3574]:
				xmin = 969.4388
				xmax = 969.5888
				text = "know"
			intervals [3575]:
				xmin = 969.5888
				xmax = 969.7488
				text = "just"
			intervals [3576]:
				xmin = 969.7488
				xmax = 969.8488
				text = "to"
			intervals [3577]:
				xmin = 969.8488
				xmax = 970.0788
				text = "numb"
			intervals [3578]:
				xmin = 970.0788
				xmax = 970.4888
				text = "myself"
			intervals [3579]:
				xmin = 970.4888
				xmax = 970.7688
				text = "against"
			intervals [3580]:
				xmin = 970.7688
				xmax = 970.8388
				text = "you"
			intervals [3581]:
				xmin = 970.8388
				xmax = 971.0388
				text = "know"
			intervals [3582]:
				xmin = 971.0388
				xmax = 972.0857
				text = ""
			intervals [3583]:
				xmin = 972.0857
				xmax = 972.2557
				text = "the"
			intervals [3584]:
				xmin = 972.2557
				xmax = 972.3857
				text = "you"
			intervals [3585]:
				xmin = 972.3857
				xmax = 972.5057
				text = "know"
			intervals [3586]:
				xmin = 972.5057
				xmax = 972.8157
				text = "grief"
			intervals [3587]:
				xmin = 972.8157
				xmax = 972.8757
				text = "of"
			intervals [3588]:
				xmin = 972.8757
				xmax = 972.9957
				text = "her"
			intervals [3589]:
				xmin = 972.9957
				xmax = 973.4057
				text = "passing"
			intervals [3590]:
				xmin = 973.4057
				xmax = 974.0626
				text = ""
			intervals [3591]:
				xmin = 974.0626
				xmax = 974.2526
				text = "but"
			intervals [3592]:
				xmin = 974.2526
				xmax = 974.4826
				text = "um"
			intervals [3593]:
				xmin = 974.4826
				xmax = 975.5691
				text = ""
			intervals [3594]:
				xmin = 975.5691
				xmax = 975.6891
				text = "we"
			intervals [3595]:
				xmin = 975.6891
				xmax = 976.0691
				text = "started"
			intervals [3596]:
				xmin = 976.0691
				xmax = 976.3491
				text = "like"
			intervals [3597]:
				xmin = 976.3491
				xmax = 976.6691
				text = "uh"
			intervals [3598]:
				xmin = 976.6691
				xmax = 977.2659
				text = ""
			intervals [3599]:
				xmin = 977.2659
				xmax = 977.3759
				text = "they"
			intervals [3600]:
				xmin = 977.3759
				xmax = 977.6659
				text = "started"
			intervals [3601]:
				xmin = 977.6659
				xmax = 977.9259
				text = "selling"
			intervals [3602]:
				xmin = 977.9259
				xmax = 978.0159
				text = "the"
			intervals [3603]:
				xmin = 978.0159
				xmax = 978.2559
				text = "crack"
			intervals [3604]:
				xmin = 978.2559
				xmax = 978.6259
				text = "cocaine"
			intervals [3605]:
				xmin = 978.6259
				xmax = 978.7059
				text = "i"
			intervals [3606]:
				xmin = 978.7059
				xmax = 978.8759
				text = "said"
			intervals [3607]:
				xmin = 978.8759
				xmax = 978.9659
				text = "i"
			intervals [3608]:
				xmin = 978.9659
				xmax = 979.0759
				text = "would"
			intervals [3609]:
				xmin = 979.0759
				xmax = 979.3059
				text = "never"
			intervals [3610]:
				xmin = 979.3059
				xmax = 979.5459
				text = "do"
			intervals [3611]:
				xmin = 979.5459
				xmax = 979.6259
				text = "it"
			intervals [3612]:
				xmin = 979.6259
				xmax = 979.9159
				text = "because"
			intervals [3613]:
				xmin = 979.9159
				xmax = 979.9859
				text = "i"
			intervals [3614]:
				xmin = 979.9859
				xmax = 980.1959
				text = "remember"
			intervals [3615]:
				xmin = 980.1959
				xmax = 980.2559
				text = "my"
			intervals [3616]:
				xmin = 980.2559
				xmax = 980.5059
				text = "sister"
			intervals [3617]:
				xmin = 980.5059
				xmax = 980.6359
				text = "used"
			intervals [3618]:
				xmin = 980.6359
				xmax = 980.7059
				text = "to"
			intervals [3619]:
				xmin = 980.7059
				xmax = 981.1559
				text = "freebase"
			intervals [3620]:
				xmin = 981.1559
				xmax = 981.2159
				text = "i"
			intervals [3621]:
				xmin = 981.2159
				xmax = 981.3359
				text = "used"
			intervals [3622]:
				xmin = 981.3359
				xmax = 981.3959
				text = "to"
			intervals [3623]:
				xmin = 981.3959
				xmax = 981.6659
				text = "smell"
			intervals [3624]:
				xmin = 981.6659
				xmax = 981.7859
				text = "it"
			intervals [3625]:
				xmin = 981.7859
				xmax = 982.1257
				text = ""
			intervals [3626]:
				xmin = 982.1257
				xmax = 982.1857
				text = "and"
			intervals [3627]:
				xmin = 982.1857
				xmax = 982.2657
				text = "i"
			intervals [3628]:
				xmin = 982.2657
				xmax = 982.3557
				text = "would"
			intervals [3629]:
				xmin = 982.3557
				xmax = 982.5257
				text = "say"
			intervals [3630]:
				xmin = 982.5257
				xmax = 982.6957
				text = "i"
			intervals [3631]:
				xmin = 982.6957
				xmax = 982.8157
				text = "i"
			intervals [3632]:
				xmin = 982.8157
				xmax = 982.9357
				text = "would"
			intervals [3633]:
				xmin = 982.9357
				xmax = 983.1257
				text = "never"
			intervals [3634]:
				xmin = 983.1257
				xmax = 983.3657
				text = "do"
			intervals [3635]:
				xmin = 983.3657
				xmax = 983.4957
				text = "it"
			intervals [3636]:
				xmin = 983.4957
				xmax = 984.0263
				text = ""
			intervals [3637]:
				xmin = 984.0263
				xmax = 984.2363
				text = "when"
			intervals [3638]:
				xmin = 984.2363
				xmax = 984.7463
				text = "they"
			intervals [3639]:
				xmin = 984.7463
				xmax = 984.9463
				text = ""
			intervals [3640]:
				xmin = 984.9463
				xmax = 985.3763
				text = "uh"
			intervals [3641]:
				xmin = 985.3763
				xmax = 986.045
				text = ""
			intervals [3642]:
				xmin = 986.045
				xmax = 986.155
				text = "the"
			intervals [3643]:
				xmin = 986.155
				xmax = 986.425
				text = "crack"
			intervals [3644]:
				xmin = 986.425
				xmax = 986.965
				text = "cocaine"
			intervals [3645]:
				xmin = 986.965
				xmax = 987.075
				text = "they"
			intervals [3646]:
				xmin = 987.075
				xmax = 987.485
				text = "started"
			intervals [3647]:
				xmin = 987.485
				xmax = 987.8739
				text = ""
			intervals [3648]:
				xmin = 987.8739
				xmax = 988.2439
				text = "selling"
			intervals [3649]:
				xmin = 988.2439
				xmax = 988.5039
				text = "that"
			intervals [3650]:
				xmin = 988.5039
				xmax = 988.6739
				text = "people"
			intervals [3651]:
				xmin = 988.6739
				xmax = 988.7539
				text = "were"
			intervals [3652]:
				xmin = 988.7539
				xmax = 989.1939
				text = "smoking"
			intervals [3653]:
				xmin = 989.1939
				xmax = 989.3439
				text = "it"
			intervals [3654]:
				xmin = 989.3439
				xmax = 989.7743
				text = ""
			intervals [3655]:
				xmin = 989.7743
				xmax = 989.9243
				text = "you"
			intervals [3656]:
				xmin = 989.9243
				xmax = 990.1543
				text = "know"
			intervals [3657]:
				xmin = 990.1543
				xmax = 990.2443
				text = "i"
			intervals [3658]:
				xmin = 990.2443
				xmax = 990.4043
				text = "thought"
			intervals [3659]:
				xmin = 990.4043
				xmax = 990.4643
				text = "it"
			intervals [3660]:
				xmin = 990.4643
				xmax = 990.5643
				text = "was"
			intervals [3661]:
				xmin = 990.5643
				xmax = 991.0543
				text = "stupid"
			intervals [3662]:
				xmin = 991.0543
				xmax = 991.0843
				text = ""
			intervals [3663]:
				xmin = 991.0843
				xmax = 991.1943
				text = "you"
			intervals [3664]:
				xmin = 991.1943
				xmax = 991.5243
				text = "know"
			intervals [3665]:
				xmin = 991.5243
				xmax = 991.8843
				text = "um"
			intervals [3666]:
				xmin = 991.8843
				xmax = 992.4635
				text = ""
			intervals [3667]:
				xmin = 992.4635
				xmax = 993.1635
				text = "eventually"
			intervals [3668]:
				xmin = 993.1635
				xmax = 993.2635
				text = "i"
			intervals [3669]:
				xmin = 993.2635
				xmax = 993.4535
				text = "saw"
			intervals [3670]:
				xmin = 993.4535
				xmax = 993.5635
				text = "it"
			intervals [3671]:
				xmin = 993.5635
				xmax = 993.6835
				text = "as"
			intervals [3672]:
				xmin = 993.6835
				xmax = 993.7135
				text = "a"
			intervals [3673]:
				xmin = 993.7135
				xmax = 993.9835
				text = "means"
			intervals [3674]:
				xmin = 993.9835
				xmax = 994.0435
				text = "of"
			intervals [3675]:
				xmin = 994.0435
				xmax = 994.1935
				text = "like"
			intervals [3676]:
				xmin = 994.1935
				xmax = 994.3335
				text = "me"
			intervals [3677]:
				xmin = 994.3335
				xmax = 994.7235
				text = "hustling"
			intervals [3678]:
				xmin = 994.7235
				xmax = 994.8035
				text = "and"
			intervals [3679]:
				xmin = 994.8035
				xmax = 995.1635
				text = "selling"
			intervals [3680]:
				xmin = 995.1635
				xmax = 995.3635
				text = "some"
			intervals [3681]:
				xmin = 995.3635
				xmax = 995.5035
				text = "of"
			intervals [3682]:
				xmin = 995.5035
				xmax = 995.6235
				text = "it"
			intervals [3683]:
				xmin = 995.6235
				xmax = 996.1848
				text = ""
			intervals [3684]:
				xmin = 996.1848
				xmax = 996.3548
				text = "you"
			intervals [3685]:
				xmin = 996.3548
				xmax = 996.5748
				text = "know"
			intervals [3686]:
				xmin = 996.5748
				xmax = 996.8848
				text = "support"
			intervals [3687]:
				xmin = 996.8848
				xmax = 997.0248
				text = "my"
			intervals [3688]:
				xmin = 997.0248
				xmax = 997.3348
				text = "heroin"
			intervals [3689]:
				xmin = 997.3348
				xmax = 997.6648
				text = "habit"
			intervals [3690]:
				xmin = 997.6648
				xmax = 997.6948
				text = ""
			intervals [3691]:
				xmin = 997.6948
				xmax = 997.8148
				text = "you"
			intervals [3692]:
				xmin = 997.8148
				xmax = 998.0548
				text = "know"
			intervals [3693]:
				xmin = 998.0548
				xmax = 998.1048
				text = ""
			intervals [3694]:
				xmin = 998.1048
				xmax = 998.3948
				text = "and"
			intervals [3695]:
				xmin = 998.3948
				xmax = 998.7148
				text = "um"
			intervals [3696]:
				xmin = 998.7148
				xmax = 999.1622
				text = ""
			intervals [3697]:
				xmin = 999.1622
				xmax = 999.2222
				text = "i"
			intervals [3698]:
				xmin = 999.2222
				xmax = 999.4222
				text = "did"
			intervals [3699]:
				xmin = 999.4222
				xmax = 999.4922
				text = "it"
			intervals [3700]:
				xmin = 999.4922
				xmax = 999.7022
				text = "for"
			intervals [3701]:
				xmin = 999.7022
				xmax = 999.7322
				text = "a"
			intervals [3702]:
				xmin = 999.7322
				xmax = 1000.0022
				text = "minute"
			intervals [3703]:
				xmin = 1000.0022
				xmax = 1000.1522
				text = "but"
			intervals [3704]:
				xmin = 1000.1522
				xmax = 1000.8822
				text = "eventually"
			intervals [3705]:
				xmin = 1000.8822
				xmax = 1001.2805
				text = ""
			intervals [3706]:
				xmin = 1001.2805
				xmax = 1001.3505
				text = "i"
			intervals [3707]:
				xmin = 1001.3505
				xmax = 1001.6205
				text = "w"
			intervals [3708]:
				xmin = 1001.6205
				xmax = 1001.6505
				text = ""
			intervals [3709]:
				xmin = 1001.6505
				xmax = 1001.6805
				text = "i"
			intervals [3710]:
				xmin = 1001.6805
				xmax = 1001.7705
				text = "tr-"
			intervals [3711]:
				xmin = 1001.7705
				xmax = 1002.0605
				text = "started"
			intervals [3712]:
				xmin = 1002.0605
				xmax = 1002.4005
				text = "trying"
			intervals [3713]:
				xmin = 1002.4005
				xmax = 1002.4605
				text = "it"
			intervals [3714]:
				xmin = 1002.4605
				xmax = 1002.8605
				text = "myself"
			intervals [3715]:
				xmin = 1002.8605
				xmax = 1002.9505
				text = "but"
			intervals [3716]:
				xmin = 1002.9505
				xmax = 1003.0205
				text = "i"
			intervals [3717]:
				xmin = 1003.0205
				xmax = 1003.1605
				text = "didn't"
			intervals [3718]:
				xmin = 1003.1605
				xmax = 1003.2705
				text = "know"
			intervals [3719]:
				xmin = 1003.2705
				xmax = 1003.4205
				text = "what"
			intervals [3720]:
				xmin = 1003.4205
				xmax = 1003.5805
				text = ""
			intervals [3721]:
				xmin = 1003.5805
				xmax = 1003.7705
				text = "what"
			intervals [3722]:
				xmin = 1003.7705
				xmax = 1003.8505
				text = "to"
			intervals [3723]:
				xmin = 1003.8505
				xmax = 1004.0005
				text = "look"
			intervals [3724]:
				xmin = 1004.0005
				xmax = 1004.2105
				text = "for"
			intervals [3725]:
				xmin = 1004.2105
				xmax = 1004.2705
				text = "in"
			intervals [3726]:
				xmin = 1004.2705
				xmax = 1004.3505
				text = "the"
			intervals [3727]:
				xmin = 1004.3505
				xmax = 1004.6105
				text = "high"
			intervals [3728]:
				xmin = 1004.6105
				xmax = 1004.7905
				text = "didn't"
			intervals [3729]:
				xmin = 1004.7905
				xmax = 1004.8705
				text = "know"
			intervals [3730]:
				xmin = 1004.8705
				xmax = 1004.9805
				text = "what"
			intervals [3731]:
				xmin = 1004.9805
				xmax = 1005.0405
				text = "to"
			intervals [3732]:
				xmin = 1005.0405
				xmax = 1005.3605
				text = "expect"
			intervals [3733]:
				xmin = 1005.3605
				xmax = 1005.5005
				text = "from"
			intervals [3734]:
				xmin = 1005.5005
				xmax = 1005.5905
				text = "the"
			intervals [3735]:
				xmin = 1005.5905
				xmax = 1005.8605
				text = "high"
			intervals [3736]:
				xmin = 1005.8605
				xmax = 1005.9605
				text = "so"
			intervals [3737]:
				xmin = 1005.9605
				xmax = 1006.0405
				text = "i"
			intervals [3738]:
				xmin = 1006.0405
				xmax = 1006.1805
				text = "was"
			intervals [3739]:
				xmin = 1006.1805
				xmax = 1006.5305
				text = "smoking"
			intervals [3740]:
				xmin = 1006.5305
				xmax = 1006.6105
				text = "it"
			intervals [3741]:
				xmin = 1006.6105
				xmax = 1007.0089
				text = ""
			intervals [3742]:
				xmin = 1007.0089
				xmax = 1007.1389
				text = "so"
			intervals [3743]:
				xmin = 1007.1389
				xmax = 1007.1689
				text = "i"
			intervals [3744]:
				xmin = 1007.1689
				xmax = 1007.2989
				text = "was"
			intervals [3745]:
				xmin = 1007.2989
				xmax = 1007.4489
				text = "with"
			intervals [3746]:
				xmin = 1007.4489
				xmax = 1007.5389
				text = "this"
			intervals [3747]:
				xmin = 1007.5389
				xmax = 1007.7089
				text = "girl"
			intervals [3748]:
				xmin = 1007.7089
				xmax = 1007.8689
				text = "one"
			intervals [3749]:
				xmin = 1007.8689
				xmax = 1008.0289
				text = "da"
			intervals [3750]:
				xmin = 1008.0289
				xmax = 1008.0789
				text = ""
			intervals [3751]:
				xmin = 1008.0789
				xmax = 1008.2789
				text = "one"
			intervals [3752]:
				xmin = 1008.2789
				xmax = 1008.5089
				text = "night"
			intervals [3753]:
				xmin = 1008.5089
				xmax = 1008.9137
				text = ""
			intervals [3754]:
				xmin = 1008.9137
				xmax = 1009.0337
				text = "and"
			intervals [3755]:
				xmin = 1009.0337
				xmax = 1009.2737
				text = "uh"
			intervals [3756]:
				xmin = 1009.2737
				xmax = 1009.7879
				text = ""
			intervals [3757]:
				xmin = 1009.7879
				xmax = 1009.9579
				text = "she"
			intervals [3758]:
				xmin = 1009.9579
				xmax = 1010.0479
				text = "and"
			intervals [3759]:
				xmin = 1010.0479
				xmax = 1010.1479
				text = "i"
			intervals [3760]:
				xmin = 1010.1479
				xmax = 1010.2379
				text = "were"
			intervals [3761]:
				xmin = 1010.2379
				xmax = 1010.3679
				text = "like"
			intervals [3762]:
				xmin = 1010.3679
				xmax = 1010.5779
				text = "having"
			intervals [3763]:
				xmin = 1010.5779
				xmax = 1010.7779
				text = "sex"
			intervals [3764]:
				xmin = 1010.7779
				xmax = 1011.1079
				text = "together"
			intervals [3765]:
				xmin = 1011.1079
				xmax = 1011.2279
				text = "and"
			intervals [3766]:
				xmin = 1011.2279
				xmax = 1011.3279
				text = "we"
			intervals [3767]:
				xmin = 1011.3279
				xmax = 1011.4479
				text = "was"
			intervals [3768]:
				xmin = 1011.4479
				xmax = 1011.6179
				text = "like"
			intervals [3769]:
				xmin = 1011.6179
				xmax = 1011.6679
				text = ""
			intervals [3770]:
				xmin = 1011.6679
				xmax = 1011.7679
				text = "you"
			intervals [3771]:
				xmin = 1011.7679
				xmax = 1011.9279
				text = "know"
			intervals [3772]:
				xmin = 1011.9279
				xmax = 1012.2668
				text = ""
			intervals [3773]:
				xmin = 1012.2668
				xmax = 1012.4368
				text = "getting"
			intervals [3774]:
				xmin = 1012.4368
				xmax = 1012.6168
				text = "high"
			intervals [3775]:
				xmin = 1012.6168
				xmax = 1012.9668
				text = "together"
			intervals [3776]:
				xmin = 1012.9668
				xmax = 1013.0968
				text = "and"
			intervals [3777]:
				xmin = 1013.0968
				xmax = 1013.1868
				text = "i"
			intervals [3778]:
				xmin = 1013.1868
				xmax = 1013.2868
				text = "was"
			intervals [3779]:
				xmin = 1013.2868
				xmax = 1013.5568
				text = "smoking"
			intervals [3780]:
				xmin = 1013.5568
				xmax = 1013.6268
				text = "the"
			intervals [3781]:
				xmin = 1013.6268
				xmax = 1013.8668
				text = "crack"
			intervals [3782]:
				xmin = 1013.8668
				xmax = 1013.9668
				text = "and"
			intervals [3783]:
				xmin = 1013.9668
				xmax = 1014.0268
				text = "i"
			intervals [3784]:
				xmin = 1014.0268
				xmax = 1014.1668
				text = "was"
			intervals [3785]:
				xmin = 1014.1668
				xmax = 1014.4968
				text = "saying"
			intervals [3786]:
				xmin = 1014.4968
				xmax = 1014.8738
				text = ""
			intervals [3787]:
				xmin = 1014.8738
				xmax = 1015.0838
				text = "what"
			intervals [3788]:
				xmin = 1015.0838
				xmax = 1015.2438
				text = ""
			intervals [3789]:
				xmin = 1015.2438
				xmax = 1015.3638
				text = "you"
			intervals [3790]:
				xmin = 1015.3638
				xmax = 1015.5338
				text = "know"
			intervals [3791]:
				xmin = 1015.5338
				xmax = 1015.7238
				text = "what"
			intervals [3792]:
				xmin = 1015.7238
				xmax = 1015.7838
				text = "do"
			intervals [3793]:
				xmin = 1015.7838
				xmax = 1015.9638
				text = "you"
			intervals [3794]:
				xmin = 1015.9638
				xmax = 1015.9938
				text = ""
			intervals [3795]:
				xmin = 1015.9938
				xmax = 1016.1438
				text = "what"
			intervals [3796]:
				xmin = 1016.1438
				xmax = 1016.1738
				text = "are"
			intervals [3797]:
				xmin = 1016.1738
				xmax = 1016.2538
				text = "you"
			intervals [3798]:
				xmin = 1016.2538
				xmax = 1016.4938
				text = "supposed"
			intervals [3799]:
				xmin = 1016.4938
				xmax = 1016.5538
				text = "to"
			intervals [3800]:
				xmin = 1016.5538
				xmax = 1016.7038
				text = "get"
			intervals [3801]:
				xmin = 1016.7038
				xmax = 1016.9838
				text = "from"
			intervals [3802]:
				xmin = 1016.9838
				xmax = 1017.0738
				text = "it"
			intervals [3803]:
				xmin = 1017.0738
				xmax = 1017.2038
				text = "she"
			intervals [3804]:
				xmin = 1017.2038
				xmax = 1017.2338
				text = ""
			intervals [3805]:
				xmin = 1017.2338
				xmax = 1017.4338
				text = "kept"
			intervals [3806]:
				xmin = 1017.4338
				xmax = 1017.6638
				text = "telling"
			intervals [3807]:
				xmin = 1017.6638
				xmax = 1017.8438
				text = "me"
			intervals [3808]:
				xmin = 1017.8438
				xmax = 1018.3332
				text = ""
			intervals [3809]:
				xmin = 1018.3332
				xmax = 1018.4432
				text = "you"
			intervals [3810]:
				xmin = 1018.4432
				xmax = 1018.6232
				text = "know"
			intervals [3811]:
				xmin = 1018.6232
				xmax = 1018.7232
				text = "i"
			intervals [3812]:
				xmin = 1018.7232
				xmax = 1018.8432
				text = "was"
			intervals [3813]:
				xmin = 1018.8432
				xmax = 1019.0332
				text = "gonna"
			intervals [3814]:
				xmin = 1019.0332
				xmax = 1019.3432
				text = "feel"
			intervals [3815]:
				xmin = 1019.3432
				xmax = 1019.4632
				text = "it"
			intervals [3816]:
				xmin = 1019.4632
				xmax = 1019.5132
				text = "i"
			intervals [3817]:
				xmin = 1019.5132
				xmax = 1019.6232
				text = "was"
			intervals [3818]:
				xmin = 1019.6232
				xmax = 1019.7532
				text = "gonna"
			intervals [3819]:
				xmin = 1019.7532
				xmax = 1019.8732
				text = "get"
			intervals [3820]:
				xmin = 1019.8732
				xmax = 1020.1332
				text = "something"
			intervals [3821]:
				xmin = 1020.1332
				xmax = 1020.3532
				text = "from"
			intervals [3822]:
				xmin = 1020.3532
				xmax = 1020.4232
				text = "it"
			intervals [3823]:
				xmin = 1020.4232
				xmax = 1020.4732
				text = ""
			intervals [3824]:
				xmin = 1020.4732
				xmax = 1020.6532
				text = "just"
			intervals [3825]:
				xmin = 1020.6532
				xmax = 1020.8732
				text = "keep"
			intervals [3826]:
				xmin = 1020.8732
				xmax = 1021.2432
				text = "smoking"
			intervals [3827]:
				xmin = 1021.2432
				xmax = 1021.3832
				text = "it"
			intervals [3828]:
				xmin = 1021.3832
				xmax = 1021.7526
				text = ""
			intervals [3829]:
				xmin = 1021.7526
				xmax = 1021.8826
				text = "so"
			intervals [3830]:
				xmin = 1021.8826
				xmax = 1021.9426
				text = "i"
			intervals [3831]:
				xmin = 1021.9426
				xmax = 1022.1526
				text = "kept"
			intervals [3832]:
				xmin = 1022.1526
				xmax = 1022.5526
				text = "smoking"
			intervals [3833]:
				xmin = 1022.5526
				xmax = 1022.7026
				text = "it"
			intervals [3834]:
				xmin = 1022.7026
				xmax = 1022.8526
				text = "i"
			intervals [3835]:
				xmin = 1022.8526
				xmax = 1023.0926
				text = "really"
			intervals [3836]:
				xmin = 1023.0926
				xmax = 1023.3326
				text = "didn't"
			intervals [3837]:
				xmin = 1023.3326
				xmax = 1023.6226
				text = "didn't"
			intervals [3838]:
				xmin = 1023.6226
				xmax = 1023.6626
				text = ""
			intervals [3839]:
				xmin = 1023.6626
				xmax = 1023.9026
				text = "didn't"
			intervals [3840]:
				xmin = 1023.9026
				xmax = 1023.9626
				text = ""
			intervals [3841]:
				xmin = 1023.9626
				xmax = 1024.3026
				text = "didn't"
			intervals [3842]:
				xmin = 1024.3026
				xmax = 1024.4894
				text = ""
			intervals [3843]:
				xmin = 1024.4894
				xmax = 1024.7494
				text = "feel"
			intervals [3844]:
				xmin = 1024.7494
				xmax = 1025.1094
				text = "anything"
			intervals [3845]:
				xmin = 1025.1094
				xmax = 1025.5894
				text = "because"
			intervals [3846]:
				xmin = 1025.5894
				xmax = 1026.1301
				text = ""
			intervals [3847]:
				xmin = 1026.1301
				xmax = 1026.3901
				text = "uh"
			intervals [3848]:
				xmin = 1026.3901
				xmax = 1026.4401
				text = "i"
			intervals [3849]:
				xmin = 1026.4401
				xmax = 1026.6001
				text = "didn't"
			intervals [3850]:
				xmin = 1026.6001
				xmax = 1026.6901
				text = "know"
			intervals [3851]:
				xmin = 1026.6901
				xmax = 1026.8201
				text = "what"
			intervals [3852]:
				xmin = 1026.8201
				xmax = 1026.8901
				text = "to"
			intervals [3853]:
				xmin = 1026.8901
				xmax = 1027.0501
				text = "look"
			intervals [3854]:
				xmin = 1027.0501
				xmax = 1027.3001
				text = "for"
			intervals [3855]:
				xmin = 1027.3001
				xmax = 1027.4787
				text = ""
			intervals [3856]:
				xmin = 1027.4787
				xmax = 1027.6887
				text = "you"
			intervals [3857]:
				xmin = 1027.6887
				xmax = 1027.8587
				text = "know"
			intervals [3858]:
				xmin = 1027.8587
				xmax = 1028.0546
				text = ""
			intervals [3859]:
				xmin = 1028.0546
				xmax = 1028.4046
				text = "and"
			intervals [3860]:
				xmin = 1028.4046
				xmax = 1028.6508
				text = ""
			intervals [3861]:
				xmin = 1028.6508
				xmax = 1028.7908
				text = "it"
			intervals [3862]:
				xmin = 1028.7908
				xmax = 1028.8208
				text = ""
			intervals [3863]:
				xmin = 1028.8208
				xmax = 1028.9608
				text = "it"
			intervals [3864]:
				xmin = 1028.9608
				xmax = 1029.1608
				text = "just"
			intervals [3865]:
				xmin = 1029.1608
				xmax = 1029.2808
				text = "it"
			intervals [3866]:
				xmin = 1029.2808
				xmax = 1029.4408
				text = "didn't"
			intervals [3867]:
				xmin = 1029.4408
				xmax = 1029.5908
				text = "hit"
			intervals [3868]:
				xmin = 1029.5908
				xmax = 1029.8008
				text = "me"
			intervals [3869]:
				xmin = 1029.8008
				xmax = 1029.8808
				text = ""
			intervals [3870]:
				xmin = 1029.8808
				xmax = 1029.9808
				text = "it"
			intervals [3871]:
				xmin = 1029.9808
				xmax = 1030.1108
				text = "didn't"
			intervals [3872]:
				xmin = 1030.1108
				xmax = 1030.2208
				text = "hit"
			intervals [3873]:
				xmin = 1030.2208
				xmax = 1030.3308
				text = "me"
			intervals [3874]:
				xmin = 1030.3308
				xmax = 1030.5208
				text = "right"
			intervals [3875]:
				xmin = 1030.5208
				xmax = 1030.7608
				text = "away"
			intervals [3876]:
				xmin = 1030.7608
				xmax = 1031.356
				text = ""
			intervals [3877]:
				xmin = 1031.356
				xmax = 1031.566
				text = "but"
			intervals [3878]:
				xmin = 1031.566
				xmax = 1031.846
				text = "uh"
			intervals [3879]:
				xmin = 1031.846
				xmax = 1031.916
				text = ""
			intervals [3880]:
				xmin = 1031.916
				xmax = 1032.456
				text = "after"
			intervals [3881]:
				xmin = 1032.456
				xmax = 1032.576
				text = "i"
			intervals [3882]:
				xmin = 1032.576
				xmax = 1032.976
				text = "smoked"
			intervals [3883]:
				xmin = 1032.976
				xmax = 1033.036
				text = "it"
			intervals [3884]:
				xmin = 1033.036
				xmax = 1033.356
				text = "for"
			intervals [3885]:
				xmin = 1033.356
				xmax = 1033.486
				text = ""
			intervals [3886]:
				xmin = 1033.486
				xmax = 1033.516
				text = "a"
			intervals [3887]:
				xmin = 1033.516
				xmax = 1033.546
				text = ""
			intervals [3888]:
				xmin = 1033.546
				xmax = 1033.766
				text = "period"
			intervals [3889]:
				xmin = 1033.766
				xmax = 1033.826
				text = "of"
			intervals [3890]:
				xmin = 1033.826
				xmax = 1034.326
				text = "time"
			intervals [3891]:
				xmin = 1034.326
				xmax = 1034.386
				text = ""
			intervals [3892]:
				xmin = 1034.386
				xmax = 1034.976
				text = "eventually"
			intervals [3893]:
				xmin = 1034.976
				xmax = 1035.4835
				text = ""
			intervals [3894]:
				xmin = 1035.4835
				xmax = 1035.6235
				text = "i"
			intervals [3895]:
				xmin = 1035.6235
				xmax = 1036.0235
				text = "started"
			intervals [3896]:
				xmin = 1036.0235
				xmax = 1036.1235
				text = "to"
			intervals [3897]:
				xmin = 1036.1235
				xmax = 1036.2635
				text = "kn-"
			intervals [3898]:
				xmin = 1036.2635
				xmax = 1036.2935
				text = ""
			intervals [3899]:
				xmin = 1036.2935
				xmax = 1036.5035
				text = "to"
			intervals [3900]:
				xmin = 1036.5035
				xmax = 1036.6035
				text = "you"
			intervals [3901]:
				xmin = 1036.6035
				xmax = 1036.6735
				text = ""
			intervals [3902]:
				xmin = 1036.6735
				xmax = 1036.8635
				text = "know"
			intervals [3903]:
				xmin = 1036.8635
				xmax = 1037.0435
				text = "know"
			intervals [3904]:
				xmin = 1037.0435
				xmax = 1037.1735
				text = "what"
			intervals [3905]:
				xmin = 1037.1735
				xmax = 1037.2335
				text = "to"
			intervals [3906]:
				xmin = 1037.2335
				xmax = 1037.5535
				text = "expect"
			intervals [3907]:
				xmin = 1037.5535
				xmax = 1037.7535
				text = "from"
			intervals [3908]:
				xmin = 1037.7535
				xmax = 1037.8335
				text = "it"
			intervals [3909]:
				xmin = 1037.8335
				xmax = 1038.0027
				text = ""
			intervals [3910]:
				xmin = 1038.0027
				xmax = 1038.1927
				text = "you"
			intervals [3911]:
				xmin = 1038.1927
				xmax = 1038.2927
				text = "know"
			intervals [3912]:
				xmin = 1038.2927
				xmax = 1038.3527
				text = ""
			intervals [3913]:
				xmin = 1038.3527
				xmax = 1038.5927
				text = "so"
			intervals [3914]:
				xmin = 1038.5927
				xmax = 1039.277
				text = ""
			intervals [3915]:
				xmin = 1039.277
				xmax = 1039.877
				text = "uh"
			intervals [3916]:
				xmin = 1039.877
				xmax = 1040.0134
				text = ""
			intervals [3917]:
				xmin = 1040.0134
				xmax = 1040.2734
				text = "from"
			intervals [3918]:
				xmin = 1040.2734
				xmax = 1041.1834
				text = "nineteen"
			intervals [3919]:
				xmin = 1041.1834
				xmax = 1041.4256
				text = ""
			intervals [3920]:
				xmin = 1041.4256
				xmax = 1041.4656
				text = "i"
			intervals [3921]:
				xmin = 1041.4656
				xmax = 1041.6756
				text = "say"
			intervals [3922]:
				xmin = 1041.6756
				xmax = 1041.9356
				text = "around"
			intervals [3923]:
				xmin = 1041.9356
				xmax = 1042.4056
				text = "nineteen"
			intervals [3924]:
				xmin = 1042.4056
				xmax = 1043.1304
				text = ""
			intervals [3925]:
				xmin = 1043.1304
				xmax = 1043.6904
				text = "uh"
			intervals [3926]:
				xmin = 1043.6904
				xmax = 1044.455
				text = ""
			intervals [3927]:
				xmin = 1044.455
				xmax = 1044.565
				text = "let"
			intervals [3928]:
				xmin = 1044.565
				xmax = 1044.605
				text = "s"
			intervals [3929]:
				xmin = 1044.605
				xmax = 1044.775
				text = ""
			intervals [3930]:
				xmin = 1044.775
				xmax = 1044.835
				text = "see"
			intervals [3931]:
				xmin = 1044.835
				xmax = 1045.155
				text = "nineteen"
			intervals [3932]:
				xmin = 1045.155
				xmax = 1045.185
				text = ""
			intervals [3933]:
				xmin = 1045.185
				xmax = 1045.525
				text = "eighty"
			intervals [3934]:
				xmin = 1045.525
				xmax = 1045.765
				text = "eight"
			intervals [3935]:
				xmin = 1045.765
				xmax = 1046.6957
				text = ""
			intervals [3936]:
				xmin = 1046.6957
				xmax = 1046.7857
				text = "yeah"
			intervals [3937]:
				xmin = 1046.7857
				xmax = 1047.2057
				text = "nineteen"
			intervals [3938]:
				xmin = 1047.2057
				xmax = 1047.5557
				text = "eighty"
			intervals [3939]:
				xmin = 1047.5557
				xmax = 1047.7157
				text = "eight"
			intervals [3940]:
				xmin = 1047.7157
				xmax = 1047.7557
				text = ""
			intervals [3941]:
				xmin = 1047.7557
				xmax = 1048.1757
				text = "to"
			intervals [3942]:
				xmin = 1048.1757
				xmax = 1048.6757
				text = "uh"
			intervals [3943]:
				xmin = 1048.6757
				xmax = 1050.2312
				text = ""
			intervals [3944]:
				xmin = 1050.2312
				xmax = 1050.4112
				text = "on"
			intervals [3945]:
				xmin = 1050.4112
				xmax = 1050.5712
				text = "up"
			intervals [3946]:
				xmin = 1050.5712
				xmax = 1050.9212
				text = "to"
			intervals [3947]:
				xmin = 1050.9212
				xmax = 1051.3297
				text = ""
			intervals [3948]:
				xmin = 1051.3297
				xmax = 1051.7497
				text = "ninety"
			intervals [3949]:
				xmin = 1051.7497
				xmax = 1052.1497
				text = "seven"
			intervals [3950]:
				xmin = 1052.1497
				xmax = 1052.6641
				text = ""
			intervals [3951]:
				xmin = 1052.6641
				xmax = 1052.7841
				text = "you"
			intervals [3952]:
				xmin = 1052.7841
				xmax = 1053.0741
				text = "know"
			intervals [3953]:
				xmin = 1053.0741
				xmax = 1053.1041
				text = ""
			intervals [3954]:
				xmin = 1053.1041
				xmax = 1053.2941
				text = "i"
			intervals [3955]:
				xmin = 1053.2941
				xmax = 1053.4641
				text = "was"
			intervals [3956]:
				xmin = 1053.4641
				xmax = 1053.6841
				text = "pretty"
			intervals [3957]:
				xmin = 1053.6841
				xmax = 1054.0641
				text = "much"
			intervals [3958]:
				xmin = 1054.0641
				xmax = 1054.2888
				text = ""
			intervals [3959]:
				xmin = 1054.2888
				xmax = 1054.7988
				text = "doing"
			intervals [3960]:
				xmin = 1054.7988
				xmax = 1055.609
				text = ""
			intervals [3961]:
				xmin = 1055.609
				xmax = 1055.719
				text = "i"
			intervals [3962]:
				xmin = 1055.719
				xmax = 1055.859
				text = "mean"
			intervals [3963]:
				xmin = 1055.859
				xmax = 1055.999
				text = "i'm"
			intervals [3964]:
				xmin = 1055.999
				xmax = 1056.069
				text = ""
			intervals [3965]:
				xmin = 1056.069
				xmax = 1056.289
				text = "even"
			intervals [3966]:
				xmin = 1056.289
				xmax = 1056.359
				text = "i"
			intervals [3967]:
				xmin = 1056.359
				xmax = 1056.479
				text = "was"
			intervals [3968]:
				xmin = 1056.479
				xmax = 1056.679
				text = "locked"
			intervals [3969]:
				xmin = 1056.679
				xmax = 1056.759
				text = "up"
			intervals [3970]:
				xmin = 1056.759
				xmax = 1056.829
				text = "in"
			intervals [3971]:
				xmin = 1056.829
				xmax = 1057.039
				text = "eighty"
			intervals [3972]:
				xmin = 1057.039
				xmax = 1057.369
				text = "nine"
			intervals [3973]:
				xmin = 1057.369
				xmax = 1057.459
				text = "for"
			intervals [3974]:
				xmin = 1057.459
				xmax = 1057.699
				text = "seven"
			intervals [3975]:
				xmin = 1057.699
				xmax = 1057.899
				text = "months"
			intervals [3976]:
				xmin = 1057.899
				xmax = 1058.049
				text = "but"
			intervals [3977]:
				xmin = 1058.049
				xmax = 1058.209
				text = "from"
			intervals [3978]:
				xmin = 1058.209
				xmax = 1058.539
				text = "nineteen"
			intervals [3979]:
				xmin = 1058.539
				xmax = 1058.839
				text = "eighty"
			intervals [3980]:
				xmin = 1058.839
				xmax = 1059.029
				text = "eight"
			intervals [3981]:
				xmin = 1059.029
				xmax = 1059.069
				text = ""
			intervals [3982]:
				xmin = 1059.069
				xmax = 1059.339
				text = "to"
			intervals [3983]:
				xmin = 1059.339
				xmax = 1059.7929
				text = ""
			intervals [3984]:
				xmin = 1059.7929
				xmax = 1060.1329
				text = "ninety"
			intervals [3985]:
				xmin = 1060.1329
				xmax = 1060.5929
				text = "seven"
			intervals [3986]:
				xmin = 1060.5929
				xmax = 1060.6629
				text = "i"
			intervals [3987]:
				xmin = 1060.6629
				xmax = 1060.7829
				text = "was"
			intervals [3988]:
				xmin = 1060.7829
				xmax = 1060.9729
				text = "pretty"
			intervals [3989]:
				xmin = 1060.9729
				xmax = 1061.1529
				text = "much"
			intervals [3990]:
				xmin = 1061.1529
				xmax = 1061.5629
				text = "doing"
			intervals [3991]:
				xmin = 1061.5629
				xmax = 1062.1918
				text = ""
			intervals [3992]:
				xmin = 1062.1918
				xmax = 1062.7918
				text = "heroin"
			intervals [3993]:
				xmin = 1062.7918
				xmax = 1062.8618
				text = ""
			intervals [3994]:
				xmin = 1062.8618
				xmax = 1063.2018
				text = "shooting"
			intervals [3995]:
				xmin = 1063.2018
				xmax = 1063.7418
				text = "heroin"
			intervals [3996]:
				xmin = 1063.7418
				xmax = 1064.0342
				text = ""
			intervals [3997]:
				xmin = 1064.0342
				xmax = 1064.5342
				text = "uh"
			intervals [3998]:
				xmin = 1064.5342
				xmax = 1064.5942
				text = ""
			intervals [3999]:
				xmin = 1064.5942
				xmax = 1065.0142
				text = "and"
			intervals [4000]:
				xmin = 1065.0142
				xmax = 1065.3342
				text = "smoking"
			intervals [4001]:
				xmin = 1065.3342
				xmax = 1065.5642
				text = "crack"
			intervals [4002]:
				xmin = 1065.5642
				xmax = 1066.1442
				text = "cocaine"
			intervals [4003]:
				xmin = 1066.1442
				xmax = 1066.4793
				text = ""
			intervals [4004]:
				xmin = 1066.4793
				xmax = 1066.5993
				text = "you"
			intervals [4005]:
				xmin = 1066.5993
				xmax = 1066.7393
				text = "know"
			intervals [4006]:
				xmin = 1066.7393
				xmax = 1067.0215
				text = ""
			intervals [4007]:
				xmin = 1067.0215
				xmax = 1067.1215
				text = "i"
			intervals [4008]:
				xmin = 1067.1215
				xmax = 1067.4015
				text = "wasn't"
			intervals [4009]:
				xmin = 1067.4015
				xmax = 1067.6515
				text = "really"
			intervals [4010]:
				xmin = 1067.6515
				xmax = 1067.6915
				text = ""
			intervals [4011]:
				xmin = 1067.6915
				xmax = 1068.1115
				text = "smoking"
			intervals [4012]:
				xmin = 1068.1115
				xmax = 1068.2215
				text = "any"
			intervals [4013]:
				xmin = 1068.2215
				xmax = 1068.4115
				text = "more"
			intervals [4014]:
				xmin = 1068.4115
				xmax = 1068.6515
				text = "reefer"
			intervals [4015]:
				xmin = 1068.6515
				xmax = 1068.7115
				text = "at"
			intervals [4016]:
				xmin = 1068.7115
				xmax = 1068.8715
				text = "that"
			intervals [4017]:
				xmin = 1068.8715
				xmax = 1069.2515
				text = "time"
			intervals [4018]:
				xmin = 1069.2515
				xmax = 1069.4015
				text = "too"
			intervals [4019]:
				xmin = 1069.4015
				xmax = 1069.7615
				text = "much"
			intervals [4020]:
				xmin = 1069.7615
				xmax = 1070.2926
				text = ""
			intervals [4021]:
				xmin = 1070.2926
				xmax = 1070.4026
				text = "you"
			intervals [4022]:
				xmin = 1070.4026
				xmax = 1070.6026
				text = "know"
			intervals [4023]:
				xmin = 1070.6026
				xmax = 1071.1726
				text = "occasionally"
			intervals [4024]:
				xmin = 1071.1726
				xmax = 1071.3226
				text = "that"
			intervals [4025]:
				xmin = 1071.3226
				xmax = 1071.7126
				text = "wasn't"
			intervals [4026]:
				xmin = 1071.7126
				xmax = 1071.8326
				text = "that"
			intervals [4027]:
				xmin = 1071.8326
				xmax = 1072.1526
				text = "wasn't"
			intervals [4028]:
				xmin = 1072.1526
				xmax = 1072.2026
				text = ""
			intervals [4029]:
				xmin = 1072.2026
				xmax = 1072.3326
				text = "that"
			intervals [4030]:
				xmin = 1072.3326
				xmax = 1072.4326
				text = "was"
			intervals [4031]:
				xmin = 1072.4326
				xmax = 1072.5626
				text = "no"
			intervals [4032]:
				xmin = 1072.5626
				xmax = 1072.8926
				text = "longer"
			intervals [4033]:
				xmin = 1072.8926
				xmax = 1073.3238
				text = ""
			intervals [4034]:
				xmin = 1073.3238
				xmax = 1073.7138
				text = "uh"
			intervals [4035]:
				xmin = 1073.7138
				xmax = 1073.7438
				text = ""
			intervals [4036]:
				xmin = 1073.7438
				xmax = 1073.8238
				text = "a"
			intervals [4037]:
				xmin = 1073.8238
				xmax = 1073.8938
				text = "t"
			intervals [4038]:
				xmin = 1073.8938
				xmax = 1073.9238
				text = ""
			intervals [4039]:
				xmin = 1073.9238
				xmax = 1074.0438
				text = "a"
			intervals [4040]:
				xmin = 1074.0438
				xmax = 1074.3438
				text = "choice"
			intervals [4041]:
				xmin = 1074.3438
				xmax = 1074.6338
				text = "drug"
			intervals [4042]:
				xmin = 1074.6338
				xmax = 1074.7338
				text = "for"
			intervals [4043]:
				xmin = 1074.7338
				xmax = 1074.9138
				text = "me"
			intervals [4044]:
				xmin = 1074.9138
				xmax = 1074.9738
				text = ""
			intervals [4045]:
				xmin = 1074.9738
				xmax = 1075.1238
				text = "cause"
			intervals [4046]:
				xmin = 1075.1238
				xmax = 1075.1938
				text = "i"
			intervals [4047]:
				xmin = 1075.1938
				xmax = 1075.3038
				text = "was"
			intervals [4048]:
				xmin = 1075.3038
				xmax = 1075.4638
				text = "doing"
			intervals [4049]:
				xmin = 1075.4638
				xmax = 1075.5238
				text = "the"
			intervals [4050]:
				xmin = 1075.5238
				xmax = 1075.8238
				text = "hard"
			intervals [4051]:
				xmin = 1075.8238
				xmax = 1076.0538
				text = "stuff"
			intervals [4052]:
				xmin = 1076.0538
				xmax = 1077.0691
				text = ""
			intervals [4053]:
				xmin = 1077.0691
				xmax = 1077.2491
				text = "so"
			intervals [4054]:
				xmin = 1077.2491
				xmax = 1077.2791
				text = "i"
			intervals [4055]:
				xmin = 1077.2791
				xmax = 1077.5191
				text = "did"
			intervals [4056]:
				xmin = 1077.5191
				xmax = 1077.6491
				text = "that"
			intervals [4057]:
				xmin = 1077.6491
				xmax = 1077.8191
				text = "for"
			intervals [4058]:
				xmin = 1077.8191
				xmax = 1077.8591
				text = "a"
			intervals [4059]:
				xmin = 1077.8591
				xmax = 1078.2691
				text = "while"
			intervals [4060]:
				xmin = 1078.2691
				xmax = 1078.4691
				text = "but"
			intervals [4061]:
				xmin = 1078.4691
				xmax = 1078.7591
				text = "uh"
			intervals [4062]:
				xmin = 1078.7591
				xmax = 1079.0759
				text = ""
			intervals [4063]:
				xmin = 1079.0759
				xmax = 1079.2459
				text = "kind"
			intervals [4064]:
				xmin = 1079.2459
				xmax = 1079.3059
				text = "of"
			intervals [4065]:
				xmin = 1079.3059
				xmax = 1079.4759
				text = "left"
			intervals [4066]:
				xmin = 1079.4759
				xmax = 1079.5959
				text = "out"
			intervals [4067]:
				xmin = 1079.5959
				xmax = 1079.8059
				text = "one"
			intervals [4068]:
				xmin = 1079.8059
				xmax = 1080.1959
				text = "part"
			intervals [4069]:
				xmin = 1080.1959
				xmax = 1080.7045
				text = ""
			intervals [4070]:
				xmin = 1080.7045
				xmax = 1080.8545
				text = "you"
			intervals [4071]:
				xmin = 1080.8545
				xmax = 1081.1045
				text = "know"
			intervals [4072]:
				xmin = 1081.1045
				xmax = 1081.1545
				text = ""
			intervals [4073]:
				xmin = 1081.1545
				xmax = 1081.4245
				text = "in"
			intervals [4074]:
				xmin = 1081.4245
				xmax = 1082.4845
				text = "nineteen"
			intervals [4075]:
				xmin = 1082.4845
				xmax = 1082.5145
				text = ""
			intervals [4076]:
				xmin = 1082.5145
				xmax = 1083.2345
				text = "seventy"
			intervals [4077]:
				xmin = 1083.2345
				xmax = 1083.2845
				text = ""
			intervals [4078]:
				xmin = 1083.2845
				xmax = 1083.6945
				text = "two"
			intervals [4079]:
				xmin = 1083.6945
				xmax = 1084.3382
				text = ""
			intervals [4080]:
				xmin = 1084.3382
				xmax = 1084.7582
				text = "um"
			intervals [4081]:
				xmin = 1084.7582
				xmax = 1085.7524
				text = ""
			intervals [4082]:
				xmin = 1085.7524
				xmax = 1085.8524
				text = "my"
			intervals [4083]:
				xmin = 1085.8524
				xmax = 1086.2724
				text = "brothers"
			intervals [4084]:
				xmin = 1086.2724
				xmax = 1086.3624
				text = "you"
			intervals [4085]:
				xmin = 1086.3624
				xmax = 1086.5324
				text = "know"
			intervals [4086]:
				xmin = 1086.5324
				xmax = 1086.9524
				text = "we"
			intervals [4087]:
				xmin = 1086.9524
				xmax = 1087.8833
				text = ""
			intervals [4088]:
				xmin = 1087.8833
				xmax = 1087.9933
				text = "we"
			intervals [4089]:
				xmin = 1087.9933
				xmax = 1088.1833
				text = "did"
			intervals [4090]:
				xmin = 1088.1833
				xmax = 1088.2833
				text = "the"
			intervals [4091]:
				xmin = 1088.2833
				xmax = 1088.8433
				text = "heroin"
			intervals [4092]:
				xmin = 1088.8433
				xmax = 1089.0333
				text = "for"
			intervals [4093]:
				xmin = 1089.0333
				xmax = 1089.0633
				text = "a"
			intervals [4094]:
				xmin = 1089.0633
				xmax = 1089.2533
				text = "lot"
			intervals [4095]:
				xmin = 1089.2533
				xmax = 1089.3433
				text = "of"
			intervals [4096]:
				xmin = 1089.3433
				xmax = 1089.7133
				text = "years"
			intervals [4097]:
				xmin = 1089.7133
				xmax = 1089.7433
				text = ""
			intervals [4098]:
				xmin = 1089.7433
				xmax = 1089.9733
				text = "but"
			intervals [4099]:
				xmin = 1089.9733
				xmax = 1090.4081
				text = ""
			intervals [4100]:
				xmin = 1090.4081
				xmax = 1090.5881
				text = "my"
			intervals [4101]:
				xmin = 1090.5881
				xmax = 1090.8981
				text = "brother"
			intervals [4102]:
				xmin = 1090.8981
				xmax = 1091.0281
				text = "that"
			intervals [4103]:
				xmin = 1091.0281
				xmax = 1091.1681
				text = "was"
			intervals [4104]:
				xmin = 1091.1681
				xmax = 1091.3181
				text = "two"
			intervals [4105]:
				xmin = 1091.3181
				xmax = 1091.4981
				text = "years"
			intervals [4106]:
				xmin = 1091.4981
				xmax = 1091.7281
				text = "older"
			intervals [4107]:
				xmin = 1091.7281
				xmax = 1091.8181
				text = "than"
			intervals [4108]:
				xmin = 1091.8181
				xmax = 1092.1681
				text = "me"
			intervals [4109]:
				xmin = 1092.1681
				xmax = 1092.361
				text = ""
			intervals [4110]:
				xmin = 1092.361
				xmax = 1092.591
				text = "we"
			intervals [4111]:
				xmin = 1092.591
				xmax = 1092.731
				text = "used"
			intervals [4112]:
				xmin = 1092.731
				xmax = 1092.811
				text = "to"
			intervals [4113]:
				xmin = 1092.811
				xmax = 1092.961
				text = "hang"
			intervals [4114]:
				xmin = 1092.961
				xmax = 1093.251
				text = "together"
			intervals [4115]:
				xmin = 1093.251
				xmax = 1093.311
				text = "and"
			intervals [4116]:
				xmin = 1093.311
				xmax = 1093.471
				text = "we"
			intervals [4117]:
				xmin = 1093.471
				xmax = 1093.661
				text = "hung"
			intervals [4118]:
				xmin = 1093.661
				xmax = 1093.791
				text = "with"
			intervals [4119]:
				xmin = 1093.791
				xmax = 1093.961
				text = "some"
			intervals [4120]:
				xmin = 1093.961
				xmax = 1094.401
				text = "guys"
			intervals [4121]:
				xmin = 1094.401
				xmax = 1094.511
				text = "and"
			intervals [4122]:
				xmin = 1094.511
				xmax = 1095.148
				text = ""
			intervals [4123]:
				xmin = 1095.148
				xmax = 1095.618
				text = "um"
			intervals [4124]:
				xmin = 1095.618
				xmax = 1095.7443
				text = ""
			intervals [4125]:
				xmin = 1095.7443
				xmax = 1096.1643
				text = "uh"
			intervals [4126]:
				xmin = 1096.1643
				xmax = 1096.5767
				text = ""
			intervals [4127]:
				xmin = 1096.5767
				xmax = 1096.8167
				text = "back"
			intervals [4128]:
				xmin = 1096.8167
				xmax = 1096.9267
				text = "in"
			intervals [4129]:
				xmin = 1096.9267
				xmax = 1097.6067
				text = "nineteen"
			intervals [4130]:
				xmin = 1097.6067
				xmax = 1098.3753
				text = ""
			intervals [4131]:
				xmin = 1098.3753
				xmax = 1099.1953
				text = "seventy"
			intervals [4132]:
				xmin = 1099.1953
				xmax = 1099.4918
				text = ""
			intervals [4133]:
				xmin = 1099.4918
				xmax = 1099.7118
				text = "around"
			intervals [4134]:
				xmin = 1099.7118
				xmax = 1101.0318
				text = "s"
			intervals [4135]:
				xmin = 1101.0318
				xmax = 1101.4902
				text = ""
			intervals [4136]:
				xmin = 1101.4902
				xmax = 1101.7102
				text = "around"
			intervals [4137]:
				xmin = 1101.7102
				xmax = 1101.9902
				text = "nineteen"
			intervals [4138]:
				xmin = 1101.9902
				xmax = 1102.4902
				text = "seventy"
			intervals [4139]:
				xmin = 1102.4902
				xmax = 1102.9202
				text = "one"
			intervals [4140]:
				xmin = 1102.9202
				xmax = 1104.4316
				text = ""
			intervals [4141]:
				xmin = 1104.4316
				xmax = 1104.7116
				text = "nineteen"
			intervals [4142]:
				xmin = 1104.7116
				xmax = 1105.0316
				text = "seventy"
			intervals [4143]:
				xmin = 1105.0316
				xmax = 1105.0916
				text = "or"
			intervals [4144]:
				xmin = 1105.0916
				xmax = 1105.3816
				text = "seventy"
			intervals [4145]:
				xmin = 1105.3816
				xmax = 1105.6216
				text = "one"
			intervals [4146]:
				xmin = 1105.6216
				xmax = 1105.7616
				text = "there"
			intervals [4147]:
				xmin = 1105.7616
				xmax = 1105.9116
				text = "was"
			intervals [4148]:
				xmin = 1105.9116
				xmax = 1105.9916
				text = ""
			intervals [4149]:
				xmin = 1105.9916
				xmax = 1106.3116
				text = "guy"
			intervals [4150]:
				xmin = 1106.3116
				xmax = 1106.4316
				text = "in"
			intervals [4151]:
				xmin = 1106.4316
				xmax = 1106.5916
				text = "uh"
			intervals [4152]:
				xmin = 1106.5916
				xmax = 1106.6316
				text = ""
			intervals [4153]:
				xmin = 1106.6316
				xmax = 1106.8216
				text = "in"
			intervals [4154]:
				xmin = 1106.8216
				xmax = 1106.9916
				text = "uh"
			intervals [4155]:
				xmin = 1106.9916
				xmax = 1107.0716
				text = ""
			intervals [4156]:
				xmin = 1107.0716
				xmax = 1107.3716
				text = "dc"
			intervals [4157]:
				xmin = 1107.3716
				xmax = 1107.4316
				text = ""
			intervals [4158]:
				xmin = 1107.4316
				xmax = 1107.4916
				text = "c"
			intervals [4159]:
				xmin = 1107.4916
				xmax = 1107.5216
				text = ""
			intervals [4160]:
				xmin = 1107.5216
				xmax = 1107.5816
				text = "and"
			intervals [4161]:
				xmin = 1107.5816
				xmax = 1107.7116
				text = "his"
			intervals [4162]:
				xmin = 1107.7116
				xmax = 1107.8416
				text = "name"
			intervals [4163]:
				xmin = 1107.8416
				xmax = 1107.9716
				text = "was"
			intervals [4164]:
				xmin = 1107.9716
				xmax = 1108.3916
				text = "colonel"
			intervals [4165]:
				xmin = 1108.3916
				xmax = 1108.7611
				text = ""
			intervals [4166]:
				xmin = 1108.7611
				xmax = 1109.3211
				text = "hassan"
			intervals [4167]:
				xmin = 1109.3211
				xmax = 1109.8834
				text = ""
			intervals [4168]:
				xmin = 1109.8834
				xmax = 1109.9434
				text = "and"
			intervals [4169]:
				xmin = 1109.9434
				xmax = 1110.2234
				text = "colonel"
			intervals [4170]:
				xmin = 1110.2234
				xmax = 1110.7434
				text = "hassan"
			intervals [4171]:
				xmin = 1110.7434
				xmax = 1111.0334
				text = "had"
			intervals [4172]:
				xmin = 1111.0334
				xmax = 1111.0634
				text = "a"
			intervals [4173]:
				xmin = 1111.0634
				xmax = 1111.6434
				text = "um"
			intervals [4174]:
				xmin = 1111.6434
				xmax = 1112.2203
				text = ""
			intervals [4175]:
				xmin = 1112.2203
				xmax = 1112.4003
				text = "he"
			intervals [4176]:
				xmin = 1112.4003
				xmax = 1112.5503
				text = "was"
			intervals [4177]:
				xmin = 1112.5503
				xmax = 1112.8003
				text = "trying"
			intervals [4178]:
				xmin = 1112.8003
				xmax = 1112.8703
				text = "to"
			intervals [4179]:
				xmin = 1112.8703
				xmax = 1113.1003
				text = "like"
			intervals [4180]:
				xmin = 1113.1003
				xmax = 1113.2303
				text = "get"
			intervals [4181]:
				xmin = 1113.2303
				xmax = 1113.2603
				text = ""
			intervals [4182]:
				xmin = 1113.2603
				xmax = 1113.6203
				text = "people"
			intervals [4183]:
				xmin = 1113.6203
				xmax = 1113.8203
				text = "off"
			intervals [4184]:
				xmin = 1113.8203
				xmax = 1113.8803
				text = "of"
			intervals [4185]:
				xmin = 1113.8803
				xmax = 1113.9103
				text = ""
			intervals [4186]:
				xmin = 1113.9103
				xmax = 1114.5603
				text = "drugs"
			intervals [4187]:
				xmin = 1114.5603
				xmax = 1114.9696
				text = ""
			intervals [4188]:
				xmin = 1114.9696
				xmax = 1115.0796
				text = "and"
			intervals [4189]:
				xmin = 1115.0796
				xmax = 1115.5196
				text = "he"
			intervals [4190]:
				xmin = 1115.5196
				xmax = 1115.8396
				text = "uh"
			intervals [4191]:
				xmin = 1115.8396
				xmax = 1116.1296
				text = "had"
			intervals [4192]:
				xmin = 1116.1296
				xmax = 1116.3796
				text = "these"
			intervals [4193]:
				xmin = 1116.3796
				xmax = 1116.4996
				text = "uh"
			intervals [4194]:
				xmin = 1116.4996
				xmax = 1116.6121
				text = ""
			intervals [4195]:
				xmin = 1116.6121
				xmax = 1117.0221
				text = "pills"
			intervals [4196]:
				xmin = 1117.0221
				xmax = 1117.1821
				text = "they"
			intervals [4197]:
				xmin = 1117.1821
				xmax = 1117.2121
				text = ""
			intervals [4198]:
				xmin = 1117.2121
				xmax = 1117.3921
				text = "call"
			intervals [4199]:
				xmin = 1117.3921
				xmax = 1117.4921
				text = "they"
			intervals [4200]:
				xmin = 1117.4921
				xmax = 1117.7421
				text = "call"
			intervals [4201]:
				xmin = 1117.7421
				xmax = 1118.5121
				text = "dolophines"
			intervals [4202]:
				xmin = 1118.5121
				xmax = 1119.155
				text = ""
			intervals [4203]:
				xmin = 1119.155
				xmax = 1119.335
				text = "and"
			intervals [4204]:
				xmin = 1119.335
				xmax = 1119.435
				text = "the"
			intervals [4205]:
				xmin = 1119.435
				xmax = 1120.185
				text = "dolophines"
			intervals [4206]:
				xmin = 1120.185
				xmax = 1120.225
				text = ""
			intervals [4207]:
				xmin = 1120.225
				xmax = 1120.455
				text = "were"
			intervals [4208]:
				xmin = 1120.455
				xmax = 1120.795
				text = "like"
			intervals [4209]:
				xmin = 1120.795
				xmax = 1121.135
				text = "uh"
			intervals [4210]:
				xmin = 1121.135
				xmax = 1121.165
				text = ""
			intervals [4211]:
				xmin = 1121.165
				xmax = 1121.385
				text = "more"
			intervals [4212]:
				xmin = 1121.385
				xmax = 1121.515
				text = "like"
			intervals [4213]:
				xmin = 1121.515
				xmax = 1121.575
				text = "a"
			intervals [4214]:
				xmin = 1121.575
				xmax = 1121.955
				text = "heroin"
			intervals [4215]:
				xmin = 1121.955
				xmax = 1122.435
				text = "substitute"
			intervals [4216]:
				xmin = 1122.435
				xmax = 1122.465
				text = ""
			intervals [4217]:
				xmin = 1122.465
				xmax = 1122.575
				text = "you"
			intervals [4218]:
				xmin = 1122.575
				xmax = 1122.725
				text = "know"
			intervals [4219]:
				xmin = 1122.725
				xmax = 1122.965
				text = "they"
			intervals [4220]:
				xmin = 1122.965
				xmax = 1123.7287
				text = ""
			intervals [4221]:
				xmin = 1123.7287
				xmax = 1123.8487
				text = "you"
			intervals [4222]:
				xmin = 1123.8487
				xmax = 1123.9087
				text = "know"
			intervals [4223]:
				xmin = 1123.9087
				xmax = 1124.0087
				text = "you"
			intervals [4224]:
				xmin = 1124.0087
				xmax = 1124.2087
				text = "took"
			intervals [4225]:
				xmin = 1124.2087
				xmax = 1124.2887
				text = "the"
			intervals [4226]:
				xmin = 1124.2887
				xmax = 1124.7787
				text = "pills"
			intervals [4227]:
				xmin = 1124.7787
				xmax = 1124.9487
				text = "and"
			intervals [4228]:
				xmin = 1124.9487
				xmax = 1125.0187
				text = "you"
			intervals [4229]:
				xmin = 1125.0187
				xmax = 1125.2287
				text = "got"
			intervals [4230]:
				xmin = 1125.2287
				xmax = 1125.7787
				text = "high"
			intervals [4231]:
				xmin = 1125.7787
				xmax = 1126.0287
				text = "but"
			intervals [4232]:
				xmin = 1126.0287
				xmax = 1126.1087
				text = "you"
			intervals [4233]:
				xmin = 1126.1087
				xmax = 1126.3287
				text = "know"
			intervals [4234]:
				xmin = 1126.3287
				xmax = 1126.3687
				text = ""
			intervals [4235]:
				xmin = 1126.3687
				xmax = 1126.5287
				text = "it"
			intervals [4236]:
				xmin = 1126.5287
				xmax = 1126.8787
				text = "wasn't"
			intervals [4237]:
				xmin = 1126.8787
				xmax = 1126.9987
				text = "it"
			intervals [4238]:
				xmin = 1126.9987
				xmax = 1127.1887
				text = "it"
			intervals [4239]:
				xmin = 1127.1887
				xmax = 1127.5087
				text = "wasn't"
			intervals [4240]:
				xmin = 1127.5087
				xmax = 1127.6187
				text = ""
			intervals [4241]:
				xmin = 1127.6187
				xmax = 1127.7087
				text = "it"
			intervals [4242]:
				xmin = 1127.7087
				xmax = 1127.9687
				text = "wasn't"
			intervals [4243]:
				xmin = 1127.9687
				xmax = 1128.4187
				text = "illegal"
			intervals [4244]:
				xmin = 1128.4187
				xmax = 1128.4487
				text = ""
			intervals [4245]:
				xmin = 1128.4487
				xmax = 1128.5987
				text = "you"
			intervals [4246]:
				xmin = 1128.5987
				xmax = 1128.7787
				text = "know"
			intervals [4247]:
				xmin = 1128.7787
				xmax = 1128.8087
				text = ""
			intervals [4248]:
				xmin = 1128.8087
				xmax = 1128.8987
				text = "but"
			intervals [4249]:
				xmin = 1128.8987
				xmax = 1129.0387
				text = "he"
			intervals [4250]:
				xmin = 1129.0387
				xmax = 1129.1687
				text = "was"
			intervals [4251]:
				xmin = 1129.1687
				xmax = 1129.3787
				text = "able"
			intervals [4252]:
				xmin = 1129.3787
				xmax = 1129.4387
				text = "to"
			intervals [4253]:
				xmin = 1129.4387
				xmax = 1129.7087
				text = "like"
			intervals [4254]:
				xmin = 1129.7087
				xmax = 1130.3093
				text = ""
			intervals [4255]:
				xmin = 1130.3093
				xmax = 1130.3693
				text = "i"
			intervals [4256]:
				xmin = 1130.3693
				xmax = 1130.4993
				text = ""
			intervals [4257]:
				xmin = 1130.4993
				xmax = 1130.6293
				text = "you"
			intervals [4258]:
				xmin = 1130.6293
				xmax = 1130.8493
				text = "know"
			intervals [4259]:
				xmin = 1130.8493
				xmax = 1131.1797
				text = ""
			intervals [4260]:
				xmin = 1131.1797
				xmax = 1131.4697
				text = "issue"
			intervals [4261]:
				xmin = 1131.4697
				xmax = 1131.6297
				text = "out"
			intervals [4262]:
				xmin = 1131.6297
				xmax = 1131.8397
				text = "those"
			intervals [4263]:
				xmin = 1131.8397
				xmax = 1132.4297
				text = "pills"
			intervals [4264]:
				xmin = 1132.4297
				xmax = 1132.4897
				text = ""
			intervals [4265]:
				xmin = 1132.4897
				xmax = 1132.6197
				text = "you"
			intervals [4266]:
				xmin = 1132.6197
				xmax = 1132.7697
				text = "know"
			intervals [4267]:
				xmin = 1132.7697
				xmax = 1132.7997
				text = ""
			intervals [4268]:
				xmin = 1132.7997
				xmax = 1132.8697
				text = "to"
			intervals [4269]:
				xmin = 1132.8697
				xmax = 1133.1097
				text = "people"
			intervals [4270]:
				xmin = 1133.1097
				xmax = 1133.2397
				text = "that"
			intervals [4271]:
				xmin = 1133.2397
				xmax = 1133.3297
				text = "would"
			intervals [4272]:
				xmin = 1133.3297
				xmax = 1133.7397
				text = "sign"
			intervals [4273]:
				xmin = 1133.7397
				xmax = 1133.9797
				text = "for"
			intervals [4274]:
				xmin = 1133.9797
				xmax = 1134.0097
				text = ""
			intervals [4275]:
				xmin = 1134.0097
				xmax = 1134.1097
				text = "'em"
			intervals [4276]:
				xmin = 1134.1097
				xmax = 1134.6708
				text = ""
			intervals [4277]:
				xmin = 1134.6708
				xmax = 1134.8108
				text = "and"
			intervals [4278]:
				xmin = 1134.8108
				xmax = 1134.9408
				text = "so"
			intervals [4279]:
				xmin = 1134.9408
				xmax = 1135.0908
				text = "we"
			intervals [4280]:
				xmin = 1135.0908
				xmax = 1135.1808
				text = "would"
			intervals [4281]:
				xmin = 1135.1808
				xmax = 1135.2908
				text = "go"
			intervals [4282]:
				xmin = 1135.2908
				xmax = 1135.4008
				text = "up"
			intervals [4283]:
				xmin = 1135.4008
				xmax = 1135.5308
				text = "to"
			intervals [4284]:
				xmin = 1135.5308
				xmax = 1135.6908
				text = "this"
			intervals [4285]:
				xmin = 1135.6908
				xmax = 1136.0508
				text = "hotel"
			intervals [4286]:
				xmin = 1136.0508
				xmax = 1136.2608
				text = "called"
			intervals [4287]:
				xmin = 1136.2608
				xmax = 1136.4508
				text = "white"
			intervals [4288]:
				xmin = 1136.4508
				xmax = 1136.9508
				text = "hotel"
			intervals [4289]:
				xmin = 1136.9508
				xmax = 1137.1708
				text = "and"
			intervals [4290]:
				xmin = 1137.1708
				xmax = 1137.2208
				text = ""
			intervals [4291]:
				xmin = 1137.2208
				xmax = 1137.4408
				text = "he"
			intervals [4292]:
				xmin = 1137.4408
				xmax = 1137.5508
				text = "had"
			intervals [4293]:
				xmin = 1137.5508
				xmax = 1137.7208
				text = "his"
			intervals [4294]:
				xmin = 1137.7208
				xmax = 1138.1208
				text = "own"
			intervals [4295]:
				xmin = 1138.1208
				xmax = 1138.5441
				text = ""
			intervals [4296]:
				xmin = 1138.5441
				xmax = 1138.8941
				text = "um"
			intervals [4297]:
				xmin = 1138.8941
				xmax = 1139.0341
				text = ""
			intervals [4298]:
				xmin = 1139.0341
				xmax = 1139.2841
				text = "like"
			intervals [4299]:
				xmin = 1139.2841
				xmax = 1139.3141
				text = ""
			intervals [4300]:
				xmin = 1139.3141
				xmax = 1139.6041
				text = "uh"
			intervals [4301]:
				xmin = 1139.6041
				xmax = 1139.9748
				text = ""
			intervals [4302]:
				xmin = 1139.9748
				xmax = 1140.0648
				text = "it"
			intervals [4303]:
				xmin = 1140.0648
				xmax = 1140.1648
				text = "was"
			intervals [4304]:
				xmin = 1140.1648
				xmax = 1140.2548
				text = "like"
			intervals [4305]:
				xmin = 1140.2548
				xmax = 1140.6948
				text = "military"
			intervals [4306]:
				xmin = 1140.6948
				xmax = 1141.4048
				text = "style"
			intervals [4307]:
				xmin = 1141.4048
				xmax = 1141.7148
				text = "uh"
			intervals [4308]:
				xmin = 1141.7148
				xmax = 1142.1678
				text = ""
			intervals [4309]:
				xmin = 1142.1678
				xmax = 1142.3278
				text = "uh"
			intervals [4310]:
				xmin = 1142.3278
				xmax = 1142.3578
				text = ""
			intervals [4311]:
				xmin = 1142.3578
				xmax = 1142.7578
				text = "army"
			intervals [4312]:
				xmin = 1142.7578
				xmax = 1142.8378
				text = "of"
			intervals [4313]:
				xmin = 1142.8378
				xmax = 1143.4578
				text = "guys"
			intervals [4314]:
				xmin = 1143.4578
				xmax = 1143.7961
				text = ""
			intervals [4315]:
				xmin = 1143.7961
				xmax = 1143.9161
				text = "you"
			intervals [4316]:
				xmin = 1143.9161
				xmax = 1144.0661
				text = "know"
			intervals [4317]:
				xmin = 1144.0661
				xmax = 1144.2261
				text = "that"
			intervals [4318]:
				xmin = 1144.2261
				xmax = 1144.4261
				text = "had"
			intervals [4319]:
				xmin = 1144.4261
				xmax = 1144.5561
				text = "on"
			intervals [4320]:
				xmin = 1144.5561
				xmax = 1144.7361
				text = "like"
			intervals [4321]:
				xmin = 1144.7361
				xmax = 1144.8361
				text = ""
			intervals [4322]:
				xmin = 1144.8361
				xmax = 1144.8961
				text = "the"
			intervals [4323]:
				xmin = 1144.8961
				xmax = 1144.9961
				text = ""
			intervals [4324]:
				xmin = 1144.9961
				xmax = 1145.4361
				text = "green"
			intervals [4325]:
				xmin = 1145.4361
				xmax = 1145.7861
				text = "army"
			intervals [4326]:
				xmin = 1145.7861
				xmax = 1145.8461
				text = ""
			intervals [4327]:
				xmin = 1145.8461
				xmax = 1146.0461
				text = "like"
			intervals [4328]:
				xmin = 1146.0461
				xmax = 1146.2533
				text = ""
			intervals [4329]:
				xmin = 1146.2533
				xmax = 1146.5033
				text = "type"
			intervals [4330]:
				xmin = 1146.5033
				xmax = 1147.1033
				text = "uniforms"
			intervals [4331]:
				xmin = 1147.1033
				xmax = 1147.2233
				text = "and"
			intervals [4332]:
				xmin = 1147.2233
				xmax = 1147.6259
				text = ""
			intervals [4333]:
				xmin = 1147.6259
				xmax = 1147.8359
				text = "they"
			intervals [4334]:
				xmin = 1147.8359
				xmax = 1147.9959
				text = "were"
			intervals [4335]:
				xmin = 1147.9959
				xmax = 1148.2059
				text = "uh"
			intervals [4336]:
				xmin = 1148.2059
				xmax = 1148.2359
				text = ""
			intervals [4337]:
				xmin = 1148.2359
				xmax = 1148.3659
				text = "they"
			intervals [4338]:
				xmin = 1148.3659
				xmax = 1148.4359
				text = "were"
			intervals [4339]:
				xmin = 1148.4359
				xmax = 1148.5859
				text = "his"
			intervals [4340]:
				xmin = 1148.5859
				xmax = 1149.0259
				text = "soldiers"
			intervals [4341]:
				xmin = 1149.0259
				xmax = 1149.1359
				text = "and"
			intervals [4342]:
				xmin = 1149.1359
				xmax = 1149.4859
				text = "stuff"
			intervals [4343]:
				xmin = 1149.4859
				xmax = 1149.5359
				text = ""
			intervals [4344]:
				xmin = 1149.5359
				xmax = 1149.6059
				text = "so"
			intervals [4345]:
				xmin = 1149.6059
				xmax = 1149.6659
				text = "it"
			intervals [4346]:
				xmin = 1149.6659
				xmax = 1149.8159
				text = "was"
			intervals [4347]:
				xmin = 1149.8159
				xmax = 1150.0659
				text = "colonel"
			intervals [4348]:
				xmin = 1150.0659
				xmax = 1150.4159
				text = "hassan"
			intervals [4349]:
				xmin = 1150.4159
				xmax = 1150.4659
				text = "s"
			intervals [4350]:
				xmin = 1150.4659
				xmax = 1150.9159
				text = "army"
			intervals [4351]:
				xmin = 1150.9159
				xmax = 1151.3432
				text = ""
			intervals [4352]:
				xmin = 1151.3432
				xmax = 1151.4632
				text = "you"
			intervals [4353]:
				xmin = 1151.4632
				xmax = 1151.6432
				text = "know"
			intervals [4354]:
				xmin = 1151.6432
				xmax = 1151.8202
				text = ""
			intervals [4355]:
				xmin = 1151.8202
				xmax = 1151.9902
				text = "but"
			intervals [4356]:
				xmin = 1151.9902
				xmax = 1152.1802
				text = "they"
			intervals [4357]:
				xmin = 1152.1802
				xmax = 1152.3102
				text = "would"
			intervals [4358]:
				xmin = 1152.3102
				xmax = 1152.5702
				text = "like"
			intervals [4359]:
				xmin = 1152.5702
				xmax = 1152.6702
				text = "be"
			intervals [4360]:
				xmin = 1152.6702
				xmax = 1152.7402
				text = "the"
			intervals [4361]:
				xmin = 1152.7402
				xmax = 1153.0602
				text = "ones"
			intervals [4362]:
				xmin = 1153.0602
				xmax = 1153.2302
				text = "that"
			intervals [4363]:
				xmin = 1153.2302
				xmax = 1153.4602
				text = "would"
			intervals [4364]:
				xmin = 1153.4602
				xmax = 1153.9919
				text = ""
			intervals [4365]:
				xmin = 1153.9919
				xmax = 1154.1919
				text = "s"
			intervals [4366]:
				xmin = 1154.1919
				xmax = 1154.3019
				text = "you"
			intervals [4367]:
				xmin = 1154.3019
				xmax = 1154.4219
				text = "know"
			intervals [4368]:
				xmin = 1154.4219
				xmax = 1154.5419
				text = "s"
			intervals [4369]:
				xmin = 1154.5419
				xmax = 1154.8019
				text = "have"
			intervals [4370]:
				xmin = 1154.8019
				xmax = 1154.9219
				text = "us"
			intervals [4371]:
				xmin = 1154.9219
				xmax = 1155.2419
				text = "sign"
			intervals [4372]:
				xmin = 1155.2419
				xmax = 1155.3819
				text = "the"
			intervals [4373]:
				xmin = 1155.3819
				xmax = 1155.8519
				text = "forms"
			intervals [4374]:
				xmin = 1155.8519
				xmax = 1156.0319
				text = "you"
			intervals [4375]:
				xmin = 1156.0319
				xmax = 1156.0619
				text = ""
			intervals [4376]:
				xmin = 1156.0619
				xmax = 1156.1219
				text = "know"
			intervals [4377]:
				xmin = 1156.1219
				xmax = 1156.2219
				text = "to"
			intervals [4378]:
				xmin = 1156.2219
				xmax = 1156.2619
				text = ""
			intervals [4379]:
				xmin = 1156.2619
				xmax = 1156.5219
				text = "get"
			intervals [4380]:
				xmin = 1156.5219
				xmax = 1156.6119
				text = "the"
			intervals [4381]:
				xmin = 1156.6119
				xmax = 1157.1319
				text = "pills"
			intervals [4382]:
				xmin = 1157.1319
				xmax = 1157.4553
				text = ""
			intervals [4383]:
				xmin = 1157.4553
				xmax = 1157.5953
				text = "so"
			intervals [4384]:
				xmin = 1157.5953
				xmax = 1157.7153
				text = "we"
			intervals [4385]:
				xmin = 1157.7153
				xmax = 1157.8153
				text = "would"
			intervals [4386]:
				xmin = 1157.8153
				xmax = 1157.9353
				text = "go"
			intervals [4387]:
				xmin = 1157.9353
				xmax = 1158.0453
				text = "over"
			intervals [4388]:
				xmin = 1158.0453
				xmax = 1158.1453
				text = "there"
			intervals [4389]:
				xmin = 1158.1453
				xmax = 1158.3153
				text = "every"
			intervals [4390]:
				xmin = 1158.3153
				xmax = 1158.4953
				text = "day"
			intervals [4391]:
				xmin = 1158.4953
				xmax = 1158.5653
				text = "and"
			intervals [4392]:
				xmin = 1158.5653
				xmax = 1158.7053
				text = "get"
			intervals [4393]:
				xmin = 1158.7053
				xmax = 1158.7853
				text = "the"
			intervals [4394]:
				xmin = 1158.7853
				xmax = 1159.2153
				text = "pills"
			intervals [4395]:
				xmin = 1159.2153
				xmax = 1159.2953
				text = "and"
			intervals [4396]:
				xmin = 1159.2953
				xmax = 1159.3253
				text = ""
			intervals [4397]:
				xmin = 1159.3253
				xmax = 1159.4653
				text = "you"
			intervals [4398]:
				xmin = 1159.4653
				xmax = 1159.5253
				text = "know"
			intervals [4399]:
				xmin = 1159.5253
				xmax = 1159.5553
				text = "<unk>"
			intervals [4400]:
				xmin = 1159.5553
				xmax = 1159.8253
				text = "we"
			intervals [4401]:
				xmin = 1159.8253
				xmax = 1160.1153
				text = "would"
			intervals [4402]:
				xmin = 1160.1153
				xmax = 1160.3653
				text = "use"
			intervals [4403]:
				xmin = 1160.3653
				xmax = 1160.4553
				text = "'em"
			intervals [4404]:
				xmin = 1160.4553
				xmax = 1161.0387
				text = ""
			intervals [4405]:
				xmin = 1161.0387
				xmax = 1161.5487
				text = "until"
			intervals [4406]:
				xmin = 1161.5487
				xmax = 1161.7787
				text = "that"
			intervals [4407]:
				xmin = 1161.7787
				xmax = 1161.8187
				text = ""
			intervals [4408]:
				xmin = 1161.8187
				xmax = 1162.0287
				text = "that"
			intervals [4409]:
				xmin = 1162.0287
				xmax = 1162.4387
				text = "program"
			intervals [4410]:
				xmin = 1162.4387
				xmax = 1162.8787
				text = "fizzled"
			intervals [4411]:
				xmin = 1162.8787
				xmax = 1163.0387
				text = "out"
			intervals [4412]:
				xmin = 1163.0387
				xmax = 1163.0687
				text = ""
			intervals [4413]:
				xmin = 1163.0687
				xmax = 1163.1287
				text = "and"
			intervals [4414]:
				xmin = 1163.1287
				xmax = 1163.1587
				text = ""
			intervals [4415]:
				xmin = 1163.1587
				xmax = 1163.2887
				text = "then"
			intervals [4416]:
				xmin = 1163.2887
				xmax = 1163.5087
				text = "we"
			intervals [4417]:
				xmin = 1163.5087
				xmax = 1163.7087
				text = "uh"
			intervals [4418]:
				xmin = 1163.7087
				xmax = 1164.4061
				text = ""
			intervals [4419]:
				xmin = 1164.4061
				xmax = 1165.0161
				text = "they"
			intervals [4420]:
				xmin = 1165.0161
				xmax = 1165.0461
				text = ""
			intervals [4421]:
				xmin = 1165.0461
				xmax = 1165.3461
				text = "uh"
			intervals [4422]:
				xmin = 1165.3461
				xmax = 1165.5178
				text = ""
			intervals [4423]:
				xmin = 1165.5178
				xmax = 1165.6878
				text = "brought"
			intervals [4424]:
				xmin = 1165.6878
				xmax = 1165.8078
				text = "this"
			intervals [4425]:
				xmin = 1165.8078
				xmax = 1166.0778
				text = "program"
			intervals [4426]:
				xmin = 1166.0778
				xmax = 1166.1678
				text = "in"
			intervals [4427]:
				xmin = 1166.1678
				xmax = 1166.4678
				text = "called"
			intervals [4428]:
				xmin = 1166.4678
				xmax = 1166.6178
				text = "like"
			intervals [4429]:
				xmin = 1166.6178
				xmax = 1166.7178
				text = "the"
			intervals [4430]:
				xmin = 1166.7178
				xmax = 1167.2178
				text = "nta"
			intervals [4431]:
				xmin = 1167.2178
				xmax = 1167.2678
				text = ""
			intervals [4432]:
				xmin = 1167.2678
				xmax = 1167.4178
				text = "that"
			intervals [4433]:
				xmin = 1167.4178
				xmax = 1167.5478
				text = "was"
			intervals [4434]:
				xmin = 1167.5478
				xmax = 1168.0278
				text = "narcotics"
			intervals [4435]:
				xmin = 1168.0278
				xmax = 1168.2678
				text = "treatment"
			intervals [4436]:
				xmin = 1168.2678
				xmax = 1168.8278
				text = "association"
			intervals [4437]:
				xmin = 1168.8278
				xmax = 1169.2999
				text = ""
			intervals [4438]:
				xmin = 1169.2999
				xmax = 1169.4799
				text = "they"
			intervals [4439]:
				xmin = 1169.4799
				xmax = 1169.8299
				text = "came"
			intervals [4440]:
				xmin = 1169.8299
				xmax = 1170.0599
				text = "in"
			intervals [4441]:
				xmin = 1170.0599
				xmax = 1170.0899
				text = ""
			intervals [4442]:
				xmin = 1170.0899
				xmax = 1170.2199
				text = "they"
			intervals [4443]:
				xmin = 1170.2199
				xmax = 1170.3699
				text = "had"
			intervals [4444]:
				xmin = 1170.3699
				xmax = 1170.5899
				text = "this"
			intervals [4445]:
				xmin = 1170.5899
				xmax = 1170.7399
				text = "pr-"
			intervals [4446]:
				xmin = 1170.7399
				xmax = 1170.7699
				text = ""
			intervals [4447]:
				xmin = 1170.7699
				xmax = 1171.5299
				text = "uh"
			intervals [4448]:
				xmin = 1171.5299
				xmax = 1172.1187
				text = ""
			intervals [4449]:
				xmin = 1172.1187
				xmax = 1172.2387
				text = "had"
			intervals [4450]:
				xmin = 1172.2387
				xmax = 1172.3887
				text = "this"
			intervals [4451]:
				xmin = 1172.3887
				xmax = 1172.5787
				text = "pill"
			intervals [4452]:
				xmin = 1172.5787
				xmax = 1172.7787
				text = "called"
			intervals [4453]:
				xmin = 1172.7787
				xmax = 1173.2087
				text = "methadone"
			intervals [4454]:
				xmin = 1173.2087
				xmax = 1173.3453
				text = ""
			intervals [4455]:
				xmin = 1173.3453
				xmax = 1173.9553
				text = "methadone"
			intervals [4456]:
				xmin = 1173.9553
				xmax = 1174.1553
				text = "was"
			intervals [4457]:
				xmin = 1174.1553
				xmax = 1174.4553
				text = "like"
			intervals [4458]:
				xmin = 1174.4553
				xmax = 1174.936
				text = ""
			intervals [4459]:
				xmin = 1174.936
				xmax = 1175.536
				text = "um"
			intervals [4460]:
				xmin = 1175.536
				xmax = 1175.8504
				text = ""
			intervals [4461]:
				xmin = 1175.8504
				xmax = 1175.9204
				text = "it"
			intervals [4462]:
				xmin = 1175.9204
				xmax = 1176.0104
				text = "was"
			intervals [4463]:
				xmin = 1176.0104
				xmax = 1176.2004
				text = "like"
			intervals [4464]:
				xmin = 1176.2004
				xmax = 1176.2404
				text = "a"
			intervals [4465]:
				xmin = 1176.2404
				xmax = 1176.5804
				text = "pill"
			intervals [4466]:
				xmin = 1176.5804
				xmax = 1176.7104
				text = "we"
			intervals [4467]:
				xmin = 1176.7104
				xmax = 1176.9604
				text = "called"
			intervals [4468]:
				xmin = 1176.9604
				xmax = 1177.0304
				text = "it"
			intervals [4469]:
				xmin = 1177.0304
				xmax = 1177.1004
				text = "a"
			intervals [4470]:
				xmin = 1177.1004
				xmax = 1177.4804
				text = "biscuit"
			intervals [4471]:
				xmin = 1177.4804
				xmax = 1177.5338
				text = ""
			intervals [4472]:
				xmin = 1177.5338
				xmax = 1177.6338
				text = "it"
			intervals [4473]:
				xmin = 1177.6338
				xmax = 1177.7838
				text = "had"
			intervals [4474]:
				xmin = 1177.7838
				xmax = 1177.8938
				text = "like"
			intervals [4475]:
				xmin = 1177.8938
				xmax = 1178.2038
				text = "four"
			intervals [4476]:
				xmin = 1178.2038
				xmax = 1178.4838
				text = "sec"
			intervals [4477]:
				xmin = 1178.4838
				xmax = 1178.9638
				text = "sections"
			intervals [4478]:
				xmin = 1178.9638
				xmax = 1179.0938
				text = "to"
			intervals [4479]:
				xmin = 1179.0938
				xmax = 1179.2238
				text = "it"
			intervals [4480]:
				xmin = 1179.2238
				xmax = 1179.6077
				text = ""
			intervals [4481]:
				xmin = 1179.6077
				xmax = 1179.7877
				text = "so"
			intervals [4482]:
				xmin = 1179.7877
				xmax = 1179.9177
				text = "the"
			intervals [4483]:
				xmin = 1179.9177
				xmax = 1180.1077
				text = "bis-"
			intervals [4484]:
				xmin = 1180.1077
				xmax = 1180.2277
				text = "the"
			intervals [4485]:
				xmin = 1180.2277
				xmax = 1180.7277
				text = "methadone"
			intervals [4486]:
				xmin = 1180.7277
				xmax = 1181.0277
				text = "biscuit"
			intervals [4487]:
				xmin = 1181.0277
				xmax = 1181.1977
				text = "was"
			intervals [4488]:
				xmin = 1181.1977
				xmax = 1181.4277
				text = "like"
			intervals [4489]:
				xmin = 1181.4277
				xmax = 1181.4777
				text = ""
			intervals [4490]:
				xmin = 1181.4777
				xmax = 1181.6677
				text = "when"
			intervals [4491]:
				xmin = 1181.6677
				xmax = 1181.9277
				text = "you"
			intervals [4492]:
				xmin = 1181.9277
				xmax = 1181.9577
				text = ""
			intervals [4493]:
				xmin = 1181.9577
				xmax = 1182.2777
				text = "sign"
			intervals [4494]:
				xmin = 1182.2777
				xmax = 1182.3377
				text = "up"
			intervals [4495]:
				xmin = 1182.3377
				xmax = 1182.4477
				text = "for"
			intervals [4496]:
				xmin = 1182.4477
				xmax = 1182.5177
				text = "the"
			intervals [4497]:
				xmin = 1182.5177
				xmax = 1183.1777
				text = "program"
			intervals [4498]:
				xmin = 1183.1777
				xmax = 1183.525
				text = ""
			intervals [4499]:
				xmin = 1183.525
				xmax = 1183.645
				text = "you"
			intervals [4500]:
				xmin = 1183.645
				xmax = 1183.735
				text = "would"
			intervals [4501]:
				xmin = 1183.735
				xmax = 1183.925
				text = "go"
			intervals [4502]:
				xmin = 1183.925
				xmax = 1184.055
				text = "to"
			intervals [4503]:
				xmin = 1184.055
				xmax = 1184.125
				text = "the"
			intervals [4504]:
				xmin = 1184.125
				xmax = 1184.785
				text = "program"
			intervals [4505]:
				xmin = 1184.785
				xmax = 1184.9217
				text = ""
			intervals [4506]:
				xmin = 1184.9217
				xmax = 1185.1317
				text = "they"
			intervals [4507]:
				xmin = 1185.1317
				xmax = 1185.2617
				text = "would"
			intervals [4508]:
				xmin = 1185.2617
				xmax = 1185.4217
				text = "give"
			intervals [4509]:
				xmin = 1185.4217
				xmax = 1185.7017
				text = "you"
			intervals [4510]:
				xmin = 1185.7017
				xmax = 1186.0822
				text = ""
			intervals [4511]:
				xmin = 1186.0822
				xmax = 1186.2622
				text = "maybe"
			intervals [4512]:
				xmin = 1186.2622
				xmax = 1186.4422
				text = "like"
			intervals [4513]:
				xmin = 1186.4422
				xmax = 1186.4722
				text = "a"
			intervals [4514]:
				xmin = 1186.4722
				xmax = 1187.0022
				text = "quarter"
			intervals [4515]:
				xmin = 1187.0022
				xmax = 1187.0622
				text = ""
			intervals [4516]:
				xmin = 1187.0622
				xmax = 1187.2222
				text = "of"
			intervals [4517]:
				xmin = 1187.2222
				xmax = 1187.3122
				text = "the"
			intervals [4518]:
				xmin = 1187.3122
				xmax = 1187.6322
				text = "biscuit"
			intervals [4519]:
				xmin = 1187.6322
				xmax = 1187.7322
				text = "they"
			intervals [4520]:
				xmin = 1187.7322
				xmax = 1187.8222
				text = "would"
			intervals [4521]:
				xmin = 1187.8222
				xmax = 1188.0122
				text = "put"
			intervals [4522]:
				xmin = 1188.0122
				xmax = 1188.1222
				text = "it"
			intervals [4523]:
				xmin = 1188.1222
				xmax = 1188.3522
				text = "in"
			intervals [4524]:
				xmin = 1188.3522
				xmax = 1188.7252
				text = ""
			intervals [4525]:
				xmin = 1188.7252
				xmax = 1188.9752
				text = "little"
			intervals [4526]:
				xmin = 1188.9752
				xmax = 1189.0852
				text = "bit"
			intervals [4527]:
				xmin = 1189.0852
				xmax = 1189.1552
				text = "of"
			intervals [4528]:
				xmin = 1189.1552
				xmax = 1189.4852
				text = "water"
			intervals [4529]:
				xmin = 1189.4852
				xmax = 1189.5752
				text = "and"
			intervals [4530]:
				xmin = 1189.5752
				xmax = 1189.6752
				text = "they"
			intervals [4531]:
				xmin = 1189.6752
				xmax = 1189.7652
				text = "would"
			intervals [4532]:
				xmin = 1189.7652
				xmax = 1190.0852
				text = "stir"
			intervals [4533]:
				xmin = 1190.0852
				xmax = 1190.1752
				text = "it"
			intervals [4534]:
				xmin = 1190.1752
				xmax = 1190.3752
				text = "up"
			intervals [4535]:
				xmin = 1190.3752
				xmax = 1190.884
				text = ""
			intervals [4536]:
				xmin = 1190.884
				xmax = 1191.024
				text = "and"
			intervals [4537]:
				xmin = 1191.024
				xmax = 1191.194
				text = "then"
			intervals [4538]:
				xmin = 1191.194
				xmax = 1191.274
				text = "you"
			intervals [4539]:
				xmin = 1191.274
				xmax = 1191.434
				text = "would"
			intervals [4540]:
				xmin = 1191.434
				xmax = 1191.694
				text = "drink"
			intervals [4541]:
				xmin = 1191.694
				xmax = 1191.764
				text = "it"
			intervals [4542]:
				xmin = 1191.764
				xmax = 1191.824
				text = "and"
			intervals [4543]:
				xmin = 1191.824
				xmax = 1192.024
				text = "drink"
			intervals [4544]:
				xmin = 1192.024
				xmax = 1192.164
				text = "some"
			intervals [4545]:
				xmin = 1192.164
				xmax = 1192.464
				text = "orange"
			intervals [4546]:
				xmin = 1192.464
				xmax = 1192.624
				text = "juice"
			intervals [4547]:
				xmin = 1192.624
				xmax = 1192.984
				text = "behind"
			intervals [4548]:
				xmin = 1192.984
				xmax = 1193.044
				text = "it"
			intervals [4549]:
				xmin = 1193.044
				xmax = 1193.184
				text = "cause"
			intervals [4550]:
				xmin = 1193.184
				xmax = 1193.244
				text = "it"
			intervals [4551]:
				xmin = 1193.244
				xmax = 1193.334
				text = "was"
			intervals [4552]:
				xmin = 1193.334
				xmax = 1193.524
				text = "really"
			intervals [4553]:
				xmin = 1193.524
				xmax = 1194.064
				text = "nasty"
			intervals [4554]:
				xmin = 1194.064
				xmax = 1194.094
				text = ""
			intervals [4555]:
				xmin = 1194.094
				xmax = 1194.304
				text = "right"
			intervals [4556]:
				xmin = 1194.304
				xmax = 1194.7003
				text = ""
			intervals [4557]:
				xmin = 1194.7003
				xmax = 1194.9303
				text = "so"
			intervals [4558]:
				xmin = 1194.9303
				xmax = 1195.1503
				text = "once"
			intervals [4559]:
				xmin = 1195.1503
				xmax = 1195.2703
				text = "you"
			intervals [4560]:
				xmin = 1195.2703
				xmax = 1195.5603
				text = "drink"
			intervals [4561]:
				xmin = 1195.5603
				xmax = 1195.6703
				text = "it"
			intervals [4562]:
				xmin = 1195.6703
				xmax = 1196.1507
				text = ""
			intervals [4563]:
				xmin = 1196.1507
				xmax = 1196.3207
				text = "it"
			intervals [4564]:
				xmin = 1196.3207
				xmax = 1196.5507
				text = "would"
			intervals [4565]:
				xmin = 1196.5507
				xmax = 1196.6307
				text = ""
			intervals [4566]:
				xmin = 1196.6307
				xmax = 1196.8007
				text = "it"
			intervals [4567]:
				xmin = 1196.8007
				xmax = 1196.9507
				text = "wa-"
			intervals [4568]:
				xmin = 1196.9507
				xmax = 1197.1007
				text = "it"
			intervals [4569]:
				xmin = 1197.1007
				xmax = 1197.2307
				text = "was"
			intervals [4570]:
				xmin = 1197.2307
				xmax = 1197.2907
				text = "a"
			intervals [4571]:
				xmin = 1197.2907
				xmax = 1197.9007
				text = "substitute"
			intervals [4572]:
				xmin = 1197.9007
				xmax = 1198.4007
				text = "for"
			intervals [4573]:
				xmin = 1198.4007
				xmax = 1198.4841
				text = ""
			intervals [4574]:
				xmin = 1198.4841
				xmax = 1198.6041
				text = "the"
			intervals [4575]:
				xmin = 1198.6041
				xmax = 1199.0541
				text = "heroin"
			intervals [4576]:
				xmin = 1199.0541
				xmax = 1199.0841
				text = ""
			intervals [4577]:
				xmin = 1199.0841
				xmax = 1199.2641
				text = "just"
			intervals [4578]:
				xmin = 1199.2641
				xmax = 1199.4241
				text = "like"
			intervals [4579]:
				xmin = 1199.4241
				xmax = 1199.5041
				text = "it"
			intervals [4580]:
				xmin = 1199.5041
				xmax = 1199.6741
				text = "is"
			intervals [4581]:
				xmin = 1199.6741
				xmax = 1199.9241
				text = "today"
			intervals [4582]:
				xmin = 1199.9241
				xmax = 1200.5441
				text = "methadone"
			intervals [4583]:
				xmin = 1200.5441
				xmax = 1200.6541
				text = "is"
			intervals [4584]:
				xmin = 1200.6541
				xmax = 1200.7141
				text = "a"
			intervals [4585]:
				xmin = 1200.7141
				xmax = 1201.0741
				text = "substitute"
			intervals [4586]:
				xmin = 1201.0741
				xmax = 1201.2141
				text = "for"
			intervals [4587]:
				xmin = 1201.2141
				xmax = 1201.5841
				text = "heroin"
			intervals [4588]:
				xmin = 1201.5841
				xmax = 1202.0435
				text = ""
			intervals [4589]:
				xmin = 1202.0435
				xmax = 1202.1535
				text = "to"
			intervals [4590]:
				xmin = 1202.1535
				xmax = 1202.3635
				text = "get"
			intervals [4591]:
				xmin = 1202.3635
				xmax = 1202.7835
				text = "people"
			intervals [4592]:
				xmin = 1202.7835
				xmax = 1203.2706
				text = ""
			intervals [4593]:
				xmin = 1203.2706
				xmax = 1203.5506
				text = "off"
			intervals [4594]:
				xmin = 1203.5506
				xmax = 1203.6406
				text = "of"
			intervals [4595]:
				xmin = 1203.6406
				xmax = 1203.6706
				text = ""
			intervals [4596]:
				xmin = 1203.6706
				xmax = 1203.8006
				text = "you"
			intervals [4597]:
				xmin = 1203.8006
				xmax = 1204.1106
				text = "know"
			intervals [4598]:
				xmin = 1204.1106
				xmax = 1204.2806
				text = ""
			intervals [4599]:
				xmin = 1204.2806
				xmax = 1204.6906
				text = "heroin"
			intervals [4600]:
				xmin = 1204.6906
				xmax = 1205.2706
				text = "dependency"
			intervals [4601]:
				xmin = 1205.2706
				xmax = 1205.3206
				text = ""
			intervals [4602]:
				xmin = 1205.3206
				xmax = 1205.4106
				text = "you"
			intervals [4603]:
				xmin = 1205.4106
				xmax = 1205.5506
				text = "know"
			intervals [4604]:
				xmin = 1205.5506
				xmax = 1205.6606
				text = "but"
			intervals [4605]:
				xmin = 1205.6606
				xmax = 1205.7906
				text = "then"
			intervals [4606]:
				xmin = 1205.7906
				xmax = 1205.8706
				text = "they"
			intervals [4607]:
				xmin = 1205.8706
				xmax = 1206.2906
				text = "become"
			intervals [4608]:
				xmin = 1206.2906
				xmax = 1206.8403
				text = ""
			intervals [4609]:
				xmin = 1206.8403
				xmax = 1207.2903
				text = "methadone"
			intervals [4610]:
				xmin = 1207.2903
				xmax = 1207.6803
				text = "dependent"
			intervals [4611]:
				xmin = 1207.6803
				xmax = 1208.4365
				text = ""
			intervals [4612]:
				xmin = 1208.4365
				xmax = 1208.6065
				text = "you"
			intervals [4613]:
				xmin = 1208.6065
				xmax = 1208.7765
				text = "know"
			intervals [4614]:
				xmin = 1208.7765
				xmax = 1209.1806
				text = ""
			intervals [4615]:
				xmin = 1209.1806
				xmax = 1209.4006
				text = "but"
			intervals [4616]:
				xmin = 1209.4006
				xmax = 1209.6306
				text = "since"
			intervals [4617]:
				xmin = 1209.6306
				xmax = 1209.7006
				text = "it"
			intervals [4618]:
				xmin = 1209.7006
				xmax = 1209.7506
				text = "s"
			intervals [4619]:
				xmin = 1209.7506
				xmax = 1210.1606
				text = "legal"
			intervals [4620]:
				xmin = 1210.1606
				xmax = 1210.2306
				text = "and"
			intervals [4621]:
				xmin = 1210.2306
				xmax = 1210.4306
				text = "since"
			intervals [4622]:
				xmin = 1210.4306
				xmax = 1210.5006
				text = "it"
			intervals [4623]:
				xmin = 1210.5006
				xmax = 1210.5606
				text = "s"
			intervals [4624]:
				xmin = 1210.5606
				xmax = 1210.6306
				text = "a"
			intervals [4625]:
				xmin = 1210.6306
				xmax = 1211.0006
				text = "drug"
			intervals [4626]:
				xmin = 1211.0006
				xmax = 1211.0706
				text = "and"
			intervals [4627]:
				xmin = 1211.0706
				xmax = 1211.1406
				text = "it"
			intervals [4628]:
				xmin = 1211.1406
				xmax = 1211.2006
				text = "s"
			intervals [4629]:
				xmin = 1211.2006
				xmax = 1211.6006
				text = "legal"
			intervals [4630]:
				xmin = 1211.6006
				xmax = 1211.7634
				text = ""
			intervals [4631]:
				xmin = 1211.7634
				xmax = 1211.9834
				text = "then"
			intervals [4632]:
				xmin = 1211.9834
				xmax = 1212.1234
				text = "they"
			intervals [4633]:
				xmin = 1212.1234
				xmax = 1212.2934
				text = "can"
			intervals [4634]:
				xmin = 1212.2934
				xmax = 1212.6134
				text = "treat"
			intervals [4635]:
				xmin = 1212.6134
				xmax = 1212.7834
				text = "you"
			intervals [4636]:
				xmin = 1212.7834
				xmax = 1213.1318
				text = ""
			intervals [4637]:
				xmin = 1213.1318
				xmax = 1213.3018
				text = "but"
			intervals [4638]:
				xmin = 1213.3018
				xmax = 1213.4418
				text = ""
			intervals [4639]:
				xmin = 1213.4418
				xmax = 1213.5818
				text = "they"
			intervals [4640]:
				xmin = 1213.5818
				xmax = 1213.7518
				text = "don't"
			intervals [4641]:
				xmin = 1213.7518
				xmax = 1213.8418
				text = "they"
			intervals [4642]:
				xmin = 1213.8418
				xmax = 1214.0218
				text = "don't"
			intervals [4643]:
				xmin = 1214.0218
				xmax = 1214.1618
				text = "get"
			intervals [4644]:
				xmin = 1214.1618
				xmax = 1214.2018
				text = ""
			intervals [4645]:
				xmin = 1214.2018
				xmax = 1214.5118
				text = "actually"
			intervals [4646]:
				xmin = 1214.5118
				xmax = 1214.7018
				text = "get"
			intervals [4647]:
				xmin = 1214.7018
				xmax = 1214.7918
				text = "you"
			intervals [4648]:
				xmin = 1214.7918
				xmax = 1214.8218
				text = ""
			intervals [4649]:
				xmin = 1214.8218
				xmax = 1215.1718
				text = "off"
			intervals [4650]:
				xmin = 1215.1718
				xmax = 1215.3218
				text = "of"
			intervals [4651]:
				xmin = 1215.3218
				xmax = 1216.0317
				text = ""
			intervals [4652]:
				xmin = 1216.0317
				xmax = 1216.1917
				text = "you"
			intervals [4653]:
				xmin = 1216.1917
				xmax = 1216.4317
				text = "know"
			intervals [4654]:
				xmin = 1216.4317
				xmax = 1216.5717
				text = "the"
			intervals [4655]:
				xmin = 1216.5717
				xmax = 1217.1317
				text = "addiction"
			intervals [4656]:
				xmin = 1217.1317
				xmax = 1217.2751
				text = ""
			intervals [4657]:
				xmin = 1217.2751
				xmax = 1217.4751
				text = "you"
			intervals [4658]:
				xmin = 1217.4751
				xmax = 1217.7651
				text = ""
			intervals [4659]:
				xmin = 1217.7651
				xmax = 1217.9451
				text = "they"
			intervals [4660]:
				xmin = 1217.9451
				xmax = 1218.2051
				text = "run"
			intervals [4661]:
				xmin = 1218.2051
				xmax = 1218.4051
				text = "from"
			intervals [4662]:
				xmin = 1218.4051
				xmax = 1218.5451
				text = "one"
			intervals [4663]:
				xmin = 1218.5451
				xmax = 1218.8551
				text = "addiction"
			intervals [4664]:
				xmin = 1218.8551
				xmax = 1218.9951
				text = "to"
			intervals [4665]:
				xmin = 1218.9951
				xmax = 1219.2551
				text = "another"
			intervals [4666]:
				xmin = 1219.2551
				xmax = 1220.4534
				text = ""
			intervals [4667]:
				xmin = 1220.4534
				xmax = 1220.6434
				text = "so"
			intervals [4668]:
				xmin = 1220.6434
				xmax = 1220.7634
				text = "we"
			intervals [4669]:
				xmin = 1220.7634
				xmax = 1220.9634
				text = "took"
			intervals [4670]:
				xmin = 1220.9634
				xmax = 1221.0534
				text = "the"
			intervals [4671]:
				xmin = 1221.0534
				xmax = 1221.6534
				text = "methadone"
			intervals [4672]:
				xmin = 1221.6534
				xmax = 1221.7834
				text = "for"
			intervals [4673]:
				xmin = 1221.7834
				xmax = 1221.8134
				text = "a"
			intervals [4674]:
				xmin = 1221.8134
				xmax = 1222.0734
				text = "while"
			intervals [4675]:
				xmin = 1222.0734
				xmax = 1222.1834
				text = "but"
			intervals [4676]:
				xmin = 1222.1834
				xmax = 1222.3634
				text = "we"
			intervals [4677]:
				xmin = 1222.3634
				xmax = 1222.5434
				text = "would"
			intervals [4678]:
				xmin = 1222.5434
				xmax = 1222.7734
				text = "buy"
			intervals [4679]:
				xmin = 1222.7734
				xmax = 1222.8834
				text = "the"
			intervals [4680]:
				xmin = 1222.8834
				xmax = 1223.4234
				text = "biscuits"
			intervals [4681]:
				xmin = 1223.4234
				xmax = 1223.9634
				text = "illegally"
			intervals [4682]:
				xmin = 1223.9634
				xmax = 1224.1134
				text = "on"
			intervals [4683]:
				xmin = 1224.1134
				xmax = 1224.1934
				text = "the"
			intervals [4684]:
				xmin = 1224.1934
				xmax = 1224.5134
				text = "street"
			intervals [4685]:
				xmin = 1224.5134
				xmax = 1225.0498
				text = ""
			intervals [4686]:
				xmin = 1225.0498
				xmax = 1225.1898
				text = "cause"
			intervals [4687]:
				xmin = 1225.1898
				xmax = 1225.3998
				text = "people"
			intervals [4688]:
				xmin = 1225.3998
				xmax = 1225.4898
				text = "were"
			intervals [4689]:
				xmin = 1225.4898
				xmax = 1225.8198
				text = "selling"
			intervals [4690]:
				xmin = 1225.8198
				xmax = 1226.2598
				text = "methadone"
			intervals [4691]:
				xmin = 1226.2598
				xmax = 1226.7398
				text = "biscuits"
			intervals [4692]:
				xmin = 1226.7398
				xmax = 1226.9827
				text = ""
			intervals [4693]:
				xmin = 1226.9827
				xmax = 1227.1327
				text = "you"
			intervals [4694]:
				xmin = 1227.1327
				xmax = 1227.3527
				text = "know"
			intervals [4695]:
				xmin = 1227.3527
				xmax = 1227.4827
				text = ""
			intervals [4696]:
				xmin = 1227.4827
				xmax = 1227.6827
				text = "and"
			intervals [4697]:
				xmin = 1227.6827
				xmax = 1227.9927
				text = "so"
			intervals [4698]:
				xmin = 1227.9927
				xmax = 1228.0427
				text = ""
			intervals [4699]:
				xmin = 1228.0427
				xmax = 1228.1327
				text = "you"
			intervals [4700]:
				xmin = 1228.1327
				xmax = 1228.2327
				text = "could"
			intervals [4701]:
				xmin = 1228.2327
				xmax = 1228.4427
				text = "buy"
			intervals [4702]:
				xmin = 1228.4427
				xmax = 1228.4927
				text = "a"
			intervals [4703]:
				xmin = 1228.4927
				xmax = 1229.0427
				text = "methadone"
			intervals [4704]:
				xmin = 1229.0427
				xmax = 1229.4427
				text = "pill"
			intervals [4705]:
				xmin = 1229.4427
				xmax = 1229.9803
				text = ""
			intervals [4706]:
				xmin = 1229.9803
				xmax = 1230.2603
				text = "uh"
			intervals [4707]:
				xmin = 1230.2603
				xmax = 1231.2014
				text = ""
			intervals [4708]:
				xmin = 1231.2014
				xmax = 1231.7114
				text = "then"
			intervals [4709]:
				xmin = 1231.7114
				xmax = 1231.7414
				text = ""
			intervals [4710]:
				xmin = 1231.7414
				xmax = 1231.8714
				text = "you"
			intervals [4711]:
				xmin = 1231.8714
				xmax = 1232.1514
				text = "know"
			intervals [4712]:
				xmin = 1232.1514
				xmax = 1232.2214
				text = ""
			intervals [4713]:
				xmin = 1232.2214
				xmax = 1232.3514
				text = "you"
			intervals [4714]:
				xmin = 1232.3514
				xmax = 1232.5114
				text = "you"
			intervals [4715]:
				xmin = 1232.5114
				xmax = 1232.6314
				text = "would"
			intervals [4716]:
				xmin = 1232.6314
				xmax = 1232.8314
				text = "have"
			intervals [4717]:
				xmin = 1232.8314
				xmax = 1232.8914
				text = "to"
			intervals [4718]:
				xmin = 1232.8914
				xmax = 1232.9814
				text = "be"
			intervals [4719]:
				xmin = 1232.9814
				xmax = 1233.0414
				text = "in"
			intervals [4720]:
				xmin = 1233.0414
				xmax = 1233.1014
				text = "the"
			intervals [4721]:
				xmin = 1233.1014
				xmax = 1233.3914
				text = "program"
			intervals [4722]:
				xmin = 1233.3914
				xmax = 1233.5714
				text = "but"
			intervals [4723]:
				xmin = 1233.5714
				xmax = 1233.6514
				text = "you"
			intervals [4724]:
				xmin = 1233.6514
				xmax = 1233.7714
				text = "would"
			intervals [4725]:
				xmin = 1233.7714
				xmax = 1233.8014
				text = ""
			intervals [4726]:
				xmin = 1233.8014
				xmax = 1233.9914
				text = "there"
			intervals [4727]:
				xmin = 1233.9914
				xmax = 1234.0214
				text = ""
			intervals [4728]:
				xmin = 1234.0214
				xmax = 1234.1614
				text = "it"
			intervals [4729]:
				xmin = 1234.1614
				xmax = 1234.2914
				text = "would"
			intervals [4730]:
				xmin = 1234.2914
				xmax = 1234.3714
				text = ""
			intervals [4731]:
				xmin = 1234.3714
				xmax = 1234.6114
				text = "keep"
			intervals [4732]:
				xmin = 1234.6114
				xmax = 1234.7214
				text = "you"
			intervals [4733]:
				xmin = 1234.7214
				xmax = 1235.2714
				text = "high"
			intervals [4734]:
				xmin = 1235.2714
				xmax = 1235.607
				text = ""
			intervals [4735]:
				xmin = 1235.607
				xmax = 1235.837
				text = "for"
			intervals [4736]:
				xmin = 1235.837
				xmax = 1235.877
				text = "a"
			intervals [4737]:
				xmin = 1235.877
				xmax = 1236.297
				text = "long"
			intervals [4738]:
				xmin = 1236.297
				xmax = 1236.477
				text = "period"
			intervals [4739]:
				xmin = 1236.477
				xmax = 1236.537
				text = "of"
			intervals [4740]:
				xmin = 1236.537
				xmax = 1236.747
				text = "time"
			intervals [4741]:
				xmin = 1236.747
				xmax = 1236.9062
				text = ""
			intervals [4742]:
				xmin = 1236.9062
				xmax = 1237.0262
				text = "you"
			intervals [4743]:
				xmin = 1237.0262
				xmax = 1237.1362
				text = "know"
			intervals [4744]:
				xmin = 1237.1362
				xmax = 1237.3262
				text = ""
			intervals [4745]:
				xmin = 1237.3262
				xmax = 1237.4562
				text = "in"
			intervals [4746]:
				xmin = 1237.4562
				xmax = 1237.5162
				text = "the"
			intervals [4747]:
				xmin = 1237.5162
				xmax = 1237.9362
				text = "beginning"
			intervals [4748]:
				xmin = 1237.9362
				xmax = 1238.0562
				text = "of"
			intervals [4749]:
				xmin = 1238.0562
				xmax = 1238.2862
				text = "using"
			intervals [4750]:
				xmin = 1238.2862
				xmax = 1238.7362
				text = "heroin"
			intervals [4751]:
				xmin = 1238.7362
				xmax = 1239.1963
				text = ""
			intervals [4752]:
				xmin = 1239.1963
				xmax = 1239.3263
				text = "when"
			intervals [4753]:
				xmin = 1239.3263
				xmax = 1239.4263
				text = "we"
			intervals [4754]:
				xmin = 1239.4263
				xmax = 1239.6563
				text = "first"
			intervals [4755]:
				xmin = 1239.6563
				xmax = 1239.9463
				text = "started"
			intervals [4756]:
				xmin = 1239.9463
				xmax = 1240.1363
				text = "using"
			intervals [4757]:
				xmin = 1240.1363
				xmax = 1240.5963
				text = "heroin"
			intervals [4758]:
				xmin = 1240.5963
				xmax = 1241.2163
				text = "heroin"
			intervals [4759]:
				xmin = 1241.2163
				xmax = 1241.3263
				text = "was"
			intervals [4760]:
				xmin = 1241.3263
				xmax = 1241.5163
				text = "so"
			intervals [4761]:
				xmin = 1241.5163
				xmax = 1241.8263
				text = "good"
			intervals [4762]:
				xmin = 1241.8263
				xmax = 1242.0263
				text = "it"
			intervals [4763]:
				xmin = 1242.0263
				xmax = 1242.1563
				text = "it"
			intervals [4764]:
				xmin = 1242.1563
				xmax = 1242.1963
				text = ""
			intervals [4765]:
				xmin = 1242.1963
				xmax = 1242.2963
				text = "if"
			intervals [4766]:
				xmin = 1242.2963
				xmax = 1242.3363
				text = ""
			intervals [4767]:
				xmin = 1242.3363
				xmax = 1242.5963
				text = "we"
			intervals [4768]:
				xmin = 1242.5963
				xmax = 1242.9911
				text = ""
			intervals [4769]:
				xmin = 1242.9911
				xmax = 1243.4011
				text = "snort"
			intervals [4770]:
				xmin = 1243.4011
				xmax = 1243.5911
				text = "it"
			intervals [4771]:
				xmin = 1243.5911
				xmax = 1243.6211
				text = ""
			intervals [4772]:
				xmin = 1243.6211
				xmax = 1244.1211
				text = "snorted"
			intervals [4773]:
				xmin = 1244.1211
				xmax = 1244.4111
				text = "or"
			intervals [4774]:
				xmin = 1244.4111
				xmax = 1244.7811
				text = "shot"
			intervals [4775]:
				xmin = 1244.7811
				xmax = 1244.9311
				text = "it"
			intervals [4776]:
				xmin = 1244.9311
				xmax = 1245.4679
				text = ""
			intervals [4777]:
				xmin = 1245.4679
				xmax = 1245.5779
				text = "it"
			intervals [4778]:
				xmin = 1245.5779
				xmax = 1245.6779
				text = "would"
			intervals [4779]:
				xmin = 1245.6779
				xmax = 1245.9079
				text = "keep"
			intervals [4780]:
				xmin = 1245.9079
				xmax = 1246.0179
				text = "us"
			intervals [4781]:
				xmin = 1246.0179
				xmax = 1246.3679
				text = "high"
			intervals [4782]:
				xmin = 1246.3679
				xmax = 1246.6179
				text = "all"
			intervals [4783]:
				xmin = 1246.6179
				xmax = 1246.8679
				text = "day"
			intervals [4784]:
				xmin = 1246.8679
				xmax = 1247.1035
				text = ""
			intervals [4785]:
				xmin = 1247.1035
				xmax = 1247.2935
				text = "you"
			intervals [4786]:
				xmin = 1247.2935
				xmax = 1247.5035
				text = "know"
			intervals [4787]:
				xmin = 1247.5035
				xmax = 1247.8648
				text = ""
			intervals [4788]:
				xmin = 1247.8648
				xmax = 1247.9448
				text = "i"
			intervals [4789]:
				xmin = 1247.9448
				xmax = 1248.1348
				text = "mean"
			intervals [4790]:
				xmin = 1248.1348
				xmax = 1248.2748
				text = "just"
			intervals [4791]:
				xmin = 1248.2748
				xmax = 1248.5048
				text = "from"
			intervals [4792]:
				xmin = 1248.5048
				xmax = 1248.6848
				text = "one"
			intervals [4793]:
				xmin = 1248.6848
				xmax = 1249.0848
				text = "dose"
			intervals [4794]:
				xmin = 1249.0848
				xmax = 1249.1509
				text = ""
			intervals [4795]:
				xmin = 1249.1509
				xmax = 1249.2809
				text = "you"
			intervals [4796]:
				xmin = 1249.2809
				xmax = 1249.4409
				text = "know"
			intervals [4797]:
				xmin = 1249.4409
				xmax = 1249.9672
				text = ""
			intervals [4798]:
				xmin = 1249.9672
				xmax = 1250.0972
				text = "and"
			intervals [4799]:
				xmin = 1250.0972
				xmax = 1250.2372
				text = "then"
			intervals [4800]:
				xmin = 1250.2372
				xmax = 1250.2672
				text = ""
			intervals [4801]:
				xmin = 1250.2672
				xmax = 1250.6172
				text = "as"
			intervals [4802]:
				xmin = 1250.6172
				xmax = 1250.9372
				text = "years"
			intervals [4803]:
				xmin = 1250.9372
				xmax = 1251.1072
				text = "went"
			intervals [4804]:
				xmin = 1251.1072
				xmax = 1251.4372
				text = "on"
			intervals [4805]:
				xmin = 1251.4372
				xmax = 1251.5372
				text = ""
			intervals [4806]:
				xmin = 1251.5372
				xmax = 1251.6872
				text = "it"
			intervals [4807]:
				xmin = 1251.6872
				xmax = 1251.9372
				text = "people"
			intervals [4808]:
				xmin = 1251.9372
				xmax = 1252.2172
				text = "started"
			intervals [4809]:
				xmin = 1252.2172
				xmax = 1252.4972
				text = "cutting"
			intervals [4810]:
				xmin = 1252.4972
				xmax = 1252.6072
				text = "it"
			intervals [4811]:
				xmin = 1252.6072
				xmax = 1252.8872
				text = "more"
			intervals [4812]:
				xmin = 1252.8872
				xmax = 1252.9772
				text = "and"
			intervals [4813]:
				xmin = 1252.9772
				xmax = 1253.2172
				text = "then"
			intervals [4814]:
				xmin = 1253.2172
				xmax = 1253.6087
				text = ""
			intervals [4815]:
				xmin = 1253.6087
				xmax = 1253.9887
				text = "uh"
			intervals [4816]:
				xmin = 1253.9887
				xmax = 1254.0187
				text = ""
			intervals [4817]:
				xmin = 1254.0187
				xmax = 1254.1487
				text = "you"
			intervals [4818]:
				xmin = 1254.1487
				xmax = 1254.4087
				text = "know"
			intervals [4819]:
				xmin = 1254.4087
				xmax = 1254.4487
				text = ""
			intervals [4820]:
				xmin = 1254.4487
				xmax = 1254.7387
				text = "making"
			intervals [4821]:
				xmin = 1254.7387
				xmax = 1254.8387
				text = "it"
			intervals [4822]:
				xmin = 1254.8387
				xmax = 1255.2587
				text = "weaker"
			intervals [4823]:
				xmin = 1255.2587
				xmax = 1255.3387
				text = ""
			intervals [4824]:
				xmin = 1255.3387
				xmax = 1255.4687
				text = "you"
			intervals [4825]:
				xmin = 1255.4687
				xmax = 1255.7387
				text = "know"
			intervals [4826]:
				xmin = 1255.7387
				xmax = 1256.0115
				text = ""
			intervals [4827]:
				xmin = 1256.0115
				xmax = 1256.3315
				text = "uh"
			intervals [4828]:
				xmin = 1256.3315
				xmax = 1256.7629
				text = ""
			intervals [4829]:
				xmin = 1256.7629
				xmax = 1256.9429
				text = "you"
			intervals [4830]:
				xmin = 1256.9429
				xmax = 1257.2229
				text = "had"
			intervals [4831]:
				xmin = 1257.2229
				xmax = 1257.5629
				text = "to"
			intervals [4832]:
				xmin = 1257.5629
				xmax = 1257.8529
				text = "uh"
			intervals [4833]:
				xmin = 1257.8529
				xmax = 1258.5745
				text = ""
			intervals [4834]:
				xmin = 1258.5745
				xmax = 1258.8445
				text = "buy"
			intervals [4835]:
				xmin = 1258.8445
				xmax = 1259.3145
				text = "more"
			intervals [4836]:
				xmin = 1259.3145
				xmax = 1259.3445
				text = ""
			intervals [4837]:
				xmin = 1259.3445
				xmax = 1259.4945
				text = "and"
			intervals [4838]:
				xmin = 1259.4945
				xmax = 1259.5545
				text = "it"
			intervals [4839]:
				xmin = 1259.5545
				xmax = 1259.6445
				text = "would"
			intervals [4840]:
				xmin = 1259.6445
				xmax = 1259.6845
				text = ""
			intervals [4841]:
				xmin = 1259.6845
				xmax = 1259.8345
				text = "it"
			intervals [4842]:
				xmin = 1259.8345
				xmax = 1259.9945
				text = "didn't"
			intervals [4843]:
				xmin = 1259.9945
				xmax = 1260.2845
				text = "last"
			intervals [4844]:
				xmin = 1260.2845
				xmax = 1260.3645
				text = "as"
			intervals [4845]:
				xmin = 1260.3645
				xmax = 1260.5645
				text = "long"
			intervals [4846]:
				xmin = 1260.5645
				xmax = 1261.2086
				text = ""
			intervals [4847]:
				xmin = 1261.2086
				xmax = 1261.3586
				text = "but"
			intervals [4848]:
				xmin = 1261.3586
				xmax = 1261.4886
				text = "with"
			intervals [4849]:
				xmin = 1261.4886
				xmax = 1261.5586
				text = "the"
			intervals [4850]:
				xmin = 1261.5586
				xmax = 1262.2286
				text = "methadone"
			intervals [4851]:
				xmin = 1262.2286
				xmax = 1262.2886
				text = "and"
			intervals [4852]:
				xmin = 1262.2886
				xmax = 1262.8386
				text = "biscuits"
			intervals [4853]:
				xmin = 1262.8386
				xmax = 1263.0619
				text = ""
			intervals [4854]:
				xmin = 1263.0619
				xmax = 1263.2319
				text = "they"
			intervals [4855]:
				xmin = 1263.2319
				xmax = 1263.6019
				text = "lasted"
			intervals [4856]:
				xmin = 1263.6019
				xmax = 1263.8219
				text = "all"
			intervals [4857]:
				xmin = 1263.8219
				xmax = 1264.0119
				text = "day"
			intervals [4858]:
				xmin = 1264.0119
				xmax = 1264.5119
				text = "sometimes"
			intervals [4859]:
				xmin = 1264.5119
				xmax = 1264.6919
				text = "they"
			intervals [4860]:
				xmin = 1264.6919
				xmax = 1264.7219
				text = ""
			intervals [4861]:
				xmin = 1264.7219
				xmax = 1264.8719
				text = "they"
			intervals [4862]:
				xmin = 1264.8719
				xmax = 1264.9019
				text = ""
			intervals [4863]:
				xmin = 1264.9019
				xmax = 1265.0319
				text = "you"
			intervals [4864]:
				xmin = 1265.0319
				xmax = 1265.1419
				text = "would"
			intervals [4865]:
				xmin = 1265.1419
				xmax = 1265.3419
				text = "even"
			intervals [4866]:
				xmin = 1265.3419
				xmax = 1265.7419
				text = "still"
			intervals [4867]:
				xmin = 1265.7419
				xmax = 1266.2125
				text = ""
			intervals [4868]:
				xmin = 1266.2125
				xmax = 1266.3625
				text = "uh"
			intervals [4869]:
				xmin = 1266.3625
				xmax = 1266.6325
				text = "feel"
			intervals [4870]:
				xmin = 1266.6325
				xmax = 1266.7025
				text = "the"
			intervals [4871]:
				xmin = 1266.7025
				xmax = 1267.0325
				text = "effects"
			intervals [4872]:
				xmin = 1267.0325
				xmax = 1267.1525
				text = "of"
			intervals [4873]:
				xmin = 1267.1525
				xmax = 1267.2525
				text = "it"
			intervals [4874]:
				xmin = 1267.2525
				xmax = 1267.3325
				text = "the"
			intervals [4875]:
				xmin = 1267.3325
				xmax = 1267.5925
				text = "next"
			intervals [4876]:
				xmin = 1267.5925
				xmax = 1267.8525
				text = "day"
			intervals [4877]:
				xmin = 1267.8525
				xmax = 1268.2468
				text = ""
			intervals [4878]:
				xmin = 1268.2468
				xmax = 1268.4368
				text = "you"
			intervals [4879]:
				xmin = 1268.4368
				xmax = 1268.5668
				text = "know"
			intervals [4880]:
				xmin = 1268.5668
				xmax = 1268.9574
				text = ""
			intervals [4881]:
				xmin = 1268.9574
				xmax = 1269.3674
				text = "so"
			intervals [4882]:
				xmin = 1269.3674
				xmax = 1269.3974
				text = ""
			intervals [4883]:
				xmin = 1269.3974
				xmax = 1269.8374
				text = "um"
			intervals [4884]:
				xmin = 1269.8374
				xmax = 1270.2657
				text = ""
			intervals [4885]:
				xmin = 1270.2657
				xmax = 1270.3557
				text = "we"
			intervals [4886]:
				xmin = 1270.3557
				xmax = 1270.5557
				text = "did"
			intervals [4887]:
				xmin = 1270.5557
				xmax = 1270.7157
				text = "that"
			intervals [4888]:
				xmin = 1270.7157
				xmax = 1270.7757
				text = "and"
			intervals [4889]:
				xmin = 1270.7757
				xmax = 1271.1657
				text = "then"
			intervals [4890]:
				xmin = 1271.1657
				xmax = 1271.1957
				text = ""
			intervals [4891]:
				xmin = 1271.1957
				xmax = 1271.3457
				text = "there"
			intervals [4892]:
				xmin = 1271.3457
				xmax = 1271.5057
				text = "was"
			intervals [4893]:
				xmin = 1271.5057
				xmax = 1271.7857
				text = "uh"
			intervals [4894]:
				xmin = 1271.7857
				xmax = 1272.3709
				text = ""
			intervals [4895]:
				xmin = 1272.3709
				xmax = 1272.6009
				text = "people"
			intervals [4896]:
				xmin = 1272.6009
				xmax = 1272.6909
				text = "were"
			intervals [4897]:
				xmin = 1272.6909
				xmax = 1273.0709
				text = "od-ing"
			intervals [4898]:
				xmin = 1273.0709
				xmax = 1273.2309
				text = "off"
			intervals [4899]:
				xmin = 1273.2309
				xmax = 1273.3009
				text = "the"
			intervals [4900]:
				xmin = 1273.3009
				xmax = 1273.4209
				text = "me"
			intervals [4901]:
				xmin = 1273.4209
				xmax = 1273.5009
				text = ""
			intervals [4902]:
				xmin = 1273.5009
				xmax = 1273.6609
				text = "off"
			intervals [4903]:
				xmin = 1273.6609
				xmax = 1274.0009
				text = "biscuits"
			intervals [4904]:
				xmin = 1274.0009
				xmax = 1274.2109
				text = "too"
			intervals [4905]:
				xmin = 1274.2109
				xmax = 1274.3409
				text = "they"
			intervals [4906]:
				xmin = 1274.3409
				xmax = 1274.5409
				text = "took"
			intervals [4907]:
				xmin = 1274.5409
				xmax = 1274.6509
				text = "too"
			intervals [4908]:
				xmin = 1274.6509
				xmax = 1274.9209
				text = "much"
			intervals [4909]:
				xmin = 1274.9209
				xmax = 1275.0309
				text = "of"
			intervals [4910]:
				xmin = 1275.0309
				xmax = 1275.1809
				text = "it"
			intervals [4911]:
				xmin = 1275.1809
				xmax = 1275.5061
				text = ""
			intervals [4912]:
				xmin = 1275.5061
				xmax = 1275.6161
				text = "we"
			intervals [4913]:
				xmin = 1275.6161
				xmax = 1275.7161
				text = "had"
			intervals [4914]:
				xmin = 1275.7161
				xmax = 1275.7761
				text = "a"
			intervals [4915]:
				xmin = 1275.7761
				xmax = 1276.1361
				text = "guy"
			intervals [4916]:
				xmin = 1276.1361
				xmax = 1276.2461
				text = ""
			intervals [4917]:
				xmin = 1276.2461
				xmax = 1276.4861
				text = "that"
			intervals [4918]:
				xmin = 1276.4861
				xmax = 1276.5461
				text = ""
			intervals [4919]:
				xmin = 1276.5461
				xmax = 1276.6961
				text = "we"
			intervals [4920]:
				xmin = 1276.6961
				xmax = 1276.8461
				text = "grew"
			intervals [4921]:
				xmin = 1276.8461
				xmax = 1276.9561
				text = "up"
			intervals [4922]:
				xmin = 1276.9561
				xmax = 1277.0861
				text = "with"
			intervals [4923]:
				xmin = 1277.0861
				xmax = 1277.2561
				text = "named"
			intervals [4924]:
				xmin = 1277.2561
				xmax = 1277.6161
				text = "rdx"
			intervals [4925]:
				xmin = 1277.6161
				xmax = 1277.9112
				text = ""
			intervals [4926]:
				xmin = 1277.9112
				xmax = 1278.2612
				text = "he"
			intervals [4927]:
				xmin = 1278.2612
				xmax = 1278.5312
				text = "uh"
			intervals [4928]:
				xmin = 1278.5312
				xmax = 1279.5004
				text = ""
			intervals [4929]:
				xmin = 1279.5004
				xmax = 1279.6404
				text = "he"
			intervals [4930]:
				xmin = 1279.6404
				xmax = 1279.9604
				text = "bought"
			intervals [4931]:
				xmin = 1279.9604
				xmax = 1280.1004
				text = "uh"
			intervals [4932]:
				xmin = 1280.1004
				xmax = 1280.1304
				text = ""
			intervals [4933]:
				xmin = 1280.1304
				xmax = 1280.3604
				text = "couple"
			intervals [4934]:
				xmin = 1280.3604
				xmax = 1280.4204
				text = "of"
			intervals [4935]:
				xmin = 1280.4204
				xmax = 1280.8704
				text = "biscuits"
			intervals [4936]:
				xmin = 1280.8704
				xmax = 1280.9304
				text = "and"
			intervals [4937]:
				xmin = 1280.9304
				xmax = 1281.1504
				text = "w"
			intervals [4938]:
				xmin = 1281.1504
				xmax = 1281.3004
				text = "he"
			intervals [4939]:
				xmin = 1281.3004
				xmax = 1281.5204
				text = "w"
			intervals [4940]:
				xmin = 1281.5204
				xmax = 1281.6604
				text = "he"
			intervals [4941]:
				xmin = 1281.6604
				xmax = 1281.9004
				text = "took"
			intervals [4942]:
				xmin = 1281.9004
				xmax = 1282.0304
				text = "uh"
			intervals [4943]:
				xmin = 1282.0304
				xmax = 1282.8609
				text = ""
			intervals [4944]:
				xmin = 1282.8609
				xmax = 1282.9609
				text = "he"
			intervals [4945]:
				xmin = 1282.9609
				xmax = 1283.1309
				text = "took"
			intervals [4946]:
				xmin = 1283.1309
				xmax = 1283.1709
				text = "a"
			intervals [4947]:
				xmin = 1283.1709
				xmax = 1283.4509
				text = "whole"
			intervals [4948]:
				xmin = 1283.4509
				xmax = 1283.7509
				text = "biscuit"
			intervals [4949]:
				xmin = 1283.7509
				xmax = 1284.0344
				text = ""
			intervals [4950]:
				xmin = 1284.0344
				xmax = 1284.4944
				text = "and"
			intervals [4951]:
				xmin = 1284.4944
				xmax = 1286.1849
				text = ""
			intervals [4952]:
				xmin = 1286.1849
				xmax = 1286.2749
				text = "it"
			intervals [4953]:
				xmin = 1286.2749
				xmax = 1286.6149
				text = "didn't"
			intervals [4954]:
				xmin = 1286.6149
				xmax = 1286.7449
				text = "he"
			intervals [4955]:
				xmin = 1286.7449
				xmax = 1286.8949
				text = "didn't"
			intervals [4956]:
				xmin = 1286.8949
				xmax = 1287.0949
				text = "feel"
			intervals [4957]:
				xmin = 1287.0949
				xmax = 1287.1849
				text = "the"
			intervals [4958]:
				xmin = 1287.1849
				xmax = 1287.4049
				text = "high"
			intervals [4959]:
				xmin = 1287.4049
				xmax = 1287.6349
				text = "come"
			intervals [4960]:
				xmin = 1287.6349
				xmax = 1287.8549
				text = "on"
			intervals [4961]:
				xmin = 1287.8549
				xmax = 1288.2549
				text = "fast"
			intervals [4962]:
				xmin = 1288.2549
				xmax = 1288.6749
				text = "enough"
			intervals [4963]:
				xmin = 1288.6749
				xmax = 1288.7263
				text = ""
			intervals [4964]:
				xmin = 1288.7263
				xmax = 1288.8363
				text = "you"
			intervals [4965]:
				xmin = 1288.8363
				xmax = 1288.9063
				text = "know"
			intervals [4966]:
				xmin = 1288.9063
				xmax = 1288.9663
				text = "it"
			intervals [4967]:
				xmin = 1288.9663
				xmax = 1289.0863
				text = "was"
			intervals [4968]:
				xmin = 1289.0863
				xmax = 1289.3063
				text = "coming"
			intervals [4969]:
				xmin = 1289.3063
				xmax = 1289.5663
				text = "down"
			intervals [4970]:
				xmin = 1289.5663
				xmax = 1289.7663
				text = "real"
			intervals [4971]:
				xmin = 1289.7663
				xmax = 1290.1263
				text = "slow"
			intervals [4972]:
				xmin = 1290.1263
				xmax = 1290.2661
				text = ""
			intervals [4973]:
				xmin = 1290.2661
				xmax = 1290.4161
				text = "it"
			intervals [4974]:
				xmin = 1290.4161
				xmax = 1290.5761
				text = "took"
			intervals [4975]:
				xmin = 1290.5761
				xmax = 1290.6361
				text = "a"
			intervals [4976]:
				xmin = 1290.6361
				xmax = 1290.6761
				text = "l-"
			intervals [4977]:
				xmin = 1290.6761
				xmax = 1291.066
				text = ""
			intervals [4978]:
				xmin = 1291.066
				xmax = 1291.266
				text = "took"
			intervals [4979]:
				xmin = 1291.266
				xmax = 1291.516
				text = "about"
			intervals [4980]:
				xmin = 1291.516
				xmax = 1291.896
				text = "forty"
			intervals [4981]:
				xmin = 1291.896
				xmax = 1292.186
				text = "five"
			intervals [4982]:
				xmin = 1292.186
				xmax = 1292.436
				text = "minutes"
			intervals [4983]:
				xmin = 1292.436
				xmax = 1292.506
				text = "to"
			intervals [4984]:
				xmin = 1292.506
				xmax = 1292.766
				text = "maybe"
			intervals [4985]:
				xmin = 1292.766
				xmax = 1292.946
				text = "like"
			intervals [4986]:
				xmin = 1292.946
				xmax = 1293.166
				text = "couple"
			intervals [4987]:
				xmin = 1293.166
				xmax = 1293.226
				text = "of"
			intervals [4988]:
				xmin = 1293.226
				xmax = 1293.596
				text = "hours"
			intervals [4989]:
				xmin = 1293.596
				xmax = 1293.726
				text = "for"
			intervals [4990]:
				xmin = 1293.726
				xmax = 1293.796
				text = "it"
			intervals [4991]:
				xmin = 1293.796
				xmax = 1293.866
				text = "to"
			intervals [4992]:
				xmin = 1293.866
				xmax = 1293.896
				text = ""
			intervals [4993]:
				xmin = 1293.896
				xmax = 1294.206
				text = "really"
			intervals [4994]:
				xmin = 1294.206
				xmax = 1294.276
				text = ""
			intervals [4995]:
				xmin = 1294.276
				xmax = 1294.476
				text = "hit"
			intervals [4996]:
				xmin = 1294.476
				xmax = 1294.576
				text = "you"
			intervals [4997]:
				xmin = 1294.576
				xmax = 1294.606
				text = ""
			intervals [4998]:
				xmin = 1294.606
				xmax = 1294.766
				text = "all"
			intervals [4999]:
				xmin = 1294.766
				xmax = 1294.856
				text = "the"
			intervals [5000]:
				xmin = 1294.856
				xmax = 1295.096
				text = "way"
			intervals [5001]:
				xmin = 1295.096
				xmax = 1295.7755
				text = ""
			intervals [5002]:
				xmin = 1295.7755
				xmax = 1296.0655
				text = "so"
			intervals [5003]:
				xmin = 1296.0655
				xmax = 1296.2755
				text = "he"
			intervals [5004]:
				xmin = 1296.2755
				xmax = 1296.4555
				text = "was"
			intervals [5005]:
				xmin = 1296.4555
				xmax = 1296.7555
				text = "waiting"
			intervals [5006]:
				xmin = 1296.7555
				xmax = 1296.9355
				text = "for"
			intervals [5007]:
				xmin = 1296.9355
				xmax = 1296.9955
				text = "it"
			intervals [5008]:
				xmin = 1296.9955
				xmax = 1297.1155
				text = "to"
			intervals [5009]:
				xmin = 1297.1155
				xmax = 1297.1555
				text = ""
			intervals [5010]:
				xmin = 1297.1555
				xmax = 1297.4055
				text = "come"
			intervals [5011]:
				xmin = 1297.4055
				xmax = 1297.8755
				text = "down"
			intervals [5012]:
				xmin = 1297.8755
				xmax = 1297.9455
				text = "the"
			intervals [5013]:
				xmin = 1297.9455
				xmax = 1298.1555
				text = "high"
			intervals [5014]:
				xmin = 1298.1555
				xmax = 1298.2355
				text = "to"
			intervals [5015]:
				xmin = 1298.2355
				xmax = 1298.4155
				text = "come"
			intervals [5016]:
				xmin = 1298.4155
				xmax = 1298.6955
				text = "down"
			intervals [5017]:
				xmin = 1298.6955
				xmax = 1298.8555
				text = "on"
			intervals [5018]:
				xmin = 1298.8555
				xmax = 1298.9555
				text = "him"
			intervals [5019]:
				xmin = 1298.9555
				xmax = 1299.0655
				text = "and"
			intervals [5020]:
				xmin = 1299.0655
				xmax = 1299.2655
				text = "he"
			intervals [5021]:
				xmin = 1299.2655
				xmax = 1299.6255
				text = "said"
			intervals [5022]:
				xmin = 1299.6255
				xmax = 1299.7155
				text = "he"
			intervals [5023]:
				xmin = 1299.7155
				xmax = 1299.9555
				text = "wasn't"
			intervals [5024]:
				xmin = 1299.9555
				xmax = 1300.3355
				text = "feeling"
			intervals [5025]:
				xmin = 1300.3355
				xmax = 1300.4355
				text = "it"
			intervals [5026]:
				xmin = 1300.4355
				xmax = 1301.0326
				text = ""
			intervals [5027]:
				xmin = 1301.0326
				xmax = 1301.2026
				text = "so"
			intervals [5028]:
				xmin = 1301.2026
				xmax = 1301.3226
				text = "he"
			intervals [5029]:
				xmin = 1301.3226
				xmax = 1301.5026
				text = "said"
			intervals [5030]:
				xmin = 1301.5026
				xmax = 1301.6026
				text = "he"
			intervals [5031]:
				xmin = 1301.6026
				xmax = 1301.6926
				text = "was"
			intervals [5032]:
				xmin = 1301.6926
				xmax = 1301.8726
				text = "gonna"
			intervals [5033]:
				xmin = 1301.8726
				xmax = 1302.0926
				text = "take"
			intervals [5034]:
				xmin = 1302.0926
				xmax = 1302.1826
				text = "the"
			intervals [5035]:
				xmin = 1302.1826
				xmax = 1302.3326
				text = "other"
			intervals [5036]:
				xmin = 1302.3326
				xmax = 1302.6226
				text = "biscuit"
			intervals [5037]:
				xmin = 1302.6226
				xmax = 1302.7426
				text = "so"
			intervals [5038]:
				xmin = 1302.7426
				xmax = 1302.8726
				text = "we"
			intervals [5039]:
				xmin = 1302.8726
				xmax = 1303.1526
				text = "told"
			intervals [5040]:
				xmin = 1303.1526
				xmax = 1303.2126
				text = "him"
			intervals [5041]:
				xmin = 1303.2126
				xmax = 1303.3726
				text = "not"
			intervals [5042]:
				xmin = 1303.3726
				xmax = 1303.4626
				text = "to"
			intervals [5043]:
				xmin = 1303.4626
				xmax = 1303.7126
				text = "take"
			intervals [5044]:
				xmin = 1303.7126
				xmax = 1303.8226
				text = "it"
			intervals [5045]:
				xmin = 1303.8226
				xmax = 1303.9613
				text = ""
			intervals [5046]:
				xmin = 1303.9613
				xmax = 1304.1213
				text = "you"
			intervals [5047]:
				xmin = 1304.1213
				xmax = 1304.3513
				text = "know"
			intervals [5048]:
				xmin = 1304.3513
				xmax = 1304.8013
				text = ""
			intervals [5049]:
				xmin = 1304.8013
				xmax = 1304.9613
				text = "so"
			intervals [5050]:
				xmin = 1304.9613
				xmax = 1305.0413
				text = "we"
			intervals [5051]:
				xmin = 1305.0413
				xmax = 1305.2013
				text = "told"
			intervals [5052]:
				xmin = 1305.2013
				xmax = 1305.2613
				text = "him"
			intervals [5053]:
				xmin = 1305.2613
				xmax = 1305.4013
				text = "just"
			intervals [5054]:
				xmin = 1305.4013
				xmax = 1305.6813
				text = "wait"
			intervals [5055]:
				xmin = 1305.6813
				xmax = 1305.7613
				text = "a"
			intervals [5056]:
				xmin = 1305.7613
				xmax = 1306.2713
				text = "while"
			intervals [5057]:
				xmin = 1306.2713
				xmax = 1306.3413
				text = "you"
			intervals [5058]:
				xmin = 1306.3413
				xmax = 1306.4713
				text = "know"
			intervals [5059]:
				xmin = 1306.4713
				xmax = 1306.6513
				text = "don't"
			intervals [5060]:
				xmin = 1306.6513
				xmax = 1306.9013
				text = "take"
			intervals [5061]:
				xmin = 1306.9013
				xmax = 1306.9913
				text = "it"
			intervals [5062]:
				xmin = 1306.9913
				xmax = 1307.0713
				text = "so"
			intervals [5063]:
				xmin = 1307.0713
				xmax = 1307.1813
				text = "he"
			intervals [5064]:
				xmin = 1307.1813
				xmax = 1307.4013
				text = "said"
			intervals [5065]:
				xmin = 1307.4013
				xmax = 1307.5013
				text = "he"
			intervals [5066]:
				xmin = 1307.5013
				xmax = 1307.7413
				text = "wasn't"
			intervals [5067]:
				xmin = 1307.7413
				xmax = 1307.9113
				text = "gonna"
			intervals [5068]:
				xmin = 1307.9113
				xmax = 1308.1313
				text = "take"
			intervals [5069]:
				xmin = 1308.1313
				xmax = 1308.2313
				text = "it"
			intervals [5070]:
				xmin = 1308.2313
				xmax = 1308.3613
				text = "but"
			intervals [5071]:
				xmin = 1308.3613
				xmax = 1308.4913
				text = "what"
			intervals [5072]:
				xmin = 1308.4913
				xmax = 1308.5913
				text = "he"
			intervals [5073]:
				xmin = 1308.5913
				xmax = 1308.8113
				text = "did"
			intervals [5074]:
				xmin = 1308.8113
				xmax = 1308.9013
				text = "was"
			intervals [5075]:
				xmin = 1308.9013
				xmax = 1308.9813
				text = "he"
			intervals [5076]:
				xmin = 1308.9813
				xmax = 1309.3313
				text = "snuck"
			intervals [5077]:
				xmin = 1309.3313
				xmax = 1309.4413
				text = "and"
			intervals [5078]:
				xmin = 1309.4413
				xmax = 1309.6613
				text = "took"
			intervals [5079]:
				xmin = 1309.6613
				xmax = 1309.7613
				text = "it"
			intervals [5080]:
				xmin = 1309.7613
				xmax = 1310.5338
				text = ""
			intervals [5081]:
				xmin = 1310.5338
				xmax = 1310.6338
				text = "and"
			intervals [5082]:
				xmin = 1310.6338
				xmax = 1310.7138
				text = "he"
			intervals [5083]:
				xmin = 1310.7138
				xmax = 1310.9638
				text = "snuck"
			intervals [5084]:
				xmin = 1310.9638
				xmax = 1311.0738
				text = "and"
			intervals [5085]:
				xmin = 1311.0738
				xmax = 1311.2738
				text = "took"
			intervals [5086]:
				xmin = 1311.2738
				xmax = 1311.3338
				text = "it"
			intervals [5087]:
				xmin = 1311.3338
				xmax = 1311.3938
				text = "and"
			intervals [5088]:
				xmin = 1311.3938
				xmax = 1311.5238
				text = "he"
			intervals [5089]:
				xmin = 1311.5238
				xmax = 1311.7538
				text = "sat"
			intervals [5090]:
				xmin = 1311.7538
				xmax = 1311.9638
				text = "down"
			intervals [5091]:
				xmin = 1311.9638
				xmax = 1312.0538
				text = "in"
			intervals [5092]:
				xmin = 1312.0538
				xmax = 1312.0838
				text = ""
			intervals [5093]:
				xmin = 1312.0838
				xmax = 1312.1238
				text = "a"
			intervals [5094]:
				xmin = 1312.1238
				xmax = 1312.1838
				text = ""
			intervals [5095]:
				xmin = 1312.1838
				xmax = 1312.6238
				text = "chair"
			intervals [5096]:
				xmin = 1312.6238
				xmax = 1313.1959
				text = ""
			intervals [5097]:
				xmin = 1313.1959
				xmax = 1313.3959
				text = "and"
			intervals [5098]:
				xmin = 1313.3959
				xmax = 1313.5059
				text = "when"
			intervals [5099]:
				xmin = 1313.5059
				xmax = 1313.5759
				text = "it"
			intervals [5100]:
				xmin = 1313.5759
				xmax = 1313.8259
				text = "came"
			intervals [5101]:
				xmin = 1313.8259
				xmax = 1314.0159
				text = "down"
			intervals [5102]:
				xmin = 1314.0159
				xmax = 1314.2359
				text = "on"
			intervals [5103]:
				xmin = 1314.2359
				xmax = 1314.4159
				text = "him"
			intervals [5104]:
				xmin = 1314.4159
				xmax = 1314.699
				text = ""
			intervals [5105]:
				xmin = 1314.699
				xmax = 1315.049
				text = "nobody"
			intervals [5106]:
				xmin = 1315.049
				xmax = 1315.209
				text = ""
			intervals [5107]:
				xmin = 1315.209
				xmax = 1315.559
				text = "everybody"
			intervals [5108]:
				xmin = 1315.559
				xmax = 1315.709
				text = "thought"
			intervals [5109]:
				xmin = 1315.709
				xmax = 1315.789
				text = "he"
			intervals [5110]:
				xmin = 1315.789
				xmax = 1315.959
				text = "was"
[truncated: 4,704,399 more chars]
