# Supplementary material for: Considering Performance in the Automated and Manual Coding of Sociolinguistic Variables: Lessons From Variable (ING)
Source: Front Artif Intell. 2021 Apr 29;4:648543. doi: 10.3389/frai.2021.648543 (PMC8117961; doi:10.3389/frai.2021.648543)
Supplement: Supplementary file 6 [file Data_Sheet_6.ZIP › CORAAL_VARAligned_as_TextGrids_p2/DCB_se1_ag2_m_02_2.TextGrid]

File type = "ooTextFile"
Object class = "TextGrid"

xmin = 0.0
xmax = 810.0
tiers? <exists>
size = 4
item []:
	item [1]:
		class = "IntervalTier"
		name = "DCB_se1_ag3_m_01 - words"
		xmin = 0.0
		xmax = 810.0
		intervals: size = 343
			intervals [1]:
				xmin = 0.0
				xmax = 70.3078
				text = ""
			intervals [2]:
				xmin = 70.3078
				xmax = 70.6278
				text = "what"
			intervals [3]:
				xmin = 70.6278
				xmax = 70.7778
				text = ""
			intervals [4]:
				xmin = 70.7778
				xmax = 70.9878
				text = "have"
			intervals [5]:
				xmin = 70.9878
				xmax = 71.0378
				text = ""
			intervals [6]:
				xmin = 71.0378
				xmax = 71.2878
				text = "were"
			intervals [7]:
				xmin = 71.2878
				xmax = 71.4578
				text = "you"
			intervals [8]:
				xmin = 71.4578
				xmax = 71.6678
				text = "ever"
			intervals [9]:
				xmin = 71.6678
				xmax = 71.7678
				text = "in"
			intervals [10]:
				xmin = 71.7678
				xmax = 71.8378
				text = "the"
			intervals [11]:
				xmin = 71.8378
				xmax = 72.1778
				text = "box"
			intervals [12]:
				xmin = 72.1778
				xmax = 72.2578
				text = "at"
			intervals [13]:
				xmin = 72.2578
				xmax = 72.4178
				text = "one"
			intervals [14]:
				xmin = 72.4178
				xmax = 72.5778
				text = "any"
			intervals [15]:
				xmin = 72.5778
				xmax = 72.7578
				text = "point"
			intervals [16]:
				xmin = 72.7578
				xmax = 72.8178
				text = "in"
			intervals [17]:
				xmin = 72.8178
				xmax = 72.9278
				text = "your"
			intervals [18]:
				xmin = 72.9278
				xmax = 73.1378
				text = "life"
			intervals [19]:
				xmin = 73.1378
				xmax = 119.973
				text = ""
			intervals [20]:
				xmin = 119.973
				xmax = 120.573
				text = "mm"
			intervals [21]:
				xmin = 120.573
				xmax = 120.863
				text = ""
			intervals [22]:
				xmin = 120.863
				xmax = 120.953
				text = "mm-mm"
			intervals [23]:
				xmin = 120.953
				xmax = 121.0332
				text = ""
			intervals [24]:
				xmin = 121.0332
				xmax = 121.2232
				text = "hold"
			intervals [25]:
				xmin = 121.2232
				xmax = 121.3232
				text = "on"
			intervals [26]:
				xmin = 121.3232
				xmax = 121.5932
				text = "repeat"
			intervals [27]:
				xmin = 121.5932
				xmax = 121.7832
				text = "that"
			intervals [28]:
				xmin = 121.7832
				xmax = 122.0232
				text = "again"
			intervals [29]:
				xmin = 122.0232
				xmax = 128.8637
				text = ""
			intervals [30]:
				xmin = 128.8637
				xmax = 129.0137
				text = "and"
			intervals [31]:
				xmin = 129.0137
				xmax = 129.1537
				text = "that"
			intervals [32]:
				xmin = 129.1537
				xmax = 129.2137
				text = "s"
			intervals [33]:
				xmin = 129.2137
				xmax = 129.2837
				text = "the"
			intervals [34]:
				xmin = 129.2837
				xmax = 129.5837
				text = "point"
			intervals [35]:
				xmin = 129.5837
				xmax = 129.9537
				text = "right"
			intervals [36]:
				xmin = 129.9537
				xmax = 130.8104
				text = ""
			intervals [37]:
				xmin = 130.8104
				xmax = 131.1504
				text = "<unk>"
			intervals [38]:
				xmin = 131.1504
				xmax = 160.1945
				text = ""
			intervals [39]:
				xmin = 160.1945
				xmax = 160.5345
				text = "yeah"
			intervals [40]:
				xmin = 160.5345
				xmax = 161.2745
				text = "repetitious"
			intervals [41]:
				xmin = 161.2745
				xmax = 187.3018
				text = ""
			intervals [42]:
				xmin = 187.3018
				xmax = 187.6718
				text = "how"
			intervals [43]:
				xmin = 187.6718
				xmax = 188.0218
				text = "deep"
			intervals [44]:
				xmin = 188.0218
				xmax = 188.1318
				text = "it"
			intervals [45]:
				xmin = 188.1318
				xmax = 188.7618
				text = "is"
			intervals [46]:
				xmin = 188.7618
				xmax = 197.8156
				text = ""
			intervals [47]:
				xmin = 197.8156
				xmax = 198.1156
				text = "whether"
			intervals [48]:
				xmin = 198.1156
				xmax = 198.1756
				text = "it"
			intervals [49]:
				xmin = 198.1756
				xmax = 198.2456
				text = "s"
			intervals [50]:
				xmin = 198.2456
				xmax = 198.4556
				text = "true"
			intervals [51]:
				xmin = 198.4556
				xmax = 198.5556
				text = "or"
			intervals [52]:
				xmin = 198.5556
				xmax = 198.7956
				text = "not"
			intervals [53]:
				xmin = 198.7956
				xmax = 238.1945
				text = ""
			intervals [54]:
				xmin = 238.1945
				xmax = 238.6545
				text = "mm-mm"
			intervals [55]:
				xmin = 238.6545
				xmax = 239.8561
				text = ""
			intervals [56]:
				xmin = 239.8561
				xmax = 239.9461
				text = "there"
			intervals [57]:
				xmin = 239.9461
				xmax = 240.0061
				text = "s"
			intervals [58]:
				xmin = 240.0061
				xmax = 240.0461
				text = "a"
			intervals [59]:
				xmin = 240.0461
				xmax = 240.2961
				text = "term"
			intervals [60]:
				xmin = 240.2961
				xmax = 240.3561
				text = "it"
			intervals [61]:
				xmin = 240.3561
				xmax = 240.4061
				text = "s"
			intervals [62]:
				xmin = 240.4061
				xmax = 240.6161
				text = "called"
			intervals [63]:
				xmin = 240.6161
				xmax = 241.1861
				text = "cognitive"
			intervals [64]:
				xmin = 241.1861
				xmax = 241.2161
				text = ""
			intervals [65]:
				xmin = 241.2161
				xmax = 241.8561
				text = "dissonance"
			intervals [66]:
				xmin = 241.8561
				xmax = 242.0661
				text = "just"
			intervals [67]:
				xmin = 242.0661
				xmax = 242.1461
				text = "to"
			intervals [68]:
				xmin = 242.1461
				xmax = 242.489
				text = ""
			intervals [69]:
				xmin = 242.489
				xmax = 242.639
				text = "let"
			intervals [70]:
				xmin = 242.639
				xmax = 242.729
				text = "you"
			intervals [71]:
				xmin = 242.729
				xmax = 242.759
				text = ""
			intervals [72]:
				xmin = 242.759
				xmax = 242.959
				text = "know"
			intervals [73]:
				xmin = 242.959
				xmax = 243.009
				text = ""
			intervals [74]:
				xmin = 243.009
				xmax = 243.109
				text = "that"
			intervals [75]:
				xmin = 243.109
				xmax = 243.449
				text = "s"
			intervals [76]:
				xmin = 243.449
				xmax = 243.479
				text = ""
			intervals [77]:
				xmin = 243.479
				xmax = 243.539
				text = "the"
			intervals [78]:
				xmin = 243.539
				xmax = 243.809
				text = "term"
			intervals [79]:
				xmin = 243.809
				xmax = 243.859
				text = ""
			intervals [80]:
				xmin = 243.859
				xmax = 243.929
				text = "for"
			intervals [81]:
				xmin = 243.929
				xmax = 244.059
				text = "that"
			intervals [82]:
				xmin = 244.059
				xmax = 244.089
				text = ""
			intervals [83]:
				xmin = 244.089
				xmax = 244.309
				text = "makes"
			intervals [84]:
				xmin = 244.309
				xmax = 244.379
				text = "'em"
			intervals [85]:
				xmin = 244.379
				xmax = 244.529
				text = "feel"
			intervals [86]:
				xmin = 244.529
				xmax = 245.059
				text = "uncomfortable"
			intervals [87]:
				xmin = 245.059
				xmax = 245.983
				text = ""
			intervals [88]:
				xmin = 245.983
				xmax = 246.073
				text = "when"
			intervals [89]:
				xmin = 246.073
				xmax = 246.133
				text = "you"
			intervals [90]:
				xmin = 246.133
				xmax = 246.513
				text = "challenge"
			intervals [91]:
				xmin = 246.513
				xmax = 246.853
				text = "someone"
			intervals [92]:
				xmin = 246.853
				xmax = 246.933
				text = "s"
			intervals [93]:
				xmin = 246.933
				xmax = 247.193
				text = "core"
			intervals [94]:
				xmin = 247.193
				xmax = 247.223
				text = ""
			intervals [95]:
				xmin = 247.223
				xmax = 247.713
				text = "belief"
			intervals [96]:
				xmin = 247.713
				xmax = 250.1379
				text = ""
			intervals [97]:
				xmin = 250.1379
				xmax = 250.6579
				text = "yeah"
			intervals [98]:
				xmin = 250.6579
				xmax = 250.6879
				text = ""
			intervals [99]:
				xmin = 250.6879
				xmax = 250.8579
				text = "like"
			intervals [100]:
				xmin = 250.8579
				xmax = 250.9879
				text = "how"
			intervals [101]:
				xmin = 250.9879
				xmax = 251.1379
				text = "does"
			intervals [102]:
				xmin = 251.1379
				xmax = 251.2879
				text = "that"
			intervals [103]:
				xmin = 251.2879
				xmax = 251.7079
				text = "change"
			intervals [104]:
				xmin = 251.7079
				xmax = 251.8279
				text = "you"
			intervals [105]:
				xmin = 251.8279
				xmax = 252.0179
				text = "like"
			intervals [106]:
				xmin = 252.0179
				xmax = 252.0679
				text = ""
			intervals [107]:
				xmin = 252.0679
				xmax = 252.2679
				text = "like"
			intervals [108]:
				xmin = 252.2679
				xmax = 252.2979
				text = ""
			intervals [109]:
				xmin = 252.2979
				xmax = 252.4779
				text = "what"
			intervals [110]:
				xmin = 252.4779
				xmax = 252.6379
				text = "does"
			intervals [111]:
				xmin = 252.6379
				xmax = 252.7879
				text = "that"
			intervals [112]:
				xmin = 252.7879
				xmax = 253.0179
				text = "make"
			intervals [113]:
				xmin = 253.0179
				xmax = 253.1679
				text = "you"
			intervals [114]:
				xmin = 253.1679
				xmax = 253.1979
				text = ""
			intervals [115]:
				xmin = 253.1979
				xmax = 253.3579
				text = "like"
			intervals [116]:
				xmin = 253.3579
				xmax = 253.4379
				text = "do"
			intervals [117]:
				xmin = 253.4379
				xmax = 253.5579
				text = "you"
			intervals [118]:
				xmin = 253.5579
				xmax = 253.7979
				text = "feel"
			intervals [119]:
				xmin = 253.7979
				xmax = 254.1179
				text = "different"
			intervals [120]:
				xmin = 254.1179
				xmax = 254.2079
				text = "when"
			intervals [121]:
				xmin = 254.2079
				xmax = 254.3779
				text = "you're"
			intervals [122]:
				xmin = 254.3779
				xmax = 254.6179
				text = "around"
			intervals [123]:
				xmin = 254.6179
				xmax = 254.9679
				text = "people"
			intervals [124]:
				xmin = 254.9679
				xmax = 255.4479
				text = "or"
			intervals [125]:
				xmin = 255.4479
				xmax = 255.4879
				text = "i"
			intervals [126]:
				xmin = 255.4879
				xmax = 255.6379
				text = "mean"
			intervals [127]:
				xmin = 255.6379
				xmax = 255.7979
				text = "how"
			intervals [128]:
				xmin = 255.7979
				xmax = 255.9179
				text = "does"
			intervals [129]:
				xmin = 255.9179
				xmax = 256.0879
				text = "that"
			intervals [130]:
				xmin = 256.0879
				xmax = 256.4479
				text = "change"
			intervals [131]:
				xmin = 256.4479
				xmax = 348.0634
				text = ""
			intervals [132]:
				xmin = 348.0634
				xmax = 348.3334
				text = "don't"
			intervals [133]:
				xmin = 348.3334
				xmax = 348.6434
				text = ""
			intervals [134]:
				xmin = 348.6434
				xmax = 348.9034
				text = "make"
			intervals [135]:
				xmin = 348.9034
				xmax = 349.0434
				text = "him"
			intervals [136]:
				xmin = 349.0434
				xmax = 349.3534
				text = "better"
			intervals [137]:
				xmin = 349.3534
				xmax = 349.5234
				text = "than"
			intervals [138]:
				xmin = 349.5234
				xmax = 349.7134
				text = "you"
			intervals [139]:
				xmin = 349.7134
				xmax = 361.7544
				text = ""
			intervals [140]:
				xmin = 361.7544
				xmax = 361.9144
				text = "hey"
			intervals [141]:
				xmin = 361.9144
				xmax = 362.0744
				text = "i"
			intervals [142]:
				xmin = 362.0744
				xmax = 362.3544
				text = "understand"
			intervals [143]:
				xmin = 362.3544
				xmax = 362.4044
				text = "i"
			intervals [144]:
				xmin = 362.4044
				xmax = 362.6844
				text = "feel"
			intervals [145]:
				xmin = 362.6844
				xmax = 362.8444
				text = "you"
			intervals [146]:
				xmin = 362.8444
				xmax = 363.1144
				text = "there"
			intervals [147]:
				xmin = 363.1144
				xmax = 363.1644
				text = "i"
			intervals [148]:
				xmin = 363.1644
				xmax = 363.3944
				text = "feel"
			intervals [149]:
				xmin = 363.3944
				xmax = 363.5844
				text = "you"
			intervals [150]:
				xmin = 363.5844
				xmax = 363.7944
				text = "there"
			intervals [151]:
				xmin = 363.7944
				xmax = 365.9322
				text = ""
			intervals [152]:
				xmin = 365.9322
				xmax = 366.2322
				text = "i"
			intervals [153]:
				xmin = 366.2322
				xmax = 366.7222
				text = "understand"
			intervals [154]:
				xmin = 366.7222
				xmax = 366.8322
				text = "you"
			intervals [155]:
				xmin = 366.8322
				xmax = 367.1222
				text = "there"
			intervals [156]:
				xmin = 367.1222
				xmax = 367.4022
				text = "brother"
			intervals [157]:
				xmin = 367.4022
				xmax = 367.4922
				text = "you"
			intervals [158]:
				xmin = 367.4922
				xmax = 367.7822
				text = "talking"
			intervals [159]:
				xmin = 367.7822
				xmax = 368.2122
				text = "about"
			intervals [160]:
				xmin = 368.2122
				xmax = 368.4522
				text = "hey"
			intervals [161]:
				xmin = 368.4522
				xmax = 368.6022
				text = "i"
			intervals [162]:
				xmin = 368.6022
				xmax = 368.7722
				text = "know"
			intervals [163]:
				xmin = 368.7722
				xmax = 369.0422
				text = "i'm"
			intervals [164]:
				xmin = 369.0422
				xmax = 369.6322
				text = "<unk>"
			intervals [165]:
				xmin = 369.6322
				xmax = 369.7822
				text = "i"
			intervals [166]:
				xmin = 369.7822
				xmax = 369.9622
				text = "know"
			intervals [167]:
				xmin = 369.9622
				xmax = 370.1022
				text = "what"
			intervals [168]:
				xmin = 370.1022
				xmax = 370.2022
				text = "you"
			intervals [169]:
				xmin = 370.2022
				xmax = 370.6622
				text = "saying"
			intervals [170]:
				xmin = 370.6622
				xmax = 372.3845
				text = ""
			intervals [171]:
				xmin = 372.3845
				xmax = 372.5245
				text = "like"
			intervals [172]:
				xmin = 372.5245
				xmax = 372.6145
				text = "do"
			intervals [173]:
				xmin = 372.6145
				xmax = 372.8145
				text = "you"
			intervals [174]:
				xmin = 372.8145
				xmax = 373.0245
				text = "like"
			intervals [175]:
				xmin = 373.0245
				xmax = 373.2145
				text = "when"
			intervals [176]:
				xmin = 373.2145
				xmax = 373.3745
				text = "do"
			intervals [177]:
				xmin = 373.3745
				xmax = 373.5545
				text = "you"
			intervals [178]:
				xmin = 373.5545
				xmax = 373.8345
				text = "talk"
			intervals [179]:
				xmin = 373.8345
				xmax = 373.9145
				text = "to"
			intervals [180]:
				xmin = 373.9145
				xmax = 374.2345
				text = "people"
			intervals [181]:
				xmin = 374.2345
				xmax = 374.4045
				text = "like"
			intervals [182]:
				xmin = 374.4045
				xmax = 374.6945
				text = "about"
			intervals [183]:
				xmin = 374.6945
				xmax = 374.8445
				text = "like"
			intervals [184]:
				xmin = 374.8445
				xmax = 374.9045
				text = "do"
			intervals [185]:
				xmin = 374.9045
				xmax = 375.0345
				text = "you"
			intervals [186]:
				xmin = 375.0345
				xmax = 375.2245
				text = "try"
			intervals [187]:
				xmin = 375.2245
				xmax = 375.8045
				text = "to"
			intervals [188]:
				xmin = 375.8045
				xmax = 375.8545
				text = "uh"
			intervals [189]:
				xmin = 375.8545
				xmax = 376.1945
				text = "um"
			intervals [190]:
				xmin = 376.1945
				xmax = 376.4445
				text = "like"
			intervals [191]:
				xmin = 376.4445
				xmax = 376.843
				text = ""
			intervals [192]:
				xmin = 376.843
				xmax = 377.003
				text = "like"
			intervals [193]:
				xmin = 377.003
				xmax = 377.033
				text = "d"
			intervals [194]:
				xmin = 377.033
				xmax = 377.073
				text = ""
			intervals [195]:
				xmin = 377.073
				xmax = 377.333
				text = "what"
			intervals [196]:
				xmin = 377.333
				xmax = 377.393
				text = "do"
			intervals [197]:
				xmin = 377.393
				xmax = 377.523
				text = "you"
			intervals [198]:
				xmin = 377.523
				xmax = 377.693
				text = "do"
			intervals [199]:
				xmin = 377.693
				xmax = 377.873
				text = "like"
			intervals [200]:
				xmin = 377.873
				xmax = 377.933
				text = "do"
			intervals [201]:
				xmin = 377.933
				xmax = 378.043
				text = "you"
			intervals [202]:
				xmin = 378.043
				xmax = 378.233
				text = "look"
			intervals [203]:
				xmin = 378.233
				xmax = 378.523
				text = "stuff"
			intervals [204]:
				xmin = 378.523
				xmax = 378.843
				text = "up"
			intervals [205]:
				xmin = 378.843
				xmax = 378.893
				text = ""
			intervals [206]:
				xmin = 378.893
				xmax = 378.963
				text = "do"
			intervals [207]:
				xmin = 378.963
				xmax = 379.583
				text = "you"
			intervals [208]:
				xmin = 379.583
				xmax = 379.613
				text = ""
			intervals [209]:
				xmin = 379.613
				xmax = 379.843
				text = "like"
			intervals [210]:
				xmin = 379.843
				xmax = 460.1211
				text = ""
			intervals [211]:
				xmin = 460.1211
				xmax = 460.4811
				text = "<unk>"
			intervals [212]:
				xmin = 460.4811
				xmax = 460.8289
				text = ""
			intervals [213]:
				xmin = 460.8289
				xmax = 461.7589
				text = "<unk>"
			intervals [214]:
				xmin = 461.7589
				xmax = 470.5069
				text = ""
			intervals [215]:
				xmin = 470.5069
				xmax = 471.6669
				text = "<unk>"
			intervals [216]:
				xmin = 471.6669
				xmax = 471.6969
				text = ""
			intervals [217]:
				xmin = 471.6969
				xmax = 472.2469
				text = "right"
			intervals [218]:
				xmin = 472.2469
				xmax = 508.4328
				text = ""
			intervals [219]:
				xmin = 508.4328
				xmax = 508.5828
				text = "you"
			intervals [220]:
				xmin = 508.5828
				xmax = 508.7528
				text = "said"
			intervals [221]:
				xmin = 508.7528
				xmax = 508.8428
				text = "and"
			intervals [222]:
				xmin = 508.8428
				xmax = 509.1828
				text = "seeing"
			intervals [223]:
				xmin = 509.1828
				xmax = 509.5928
				text = "things"
			intervals [224]:
				xmin = 509.5928
				xmax = 509.7063
				text = ""
			intervals [225]:
				xmin = 509.7063
				xmax = 509.9863
				text = "w"
			intervals [226]:
				xmin = 509.9863
				xmax = 510.0763
				text = "what"
			intervals [227]:
				xmin = 510.0763
				xmax = 510.1363
				text = "do"
			intervals [228]:
				xmin = 510.1363
				xmax = 510.2463
				text = "you"
			intervals [229]:
				xmin = 510.2463
				xmax = 510.5063
				text = "mean"
			intervals [230]:
				xmin = 510.5063
				xmax = 525.7783
				text = ""
			intervals [231]:
				xmin = 525.7783
				xmax = 525.9083
				text = "can"
			intervals [232]:
				xmin = 525.9083
				xmax = 525.9683
				text = "you"
			intervals [233]:
				xmin = 525.9683
				xmax = 526.0683
				text = "give"
			intervals [234]:
				xmin = 526.0683
				xmax = 526.1283
				text = "me"
			intervals [235]:
				xmin = 526.1283
				xmax = 526.1883
				text = "an"
			intervals [236]:
				xmin = 526.1883
				xmax = 526.5683
				text = "example"
			intervals [237]:
				xmin = 526.5683
				xmax = 526.6283
				text = "of"
			intervals [238]:
				xmin = 526.6283
				xmax = 526.7383
				text = "what"
			intervals [239]:
				xmin = 526.7383
				xmax = 526.8283
				text = "you"
			intervals [240]:
				xmin = 526.8283
				xmax = 526.9883
				text = "just"
			intervals [241]:
				xmin = 526.9883
				xmax = 527.2583
				text = "said"
			intervals [242]:
				xmin = 527.2583
				xmax = 527.3783
				text = "can"
			intervals [243]:
				xmin = 527.3783
				xmax = 527.4483
				text = "you"
			intervals [244]:
				xmin = 527.4483
				xmax = 527.6683
				text = "repeat"
			intervals [245]:
				xmin = 527.6683
				xmax = 527.7983
				text = "it"
			intervals [246]:
				xmin = 527.7983
				xmax = 554.3127
				text = ""
			intervals [247]:
				xmin = 554.3127
				xmax = 554.4927
				text = "oh"
			intervals [248]:
				xmin = 554.4927
				xmax = 554.6727
				text = "can"
			intervals [249]:
				xmin = 554.6727
				xmax = 554.7727
				text = "you"
			intervals [250]:
				xmin = 554.7727
				xmax = 554.9627
				text = "give"
			intervals [251]:
				xmin = 554.9627
				xmax = 555.2227
				text = "can"
			intervals [252]:
				xmin = 555.2227
				xmax = 555.3027
				text = "you"
			intervals [253]:
				xmin = 555.3027
				xmax = 555.4727
				text = "like"
			intervals [254]:
				xmin = 555.4727
				xmax = 555.7327
				text = "help"
			intervals [255]:
				xmin = 555.7327
				xmax = 556.0527
				text = "someone"
			intervals [256]:
				xmin = 556.0527
				xmax = 556.2227
				text = "like"
			intervals [257]:
				xmin = 556.2227
				xmax = 556.5827
				text = "now"
			intervals [258]:
				xmin = 556.5827
				xmax = 556.7827
				text = "like"
			intervals [259]:
				xmin = 556.7827
				xmax = 556.9227
				text = "can"
			intervals [260]:
				xmin = 556.9227
				xmax = 557.0027
				text = "you"
			intervals [261]:
				xmin = 557.0027
				xmax = 557.1327
				text = "give"
			intervals [262]:
				xmin = 557.1327
				xmax = 557.3027
				text = "some"
			intervals [263]:
				xmin = 557.3027
				xmax = 557.8027
				text = "examples"
			intervals [264]:
				xmin = 557.8027
				xmax = 558.2327
				text = "please"
			intervals [265]:
				xmin = 558.2327
				xmax = 558.4127
				text = "cause"
			intervals [266]:
				xmin = 558.4127
				xmax = 558.5327
				text = "you"
			intervals [267]:
				xmin = 558.5327
				xmax = 558.5727
				text = "d"
			intervals [268]:
				xmin = 558.5727
				xmax = 558.6227
				text = ""
			intervals [269]:
				xmin = 558.6227
				xmax = 558.7727
				text = "you"
			intervals [270]:
				xmin = 558.7727
				xmax = 558.9227
				text = "be"
			intervals [271]:
				xmin = 558.9227
				xmax = 559.1727
				text = "helping"
			intervals [272]:
				xmin = 559.1727
				xmax = 559.3727
				text = "me"
			intervals [273]:
				xmin = 559.3727
				xmax = 559.8027
				text = "also"
			intervals [274]:
				xmin = 559.8027
				xmax = 559.9527
				text = "like"
			intervals [275]:
				xmin = 559.9527
				xmax = 560.1027
				text = "can"
			intervals [276]:
				xmin = 560.1027
				xmax = 560.2527
				text = "you"
			intervals [277]:
				xmin = 560.2527
				xmax = 560.3527
				text = "give"
			intervals [278]:
				xmin = 560.3527
				xmax = 560.4227
				text = "me"
			intervals [279]:
				xmin = 560.4227
				xmax = 560.6727
				text = "some"
			intervals [280]:
				xmin = 560.6727
				xmax = 561.1827
				text = "examples"
			intervals [281]:
				xmin = 561.1827
				xmax = 561.3227
				text = "some"
			intervals [282]:
				xmin = 561.3227
				xmax = 561.6527
				text = "foods"
			intervals [283]:
				xmin = 561.6527
				xmax = 561.8527
				text = "that"
			intervals [284]:
				xmin = 561.8527
				xmax = 562.4328
				text = ""
			intervals [285]:
				xmin = 562.4328
				xmax = 562.6528
				text = "that"
			intervals [286]:
				xmin = 562.6528
				xmax = 562.7328
				text = ""
			intervals [287]:
				xmin = 562.7328
				xmax = 563.0028
				text = "are"
			intervals [288]:
				xmin = 563.0028
				xmax = 563.6228
				text = "perceived"
			intervals [289]:
				xmin = 563.6228
				xmax = 563.7128
				text = "to"
			intervals [290]:
				xmin = 563.7128
				xmax = 563.8928
				text = "be"
			intervals [291]:
				xmin = 563.8928
				xmax = 564.2628
				text = "good"
			intervals [292]:
				xmin = 564.2628
				xmax = 564.3628
				text = "but"
			intervals [293]:
				xmin = 564.3628
				xmax = 564.6428
				text = "really"
			intervals [294]:
				xmin = 564.6428
				xmax = 564.9428
				text = "not"
			intervals [295]:
				xmin = 564.9428
				xmax = 668.8408
				text = ""
			intervals [296]:
				xmin = 668.8408
				xmax = 668.9708
				text = "when"
			intervals [297]:
				xmin = 668.9708
				xmax = 669.1108
				text = "you've"
			intervals [298]:
				xmin = 669.1108
				xmax = 669.3408
				text = "had"
			intervals [299]:
				xmin = 669.3408
				xmax = 669.9008
				text = "trouble"
			intervals [300]:
				xmin = 669.9008
				xmax = 670.0008
				text = "you"
			intervals [301]:
				xmin = 670.0008
				xmax = 670.2508
				text = "said"
			intervals [302]:
				xmin = 670.2508
				xmax = 670.4484
				text = ""
			intervals [303]:
				xmin = 670.4484
				xmax = 670.5684
				text = "when"
			intervals [304]:
				xmin = 670.5684
				xmax = 670.6484
				text = "you"
			intervals [305]:
				xmin = 670.6484
				xmax = 670.9284
				text = "speaking"
			intervals [306]:
				xmin = 670.9284
				xmax = 671.1484
				text = "about"
			intervals [307]:
				xmin = 671.1484
				xmax = 671.5884
				text = "food"
			intervals [308]:
				xmin = 671.5884
				xmax = 671.7784
				text = "like"
			intervals [309]:
				xmin = 671.7784
				xmax = 671.8384
				text = "do"
			intervals [310]:
				xmin = 671.8384
				xmax = 672.1084
				text = "you"
			intervals [311]:
				xmin = 672.1084
				xmax = 672.5142
				text = ""
			intervals [312]:
				xmin = 672.5142
				xmax = 672.9442
				text = "enjoy"
			intervals [313]:
				xmin = 672.9442
				xmax = 673.5042
				text = "food"
			intervals [314]:
				xmin = 673.5042
				xmax = 673.7042
				text = "like"
			intervals [315]:
				xmin = 673.7042
				xmax = 673.7342
				text = ""
			intervals [316]:
				xmin = 673.7342
				xmax = 673.8942
				text = "what"
			intervals [317]:
				xmin = 673.8942
				xmax = 673.9542
				text = "do"
			intervals [318]:
				xmin = 673.9542
				xmax = 674.0642
				text = "you"
			intervals [319]:
				xmin = 674.0642
				xmax = 674.1942
				text = "do"
			intervals [320]:
				xmin = 674.1942
				xmax = 674.3542
				text = "for"
			intervals [321]:
				xmin = 674.3542
				xmax = 674.3842
				text = "a"
			intervals [322]:
				xmin = 674.3842
				xmax = 674.5742
				text = "living"
			intervals [323]:
				xmin = 674.5742
				xmax = 797.0142
				text = ""
			intervals [324]:
				xmin = 797.0142
				xmax = 797.8442
				text = "mm-hm"
			intervals [325]:
				xmin = 797.8442
				xmax = 799.767
				text = ""
			intervals [326]:
				xmin = 799.767
				xmax = 800.217
				text = "yeah"
			intervals [327]:
				xmin = 800.217
				xmax = 800.387
				text = "that"
			intervals [328]:
				xmin = 800.387
				xmax = 800.457
				text = "s"
			intervals [329]:
				xmin = 800.457
				xmax = 800.547
				text = "what"
			intervals [330]:
				xmin = 800.547
				xmax = 800.677
				text = "s"
			intervals [331]:
				xmin = 800.677
				xmax = 800.837
				text = "up"
			intervals [332]:
				xmin = 800.837
				xmax = 800.867
				text = ""
			intervals [333]:
				xmin = 800.867
				xmax = 801.277
				text = "man"
			intervals [334]:
				xmin = 801.277
				xmax = 802.7069
				text = ""
			intervals [335]:
				xmin = 802.7069
				xmax = 802.8769
				text = "that"
			intervals [336]:
				xmin = 802.8769
				xmax = 802.9569
				text = "s"
			intervals [337]:
				xmin = 802.9569
				xmax = 803.2569
				text = "real"
			intervals [338]:
				xmin = 803.2569
				xmax = 806.4367
				text = ""
			intervals [339]:
				xmin = 806.4367
				xmax = 806.5467
				text = "well"
			intervals [340]:
				xmin = 806.5467
				xmax = 807.0467
				text = "yeah"
			intervals [341]:
				xmin = 807.0467
				xmax = 807.3661
				text = ""
			intervals [342]:
				xmin = 807.3661
				xmax = 807.7761
				text = "um"
			intervals [343]:
				xmin = 807.7761
				xmax = 810.0
				text = ""
	item [2]:
		class = "IntervalTier"
		name = "DCB_se1_ag3_m_01 - phones"
		xmin = 0.0
		xmax = 810.0
		intervals: size = 909
			intervals [1]:
				xmin = 0.0
				xmax = 70.3078
				text = ""
			intervals [2]:
				xmin = 70.3078
				xmax = 70.3978
				text = "HH"
			intervals [3]:
				xmin = 70.3978
				xmax = 70.4278
				text = "W"
			intervals [4]:
				xmin = 70.4278
				xmax = 70.5978
				text = "AH1"
			intervals [5]:
				xmin = 70.5978
				xmax = 70.6278
				text = "T"
			intervals [6]:
				xmin = 70.6278
				xmax = 70.7778
				text = "sp"
			intervals [7]:
				xmin = 70.7778
				xmax = 70.8878
				text = "HH"
			intervals [8]:
				xmin = 70.8878
				xmax = 70.9478
				text = "AE1"
			intervals [9]:
				xmin = 70.9478
				xmax = 70.9878
				text = "V"
			intervals [10]:
				xmin = 70.9878
				xmax = 71.0378
				text = "sp"
			intervals [11]:
				xmin = 71.0378
				xmax = 71.1878
				text = "W"
			intervals [12]:
				xmin = 71.1878
				xmax = 71.2878
				text = "ER0"
			intervals [13]:
				xmin = 71.2878
				xmax = 71.3378
				text = "Y"
			intervals [14]:
				xmin = 71.3378
				xmax = 71.4578
				text = "UW1"
			intervals [15]:
				xmin = 71.4578
				xmax = 71.5278
				text = "EH1"
			intervals [16]:
				xmin = 71.5278
				xmax = 71.5978
				text = "V"
			intervals [17]:
				xmin = 71.5978
				xmax = 71.6678
				text = "ER0"
			intervals [18]:
				xmin = 71.6678
				xmax = 71.7378
				text = "IH0"
			intervals [19]:
				xmin = 71.7378
				xmax = 71.7678
				text = "N"
			intervals [20]:
				xmin = 71.7678
				xmax = 71.7978
				text = "DH"
			intervals [21]:
				xmin = 71.7978
				xmax = 71.8378
				text = "AH0"
			intervals [22]:
				xmin = 71.8378
				xmax = 71.8978
				text = "B"
			intervals [23]:
				xmin = 71.8978
				xmax = 72.0178
				text = "AA1"
			intervals [24]:
				xmin = 72.0178
				xmax = 72.1078
				text = "K"
			intervals [25]:
				xmin = 72.1078
				xmax = 72.1778
				text = "S"
			intervals [26]:
				xmin = 72.1778
				xmax = 72.2078
				text = "AE1"
			intervals [27]:
				xmin = 72.2078
				xmax = 72.2578
				text = "T"
			intervals [28]:
				xmin = 72.2578
				xmax = 72.2978
				text = "W"
			intervals [29]:
				xmin = 72.2978
				xmax = 72.3878
				text = "AH1"
			intervals [30]:
				xmin = 72.3878
				xmax = 72.4178
				text = "N"
			intervals [31]:
				xmin = 72.4178
				xmax = 72.4778
				text = "EH1"
			intervals [32]:
				xmin = 72.4778
				xmax = 72.5278
				text = "N"
			intervals [33]:
				xmin = 72.5278
				xmax = 72.5778
				text = "IY0"
			intervals [34]:
				xmin = 72.5778
				xmax = 72.6578
				text = "P"
			intervals [35]:
				xmin = 72.6578
				xmax = 72.6978
				text = "OY1"
			intervals [36]:
				xmin = 72.6978
				xmax = 72.7278
				text = "N"
			intervals [37]:
				xmin = 72.7278
				xmax = 72.7578
				text = "T"
			intervals [38]:
				xmin = 72.7578
				xmax = 72.7878
				text = "IH0"
			intervals [39]:
				xmin = 72.7878
				xmax = 72.8178
				text = "N"
			intervals [40]:
				xmin = 72.8178
				xmax = 72.8578
				text = "Y"
			intervals [41]:
				xmin = 72.8578
				xmax = 72.8978
				text = "UH1"
			intervals [42]:
				xmin = 72.8978
				xmax = 72.9278
				text = "R"
			intervals [43]:
				xmin = 72.9278
				xmax = 72.9978
				text = "L"
			intervals [44]:
				xmin = 72.9978
				xmax = 73.1078
				text = "AY1"
			intervals [45]:
				xmin = 73.1078
				xmax = 73.1378
				text = "F"
			intervals [46]:
				xmin = 73.1378
				xmax = 119.973
				text = "sp"
			intervals [47]:
				xmin = 119.973
				xmax = 120.573
				text = "M"
			intervals [48]:
				xmin = 120.573
				xmax = 120.863
				text = "sp"
			intervals [49]:
				xmin = 120.863
				xmax = 120.903
				text = "M"
			intervals [50]:
				xmin = 120.903
				xmax = 120.953
				text = "M"
			intervals [51]:
				xmin = 120.953
				xmax = 121.0332
				text = ""
			intervals [52]:
				xmin = 121.0332
				xmax = 121.1332
				text = "HH"
			intervals [53]:
				xmin = 121.1332
				xmax = 121.1632
				text = "OW1"
			intervals [54]:
				xmin = 121.1632
				xmax = 121.1932
				text = "L"
			intervals [55]:
				xmin = 121.1932
				xmax = 121.2232
				text = "D"
			intervals [56]:
				xmin = 121.2232
				xmax = 121.2932
				text = "AO1"
			intervals [57]:
				xmin = 121.2932
				xmax = 121.3232
				text = "N"
			intervals [58]:
				xmin = 121.3232
				xmax = 121.3832
				text = "R"
			intervals [59]:
				xmin = 121.3832
				xmax = 121.4432
				text = "IY0"
			intervals [60]:
				xmin = 121.4432
				xmax = 121.4832
				text = "P"
			intervals [61]:
				xmin = 121.4832
				xmax = 121.5632
				text = "IY1"
			intervals [62]:
				xmin = 121.5632
				xmax = 121.5932
				text = "T"
			intervals [63]:
				xmin = 121.5932
				xmax = 121.6232
				text = "DH"
			intervals [64]:
				xmin = 121.6232
				xmax = 121.7532
				text = "AE1"
			intervals [65]:
				xmin = 121.7532
				xmax = 121.7832
				text = "T"
			intervals [66]:
				xmin = 121.7832
				xmax = 121.8132
				text = "AH0"
			intervals [67]:
				xmin = 121.8132
				xmax = 121.8432
				text = "G"
			intervals [68]:
				xmin = 121.8432
				xmax = 121.8832
				text = "EH1"
			intervals [69]:
				xmin = 121.8832
				xmax = 122.0232
				text = "N"
			intervals [70]:
				xmin = 122.0232
				xmax = 128.8637
				text = ""
			intervals [71]:
				xmin = 128.8637
				xmax = 128.9537
				text = "AH0"
			intervals [72]:
				xmin = 128.9537
				xmax = 128.9837
				text = "N"
			intervals [73]:
				xmin = 128.9837
				xmax = 129.0137
				text = "D"
			intervals [74]:
				xmin = 129.0137
				xmax = 129.0437
				text = "DH"
			intervals [75]:
				xmin = 129.0437
				xmax = 129.0937
				text = "AE1"
			intervals [76]:
				xmin = 129.0937
				xmax = 129.1537
				text = "T"
			intervals [77]:
				xmin = 129.1537
				xmax = 129.2137
				text = "S"
			intervals [78]:
				xmin = 129.2137
				xmax = 129.2437
				text = "DH"
			intervals [79]:
				xmin = 129.2437
				xmax = 129.2837
				text = "AH0"
			intervals [80]:
				xmin = 129.2837
				xmax = 129.3737
				text = "P"
			intervals [81]:
				xmin = 129.3737
				xmax = 129.5237
				text = "OY1"
			intervals [82]:
				xmin = 129.5237
				xmax = 129.5537
				text = "N"
			intervals [83]:
				xmin = 129.5537
				xmax = 129.5837
				text = "T"
			intervals [84]:
				xmin = 129.5837
				xmax = 129.6437
				text = "R"
			intervals [85]:
				xmin = 129.6437
				xmax = 129.7137
				text = "AY1"
			intervals [86]:
				xmin = 129.7137
				xmax = 129.9537
				text = "T"
			intervals [87]:
				xmin = 129.9537
				xmax = 130.8104
				text = ""
			intervals [88]:
				xmin = 130.8104
				xmax = 131.1504
				text = "spn"
			intervals [89]:
				xmin = 131.1504
				xmax = 160.1945
				text = ""
			intervals [90]:
				xmin = 160.1945
				xmax = 160.2245
				text = "Y"
			intervals [91]:
				xmin = 160.2245
				xmax = 160.5345
				text = "AE1"
			intervals [92]:
				xmin = 160.5345
				xmax = 160.6845
				text = "R"
			intervals [93]:
				xmin = 160.6845
				xmax = 160.7245
				text = "EH2"
			intervals [94]:
				xmin = 160.7245
				xmax = 160.7645
				text = "P"
			intervals [95]:
				xmin = 160.7645
				xmax = 160.7945
				text = "AH0"
			intervals [96]:
				xmin = 160.7945
				xmax = 160.9145
				text = "T"
			intervals [97]:
				xmin = 160.9145
				xmax = 161.0345
				text = "IH1"
			intervals [98]:
				xmin = 161.0345
				xmax = 161.1545
				text = "SH"
			intervals [99]:
				xmin = 161.1545
				xmax = 161.2445
				text = "AH0"
			intervals [100]:
				xmin = 161.2445
				xmax = 161.2745
				text = "S"
			intervals [101]:
				xmin = 161.2745
				xmax = 161.3045
				text = "sp"
			intervals [102]:
				xmin = 161.3045
				xmax = 187.3018
				text = ""
			intervals [103]:
				xmin = 187.3018
				xmax = 187.4118
				text = "HH"
			intervals [104]:
				xmin = 187.4118
				xmax = 187.6718
				text = "AW1"
			intervals [105]:
				xmin = 187.6718
				xmax = 187.7618
				text = "D"
			intervals [106]:
				xmin = 187.7618
				xmax = 187.9118
				text = "IY1"
			intervals [107]:
				xmin = 187.9118
				xmax = 188.0218
				text = "P"
			intervals [108]:
				xmin = 188.0218
				xmax = 188.0818
				text = "IH1"
			intervals [109]:
				xmin = 188.0818
				xmax = 188.1318
				text = "T"
			intervals [110]:
				xmin = 188.1318
				xmax = 188.7318
				text = "IH1"
			intervals [111]:
				xmin = 188.7318
				xmax = 188.7618
				text = "Z"
			intervals [112]:
				xmin = 188.7618
				xmax = 197.8156
				text = ""
			intervals [113]:
				xmin = 197.8156
				xmax = 197.8756
				text = "HH"
			intervals [114]:
				xmin = 197.8756
				xmax = 197.9156
				text = "W"
			intervals [115]:
				xmin = 197.9156
				xmax = 197.9856
				text = "EH1"
			intervals [116]:
				xmin = 197.9856
				xmax = 198.0756
				text = "DH"
			intervals [117]:
				xmin = 198.0756
				xmax = 198.1156
				text = "ER0"
			intervals [118]:
				xmin = 198.1156
				xmax = 198.1456
				text = "IH0"
			intervals [119]:
				xmin = 198.1456
				xmax = 198.1756
				text = "T"
			intervals [120]:
				xmin = 198.1756
				xmax = 198.2456
				text = "Z"
			intervals [121]:
				xmin = 198.2456
				xmax = 198.3256
				text = "T"
			intervals [122]:
				xmin = 198.3256
				xmax = 198.3756
				text = "R"
			intervals [123]:
				xmin = 198.3756
				xmax = 198.4556
				text = "UW1"
			intervals [124]:
				xmin = 198.4556
				xmax = 198.4856
				text = "AO1"
			intervals [125]:
				xmin = 198.4856
				xmax = 198.5556
				text = "R"
			intervals [126]:
				xmin = 198.5556
				xmax = 198.6056
				text = "N"
			intervals [127]:
				xmin = 198.6056
				xmax = 198.6856
				text = "AA1"
			intervals [128]:
				xmin = 198.6856
				xmax = 198.7956
				text = "T"
			intervals [129]:
				xmin = 198.7956
				xmax = 238.1945
				text = ""
			intervals [130]:
				xmin = 238.1945
				xmax = 238.2845
				text = "M"
			intervals [131]:
				xmin = 238.2845
				xmax = 238.6545
				text = "M"
			intervals [132]:
				xmin = 238.6545
				xmax = 239.7661
				text = ""
			intervals [133]:
				xmin = 239.7661
				xmax = 239.8561
				text = "sil"
			intervals [134]:
				xmin = 239.8561
				xmax = 239.8861
				text = "DH"
			intervals [135]:
				xmin = 239.8861
				xmax = 239.9161
				text = "EH1"
			intervals [136]:
				xmin = 239.9161
				xmax = 239.9461
				text = "R"
			intervals [137]:
				xmin = 239.9461
				xmax = 240.0061
				text = "Z"
			intervals [138]:
				xmin = 240.0061
				xmax = 240.0461
				text = "AH0"
			intervals [139]:
				xmin = 240.0461
				xmax = 240.1461
				text = "T"
			intervals [140]:
				xmin = 240.1461
				xmax = 240.2561
				text = "ER1"
			intervals [141]:
				xmin = 240.2561
				xmax = 240.2961
				text = "M"
			intervals [142]:
				xmin = 240.2961
				xmax = 240.3261
				text = "IH0"
			intervals [143]:
				xmin = 240.3261
				xmax = 240.3561
				text = "T"
			intervals [144]:
				xmin = 240.3561
				xmax = 240.4061
				text = "S"
			intervals [145]:
				xmin = 240.4061
				xmax = 240.4661
				text = "K"
			intervals [146]:
				xmin = 240.4661
				xmax = 240.5461
				text = "AO1"
			intervals [147]:
				xmin = 240.5461
				xmax = 240.5861
				text = "L"
			intervals [148]:
				xmin = 240.5861
				xmax = 240.6161
				text = "D"
			intervals [149]:
				xmin = 240.6161
				xmax = 240.7061
				text = "K"
			intervals [150]:
				xmin = 240.7061
				xmax = 240.8561
				text = "AA1"
			intervals [151]:
				xmin = 240.8561
				xmax = 240.9061
				text = "G"
			intervals [152]:
				xmin = 240.9061
				xmax = 240.9561
				text = "N"
			intervals [153]:
				xmin = 240.9561
				xmax = 241.0061
				text = "IH0"
			intervals [154]:
				xmin = 241.0061
				xmax = 241.1061
				text = "T"
			intervals [155]:
				xmin = 241.1061
				xmax = 241.1461
				text = "IH0"
			intervals [156]:
				xmin = 241.1461
				xmax = 241.1861
				text = "V"
			intervals [157]:
				xmin = 241.1861
				xmax = 241.2161
				text = "sp"
			intervals [158]:
				xmin = 241.2161
				xmax = 241.2761
				text = "D"
			intervals [159]:
				xmin = 241.2761
				xmax = 241.3761
				text = "IH1"
			intervals [160]:
				xmin = 241.3761
				xmax = 241.4661
				text = "S"
			intervals [161]:
				xmin = 241.4661
				xmax = 241.5061
				text = "AH0"
			intervals [162]:
				xmin = 241.5061
				xmax = 241.5461
				text = "N"
			intervals [163]:
				xmin = 241.5461
				xmax = 241.6361
				text = "AH0"
			intervals [164]:
				xmin = 241.6361
				xmax = 241.7461
				text = "N"
			intervals [165]:
				xmin = 241.7461
				xmax = 241.8561
				text = "S"
			intervals [166]:
				xmin = 241.8561
				xmax = 241.8861
				text = "JH"
			intervals [167]:
				xmin = 241.8861
				xmax = 241.9561
				text = "IH0"
			intervals [168]:
				xmin = 241.9561
				xmax = 242.0361
				text = "S"
			intervals [169]:
				xmin = 242.0361
				xmax = 242.0661
				text = "T"
			intervals [170]:
				xmin = 242.0661
				xmax = 242.1161
				text = "T"
			intervals [171]:
				xmin = 242.1161
				xmax = 242.1461
				text = "IH0"
			intervals [172]:
				xmin = 242.1461
				xmax = 242.489
				text = "sp"
			intervals [173]:
				xmin = 242.489
				xmax = 242.519
				text = "L"
			intervals [174]:
				xmin = 242.519
				xmax = 242.559
				text = "EH1"
			intervals [175]:
				xmin = 242.559
				xmax = 242.639
				text = "T"
			intervals [176]:
				xmin = 242.639
				xmax = 242.699
				text = "Y"
			intervals [177]:
				xmin = 242.699
				xmax = 242.729
				text = "UW1"
			intervals [178]:
				xmin = 242.729
				xmax = 242.759
				text = "sp"
			intervals [179]:
				xmin = 242.759
				xmax = 242.789
				text = "N"
			intervals [180]:
				xmin = 242.789
				xmax = 242.959
				text = "OW1"
			intervals [181]:
				xmin = 242.959
				xmax = 243.009
				text = "sp"
			intervals [182]:
				xmin = 243.009
				xmax = 243.039
				text = "DH"
			intervals [183]:
				xmin = 243.039
				xmax = 243.069
				text = "AH0"
			intervals [184]:
				xmin = 243.069
				xmax = 243.109
				text = "T"
			intervals [185]:
				xmin = 243.109
				xmax = 243.449
				text = "S"
			intervals [186]:
				xmin = 243.449
				xmax = 243.479
				text = "sp"
			intervals [187]:
				xmin = 243.479
				xmax = 243.509
				text = "DH"
			intervals [188]:
				xmin = 243.509
				xmax = 243.539
				text = "AH0"
			intervals [189]:
				xmin = 243.539
				xmax = 243.619
				text = "T"
			intervals [190]:
				xmin = 243.619
				xmax = 243.659
				text = "ER1"
			intervals [191]:
				xmin = 243.659
				xmax = 243.809
				text = "M"
			intervals [192]:
				xmin = 243.809
				xmax = 243.859
				text = "sp"
			intervals [193]:
				xmin = 243.859
				xmax = 243.889
				text = "F"
			intervals [194]:
				xmin = 243.889
				xmax = 243.929
				text = "ER0"
			intervals [195]:
				xmin = 243.929
				xmax = 243.979
				text = "DH"
			intervals [196]:
				xmin = 243.979
				xmax = 244.029
				text = "AE1"
			intervals [197]:
				xmin = 244.029
				xmax = 244.059
				text = "T"
			intervals [198]:
				xmin = 244.059
				xmax = 244.089
				text = "sp"
			intervals [199]:
				xmin = 244.089
				xmax = 244.159
				text = "M"
			intervals [200]:
				xmin = 244.159
				xmax = 244.199
				text = "EY1"
			intervals [201]:
				xmin = 244.199
				xmax = 244.249
				text = "K"
			intervals [202]:
				xmin = 244.249
				xmax = 244.309
				text = "S"
			intervals [203]:
				xmin = 244.309
				xmax = 244.339
				text = "AH0"
			intervals [204]:
				xmin = 244.339
				xmax = 244.379
				text = "M"
			intervals [205]:
				xmin = 244.379
				xmax = 244.449
				text = "F"
			intervals [206]:
				xmin = 244.449
				xmax = 244.479
				text = "IY1"
			intervals [207]:
				xmin = 244.479
				xmax = 244.529
				text = "L"
			intervals [208]:
				xmin = 244.529
				xmax = 244.619
				text = "AH0"
			intervals [209]:
				xmin = 244.619
				xmax = 244.659
				text = "N"
			intervals [210]:
				xmin = 244.659
				xmax = 244.719
				text = "K"
			intervals [211]:
				xmin = 244.719
				xmax = 244.749
				text = "AH1"
			intervals [212]:
				xmin = 244.749
				xmax = 244.799
				text = "M"
			intervals [213]:
				xmin = 244.799
				xmax = 244.879
				text = "F"
			intervals [214]:
				xmin = 244.879
				xmax = 244.909
				text = "ER0"
			intervals [215]:
				xmin = 244.909
				xmax = 244.939
				text = "T"
			intervals [216]:
				xmin = 244.939
				xmax = 244.969
				text = "AH0"
			intervals [217]:
				xmin = 244.969
				xmax = 244.999
				text = "B"
			intervals [218]:
				xmin = 244.999
				xmax = 245.029
				text = "AH0"
			intervals [219]:
				xmin = 245.029
				xmax = 245.059
				text = "L"
			intervals [220]:
				xmin = 245.059
				xmax = 245.943
				text = ""
			intervals [221]:
				xmin = 245.943
				xmax = 245.983
				text = "sil"
			intervals [222]:
				xmin = 245.983
				xmax = 246.013
				text = "W"
			intervals [223]:
				xmin = 246.013
				xmax = 246.043
				text = "IH1"
			intervals [224]:
				xmin = 246.043
				xmax = 246.073
				text = "N"
			intervals [225]:
				xmin = 246.073
				xmax = 246.103
				text = "Y"
			intervals [226]:
				xmin = 246.103
				xmax = 246.133
				text = "UW1"
			intervals [227]:
				xmin = 246.133
				xmax = 246.253
				text = "CH"
			intervals [228]:
				xmin = 246.253
				xmax = 246.343
				text = "AE1"
			intervals [229]:
				xmin = 246.343
				xmax = 246.393
				text = "L"
			intervals [230]:
				xmin = 246.393
				xmax = 246.453
				text = "AH0"
			intervals [231]:
				xmin = 246.453
				xmax = 246.483
				text = "N"
			intervals [232]:
				xmin = 246.483
				xmax = 246.513
				text = "JH"
			intervals [233]:
				xmin = 246.513
				xmax = 246.613
				text = "S"
			intervals [234]:
				xmin = 246.613
				xmax = 246.653
				text = "AH1"
			intervals [235]:
				xmin = 246.653
				xmax = 246.743
				text = "M"
			intervals [236]:
				xmin = 246.743
				xmax = 246.773
				text = "W"
			intervals [237]:
				xmin = 246.773
				xmax = 246.823
				text = "AH2"
			intervals [238]:
				xmin = 246.823
				xmax = 246.853
				text = "N"
			intervals [239]:
				xmin = 246.853
				xmax = 246.933
				text = "Z"
			intervals [240]:
				xmin = 246.933
				xmax = 247.043
				text = "K"
			intervals [241]:
				xmin = 247.043
				xmax = 247.093
				text = "AO1"
			intervals [242]:
				xmin = 247.093
				xmax = 247.193
				text = "R"
			intervals [243]:
				xmin = 247.193
				xmax = 247.223
				text = "sp"
			intervals [244]:
				xmin = 247.223
				xmax = 247.263
				text = "B"
			intervals [245]:
				xmin = 247.263
				xmax = 247.383
				text = "IH0"
			intervals [246]:
				xmin = 247.383
				xmax = 247.433
				text = "L"
			intervals [247]:
				xmin = 247.433
				xmax = 247.563
				text = "IY1"
			intervals [248]:
				xmin = 247.563
				xmax = 247.713
				text = "F"
			intervals [249]:
				xmin = 247.713
				xmax = 247.803
				text = "sp"
			intervals [250]:
				xmin = 247.803
				xmax = 250.1379
				text = ""
			intervals [251]:
				xmin = 250.1379
				xmax = 250.4379
				text = "Y"
			intervals [252]:
				xmin = 250.4379
				xmax = 250.6579
				text = "AE1"
			intervals [253]:
				xmin = 250.6579
				xmax = 250.6879
				text = "sp"
			intervals [254]:
				xmin = 250.6879
				xmax = 250.7479
				text = "L"
			intervals [255]:
				xmin = 250.7479
				xmax = 250.8179
				text = "AY1"
			intervals [256]:
				xmin = 250.8179
				xmax = 250.8579
				text = "K"
			intervals [257]:
				xmin = 250.8579
				xmax = 250.9279
				text = "HH"
			intervals [258]:
				xmin = 250.9279
				xmax = 250.9879
				text = "AW1"
			intervals [259]:
				xmin = 250.9879
				xmax = 251.0279
				text = "D"
			intervals [260]:
				xmin = 251.0279
				xmax = 251.0779
				text = "AH1"
			intervals [261]:
				xmin = 251.0779
				xmax = 251.1379
				text = "Z"
			intervals [262]:
				xmin = 251.1379
				xmax = 251.1779
				text = "DH"
			intervals [263]:
				xmin = 251.1779
				xmax = 251.2279
				text = "AE1"
			intervals [264]:
				xmin = 251.2279
				xmax = 251.2879
				text = "T"
			intervals [265]:
				xmin = 251.2879
				xmax = 251.4079
				text = "CH"
			intervals [266]:
				xmin = 251.4079
				xmax = 251.6079
				text = "EY1"
			intervals [267]:
				xmin = 251.6079
				xmax = 251.6579
				text = "N"
			intervals [268]:
				xmin = 251.6579
				xmax = 251.7079
				text = "JH"
			intervals [269]:
				xmin = 251.7079
				xmax = 251.7579
				text = "Y"
			intervals [270]:
				xmin = 251.7579
				xmax = 251.8279
				text = "UW1"
			intervals [271]:
				xmin = 251.8279
				xmax = 251.8979
				text = "L"
			intervals [272]:
				xmin = 251.8979
				xmax = 251.9879
				text = "AY1"
			intervals [273]:
				xmin = 251.9879
				xmax = 252.0179
				text = "K"
			intervals [274]:
				xmin = 252.0179
				xmax = 252.0679
				text = "sp"
			intervals [275]:
				xmin = 252.0679
				xmax = 252.1579
				text = "L"
			intervals [276]:
				xmin = 252.1579
				xmax = 252.2279
				text = "AY1"
			intervals [277]:
				xmin = 252.2279
				xmax = 252.2679
				text = "K"
			intervals [278]:
				xmin = 252.2679
				xmax = 252.2979
				text = "sp"
			intervals [279]:
				xmin = 252.2979
				xmax = 252.3379
				text = "HH"
			intervals [280]:
				xmin = 252.3379
				xmax = 252.3779
				text = "W"
			intervals [281]:
				xmin = 252.3779
				xmax = 252.4079
				text = "AH1"
			intervals [282]:
				xmin = 252.4079
				xmax = 252.4779
				text = "T"
			intervals [283]:
				xmin = 252.4779
				xmax = 252.5279
				text = "D"
			intervals [284]:
				xmin = 252.5279
				xmax = 252.5879
				text = "IH0"
			intervals [285]:
				xmin = 252.5879
				xmax = 252.6379
				text = "Z"
			intervals [286]:
				xmin = 252.6379
				xmax = 252.6879
				text = "DH"
			intervals [287]:
				xmin = 252.6879
				xmax = 252.7379
				text = "AE1"
			intervals [288]:
				xmin = 252.7379
				xmax = 252.7879
				text = "T"
			intervals [289]:
				xmin = 252.7879
				xmax = 252.8679
				text = "M"
			intervals [290]:
				xmin = 252.8679
				xmax = 252.9479
				text = "EY1"
			intervals [291]:
				xmin = 252.9479
				xmax = 253.0179
				text = "K"
			intervals [292]:
				xmin = 253.0179
				xmax = 253.1379
				text = "Y"
			intervals [293]:
				xmin = 253.1379
				xmax = 253.1679
				text = "UW1"
			intervals [294]:
				xmin = 253.1679
				xmax = 253.1979
				text = "sp"
			intervals [295]:
				xmin = 253.1979
				xmax = 253.2479
				text = "L"
			intervals [296]:
				xmin = 253.2479
				xmax = 253.2979
				text = "AY1"
			intervals [297]:
				xmin = 253.2979
				xmax = 253.3579
				text = "K"
			intervals [298]:
				xmin = 253.3579
				xmax = 253.3879
				text = "D"
			intervals [299]:
				xmin = 253.3879
				xmax = 253.4379
				text = "UW1"
			intervals [300]:
				xmin = 253.4379
				xmax = 253.5179
				text = "Y"
			intervals [301]:
				xmin = 253.5179
				xmax = 253.5579
				text = "UW1"
			intervals [302]:
				xmin = 253.5579
				xmax = 253.6479
				text = "F"
			intervals [303]:
				xmin = 253.6479
				xmax = 253.7279
				text = "IY1"
			intervals [304]:
				xmin = 253.7279
				xmax = 253.7979
				text = "L"
			intervals [305]:
				xmin = 253.7979
				xmax = 253.8579
				text = "D"
			intervals [306]:
				xmin = 253.8579
				xmax = 253.9279
				text = "IH1"
			intervals [307]:
				xmin = 253.9279
				xmax = 253.9979
				text = "F"
			intervals [308]:
				xmin = 253.9979
				xmax = 254.0279
				text = "R"
			intervals [309]:
				xmin = 254.0279
				xmax = 254.0579
				text = "AH0"
			intervals [310]:
				xmin = 254.0579
				xmax = 254.0879
				text = "N"
			intervals [311]:
				xmin = 254.0879
				xmax = 254.1179
				text = "T"
			intervals [312]:
				xmin = 254.1179
				xmax = 254.1479
				text = "W"
			intervals [313]:
				xmin = 254.1479
				xmax = 254.1779
				text = "IH1"
			intervals [314]:
				xmin = 254.1779
				xmax = 254.2079
				text = "N"
			intervals [315]:
				xmin = 254.2079
				xmax = 254.2679
				text = "Y"
			intervals [316]:
				xmin = 254.2679
				xmax = 254.3479
				text = "UW1"
			intervals [317]:
				xmin = 254.3479
				xmax = 254.3779
				text = "R"
			intervals [318]:
				xmin = 254.3779
				xmax = 254.5279
				text = "ER0"
			intervals [319]:
				xmin = 254.5279
				xmax = 254.5579
				text = "AW1"
			intervals [320]:
				xmin = 254.5579
				xmax = 254.5879
				text = "N"
			intervals [321]:
				xmin = 254.5879
				xmax = 254.6179
				text = "D"
			intervals [322]:
				xmin = 254.6179
				xmax = 254.6579
				text = "P"
			intervals [323]:
				xmin = 254.6579
				xmax = 254.7579
				text = "IY1"
			intervals [324]:
				xmin = 254.7579
				xmax = 254.8679
				text = "P"
			intervals [325]:
				xmin = 254.8679
				xmax = 254.9079
				text = "AH0"
			intervals [326]:
				xmin = 254.9079
				xmax = 254.9679
				text = "L"
			intervals [327]:
				xmin = 254.9679
				xmax = 255.1379
				text = "AO1"
			intervals [328]:
				xmin = 255.1379
				xmax = 255.4479
				text = "R"
			intervals [329]:
				xmin = 255.4479
				xmax = 255.4879
				text = "AY1"
			intervals [330]:
				xmin = 255.4879
				xmax = 255.5779
				text = "M"
			intervals [331]:
				xmin = 255.5779
				xmax = 255.6079
				text = "IY1"
			intervals [332]:
				xmin = 255.6079
				xmax = 255.6379
				text = "N"
			intervals [333]:
				xmin = 255.6379
				xmax = 255.6679
				text = "HH"
			intervals [334]:
				xmin = 255.6679
				xmax = 255.7979
				text = "AW1"
			intervals [335]:
				xmin = 255.7979
				xmax = 255.8279
				text = "D"
			intervals [336]:
				xmin = 255.8279
				xmax = 255.8679
				text = "IH0"
			intervals [337]:
				xmin = 255.8679
				xmax = 255.9179
				text = "Z"
			intervals [338]:
				xmin = 255.9179
				xmax = 255.9979
				text = "DH"
			intervals [339]:
				xmin = 255.9979
				xmax = 256.0479
				text = "AH0"
			intervals [340]:
				xmin = 256.0479
				xmax = 256.0879
				text = "T"
			intervals [341]:
				xmin = 256.0879
				xmax = 256.1179
				text = "CH"
			intervals [342]:
				xmin = 256.1179
				xmax = 256.3779
				text = "EY1"
			intervals [343]:
				xmin = 256.3779
				xmax = 256.4179
				text = "N"
			intervals [344]:
				xmin = 256.4179
				xmax = 256.4479
				text = "JH"
			intervals [345]:
				xmin = 256.4479
				xmax = 256.4979
				text = "sp"
			intervals [346]:
				xmin = 256.4979
				xmax = 348.0634
				text = ""
			intervals [347]:
				xmin = 348.0634
				xmax = 348.1134
				text = "D"
			intervals [348]:
				xmin = 348.1134
				xmax = 348.1734
				text = "OW1"
			intervals [349]:
				xmin = 348.1734
				xmax = 348.3034
				text = "N"
			intervals [350]:
				xmin = 348.3034
				xmax = 348.3334
				text = "T"
			intervals [351]:
				xmin = 348.3334
				xmax = 348.6434
				text = "sp"
			intervals [352]:
				xmin = 348.6434
				xmax = 348.7134
				text = "M"
			intervals [353]:
				xmin = 348.7134
				xmax = 348.8334
				text = "EY1"
			intervals [354]:
				xmin = 348.8334
				xmax = 348.9034
				text = "K"
			intervals [355]:
				xmin = 348.9034
				xmax = 348.9634
				text = "IH0"
			intervals [356]:
				xmin = 348.9634
				xmax = 349.0434
				text = "M"
			intervals [357]:
				xmin = 349.0434
				xmax = 349.1134
				text = "B"
			intervals [358]:
				xmin = 349.1134
				xmax = 349.2234
				text = "EH1"
			intervals [359]:
				xmin = 349.2234
				xmax = 349.2834
				text = "T"
			intervals [360]:
				xmin = 349.2834
				xmax = 349.3534
				text = "ER0"
			intervals [361]:
				xmin = 349.3534
				xmax = 349.3834
				text = "DH"
			intervals [362]:
				xmin = 349.3834
				xmax = 349.4134
				text = "AH0"
			intervals [363]:
				xmin = 349.4134
				xmax = 349.5234
				text = "N"
			intervals [364]:
				xmin = 349.5234
				xmax = 349.6734
				text = "Y"
			intervals [365]:
				xmin = 349.6734
				xmax = 349.7134
				text = "UW1"
			intervals [366]:
				xmin = 349.7134
				xmax = 361.6744
				text = ""
			intervals [367]:
				xmin = 361.6744
				xmax = 361.7544
				text = "sil"
			intervals [368]:
				xmin = 361.7544
				xmax = 361.7944
				text = "HH"
			intervals [369]:
				xmin = 361.7944
				xmax = 361.9144
				text = "EY1"
			intervals [370]:
				xmin = 361.9144
				xmax = 362.0744
				text = "AY1"
			intervals [371]:
				xmin = 362.0744
				xmax = 362.1044
				text = "AH2"
			intervals [372]:
				xmin = 362.1044
				xmax = 362.1344
				text = "N"
			intervals [373]:
				xmin = 362.1344
				xmax = 362.1644
				text = "D"
			intervals [374]:
				xmin = 362.1644
				xmax = 362.1944
				text = "ER0"
			intervals [375]:
				xmin = 362.1944
				xmax = 362.2344
				text = "S"
			intervals [376]:
				xmin = 362.2344
				xmax = 362.2644
				text = "T"
			intervals [377]:
				xmin = 362.2644
				xmax = 362.2944
				text = "AE1"
			intervals [378]:
				xmin = 362.2944
				xmax = 362.3244
				text = "N"
			intervals [379]:
				xmin = 362.3244
				xmax = 362.3544
				text = "D"
			intervals [380]:
				xmin = 362.3544
				xmax = 362.4044
				text = "AY1"
			intervals [381]:
				xmin = 362.4044
				xmax = 362.5244
				text = "F"
			intervals [382]:
				xmin = 362.5244
				xmax = 362.6244
				text = "IY1"
			intervals [383]:
				xmin = 362.6244
				xmax = 362.6844
				text = "L"
			intervals [384]:
				xmin = 362.6844
				xmax = 362.7944
				text = "Y"
			intervals [385]:
				xmin = 362.7944
				xmax = 362.8444
				text = "UW1"
			intervals [386]:
				xmin = 362.8444
				xmax = 362.8844
				text = "DH"
			intervals [387]:
				xmin = 362.8844
				xmax = 363.0444
				text = "EH1"
			intervals [388]:
				xmin = 363.0444
				xmax = 363.1144
				text = "R"
			intervals [389]:
				xmin = 363.1144
				xmax = 363.1644
				text = "AY1"
			intervals [390]:
				xmin = 363.1644
				xmax = 363.2944
				text = "F"
			intervals [391]:
				xmin = 363.2944
				xmax = 363.3444
				text = "IY1"
			intervals [392]:
				xmin = 363.3444
				xmax = 363.3944
				text = "L"
			intervals [393]:
				xmin = 363.3944
				xmax = 363.5444
				text = "Y"
			intervals [394]:
				xmin = 363.5444
				xmax = 363.5844
				text = "UW1"
			intervals [395]:
				xmin = 363.5844
				xmax = 363.6244
				text = "DH"
			intervals [396]:
				xmin = 363.6244
				xmax = 363.7444
				text = "EH1"
			intervals [397]:
				xmin = 363.7444
				xmax = 363.7944
				text = "R"
			intervals [398]:
				xmin = 363.7944
				xmax = 363.8844
				text = "sp"
			intervals [399]:
				xmin = 363.8844
				xmax = 365.9322
				text = ""
			intervals [400]:
				xmin = 365.9322
				xmax = 366.2322
				text = "AY1"
			intervals [401]:
				xmin = 366.2322
				xmax = 366.2622
				text = "AH2"
			intervals [402]:
				xmin = 366.2622
				xmax = 366.2922
				text = "N"
			intervals [403]:
				xmin = 366.2922
				xmax = 366.3222
				text = "D"
			intervals [404]:
				xmin = 366.3222
				xmax = 366.3622
				text = "ER0"
			intervals [405]:
				xmin = 366.3622
				xmax = 366.4422
				text = "S"
			intervals [406]:
				xmin = 366.4422
				xmax = 366.4922
				text = "T"
			intervals [407]:
				xmin = 366.4922
				xmax = 366.6622
				text = "AE1"
			intervals [408]:
				xmin = 366.6622
				xmax = 366.6922
				text = "N"
			intervals [409]:
				xmin = 366.6922
				xmax = 366.7222
				text = "D"
			intervals [410]:
				xmin = 366.7222
				xmax = 366.7922
				text = "Y"
			intervals [411]:
				xmin = 366.7922
				xmax = 366.8322
				text = "UW1"
			intervals [412]:
				xmin = 366.8322
				xmax = 366.8622
				text = "DH"
			intervals [413]:
				xmin = 366.8622
				xmax = 367.0722
				text = "EH1"
			intervals [414]:
				xmin = 367.0722
				xmax = 367.1222
				text = "R"
			intervals [415]:
				xmin = 367.1222
				xmax = 367.1722
				text = "B"
			intervals [416]:
				xmin = 367.1722
				xmax = 367.2122
				text = "R"
			intervals [417]:
				xmin = 367.2122
				xmax = 367.3122
				text = "AH1"
			intervals [418]:
				xmin = 367.3122
				xmax = 367.3422
				text = "DH"
			intervals [419]:
				xmin = 367.3422
				xmax = 367.4022
				text = "ER0"
			intervals [420]:
				xmin = 367.4022
				xmax = 367.4422
				text = "Y"
			intervals [421]:
				xmin = 367.4422
				xmax = 367.4922
				text = "UW1"
			intervals [422]:
				xmin = 367.4922
				xmax = 367.5922
				text = "T"
			intervals [423]:
				xmin = 367.5922
				xmax = 367.6822
				text = "AO1"
			intervals [424]:
				xmin = 367.6822
				xmax = 367.7222
				text = "K"
			intervals [425]:
				xmin = 367.7222
				xmax = 367.7522
				text = "IH0"
			intervals [426]:
				xmin = 367.7522
				xmax = 367.7822
				text = "NG"
			intervals [427]:
				xmin = 367.7822
				xmax = 367.8122
				text = "AH0"
			intervals [428]:
				xmin = 367.8122
				xmax = 367.8522
				text = "B"
			intervals [429]:
				xmin = 367.8522
				xmax = 368.0922
				text = "AW1"
			intervals [430]:
				xmin = 368.0922
				xmax = 368.2122
				text = "T"
			intervals [431]:
				xmin = 368.2122
				xmax = 368.2522
				text = "HH"
			intervals [432]:
				xmin = 368.2522
				xmax = 368.4522
				text = "EY1"
			intervals [433]:
				xmin = 368.4522
				xmax = 368.6022
				text = "AY1"
			intervals [434]:
				xmin = 368.6022
				xmax = 368.6822
				text = "N"
			intervals [435]:
				xmin = 368.6822
				xmax = 368.7722
				text = "OW1"
			intervals [436]:
				xmin = 368.7722
				xmax = 368.9822
				text = "AY1"
			intervals [437]:
				xmin = 368.9822
				xmax = 369.0422
				text = "M"
			intervals [438]:
				xmin = 369.0422
				xmax = 369.6322
				text = "spn"
			intervals [439]:
				xmin = 369.6322
				xmax = 369.7822
				text = "AY1"
			intervals [440]:
				xmin = 369.7822
				xmax = 369.8722
				text = "N"
			intervals [441]:
				xmin = 369.8722
				xmax = 369.9622
				text = "OW1"
			intervals [442]:
				xmin = 369.9622
				xmax = 369.9922
				text = "W"
			intervals [443]:
				xmin = 369.9922
				xmax = 370.0222
				text = "AH1"
			intervals [444]:
				xmin = 370.0222
				xmax = 370.1022
				text = "T"
			intervals [445]:
				xmin = 370.1022
				xmax = 370.1722
				text = "Y"
			intervals [446]:
				xmin = 370.1722
				xmax = 370.2022
				text = "UW1"
			intervals [447]:
				xmin = 370.2022
				xmax = 370.3422
				text = "S"
			intervals [448]:
				xmin = 370.3422
				xmax = 370.3822
				text = "EY1"
			intervals [449]:
				xmin = 370.3822
				xmax = 370.4122
				text = "IH0"
			intervals [450]:
				xmin = 370.4122
				xmax = 370.6622
				text = "N"
			intervals [451]:
				xmin = 370.6622
				xmax = 372.2545
				text = ""
			intervals [452]:
				xmin = 372.2545
				xmax = 372.3845
				text = "sil"
			intervals [453]:
				xmin = 372.3845
				xmax = 372.4245
				text = "L"
			intervals [454]:
				xmin = 372.4245
				xmax = 372.4845
				text = "AY1"
			intervals [455]:
				xmin = 372.4845
				xmax = 372.5245
				text = "K"
			intervals [456]:
				xmin = 372.5245
				xmax = 372.5545
				text = "D"
			intervals [457]:
				xmin = 372.5545
				xmax = 372.6145
				text = "UW1"
			intervals [458]:
				xmin = 372.6145
				xmax = 372.7345
				text = "Y"
			intervals [459]:
				xmin = 372.7345
				xmax = 372.8145
				text = "UW1"
			intervals [460]:
				xmin = 372.8145
				xmax = 372.9145
				text = "L"
			intervals [461]:
				xmin = 372.9145
				xmax = 372.9845
				text = "AY1"
			intervals [462]:
				xmin = 372.9845
				xmax = 373.0245
				text = "K"
			intervals [463]:
				xmin = 373.0245
				xmax = 373.0545
				text = "HH"
			intervals [464]:
				xmin = 373.0545
				xmax = 373.0845
				text = "W"
			intervals [465]:
				xmin = 373.0845
				xmax = 373.1345
				text = "IH1"
			intervals [466]:
				xmin = 373.1345
				xmax = 373.2145
				text = "N"
			intervals [467]:
				xmin = 373.2145
				xmax = 373.3245
				text = "D"
			intervals [468]:
				xmin = 373.3245
				xmax = 373.3745
				text = "UW1"
			intervals [469]:
				xmin = 373.3745
				xmax = 373.4945
				text = "Y"
			intervals [470]:
				xmin = 373.4945
				xmax = 373.5545
				text = "UW1"
			intervals [471]:
				xmin = 373.5545
				xmax = 373.6545
				text = "T"
			intervals [472]:
				xmin = 373.6545
				xmax = 373.7645
				text = "AO1"
			intervals [473]:
				xmin = 373.7645
				xmax = 373.8345
				text = "K"
			intervals [474]:
				xmin = 373.8345
				xmax = 373.8645
				text = "T"
			intervals [475]:
				xmin = 373.8645
				xmax = 373.9145
				text = "AH0"
			intervals [476]:
				xmin = 373.9145
				xmax = 373.9645
				text = "P"
			intervals [477]:
				xmin = 373.9645
				xmax = 374.0545
				text = "IY1"
			intervals [478]:
				xmin = 374.0545
				xmax = 374.1545
				text = "P"
			intervals [479]:
				xmin = 374.1545
				xmax = 374.1945
				text = "AH0"
			intervals [480]:
				xmin = 374.1945
				xmax = 374.2345
				text = "L"
			intervals [481]:
				xmin = 374.2345
				xmax = 374.2845
				text = "L"
			intervals [482]:
				xmin = 374.2845
				xmax = 374.3445
				text = "AY1"
			intervals [483]:
				xmin = 374.3445
				xmax = 374.4045
				text = "K"
			intervals [484]:
				xmin = 374.4045
				xmax = 374.4745
				text = "AH0"
			intervals [485]:
				xmin = 374.4745
				xmax = 374.5245
				text = "B"
			intervals [486]:
				xmin = 374.5245
				xmax = 374.6645
				text = "AW1"
			intervals [487]:
				xmin = 374.6645
				xmax = 374.6945
				text = "T"
			intervals [488]:
				xmin = 374.6945
				xmax = 374.7345
				text = "L"
			intervals [489]:
				xmin = 374.7345
				xmax = 374.8045
				text = "AY1"
			intervals [490]:
				xmin = 374.8045
				xmax = 374.8445
				text = "K"
			intervals [491]:
				xmin = 374.8445
				xmax = 374.8745
				text = "D"
			intervals [492]:
				xmin = 374.8745
				xmax = 374.9045
				text = "UW1"
			intervals [493]:
				xmin = 374.9045
				xmax = 374.9945
				text = "Y"
			intervals [494]:
				xmin = 374.9945
				xmax = 375.0345
				text = "UW1"
			intervals [495]:
				xmin = 375.0345
				xmax = 375.1045
				text = "T"
			intervals [496]:
				xmin = 375.1045
				xmax = 375.1545
				text = "R"
			intervals [497]:
				xmin = 375.1545
				xmax = 375.2245
				text = "AY1"
			intervals [498]:
				xmin = 375.2245
				xmax = 375.2645
				text = "T"
			intervals [499]:
				xmin = 375.2645
				xmax = 375.8045
				text = "AH0"
			intervals [500]:
				xmin = 375.8045
				xmax = 375.8545
				text = "AH1"
			intervals [501]:
				xmin = 375.8545
				xmax = 376.0945
				text = "AH1"
			intervals [502]:
				xmin = 376.0945
				xmax = 376.1945
				text = "M"
			intervals [503]:
				xmin = 376.1945
				xmax = 376.2445
				text = "L"
			intervals [504]:
				xmin = 376.2445
				xmax = 376.3845
				text = "AY1"
			intervals [505]:
				xmin = 376.3845
				xmax = 376.4445
				text = "K"
			intervals [506]:
				xmin = 376.4445
				xmax = 376.843
				text = "sp"
			intervals [507]:
				xmin = 376.843
				xmax = 376.893
				text = "L"
			intervals [508]:
				xmin = 376.893
				xmax = 376.953
				text = "AY1"
			intervals [509]:
				xmin = 376.953
				xmax = 377.003
				text = "K"
			intervals [510]:
				xmin = 377.003
				xmax = 377.033
				text = "D"
			intervals [511]:
				xmin = 377.033
				xmax = 377.073
				text = "sp"
			intervals [512]:
				xmin = 377.073
				xmax = 377.243
				text = "HH"
			intervals [513]:
				xmin = 377.243
				xmax = 377.273
				text = "W"
			intervals [514]:
				xmin = 377.273
				xmax = 377.303
				text = "AH1"
			intervals [515]:
				xmin = 377.303
				xmax = 377.333
				text = "T"
			intervals [516]:
				xmin = 377.333
				xmax = 377.363
				text = "D"
			intervals [517]:
				xmin = 377.363
				xmax = 377.393
				text = "UW1"
			intervals [518]:
				xmin = 377.393
				xmax = 377.473
				text = "Y"
			intervals [519]:
				xmin = 377.473
				xmax = 377.523
				text = "UW1"
			intervals [520]:
				xmin = 377.523
				xmax = 377.583
				text = "D"
			intervals [521]:
				xmin = 377.583
				xmax = 377.693
				text = "UW1"
			intervals [522]:
				xmin = 377.693
				xmax = 377.763
				text = "L"
			intervals [523]:
				xmin = 377.763
				xmax = 377.833
				text = "AY1"
			intervals [524]:
				xmin = 377.833
				xmax = 377.873
				text = "K"
			intervals [525]:
				xmin = 377.873
				xmax = 377.903
				text = "D"
			intervals [526]:
				xmin = 377.903
				xmax = 377.933
				text = "UW1"
			intervals [527]:
				xmin = 377.933
				xmax = 378.003
				text = "Y"
			intervals [528]:
				xmin = 378.003
				xmax = 378.043
				text = "UW1"
			intervals [529]:
				xmin = 378.043
				xmax = 378.113
				text = "L"
			intervals [530]:
				xmin = 378.113
				xmax = 378.163
				text = "UH1"
			intervals [531]:
				xmin = 378.163
				xmax = 378.233
				text = "K"
			intervals [532]:
				xmin = 378.233
				xmax = 378.283
				text = "S"
			intervals [533]:
				xmin = 378.283
				xmax = 378.343
				text = "T"
			intervals [534]:
				xmin = 378.343
				xmax = 378.413
				text = "AH1"
			intervals [535]:
				xmin = 378.413
				xmax = 378.523
				text = "F"
			intervals [536]:
				xmin = 378.523
				xmax = 378.813
				text = "AH1"
			intervals [537]:
				xmin = 378.813
				xmax = 378.843
				text = "P"
			intervals [538]:
				xmin = 378.843
				xmax = 378.893
				text = "sp"
			intervals [539]:
				xmin = 378.893
				xmax = 378.933
				text = "D"
			intervals [540]:
				xmin = 378.933
				xmax = 378.963
				text = "UW1"
			intervals [541]:
				xmin = 378.963
				xmax = 379.383
				text = "Y"
			intervals [542]:
				xmin = 379.383
				xmax = 379.583
				text = "UW1"
			intervals [543]:
				xmin = 379.583
				xmax = 379.613
				text = "sp"
			intervals [544]:
				xmin = 379.613
				xmax = 379.683
				text = "L"
			intervals [545]:
				xmin = 379.683
				xmax = 379.763
				text = "AY1"
			intervals [546]:
				xmin = 379.763
				xmax = 379.843
				text = "K"
			intervals [547]:
				xmin = 379.843
				xmax = 460.0911
				text = ""
			intervals [548]:
				xmin = 460.0911
				xmax = 460.1211
				text = "sil"
			intervals [549]:
				xmin = 460.1211
				xmax = 460.4811
				text = "spn"
			intervals [550]:
				xmin = 460.4811
				xmax = 460.8289
				text = ""
			intervals [551]:
				xmin = 460.8289
				xmax = 461.7589
				text = "spn"
			intervals [552]:
				xmin = 461.7589
				xmax = 470.5069
				text = ""
			intervals [553]:
				xmin = 470.5069
				xmax = 471.6669
				text = "spn"
			intervals [554]:
				xmin = 471.6669
				xmax = 471.6969
				text = "sp"
			intervals [555]:
				xmin = 471.6969
				xmax = 471.8469
				text = "R"
			intervals [556]:
				xmin = 471.8469
				xmax = 471.9169
				text = "AY1"
			intervals [557]:
				xmin = 471.9169
				xmax = 472.2469
				text = "T"
			intervals [558]:
				xmin = 472.2469
				xmax = 508.4328
				text = ""
			intervals [559]:
				xmin = 508.4328
				xmax = 508.5228
				text = "Y"
			intervals [560]:
				xmin = 508.5228
				xmax = 508.5828
				text = "UW1"
			intervals [561]:
				xmin = 508.5828
				xmax = 508.6628
				text = "S"
			intervals [562]:
				xmin = 508.6628
				xmax = 508.7128
				text = "EH1"
			intervals [563]:
				xmin = 508.7128
				xmax = 508.7528
				text = "D"
			intervals [564]:
				xmin = 508.7528
				xmax = 508.7828
				text = "AH0"
			intervals [565]:
				xmin = 508.7828
				xmax = 508.8428
				text = "N"
			intervals [566]:
				xmin = 508.8428
				xmax = 508.9728
				text = "S"
			intervals [567]:
				xmin = 508.9728
				xmax = 509.0828
				text = "IY1"
			intervals [568]:
				xmin = 509.0828
				xmax = 509.1428
				text = "IH0"
			intervals [569]:
				xmin = 509.1428
				xmax = 509.1828
				text = "N"
			intervals [570]:
				xmin = 509.1828
				xmax = 509.2328
				text = "TH"
			intervals [571]:
				xmin = 509.2328
				xmax = 509.2728
				text = "IH1"
			intervals [572]:
				xmin = 509.2728
				xmax = 509.5128
				text = "NG"
			intervals [573]:
				xmin = 509.5128
				xmax = 509.5928
				text = "Z"
			intervals [574]:
				xmin = 509.5928
				xmax = 509.6228
				text = "sp"
			intervals [575]:
				xmin = 509.6228
				xmax = 509.7063
				text = ""
			intervals [576]:
				xmin = 509.7063
				xmax = 509.7363
				text = "D"
			intervals [577]:
				xmin = 509.7363
				xmax = 509.7663
				text = "AH1"
			intervals [578]:
				xmin = 509.7663
				xmax = 509.7963
				text = "B"
			intervals [579]:
				xmin = 509.7963
				xmax = 509.8263
				text = "AH0"
			intervals [580]:
				xmin = 509.8263
				xmax = 509.8563
				text = "L"
			intervals [581]:
				xmin = 509.8563
				xmax = 509.8863
				text = "Y"
			intervals [582]:
				xmin = 509.8863
				xmax = 509.9863
				text = "UW0"
			intervals [583]:
				xmin = 509.9863
				xmax = 510.0163
				text = "W"
			intervals [584]:
				xmin = 510.0163
				xmax = 510.0463
				text = "AH1"
			intervals [585]:
				xmin = 510.0463
				xmax = 510.0763
				text = "T"
			intervals [586]:
				xmin = 510.0763
				xmax = 510.1063
				text = "D"
			intervals [587]:
				xmin = 510.1063
				xmax = 510.1363
				text = "UW1"
			intervals [588]:
				xmin = 510.1363
				xmax = 510.1763
				text = "Y"
			intervals [589]:
				xmin = 510.1763
				xmax = 510.2463
				text = "UW1"
			intervals [590]:
				xmin = 510.2463
				xmax = 510.2863
				text = "M"
			intervals [591]:
				xmin = 510.2863
				xmax = 510.4763
				text = "IY1"
			intervals [592]:
				xmin = 510.4763
				xmax = 510.5063
				text = "N"
			intervals [593]:
				xmin = 510.5063
				xmax = 525.7783
				text = "sp"
			intervals [594]:
				xmin = 525.7783
				xmax = 525.8283
				text = "K"
			intervals [595]:
				xmin = 525.8283
				xmax = 525.8583
				text = "AE1"
			intervals [596]:
				xmin = 525.8583
				xmax = 525.9083
				text = "N"
			intervals [597]:
				xmin = 525.9083
				xmax = 525.9383
				text = "Y"
			intervals [598]:
				xmin = 525.9383
				xmax = 525.9683
				text = "UW1"
			intervals [599]:
				xmin = 525.9683
				xmax = 525.9983
				text = "G"
			intervals [600]:
				xmin = 525.9983
				xmax = 526.0383
				text = "IH1"
			intervals [601]:
				xmin = 526.0383
				xmax = 526.0683
				text = "V"
			intervals [602]:
				xmin = 526.0683
				xmax = 526.0983
				text = "M"
			intervals [603]:
				xmin = 526.0983
				xmax = 526.1283
				text = "IY1"
			intervals [604]:
				xmin = 526.1283
				xmax = 526.1583
				text = "AH0"
			intervals [605]:
				xmin = 526.1583
				xmax = 526.1883
				text = "N"
			intervals [606]:
				xmin = 526.1883
				xmax = 526.2383
				text = "IH0"
			intervals [607]:
				xmin = 526.2383
				xmax = 526.2783
				text = "G"
			intervals [608]:
				xmin = 526.2783
				xmax = 526.3583
				text = "Z"
			intervals [609]:
				xmin = 526.3583
				xmax = 526.4483
				text = "AE1"
			intervals [610]:
				xmin = 526.4483
				xmax = 526.4783
				text = "M"
			intervals [611]:
				xmin = 526.4783
				xmax = 526.5083
				text = "P"
			intervals [612]:
				xmin = 526.5083
				xmax = 526.5383
				text = "AH0"
			intervals [613]:
				xmin = 526.5383
				xmax = 526.5683
				text = "L"
			intervals [614]:
				xmin = 526.5683
				xmax = 526.5983
				text = "AH0"
			intervals [615]:
				xmin = 526.5983
				xmax = 526.6283
				text = "V"
			intervals [616]:
				xmin = 526.6283
				xmax = 526.6583
				text = "W"
			intervals [617]:
				xmin = 526.6583
				xmax = 526.6883
				text = "AH1"
			intervals [618]:
				xmin = 526.6883
				xmax = 526.7383
				text = "T"
			intervals [619]:
				xmin = 526.7383
				xmax = 526.7983
				text = "Y"
			intervals [620]:
				xmin = 526.7983
				xmax = 526.8283
				text = "UW1"
			intervals [621]:
				xmin = 526.8283
				xmax = 526.8683
				text = "JH"
			intervals [622]:
				xmin = 526.8683
				xmax = 526.9383
				text = "IH0"
			intervals [623]:
				xmin = 526.9383
				xmax = 526.9883
				text = "S"
			intervals [624]:
				xmin = 526.9883
				xmax = 527.0383
				text = "S"
			intervals [625]:
				xmin = 527.0383
				xmax = 527.2183
				text = "EH1"
			intervals [626]:
				xmin = 527.2183
				xmax = 527.2583
				text = "D"
			intervals [627]:
				xmin = 527.2583
				xmax = 527.3183
				text = "K"
			intervals [628]:
				xmin = 527.3183
				xmax = 527.3483
				text = "AE1"
			intervals [629]:
				xmin = 527.3483
				xmax = 527.3783
				text = "N"
			intervals [630]:
				xmin = 527.3783
				xmax = 527.4083
				text = "Y"
			intervals [631]:
				xmin = 527.4083
				xmax = 527.4483
				text = "UW1"
			intervals [632]:
				xmin = 527.4483
				xmax = 527.4783
				text = "R"
			intervals [633]:
				xmin = 527.4783
				xmax = 527.5083
				text = "IY0"
			intervals [634]:
				xmin = 527.5083
				xmax = 527.5683
				text = "P"
			intervals [635]:
				xmin = 527.5683
				xmax = 527.6383
				text = "IY1"
			intervals [636]:
				xmin = 527.6383
				xmax = 527.6683
				text = "T"
			intervals [637]:
				xmin = 527.6683
				xmax = 527.7683
				text = "IH1"
			intervals [638]:
				xmin = 527.7683
				xmax = 527.7983
				text = "T"
			intervals [639]:
				xmin = 527.7983
				xmax = 527.8283
				text = "sp"
			intervals [640]:
				xmin = 527.8283
				xmax = 554.3127
				text = ""
			intervals [641]:
				xmin = 554.3127
				xmax = 554.4927
				text = "OW1"
			intervals [642]:
				xmin = 554.4927
				xmax = 554.5627
				text = "K"
			intervals [643]:
				xmin = 554.5627
				xmax = 554.6027
				text = "AH0"
			intervals [644]:
				xmin = 554.6027
				xmax = 554.6727
				text = "N"
			intervals [645]:
				xmin = 554.6727
				xmax = 554.7227
				text = "Y"
			intervals [646]:
				xmin = 554.7227
				xmax = 554.7727
				text = "UW1"
			intervals [647]:
				xmin = 554.7727
				xmax = 554.8427
				text = "G"
			intervals [648]:
				xmin = 554.8427
				xmax = 554.9327
				text = "IH1"
			intervals [649]:
				xmin = 554.9327
				xmax = 554.9627
				text = "V"
			intervals [650]:
				xmin = 554.9627
				xmax = 555.0527
				text = "K"
			intervals [651]:
				xmin = 555.0527
				xmax = 555.0827
				text = "AE1"
			intervals [652]:
				xmin = 555.0827
				xmax = 555.2227
				text = "N"
			intervals [653]:
				xmin = 555.2227
				xmax = 555.2627
				text = "Y"
			intervals [654]:
				xmin = 555.2627
				xmax = 555.3027
				text = "UW1"
			intervals [655]:
				xmin = 555.3027
				xmax = 555.3527
				text = "L"
			intervals [656]:
				xmin = 555.3527
				xmax = 555.4227
				text = "AY1"
			intervals [657]:
				xmin = 555.4227
				xmax = 555.4727
				text = "K"
			intervals [658]:
				xmin = 555.4727
				xmax = 555.5427
				text = "HH"
			intervals [659]:
				xmin = 555.5427
				xmax = 555.5827
				text = "EH1"
			intervals [660]:
				xmin = 555.5827
				xmax = 555.6327
				text = "L"
			intervals [661]:
				xmin = 555.6327
				xmax = 555.7327
				text = "P"
			intervals [662]:
				xmin = 555.7327
				xmax = 555.8127
				text = "S"
			intervals [663]:
				xmin = 555.8127
				xmax = 555.8527
				text = "AH1"
			intervals [664]:
				xmin = 555.8527
				xmax = 555.9327
				text = "M"
			intervals [665]:
				xmin = 555.9327
				xmax = 555.9627
				text = "W"
			intervals [666]:
				xmin = 555.9627
				xmax = 556.0127
				text = "AH2"
			intervals [667]:
				xmin = 556.0127
				xmax = 556.0527
				text = "N"
			intervals [668]:
				xmin = 556.0527
				xmax = 556.1127
				text = "L"
			intervals [669]:
				xmin = 556.1127
				xmax = 556.1727
				text = "AY1"
			intervals [670]:
				xmin = 556.1727
				xmax = 556.2227
				text = "K"
			intervals [671]:
				xmin = 556.2227
				xmax = 556.3027
				text = "N"
			intervals [672]:
				xmin = 556.3027
				xmax = 556.5827
				text = "AW1"
			intervals [673]:
				xmin = 556.5827
				xmax = 556.6527
				text = "L"
			intervals [674]:
				xmin = 556.6527
				xmax = 556.7327
				text = "AY1"
			intervals [675]:
				xmin = 556.7327
				xmax = 556.7827
				text = "K"
			intervals [676]:
				xmin = 556.7827
				xmax = 556.8427
				text = "K"
			intervals [677]:
				xmin = 556.8427
				xmax = 556.8727
				text = "AE1"
			intervals [678]:
				xmin = 556.8727
				xmax = 556.9227
				text = "N"
			intervals [679]:
				xmin = 556.9227
				xmax = 556.9727
				text = "Y"
			intervals [680]:
				xmin = 556.9727
				xmax = 557.0027
				text = "UW1"
			intervals [681]:
				xmin = 557.0027
				xmax = 557.0427
				text = "G"
			intervals [682]:
				xmin = 557.0427
				xmax = 557.0927
				text = "IH1"
			intervals [683]:
				xmin = 557.0927
				xmax = 557.1327
				text = "V"
			intervals [684]:
				xmin = 557.1327
				xmax = 557.2127
				text = "S"
			intervals [685]:
				xmin = 557.2127
				xmax = 557.2427
				text = "AH1"
			intervals [686]:
				xmin = 557.2427
				xmax = 557.3027
				text = "M"
			intervals [687]:
				xmin = 557.3027
				xmax = 557.3427
				text = "IH0"
			intervals [688]:
				xmin = 557.3427
				xmax = 557.3727
				text = "G"
			intervals [689]:
				xmin = 557.3727
				xmax = 557.4527
				text = "Z"
			intervals [690]:
				xmin = 557.4527
				xmax = 557.5727
				text = "AE1"
			intervals [691]:
				xmin = 557.5727
				xmax = 557.6027
				text = "M"
			intervals [692]:
				xmin = 557.6027
				xmax = 557.6427
				text = "P"
			intervals [693]:
				xmin = 557.6427
				xmax = 557.6727
				text = "AH0"
			intervals [694]:
				xmin = 557.6727
				xmax = 557.7227
				text = "L"
			intervals [695]:
				xmin = 557.7227
				xmax = 557.8027
				text = "Z"
			intervals [696]:
				xmin = 557.8027
				xmax = 557.8627
				text = "P"
			intervals [697]:
				xmin = 557.8627
				xmax = 557.9327
				text = "L"
			intervals [698]:
				xmin = 557.9327
				xmax = 558.1627
				text = "IY1"
			intervals [699]:
				xmin = 558.1627
				xmax = 558.2327
				text = "Z"
			intervals [700]:
				xmin = 558.2327
				xmax = 558.2927
				text = "K"
			intervals [701]:
				xmin = 558.2927
				xmax = 558.3327
				text = "AA1"
			intervals [702]:
				xmin = 558.3327
				xmax = 558.4127
				text = "Z"
			intervals [703]:
				xmin = 558.4127
				xmax = 558.4527
				text = "Y"
			intervals [704]:
				xmin = 558.4527
				xmax = 558.5327
				text = "UW1"
			intervals [705]:
				xmin = 558.5327
				xmax = 558.5727
				text = "D"
			intervals [706]:
				xmin = 558.5727
				xmax = 558.6227
				text = "sp"
			intervals [707]:
				xmin = 558.6227
				xmax = 558.7127
				text = "Y"
			intervals [708]:
				xmin = 558.7127
				xmax = 558.7727
				text = "UW1"
			intervals [709]:
				xmin = 558.7727
				xmax = 558.8327
				text = "B"
			intervals [710]:
				xmin = 558.8327
				xmax = 558.9227
				text = "IY1"
			intervals [711]:
				xmin = 558.9227
				xmax = 558.9627
				text = "HH"
			intervals [712]:
				xmin = 558.9627
				xmax = 559.0127
				text = "EH1"
			intervals [713]:
				xmin = 559.0127
				xmax = 559.0527
				text = "L"
			intervals [714]:
				xmin = 559.0527
				xmax = 559.1027
				text = "P"
			intervals [715]:
				xmin = 559.1027
				xmax = 559.1427
				text = "IH0"
			intervals [716]:
				xmin = 559.1427
				xmax = 559.1727
				text = "N"
			intervals [717]:
				xmin = 559.1727
				xmax = 559.2427
				text = "M"
			intervals [718]:
				xmin = 559.2427
				xmax = 559.3727
				text = "IY1"
			intervals [719]:
				xmin = 559.3727
				xmax = 559.4927
				text = "AO1"
			intervals [720]:
				xmin = 559.4927
				xmax = 559.5627
				text = "L"
			intervals [721]:
				xmin = 559.5627
				xmax = 559.6627
				text = "S"
			intervals [722]:
				xmin = 559.6627
				xmax = 559.8027
				text = "OW0"
			intervals [723]:
				xmin = 559.8027
				xmax = 559.8627
				text = "L"
			intervals [724]:
				xmin = 559.8627
				xmax = 559.9127
				text = "AY1"
			intervals [725]:
				xmin = 559.9127
				xmax = 559.9527
				text = "K"
			intervals [726]:
				xmin = 559.9527
				xmax = 560.0027
				text = "K"
			intervals [727]:
				xmin = 560.0027
				xmax = 560.0327
				text = "AH0"
			intervals [728]:
				xmin = 560.0327
				xmax = 560.1027
				text = "N"
			intervals [729]:
				xmin = 560.1027
				xmax = 560.2027
				text = "Y"
			intervals [730]:
				xmin = 560.2027
				xmax = 560.2527
				text = "UW1"
			intervals [731]:
				xmin = 560.2527
				xmax = 560.2927
				text = "G"
			intervals [732]:
				xmin = 560.2927
				xmax = 560.3227
				text = "IH1"
			intervals [733]:
				xmin = 560.3227
				xmax = 560.3527
				text = "V"
			intervals [734]:
				xmin = 560.3527
				xmax = 560.3827
				text = "M"
			intervals [735]:
				xmin = 560.3827
				xmax = 560.4227
				text = "IY1"
			intervals [736]:
				xmin = 560.4227
				xmax = 560.5327
				text = "S"
			intervals [737]:
				xmin = 560.5327
				xmax = 560.5827
				text = "AH1"
			intervals [738]:
				xmin = 560.5827
				xmax = 560.6727
				text = "M"
			intervals [739]:
				xmin = 560.6727
				xmax = 560.7127
				text = "IH0"
			intervals [740]:
				xmin = 560.7127
				xmax = 560.7627
				text = "G"
			intervals [741]:
				xmin = 560.7627
				xmax = 560.8427
				text = "Z"
			intervals [742]:
				xmin = 560.8427
				xmax = 560.9627
				text = "AE1"
			intervals [743]:
				xmin = 560.9627
				xmax = 561.0027
				text = "M"
			intervals [744]:
				xmin = 561.0027
				xmax = 561.0327
				text = "P"
			intervals [745]:
				xmin = 561.0327
				xmax = 561.0727
				text = "AH0"
			intervals [746]:
				xmin = 561.0727
				xmax = 561.1227
				text = "L"
			intervals [747]:
				xmin = 561.1227
				xmax = 561.1827
				text = "Z"
			intervals [748]:
				xmin = 561.1827
				xmax = 561.2227
				text = "S"
			intervals [749]:
				xmin = 561.2227
				xmax = 561.2527
				text = "AH1"
			intervals [750]:
				xmin = 561.2527
				xmax = 561.3227
				text = "M"
			intervals [751]:
				xmin = 561.3227
				xmax = 561.3927
				text = "F"
			intervals [752]:
				xmin = 561.3927
				xmax = 561.5727
				text = "UW1"
			intervals [753]:
				xmin = 561.5727
				xmax = 561.6127
				text = "D"
			intervals [754]:
				xmin = 561.6127
				xmax = 561.6527
				text = "Z"
			intervals [755]:
				xmin = 561.6527
				xmax = 561.6927
				text = "DH"
			intervals [756]:
				xmin = 561.6927
				xmax = 561.8127
				text = "AE1"
			intervals [757]:
				xmin = 561.8127
				xmax = 561.8527
				text = "T"
			intervals [758]:
				xmin = 561.8527
				xmax = 561.8827
				text = "sp"
			intervals [759]:
				xmin = 561.8827
				xmax = 562.4328
				text = ""
			intervals [760]:
				xmin = 562.4328
				xmax = 562.5228
				text = "DH"
			intervals [761]:
				xmin = 562.5228
				xmax = 562.6028
				text = "AE1"
			intervals [762]:
				xmin = 562.6028
				xmax = 562.6528
				text = "T"
			intervals [763]:
				xmin = 562.6528
				xmax = 562.7328
				text = "sp"
			intervals [764]:
				xmin = 562.7328
				xmax = 562.9528
				text = "AA1"
			intervals [765]:
				xmin = 562.9528
				xmax = 563.0028
				text = "R"
			intervals [766]:
				xmin = 563.0028
				xmax = 563.1228
				text = "P"
			intervals [767]:
				xmin = 563.1228
				xmax = 563.2228
				text = "ER0"
			intervals [768]:
				xmin = 563.2228
				xmax = 563.3328
				text = "S"
			intervals [769]:
				xmin = 563.3328
				xmax = 563.5128
				text = "IY1"
			intervals [770]:
				xmin = 563.5128
				xmax = 563.5828
				text = "V"
			intervals [771]:
				xmin = 563.5828
				xmax = 563.6228
				text = "D"
			intervals [772]:
				xmin = 563.6228
				xmax = 563.6728
				text = "T"
			intervals [773]:
				xmin = 563.6728
				xmax = 563.7128
				text = "IH0"
			intervals [774]:
				xmin = 563.7128
				xmax = 563.7828
				text = "B"
			intervals [775]:
				xmin = 563.7828
				xmax = 563.8928
				text = "IY1"
			intervals [776]:
				xmin = 563.8928
				xmax = 563.9828
				text = "G"
			intervals [777]:
				xmin = 563.9828
				xmax = 564.1928
				text = "IH0"
			intervals [778]:
				xmin = 564.1928
				xmax = 564.2628
				text = "D"
			intervals [779]:
				xmin = 564.2628
				xmax = 564.3028
				text = "B"
			intervals [780]:
				xmin = 564.3028
				xmax = 564.3328
				text = "AH1"
			intervals [781]:
				xmin = 564.3328
				xmax = 564.3628
				text = "T"
			intervals [782]:
				xmin = 564.3628
				xmax = 564.4628
				text = "R"
			intervals [783]:
				xmin = 564.4628
				xmax = 564.5028
				text = "IH1"
			intervals [784]:
				xmin = 564.5028
				xmax = 564.5928
				text = "L"
			intervals [785]:
				xmin = 564.5928
				xmax = 564.6428
				text = "IY0"
			intervals [786]:
				xmin = 564.6428
				xmax = 564.7028
				text = "N"
			intervals [787]:
				xmin = 564.7028
				xmax = 564.8928
				text = "AA1"
			intervals [788]:
				xmin = 564.8928
				xmax = 564.9428
				text = "T"
			intervals [789]:
				xmin = 564.9428
				xmax = 564.9728
				text = "sp"
			intervals [790]:
				xmin = 564.9728
				xmax = 668.8408
				text = ""
			intervals [791]:
				xmin = 668.8408
				xmax = 668.9108
				text = "W"
			intervals [792]:
				xmin = 668.9108
				xmax = 668.9408
				text = "EH1"
			intervals [793]:
				xmin = 668.9408
				xmax = 668.9708
				text = "N"
			intervals [794]:
				xmin = 668.9708
				xmax = 669.0208
				text = "Y"
			intervals [795]:
				xmin = 669.0208
				xmax = 669.0508
				text = "UW1"
			intervals [796]:
				xmin = 669.0508
				xmax = 669.1108
				text = "V"
			intervals [797]:
				xmin = 669.1108
				xmax = 669.2108
				text = "HH"
			intervals [798]:
				xmin = 669.2108
				xmax = 669.3008
				text = "AE1"
			intervals [799]:
				xmin = 669.3008
				xmax = 669.3408
				text = "D"
			intervals [800]:
				xmin = 669.3408
				xmax = 669.4308
				text = "T"
			intervals [801]:
				xmin = 669.4308
				xmax = 669.4708
				text = "R"
			intervals [802]:
				xmin = 669.4708
				xmax = 669.5208
				text = "AH1"
			intervals [803]:
				xmin = 669.5208
				xmax = 669.5808
				text = "B"
			intervals [804]:
				xmin = 669.5808
				xmax = 669.6208
				text = "AH0"
			intervals [805]:
				xmin = 669.6208
				xmax = 669.9008
				text = "L"
			intervals [806]:
				xmin = 669.9008
				xmax = 669.9508
				text = "Y"
			intervals [807]:
				xmin = 669.9508
				xmax = 670.0008
				text = "UW1"
			intervals [808]:
				xmin = 670.0008
				xmax = 670.1108
				text = "S"
			intervals [809]:
				xmin = 670.1108
				xmax = 670.2008
				text = "EH1"
			intervals [810]:
				xmin = 670.2008
				xmax = 670.2508
				text = "D"
			intervals [811]:
				xmin = 670.2508
				xmax = 670.3008
				text = "sp"
			intervals [812]:
				xmin = 670.3008
				xmax = 670.4484
				text = ""
			intervals [813]:
				xmin = 670.4484
				xmax = 670.4884
				text = "W"
			intervals [814]:
				xmin = 670.4884
				xmax = 670.5284
				text = "IH1"
			intervals [815]:
				xmin = 670.5284
				xmax = 670.5684
				text = "N"
			intervals [816]:
				xmin = 670.5684
				xmax = 670.5984
				text = "Y"
			intervals [817]:
				xmin = 670.5984
				xmax = 670.6484
				text = "UW1"
			intervals [818]:
				xmin = 670.6484
				xmax = 670.7384
				text = "S"
			intervals [819]:
				xmin = 670.7384
				xmax = 670.7784
				text = "P"
			intervals [820]:
				xmin = 670.7784
				xmax = 670.8284
				text = "IY1"
			intervals [821]:
				xmin = 670.8284
				xmax = 670.8684
				text = "K"
			intervals [822]:
				xmin = 670.8684
				xmax = 670.8984
				text = "IH0"
			intervals [823]:
				xmin = 670.8984
				xmax = 670.9284
				text = "N"
			intervals [824]:
				xmin = 670.9284
				xmax = 670.9684
				text = "AH0"
			intervals [825]:
				xmin = 670.9684
				xmax = 671.0084
				text = "B"
			intervals [826]:
				xmin = 671.0084
				xmax = 671.0884
				text = "AW1"
			intervals [827]:
				xmin = 671.0884
				xmax = 671.1484
				text = "T"
			intervals [828]:
				xmin = 671.1484
				xmax = 671.2684
				text = "F"
			intervals [829]:
				xmin = 671.2684
				xmax = 671.5584
				text = "UW1"
			intervals [830]:
				xmin = 671.5584
				xmax = 671.5884
				text = "D"
			intervals [831]:
				xmin = 671.5884
				xmax = 671.6384
				text = "L"
			intervals [832]:
				xmin = 671.6384
				xmax = 671.7084
				text = "AY1"
			intervals [833]:
				xmin = 671.7084
				xmax = 671.7784
				text = "K"
			intervals [834]:
				xmin = 671.7784
				xmax = 671.8084
				text = "D"
			intervals [835]:
				xmin = 671.8084
				xmax = 671.8384
				text = "UW1"
			intervals [836]:
				xmin = 671.8384
				xmax = 671.9684
				text = "Y"
			intervals [837]:
				xmin = 671.9684
				xmax = 672.1084
				text = "UW1"
			intervals [838]:
				xmin = 672.1084
				xmax = 672.5142
				text = "sp"
			intervals [839]:
				xmin = 672.5142
				xmax = 672.5842
				text = "IH0"
			intervals [840]:
				xmin = 672.5842
				xmax = 672.6642
				text = "N"
			intervals [841]:
				xmin = 672.6642
				xmax = 672.7342
				text = "JH"
			intervals [842]:
				xmin = 672.7342
				xmax = 672.9442
				text = "OY1"
			intervals [843]:
				xmin = 672.9442
				xmax = 673.0842
				text = "F"
			intervals [844]:
				xmin = 673.0842
				xmax = 673.4742
				text = "UW1"
			intervals [845]:
				xmin = 673.4742
				xmax = 673.5042
				text = "D"
			intervals [846]:
				xmin = 673.5042
				xmax = 673.5542
				text = "L"
			intervals [847]:
				xmin = 673.5542
				xmax = 673.6542
				text = "AY1"
			intervals [848]:
				xmin = 673.6542
				xmax = 673.7042
				text = "K"
			intervals [849]:
				xmin = 673.7042
				xmax = 673.7342
				text = "sp"
			intervals [850]:
				xmin = 673.7342
				xmax = 673.7942
				text = "HH"
			intervals [851]:
				xmin = 673.7942
				xmax = 673.8342
				text = "W"
			intervals [852]:
				xmin = 673.8342
				xmax = 673.8642
				text = "AH1"
			intervals [853]:
				xmin = 673.8642
				xmax = 673.8942
				text = "T"
			intervals [854]:
				xmin = 673.8942
				xmax = 673.9242
				text = "D"
			intervals [855]:
				xmin = 673.9242
				xmax = 673.9542
				text = "UW1"
			intervals [856]:
				xmin = 673.9542
				xmax = 674.0242
				text = "Y"
			intervals [857]:
				xmin = 674.0242
				xmax = 674.0642
				text = "UW1"
			intervals [858]:
				xmin = 674.0642
				xmax = 674.1242
				text = "D"
			intervals [859]:
				xmin = 674.1242
				xmax = 674.1942
				text = "UW1"
			intervals [860]:
				xmin = 674.1942
				xmax = 674.2942
				text = "F"
			intervals [861]:
				xmin = 674.2942
				xmax = 674.3242
				text = "AO1"
			intervals [862]:
				xmin = 674.3242
				xmax = 674.3542
				text = "R"
			intervals [863]:
				xmin = 674.3542
				xmax = 674.3842
				text = "AH0"
			intervals [864]:
				xmin = 674.3842
				xmax = 674.4342
				text = "L"
			intervals [865]:
				xmin = 674.4342
				xmax = 674.4742
				text = "IH1"
			intervals [866]:
				xmin = 674.4742
				xmax = 674.5042
				text = "V"
			intervals [867]:
				xmin = 674.5042
				xmax = 674.5342
				text = "IH0"
			intervals [868]:
				xmin = 674.5342
				xmax = 674.5742
				text = "N"
			intervals [869]:
				xmin = 674.5742
				xmax = 797.0142
				text = "sp"
			intervals [870]:
				xmin = 797.0142
				xmax = 797.7842
				text = "M"
			intervals [871]:
				xmin = 797.7842
				xmax = 797.8142
				text = "HH"
			intervals [872]:
				xmin = 797.8142
				xmax = 797.8442
				text = "M"
			intervals [873]:
				xmin = 797.8442
				xmax = 797.8842
				text = "sp"
			intervals [874]:
				xmin = 797.8842
				xmax = 799.767
				text = ""
			intervals [875]:
				xmin = 799.767
				xmax = 799.987
				text = "Y"
			intervals [876]:
				xmin = 799.987
				xmax = 800.217
				text = "AE1"
			intervals [877]:
				xmin = 800.217
				xmax = 800.247
				text = "DH"
			intervals [878]:
				xmin = 800.247
				xmax = 800.317
				text = "AE1"
			intervals [879]:
				xmin = 800.317
				xmax = 800.387
				text = "T"
			intervals [880]:
				xmin = 800.387
				xmax = 800.457
				text = "S"
			intervals [881]:
				xmin = 800.457
				xmax = 800.487
				text = "W"
			intervals [882]:
				xmin = 800.487
				xmax = 800.517
				text = "AH1"
			intervals [883]:
				xmin = 800.517
				xmax = 800.547
				text = "T"
			intervals [884]:
				xmin = 800.547
				xmax = 800.677
				text = "S"
			intervals [885]:
				xmin = 800.677
				xmax = 800.767
				text = "AH1"
			intervals [886]:
				xmin = 800.767
				xmax = 800.837
				text = "P"
			intervals [887]:
				xmin = 800.837
				xmax = 800.867
				text = "sp"
			intervals [888]:
				xmin = 800.867
				xmax = 800.947
				text = "M"
			intervals [889]:
				xmin = 800.947
				xmax = 801.167
				text = "AE1"
			intervals [890]:
				xmin = 801.167
				xmax = 801.277
				text = "N"
			intervals [891]:
				xmin = 801.277
				xmax = 802.6669
				text = ""
			intervals [892]:
				xmin = 802.6669
				xmax = 802.7069
				text = "sil"
			intervals [893]:
				xmin = 802.7069
				xmax = 802.7669
				text = "DH"
			intervals [894]:
				xmin = 802.7669
				xmax = 802.8269
				text = "AE1"
			intervals [895]:
				xmin = 802.8269
				xmax = 802.8769
				text = "T"
			intervals [896]:
				xmin = 802.8769
				xmax = 802.9569
				text = "Z"
			intervals [897]:
				xmin = 802.9569
				xmax = 803.0569
				text = "R"
			intervals [898]:
				xmin = 803.0569
				xmax = 803.1869
				text = "IY1"
			intervals [899]:
				xmin = 803.1869
				xmax = 803.2569
				text = "L"
			intervals [900]:
				xmin = 803.2569
				xmax = 806.4367
				text = "sp"
			intervals [901]:
				xmin = 806.4367
				xmax = 806.4767
				text = "W"
			intervals [902]:
				xmin = 806.4767
				xmax = 806.5167
				text = "EH1"
			intervals [903]:
				xmin = 806.5167
				xmax = 806.5467
				text = "L"
			intervals [904]:
				xmin = 806.5467
				xmax = 806.7767
				text = "Y"
			intervals [905]:
				xmin = 806.7767
				xmax = 807.0467
				text = "AE1"
			intervals [906]:
				xmin = 807.0467
				xmax = 807.3661
				text = "sp"
			intervals [907]:
				xmin = 807.3661
				xmax = 807.6461
				text = "AH1"
			intervals [908]:
				xmin = 807.6461
				xmax = 807.7761
				text = "M"
			intervals [909]:
				xmin = 807.7761
				xmax = 810.0
				text = ""
	item [3]:
		class = "IntervalTier"
		name = "DCB_se1_ag2_m_02 - words"
		xmin = 0.0
		xmax = 810.0
		intervals: size = 2795
			intervals [1]:
				xmin = 0.0
				xmax = 0.3345
				text = ""
			intervals [2]:
				xmin = 0.3345
				xmax = 0.5845
				text = "and"
			intervals [3]:
				xmin = 0.5845
				xmax = 0.9045
				text = "growing"
			intervals [4]:
				xmin = 0.9045
				xmax = 1.0545
				text = "up"
			intervals [5]:
				xmin = 1.0545
				xmax = 1.1345
				text = ""
			intervals [6]:
				xmin = 1.1345
				xmax = 1.2945
				text = "with"
			intervals [7]:
				xmin = 1.2945
				xmax = 1.5545
				text = "these"
			intervals [8]:
				xmin = 1.5545
				xmax = 1.9145
				text = "strict"
			intervals [9]:
				xmin = 1.9145
				xmax = 2.1858
				text = ""
			intervals [10]:
				xmin = 2.1858
				xmax = 2.8458
				text = "morals"
			intervals [11]:
				xmin = 2.8458
				xmax = 3.1558
				text = "and"
			intervals [12]:
				xmin = 3.1558
				xmax = 3.6116
				text = ""
			intervals [13]:
				xmin = 3.6116
				xmax = 3.7716
				text = "and"
			intervals [14]:
				xmin = 3.7716
				xmax = 4.3316
				text = "beliefs"
			intervals [15]:
				xmin = 4.3316
				xmax = 5.1619
				text = ""
			intervals [16]:
				xmin = 5.1619
				xmax = 5.5619
				text = "so"
			intervals [17]:
				xmin = 5.5619
				xmax = 6.5352
				text = ""
			intervals [18]:
				xmin = 6.5352
				xmax = 6.6352
				text = "i"
			intervals [19]:
				xmin = 6.6352
				xmax = 6.8752
				text = "just"
			intervals [20]:
				xmin = 6.8752
				xmax = 7.0452
				text = "feel"
			intervals [21]:
				xmin = 7.0452
				xmax = 7.2652
				text = "like"
			intervals [22]:
				xmin = 7.2652
				xmax = 9.2672
				text = ""
			intervals [23]:
				xmin = 9.2672
				xmax = 9.4972
				text = "that"
			intervals [24]:
				xmin = 9.4972
				xmax = 9.7772
				text = "right"
			intervals [25]:
				xmin = 9.7772
				xmax = 10.1972
				text = "there"
			intervals [26]:
				xmin = 10.1972
				xmax = 10.5843
				text = ""
			intervals [27]:
				xmin = 10.5843
				xmax = 10.7343
				text = "it"
			intervals [28]:
				xmin = 10.7343
				xmax = 10.7643
				text = "s"
			intervals [29]:
				xmin = 10.7643
				xmax = 10.9643
				text = "just"
			intervals [30]:
				xmin = 10.9643
				xmax = 11.0743
				text = "i"
			intervals [31]:
				xmin = 11.0743
				xmax = 11.2343
				text = "don't"
			intervals [32]:
				xmin = 11.2343
				xmax = 11.3843
				text = "know"
			intervals [33]:
				xmin = 11.3843
				xmax = 11.4643
				text = "it"
			intervals [34]:
				xmin = 11.4643
				xmax = 11.4943
				text = "s"
			intervals [35]:
				xmin = 11.4943
				xmax = 11.7843
				text = "just"
			intervals [36]:
				xmin = 11.7843
				xmax = 11.9343
				text = ""
			intervals [37]:
				xmin = 11.9343
				xmax = 11.9643
				text = "i"
			intervals [38]:
				xmin = 11.9643
				xmax = 12.7959
				text = ""
			intervals [39]:
				xmin = 12.7959
				xmax = 12.9559
				text = "it"
			intervals [40]:
				xmin = 12.9559
				xmax = 13.1059
				text = "s"
			intervals [41]:
				xmin = 13.1059
				xmax = 13.2365
				text = ""
			intervals [42]:
				xmin = 13.2365
				xmax = 13.4765
				text = "that"
			intervals [43]:
				xmin = 13.4765
				xmax = 13.8565
				text = "already"
			intervals [44]:
				xmin = 13.8565
				xmax = 13.9265
				text = ""
			intervals [45]:
				xmin = 13.9265
				xmax = 14.0865
				text = "when"
			intervals [46]:
				xmin = 14.0865
				xmax = 14.2365
				text = "you"
			intervals [47]:
				xmin = 14.2365
				xmax = 14.4765
				text = "come"
			intervals [48]:
				xmin = 14.4765
				xmax = 14.6765
				text = "into"
			intervals [49]:
				xmin = 14.6765
				xmax = 14.8965
				text = "that"
			intervals [50]:
				xmin = 14.8965
				xmax = 15.0465
				text = "it"
			intervals [51]:
				xmin = 15.0465
				xmax = 15.3265
				text = "already"
			intervals [52]:
				xmin = 15.3265
				xmax = 15.6065
				text = "puts"
			intervals [53]:
				xmin = 15.6065
				xmax = 15.7165
				text = "you"
			intervals [54]:
				xmin = 15.7165
				xmax = 15.8165
				text = "in"
			intervals [55]:
				xmin = 15.8165
				xmax = 15.8965
				text = "a"
			intervals [56]:
				xmin = 15.8965
				xmax = 16.3265
				text = "box"
			intervals [57]:
				xmin = 16.3265
				xmax = 17.1536
				text = ""
			intervals [58]:
				xmin = 17.1536
				xmax = 17.3436
				text = "cause"
			intervals [59]:
				xmin = 17.3436
				xmax = 17.5436
				text = "you"
			intervals [60]:
				xmin = 17.5436
				xmax = 17.5736
				text = ""
			intervals [61]:
				xmin = 17.5736
				xmax = 17.8236
				text = "you"
			intervals [62]:
				xmin = 17.8236
				xmax = 18.0936
				text = "getting"
			intervals [63]:
				xmin = 18.0936
				xmax = 18.2836
				text = ""
			intervals [64]:
				xmin = 18.2836
				xmax = 18.6036
				text = "taught"
			intervals [65]:
				xmin = 18.6036
				xmax = 19.1236
				text = "something"
			intervals [66]:
				xmin = 19.1236
				xmax = 20.0638
				text = ""
			intervals [67]:
				xmin = 20.0638
				xmax = 20.3038
				text = "that"
			intervals [68]:
				xmin = 20.3038
				xmax = 20.4938
				text = "your"
			intervals [69]:
				xmin = 20.4938
				xmax = 20.9638
				text = "family"
			intervals [70]:
				xmin = 20.9638
				xmax = 21.1838
				text = "was"
			intervals [71]:
				xmin = 21.1838
				xmax = 21.5238
				text = "taught"
			intervals [72]:
				xmin = 21.5238
				xmax = 22.1336
				text = ""
			intervals [73]:
				xmin = 22.1336
				xmax = 22.3336
				text = "that"
			intervals [74]:
				xmin = 22.3336
				xmax = 22.4836
				text = "they"
			intervals [75]:
				xmin = 22.4836
				xmax = 22.7036
				text = "don't"
			intervals [76]:
				xmin = 22.7036
				xmax = 22.9236
				text = "even"
			intervals [77]:
				xmin = 22.9236
				xmax = 23.1236
				text = "know"
			intervals [78]:
				xmin = 23.1236
				xmax = 23.2336
				text = "if"
			intervals [79]:
				xmin = 23.2336
				xmax = 23.2936
				text = "it"
			intervals [80]:
				xmin = 23.2936
				xmax = 23.3636
				text = "s"
			intervals [81]:
				xmin = 23.3636
				xmax = 23.5736
				text = "true"
			intervals [82]:
				xmin = 23.5736
				xmax = 23.6436
				text = "or"
			intervals [83]:
				xmin = 23.6436
				xmax = 23.8436
				text = "not"
			intervals [84]:
				xmin = 23.8436
				xmax = 23.9636
				text = "but"
			intervals [85]:
				xmin = 23.9636
				xmax = 24.1236
				text = "they"
			intervals [86]:
				xmin = 24.1236
				xmax = 24.3836
				text = "going"
			intervals [87]:
				xmin = 24.3836
				xmax = 24.5136
				text = "with"
			intervals [88]:
				xmin = 24.5136
				xmax = 24.5936
				text = "it"
			intervals [89]:
				xmin = 24.5936
				xmax = 24.8236
				text = "so"
			intervals [90]:
				xmin = 24.8236
				xmax = 24.9036
				text = "it"
			intervals [91]:
				xmin = 24.9036
				xmax = 24.9536
				text = "s"
			intervals [92]:
				xmin = 24.9536
				xmax = 25.1836
				text = "like"
			intervals [93]:
				xmin = 25.1836
				xmax = 25.6503
				text = ""
			intervals [94]:
				xmin = 25.6503
				xmax = 25.7703
				text = "just"
			intervals [95]:
				xmin = 25.7703
				xmax = 25.9103
				text = "like"
			intervals [96]:
				xmin = 25.9103
				xmax = 26.2303
				text = "how"
			intervals [97]:
				xmin = 26.2303
				xmax = 26.6867
				text = ""
			intervals [98]:
				xmin = 26.6867
				xmax = 26.9067
				text = "you"
			intervals [99]:
				xmin = 26.9067
				xmax = 27.3067
				text = "born"
			intervals [100]:
				xmin = 27.3067
				xmax = 27.3767
				text = "in"
			intervals [101]:
				xmin = 27.3767
				xmax = 27.5467
				text = "your"
			intervals [102]:
				xmin = 27.5467
				xmax = 27.9767
				text = "family"
			intervals [103]:
				xmin = 27.9767
				xmax = 28.1467
				text = "your"
			intervals [104]:
				xmin = 28.1467
				xmax = 28.7467
				text = "father"
			intervals [105]:
				xmin = 28.7467
				xmax = 28.7767
				text = ""
			intervals [106]:
				xmin = 28.7767
				xmax = 28.9467
				text = "a"
			intervals [107]:
				xmin = 28.9467
				xmax = 29.4167
				text = "redskin"
			intervals [108]:
				xmin = 29.4167
				xmax = 29.9067
				text = "fan"
			intervals [109]:
				xmin = 29.9067
				xmax = 30.4823
				text = ""
			intervals [110]:
				xmin = 30.4823
				xmax = 30.6423
				text = "and"
			intervals [111]:
				xmin = 30.6423
				xmax = 30.7523
				text = "you"
			intervals [112]:
				xmin = 30.7523
				xmax = 30.9023
				text = "don't"
			intervals [113]:
				xmin = 30.9023
				xmax = 31.1323
				text = "even"
			intervals [114]:
				xmin = 31.1323
				xmax = 31.2423
				text = "know"
			intervals [115]:
				xmin = 31.2423
				xmax = 31.4923
				text = "nothing"
			intervals [116]:
				xmin = 31.4923
				xmax = 31.7623
				text = "about"
			intervals [117]:
				xmin = 31.7623
				xmax = 32.1323
				text = "sports"
			intervals [118]:
				xmin = 32.1323
				xmax = 32.3823
				text = "yet"
			intervals [119]:
				xmin = 32.3823
				xmax = 32.6906
				text = ""
			intervals [120]:
				xmin = 32.6906
				xmax = 32.9706
				text = "but"
			intervals [121]:
				xmin = 32.9706
				xmax = 33.0906
				text = "you"
			intervals [122]:
				xmin = 33.0906
				xmax = 33.2406
				text = "see"
			intervals [123]:
				xmin = 33.2406
				xmax = 33.3806
				text = "your"
			intervals [124]:
				xmin = 33.3806
				xmax = 33.7206
				text = "father"
			intervals [125]:
				xmin = 33.7206
				xmax = 33.7506
				text = "a"
			intervals [126]:
				xmin = 33.7506
				xmax = 34.2406
				text = "redskin"
			intervals [127]:
				xmin = 34.2406
				xmax = 34.6606
				text = "fan"
			intervals [128]:
				xmin = 34.6606
				xmax = 35.221
				text = ""
			intervals [129]:
				xmin = 35.221
				xmax = 35.461
				text = "now"
			intervals [130]:
				xmin = 35.461
				xmax = 35.651
				text = "he"
			intervals [131]:
				xmin = 35.651
				xmax = 35.741
				text = "a"
			intervals [132]:
				xmin = 35.741
				xmax = 36.271
				text = "redskin"
			intervals [133]:
				xmin = 36.271
				xmax = 36.391
				text = "you"
			intervals [134]:
				xmin = 36.391
				xmax = 36.501
				text = "a"
			intervals [135]:
				xmin = 36.501
				xmax = 36.941
				text = "redskin"
			intervals [136]:
				xmin = 36.941
				xmax = 37.271
				text = "fan"
			intervals [137]:
				xmin = 37.271
				xmax = 37.441
				text = "too"
			intervals [138]:
				xmin = 37.441
				xmax = 37.471
				text = ""
			intervals [139]:
				xmin = 37.471
				xmax = 37.761
				text = "because"
			intervals [140]:
				xmin = 37.761
				xmax = 37.891
				text = "your"
			intervals [141]:
				xmin = 37.891
				xmax = 38.311
				text = "father"
			intervals [142]:
				xmin = 38.311
				xmax = 38.351
				text = "a"
			intervals [143]:
				xmin = 38.351
				xmax = 38.791
				text = "redskin"
			intervals [144]:
				xmin = 38.791
				xmax = 39.121
				text = "fan"
			intervals [145]:
				xmin = 39.121
				xmax = 39.4513
				text = ""
			intervals [146]:
				xmin = 39.4513
				xmax = 39.5713
				text = "you"
			intervals [147]:
				xmin = 39.5713
				xmax = 39.7113
				text = "don't"
			intervals [148]:
				xmin = 39.7113
				xmax = 39.8813
				text = "even"
			intervals [149]:
				xmin = 39.8813
				xmax = 40.0013
				text = "know"
			intervals [150]:
				xmin = 40.0013
				xmax = 40.0813
				text = "the"
			intervals [151]:
				xmin = 40.0813
				xmax = 40.5913
				text = "history"
			intervals [152]:
				xmin = 40.5913
				xmax = 40.8613
				text = "like"
			intervals [153]:
				xmin = 40.8613
				xmax = 41.2564
				text = ""
			intervals [154]:
				xmin = 41.2564
				xmax = 41.6864
				text = "now"
			intervals [155]:
				xmin = 41.6864
				xmax = 41.7864
				text = ""
			intervals [156]:
				xmin = 41.7864
				xmax = 42.0964
				text = "once"
			intervals [157]:
				xmin = 42.0964
				xmax = 42.2164
				text = "you"
			intervals [158]:
				xmin = 42.2164
				xmax = 42.6464
				text = "start"
			intervals [159]:
				xmin = 42.6464
				xmax = 42.7164
				text = ""
			intervals [160]:
				xmin = 42.7164
				xmax = 43.1764
				text = "becoming"
			intervals [161]:
				xmin = 43.1764
				xmax = 43.2964
				text = "a"
			intervals [162]:
				xmin = 43.2964
				xmax = 43.5064
				text = "little"
			intervals [163]:
				xmin = 43.5064
				xmax = 43.7764
				text = "older"
			intervals [164]:
				xmin = 43.7764
				xmax = 43.9764
				text = "you"
			intervals [165]:
				xmin = 43.9764
				xmax = 44.3064
				text = "start"
			intervals [166]:
				xmin = 44.3064
				xmax = 44.5264
				text = "aksing"
			intervals [167]:
				xmin = 44.5264
				xmax = 44.9264
				text = "questions"
			intervals [168]:
				xmin = 44.9264
				xmax = 45.0664
				text = "and"
			intervals [169]:
				xmin = 45.0664
				xmax = 45.2364
				text = "then"
			intervals [170]:
				xmin = 45.2364
				xmax = 45.3264
				text = "you"
			intervals [171]:
				xmin = 45.3264
				xmax = 45.5364
				text = "learn"
			intervals [172]:
				xmin = 45.5364
				xmax = 45.5964
				text = "the"
			intervals [173]:
				xmin = 45.5964
				xmax = 45.8764
				text = "history"
			intervals [174]:
				xmin = 45.8764
				xmax = 46.2016
				text = ""
			intervals [175]:
				xmin = 46.2016
				xmax = 46.3916
				text = "you"
			intervals [176]:
				xmin = 46.3916
				xmax = 46.5716
				text = "might"
			intervals [177]:
				xmin = 46.5716
				xmax = 46.7016
				text = "not"
			intervals [178]:
				xmin = 46.7016
				xmax = 46.9316
				text = "even"
			intervals [179]:
				xmin = 46.9316
				xmax = 47.2116
				text = "wanna"
			intervals [180]:
				xmin = 47.2116
				xmax = 47.3416
				text = "be"
			intervals [181]:
				xmin = 47.3416
				xmax = 47.4516
				text = "a"
			intervals [182]:
				xmin = 47.4516
				xmax = 47.8516
				text = "redskin"
			intervals [183]:
				xmin = 47.8516
				xmax = 48.1516
				text = "fan"
			intervals [184]:
				xmin = 48.1516
				xmax = 48.2916
				text = "no"
			intervals [185]:
				xmin = 48.2916
				xmax = 48.6016
				text = "more"
			intervals [186]:
				xmin = 48.6016
				xmax = 48.7146
				text = ""
			intervals [187]:
				xmin = 48.7146
				xmax = 48.8846
				text = "you"
			intervals [188]:
				xmin = 48.8846
				xmax = 48.9846
				text = "know"
			intervals [189]:
				xmin = 48.9846
				xmax = 49.0746
				text = "what"
			intervals [190]:
				xmin = 49.0746
				xmax = 49.1046
				text = "i"
			intervals [191]:
				xmin = 49.1046
				xmax = 49.3746
				text = "mean"
			intervals [192]:
				xmin = 49.3746
				xmax = 49.8277
				text = ""
			intervals [193]:
				xmin = 49.8277
				xmax = 50.0877
				text = "or"
			intervals [194]:
				xmin = 50.0877
				xmax = 50.2377
				text = "you"
			intervals [195]:
				xmin = 50.2377
				xmax = 50.4277
				text = "might"
			intervals [196]:
				xmin = 50.4277
				xmax = 50.5977
				text = "just"
			intervals [197]:
				xmin = 50.5977
				xmax = 50.7277
				text = "be"
			intervals [198]:
				xmin = 50.7277
				xmax = 50.9977
				text = "like"
			intervals [199]:
				xmin = 50.9977
				xmax = 51.1964
				text = ""
			intervals [200]:
				xmin = 51.1964
				xmax = 51.4064
				text = "i"
			intervals [201]:
				xmin = 51.4064
				xmax = 51.5264
				text = "do"
			intervals [202]:
				xmin = 51.5264
				xmax = 51.5564
				text = ""
			intervals [203]:
				xmin = 51.5564
				xmax = 51.8964
				text = "never"
			intervals [204]:
				xmin = 51.8964
				xmax = 52.2664
				text = "even"
			intervals [205]:
				xmin = 52.2664
				xmax = 52.5364
				text = "wanted"
			intervals [206]:
				xmin = 52.5364
				xmax = 52.6064
				text = "to"
			intervals [207]:
				xmin = 52.6064
				xmax = 52.7864
				text = "how"
			intervals [208]:
				xmin = 52.7864
				xmax = 52.8164
				text = ""
			intervals [209]:
				xmin = 52.8164
				xmax = 52.9264
				text = "did"
			intervals [210]:
				xmin = 52.9264
				xmax = 53.4064
				text = "i"
			intervals [211]:
				xmin = 53.4064
				xmax = 53.6064
				text = "know"
			intervals [212]:
				xmin = 53.6064
				xmax = 53.6664
				text = "i"
			intervals [213]:
				xmin = 53.6664
				xmax = 53.8464
				text = "liked"
			intervals [214]:
				xmin = 53.8464
				xmax = 53.9264
				text = "the"
			intervals [215]:
				xmin = 53.9264
				xmax = 54.3064
				text = "redskins"
			intervals [216]:
				xmin = 54.3064
				xmax = 54.4064
				text = "i"
			intervals [217]:
				xmin = 54.4064
				xmax = 54.5764
				text = "just"
			intervals [218]:
				xmin = 54.5764
				xmax = 54.7864
				text = "seen"
			intervals [219]:
				xmin = 54.7864
				xmax = 54.8964
				text = "my"
			intervals [220]:
				xmin = 54.8964
				xmax = 55.2164
				text = "father"
			intervals [221]:
				xmin = 55.2164
				xmax = 55.3964
				text = "doing"
			intervals [222]:
				xmin = 55.3964
				xmax = 55.4664
				text = "it"
			intervals [223]:
				xmin = 55.4664
				xmax = 55.7564
				text = "so"
			intervals [224]:
				xmin = 55.7564
				xmax = 56.2054
				text = ""
			intervals [225]:
				xmin = 56.2054
				xmax = 56.4954
				text = "i"
			intervals [226]:
				xmin = 56.4954
				xmax = 56.5754
				text = "i"
			intervals [227]:
				xmin = 56.5754
				xmax = 56.8054
				text = "kind"
			intervals [228]:
				xmin = 56.8054
				xmax = 56.8854
				text = "of"
			intervals [229]:
				xmin = 56.8854
				xmax = 57.0054
				text = "feel"
			intervals [230]:
				xmin = 57.0054
				xmax = 57.1354
				text = "like"
			intervals [231]:
				xmin = 57.1354
				xmax = 57.2454
				text = "it"
			intervals [232]:
				xmin = 57.2454
				xmax = 57.2854
				text = "s"
			intervals [233]:
				xmin = 57.2854
				xmax = 57.3754
				text = "the"
			intervals [234]:
				xmin = 57.3754
				xmax = 57.7454
				text = "same"
			intervals [235]:
				xmin = 57.7454
				xmax = 58.0054
				text = "thing"
			intervals [236]:
				xmin = 58.0054
				xmax = 58.4494
				text = ""
			intervals [237]:
				xmin = 58.4494
				xmax = 58.7694
				text = "and"
			intervals [238]:
				xmin = 58.7694
				xmax = 58.8594
				text = "and"
			intervals [239]:
				xmin = 58.8594
				xmax = 59.0094
				text = "when"
			intervals [240]:
				xmin = 59.0094
				xmax = 59.2994
				text = "you"
			intervals [241]:
				xmin = 59.2994
				xmax = 59.5094
				text = ""
			intervals [242]:
				xmin = 59.5094
				xmax = 59.7394
				text = "don't"
			intervals [243]:
				xmin = 59.7394
				xmax = 59.8994
				text = "give"
			intervals [244]:
				xmin = 59.8994
				xmax = 60.2694
				text = "yourself"
			intervals [245]:
				xmin = 60.2694
				xmax = 60.4294
				text = "that"
			intervals [246]:
				xmin = 60.4294
				xmax = 60.8194
				text = "freedom"
			intervals [247]:
				xmin = 60.8194
				xmax = 60.8794
				text = "of"
			intervals [248]:
				xmin = 60.8794
				xmax = 61.4294
				text = "choice"
			intervals [249]:
				xmin = 61.4294
				xmax = 62.4789
				text = ""
			intervals [250]:
				xmin = 62.4789
				xmax = 62.6389
				text = "it"
			intervals [251]:
				xmin = 62.6389
				xmax = 62.9589
				text = "it"
			intervals [252]:
				xmin = 62.9589
				xmax = 62.9889
				text = ""
			intervals [253]:
				xmin = 62.9889
				xmax = 63.3589
				text = "just"
			intervals [254]:
				xmin = 63.3589
				xmax = 63.4089
				text = ""
			intervals [255]:
				xmin = 63.4089
				xmax = 63.5389
				text = "it"
			intervals [256]:
				xmin = 63.5389
				xmax = 63.8189
				text = "puts"
			intervals [257]:
				xmin = 63.8189
				xmax = 63.9389
				text = "you"
			intervals [258]:
				xmin = 63.9389
				xmax = 64.0389
				text = "in"
			intervals [259]:
				xmin = 64.0389
				xmax = 64.1189
				text = "a"
			intervals [260]:
				xmin = 64.1189
				xmax = 64.5889
				text = "box"
			intervals [261]:
				xmin = 64.5889
				xmax = 64.7789
				text = ""
			intervals [262]:
				xmin = 64.7789
				xmax = 65.0989
				text = "like"
			intervals [263]:
				xmin = 65.0989
				xmax = 65.2089
				text = ""
			intervals [264]:
				xmin = 65.2089
				xmax = 65.3889
				text = "and"
			intervals [265]:
				xmin = 65.3889
				xmax = 65.7389
				text = "and"
			intervals [266]:
				xmin = 65.7389
				xmax = 65.9389
				text = ""
			intervals [267]:
				xmin = 65.9389
				xmax = 66.0589
				text = "and"
			intervals [268]:
				xmin = 66.0589
				xmax = 66.1789
				text = "i"
			intervals [269]:
				xmin = 66.1789
				xmax = 66.4289
				text = "don't"
			intervals [270]:
				xmin = 66.4289
				xmax = 66.6789
				text = "i"
			intervals [271]:
				xmin = 66.6789
				xmax = 66.7789
				text = ""
			intervals [272]:
				xmin = 66.7789
				xmax = 66.8889
				text = "i"
			intervals [273]:
				xmin = 66.8889
				xmax = 66.9389
				text = "d"
			intervals [274]:
				xmin = 66.9389
				xmax = 67.1389
				text = "rather"
			intervals [275]:
				xmin = 67.1389
				xmax = 67.3489
				text = "not"
			intervals [276]:
				xmin = 67.3489
				xmax = 67.3789
				text = ""
			intervals [277]:
				xmin = 67.3789
				xmax = 67.4989
				text = "be"
			intervals [278]:
				xmin = 67.4989
				xmax = 67.5889
				text = "in"
			intervals [279]:
				xmin = 67.5889
				xmax = 67.6589
				text = "a"
			intervals [280]:
				xmin = 67.6589
				xmax = 67.6889
				text = ""
			intervals [281]:
				xmin = 67.6889
				xmax = 68.1689
				text = "box"
			intervals [282]:
				xmin = 68.1689
				xmax = 73.3505
				text = ""
			intervals [283]:
				xmin = 73.3505
				xmax = 73.5705
				text = "yeah"
			intervals [284]:
				xmin = 73.5705
				xmax = 73.7305
				text = "i"
			intervals [285]:
				xmin = 73.7305
				xmax = 73.8305
				text = "i"
			intervals [286]:
				xmin = 73.8305
				xmax = 74.1505
				text = "believe"
			intervals [287]:
				xmin = 74.1505
				xmax = 74.2505
				text = "i"
			intervals [288]:
				xmin = 74.2505
				xmax = 74.5505
				text = "was"
			intervals [289]:
				xmin = 74.5505
				xmax = 74.6505
				text = "for"
			intervals [290]:
				xmin = 74.6505
				xmax = 74.9805
				text = "sure"
			intervals [291]:
				xmin = 74.9805
				xmax = 75.791
				text = ""
			intervals [292]:
				xmin = 75.791
				xmax = 76.011
				text = "like"
			intervals [293]:
				xmin = 76.011
				xmax = 76.161
				text = "i"
			intervals [294]:
				xmin = 76.161
				xmax = 76.311
				text = "i"
			intervals [295]:
				xmin = 76.311
				xmax = 76.431
				text = "m-"
			intervals [296]:
				xmin = 76.431
				xmax = 76.671
				text = "i"
			intervals [297]:
				xmin = 76.671
				xmax = 76.951
				text = "know"
			intervals [298]:
				xmin = 76.951
				xmax = 77.031
				text = "i"
			intervals [299]:
				xmin = 77.031
				xmax = 77.571
				text = "was"
			intervals [300]:
				xmin = 77.571
				xmax = 77.7848
				text = ""
			intervals [301]:
				xmin = 77.7848
				xmax = 77.9048
				text = "i"
			intervals [302]:
				xmin = 77.9048
				xmax = 78.1248
				text = "know"
			intervals [303]:
				xmin = 78.1248
				xmax = 78.1648
				text = "i"
			intervals [304]:
				xmin = 78.1648
				xmax = 78.5948
				text = "was"
			intervals [305]:
				xmin = 78.5948
				xmax = 78.7848
				text = "like"
			intervals [306]:
				xmin = 78.7848
				xmax = 79.0248
				text = "growing"
			intervals [307]:
				xmin = 79.0248
				xmax = 79.1248
				text = "up"
			intervals [308]:
				xmin = 79.1248
				xmax = 79.2348
				text = "i"
			intervals [309]:
				xmin = 79.2348
				xmax = 79.3648
				text = "was"
			intervals [310]:
				xmin = 79.3648
				xmax = 79.5348
				text = "just"
			intervals [311]:
				xmin = 79.5348
				xmax = 79.6848
				text = "so"
			intervals [312]:
				xmin = 79.6848
				xmax = 80.1748
				text = "confused"
			intervals [313]:
				xmin = 80.1748
				xmax = 80.2848
				text = "when"
			intervals [314]:
				xmin = 80.2848
				xmax = 80.3848
				text = "i"
			intervals [315]:
				xmin = 80.3848
				xmax = 80.6648
				text = "was"
			intervals [316]:
				xmin = 80.6648
				xmax = 80.8348
				text = "going"
			intervals [317]:
				xmin = 80.8348
				xmax = 80.9148
				text = "to"
			intervals [318]:
				xmin = 80.9148
				xmax = 81.2948
				text = "church"
			intervals [319]:
				xmin = 81.2948
				xmax = 81.699
				text = ""
			intervals [320]:
				xmin = 81.699
				xmax = 81.829
				text = "i"
			intervals [321]:
				xmin = 81.829
				xmax = 81.859
				text = "d"
			intervals [322]:
				xmin = 81.859
				xmax = 81.949
				text = "be"
			intervals [323]:
				xmin = 81.949
				xmax = 82.299
				text = "aksing"
			intervals [324]:
				xmin = 82.299
				xmax = 82.949
				text = "questions"
			intervals [325]:
				xmin = 82.949
				xmax = 83.4305
				text = ""
			intervals [326]:
				xmin = 83.4305
				xmax = 83.6405
				text = "in"
			intervals [327]:
				xmin = 83.6405
				xmax = 84.0405
				text = "um"
			intervals [328]:
				xmin = 84.0405
				xmax = 85.0544
				text = ""
			intervals [329]:
				xmin = 85.0544
				xmax = 85.2044
				text = "in"
			intervals [330]:
				xmin = 85.2044
				xmax = 85.5044
				text = "sunday"
			intervals [331]:
				xmin = 85.5044
				xmax = 85.8044
				text = "school"
			intervals [332]:
				xmin = 85.8044
				xmax = 85.9544
				text = "as"
			intervals [333]:
				xmin = 85.9544
				xmax = 86.0144
				text = "a"
			intervals [334]:
				xmin = 86.0144
				xmax = 86.2244
				text = "little"
			intervals [335]:
				xmin = 86.2244
				xmax = 86.6544
				text = "kid"
			intervals [336]:
				xmin = 86.6544
				xmax = 87.2601
				text = ""
			intervals [337]:
				xmin = 87.2601
				xmax = 87.7001
				text = "and"
			intervals [338]:
				xmin = 87.7001
				xmax = 89.2422
				text = ""
			intervals [339]:
				xmin = 89.2422
				xmax = 89.8122
				text = "nobody"
			intervals [340]:
				xmin = 89.8122
				xmax = 89.9022
				text = "would"
			intervals [341]:
				xmin = 89.9022
				xmax = 90.0922
				text = "have"
			intervals [342]:
				xmin = 90.0922
				xmax = 90.1722
				text = "a"
			intervals [343]:
				xmin = 90.1722
				xmax = 90.5722
				text = "answer"
			intervals [344]:
				xmin = 90.5722
				xmax = 90.8022
				text = "for"
			intervals [345]:
				xmin = 90.8022
				xmax = 90.8622
				text = "me"
			intervals [346]:
				xmin = 90.8622
				xmax = 91.1677
				text = ""
			intervals [347]:
				xmin = 91.1677
				xmax = 91.3377
				text = "you"
			intervals [348]:
				xmin = 91.3377
				xmax = 91.5877
				text = "know"
			intervals [349]:
				xmin = 91.5877
				xmax = 91.6577
				text = "and"
			intervals [350]:
				xmin = 91.6577
				xmax = 91.7777
				text = "they"
			intervals [351]:
				xmin = 91.7777
				xmax = 91.9477
				text = "might"
			intervals [352]:
				xmin = 91.9477
				xmax = 92.1377
				text = "just"
			intervals [353]:
				xmin = 92.1377
				xmax = 92.3477
				text = "have"
			intervals [354]:
				xmin = 92.3477
				xmax = 92.4177
				text = "a"
			intervals [355]:
				xmin = 92.4177
				xmax = 92.7877
				text = "lady"
			intervals [356]:
				xmin = 92.7877
				xmax = 92.9477
				text = "in"
			intervals [357]:
				xmin = 92.9477
				xmax = 93.2077
				text = "there"
			intervals [358]:
				xmin = 93.2077
				xmax = 93.8227
				text = ""
			intervals [359]:
				xmin = 93.8227
				xmax = 93.9527
				text = "uh"
			intervals [360]:
				xmin = 93.9527
				xmax = 94.0827
				text = "her"
			intervals [361]:
				xmin = 94.0827
				xmax = 94.3327
				text = "name"
			intervals [362]:
				xmin = 94.3327
				xmax = 94.5627
				text = "was"
			intervals [363]:
				xmin = 94.5627
				xmax = 94.7827
				text = "uh"
			intervals [364]:
				xmin = 94.7827
				xmax = 95.1627
				text = "sister"
			intervals [365]:
				xmin = 95.1627
				xmax = 95.6527
				text = "rdx"
			intervals [366]:
				xmin = 95.6527
				xmax = 96.4315
				text = ""
			intervals [367]:
				xmin = 96.4315
				xmax = 96.8315
				text = "and"
			intervals [368]:
				xmin = 96.8315
				xmax = 97.3988
				text = ""
			intervals [369]:
				xmin = 97.3988
				xmax = 97.6288
				text = "i"
			intervals [370]:
				xmin = 97.6288
				xmax = 97.8188
				text = "she"
			intervals [371]:
				xmin = 97.8188
				xmax = 97.9388
				text = "was"
			intervals [372]:
				xmin = 97.9388
				xmax = 98.1088
				text = "like"
			intervals [373]:
				xmin = 98.1088
				xmax = 98.1488
				text = "a"
			intervals [374]:
				xmin = 98.1488
				xmax = 98.5388
				text = "older"
			intervals [375]:
				xmin = 98.5388
				xmax = 98.7888
				text = "lady"
			intervals [376]:
				xmin = 98.7888
				xmax = 98.8688
				text = "and"
			intervals [377]:
				xmin = 98.8688
				xmax = 99.0588
				text = "she"
			intervals [378]:
				xmin = 99.0588
				xmax = 99.2388
				text = "was"
			intervals [379]:
				xmin = 99.2388
				xmax = 99.7288
				text = "mean"
			intervals [380]:
				xmin = 99.7288
				xmax = 100.7396
				text = ""
			intervals [381]:
				xmin = 100.7396
				xmax = 100.9996
				text = "and"
			intervals [382]:
				xmin = 100.9996
				xmax = 101.2296
				text = "she"
			intervals [383]:
				xmin = 101.2296
				xmax = 101.9896
				text = "uh"
			intervals [384]:
				xmin = 101.9896
				xmax = 103.0224
				text = ""
			intervals [385]:
				xmin = 103.0224
				xmax = 103.2224
				text = "she"
			intervals [386]:
				xmin = 103.2224
				xmax = 103.3824
				text = "was"
			intervals [387]:
				xmin = 103.3824
				xmax = 103.4124
				text = "a"
			intervals [388]:
				xmin = 103.4124
				xmax = 103.7624
				text = "older"
			intervals [389]:
				xmin = 103.7624
				xmax = 104.1124
				text = "lady"
			intervals [390]:
				xmin = 104.1124
				xmax = 104.2224
				text = "and"
			intervals [391]:
				xmin = 104.2224
				xmax = 104.4424
				text = "she"
			intervals [392]:
				xmin = 104.4424
				xmax = 104.6024
				text = "was"
			intervals [393]:
				xmin = 104.6024
				xmax = 105.0724
				text = "mean"
			intervals [394]:
				xmin = 105.0724
				xmax = 106.6648
				text = ""
			intervals [395]:
				xmin = 106.6648
				xmax = 106.6948
				text = "oh"
			intervals [396]:
				xmin = 106.6948
				xmax = 106.7348
				text = ""
			intervals [397]:
				xmin = 106.7348
				xmax = 106.8548
				text = "man"
			intervals [398]:
				xmin = 106.8548
				xmax = 109.0703
				text = ""
			intervals [399]:
				xmin = 109.0703
				xmax = 109.3203
				text = "and"
			intervals [400]:
				xmin = 109.3203
				xmax = 109.7803
				text = "um"
			intervals [401]:
				xmin = 109.7803
				xmax = 110.6759
				text = ""
			intervals [402]:
				xmin = 110.6759
				xmax = 110.8859
				text = "she"
			intervals [403]:
				xmin = 110.8859
				xmax = 111.0759
				text = "was"
			intervals [404]:
				xmin = 111.0759
				xmax = 111.3659
				text = "like"
			intervals [405]:
				xmin = 111.3659
				xmax = 111.6759
				text = "uh"
			intervals [406]:
				xmin = 111.6759
				xmax = 112.3978
				text = ""
			intervals [407]:
				xmin = 112.3978
				xmax = 112.4678
				text = "i"
			intervals [408]:
				xmin = 112.4678
				xmax = 112.5978
				text = "used"
			intervals [409]:
				xmin = 112.5978
				xmax = 112.6578
				text = "to"
			intervals [410]:
				xmin = 112.6578
				xmax = 112.8878
				text = "always"
			intervals [411]:
				xmin = 112.8878
				xmax = 113.0678
				text = "aks"
			intervals [412]:
				xmin = 113.0678
				xmax = 113.1378
				text = "her"
			intervals [413]:
				xmin = 113.1378
				xmax = 113.1978
				text = ""
			intervals [414]:
				xmin = 113.1978
				xmax = 113.5878
				text = "questions"
			intervals [415]:
				xmin = 113.5878
				xmax = 113.7378
				text = "so"
			intervals [416]:
				xmin = 113.7378
				xmax = 113.9478
				text = "she"
			intervals [417]:
				xmin = 113.9478
				xmax = 114.0378
				text = "d"
			intervals [418]:
				xmin = 114.0378
				xmax = 114.0978
				text = "be"
			intervals [419]:
				xmin = 114.0978
				xmax = 114.3178
				text = "like"
			intervals [420]:
				xmin = 114.3178
				xmax = 115.3022
				text = ""
			intervals [421]:
				xmin = 115.3022
				xmax = 115.5122
				text = "boy"
			intervals [422]:
				xmin = 115.5122
				xmax = 115.5722
				text = "you"
			intervals [423]:
				xmin = 115.5722
				xmax = 115.8022
				text = "stop"
			intervals [424]:
				xmin = 115.8022
				xmax = 116.1022
				text = "aksing"
			intervals [425]:
				xmin = 116.1022
				xmax = 116.2122
				text = "me"
			intervals [426]:
				xmin = 116.2122
				xmax = 116.4022
				text = "all"
			intervals [427]:
				xmin = 116.4022
				xmax = 116.6322
				text = "these"
			intervals [428]:
				xmin = 116.6322
				xmax = 117.1522
				text = "questions"
			intervals [429]:
				xmin = 117.1522
				xmax = 117.5504
				text = ""
			intervals [430]:
				xmin = 117.5504
				xmax = 117.6404
				text = "ain't"
			intervals [431]:
				xmin = 117.6404
				xmax = 117.9404
				text = "nobody"
			intervals [432]:
				xmin = 117.9404
				xmax = 118.1204
				text = "else"
			intervals [433]:
				xmin = 118.1204
				xmax = 118.1904
				text = "in"
			intervals [434]:
				xmin = 118.1904
				xmax = 118.3404
				text = "here"
			intervals [435]:
				xmin = 118.3404
				xmax = 118.6404
				text = "aksing"
			intervals [436]:
				xmin = 118.6404
				xmax = 118.7604
				text = "no"
			intervals [437]:
				xmin = 118.7604
				xmax = 119.1004
				text = "question"
			intervals [438]:
				xmin = 119.1004
				xmax = 119.6953
				text = ""
			intervals [439]:
				xmin = 119.6953
				xmax = 119.8553
				text = "why"
			intervals [440]:
				xmin = 119.8553
				xmax = 120.0153
				text = "you"
			intervals [441]:
				xmin = 120.0153
				xmax = 120.3653
				text = "aksing"
			intervals [442]:
				xmin = 120.3653
				xmax = 120.5353
				text = "me"
			intervals [443]:
				xmin = 120.5353
				xmax = 120.5653
				text = ""
			intervals [444]:
				xmin = 120.5653
				xmax = 121.0453
				text = "questions"
			intervals [445]:
				xmin = 121.0453
				xmax = 122.4352
				text = ""
			intervals [446]:
				xmin = 122.4352
				xmax = 122.5852
				text = "she"
			intervals [447]:
				xmin = 122.5852
				xmax = 122.7452
				text = "used"
			intervals [448]:
				xmin = 122.7452
				xmax = 122.8252
				text = "to"
			intervals [449]:
				xmin = 122.8252
				xmax = 123.0852
				text = "say"
			intervals [450]:
				xmin = 123.0852
				xmax = 123.4252
				text = "always"
			intervals [451]:
				xmin = 123.4252
				xmax = 123.7752
				text = "say"
			intervals [452]:
				xmin = 123.7752
				xmax = 124.1308
				text = ""
			intervals [453]:
				xmin = 124.1308
				xmax = 124.3208
				text = "boy"
			intervals [454]:
				xmin = 124.3208
				xmax = 124.4608
				text = "why"
			intervals [455]:
				xmin = 124.4608
				xmax = 124.5908
				text = "you"
			intervals [456]:
				xmin = 124.5908
				xmax = 124.9208
				text = "aksing"
			intervals [457]:
				xmin = 124.9208
				xmax = 125.0008
				text = "me"
			intervals [458]:
				xmin = 125.0008
				xmax = 125.1008
				text = "all"
			intervals [459]:
				xmin = 125.1008
				xmax = 125.3308
				text = "these"
			intervals [460]:
				xmin = 125.3308
				xmax = 125.6508
				text = "questions"
			intervals [461]:
				xmin = 125.6508
				xmax = 125.7408
				text = "ain't"
			intervals [462]:
				xmin = 125.7408
				xmax = 126.0208
				text = "nobody"
			intervals [463]:
				xmin = 126.0208
				xmax = 126.2308
				text = "else"
			intervals [464]:
				xmin = 126.2308
				xmax = 126.3208
				text = "in"
			intervals [465]:
				xmin = 126.3208
				xmax = 126.4708
				text = "here"
			intervals [466]:
				xmin = 126.4708
				xmax = 126.8508
				text = "aksing"
			intervals [467]:
				xmin = 126.8508
				xmax = 126.9808
				text = "no"
			intervals [468]:
				xmin = 126.9808
				xmax = 127.3308
				text = "question"
			intervals [469]:
				xmin = 127.3308
				xmax = 128.439
				text = ""
			intervals [470]:
				xmin = 128.439
				xmax = 128.779
				text = "you"
			intervals [471]:
				xmin = 128.779
				xmax = 129.009
				text = "um"
			intervals [472]:
				xmin = 129.009
				xmax = 130.0105
				text = ""
			intervals [473]:
				xmin = 130.0105
				xmax = 130.3405
				text = "yeah"
			intervals [474]:
				xmin = 130.3405
				xmax = 130.5005
				text = "it"
			intervals [475]:
				xmin = 130.5005
				xmax = 130.5605
				text = "s"
			intervals [476]:
				xmin = 130.5605
				xmax = 130.8205
				text = "like"
			intervals [477]:
				xmin = 130.8205
				xmax = 130.8505
				text = ""
			intervals [478]:
				xmin = 130.8505
				xmax = 131.0705
				text = "you"
			intervals [479]:
				xmin = 131.0705
				xmax = 131.5112
				text = ""
			intervals [480]:
				xmin = 131.5112
				xmax = 131.7412
				text = "and"
			intervals [481]:
				xmin = 131.7412
				xmax = 131.7812
				text = "i"
			intervals [482]:
				xmin = 131.7812
				xmax = 131.9812
				text = "just"
			intervals [483]:
				xmin = 131.9812
				xmax = 132.1612
				text = "that"
			intervals [484]:
				xmin = 132.1612
				xmax = 132.2912
				text = "was"
			intervals [485]:
				xmin = 132.2912
				xmax = 132.5512
				text = "just"
			intervals [486]:
				xmin = 132.5512
				xmax = 132.7412
				text = ""
			intervals [487]:
				xmin = 132.7412
				xmax = 132.9712
				text = "me"
			intervals [488]:
				xmin = 132.9712
				xmax = 133.3112
				text = "being"
			intervals [489]:
				xmin = 133.3112
				xmax = 133.5112
				text = "young"
			intervals [490]:
				xmin = 133.5112
				xmax = 133.5412
				text = "i"
			intervals [491]:
				xmin = 133.5412
				xmax = 133.9312
				text = "i"
			intervals [492]:
				xmin = 133.9312
				xmax = 134.0412
				text = "ain't"
			intervals [493]:
				xmin = 134.0412
				xmax = 134.2112
				text = "really"
			intervals [494]:
				xmin = 134.2112
				xmax = 134.4212
				text = "know"
			intervals [495]:
				xmin = 134.4212
				xmax = 134.5912
				text = "but"
			intervals [496]:
				xmin = 134.5912
				xmax = 134.7012
				text = "at"
			intervals [497]:
				xmin = 134.7012
				xmax = 134.9512
				text = "some"
			intervals [498]:
				xmin = 134.9512
				xmax = 135.2112
				text = "point"
			intervals [499]:
				xmin = 135.2112
				xmax = 135.3012
				text = "i"
			intervals [500]:
				xmin = 135.3012
				xmax = 135.3312
				text = ""
			intervals [501]:
				xmin = 135.3312
				xmax = 135.4912
				text = "i"
			intervals [502]:
				xmin = 135.4912
				xmax = 135.7612
				text = "kind"
			intervals [503]:
				xmin = 135.7612
				xmax = 135.8612
				text = "of"
			intervals [504]:
				xmin = 135.8612
				xmax = 136.1412
				text = "like"
			intervals [505]:
				xmin = 136.1412
				xmax = 137.1265
				text = ""
			intervals [506]:
				xmin = 137.1265
				xmax = 137.5765
				text = "wanted"
			intervals [507]:
				xmin = 137.5765
				xmax = 138.1265
				text = "to"
			intervals [508]:
				xmin = 138.1265
				xmax = 139.557
				text = ""
			intervals [509]:
				xmin = 139.557
				xmax = 139.857
				text = "be"
			intervals [510]:
				xmin = 139.857
				xmax = 139.927
				text = ""
			intervals [511]:
				xmin = 139.927
				xmax = 140.217
				text = "like"
			intervals [512]:
				xmin = 140.217
				xmax = 140.247
				text = ""
			intervals [513]:
				xmin = 140.247
				xmax = 140.567
				text = "i"
			intervals [514]:
				xmin = 140.567
				xmax = 140.667
				text = "i"
			intervals [515]:
				xmin = 140.667
				xmax = 140.917
				text = "wouldn't"
			intervals [516]:
				xmin = 140.917
				xmax = 141.107
				text = "say"
			intervals [517]:
				xmin = 141.107
				xmax = 141.667
				text = "accepted"
			intervals [518]:
				xmin = 141.667
				xmax = 141.827
				text = "but"
			intervals [519]:
				xmin = 141.827
				xmax = 142.027
				text = "i"
			intervals [520]:
				xmin = 142.027
				xmax = 142.387
				text = "just"
			intervals [521]:
				xmin = 142.387
				xmax = 142.881
				text = ""
			intervals [522]:
				xmin = 142.881
				xmax = 143.101
				text = "i"
			intervals [523]:
				xmin = 143.101
				xmax = 143.431
				text = "started"
			intervals [524]:
				xmin = 143.431
				xmax = 143.891
				text = "listening"
			intervals [525]:
				xmin = 143.891
				xmax = 144.001
				text = "what"
			intervals [526]:
				xmin = 144.001
				xmax = 144.181
				text = "was"
			intervals [527]:
				xmin = 144.181
				xmax = 144.481
				text = "going"
			intervals [528]:
				xmin = 144.481
				xmax = 144.881
				text = "on"
			intervals [529]:
				xmin = 144.881
				xmax = 145.5329
				text = ""
			intervals [530]:
				xmin = 145.5329
				xmax = 145.8729
				text = "and"
			intervals [531]:
				xmin = 145.8729
				xmax = 146.0629
				text = "i"
			intervals [532]:
				xmin = 146.0629
				xmax = 146.3129
				text = "never"
			intervals [533]:
				xmin = 146.3129
				xmax = 146.6729
				text = "really"
			intervals [534]:
				xmin = 146.6729
				xmax = 146.8929
				text = "could"
			intervals [535]:
				xmin = 146.8929
				xmax = 147.5429
				text = "understand"
			intervals [536]:
				xmin = 147.5429
				xmax = 147.7629
				text = "like"
			intervals [537]:
				xmin = 147.7629
				xmax = 148.723
				text = ""
			intervals [538]:
				xmin = 148.723
				xmax = 148.903
				text = "like"
			intervals [539]:
				xmin = 148.903
				xmax = 149.053
				text = "i"
			intervals [540]:
				xmin = 149.053
				xmax = 149.423
				text = "always"
			intervals [541]:
				xmin = 149.423
				xmax = 149.573
				text = "feel"
			intervals [542]:
				xmin = 149.573
				xmax = 149.743
				text = "like"
			intervals [543]:
				xmin = 149.743
				xmax = 149.853
				text = "it"
			intervals [544]:
				xmin = 149.853
				xmax = 150.013
				text = "was"
			intervals [545]:
				xmin = 150.013
				xmax = 150.073
				text = "a"
			intervals [546]:
				xmin = 150.073
				xmax = 150.703
				text = "pattern"
			intervals [547]:
				xmin = 150.703
				xmax = 150.9341
				text = ""
			intervals [548]:
				xmin = 150.9341
				xmax = 151.1641
				text = "like"
			intervals [549]:
				xmin = 151.1641
				xmax = 151.4141
				text = "every"
			intervals [550]:
				xmin = 151.4141
				xmax = 151.9141
				text = "year"
			intervals [551]:
				xmin = 151.9141
				xmax = 152.3728
				text = ""
			intervals [552]:
				xmin = 152.3728
				xmax = 152.7628
				text = "certain"
			intervals [553]:
				xmin = 152.7628
				xmax = 153.2528
				text = "sermons"
			intervals [554]:
				xmin = 153.2528
				xmax = 153.3728
				text = "would"
			intervals [555]:
				xmin = 153.3728
				xmax = 153.5528
				text = "get"
			intervals [556]:
				xmin = 153.5528
				xmax = 153.5828
				text = ""
			intervals [557]:
				xmin = 153.5828
				xmax = 153.9628
				text = "preached"
			intervals [558]:
				xmin = 153.9628
				xmax = 154.2128
				text = "around"
			intervals [559]:
				xmin = 154.2128
				xmax = 154.3228
				text = "the"
			intervals [560]:
				xmin = 154.3228
				xmax = 154.7028
				text = "same"
			intervals [561]:
				xmin = 154.7028
				xmax = 155.5528
				text = "times"
			intervals [562]:
				xmin = 155.5528
				xmax = 155.9506
				text = ""
			intervals [563]:
				xmin = 155.9506
				xmax = 156.0506
				text = "and"
			intervals [564]:
				xmin = 156.0506
				xmax = 156.1406
				text = "i"
			intervals [565]:
				xmin = 156.1406
				xmax = 156.3006
				text = "used"
			intervals [566]:
				xmin = 156.3006
				xmax = 156.3806
				text = "to"
			intervals [567]:
				xmin = 156.3806
				xmax = 156.5406
				text = "just"
			intervals [568]:
				xmin = 156.5406
				xmax = 156.8506
				text = "start"
			intervals [569]:
				xmin = 156.8506
				xmax = 157.2206
				text = "catching"
			intervals [570]:
				xmin = 157.2206
				xmax = 157.3706
				text = "on"
			intervals [571]:
				xmin = 157.3706
				xmax = 157.4506
				text = "to"
			intervals [572]:
				xmin = 157.4506
				xmax = 157.7806
				text = "different"
			intervals [573]:
				xmin = 157.7806
				xmax = 158.0106
				text = "things"
			intervals [574]:
				xmin = 158.0106
				xmax = 158.1006
				text = "and"
			intervals [575]:
				xmin = 158.1006
				xmax = 158.1906
				text = "i"
			intervals [576]:
				xmin = 158.1906
				xmax = 158.3806
				text = "just"
			intervals [577]:
				xmin = 158.3806
				xmax = 158.6106
				text = "wanted"
			intervals [578]:
				xmin = 158.6106
				xmax = 158.7406
				text = "to"
			intervals [579]:
				xmin = 158.7406
				xmax = 159.0548
				text = ""
			intervals [580]:
				xmin = 159.0548
				xmax = 159.2348
				text = "it"
			intervals [581]:
				xmin = 159.2348
				xmax = 159.3948
				text = "just"
			intervals [582]:
				xmin = 159.3948
				xmax = 159.7248
				text = "started"
			intervals [583]:
				xmin = 159.7248
				xmax = 159.9248
				text = "being"
			intervals [584]:
				xmin = 159.9248
				xmax = 160.1648
				text = "like"
			intervals [585]:
				xmin = 160.1648
				xmax = 160.1948
				text = ""
			intervals [586]:
				xmin = 160.1948
				xmax = 160.5348
				text = "aksing"
			intervals [587]:
				xmin = 160.5348
				xmax = 160.8548
				text = "questions"
			intervals [588]:
				xmin = 160.8548
				xmax = 161.2068
				text = ""
			intervals [589]:
				xmin = 161.2068
				xmax = 161.5868
				text = "yeah"
			intervals [590]:
				xmin = 161.5868
				xmax = 161.8568
				text = "like"
			intervals [591]:
				xmin = 161.8568
				xmax = 162.4028
				text = ""
			intervals [592]:
				xmin = 162.4028
				xmax = 162.6628
				text = "around"
			intervals [593]:
				xmin = 162.6628
				xmax = 162.9628
				text = "certain"
			intervals [594]:
				xmin = 162.9628
				xmax = 163.4028
				text = "times"
			intervals [595]:
				xmin = 163.4028
				xmax = 163.4628
				text = "of"
			intervals [596]:
				xmin = 163.4628
				xmax = 163.6028
				text = "the"
			intervals [597]:
				xmin = 163.6028
				xmax = 164.0228
				text = "year"
			intervals [598]:
				xmin = 164.0228
				xmax = 164.3528
				text = "or"
			intervals [599]:
				xmin = 164.3528
				xmax = 164.9823
				text = ""
			intervals [600]:
				xmin = 164.9823
				xmax = 165.3923
				text = "different"
			intervals [601]:
				xmin = 165.3923
				xmax = 166.2823
				text = "situations"
			intervals [602]:
				xmin = 166.2823
				xmax = 166.3923
				text = "you"
			intervals [603]:
				xmin = 166.3923
				xmax = 166.5423
				text = "know"
			intervals [604]:
				xmin = 166.5423
				xmax = 166.7023
				text = "it"
			intervals [605]:
				xmin = 166.7023
				xmax = 166.7523
				text = "s"
			intervals [606]:
				xmin = 166.7523
				xmax = 166.9723
				text = "like"
			intervals [607]:
				xmin = 166.9723
				xmax = 167.0923
				text = "the"
			intervals [608]:
				xmin = 167.0923
				xmax = 167.4823
				text = "same"
			intervals [609]:
				xmin = 167.4823
				xmax = 167.958
				text = ""
			intervals [610]:
				xmin = 167.958
				xmax = 168.118
				text = "so"
			intervals [611]:
				xmin = 168.118
				xmax = 168.498
				text = "i"
			intervals [612]:
				xmin = 168.498
				xmax = 168.658
				text = "i"
			intervals [613]:
				xmin = 168.658
				xmax = 168.788
				text = "don't"
			intervals [614]:
				xmin = 168.788
				xmax = 168.908
				text = "know"
			intervals [615]:
				xmin = 168.908
				xmax = 169.038
				text = "i"
			intervals [616]:
				xmin = 169.038
				xmax = 169.388
				text = "just"
			intervals [617]:
				xmin = 169.388
				xmax = 169.5872
				text = ""
			intervals [618]:
				xmin = 169.5872
				xmax = 169.8072
				text = "yeah"
			intervals [619]:
				xmin = 169.8072
				xmax = 169.8872
				text = ""
			intervals [620]:
				xmin = 169.8872
				xmax = 169.9872
				text = "i"
			intervals [621]:
				xmin = 169.9872
				xmax = 170.2672
				text = "i"
			intervals [622]:
				xmin = 170.2672
				xmax = 170.4872
				text = "just"
			intervals [623]:
				xmin = 170.4872
				xmax = 170.7972
				text = "always"
			intervals [624]:
				xmin = 170.7972
				xmax = 171.0472
				text = "wanted"
			intervals [625]:
				xmin = 171.0472
				xmax = 171.1472
				text = "to"
			intervals [626]:
				xmin = 171.1472
				xmax = 171.3472
				text = "know"
			intervals [627]:
				xmin = 171.3472
				xmax = 171.7272
				text = "more"
			intervals [628]:
				xmin = 171.7272
				xmax = 171.8672
				text = ""
			intervals [629]:
				xmin = 171.8672
				xmax = 172.2072
				text = "but"
			intervals [630]:
				xmin = 172.2072
				xmax = 173.0015
				text = ""
			intervals [631]:
				xmin = 173.0015
				xmax = 173.1715
				text = "and"
			intervals [632]:
				xmin = 173.1715
				xmax = 173.3615
				text = "my"
			intervals [633]:
				xmin = 173.3615
				xmax = 174.0915
				text = "family"
			intervals [634]:
				xmin = 174.0915
				xmax = 174.5087
				text = ""
			intervals [635]:
				xmin = 174.5087
				xmax = 174.6987
				text = "my"
			intervals [636]:
				xmin = 174.6987
				xmax = 175.2687
				text = "grandmother"
			intervals [637]:
				xmin = 175.2687
				xmax = 175.6287
				text = "she"
			intervals [638]:
				xmin = 175.6287
				xmax = 175.7687
				text = "s"
			intervals [639]:
				xmin = 175.7687
				xmax = 176.2283
				text = ""
			intervals [640]:
				xmin = 176.2283
				xmax = 176.4283
				text = "like"
			intervals [641]:
				xmin = 176.4283
				xmax = 176.4583
				text = ""
			intervals [642]:
				xmin = 176.4583
				xmax = 176.6983
				text = "you"
			intervals [643]:
				xmin = 176.6983
				xmax = 176.8783
				text = "not"
			intervals [644]:
				xmin = 176.8783
				xmax = 177.0883
				text = "about"
			intervals [645]:
				xmin = 177.0883
				xmax = 177.2483
				text = "to"
			intervals [646]:
				xmin = 177.2483
				xmax = 177.5483
				text = ""
			intervals [647]:
				xmin = 177.5483
				xmax = 177.7683
				text = "come"
			intervals [648]:
				xmin = 177.7683
				xmax = 177.8783
				text = "in"
			intervals [649]:
				xmin = 177.8783
				xmax = 178.0683
				text = "there"
			intervals [650]:
				xmin = 178.0683
				xmax = 178.1483
				text = "and"
			intervals [651]:
				xmin = 178.1483
				xmax = 178.4483
				text = "tell"
			intervals [652]:
				xmin = 178.4483
				xmax = 178.5683
				text = "her"
			intervals [653]:
				xmin = 178.5683
				xmax = 178.7883
				text = "no"
			intervals [654]:
				xmin = 178.7883
				xmax = 179.2883
				text = "different"
			intervals [655]:
				xmin = 179.2883
				xmax = 179.9335
				text = ""
			intervals [656]:
				xmin = 179.9335
				xmax = 180.3635
				text = "and"
			intervals [657]:
				xmin = 180.3635
				xmax = 180.8313
				text = ""
			intervals [658]:
				xmin = 180.8313
				xmax = 180.9913
				text = "i"
			intervals [659]:
				xmin = 180.9913
				xmax = 181.1413
				text = "don't"
			intervals [660]:
				xmin = 181.1413
				xmax = 181.3613
				text = "care"
			intervals [661]:
				xmin = 181.3613
				xmax = 181.5213
				text = "what"
			intervals [662]:
				xmin = 181.5213
				xmax = 181.9313
				text = "facts"
			intervals [663]:
				xmin = 181.9313
				xmax = 181.9913
				text = "or"
			intervals [664]:
				xmin = 181.9913
				xmax = 182.1613
				text = "none"
			intervals [665]:
				xmin = 182.1613
				xmax = 182.2413
				text = "of"
			intervals [666]:
				xmin = 182.2413
				xmax = 182.4613
				text = "that"
			intervals [667]:
				xmin = 182.4613
				xmax = 182.6813
				text = "she"
			intervals [668]:
				xmin = 182.6813
				xmax = 182.8513
				text = "not"
			intervals [669]:
				xmin = 182.8513
				xmax = 183.0413
				text = "even"
			intervals [670]:
				xmin = 183.0413
				xmax = 183.2713
				text = "about"
			intervals [671]:
				xmin = 183.2713
				xmax = 183.3413
				text = "to"
			intervals [672]:
				xmin = 183.3413
				xmax = 183.5313
				text = "hear"
			intervals [673]:
				xmin = 183.5313
				xmax = 183.7113
				text = "it"
			intervals [674]:
				xmin = 183.7113
				xmax = 183.7413
				text = ""
			intervals [675]:
				xmin = 183.7413
				xmax = 184.1413
				text = "so"
			intervals [676]:
				xmin = 184.1413
				xmax = 184.6334
				text = ""
			intervals [677]:
				xmin = 184.6334
				xmax = 184.8134
				text = "it"
			intervals [678]:
				xmin = 184.8134
				xmax = 185.3234
				text = "just"
			intervals [679]:
				xmin = 185.3234
				xmax = 185.7134
				text = "shows"
			intervals [680]:
				xmin = 185.7134
				xmax = 186.1934
				text = "how"
			intervals [681]:
				xmin = 186.1934
				xmax = 186.7914
				text = ""
			intervals [682]:
				xmin = 186.7914
				xmax = 186.9214
				text = "a"
			intervals [683]:
				xmin = 186.9214
				xmax = 187.3514
				text = "belief"
			intervals [684]:
				xmin = 187.3514
				xmax = 187.5914
				text = "can"
			intervals [685]:
				xmin = 187.5914
				xmax = 187.7514
				text = "really"
			intervals [686]:
				xmin = 187.7514
				xmax = 188.2691
				text = ""
			intervals [687]:
				xmin = 188.2691
				xmax = 188.7591
				text = "yeah"
			intervals [688]:
				xmin = 188.7591
				xmax = 188.9491
				text = "it"
			intervals [689]:
				xmin = 188.9491
				xmax = 189.2191
				text = "really"
			intervals [690]:
				xmin = 189.2191
				xmax = 189.5591
				text = "like"
			intervals [691]:
				xmin = 189.5591
				xmax = 189.6391
				text = ""
			intervals [692]:
				xmin = 189.6391
				xmax = 189.7591
				text = "it"
			intervals [693]:
				xmin = 189.7591
				xmax = 189.8391
				text = ""
			intervals [694]:
				xmin = 189.8391
				xmax = 190.0291
				text = "it"
			intervals [695]:
				xmin = 190.0291
				xmax = 190.1791
				text = ""
			intervals [696]:
				xmin = 190.1791
				xmax = 190.3091
				text = "it"
			intervals [697]:
				xmin = 190.3091
				xmax = 190.6591
				text = "really"
			intervals [698]:
				xmin = 190.6591
				xmax = 190.8291
				text = ""
			intervals [699]:
				xmin = 190.8291
				xmax = 191.3591
				text = "affects"
			intervals [700]:
				xmin = 191.3591
				xmax = 191.4191
				text = "a"
			intervals [701]:
				xmin = 191.4191
				xmax = 191.7791
				text = "person"
			intervals [702]:
				xmin = 191.7791
				xmax = 191.9291
				text = "to"
			intervals [703]:
				xmin = 191.9291
				xmax = 192.0191
				text = "the"
			intervals [704]:
				xmin = 192.0191
				xmax = 192.0591
				text = ""
			intervals [705]:
				xmin = 192.0591
				xmax = 192.4391
				text = "core"
			intervals [706]:
				xmin = 192.4391
				xmax = 192.793
				text = ""
			intervals [707]:
				xmin = 192.793
				xmax = 193.053
				text = "like"
			intervals [708]:
				xmin = 193.053
				xmax = 193.7028
				text = ""
			intervals [709]:
				xmin = 193.7028
				xmax = 193.8928
				text = "that"
			intervals [710]:
				xmin = 193.8928
				xmax = 193.9328
				text = "s"
			intervals [711]:
				xmin = 193.9328
				xmax = 194.0828
				text = "how"
			intervals [712]:
				xmin = 194.0828
				xmax = 194.4028
				text = "far"
			intervals [713]:
				xmin = 194.4028
				xmax = 194.4728
				text = "a"
			intervals [714]:
				xmin = 194.4728
				xmax = 194.8528
				text = "belief"
			intervals [715]:
				xmin = 194.8528
				xmax = 195.0228
				text = "can"
			intervals [716]:
				xmin = 195.0228
				xmax = 195.3128
				text = "go"
			intervals [717]:
				xmin = 195.3128
				xmax = 198.8486
				text = ""
			intervals [718]:
				xmin = 198.8486
				xmax = 199.1186
				text = "whether"
			intervals [719]:
				xmin = 199.1186
				xmax = 199.1786
				text = "it"
			intervals [720]:
				xmin = 199.1786
				xmax = 199.2586
				text = "s"
			intervals [721]:
				xmin = 199.2586
				xmax = 199.4486
				text = "true"
			intervals [722]:
				xmin = 199.4486
				xmax = 199.4886
				text = "or"
			intervals [723]:
				xmin = 199.4886
				xmax = 199.7186
				text = "not"
			intervals [724]:
				xmin = 199.7186
				xmax = 201.5508
				text = ""
			intervals [725]:
				xmin = 201.5508
				xmax = 201.6408
				text = "it"
			intervals [726]:
				xmin = 201.6408
				xmax = 201.8008
				text = "just"
			intervals [727]:
				xmin = 201.8008
				xmax = 201.9708
				text = "show"
			intervals [728]:
				xmin = 201.9708
				xmax = 202.1108
				text = "you"
			intervals [729]:
				xmin = 202.1108
				xmax = 202.3108
				text = "the"
			intervals [730]:
				xmin = 202.3108
				xmax = 202.3808
				text = ""
			intervals [731]:
				xmin = 202.3808
				xmax = 202.5008
				text = "the"
			intervals [732]:
				xmin = 202.5008
				xmax = 202.8908
				text = "power"
			intervals [733]:
				xmin = 202.8908
				xmax = 203.0208
				text = "of"
			intervals [734]:
				xmin = 203.0208
				xmax = 203.1408
				text = "the"
			intervals [735]:
				xmin = 203.1408
				xmax = 203.6408
				text = "brain"
			intervals [736]:
				xmin = 203.6408
				xmax = 203.8108
				text = "and"
			intervals [737]:
				xmin = 203.8108
				xmax = 204.0708
				text = "how"
			intervals [738]:
				xmin = 204.0708
				xmax = 204.1708
				text = "it"
			intervals [739]:
				xmin = 204.1708
				xmax = 204.3208
				text = "can"
			intervals [740]:
				xmin = 204.3208
				xmax = 204.6208
				text = "be"
			intervals [741]:
				xmin = 204.6208
				xmax = 205.3742
				text = ""
			intervals [742]:
				xmin = 205.3742
				xmax = 205.9042
				text = "tricked"
			intervals [743]:
				xmin = 205.9042
				xmax = 207.4367
				text = ""
			intervals [744]:
				xmin = 207.4367
				xmax = 207.6267
				text = "if"
			intervals [745]:
				xmin = 207.6267
				xmax = 207.6667
				text = ""
			intervals [746]:
				xmin = 207.6667
				xmax = 207.8467
				text = "if"
			intervals [747]:
				xmin = 207.8467
				xmax = 207.9967
				text = "you"
			intervals [748]:
				xmin = 207.9967
				xmax = 208.3767
				text = "allow"
			intervals [749]:
				xmin = 208.3767
				xmax = 208.4567
				text = "it"
			intervals [750]:
				xmin = 208.4567
				xmax = 208.6967
				text = "to"
			intervals [751]:
				xmin = 208.6967
				xmax = 209.0512
				text = ""
			intervals [752]:
				xmin = 209.0512
				xmax = 209.1412
				text = "and"
			intervals [753]:
				xmin = 209.1412
				xmax = 209.3012
				text = "you"
			intervals [754]:
				xmin = 209.3012
				xmax = 209.3912
				text = "will"
			intervals [755]:
				xmin = 209.3912
				xmax = 209.6012
				text = "be"
			intervals [756]:
				xmin = 209.6012
				xmax = 209.7112
				text = "in"
			intervals [757]:
				xmin = 209.7112
				xmax = 209.7812
				text = "a"
			intervals [758]:
				xmin = 209.7812
				xmax = 210.4512
				text = "daze"
			intervals [759]:
				xmin = 210.4512
				xmax = 210.9018
				text = ""
			intervals [760]:
				xmin = 210.9018
				xmax = 211.2518
				text = "people"
			intervals [761]:
				xmin = 211.2518
				xmax = 211.4518
				text = "like"
			intervals [762]:
				xmin = 211.4518
				xmax = 211.5818
				text = "in"
			intervals [763]:
				xmin = 211.5818
				xmax = 211.6618
				text = "a"
			intervals [764]:
				xmin = 211.6618
				xmax = 212.2818
				text = "daze"
			intervals [765]:
				xmin = 212.2818
				xmax = 214.2016
				text = ""
			intervals [766]:
				xmin = 214.2016
				xmax = 214.4916
				text = "and"
			intervals [767]:
				xmin = 214.4916
				xmax = 214.6916
				text = "some"
			intervals [768]:
				xmin = 214.6916
				xmax = 215.0216
				text = "people"
			intervals [769]:
				xmin = 215.0216
				xmax = 215.2416
				text = "they"
			intervals [770]:
				xmin = 215.2416
				xmax = 215.8685
				text = ""
			intervals [771]:
				xmin = 215.8685
				xmax = 216.1885
				text = "even"
			intervals [772]:
				xmin = 216.1885
				xmax = 216.3685
				text = "if"
			intervals [773]:
				xmin = 216.3685
				xmax = 216.6885
				text = "they"
			intervals [774]:
				xmin = 216.6885
				xmax = 217.1623
				text = ""
			intervals [775]:
				xmin = 217.1623
				xmax = 217.3523
				text = "some"
			intervals [776]:
				xmin = 217.3523
				xmax = 217.7023
				text = "people"
			intervals [777]:
				xmin = 217.7023
				xmax = 217.7723
				text = ""
			intervals [778]:
				xmin = 217.7723
				xmax = 217.9823
				text = "are"
			intervals [779]:
				xmin = 217.9823
				xmax = 218.2123
				text = "really"
			intervals [780]:
				xmin = 218.2123
				xmax = 218.5523
				text = "scared"
			intervals [781]:
				xmin = 218.5523
				xmax = 218.6323
				text = "of"
			intervals [782]:
				xmin = 218.6323
				xmax = 218.7123
				text = "the"
			intervals [783]:
				xmin = 218.7123
				xmax = 219.0523
				text = "truth"
			intervals [784]:
				xmin = 219.0523
				xmax = 219.2523
				text = "like"
			intervals [785]:
				xmin = 219.2523
				xmax = 219.5423
				text = "even"
			intervals [786]:
				xmin = 219.5423
				xmax = 219.7223
				text = "if"
			intervals [787]:
				xmin = 219.7223
				xmax = 219.8223
				text = "you"
			intervals [788]:
				xmin = 219.8223
				xmax = 220.0623
				text = "come"
			intervals [789]:
				xmin = 220.0623
				xmax = 220.1623
				text = "at"
			intervals [790]:
				xmin = 220.1623
				xmax = 220.3723
				text = "them"
			intervals [791]:
				xmin = 220.3723
				xmax = 220.6023
				text = ""
			intervals [792]:
				xmin = 220.6023
				xmax = 220.7923
				text = "they"
			intervals [793]:
				xmin = 220.7923
				xmax = 221.0123
				text = "been"
			intervals [794]:
				xmin = 221.0123
				xmax = 221.3923
				text = "believing"
			intervals [795]:
				xmin = 221.3923
				xmax = 221.7523
				text = "something"
			intervals [796]:
				xmin = 221.7523
				xmax = 221.8123
				text = "for"
			intervals [797]:
				xmin = 221.8123
				xmax = 221.9723
				text = "so"
			intervals [798]:
				xmin = 221.9723
				xmax = 222.3323
				text = "long"
			intervals [799]:
				xmin = 222.3323
				xmax = 223.0651
				text = ""
			intervals [800]:
				xmin = 223.0651
				xmax = 223.2751
				text = "they"
			intervals [801]:
				xmin = 223.2751
				xmax = 223.4551
				text = "don't"
			intervals [802]:
				xmin = 223.4551
				xmax = 223.8051
				text = "even"
			intervals [803]:
				xmin = 223.8051
				xmax = 224.1551
				text = "like"
			intervals [804]:
				xmin = 224.1551
				xmax = 225.0128
				text = ""
			intervals [805]:
				xmin = 225.0128
				xmax = 225.5128
				text = "wanna"
			intervals [806]:
				xmin = 225.5128
				xmax = 226.3649
				text = ""
			intervals [807]:
				xmin = 226.3649
				xmax = 226.4749
				text = "at"
			intervals [808]:
				xmin = 226.4749
				xmax = 226.5649
				text = ""
			intervals [809]:
				xmin = 226.5649
				xmax = 226.8249
				text = "like"
			intervals [810]:
				xmin = 226.8249
				xmax = 227.0449
				text = "they"
			intervals [811]:
				xmin = 227.0449
				xmax = 227.1449
				text = "at"
			intervals [812]:
				xmin = 227.1449
				xmax = 227.3549
				text = "this"
			intervals [813]:
				xmin = 227.3549
				xmax = 227.5549
				text = "point"
			intervals [814]:
				xmin = 227.5549
				xmax = 227.7149
				text = "they"
			intervals [815]:
				xmin = 227.7149
				xmax = 227.8949
				text = "they"
			intervals [816]:
				xmin = 227.8949
				xmax = 228.1349
				text = "just"
			intervals [817]:
				xmin = 228.1349
				xmax = 228.3049
				text = "feel"
			intervals [818]:
				xmin = 228.3049
				xmax = 228.5649
				text = "like"
			intervals [819]:
				xmin = 228.5649
				xmax = 228.5949
				text = ""
			intervals [820]:
				xmin = 228.5949
				xmax = 228.6649
				text = "i"
			intervals [821]:
				xmin = 228.6649
				xmax = 228.8549
				text = "don't"
			intervals [822]:
				xmin = 228.8549
				xmax = 228.9849
				text = "even"
			intervals [823]:
				xmin = 228.9849
				xmax = 229.1749
				text = "wanna"
			intervals [824]:
				xmin = 229.1749
				xmax = 229.4249
				text = "hear"
			intervals [825]:
				xmin = 229.4249
				xmax = 229.4849
				text = "it"
			intervals [826]:
				xmin = 229.4849
				xmax = 229.7749
				text = "like"
			intervals [827]:
				xmin = 229.7749
				xmax = 229.9349
				text = "i"
			intervals [828]:
				xmin = 229.9349
				xmax = 230.2049
				text = "i"
			intervals [829]:
				xmin = 230.2049
				xmax = 230.2849
				text = "i"
			intervals [830]:
				xmin = 230.2849
				xmax = 230.6449
				text = "can't"
			intervals [831]:
				xmin = 230.6449
				xmax = 230.8749
				text = "like"
			intervals [832]:
				xmin = 230.8749
				xmax = 231.0249
				text = "they"
			intervals [833]:
				xmin = 231.0249
				xmax = 231.2349
				text = "don't"
			intervals [834]:
				xmin = 231.2349
				xmax = 231.4049
				text = "even"
			intervals [835]:
				xmin = 231.4049
				xmax = 231.5849
				text = "wanna"
			intervals [836]:
				xmin = 231.5849
				xmax = 231.8849
				text = "face"
			intervals [837]:
				xmin = 231.8849
				xmax = 232.0449
				text = "that"
			intervals [838]:
				xmin = 232.0449
				xmax = 232.4549
				text = "reality"
			intervals [839]:
				xmin = 232.4549
				xmax = 233.3696
				text = ""
			intervals [840]:
				xmin = 233.3696
				xmax = 233.8696
				text = "so"
			intervals [841]:
				xmin = 233.8696
				xmax = 234.9796
				text = ""
			intervals [842]:
				xmin = 234.9796
				xmax = 235.1496
				text = "that"
			intervals [843]:
				xmin = 235.1496
				xmax = 235.3696
				text = "just"
			intervals [844]:
				xmin = 235.3696
				xmax = 235.5296
				text = "show"
			intervals [845]:
				xmin = 235.5296
				xmax = 235.6396
				text = "you"
			intervals [846]:
				xmin = 235.6396
				xmax = 235.9996
				text = "how"
			intervals [847]:
				xmin = 235.9996
				xmax = 236.7481
				text = ""
			intervals [848]:
				xmin = 236.7481
				xmax = 236.9881
				text = "deep"
			intervals [849]:
				xmin = 236.9881
				xmax = 237.3581
				text = "belief"
			intervals [850]:
				xmin = 237.3581
				xmax = 237.5481
				text = "go"
			intervals [851]:
				xmin = 237.5481
				xmax = 237.8381
				text = "too"
			intervals [852]:
				xmin = 237.8381
				xmax = 245.1873
				text = ""
			intervals [853]:
				xmin = 245.1873
				xmax = 245.4573
				text = "yeah"
			intervals [854]:
				xmin = 245.4573
				xmax = 248.7014
				text = ""
			intervals [855]:
				xmin = 248.7014
				xmax = 249.2414
				text = "mm-hm"
			intervals [856]:
				xmin = 249.2414
				xmax = 249.791
				text = ""
			intervals [857]:
				xmin = 249.791
				xmax = 249.981
				text = "yeah"
			intervals [858]:
				xmin = 249.981
				xmax = 250.041
				text = "i"
			intervals [859]:
				xmin = 250.041
				xmax = 250.561
				text = "seen"
			intervals [860]:
				xmin = 250.561
				xmax = 250.621
				text = "it"
			intervals [861]:
				xmin = 250.621
				xmax = 255.8632
				text = ""
			intervals [862]:
				xmin = 255.8632
				xmax = 256.0532
				text = "for"
			intervals [863]:
				xmin = 256.0532
				xmax = 256.2932
				text = "me"
			intervals [864]:
				xmin = 256.2932
				xmax = 256.4132
				text = "it"
			intervals [865]:
				xmin = 256.4132
				xmax = 256.7332
				text = "doesn't"
			intervals [866]:
				xmin = 256.7332
				xmax = 257.0732
				text = "change"
			intervals [867]:
				xmin = 257.0732
				xmax = 257.2632
				text = "me"
			intervals [868]:
				xmin = 257.2632
				xmax = 257.5832
				text = "because"
			intervals [869]:
				xmin = 257.5832
				xmax = 257.7732
				text = "i"
			intervals [870]:
				xmin = 257.7732
				xmax = 257.8232
				text = ""
			intervals [871]:
				xmin = 257.8232
				xmax = 257.9332
				text = "i"
			intervals [872]:
				xmin = 257.9332
				xmax = 258.0632
				text = ""
			intervals [873]:
				xmin = 258.0632
				xmax = 258.2832
				text = "like"
			intervals [874]:
				xmin = 258.2832
				xmax = 258.3132
				text = ""
			intervals [875]:
				xmin = 258.3132
				xmax = 258.5532
				text = "i'm"
			intervals [876]:
				xmin = 258.5532
				xmax = 258.6532
				text = ""
			intervals [877]:
				xmin = 258.6532
				xmax = 258.8232
				text = "i'm"
			intervals [878]:
				xmin = 258.8232
				xmax = 259.1532
				text = "sure"
			intervals [879]:
				xmin = 259.1532
				xmax = 259.2232
				text = "of"
			intervals [880]:
				xmin = 259.2232
				xmax = 259.6632
				text = "myself"
			intervals [881]:
				xmin = 259.6632
				xmax = 259.7632
				text = "when"
			intervals [882]:
				xmin = 259.7632
				xmax = 259.9432
				text = "i'm"
			intervals [883]:
				xmin = 259.9432
				xmax = 260.1932
				text = "around"
			intervals [884]:
				xmin = 260.1932
				xmax = 260.4832
				text = "people"
			intervals [885]:
				xmin = 260.4832
				xmax = 260.7832
				text = "like"
			intervals [886]:
				xmin = 260.7832
				xmax = 261.4517
				text = ""
			intervals [887]:
				xmin = 261.4517
				xmax = 261.5817
				text = "i"
			intervals [888]:
				xmin = 261.5817
				xmax = 261.7717
				text = "feel"
			intervals [889]:
				xmin = 261.7717
				xmax = 261.9517
				text = "like"
			intervals [890]:
				xmin = 261.9517
				xmax = 262.3217
				text = "whatever"
			intervals [891]:
				xmin = 262.3217
				xmax = 262.4717
				text = "they"
			intervals [892]:
				xmin = 262.4717
				xmax = 262.7217
				text = "say"
			intervals [893]:
				xmin = 262.7217
				xmax = 262.8117
				text = "to"
			intervals [894]:
				xmin = 262.8117
				xmax = 262.9917
				text = "me"
			intervals [895]:
				xmin = 262.9917
				xmax = 263.3117
				text = "can't"
			intervals [896]:
				xmin = 263.3117
				xmax = 263.8217
				text = "really"
			intervals [897]:
				xmin = 263.8217
				xmax = 264.1005
				text = ""
			intervals [898]:
				xmin = 264.1005
				xmax = 264.4705
				text = "shake"
			intervals [899]:
				xmin = 264.4705
				xmax = 264.8005
				text = "me"
			intervals [900]:
				xmin = 264.8005
				xmax = 264.9005
				text = "in"
			intervals [901]:
				xmin = 264.9005
				xmax = 265.1205
				text = "my"
			intervals [902]:
				xmin = 265.1205
				xmax = 265.2505
				text = ""
			intervals [903]:
				xmin = 265.2505
				xmax = 265.5305
				text = "core"
			intervals [904]:
				xmin = 265.5305
				xmax = 265.958
				text = ""
			intervals [905]:
				xmin = 265.958
				xmax = 266.228
				text = "like"
			intervals [906]:
				xmin = 266.228
				xmax = 266.258
				text = ""
			intervals [907]:
				xmin = 266.258
				xmax = 266.458
				text = "your"
			intervals [908]:
				xmin = 266.458
				xmax = 266.838
				text = "belief"
			intervals [909]:
				xmin = 266.838
				xmax = 266.948
				text = "is"
			intervals [910]:
				xmin = 266.948
				xmax = 267.078
				text = "your"
			intervals [911]:
				xmin = 267.078
				xmax = 267.548
				text = "belief"
			intervals [912]:
				xmin = 267.548
				xmax = 267.8548
				text = ""
			intervals [913]:
				xmin = 267.8548
				xmax = 268.0348
				text = "and"
			intervals [914]:
				xmin = 268.0348
				xmax = 268.2048
				text = "i"
			intervals [915]:
				xmin = 268.2048
				xmax = 268.4348
				text = "only"
			intervals [916]:
				xmin = 268.4348
				xmax = 268.6248
				text = "can"
			intervals [917]:
				xmin = 268.6248
				xmax = 268.8748
				text = "view"
			intervals [918]:
				xmin = 268.8748
				xmax = 268.9548
				text = "it"
			intervals [919]:
				xmin = 268.9548
				xmax = 269.1248
				text = "as"
			intervals [920]:
				xmin = 269.1248
				xmax = 269.3548
				text = "that"
			intervals [921]:
				xmin = 269.3548
				xmax = 269.4448
				text = ""
			intervals [922]:
				xmin = 269.4448
				xmax = 269.8048
				text = "so"
			intervals [923]:
				xmin = 269.8048
				xmax = 270.2147
				text = ""
			intervals [924]:
				xmin = 270.2147
				xmax = 270.5147
				text = "nothing"
			intervals [925]:
				xmin = 270.5147
				xmax = 270.6647
				text = "that"
			intervals [926]:
				xmin = 270.6647
				xmax = 270.9047
				text = "you"
			intervals [927]:
				xmin = 270.9047
				xmax = 270.9347
				text = ""
			intervals [928]:
				xmin = 270.9347
				xmax = 271.2547
				text = "gonna"
			intervals [929]:
				xmin = 271.2547
				xmax = 271.5247
				text = "say"
			intervals [930]:
				xmin = 271.5247
				xmax = 271.6447
				text = "to"
			intervals [931]:
				xmin = 271.6447
				xmax = 271.9947
				text = "me"
			intervals [932]:
				xmin = 271.9947
				xmax = 272.6081
				text = ""
			intervals [933]:
				xmin = 272.6081
				xmax = 272.9281
				text = "about"
			intervals [934]:
				xmin = 272.9281
				xmax = 273.0881
				text = "your"
			intervals [935]:
				xmin = 273.0881
				xmax = 273.6981
				text = "belief"
			intervals [936]:
				xmin = 273.6981
				xmax = 274.6089
				text = ""
			intervals [937]:
				xmin = 274.6089
				xmax = 274.8389
				text = "is"
			intervals [938]:
				xmin = 274.8389
				xmax = 275.1589
				text = "gonna"
			intervals [939]:
				xmin = 275.1589
				xmax = 275.4389
				text = "like"
			intervals [940]:
				xmin = 275.4389
				xmax = 275.4689
				text = ""
			intervals [941]:
				xmin = 275.4689
				xmax = 275.7489
				text = "make"
			intervals [942]:
				xmin = 275.7489
				xmax = 276.0189
				text = "me"
			intervals [943]:
				xmin = 276.0189
				xmax = 276.272
				text = ""
			intervals [944]:
				xmin = 276.272
				xmax = 277.032
				text = "uncomfortable"
			intervals [945]:
				xmin = 277.032
				xmax = 277.062
				text = ""
			intervals [946]:
				xmin = 277.062
				xmax = 277.332
				text = "or"
			intervals [947]:
				xmin = 277.332
				xmax = 277.7923
				text = ""
			intervals [948]:
				xmin = 277.7923
				xmax = 277.9823
				text = "make"
			intervals [949]:
				xmin = 277.9823
				xmax = 278.1323
				text = "me"
			intervals [950]:
				xmin = 278.1323
				xmax = 278.3523
				text = "feel"
			intervals [951]:
				xmin = 278.3523
				xmax = 278.4623
				text = "no"
			intervals [952]:
				xmin = 278.4623
				xmax = 278.6223
				text = "type"
			intervals [953]:
				xmin = 278.6223
				xmax = 278.7523
				text = "of"
			intervals [954]:
				xmin = 278.7523
				xmax = 278.9223
				text = "way"
			intervals [955]:
				xmin = 278.9223
				xmax = 279.0623
				text = "like"
			intervals [956]:
				xmin = 279.0623
				xmax = 279.1823
				text = "i'm"
			intervals [957]:
				xmin = 279.1823
				xmax = 279.4523
				text = "still"
			intervals [958]:
				xmin = 279.4523
				xmax = 279.6723
				text = "gonna"
			intervals [959]:
				xmin = 279.6723
				xmax = 279.9223
				text = "still"
			intervals [960]:
				xmin = 279.9223
				xmax = 280.0623
				text = "gonna"
			intervals [961]:
				xmin = 280.0623
				xmax = 280.3423
				text = "talk"
			intervals [962]:
				xmin = 280.3423
				xmax = 280.4323
				text = "to"
			intervals [963]:
				xmin = 280.4323
				xmax = 280.5123
				text = "you"
			intervals [964]:
				xmin = 280.5123
				xmax = 280.6123
				text = "the"
			intervals [965]:
				xmin = 280.6123
				xmax = 280.9423
				text = "same"
			intervals [966]:
				xmin = 280.9423
				xmax = 281.1723
				text = "way"
			intervals [967]:
				xmin = 281.1723
				xmax = 281.6882
				text = ""
			intervals [968]:
				xmin = 281.6882
				xmax = 281.9482
				text = "like"
			intervals [969]:
				xmin = 281.9482
				xmax = 282.0682
				text = "i'm"
			intervals [970]:
				xmin = 282.0682
				xmax = 282.5282
				text = "still"
			intervals [971]:
				xmin = 282.5282
				xmax = 282.6982
				text = "gonna"
			intervals [972]:
				xmin = 282.6982
				xmax = 283.082
				text = ""
			intervals [973]:
				xmin = 283.082
				xmax = 283.262
				text = "you"
			intervals [974]:
				xmin = 283.262
				xmax = 283.452
				text = "know"
			intervals [975]:
				xmin = 283.452
				xmax = 283.562
				text = "i'm"
			intervals [976]:
				xmin = 283.562
				xmax = 283.762
				text = "not"
			intervals [977]:
				xmin = 283.762
				xmax = 283.972
				text = "about"
			intervals [978]:
				xmin = 283.972
				xmax = 284.122
				text = "to"
			intervals [979]:
				xmin = 284.122
				xmax = 284.182
				text = ""
			intervals [980]:
				xmin = 284.182
				xmax = 284.362
				text = "i'm"
			intervals [981]:
				xmin = 284.362
				xmax = 284.522
				text = "not"
			intervals [982]:
				xmin = 284.522
				xmax = 284.682
				text = "gonna"
			intervals [983]:
				xmin = 284.682
				xmax = 284.892
				text = "act"
			intervals [984]:
				xmin = 284.892
				xmax = 284.922
				text = ""
			intervals [985]:
				xmin = 284.922
				xmax = 285.302
				text = "different"
			intervals [986]:
				xmin = 285.302
				xmax = 285.7428
				text = ""
			intervals [987]:
				xmin = 285.7428
				xmax = 285.9328
				text = "like"
			intervals [988]:
				xmin = 285.9328
				xmax = 285.9628
				text = ""
			intervals [989]:
				xmin = 285.9628
				xmax = 286.1228
				text = "if"
			intervals [990]:
				xmin = 286.1228
				xmax = 286.4328
				text = "somebody"
			intervals [991]:
				xmin = 286.4328
				xmax = 286.5528
				text = "gonna"
			intervals [992]:
				xmin = 286.5528
				xmax = 286.6528
				text = "be"
			intervals [993]:
				xmin = 286.6528
				xmax = 286.8828
				text = "acting"
			intervals [994]:
				xmin = 286.8828
				xmax = 287.2328
				text = "different"
			intervals [995]:
				xmin = 287.2328
				xmax = 287.2928
				text = "it"
			intervals [996]:
				xmin = 287.2928
				xmax = 287.3228
				text = "s"
			intervals [997]:
				xmin = 287.3228
				xmax = 287.5328
				text = "gonna"
			intervals [998]:
				xmin = 287.5328
				xmax = 287.6628
				text = "be"
			intervals [999]:
				xmin = 287.6628
				xmax = 287.7628
				text = "the"
			intervals [1000]:
				xmin = 287.7628
				xmax = 287.9728
				text = "other"
			intervals [1001]:
				xmin = 287.9728
				xmax = 288.3728
				text = "person"
			intervals [1002]:
				xmin = 288.3728
				xmax = 288.5528
				text = "like"
			intervals [1003]:
				xmin = 288.5528
				xmax = 288.7928
				text = "i"
			intervals [1004]:
				xmin = 288.7928
				xmax = 288.9228
				text = "i"
			intervals [1005]:
				xmin = 288.9228
				xmax = 289.0528
				text = ""
			intervals [1006]:
				xmin = 289.0528
				xmax = 289.2528
				text = "i"
			intervals [1007]:
				xmin = 289.2528
				xmax = 289.5528
				text = "wouldn't"
			intervals [1008]:
				xmin = 289.5528
				xmax = 289.6428
				text = "act"
			intervals [1009]:
				xmin = 289.6428
				xmax = 289.6728
				text = ""
			intervals [1010]:
				xmin = 289.6728
				xmax = 289.9628
				text = "different"
			intervals [1011]:
				xmin = 289.9628
				xmax = 290.0728
				text = "at"
			intervals [1012]:
				xmin = 290.0728
				xmax = 290.2728
				text = "all"
			intervals [1013]:
				xmin = 290.2728
				xmax = 291.0118
				text = ""
			intervals [1014]:
				xmin = 291.0118
				xmax = 291.1118
				text = "like"
			intervals [1015]:
				xmin = 291.1118
				xmax = 291.2218
				text = "it"
			intervals [1016]:
				xmin = 291.2218
				xmax = 291.4518
				text = "wouldn't"
			intervals [1017]:
				xmin = 291.4518
				xmax = 291.7418
				text = "affect"
			intervals [1018]:
				xmin = 291.7418
				xmax = 291.8618
				text = "me"
			intervals [1019]:
				xmin = 291.8618
				xmax = 291.9718
				text = "in"
			intervals [1020]:
				xmin = 291.9718
				xmax = 292.1418
				text = "no"
			intervals [1021]:
				xmin = 292.1418
				xmax = 292.3318
				text = "way"
			intervals [1022]:
				xmin = 292.3318
				xmax = 295.4455
				text = ""
			intervals [1023]:
				xmin = 295.4455
				xmax = 295.5955
				text = "like"
			intervals [1024]:
				xmin = 295.5955
				xmax = 295.7455
				text = "my"
			intervals [1025]:
				xmin = 295.7455
				xmax = 296.0855
				text = "cousin"
			intervals [1026]:
				xmin = 296.0855
				xmax = 296.1855
				text = "i"
			intervals [1027]:
				xmin = 296.1855
				xmax = 296.3255
				text = "i"
			intervals [1028]:
				xmin = 296.3255
				xmax = 296.5055
				text = "went"
			intervals [1029]:
				xmin = 296.5055
				xmax = 296.5655
				text = "to"
			intervals [1030]:
				xmin = 296.5655
				xmax = 296.8155
				text = "church"
			intervals [1031]:
				xmin = 296.8155
				xmax = 296.9055
				text = "with"
			intervals [1032]:
				xmin = 296.9055
				xmax = 297.0155
				text = "my"
			intervals [1033]:
				xmin = 297.0155
				xmax = 297.3955
				text = "cousin"
			intervals [1034]:
				xmin = 297.3955
				xmax = 297.4755
				text = "a"
			intervals [1035]:
				xmin = 297.4755
				xmax = 297.6255
				text = "few"
			intervals [1036]:
				xmin = 297.6255
				xmax = 297.9455
				text = "years"
			intervals [1037]:
				xmin = 297.9455
				xmax = 298.3255
				text = "back"
			intervals [1038]:
				xmin = 298.3255
				xmax = 298.7954
				text = ""
			intervals [1039]:
				xmin = 298.7954
				xmax = 298.9754
				text = "and"
			intervals [1040]:
				xmin = 298.9754
				xmax = 299.0754
				text = "at"
			intervals [1041]:
				xmin = 299.0754
				xmax = 299.1854
				text = "the"
			intervals [1042]:
				xmin = 299.1854
				xmax = 299.6754
				text = "end"
			intervals [1043]:
				xmin = 299.6754
				xmax = 300.0915
				text = ""
			intervals [1044]:
				xmin = 300.0915
				xmax = 300.3715
				text = "he"
			intervals [1045]:
				xmin = 300.3715
				xmax = 300.4515
				text = ""
			intervals [1046]:
				xmin = 300.4515
				xmax = 300.6615
				text = "this"
			intervals [1047]:
				xmin = 300.6615
				xmax = 300.7815
				text = "is"
			intervals [1048]:
				xmin = 300.7815
				xmax = 300.9415
				text = "like"
			intervals [1049]:
				xmin = 300.9415
				xmax = 301.0015
				text = "a"
			intervals [1050]:
				xmin = 301.0015
				xmax = 301.3015
				text = "church"
			intervals [1051]:
				xmin = 301.3015
				xmax = 301.4015
				text = "he"
			intervals [1052]:
				xmin = 301.4015
				xmax = 301.5715
				text = "was"
			intervals [1053]:
				xmin = 301.5715
				xmax = 301.9015
				text = "really"
			intervals [1054]:
				xmin = 301.9015
				xmax = 302.7438
				text = ""
			intervals [1055]:
				xmin = 302.7438
				xmax = 303.2338
				text = "um"
			intervals [1056]:
				xmin = 303.2338
				xmax = 303.5632
				text = ""
			intervals [1057]:
				xmin = 303.5632
				xmax = 303.6232
				text = "a"
			intervals [1058]:
				xmin = 303.6232
				xmax = 303.9432
				text = "part"
			intervals [1059]:
				xmin = 303.9432
				xmax = 304.2032
				text = "of"
			intervals [1060]:
				xmin = 304.2032
				xmax = 304.3932
				text = ""
			intervals [1061]:
				xmin = 304.3932
				xmax = 304.4732
				text = "and"
			intervals [1062]:
				xmin = 304.4732
				xmax = 304.6332
				text = "he"
			intervals [1063]:
				xmin = 304.6332
				xmax = 304.7832
				text = "always"
			intervals [1064]:
				xmin = 304.7832
				xmax = 304.9032
				text = "had"
			intervals [1065]:
				xmin = 304.9032
				xmax = 304.9732
				text = "a"
			intervals [1066]:
				xmin = 304.9732
				xmax = 305.1132
				text = "good"
			intervals [1067]:
				xmin = 305.1132
				xmax = 305.5332
				text = "relationship"
			intervals [1068]:
				xmin = 305.5332
				xmax = 305.6232
				text = "with"
			intervals [1069]:
				xmin = 305.6232
				xmax = 305.6832
				text = "the"
			intervals [1070]:
				xmin = 305.6832
				xmax = 306.1432
				text = "pastor"
			intervals [1071]:
				xmin = 306.1432
				xmax = 306.7576
				text = ""
			intervals [1072]:
				xmin = 306.7576
				xmax = 306.9776
				text = "and"
			intervals [1073]:
				xmin = 306.9776
				xmax = 307.2576
				text = "ended"
			intervals [1074]:
				xmin = 307.2576
				xmax = 307.4976
				text = "up"
			intervals [1075]:
				xmin = 307.4976
				xmax = 307.9176
				text = "um"
			intervals [1076]:
				xmin = 307.9176
				xmax = 309.0778
				text = ""
			intervals [1077]:
				xmin = 309.0778
				xmax = 309.1778
				text = "at"
			intervals [1078]:
				xmin = 309.1778
				xmax = 309.2678
				text = "the"
			intervals [1079]:
				xmin = 309.2678
				xmax = 309.3778
				text = "end"
			intervals [1080]:
				xmin = 309.3778
				xmax = 309.4478
				text = "of"
			intervals [1081]:
				xmin = 309.4478
				xmax = 309.5378
				text = "the"
			intervals [1082]:
				xmin = 309.5378
				xmax = 309.9178
				text = "sermon"
			intervals [1083]:
				xmin = 309.9178
				xmax = 310.0978
				text = "and"
			intervals [1084]:
				xmin = 310.0978
				xmax = 310.6168
				text = ""
			intervals [1085]:
				xmin = 310.6168
				xmax = 310.9168
				text = "church"
			intervals [1086]:
				xmin = 310.9168
				xmax = 311.0768
				text = "let"
			intervals [1087]:
				xmin = 311.0768
				xmax = 311.2368
				text = "out"
			intervals [1088]:
				xmin = 311.2368
				xmax = 311.5768
				text = "whatever"
			intervals [1089]:
				xmin = 311.5768
				xmax = 311.7804
				text = ""
			intervals [1090]:
				xmin = 311.7804
				xmax = 312.0304
				text = "he"
			intervals [1091]:
				xmin = 312.0304
				xmax = 312.5004
				text = "introduced"
			intervals [1092]:
				xmin = 312.5004
				xmax = 312.5804
				text = "me"
			intervals [1093]:
				xmin = 312.5804
				xmax = 312.6104
				text = ""
			intervals [1094]:
				xmin = 312.6104
				xmax = 312.7404
				text = "to"
			intervals [1095]:
				xmin = 312.7404
				xmax = 313.0004
				text = "him"
			intervals [1096]:
				xmin = 313.0004
				xmax = 313.6178
				text = ""
			intervals [1097]:
				xmin = 313.6178
				xmax = 313.8078
				text = "and"
			intervals [1098]:
				xmin = 313.8078
				xmax = 313.8878
				text = "i"
			intervals [1099]:
				xmin = 313.8878
				xmax = 314.1478
				text = "shook"
			intervals [1100]:
				xmin = 314.1478
				xmax = 314.3178
				text = "his"
			intervals [1101]:
				xmin = 314.3178
				xmax = 314.4978
				text = "hand"
			intervals [1102]:
				xmin = 314.4978
				xmax = 314.6178
				text = "i'm"
			intervals [1103]:
				xmin = 314.6178
				xmax = 314.8778
				text = "like"
			intervals [1104]:
				xmin = 314.8778
				xmax = 315.3238
				text = ""
			intervals [1105]:
				xmin = 315.3238
				xmax = 315.4938
				text = "hey"
			intervals [1106]:
				xmin = 315.4938
				xmax = 315.6038
				text = "what"
			intervals [1107]:
				xmin = 315.6038
				xmax = 315.6738
				text = "s"
			intervals [1108]:
				xmin = 315.6738
				xmax = 315.8238
				text = "up"
			intervals [1109]:
				xmin = 315.8238
				xmax = 316.0038
				text = "with"
			intervals [1110]:
				xmin = 316.0038
				xmax = 316.0938
				text = "you"
			intervals [1111]:
				xmin = 316.0938
				xmax = 316.1238
				text = ""
			intervals [1112]:
				xmin = 316.1238
				xmax = 316.2838
				text = "how"
			intervals [1113]:
				xmin = 316.2838
				xmax = 316.3738
				text = "you"
			intervals [1114]:
				xmin = 316.3738
				xmax = 316.6438
				text = "doing"
			intervals [1115]:
				xmin = 316.6438
				xmax = 317.5749
				text = ""
			intervals [1116]:
				xmin = 317.5749
				xmax = 317.7549
				text = "and"
			intervals [1117]:
				xmin = 317.7549
				xmax = 318.0049
				text = "like"
			intervals [1118]:
				xmin = 318.0049
				xmax = 318.3049
				text = "they"
			intervals [1119]:
				xmin = 318.3049
				xmax = 318.6549
				text = "felt"
			intervals [1120]:
				xmin = 318.6549
				xmax = 318.8249
				text = "like"
			intervals [1121]:
				xmin = 318.8249
				xmax = 318.8749
				text = ""
			intervals [1122]:
				xmin = 318.8749
				xmax = 318.9749
				text = "the"
			intervals [1123]:
				xmin = 318.9749
				xmax = 319.1949
				text = "way"
			intervals [1124]:
				xmin = 319.1949
				xmax = 319.3449
				text = "i"
			intervals [1125]:
				xmin = 319.3449
				xmax = 319.7049
				text = "spoke"
			intervals [1126]:
				xmin = 319.7049
				xmax = 319.8449
				text = "to"
			intervals [1127]:
				xmin = 319.8449
				xmax = 320.0649
				text = "him"
			intervals [1128]:
				xmin = 320.0649
				xmax = 320.0949
				text = ""
			intervals [1129]:
				xmin = 320.0949
				xmax = 320.2849
				text = "was"
			intervals [1130]:
				xmin = 320.2849
				xmax = 320.5349
				text = "like"
			intervals [1131]:
				xmin = 320.5349
				xmax = 320.9999
				text = ""
			intervals [1132]:
				xmin = 320.9999
				xmax = 321.6599
				text = "improper"
			intervals [1133]:
				xmin = 321.6599
				xmax = 321.7299
				text = "or"
			intervals [1134]:
				xmin = 321.7299
				xmax = 322.1899
				text = "something"
			intervals [1135]:
				xmin = 322.1899
				xmax = 322.3399
				text = "and"
			intervals [1136]:
				xmin = 322.3399
				xmax = 322.4499
				text = "i"
			intervals [1137]:
				xmin = 322.4499
				xmax = 322.7399
				text = "couldn't"
			intervals [1138]:
				xmin = 322.7399
				xmax = 322.9599
				text = "really"
			intervals [1139]:
				xmin = 322.9599
				xmax = 323.3199
				text = "understand"
			intervals [1140]:
				xmin = 323.3199
				xmax = 323.4099
				text = "what"
			intervals [1141]:
				xmin = 323.4099
				xmax = 323.5099
				text = "they"
			intervals [1142]:
				xmin = 323.5099
				xmax = 323.6399
				text = "was"
			intervals [1143]:
				xmin = 323.6399
				xmax = 323.9299
				text = "talking"
			intervals [1144]:
				xmin = 323.9299
				xmax = 324.0499
				text = "about"
			intervals [1145]:
				xmin = 324.0499
				xmax = 324.2399
				text = "like"
			intervals [1146]:
				xmin = 324.2399
				xmax = 324.8916
				text = ""
			intervals [1147]:
				xmin = 324.8916
				xmax = 325.0516
				text = "i"
			intervals [1148]:
				xmin = 325.0516
				xmax = 325.3616
				text = "spoke"
			intervals [1149]:
				xmin = 325.3616
				xmax = 325.6416
				text = "to"
			intervals [1150]:
				xmin = 325.6416
				xmax = 325.7116
				text = "him"
			intervals [1151]:
				xmin = 325.7116
				xmax = 325.8916
				text = "like"
			intervals [1152]:
				xmin = 325.8916
				xmax = 325.9716
				text = "i"
			intervals [1153]:
				xmin = 325.9716
				xmax = 326.2016
				text = "didn't"
			intervals [1154]:
				xmin = 326.2016
				xmax = 326.8016
				text = "disrespect"
			intervals [1155]:
				xmin = 326.8016
				xmax = 326.9016
				text = "him"
			intervals [1156]:
				xmin = 326.9016
				xmax = 326.9916
				text = "i"
			intervals [1157]:
				xmin = 326.9916
				xmax = 327.0216
				text = ""
			intervals [1158]:
				xmin = 327.0216
				xmax = 327.2416
				text = "i"
			intervals [1159]:
				xmin = 327.2416
				xmax = 327.3316
				text = ""
			intervals [1160]:
				xmin = 327.3316
				xmax = 327.5116
				text = "you"
			intervals [1161]:
				xmin = 327.5116
				xmax = 327.5916
				text = "know"
			intervals [1162]:
				xmin = 327.5916
				xmax = 327.6816
				text = "what"
			intervals [1163]:
				xmin = 327.6816
				xmax = 327.7116
				text = "i"
			intervals [1164]:
				xmin = 327.7116
				xmax = 327.8616
				text = "mean"
			intervals [1165]:
				xmin = 327.8616
				xmax = 327.9516
				text = "i"
			intervals [1166]:
				xmin = 327.9516
				xmax = 328.2316
				text = "spoke"
			intervals [1167]:
				xmin = 328.2316
				xmax = 328.3716
				text = "to"
			intervals [1168]:
				xmin = 328.3716
				xmax = 328.6116
				text = "him"
			intervals [1169]:
				xmin = 328.6116
				xmax = 329.1815
				text = ""
			intervals [1170]:
				xmin = 329.1815
				xmax = 329.4015
				text = "as"
			intervals [1171]:
				xmin = 329.4015
				xmax = 329.5515
				text = "if"
			intervals [1172]:
				xmin = 329.5515
				xmax = 329.7015
				text = "he"
			intervals [1173]:
				xmin = 329.7015
				xmax = 329.8715
				text = "was"
			intervals [1174]:
				xmin = 329.8715
				xmax = 330.0915
				text = "any"
			intervals [1175]:
				xmin = 330.0915
				xmax = 330.3315
				text = "other"
			intervals [1176]:
				xmin = 330.3315
				xmax = 330.6515
				text = "man"
			intervals [1177]:
				xmin = 330.6515
				xmax = 330.6815
				text = ""
			intervals [1178]:
				xmin = 330.6815
				xmax = 330.8815
				text = "like"
			intervals [1179]:
				xmin = 330.8815
				xmax = 331.0415
				text = "why"
			intervals [1180]:
				xmin = 331.0415
				xmax = 331.1615
				text = "would"
			intervals [1181]:
				xmin = 331.1615
				xmax = 331.2715
				text = "i"
			intervals [1182]:
				xmin = 331.2715
				xmax = 331.3715
				text = "have"
			intervals [1183]:
				xmin = 331.3715
				xmax = 331.4615
				text = "to"
			intervals [1184]:
				xmin = 331.4615
				xmax = 331.7115
				text = "speak"
			intervals [1185]:
				xmin = 331.7115
				xmax = 331.9615
				text = "to"
			intervals [1186]:
				xmin = 331.9615
				xmax = 332.1015
				text = "him"
			intervals [1187]:
				xmin = 332.1015
				xmax = 332.5033
				text = ""
			intervals [1188]:
				xmin = 332.5033
				xmax = 332.7033
				text = "in"
			intervals [1189]:
				xmin = 332.7033
				xmax = 332.8933
				text = "a"
			intervals [1190]:
				xmin = 332.8933
				xmax = 333.0033
				text = "in"
			intervals [1191]:
				xmin = 333.0033
				xmax = 333.1633
				text = "a"
			intervals [1192]:
				xmin = 333.1633
				xmax = 333.4933
				text = "higher"
			intervals [1193]:
				xmin = 333.4933
				xmax = 333.9733
				text = "regard"
			intervals [1194]:
				xmin = 333.9733
				xmax = 334.2933
				text = "than"
			intervals [1195]:
				xmin = 334.2933
				xmax = 334.4919
				text = ""
			intervals [1196]:
				xmin = 334.4919
				xmax = 334.6719
				text = "than"
			intervals [1197]:
				xmin = 334.6719
				xmax = 334.9219
				text = "me"
			intervals [1198]:
				xmin = 334.9219
				xmax = 335.832
				text = ""
			intervals [1199]:
				xmin = 335.832
				xmax = 336.112
				text = "like"
			intervals [1200]:
				xmin = 336.112
				xmax = 336.322
				text = "you"
			intervals [1201]:
				xmin = 336.322
				xmax = 336.432
				text = "you"
			intervals [1202]:
				xmin = 336.432
				xmax = 336.572
				text = "know"
			intervals [1203]:
				xmin = 336.572
				xmax = 336.662
				text = "what"
			intervals [1204]:
				xmin = 336.662
				xmax = 336.732
				text = "i'm"
			intervals [1205]:
				xmin = 336.732
				xmax = 336.982
				text = "saying"
			intervals [1206]:
				xmin = 336.982
				xmax = 337.152
				text = "that"
			intervals [1207]:
				xmin = 337.152
				xmax = 337.182
				text = "s"
			intervals [1208]:
				xmin = 337.182
				xmax = 337.362
				text = "how"
			intervals [1209]:
				xmin = 337.362
				xmax = 337.472
				text = "i"
			intervals [1210]:
				xmin = 337.472
				xmax = 337.812
				text = "feel"
			intervals [1211]:
				xmin = 337.812
				xmax = 337.882
				text = "and"
			intervals [1212]:
				xmin = 337.882
				xmax = 338.062
				text = "they"
			intervals [1213]:
				xmin = 338.062
				xmax = 338.282
				text = "looking"
			intervals [1214]:
				xmin = 338.282
				xmax = 338.352
				text = "at"
			intervals [1215]:
				xmin = 338.352
				xmax = 338.522
				text = "me"
			intervals [1216]:
				xmin = 338.522
				xmax = 338.782
				text = "like"
			intervals [1217]:
				xmin = 338.782
				xmax = 339.4654
				text = ""
			intervals [1218]:
				xmin = 339.4654
				xmax = 339.6754
				text = "i"
			intervals [1219]:
				xmin = 339.6754
				xmax = 339.9954
				text = "was"
			intervals [1220]:
				xmin = 339.9954
				xmax = 340.0354
				text = ""
			intervals [1221]:
				xmin = 340.0354
				xmax = 340.3454
				text = "doing"
			intervals [1222]:
				xmin = 340.3454
				xmax = 340.6454
				text = "something"
			intervals [1223]:
				xmin = 340.6454
				xmax = 340.9254
				text = "wrong"
			intervals [1224]:
				xmin = 340.9254
				xmax = 341.0454
				text = "but"
			intervals [1225]:
				xmin = 341.0454
				xmax = 341.1254
				text = "it"
			intervals [1226]:
				xmin = 341.1254
				xmax = 341.1954
				text = "s"
			intervals [1227]:
				xmin = 341.1954
				xmax = 341.4054
				text = "like"
			intervals [1228]:
				xmin = 341.4054
				xmax = 341.5254
				text = ""
			intervals [1229]:
				xmin = 341.5254
				xmax = 341.8154
				text = "even"
			intervals [1230]:
				xmin = 341.8154
				xmax = 341.9654
				text = "though"
			intervals [1231]:
				xmin = 341.9654
				xmax = 342.0654
				text = "i"
			intervals [1232]:
				xmin = 342.0654
				xmax = 342.3154
				text = "see"
			intervals [1233]:
				xmin = 342.3154
				xmax = 342.3454
				text = "a"
			intervals [1234]:
				xmin = 342.3454
				xmax = 342.6154
				text = "man"
			intervals [1235]:
				xmin = 342.6154
				xmax = 342.6954
				text = "in"
			intervals [1236]:
				xmin = 342.6954
				xmax = 342.9154
				text = "his"
			intervals [1237]:
				xmin = 342.9154
				xmax = 343.3154
				text = "robe"
			intervals [1238]:
				xmin = 343.3154
				xmax = 343.941
				text = ""
			intervals [1239]:
				xmin = 343.941
				xmax = 344.141
				text = "and"
			intervals [1240]:
				xmin = 344.141
				xmax = 344.281
				text = "all"
			intervals [1241]:
				xmin = 344.281
				xmax = 344.471
				text = "these"
			intervals [1242]:
				xmin = 344.471
				xmax = 344.681
				text = "people"
			intervals [1243]:
				xmin = 344.681
				xmax = 344.751
				text = "were"
			intervals [1244]:
				xmin = 344.751
				xmax = 345.051
				text = "listen"
			intervals [1245]:
				xmin = 345.051
				xmax = 345.161
				text = "him"
			intervals [1246]:
				xmin = 345.161
				xmax = 345.191
				text = ""
			intervals [1247]:
				xmin = 345.191
				xmax = 345.371
				text = "i"
			intervals [1248]:
				xmin = 345.371
				xmax = 345.401
				text = ""
			intervals [1249]:
				xmin = 345.401
				xmax = 345.631
				text = "he"
			intervals [1250]:
				xmin = 345.631
				xmax = 345.891
				text = "don't"
			intervals [1251]:
				xmin = 345.891
				xmax = 345.961
				text = ""
			intervals [1252]:
				xmin = 345.961
				xmax = 346.181
				text = "i"
			intervals [1253]:
				xmin = 346.181
				xmax = 346.301
				text = ""
			intervals [1254]:
				xmin = 346.301
				xmax = 346.681
				text = "me"
			intervals [1255]:
				xmin = 346.681
				xmax = 346.781
				text = "i"
			intervals [1256]:
				xmin = 346.781
				xmax = 346.981
				text = "don't"
			intervals [1257]:
				xmin = 346.981
				xmax = 347.151
				text = "feel"
			intervals [1258]:
				xmin = 347.151
				xmax = 347.321
				text = "like"
			intervals [1259]:
				xmin = 347.321
				xmax = 347.531
				text = "he"
			intervals [1260]:
				xmin = 347.531
				xmax = 347.591
				text = "s"
			intervals [1261]:
				xmin = 347.591
				xmax = 347.721
				text = "no"
			intervals [1262]:
				xmin = 347.721
				xmax = 347.951
				text = "more"
			intervals [1263]:
				xmin = 347.951
				xmax = 348.391
				text = "important"
			intervals [1264]:
				xmin = 348.391
				xmax = 348.481
				text = "than"
			intervals [1265]:
				xmin = 348.481
				xmax = 348.511
				text = "i"
			intervals [1266]:
				xmin = 348.511
				xmax = 348.571
				text = "am"
			intervals [1267]:
				xmin = 348.571
				xmax = 349.7948
				text = ""
			intervals [1268]:
				xmin = 349.7948
				xmax = 350.3548
				text = "yeah"
			intervals [1269]:
				xmin = 350.3548
				xmax = 350.5048
				text = ""
			intervals [1270]:
				xmin = 350.5048
				xmax = 351.0048
				text = "so"
			intervals [1271]:
				xmin = 351.0048
				xmax = 351.2148
				text = "like"
			intervals [1272]:
				xmin = 351.2148
				xmax = 351.3848
				text = "that"
			intervals [1273]:
				xmin = 351.3848
				xmax = 351.4248
				text = "s"
			intervals [1274]:
				xmin = 351.4248
				xmax = 351.5748
				text = "just"
			intervals [1275]:
				xmin = 351.5748
				xmax = 351.8148
				text = "how"
			intervals [1276]:
				xmin = 351.8148
				xmax = 351.8448
				text = "i"
			intervals [1277]:
				xmin = 351.8448
				xmax = 352.2448
				text = "always"
			intervals [1278]:
				xmin = 352.2448
				xmax = 352.2748
				text = ""
			intervals [1279]:
				xmin = 352.2748
				xmax = 352.5248
				text = "carry"
			intervals [1280]:
				xmin = 352.5248
				xmax = 352.9448
				text = "myself"
			intervals [1281]:
				xmin = 352.9448
				xmax = 353.2448
				text = "so"
			intervals [1282]:
				xmin = 353.2448
				xmax = 354.1766
				text = ""
			intervals [1283]:
				xmin = 354.1766
				xmax = 354.3266
				text = "i"
			intervals [1284]:
				xmin = 354.3266
				xmax = 354.3566
				text = ""
			intervals [1285]:
				xmin = 354.3566
				xmax = 354.6566
				text = "that"
			intervals [1286]:
				xmin = 354.6566
				xmax = 354.8066
				text = "that"
			intervals [1287]:
				xmin = 354.8066
				xmax = 354.9866
				text = "don't"
			intervals [1288]:
				xmin = 354.9866
				xmax = 355.1966
				text = "really"
			intervals [1289]:
				xmin = 355.1966
				xmax = 355.5566
				text = "affect"
			intervals [1290]:
				xmin = 355.5566
				xmax = 355.7166
				text = "me"
			intervals [1291]:
				xmin = 355.7166
				xmax = 355.9966
				text = "people"
			intervals [1292]:
				xmin = 355.9966
				xmax = 356.3366
				text = "beliefs"
			intervals [1293]:
				xmin = 356.3366
				xmax = 356.4766
				text = "don't"
			intervals [1294]:
				xmin = 356.4766
				xmax = 356.6466
				text = "really"
			intervals [1295]:
				xmin = 356.6466
				xmax = 356.9966
				text = "affect"
			intervals [1296]:
				xmin = 356.9966
				xmax = 357.1366
				text = "me"
			intervals [1297]:
				xmin = 357.1366
				xmax = 357.2766
				text = "is"
			intervals [1298]:
				xmin = 357.2766
				xmax = 357.3366
				text = ""
			intervals [1299]:
				xmin = 357.3366
				xmax = 357.4266
				text = "the"
			intervals [1300]:
				xmin = 357.4266
				xmax = 357.6366
				text = "point"
			intervals [1301]:
				xmin = 357.6366
				xmax = 357.7066
				text = "of"
			intervals [1302]:
				xmin = 357.7066
				xmax = 357.7966
				text = "what"
			intervals [1303]:
				xmin = 357.7966
				xmax = 357.8866
				text = "i"
			intervals [1304]:
				xmin = 357.8866
				xmax = 358.0766
				text = "was"
			intervals [1305]:
				xmin = 358.0766
				xmax = 358.4666
				text = "saying"
			intervals [1306]:
				xmin = 358.4666
				xmax = 358.8954
				text = ""
			intervals [1307]:
				xmin = 358.8954
				xmax = 359.0454
				text = "but"
			intervals [1308]:
				xmin = 359.0454
				xmax = 359.3254
				text = "yeah"
			intervals [1309]:
				xmin = 359.3254
				xmax = 370.8104
				text = ""
			intervals [1310]:
				xmin = 370.8104
				xmax = 371.3904
				text = "yeah"
			intervals [1311]:
				xmin = 371.3904
				xmax = 379.6004
				text = ""
			intervals [1312]:
				xmin = 379.6004
				xmax = 379.8004
				text = "yeah"
			intervals [1313]:
				xmin = 379.8004
				xmax = 380.0404
				text = "yeah"
			intervals [1314]:
				xmin = 380.0404
				xmax = 380.1804
				text = "i"
			intervals [1315]:
				xmin = 380.1804
				xmax = 380.3104
				text = "i"
			intervals [1316]:
				xmin = 380.3104
				xmax = 380.3504
				text = ""
			intervals [1317]:
				xmin = 380.3504
				xmax = 380.5604
				text = "i"
			intervals [1318]:
				xmin = 380.5604
				xmax = 380.8604
				text = "go"
			intervals [1319]:
				xmin = 380.8604
				xmax = 380.9904
				text = "on"
			intervals [1320]:
				xmin = 380.9904
				xmax = 381.3504
				text = "um"
			intervals [1321]:
				xmin = 381.3504
				xmax = 382.2071
				text = ""
			intervals [1322]:
				xmin = 382.2071
				xmax = 382.3771
				text = "i"
			intervals [1323]:
				xmin = 382.3771
				xmax = 382.5271
				text = "go"
			intervals [1324]:
				xmin = 382.5271
				xmax = 382.6571
				text = "on"
			intervals [1325]:
				xmin = 382.6571
				xmax = 383.1371
				text = "youtube"
			intervals [1326]:
				xmin = 383.1371
				xmax = 383.1771
				text = "a"
			intervals [1327]:
				xmin = 383.1771
				xmax = 383.4471
				text = "lot"
			intervals [1328]:
				xmin = 383.4471
				xmax = 383.5271
				text = ""
			intervals [1329]:
				xmin = 383.5271
				xmax = 383.8171
				text = "looking"
			intervals [1330]:
				xmin = 383.8171
				xmax = 383.9571
				text = "up"
			intervals [1331]:
				xmin = 383.9571
				xmax = 384.2971
				text = "different"
			intervals [1332]:
				xmin = 384.2971
				xmax = 384.7871
				text = "things"
			intervals [1333]:
				xmin = 384.7871
				xmax = 385.0371
				text = "or"
			intervals [1334]:
				xmin = 385.0371
				xmax = 385.4971
				text = "um"
			intervals [1335]:
				xmin = 385.4971
				xmax = 386.6198
				text = ""
			intervals [1336]:
				xmin = 386.6198
				xmax = 386.9098
				text = "or"
			intervals [1337]:
				xmin = 386.9098
				xmax = 387.6098
				text = "videos"
			intervals [1338]:
				xmin = 387.6098
				xmax = 387.8398
				text = "that"
			intervals [1339]:
				xmin = 387.8398
				xmax = 388.0298
				text = ""
			intervals [1340]:
				xmin = 388.0298
				xmax = 388.2598
				text = "and"
			intervals [1341]:
				xmin = 388.2598
				xmax = 388.422
				text = ""
			intervals [1342]:
				xmin = 388.422
				xmax = 388.712
				text = "some"
			intervals [1343]:
				xmin = 388.712
				xmax = 388.992
				text = "people"
			intervals [1344]:
				xmin = 388.992
				xmax = 389.032
				text = ""
			intervals [1345]:
				xmin = 389.032
				xmax = 389.312
				text = "post"
			intervals [1346]:
				xmin = 389.312
				xmax = 389.592
				text = "different"
			intervals [1347]:
				xmin = 389.592
				xmax = 389.902
				text = "things"
			intervals [1348]:
				xmin = 389.902
				xmax = 389.992
				text = "but"
			intervals [1349]:
				xmin = 389.992
				xmax = 390.142
				text = "yeah"
			intervals [1350]:
				xmin = 390.142
				xmax = 390.262
				text = "i"
			intervals [1351]:
				xmin = 390.262
				xmax = 390.392
				text = "i"
			intervals [1352]:
				xmin = 390.392
				xmax = 390.842
				text = "definitely"
			intervals [1353]:
				xmin = 390.842
				xmax = 391.032
				text = "try"
			intervals [1354]:
				xmin = 391.032
				xmax = 391.152
				text = "to"
			intervals [1355]:
				xmin = 391.152
				xmax = 391.382
				text = "talk"
			intervals [1356]:
				xmin = 391.382
				xmax = 391.502
				text = "to"
			intervals [1357]:
				xmin = 391.502
				xmax = 391.852
				text = "people"
			intervals [1358]:
				xmin = 391.852
				xmax = 392.402
				text = ""
			intervals [1359]:
				xmin = 392.402
				xmax = 392.582
				text = "i"
			intervals [1360]:
				xmin = 392.582
				xmax = 392.752
				text = ""
			intervals [1361]:
				xmin = 392.752
				xmax = 393.072
				text = "and"
			intervals [1362]:
				xmin = 393.072
				xmax = 393.302
				text = "and"
			intervals [1363]:
				xmin = 393.302
				xmax = 393.552
				text = "see"
			intervals [1364]:
				xmin = 393.552
				xmax = 393.722
				text = "what"
			intervals [1365]:
				xmin = 393.722
				xmax = 393.922
				text = "their"
			intervals [1366]:
				xmin = 393.922
				xmax = 394.632
				text = "perspectives"
			intervals [1367]:
				xmin = 394.632
				xmax = 394.842
				text = "of"
			intervals [1368]:
				xmin = 394.842
				xmax = 394.942
				text = ""
			intervals [1369]:
				xmin = 394.942
				xmax = 395.482
				text = "of"
			intervals [1370]:
				xmin = 395.482
				xmax = 395.892
				text = "life"
			intervals [1371]:
				xmin = 395.892
				xmax = 396.192
				text = "and"
			intervals [1372]:
				xmin = 396.192
				xmax = 396.5381
				text = ""
			intervals [1373]:
				xmin = 396.5381
				xmax = 397.1581
				text = "belief"
			intervals [1374]:
				xmin = 397.1581
				xmax = 397.5481
				text = "and"
			intervals [1375]:
				xmin = 397.5481
				xmax = 398.1601
				text = ""
			intervals [1376]:
				xmin = 398.1601
				xmax = 398.7301
				text = "um"
			intervals [1377]:
				xmin = 398.7301
				xmax = 399.7565
				text = ""
			intervals [1378]:
				xmin = 399.7565
				xmax = 400.4765
				text = "purpose"
			intervals [1379]:
				xmin = 400.4765
				xmax = 400.5065
				text = ""
			intervals [1380]:
				xmin = 400.5065
				xmax = 400.5365
				text = "or"
			intervals [1381]:
				xmin = 400.5365
				xmax = 400.8065
				text = "w"
			intervals [1382]:
				xmin = 400.8065
				xmax = 401.0565
				text = ""
			intervals [1383]:
				xmin = 401.0565
				xmax = 401.2765
				text = "i"
			intervals [1384]:
				xmin = 401.2765
				xmax = 401.3865
				text = "i"
			intervals [1385]:
				xmin = 401.3865
				xmax = 401.6565
				text = "talk"
			intervals [1386]:
				xmin = 401.6565
				xmax = 401.7665
				text = "to"
			intervals [1387]:
				xmin = 401.7665
				xmax = 401.9165
				text = "my"
			intervals [1388]:
				xmin = 401.9165
				xmax = 402.4965
				text = "friends"
			intervals [1389]:
				xmin = 402.4965
				xmax = 403.2748
				text = ""
			intervals [1390]:
				xmin = 403.2748
				xmax = 403.6548
				text = "or"
			intervals [1391]:
				xmin = 403.6548
				xmax = 403.8948
				text = "um"
			intervals [1392]:
				xmin = 403.8948
				xmax = 403.9448
				text = ""
			intervals [1393]:
				xmin = 403.9448
				xmax = 404.1048
				text = "and"
			intervals [1394]:
				xmin = 404.1048
				xmax = 404.3348
				text = "i"
			intervals [1395]:
				xmin = 404.3348
				xmax = 404.4148
				text = "i"
			intervals [1396]:
				xmin = 404.4148
				xmax = 404.7348
				text = "take"
			intervals [1397]:
				xmin = 404.7348
				xmax = 405.0848
				text = "notes"
			intervals [1398]:
				xmin = 405.0848
				xmax = 405.3448
				text = "too"
			intervals [1399]:
				xmin = 405.3448
				xmax = 405.5248
				text = "like"
			intervals [1400]:
				xmin = 405.5248
				xmax = 405.6448
				text = "i"
			intervals [1401]:
				xmin = 405.6448
				xmax = 405.8348
				text = "i"
			intervals [1402]:
				xmin = 405.8348
				xmax = 406.0948
				text = "write"
			intervals [1403]:
				xmin = 406.0948
				xmax = 406.4248
				text = "things"
			intervals [1404]:
				xmin = 406.4248
				xmax = 406.7448
				text = "down"
			intervals [1405]:
				xmin = 406.7448
				xmax = 407.0248
				text = "that"
			intervals [1406]:
				xmin = 407.0248
				xmax = 407.343
				text = ""
			intervals [1407]:
				xmin = 407.343
				xmax = 407.463
				text = "i"
			intervals [1408]:
				xmin = 407.463
				xmax = 407.723
				text = "might"
			intervals [1409]:
				xmin = 407.723
				xmax = 407.923
				text = "wanna"
			intervals [1410]:
				xmin = 407.923
				xmax = 408.263
				text = "aks"
			intervals [1411]:
				xmin = 408.263
				xmax = 408.343
				text = "a"
			intervals [1412]:
				xmin = 408.343
				xmax = 408.693
				text = "person"
			intervals [1413]:
				xmin = 408.693
				xmax = 408.843
				text = "that"
			intervals [1414]:
				xmin = 408.843
				xmax = 408.953
				text = "i"
			intervals [1415]:
				xmin = 408.953
				xmax = 409.283
				text = "seen"
			intervals [1416]:
				xmin = 409.283
				xmax = 409.403
				text = "in"
			intervals [1417]:
				xmin = 409.403
				xmax = 409.453
				text = "a"
			intervals [1418]:
				xmin = 409.453
				xmax = 410.143
				text = "video"
			intervals [1419]:
				xmin = 410.143
				xmax = 410.173
				text = ""
			intervals [1420]:
				xmin = 410.173
				xmax = 410.583
				text = "or"
			intervals [1421]:
				xmin = 410.583
				xmax = 411.0562
				text = ""
			intervals [1422]:
				xmin = 411.0562
				xmax = 411.1562
				text = "i"
			intervals [1423]:
				xmin = 411.1562
				xmax = 411.4262
				text = "might"
			intervals [1424]:
				xmin = 411.4262
				xmax = 411.7162
				text = "wanna"
			intervals [1425]:
				xmin = 411.7162
				xmax = 412.0762
				text = "bring"
			intervals [1426]:
				xmin = 412.0762
				xmax = 412.3062
				text = "up"
			intervals [1427]:
				xmin = 412.3062
				xmax = 412.4262
				text = "or"
			intervals [1428]:
				xmin = 412.4262
				xmax = 412.4662
				text = "i"
			intervals [1429]:
				xmin = 412.4662
				xmax = 412.6962
				text = "might"
			intervals [1430]:
				xmin = 412.6962
				xmax = 412.9462
				text = "wanna"
			intervals [1431]:
				xmin = 412.9462
				xmax = 413.4362
				text = "have"
			intervals [1432]:
				xmin = 413.4362
				xmax = 413.929
				text = ""
			intervals [1433]:
				xmin = 413.929
				xmax = 414.159
				text = "for"
			intervals [1434]:
				xmin = 414.159
				xmax = 414.709
				text = "myself"
			intervals [1435]:
				xmin = 414.709
				xmax = 414.799
				text = "in"
			intervals [1436]:
				xmin = 414.799
				xmax = 415.179
				text = "case"
			intervals [1437]:
				xmin = 415.179
				xmax = 415.309
				text = "i"
			intervals [1438]:
				xmin = 415.309
				xmax = 415.369
				text = ""
			intervals [1439]:
				xmin = 415.369
				xmax = 415.609
				text = "come"
			intervals [1440]:
				xmin = 415.609
				xmax = 415.959
				text = "into"
			intervals [1441]:
				xmin = 415.959
				xmax = 416.039
				text = "a"
			intervals [1442]:
				xmin = 416.039
				xmax = 416.079
				text = ""
			intervals [1443]:
				xmin = 416.079
				xmax = 416.989
				text = "conversation"
			intervals [1444]:
				xmin = 416.989
				xmax = 417.6083
				text = ""
			intervals [1445]:
				xmin = 417.6083
				xmax = 417.9683
				text = "about"
			intervals [1446]:
				xmin = 417.9683
				xmax = 418.5783
				text = "something"
			intervals [1447]:
				xmin = 418.5783
				xmax = 418.8083
				text = "or"
			intervals [1448]:
				xmin = 418.8083
				xmax = 419.0083
				text = ""
			intervals [1449]:
				xmin = 419.0083
				xmax = 419.2483
				text = "or"
			intervals [1450]:
				xmin = 419.2483
				xmax = 419.5583
				text = "different"
			intervals [1451]:
				xmin = 419.5583
				xmax = 419.9783
				text = "things"
			intervals [1452]:
				xmin = 419.9783
				xmax = 420.2683
				text = "so"
			intervals [1453]:
				xmin = 420.2683
				xmax = 420.7509
				text = ""
			intervals [1454]:
				xmin = 420.7509
				xmax = 420.9209
				text = "yeah"
			intervals [1455]:
				xmin = 420.9209
				xmax = 420.9809
				text = "i"
			intervals [1456]:
				xmin = 420.9809
				xmax = 421.1409
				text = "try"
			intervals [1457]:
				xmin = 421.1409
				xmax = 421.2409
				text = "i"
			intervals [1458]:
				xmin = 421.2409
				xmax = 421.5009
				text = "try"
			intervals [1459]:
				xmin = 421.5009
				xmax = 421.7109
				text = "to"
			intervals [1460]:
				xmin = 421.7109
				xmax = 422.1709
				text = "um"
			intervals [1461]:
				xmin = 422.1709
				xmax = 422.4445
				text = ""
			intervals [1462]:
				xmin = 422.4445
				xmax = 422.6045
				text = "i"
			intervals [1463]:
				xmin = 422.6045
				xmax = 422.6845
				text = ""
			intervals [1464]:
				xmin = 422.6845
				xmax = 422.9145
				text = "i'm"
			intervals [1465]:
				xmin = 422.9145
				xmax = 423.1145
				text = "sure"
			intervals [1466]:
				xmin = 423.1145
				xmax = 423.1945
				text = "i"
			intervals [1467]:
				xmin = 423.1945
				xmax = 423.3645
				text = "could"
			intervals [1468]:
				xmin = 423.3645
				xmax = 423.7845
				text = "invest"
			intervals [1469]:
				xmin = 423.7845
				xmax = 424.1045
				text = "more"
			intervals [1470]:
				xmin = 424.1045
				xmax = 424.6345
				text = "time"
			intervals [1471]:
				xmin = 424.6345
				xmax = 425.1545
				text = ""
			intervals [1472]:
				xmin = 425.1545
				xmax = 425.6245
				text = "studying"
			intervals [1473]:
				xmin = 425.6245
				xmax = 426.3345
				text = "and"
			intervals [1474]:
				xmin = 426.3345
				xmax = 426.5045
				text = "and"
			intervals [1475]:
				xmin = 426.5045
				xmax = 426.5345
				text = ""
			intervals [1476]:
				xmin = 426.5345
				xmax = 426.9245
				text = "actually"
			intervals [1477]:
				xmin = 426.9245
				xmax = 427.1145
				text = "going"
			intervals [1478]:
				xmin = 427.1145
				xmax = 427.1945
				text = "to"
			intervals [1479]:
				xmin = 427.1945
				xmax = 427.3845
				text = "get"
			intervals [1480]:
				xmin = 427.3845
				xmax = 427.4645
				text = ""
			intervals [1481]:
				xmin = 427.4645
				xmax = 427.9545
				text = "books"
			intervals [1482]:
				xmin = 427.9545
				xmax = 428.691
				text = ""
			intervals [1483]:
				xmin = 428.691
				xmax = 428.991
				text = "um"
			intervals [1484]:
				xmin = 428.991
				xmax = 429.331
				text = "but"
			intervals [1485]:
				xmin = 429.331
				xmax = 429.481
				text = "for"
			intervals [1486]:
				xmin = 429.481
				xmax = 429.551
				text = "the"
			intervals [1487]:
				xmin = 429.551
				xmax = 429.811
				text = "most"
			intervals [1488]:
				xmin = 429.811
				xmax = 429.981
				text = "part"
			intervals [1489]:
				xmin = 429.981
				xmax = 430.071
				text = "i"
			intervals [1490]:
				xmin = 430.071
				xmax = 430.361
				text = "do"
			intervals [1491]:
				xmin = 430.361
				xmax = 430.481
				text = "i"
			intervals [1492]:
				xmin = 430.481
				xmax = 430.691
				text = "do"
			intervals [1493]:
				xmin = 430.691
				xmax = 431.171
				text = "research"
			intervals [1494]:
				xmin = 431.171
				xmax = 431.241
				text = "a"
			intervals [1495]:
				xmin = 431.241
				xmax = 431.501
				text = "couple"
			intervals [1496]:
				xmin = 431.501
				xmax = 431.911
				text = "times"
			intervals [1497]:
				xmin = 431.911
				xmax = 431.941
				text = "a"
			intervals [1498]:
				xmin = 431.941
				xmax = 432.261
				text = "week"
			intervals [1499]:
				xmin = 432.261
				xmax = 432.9491
				text = ""
			intervals [1500]:
				xmin = 432.9491
				xmax = 433.5291
				text = "uh"
			intervals [1501]:
				xmin = 433.5291
				xmax = 434.818
				text = ""
			intervals [1502]:
				xmin = 434.818
				xmax = 435.058
				text = "look"
			intervals [1503]:
				xmin = 435.058
				xmax = 435.228
				text = "for"
			intervals [1504]:
				xmin = 435.228
				xmax = 435.588
				text = "different"
			intervals [1505]:
				xmin = 435.588
				xmax = 436.058
				text = "things"
			intervals [1506]:
				xmin = 436.058
				xmax = 437.7306
				text = ""
			intervals [1507]:
				xmin = 437.7306
				xmax = 437.8806
				text = "but"
			intervals [1508]:
				xmin = 437.8806
				xmax = 438.2506
				text = "um"
			intervals [1509]:
				xmin = 438.2506
				xmax = 438.6306
				text = "yeah"
			intervals [1510]:
				xmin = 438.6306
				xmax = 438.8703
				text = ""
			intervals [1511]:
				xmin = 438.8703
				xmax = 439.0003
				text = "i"
			intervals [1512]:
				xmin = 439.0003
				xmax = 439.0903
				text = "i"
			intervals [1513]:
				xmin = 439.0903
				xmax = 439.5503
				text = "definitely"
			intervals [1514]:
				xmin = 439.5503
				xmax = 439.5803
				text = ""
			intervals [1515]:
				xmin = 439.5803
				xmax = 439.7203
				text = "i"
			intervals [1516]:
				xmin = 439.7203
				xmax = 439.9703
				text = "don't"
			intervals [1517]:
				xmin = 439.9703
				xmax = 440.1703
				text = "just"
			intervals [1518]:
				xmin = 440.1703
				xmax = 440.3103
				text = "try"
			intervals [1519]:
				xmin = 440.3103
				xmax = 440.4103
				text = "to"
			intervals [1520]:
				xmin = 440.4103
				xmax = 440.6403
				text = "keep"
			intervals [1521]:
				xmin = 440.6403
				xmax = 440.7203
				text = "it"
			intervals [1522]:
				xmin = 440.7203
				xmax = 440.8503
				text = "to"
			intervals [1523]:
				xmin = 440.8503
				xmax = 441.4403
				text = "myself"
			intervals [1524]:
				xmin = 441.4403
				xmax = 441.796
				text = ""
			intervals [1525]:
				xmin = 441.796
				xmax = 441.936
				text = "if"
			intervals [1526]:
				xmin = 441.936
				xmax = 442.096
				text = "i"
			intervals [1527]:
				xmin = 442.096
				xmax = 442.366
				text = "see"
			intervals [1528]:
				xmin = 442.366
				xmax = 442.706
				text = "something"
			intervals [1529]:
				xmin = 442.706
				xmax = 442.906
				text = "that"
			intervals [1530]:
				xmin = 442.906
				xmax = 443.186
				text = "i"
			intervals [1531]:
				xmin = 443.186
				xmax = 443.296
				text = "i"
			intervals [1532]:
				xmin = 443.296
				xmax = 443.616
				text = "find"
			intervals [1533]:
				xmin = 443.616
				xmax = 443.756
				text = "that"
			intervals [1534]:
				xmin = 443.756
				xmax = 443.846
				text = "s"
			intervals [1535]:
				xmin = 443.846
				xmax = 444.306
				text = "crazy"
			intervals [1536]:
				xmin = 444.306
				xmax = 444.526
				text = "that"
			intervals [1537]:
				xmin = 444.526
				xmax = 444.626
				text = "s"
			intervals [1538]:
				xmin = 444.626
				xmax = 444.656
				text = ""
			intervals [1539]:
				xmin = 444.656
				xmax = 444.806
				text = "i"
			intervals [1540]:
				xmin = 444.806
				xmax = 444.986
				text = "need"
			intervals [1541]:
				xmin = 444.986
				xmax = 445.066
				text = "to"
			intervals [1542]:
				xmin = 445.066
				xmax = 445.456
				text = "share"
			intervals [1543]:
				xmin = 445.456
				xmax = 445.9256
				text = ""
			intervals [1544]:
				xmin = 445.9256
				xmax = 446.0556
				text = "i"
			intervals [1545]:
				xmin = 446.0556
				xmax = 446.3856
				text = "call"
			intervals [1546]:
				xmin = 446.3856
				xmax = 446.9456
				text = "somebody"
			intervals [1547]:
				xmin = 446.9456
				xmax = 447.5164
				text = ""
			intervals [1548]:
				xmin = 447.5164
				xmax = 447.6664
				text = "and"
			intervals [1549]:
				xmin = 447.6664
				xmax = 447.9164
				text = "tell"
			intervals [1550]:
				xmin = 447.9164
				xmax = 448.0264
				text = "'em"
			intervals [1551]:
				xmin = 448.0264
				xmax = 448.3264
				text = "like"
			intervals [1552]:
				xmin = 448.3264
				xmax = 448.3864
				text = ""
			intervals [1553]:
				xmin = 448.3864
				xmax = 448.5164
				text = "well"
			intervals [1554]:
				xmin = 448.5164
				xmax = 448.8264
				text = "listen"
			intervals [1555]:
				xmin = 448.8264
				xmax = 448.9364
				text = "to"
			intervals [1556]:
				xmin = 448.9364
				xmax = 449.2964
				text = "this"
			intervals [1557]:
				xmin = 449.2964
				xmax = 449.3364
				text = ""
			intervals [1558]:
				xmin = 449.3364
				xmax = 449.5064
				text = "like"
			intervals [1559]:
				xmin = 449.5064
				xmax = 449.6164
				text = "how"
			intervals [1560]:
				xmin = 449.6164
				xmax = 449.7364
				text = "you"
			intervals [1561]:
				xmin = 449.7364
				xmax = 449.9364
				text = "feel"
			intervals [1562]:
				xmin = 449.9364
				xmax = 450.1964
				text = "about"
			intervals [1563]:
				xmin = 450.1964
				xmax = 450.4764
				text = "this"
			intervals [1564]:
				xmin = 450.4764
				xmax = 450.5164
				text = ""
			intervals [1565]:
				xmin = 450.5164
				xmax = 450.6764
				text = "you"
			intervals [1566]:
				xmin = 450.6764
				xmax = 450.7464
				text = "know"
			intervals [1567]:
				xmin = 450.7464
				xmax = 450.8364
				text = "what"
			intervals [1568]:
				xmin = 450.8364
				xmax = 450.8664
				text = "i"
			intervals [1569]:
				xmin = 450.8664
				xmax = 451.1464
				text = "mean"
			intervals [1570]:
				xmin = 451.1464
				xmax = 451.4364
				text = "so"
			intervals [1571]:
				xmin = 451.4364
				xmax = 452.416
				text = ""
			intervals [1572]:
				xmin = 452.416
				xmax = 452.516
				text = "i"
			intervals [1573]:
				xmin = 452.516
				xmax = 452.926
				text = "don't"
			intervals [1574]:
				xmin = 452.926
				xmax = 453.1992
				text = ""
			intervals [1575]:
				xmin = 453.1992
				xmax = 453.3692
				text = "cause"
			intervals [1576]:
				xmin = 453.3692
				xmax = 453.5792
				text = "some"
			intervals [1577]:
				xmin = 453.5792
				xmax = 453.9292
				text = "things"
			intervals [1578]:
				xmin = 453.9292
				xmax = 454.0192
				text = "is"
			intervals [1579]:
				xmin = 454.0192
				xmax = 454.2592
				text = "so"
			intervals [1580]:
				xmin = 454.2592
				xmax = 454.8292
				text = "overwhelming"
			intervals [1581]:
				xmin = 454.8292
				xmax = 454.9692
				text = "you"
			intervals [1582]:
				xmin = 454.9692
				xmax = 455.2092
				text = "got"
			intervals [1583]:
				xmin = 455.2092
				xmax = 455.2992
				text = "to"
			intervals [1584]:
				xmin = 455.2992
				xmax = 455.6492
				text = "share"
			intervals [1585]:
				xmin = 455.6492
				xmax = 455.7092
				text = "it"
			intervals [1586]:
				xmin = 455.7092
				xmax = 455.9461
				text = ""
			intervals [1587]:
				xmin = 455.9461
				xmax = 456.1361
				text = "you"
			intervals [1588]:
				xmin = 456.1361
				xmax = 456.3561
				text = "got"
			intervals [1589]:
				xmin = 456.3561
				xmax = 456.4661
				text = "to"
			intervals [1590]:
				xmin = 456.4661
				xmax = 456.6861
				text = "see"
			intervals [1591]:
				xmin = 456.6861
				xmax = 456.9761
				text = "like"
			intervals [1592]:
				xmin = 456.9761
				xmax = 457.4119
				text = ""
			intervals [1593]:
				xmin = 457.4119
				xmax = 457.6919
				text = "like"
			intervals [1594]:
				xmin = 457.6919
				xmax = 457.8819
				text = "how"
			intervals [1595]:
				xmin = 457.8819
				xmax = 458.0119
				text = "you"
			intervals [1596]:
				xmin = 458.0119
				xmax = 458.2119
				text = "feel"
			intervals [1597]:
				xmin = 458.2119
				xmax = 458.4819
				text = "about"
			intervals [1598]:
				xmin = 458.4819
				xmax = 458.6619
				text = "this"
			intervals [1599]:
				xmin = 458.6619
				xmax = 458.8519
				text = "this"
			intervals [1600]:
				xmin = 458.8519
				xmax = 459.0019
				text = "is"
			intervals [1601]:
				xmin = 459.0019
				xmax = 459.4619
				text = "crazy"
			intervals [1602]:
				xmin = 459.4619
				xmax = 459.6619
				text = "right"
			intervals [1603]:
				xmin = 459.6619
				xmax = 459.8519
				text = "here"
			intervals [1604]:
				xmin = 459.8519
				xmax = 460.4129
				text = ""
			intervals [1605]:
				xmin = 460.4129
				xmax = 460.5729
				text = "you"
			intervals [1606]:
				xmin = 460.5729
				xmax = 460.7529
				text = "know"
			intervals [1607]:
				xmin = 460.7529
				xmax = 460.8429
				text = "what"
			intervals [1608]:
				xmin = 460.8429
				xmax = 460.9129
				text = "i'm"
			intervals [1609]:
				xmin = 460.9129
				xmax = 461.2729
				text = "saying"
			intervals [1610]:
				xmin = 461.2729
				xmax = 461.3729
				text = "like"
			intervals [1611]:
				xmin = 461.3729
				xmax = 461.9062
				text = ""
			intervals [1612]:
				xmin = 461.9062
				xmax = 462.3462
				text = "so"
			intervals [1613]:
				xmin = 462.3462
				xmax = 462.4762
				text = "i"
			intervals [1614]:
				xmin = 462.4762
				xmax = 462.6162
				text = ""
			intervals [1615]:
				xmin = 462.6162
				xmax = 462.8262
				text = "you"
			intervals [1616]:
				xmin = 462.8262
				xmax = 463.0962
				text = "wanna"
			intervals [1617]:
				xmin = 463.0962
				xmax = 463.2562
				text = "get"
			intervals [1618]:
				xmin = 463.2562
				xmax = 463.5462
				text = "another"
			intervals [1619]:
				xmin = 463.5462
				xmax = 463.8862
				text = "person"
			intervals [1620]:
				xmin = 463.8862
				xmax = 464.3962
				text = "perspective"
			intervals [1621]:
				xmin = 464.3962
				xmax = 464.4362
				text = ""
			intervals [1622]:
				xmin = 464.4362
				xmax = 464.5862
				text = "cause"
			intervals [1623]:
				xmin = 464.5862
				xmax = 464.7062
				text = "you"
			intervals [1624]:
				xmin = 464.7062
				xmax = 464.9162
				text = "wanna"
			intervals [1625]:
				xmin = 464.9162
				xmax = 465.1562
				text = "know"
			intervals [1626]:
				xmin = 465.1562
				xmax = 465.4962
				text = "like"
			intervals [1627]:
				xmin = 465.4962
				xmax = 466.0013
				text = ""
			intervals [1628]:
				xmin = 466.0013
				xmax = 466.1413
				text = "i"
			intervals [1629]:
				xmin = 466.1413
				xmax = 466.3613
				text = "know"
			intervals [1630]:
				xmin = 466.3613
				xmax = 466.5013
				text = "i'm"
			intervals [1631]:
				xmin = 466.5013
				xmax = 466.6913
				text = "not"
			intervals [1632]:
				xmin = 466.6913
				xmax = 467.1313
				text = "tripping"
			intervals [1633]:
				xmin = 467.1313
				xmax = 467.4413
				text = "like"
			intervals [1634]:
				xmin = 467.4413
				xmax = 472.0994
				text = ""
			intervals [1635]:
				xmin = 472.0994
				xmax = 472.2094
				text = "so"
			intervals [1636]:
				xmin = 472.2094
				xmax = 472.3894
				text = "you"
			intervals [1637]:
				xmin = 472.3894
				xmax = 472.6094
				text = "got"
			intervals [1638]:
				xmin = 472.6094
				xmax = 472.7094
				text = "to"
			intervals [1639]:
				xmin = 472.7094
				xmax = 472.8694
				text = "get"
			intervals [1640]:
				xmin = 472.8694
				xmax = 473.0194
				text = "it"
			intervals [1641]:
				xmin = 473.0194
				xmax = 473.1894
				text = "all"
			intervals [1642]:
				xmin = 473.1894
				xmax = 473.6594
				text = "fast"
			intervals [1643]:
				xmin = 473.6594
				xmax = 473.8894
				text = "like"
			intervals [1644]:
				xmin = 473.8894
				xmax = 474.1394
				text = "certain"
			intervals [1645]:
				xmin = 474.1394
				xmax = 474.4994
				text = "stuff"
			intervals [1646]:
				xmin = 474.4994
				xmax = 474.6094
				text = ""
			intervals [1647]:
				xmin = 474.6094
				xmax = 474.8394
				text = "like"
			intervals [1648]:
				xmin = 474.8394
				xmax = 475.0094
				text = "well"
			intervals [1649]:
				xmin = 475.0094
				xmax = 475.0894
				text = "i"
			intervals [1650]:
				xmin = 475.0894
				xmax = 475.2894
				text = "write"
			intervals [1651]:
				xmin = 475.2894
				xmax = 475.3694
				text = "it"
			intervals [1652]:
				xmin = 475.3694
				xmax = 475.6694
				text = "down"
			intervals [1653]:
				xmin = 475.6694
				xmax = 475.9594
				text = "cause"
			intervals [1654]:
				xmin = 475.9594
				xmax = 476.5604
				text = ""
			intervals [1655]:
				xmin = 476.5604
				xmax = 476.9204
				text = "i"
			intervals [1656]:
				xmin = 476.9204
				xmax = 477.1104
				text = "some"
			intervals [1657]:
				xmin = 477.1104
				xmax = 477.3404
				text = "stuff"
			intervals [1658]:
				xmin = 477.3404
				xmax = 477.4204
				text = "i"
			intervals [1659]:
				xmin = 477.4204
				xmax = 477.5904
				text = "don't"
			intervals [1660]:
				xmin = 477.5904
				xmax = 477.8504
				text = "wanna"
			intervals [1661]:
				xmin = 477.8504
				xmax = 478.2704
				text = "forget"
			intervals [1662]:
				xmin = 478.2704
				xmax = 478.7636
				text = ""
			intervals [1663]:
				xmin = 478.7636
				xmax = 478.9536
				text = "like"
			intervals [1664]:
				xmin = 478.9536
				xmax = 479.0536
				text = "if"
			intervals [1665]:
				xmin = 479.0536
				xmax = 479.1536
				text = "i"
			intervals [1666]:
				xmin = 479.1536
				xmax = 479.4136
				text = "seen"
			intervals [1667]:
				xmin = 479.4136
				xmax = 479.5436
				text = "in"
			intervals [1668]:
				xmin = 479.5436
				xmax = 479.6036
				text = "a"
			intervals [1669]:
				xmin = 479.6036
				xmax = 480.2736
				text = "video"
			intervals [1670]:
				xmin = 480.2736
				xmax = 480.908
				text = ""
			intervals [1671]:
				xmin = 480.908
				xmax = 480.978
				text = "i"
			intervals [1672]:
				xmin = 480.978
				xmax = 481.008
				text = ""
			intervals [1673]:
				xmin = 481.008
				xmax = 481.228
				text = "come"
			intervals [1674]:
				xmin = 481.228
				xmax = 481.698
				text = "across"
			intervals [1675]:
				xmin = 481.698
				xmax = 481.818
				text = "it"
			intervals [1676]:
				xmin = 481.818
				xmax = 482.1077
				text = ""
			intervals [1677]:
				xmin = 482.1077
				xmax = 482.2477
				text = "or"
			intervals [1678]:
				xmin = 482.2477
				xmax = 482.6977
				text = "somebody"
			intervals [1679]:
				xmin = 482.6977
				xmax = 482.9777
				text = "mighta"
			intervals [1680]:
				xmin = 482.9777
				xmax = 483.0677
				text = ""
			intervals [1681]:
				xmin = 483.0677
				xmax = 483.4977
				text = "said"
			intervals [1682]:
				xmin = 483.4977
				xmax = 483.9277
				text = "something"
			intervals [1683]:
				xmin = 483.9277
				xmax = 484.7313
				text = ""
			intervals [1684]:
				xmin = 484.7313
				xmax = 484.9013
				text = "i"
			intervals [1685]:
				xmin = 484.9013
				xmax = 485.1113
				text = "try"
			intervals [1686]:
				xmin = 485.1113
				xmax = 485.2313
				text = "to"
			intervals [1687]:
				xmin = 485.2313
				xmax = 485.7513
				text = "remember"
			intervals [1688]:
				xmin = 485.7513
				xmax = 485.8413
				text = "it"
			intervals [1689]:
				xmin = 485.8413
				xmax = 486.3444
				text = ""
			intervals [1690]:
				xmin = 486.3444
				xmax = 486.5344
				text = "write"
			intervals [1691]:
				xmin = 486.5344
				xmax = 486.6544
				text = "it"
			intervals [1692]:
				xmin = 486.6544
				xmax = 486.8244
				text = "down"
			intervals [1693]:
				xmin = 486.8244
				xmax = 486.9444
				text = "when"
			intervals [1694]:
				xmin = 486.9444
				xmax = 487.0344
				text = "i"
			intervals [1695]:
				xmin = 487.0344
				xmax = 487.2244
				text = "get"
			intervals [1696]:
				xmin = 487.2244
				xmax = 487.4644
				text = "home"
			intervals [1697]:
				xmin = 487.4644
				xmax = 487.5644
				text = "or"
			intervals [1698]:
				xmin = 487.5644
				xmax = 487.7944
				text = "some"
			intervals [1699]:
				xmin = 487.7944
				xmax = 488.1444
				text = "different"
			intervals [1700]:
				xmin = 488.1444
				xmax = 488.6044
				text = "things"
			intervals [1701]:
				xmin = 488.6044
				xmax = 490.0678
				text = ""
			intervals [1702]:
				xmin = 490.0678
				xmax = 490.2178
				text = "cause"
			intervals [1703]:
				xmin = 490.2178
				xmax = 490.3778
				text = "i"
			intervals [1704]:
				xmin = 490.3778
				xmax = 490.5178
				text = "i"
			intervals [1705]:
				xmin = 490.5178
				xmax = 490.7478
				text = "really"
			intervals [1706]:
				xmin = 490.7478
				xmax = 490.9278
				text = "feel"
			intervals [1707]:
				xmin = 490.9278
				xmax = 491.1078
				text = "like"
			intervals [1708]:
				xmin = 491.1078
				xmax = 491.2078
				text = "the"
			intervals [1709]:
				xmin = 491.2078
				xmax = 491.7078
				text = "power"
			intervals [1710]:
				xmin = 491.7078
				xmax = 492.8547
				text = ""
			intervals [1711]:
				xmin = 492.8547
				xmax = 493.1147
				text = "is"
			intervals [1712]:
				xmin = 493.1147
				xmax = 493.3447
				text = "is"
			intervals [1713]:
				xmin = 493.3447
				xmax = 493.4247
				text = "the"
			intervals [1714]:
				xmin = 493.4247
				xmax = 494.0747
				text = "knowledge"
			intervals [1715]:
				xmin = 494.0747
				xmax = 494.1147
				text = ""
			intervals [1716]:
				xmin = 494.1147
				xmax = 494.3047
				text = "and"
			intervals [1717]:
				xmin = 494.3047
				xmax = 494.4547
				text = "then"
			intervals [1718]:
				xmin = 494.4547
				xmax = 494.6047
				text = "what"
			intervals [1719]:
				xmin = 494.6047
				xmax = 494.7647
				text = "you"
			intervals [1720]:
				xmin = 494.7647
				xmax = 494.7947
				text = ""
			intervals [1721]:
				xmin = 494.7947
				xmax = 494.9947
				text = "do"
			intervals [1722]:
				xmin = 494.9947
				xmax = 495.1047
				text = "with"
			intervals [1723]:
				xmin = 495.1047
				xmax = 495.1847
				text = "the"
			intervals [1724]:
				xmin = 495.1847
				xmax = 495.7947
				text = "knowledge"
			intervals [1725]:
				xmin = 495.7947
				xmax = 496.3163
				text = ""
			intervals [1726]:
				xmin = 496.3163
				xmax = 496.4563
				text = "but"
			intervals [1727]:
				xmin = 496.4563
				xmax = 496.5963
				text = "for"
			intervals [1728]:
				xmin = 496.5963
				xmax = 496.8063
				text = "me"
			intervals [1729]:
				xmin = 496.8063
				xmax = 497.0363
				text = "right"
			intervals [1730]:
				xmin = 497.0363
				xmax = 497.3963
				text = "now"
			intervals [1731]:
				xmin = 497.3963
				xmax = 497.4663
				text = ""
			intervals [1732]:
				xmin = 497.4663
				xmax = 497.8763
				text = "i"
			intervals [1733]:
				xmin = 497.8763
				xmax = 497.9663
				text = "i"
			intervals [1734]:
				xmin = 497.9663
				xmax = 498.1563
				text = "feel"
			intervals [1735]:
				xmin = 498.1563
				xmax = 498.3963
				text = "like"
			intervals [1736]:
				xmin = 498.3963
				xmax = 498.7172
				text = ""
			intervals [1737]:
				xmin = 498.7172
				xmax = 498.9072
				text = "i'm"
			intervals [1738]:
				xmin = 498.9072
				xmax = 499.1672
				text = "still"
			intervals [1739]:
				xmin = 499.1672
				xmax = 499.2972
				text = "in"
			intervals [1740]:
				xmin = 499.2972
				xmax = 499.5172
				text = "the"
			intervals [1741]:
				xmin = 499.5172
				xmax = 500.0672
				text = "awakening"
			intervals [1742]:
				xmin = 500.0672
				xmax = 500.5672
				text = "phase"
			intervals [1743]:
				xmin = 500.5672
				xmax = 500.5972
				text = ""
			intervals [1744]:
				xmin = 500.5972
				xmax = 500.8272
				text = "of"
			intervals [1745]:
				xmin = 500.8272
				xmax = 501.1437
				text = ""
			intervals [1746]:
				xmin = 501.1437
				xmax = 501.4037
				text = "of"
			intervals [1747]:
				xmin = 501.4037
				xmax = 501.8937
				text = "finding"
			intervals [1748]:
				xmin = 501.8937
				xmax = 502.3537
				text = "things"
			intervals [1749]:
				xmin = 502.3537
				xmax = 502.5337
				text = "and"
			intervals [1750]:
				xmin = 502.5337
				xmax = 502.961
				text = ""
			intervals [1751]:
				xmin = 502.961
				xmax = 503.331
				text = "seeing"
			intervals [1752]:
				xmin = 503.331
				xmax = 503.951
				text = "things"
			intervals [1753]:
				xmin = 503.951
				xmax = 504.7739
				text = ""
			intervals [1754]:
				xmin = 504.7739
				xmax = 505.2239
				text = "so"
			intervals [1755]:
				xmin = 505.2239
				xmax = 509.7231
				text = ""
			intervals [1756]:
				xmin = 509.7231
				xmax = 510.3531
				text = "yeah"
			intervals [1757]:
				xmin = 510.3531
				xmax = 511.0814
				text = ""
			intervals [1758]:
				xmin = 511.0814
				xmax = 511.2414
				text = "like"
			intervals [1759]:
				xmin = 511.2414
				xmax = 511.4014
				text = "just"
			intervals [1760]:
				xmin = 511.4014
				xmax = 511.6514
				text = "seeing"
			intervals [1761]:
				xmin = 511.6514
				xmax = 511.9514
				text = "things"
			intervals [1762]:
				xmin = 511.9514
				xmax = 512.0514
				text = "for"
			intervals [1763]:
				xmin = 512.0514
				xmax = 512.2214
				text = "what"
			intervals [1764]:
				xmin = 512.2214
				xmax = 512.4114
				text = "they"
			intervals [1765]:
				xmin = 512.4114
				xmax = 512.6614
				text = "are"
			intervals [1766]:
				xmin = 512.6614
				xmax = 512.9014
				text = ""
			intervals [1767]:
				xmin = 512.9014
				xmax = 513.2914
				text = "and"
			intervals [1768]:
				xmin = 513.2914
				xmax = 514.2047
				text = ""
			intervals [1769]:
				xmin = 514.2047
				xmax = 514.7847
				text = "how"
			intervals [1770]:
				xmin = 514.7847
				xmax = 515.5117
				text = ""
			intervals [1771]:
				xmin = 515.5117
				xmax = 516.1117
				text = "confused"
			intervals [1772]:
				xmin = 516.1117
				xmax = 516.2517
				text = "they"
			intervals [1773]:
				xmin = 516.2517
				xmax = 516.4117
				text = "done"
			intervals [1774]:
				xmin = 516.4117
				xmax = 516.7317
				text = "had"
			intervals [1775]:
				xmin = 516.7317
				xmax = 517.0817
				text = "us"
			intervals [1776]:
				xmin = 517.0817
				xmax = 517.9456
				text = ""
			intervals [1777]:
				xmin = 517.9456
				xmax = 518.2256
				text = "over"
			intervals [1778]:
				xmin = 518.2256
				xmax = 518.5856
				text = "these"
			intervals [1779]:
				xmin = 518.5856
				xmax = 519.1356
				text = "years"
			intervals [1780]:
				xmin = 519.1356
				xmax = 520.587
				text = ""
			intervals [1781]:
				xmin = 520.587
				xmax = 520.897
				text = "like"
			intervals [1782]:
				xmin = 520.897
				xmax = 521.087
				text = "and"
			intervals [1783]:
				xmin = 521.087
				xmax = 521.117
				text = ""
			intervals [1784]:
				xmin = 521.117
				xmax = 521.377
				text = "just"
			intervals [1785]:
				xmin = 521.377
				xmax = 521.707
				text = "different"
			intervals [1786]:
				xmin = 521.707
				xmax = 522.237
				text = "things"
			intervals [1787]:
				xmin = 522.237
				xmax = 522.267
				text = ""
			intervals [1788]:
				xmin = 522.267
				xmax = 522.537
				text = "just"
			intervals [1789]:
				xmin = 522.537
				xmax = 522.787
				text = "trying"
			intervals [1790]:
				xmin = 522.787
				xmax = 522.897
				text = "to"
			intervals [1791]:
				xmin = 522.897
				xmax = 523.237
				text = "like"
			intervals [1792]:
				xmin = 523.237
				xmax = 523.7812
				text = ""
			intervals [1793]:
				xmin = 523.7812
				xmax = 523.9612
				text = "get"
			intervals [1794]:
				xmin = 523.9612
				xmax = 524.5212
				text = "myself"
			intervals [1795]:
				xmin = 524.5212
				xmax = 524.6312
				text = "in"
			intervals [1796]:
				xmin = 524.6312
				xmax = 525.0412
				text = "order"
			intervals [1797]:
				xmin = 525.0412
				xmax = 525.1212
				text = ""
			intervals [1798]:
				xmin = 525.1212
				xmax = 525.3212
				text = "to"
			intervals [1799]:
				xmin = 525.3212
				xmax = 525.6012
				text = "be"
			intervals [1800]:
				xmin = 525.6012
				xmax = 528.1811
				text = ""
			intervals [1801]:
				xmin = 528.1811
				xmax = 528.4811
				text = "like"
			intervals [1802]:
				xmin = 528.4811
				xmax = 528.6011
				text = ""
			intervals [1803]:
				xmin = 528.6011
				xmax = 528.8311
				text = "for"
			intervals [1804]:
				xmin = 528.8311
				xmax = 529.2711
				text = "instance"
			intervals [1805]:
				xmin = 529.2711
				xmax = 529.6811
				text = "uh"
			intervals [1806]:
				xmin = 529.6811
				xmax = 530.8563
				text = ""
			intervals [1807]:
				xmin = 530.8563
				xmax = 531.1063
				text = "like"
			intervals [1808]:
				xmin = 531.1063
				xmax = 531.1663
				text = ""
			intervals [1809]:
				xmin = 531.1663
				xmax = 531.3863
				text = "with"
			intervals [1810]:
				xmin = 531.3863
				xmax = 532.0863
				text = "foods"
			intervals [1811]:
				xmin = 532.0863
				xmax = 532.1463
				text = ""
			intervals [1812]:
				xmin = 532.1463
				xmax = 532.3063
				text = "for"
			intervals [1813]:
				xmin = 532.3063
				xmax = 532.5363
				text = "me"
			intervals [1814]:
				xmin = 532.5363
				xmax = 532.6163
				text = "i"
			intervals [1815]:
				xmin = 532.6163
				xmax = 532.9663
				text = "always"
			intervals [1816]:
				xmin = 532.9663
				xmax = 533.4063
				text = "struggle"
			intervals [1817]:
				xmin = 533.4063
				xmax = 533.5163
				text = "with"
			intervals [1818]:
				xmin = 533.5163
				xmax = 533.9963
				text = "foods"
			intervals [1819]:
				xmin = 533.9963
				xmax = 534.2363
				text = "but"
			intervals [1820]:
				xmin = 534.2363
				xmax = 534.7405
				text = ""
			intervals [1821]:
				xmin = 534.7405
				xmax = 535.0305
				text = "now"
			intervals [1822]:
				xmin = 535.0305
				xmax = 535.2005
				text = "i'm"
			intervals [1823]:
				xmin = 535.2005
				xmax = 535.5305
				text = "learning"
			intervals [1824]:
				xmin = 535.5305
				xmax = 535.6705
				text = "that"
			intervals [1825]:
				xmin = 535.6705
				xmax = 535.9005
				text = "there"
			intervals [1826]:
				xmin = 535.9005
				xmax = 535.9505
				text = "s"
			intervals [1827]:
				xmin = 535.9505
				xmax = 536.3505
				text = "different"
			intervals [1828]:
				xmin = 536.3505
				xmax = 536.7005
				text = "things"
			intervals [1829]:
				xmin = 536.7005
				xmax = 536.8105
				text = "in"
			intervals [1830]:
				xmin = 536.8105
				xmax = 537.2405
				text = "foods"
			intervals [1831]:
				xmin = 537.2405
				xmax = 537.4105
				text = "that"
			intervals [1832]:
				xmin = 537.4105
				xmax = 537.6805
				text = "make"
			intervals [1833]:
				xmin = 537.6805
				xmax = 537.8905
				text = "us"
			intervals [1834]:
				xmin = 537.8905
				xmax = 538.2005
				text = "wanna"
			intervals [1835]:
				xmin = 538.2005
				xmax = 538.2505
				text = ""
			intervals [1836]:
				xmin = 538.2505
				xmax = 538.4805
				text = "eat"
			intervals [1837]:
				xmin = 538.4805
				xmax = 538.5105
				text = ""
			intervals [1838]:
				xmin = 538.5105
				xmax = 538.7805
				text = "more"
			intervals [1839]:
				xmin = 538.7805
				xmax = 539.2905
				text = "food"
			intervals [1840]:
				xmin = 539.2905
				xmax = 539.8618
				text = ""
			intervals [1841]:
				xmin = 539.8618
				xmax = 540.3118
				text = "or"
			intervals [1842]:
				xmin = 540.3118
				xmax = 540.5718
				text = "uh"
			intervals [1843]:
				xmin = 540.5718
				xmax = 541.0577
				text = ""
			intervals [1844]:
				xmin = 541.0577
				xmax = 541.4077
				text = "different"
			intervals [1845]:
				xmin = 541.4077
				xmax = 541.7177
				text = "things"
			intervals [1846]:
				xmin = 541.7177
				xmax = 541.8277
				text = "in"
			intervals [1847]:
				xmin = 541.8277
				xmax = 542.2177
				text = "food"
			intervals [1848]:
				xmin = 542.2177
				xmax = 542.4577
				text = "that"
			intervals [1849]:
				xmin = 542.4577
				xmax = 542.5577
				text = ""
			intervals [1850]:
				xmin = 542.5577
				xmax = 542.7777
				text = "that"
			intervals [1851]:
				xmin = 542.7777
				xmax = 543.1138
				text = ""
			intervals [1852]:
				xmin = 543.1138
				xmax = 543.2638
				text = "that"
			intervals [1853]:
				xmin = 543.2638
				xmax = 543.3938
				text = "our"
			intervals [1854]:
				xmin = 543.3938
				xmax = 543.7938
				text = "bodies"
			intervals [1855]:
				xmin = 543.7938
				xmax = 544.0338
				text = "just"
			intervals [1856]:
				xmin = 544.0338
				xmax = 544.2338
				text = "go"
			intervals [1857]:
				xmin = 544.2338
				xmax = 544.4738
				text = "through"
			intervals [1858]:
				xmin = 544.4738
				xmax = 544.6138
				text = "that"
			intervals [1859]:
				xmin = 544.6138
				xmax = 544.8138
				text = "don't"
			intervals [1860]:
				xmin = 544.8138
				xmax = 545.0338
				text = "have"
			intervals [1861]:
				xmin = 545.0338
				xmax = 545.1938
				text = "no"
			intervals [1862]:
				xmin = 545.1938
				xmax = 545.3438
				text = "v"
			intervals [1863]:
				xmin = 545.3438
				xmax = 545.4338
				text = ""
			intervals [1864]:
				xmin = 545.4338
				xmax = 546.0638
				text = "nutritional"
			intervals [1865]:
				xmin = 546.0638
				xmax = 546.5238
				text = "value"
			intervals [1866]:
				xmin = 546.5238
				xmax = 547.1509
				text = ""
			intervals [1867]:
				xmin = 547.1509
				xmax = 547.4309
				text = "just"
			intervals [1868]:
				xmin = 547.4309
				xmax = 547.6809
				text = "tryna"
			intervals [1869]:
				xmin = 547.6809
				xmax = 548.2009
				text = "educate"
			intervals [1870]:
				xmin = 548.2009
				xmax = 548.6609
				text = "myself"
			intervals [1871]:
				xmin = 548.6609
				xmax = 549.1309
				text = "now"
			intervals [1872]:
				xmin = 549.1309
				xmax = 549.4788
				text = ""
			intervals [1873]:
				xmin = 549.4788
				xmax = 549.7488
				text = "to"
			intervals [1874]:
				xmin = 549.7488
				xmax = 549.8488
				text = ""
			intervals [1875]:
				xmin = 549.8488
				xmax = 549.9888
				text = "uh"
			intervals [1876]:
				xmin = 549.9888
				xmax = 550.2688
				text = "where"
			intervals [1877]:
				xmin = 550.2688
				xmax = 550.4388
				text = "i"
			intervals [1878]:
				xmin = 550.4388
				xmax = 550.6588
				text = "can"
			intervals [1879]:
				xmin = 550.6588
				xmax = 550.8688
				text = "be"
			intervals [1880]:
				xmin = 550.8688
				xmax = 550.9888
				text = "an"
			intervals [1881]:
				xmin = 550.9888
				xmax = 551.6788
				text = "example"
			intervals [1882]:
				xmin = 551.6788
				xmax = 551.7788
				text = "of"
			intervals [1883]:
				xmin = 551.7788
				xmax = 551.8088
				text = ""
			intervals [1884]:
				xmin = 551.8088
				xmax = 551.9888
				text = "the"
			intervals [1885]:
				xmin = 551.9888
				xmax = 552.6162
				text = ""
			intervals [1886]:
				xmin = 552.6162
				xmax = 553.0962
				text = "knowledge"
			intervals [1887]:
				xmin = 553.0962
				xmax = 553.1762
				text = "and"
			intervals [1888]:
				xmin = 553.1762
				xmax = 553.2962
				text = "the"
			intervals [1889]:
				xmin = 553.2962
				xmax = 553.5762
				text = "things"
			intervals [1890]:
				xmin = 553.5762
				xmax = 553.7062
				text = "that"
			intervals [1891]:
				xmin = 553.7062
				xmax = 553.8262
				text = "i'm"
			intervals [1892]:
				xmin = 553.8262
				xmax = 554.1462
				text = "reading"
			intervals [1893]:
				xmin = 554.1462
				xmax = 565.4962
				text = ""
			intervals [1894]:
				xmin = 565.4962
				xmax = 566.0362
				text = "um"
			intervals [1895]:
				xmin = 566.0362
				xmax = 566.1562
				text = ""
			intervals [1896]:
				xmin = 566.1562
				xmax = 566.3962
				text = "well"
			intervals [1897]:
				xmin = 566.3962
				xmax = 566.5562
				text = "i"
			intervals [1898]:
				xmin = 566.5562
				xmax = 566.7862
				text = "just"
			intervals [1899]:
				xmin = 566.7862
				xmax = 566.9662
				text = "seen"
			intervals [1900]:
				xmin = 566.9662
				xmax = 567.0462
				text = "the"
			intervals [1901]:
				xmin = 567.0462
				xmax = 567.3862
				text = "video"
			intervals [1902]:
				xmin = 567.3862
				xmax = 567.4862
				text = "the"
			intervals [1903]:
				xmin = 567.4862
				xmax = 567.6962
				text = "other"
			intervals [1904]:
				xmin = 567.6962
				xmax = 567.9262
				text = "day"
			intervals [1905]:
				xmin = 567.9262
				xmax = 568.0462
				text = "of"
			intervals [1906]:
				xmin = 568.0462
				xmax = 568.0862
				text = "a"
			intervals [1907]:
				xmin = 568.0862
				xmax = 568.6462
				text = "um"
			intervals [1908]:
				xmin = 568.6462
				xmax = 568.8562
				text = ""
			intervals [1909]:
				xmin = 568.8562
				xmax = 569.1862
				text = "like"
			intervals [1910]:
				xmin = 569.1862
				xmax = 569.2362
				text = "a"
			intervals [1911]:
				xmin = 569.2362
				xmax = 569.5762
				text = "bag"
			intervals [1912]:
				xmin = 569.5762
				xmax = 569.6562
				text = "of"
			intervals [1913]:
				xmin = 569.6562
				xmax = 569.8262
				text = ""
			intervals [1914]:
				xmin = 569.8262
				xmax = 570.3462
				text = "simple"
			intervals [1915]:
				xmin = 570.3462
				xmax = 570.6262
				text = "like"
			intervals [1916]:
				xmin = 570.6262
				xmax = 570.6862
				text = "a"
			intervals [1917]:
				xmin = 570.6862
				xmax = 570.9662
				text = "bag"
			intervals [1918]:
				xmin = 570.9662
				xmax = 571.0262
				text = "of"
			intervals [1919]:
				xmin = 571.0262
				xmax = 571.4062
				text = "chicken"
			intervals [1920]:
				xmin = 571.4062
				xmax = 571.8362
				text = "wings"
			intervals [1921]:
				xmin = 571.8362
				xmax = 572.5224
				text = ""
			intervals [1922]:
				xmin = 572.5224
				xmax = 572.9024
				text = "like"
			intervals [1923]:
				xmin = 572.9024
				xmax = 573.3324
				text = "uh"
			intervals [1924]:
				xmin = 573.3324
				xmax = 574.1652
				text = ""
			intervals [1925]:
				xmin = 574.1652
				xmax = 574.3852
				text = "a"
			intervals [1926]:
				xmin = 574.3852
				xmax = 574.7452
				text = "person"
			intervals [1927]:
				xmin = 574.7452
				xmax = 574.9852
				text = "had"
			intervals [1928]:
				xmin = 574.9852
				xmax = 575.0952
				text = "a"
			intervals [1929]:
				xmin = 575.0952
				xmax = 575.5352
				text = "bag"
			intervals [1930]:
				xmin = 575.5352
				xmax = 575.6952
				text = ""
			intervals [1931]:
				xmin = 575.6952
				xmax = 576.0652
				text = "these"
			intervals [1932]:
				xmin = 576.0652
				xmax = 576.4152
				text = "wings"
			intervals [1933]:
				xmin = 576.4152
				xmax = 576.5952
				text = "was"
			intervals [1934]:
				xmin = 576.5952
				xmax = 577.1052
				text = "huge"
			intervals [1935]:
				xmin = 577.1052
				xmax = 577.4152
				text = "like"
			intervals [1936]:
				xmin = 577.4152
				xmax = 577.9788
				text = ""
			intervals [1937]:
				xmin = 577.9788
				xmax = 578.4888
				text = "and"
			intervals [1938]:
				xmin = 578.4888
				xmax = 578.7039
				text = ""
			intervals [1939]:
				xmin = 578.7039
				xmax = 579.5239
				text = "nowadays"
			intervals [1940]:
				xmin = 579.5239
				xmax = 579.7639
				text = ""
			intervals [1941]:
				xmin = 579.7639
				xmax = 580.1339
				text = "people"
			intervals [1942]:
				xmin = 580.1339
				xmax = 580.5339
				text = "eating"
			intervals [1943]:
				xmin = 580.5339
				xmax = 581.0541
				text = ""
			intervals [1944]:
				xmin = 581.0541
				xmax = 581.3941
				text = "bigger"
			intervals [1945]:
				xmin = 581.3941
				xmax = 581.8341
				text = "wings"
			intervals [1946]:
				xmin = 581.8341
				xmax = 581.9541
				text = "and"
			intervals [1947]:
				xmin = 581.9541
				xmax = 582.1241
				text = "not"
			intervals [1948]:
				xmin = 582.1241
				xmax = 582.4141
				text = "even"
			intervals [1949]:
				xmin = 582.4141
				xmax = 582.6141
				text = "like"
			intervals [1950]:
				xmin = 582.6141
				xmax = 582.8441
				text = "paying"
			intervals [1951]:
				xmin = 582.8441
				xmax = 583.2841
				text = "attention"
			intervals [1952]:
				xmin = 583.2841
				xmax = 583.5641
				text = "to"
			intervals [1953]:
				xmin = 583.5641
				xmax = 583.6741
				text = "it"
			intervals [1954]:
				xmin = 583.6741
				xmax = 584.3049
				text = ""
			intervals [1955]:
				xmin = 584.3049
				xmax = 584.8349
				text = "and"
			intervals [1956]:
				xmin = 584.8349
				xmax = 584.8649
				text = ""
			intervals [1957]:
				xmin = 584.8649
				xmax = 585.0149
				text = "it"
			intervals [1958]:
				xmin = 585.0149
				xmax = 585.0549
				text = "s"
			intervals [1959]:
				xmin = 585.0549
				xmax = 585.2749
				text = "just"
			intervals [1960]:
				xmin = 585.2749
				xmax = 585.5649
				text = "become"
			intervals [1961]:
				xmin = 585.5649
				xmax = 585.6649
				text = "a"
			intervals [1962]:
				xmin = 585.6649
				xmax = 586.0949
				text = "common"
			intervals [1963]:
				xmin = 586.0949
				xmax = 586.3049
				text = "like"
			intervals [1964]:
				xmin = 586.3049
				xmax = 586.4049
				text = "oh"
			intervals [1965]:
				xmin = 586.4049
				xmax = 586.5749
				text = "this"
			intervals [1966]:
				xmin = 586.5749
				xmax = 586.6749
				text = "is"
			intervals [1967]:
				xmin = 586.6749
				xmax = 586.7749
				text = "a"
			intervals [1968]:
				xmin = 586.7749
				xmax = 586.9949
				text = "big"
			intervals [1969]:
				xmin = 586.9949
				xmax = 587.2949
				text = "wing"
			intervals [1970]:
				xmin = 587.2949
				xmax = 587.4349
				text = "it"
			intervals [1971]:
				xmin = 587.4349
				xmax = 587.5049
				text = "s"
			intervals [1972]:
				xmin = 587.5049
				xmax = 587.6249
				text = "a"
			intervals [1973]:
				xmin = 587.6249
				xmax = 587.8149
				text = "good"
			intervals [1974]:
				xmin = 587.8149
				xmax = 587.8849
				text = ""
			intervals [1975]:
				xmin = 587.8849
				xmax = 588.1049
				text = "thing"
			intervals [1976]:
				xmin = 588.1049
				xmax = 588.1549
				text = ""
			intervals [1977]:
				xmin = 588.1549
				xmax = 588.3149
				text = "you"
			intervals [1978]:
				xmin = 588.3149
				xmax = 588.3949
				text = "know"
			intervals [1979]:
				xmin = 588.3949
				xmax = 588.4849
				text = "what"
			intervals [1980]:
				xmin = 588.4849
				xmax = 588.5249
				text = "i"
			intervals [1981]:
				xmin = 588.5249
				xmax = 588.8749
				text = "mean"
			intervals [1982]:
				xmin = 588.8749
				xmax = 589.0949
				text = "so"
			intervals [1983]:
				xmin = 589.0949
				xmax = 589.2649
				text = "that"
			intervals [1984]:
				xmin = 589.2649
				xmax = 589.3349
				text = "s"
			intervals [1985]:
				xmin = 589.3349
				xmax = 589.5749
				text = "whatchu-"
			intervals [1986]:
				xmin = 589.5749
				xmax = 589.937
				text = ""
			intervals [1987]:
				xmin = 589.937
				xmax = 590.127
				text = "that"
			intervals [1988]:
				xmin = 590.127
				xmax = 590.167
				text = "s"
			intervals [1989]:
				xmin = 590.167
				xmax = 590.297
				text = "how"
			intervals [1990]:
				xmin = 590.297
				xmax = 590.487
				text = "you"
			intervals [1991]:
				xmin = 590.487
				xmax = 590.777
				text = "wanna"
			intervals [1992]:
				xmin = 590.777
				xmax = 590.9883
				text = ""
			intervals [1993]:
				xmin = 590.9883
				xmax = 591.1983
				text = "that"
			intervals [1994]:
				xmin = 591.1983
				xmax = 591.2383
				text = "s"
			intervals [1995]:
				xmin = 591.2383
				xmax = 591.3683
				text = "how"
			intervals [1996]:
				xmin = 591.3683
				xmax = 591.5083
				text = "they"
			intervals [1997]:
				xmin = 591.5083
				xmax = 591.6983
				text = "want"
			intervals [1998]:
				xmin = 591.6983
				xmax = 591.8283
				text = "you"
			intervals [1999]:
				xmin = 591.8283
				xmax = 591.8983
				text = "to"
			intervals [2000]:
				xmin = 591.8983
				xmax = 592.2483
				text = "view"
			intervals [2001]:
				xmin = 592.2483
				xmax = 592.3883
				text = "it"
			intervals [2002]:
				xmin = 592.3883
				xmax = 592.7978
				text = ""
			intervals [2003]:
				xmin = 592.7978
				xmax = 592.9578
				text = "but"
			intervals [2004]:
				xmin = 592.9578
				xmax = 593.0178
				text = "in"
			intervals [2005]:
				xmin = 593.0178
				xmax = 593.5378
				text = "reality"
			intervals [2006]:
				xmin = 593.5378
				xmax = 593.6878
				text = "the"
			intervals [2007]:
				xmin = 593.6878
				xmax = 594.2178
				text = "wing"
			intervals [2008]:
				xmin = 594.2178
				xmax = 594.5142
				text = ""
			intervals [2009]:
				xmin = 594.5142
				xmax = 594.6942
				text = "he"
			intervals [2010]:
				xmin = 594.6942
				xmax = 595.0242
				text = "compared"
			intervals [2011]:
				xmin = 595.0242
				xmax = 595.0942
				text = "it"
			intervals [2012]:
				xmin = 595.0942
				xmax = 595.2242
				text = "to"
			intervals [2013]:
				xmin = 595.2242
				xmax = 595.4642
				text = "like"
			intervals [2014]:
				xmin = 595.4642
				xmax = 595.5142
				text = "uh"
			intervals [2015]:
				xmin = 595.5142
				xmax = 595.5542
				text = ""
			intervals [2016]:
				xmin = 595.5542
				xmax = 595.9242
				text = "uh"
			intervals [2017]:
				xmin = 595.9242
				xmax = 595.9742
				text = "a"
			intervals [2018]:
				xmin = 595.9742
				xmax = 596.3642
				text = "regular"
			intervals [2019]:
				xmin = 596.3642
				xmax = 596.6842
				text = "wing"
			intervals [2020]:
				xmin = 596.6842
				xmax = 597.0039
				text = ""
			intervals [2021]:
				xmin = 597.0039
				xmax = 597.1639
				text = "and"
			intervals [2022]:
				xmin = 597.1639
				xmax = 597.2739
				text = "the"
			intervals [2023]:
				xmin = 597.2739
				xmax = 597.6039
				text = "wings"
			intervals [2024]:
				xmin = 597.6039
				xmax = 597.7339
				text = "was"
			intervals [2025]:
				xmin = 597.7339
				xmax = 598.0839
				text = "just"
			intervals [2026]:
				xmin = 598.0839
				xmax = 598.1795
				text = ""
			intervals [2027]:
				xmin = 598.1795
				xmax = 598.4695
				text = "like"
			intervals [2028]:
				xmin = 598.4695
				xmax = 598.4995
				text = ""
			intervals [2029]:
				xmin = 598.4995
				xmax = 598.5995
				text = "it"
			intervals [2030]:
				xmin = 598.5995
				xmax = 598.7695
				text = "was"
			intervals [2031]:
				xmin = 598.7695
				xmax = 599.2195
				text = "huge"
			intervals [2032]:
				xmin = 599.2195
				xmax = 599.3195
				text = "and"
			intervals [2033]:
				xmin = 599.3195
				xmax = 599.5495
				text = "both"
			intervals [2034]:
				xmin = 599.5495
				xmax = 599.7495
				text = "'em"
			intervals [2035]:
				xmin = 599.7495
				xmax = 599.9395
				text = "sposta"
			intervals [2036]:
				xmin = 599.9395
				xmax = 600.0395
				text = "be"
			intervals [2037]:
				xmin = 600.0395
				xmax = 600.3895
				text = "party"
			intervals [2038]:
				xmin = 600.3895
				xmax = 600.6095
				text = "wings"
			intervals [2039]:
				xmin = 600.6095
				xmax = 601.3196
				text = ""
			intervals [2040]:
				xmin = 601.3196
				xmax = 601.4996
				text = "like"
			intervals [2041]:
				xmin = 601.4996
				xmax = 601.6396
				text = "that"
			intervals [2042]:
				xmin = 601.6396
				xmax = 601.6696
				text = "s"
			intervals [2043]:
				xmin = 601.6696
				xmax = 601.8596
				text = "just"
			intervals [2044]:
				xmin = 601.8596
				xmax = 601.9296
				text = "an"
			intervals [2045]:
				xmin = 601.9296
				xmax = 602.3796
				text = "example"
			intervals [2046]:
				xmin = 602.3796
				xmax = 602.5896
				text = "like"
			intervals [2047]:
				xmin = 602.5896
				xmax = 602.8996
				text = "something"
			intervals [2048]:
				xmin = 602.8996
				xmax = 603.1696
				text = "like"
			intervals [2049]:
				xmin = 603.1696
				xmax = 603.796
				text = ""
			intervals [2050]:
				xmin = 603.796
				xmax = 603.966
				text = "the"
			intervals [2051]:
				xmin = 603.966
				xmax = 603.996
				text = ""
			intervals [2052]:
				xmin = 603.996
				xmax = 604.366
				text = "chicken"
			intervals [2053]:
				xmin = 604.366
				xmax = 604.556
				text = "is"
			intervals [2054]:
				xmin = 604.556
				xmax = 604.836
				text = "being"
			intervals [2055]:
				xmin = 604.836
				xmax = 605.386
				text = "fed"
			intervals [2056]:
				xmin = 605.386
				xmax = 605.5815
				text = ""
			intervals [2057]:
				xmin = 605.5815
				xmax = 605.8615
				text = "with"
			intervals [2058]:
				xmin = 605.8615
				xmax = 605.9315
				text = ""
			intervals [2059]:
				xmin = 605.9315
				xmax = 606.7215
				text = "hormones"
			intervals [2060]:
				xmin = 606.7215
				xmax = 606.8815
				text = "or"
			intervals [2061]:
				xmin = 606.8815
				xmax = 607.1215
				text = ""
			intervals [2062]:
				xmin = 607.1215
				xmax = 607.2415
				text = "i"
			intervals [2063]:
				xmin = 607.2415
				xmax = 607.3715
				text = "mean"
			intervals [2064]:
				xmin = 607.3715
				xmax = 607.4515
				text = "it"
			intervals [2065]:
				xmin = 607.4515
				xmax = 607.7215
				text = "just"
			intervals [2066]:
				xmin = 607.7215
				xmax = 607.8315
				text = "it"
			intervals [2067]:
				xmin = 607.8315
				xmax = 608.0815
				text = "makes"
			intervals [2068]:
				xmin = 608.0815
				xmax = 608.1715
				text = "you"
			intervals [2069]:
				xmin = 608.1715
				xmax = 608.4415
				text = "even"
			intervals [2070]:
				xmin = 608.4415
				xmax = 608.5315
				text = "if"
			intervals [2071]:
				xmin = 608.5315
				xmax = 608.6215
				text = "you"
			intervals [2072]:
				xmin = 608.6215
				xmax = 608.8215
				text = "don't"
			intervals [2073]:
				xmin = 608.8215
				xmax = 609.2315
				text = "know"
			intervals [2074]:
				xmin = 609.2315
				xmax = 609.4399
				text = ""
			intervals [2075]:
				xmin = 609.4399
				xmax = 609.5899
				text = "what"
			intervals [2076]:
				xmin = 609.5899
				xmax = 609.6999
				text = "it"
			intervals [2077]:
				xmin = 609.6999
				xmax = 609.9299
				text = "is"
			intervals [2078]:
				xmin = 609.9299
				xmax = 610.0299
				text = "it"
			intervals [2079]:
				xmin = 610.0299
				xmax = 610.2299
				text = "makes"
			intervals [2080]:
				xmin = 610.2299
				xmax = 610.3299
				text = "you"
			intervals [2081]:
				xmin = 610.3299
				xmax = 610.5499
				text = "wanna"
			intervals [2082]:
				xmin = 610.5499
				xmax = 610.7999
				text = "look"
			intervals [2083]:
				xmin = 610.7999
				xmax = 610.8899
				text = "and"
			intervals [2084]:
				xmin = 610.8899
				xmax = 611.1999
				text = "find"
			intervals [2085]:
				xmin = 611.1999
				xmax = 611.3799
				text = "out"
			intervals [2086]:
				xmin = 611.3799
				xmax = 611.7866
				text = ""
			intervals [2087]:
				xmin = 611.7866
				xmax = 612.0566
				text = "why"
			intervals [2088]:
				xmin = 612.0566
				xmax = 612.1866
				text = "is"
			intervals [2089]:
				xmin = 612.1866
				xmax = 612.3866
				text = "this"
			intervals [2090]:
				xmin = 612.3866
				xmax = 612.6966
				text = "chicken"
			intervals [2091]:
				xmin = 612.6966
				xmax = 612.9366
				text = "bigger"
			intervals [2092]:
				xmin = 612.9366
				xmax = 613.0866
				text = "than"
			intervals [2093]:
				xmin = 613.0866
				xmax = 613.2766
				text = "this"
			intervals [2094]:
				xmin = 613.2766
				xmax = 613.5866
				text = "chicken"
			intervals [2095]:
				xmin = 613.5866
				xmax = 613.6666
				text = ""
			intervals [2096]:
				xmin = 613.6666
				xmax = 613.8366
				text = "you"
			intervals [2097]:
				xmin = 613.8366
				xmax = 613.9066
				text = "know"
			intervals [2098]:
				xmin = 613.9066
				xmax = 613.9966
				text = "what"
			intervals [2099]:
				xmin = 613.9966
				xmax = 614.0266
				text = "i"
			intervals [2100]:
				xmin = 614.0266
				xmax = 614.3366
				text = "mean"
			intervals [2101]:
				xmin = 614.3366
				xmax = 614.8222
				text = ""
			intervals [2102]:
				xmin = 614.8222
				xmax = 615.0322
				text = "and"
			intervals [2103]:
				xmin = 615.0322
				xmax = 615.3222
				text = "like"
			intervals [2104]:
				xmin = 615.3222
				xmax = 615.4688
				text = ""
			intervals [2105]:
				xmin = 615.4688
				xmax = 615.6588
				text = "that"
			intervals [2106]:
				xmin = 615.6588
				xmax = 615.7888
				text = "s"
			intervals [2107]:
				xmin = 615.7888
				xmax = 615.9388
				text = "for"
			intervals [2108]:
				xmin = 615.9388
				xmax = 616.5188
				text = "anybody"
			intervals [2109]:
				xmin = 616.5188
				xmax = 616.6588
				text = "like"
			intervals [2110]:
				xmin = 616.6588
				xmax = 616.7788
				text = "i"
			intervals [2111]:
				xmin = 616.7788
				xmax = 616.9888
				text = "don't"
			intervals [2112]:
				xmin = 616.9888
				xmax = 617.1788
				text = "really"
			intervals [2113]:
				xmin = 617.1788
				xmax = 617.4688
				text = "know"
			intervals [2114]:
				xmin = 617.4688
				xmax = 617.6888
				text = "all"
			intervals [2115]:
				xmin = 617.6888
				xmax = 617.8188
				text = "the"
			intervals [2116]:
				xmin = 617.8188
				xmax = 618.0888
				text = "things"
			intervals [2117]:
				xmin = 618.0888
				xmax = 618.1788
				text = "that"
			intervals [2118]:
				xmin = 618.1788
				xmax = 618.2488
				text = "s"
			intervals [2119]:
				xmin = 618.2488
				xmax = 618.3488
				text = "in"
			intervals [2120]:
				xmin = 618.3488
				xmax = 618.4488
				text = "it"
			intervals [2121]:
				xmin = 618.4488
				xmax = 618.5688
				text = "but"
			intervals [2122]:
				xmin = 618.5688
				xmax = 618.6488
				text = "it"
			intervals [2123]:
				xmin = 618.6488
				xmax = 618.6788
				text = "m-"
			intervals [2124]:
				xmin = 618.6788
				xmax = 618.7388
				text = ""
			intervals [2125]:
				xmin = 618.7388
				xmax = 618.9188
				text = "it"
			intervals [2126]:
				xmin = 618.9188
				xmax = 619.1988
				text = "makes"
			intervals [2127]:
				xmin = 619.1988
				xmax = 619.3488
				text = "me"
			intervals [2128]:
				xmin = 619.3488
				xmax = 619.8188
				text = "curious"
			intervals [2129]:
				xmin = 619.8188
				xmax = 619.9088
				text = "and"
			intervals [2130]:
				xmin = 619.9088
				xmax = 620.1788
				text = "like"
			intervals [2131]:
				xmin = 620.1788
				xmax = 620.7488
				text = ""
			intervals [2132]:
				xmin = 620.7488
				xmax = 620.8088
				text = "oh"
			intervals [2133]:
				xmin = 620.8088
				xmax = 620.9788
				text = "that"
			intervals [2134]:
				xmin = 620.9788
				xmax = 621.2688
				text = "chicken"
			intervals [2135]:
				xmin = 621.2688
				xmax = 621.4788
				text = "big"
			intervals [2136]:
				xmin = 621.4788
				xmax = 621.5388
				text = "and"
			intervals [2137]:
				xmin = 621.5388
				xmax = 621.7088
				text = "that"
			intervals [2138]:
				xmin = 621.7088
				xmax = 621.9988
				text = "chicken"
			intervals [2139]:
				xmin = 621.9988
				xmax = 622.3688
				text = "something"
			intervals [2140]:
				xmin = 622.3688
				xmax = 622.5488
				text = "ain't"
			intervals [2141]:
				xmin = 622.5488
				xmax = 622.7588
				text = "right"
			intervals [2142]:
				xmin = 622.7588
				xmax = 622.9988
				text = "here"
			intervals [2143]:
				xmin = 622.9988
				xmax = 623.3559
				text = ""
			intervals [2144]:
				xmin = 623.3559
				xmax = 623.5659
				text = "so"
			intervals [2145]:
				xmin = 623.5659
				xmax = 623.6359
				text = "it"
			intervals [2146]:
				xmin = 623.6359
				xmax = 623.8759
				text = "makes"
			intervals [2147]:
				xmin = 623.8759
				xmax = 623.9359
				text = "you"
			intervals [2148]:
				xmin = 623.9359
				xmax = 624.1659
				text = "w"
			intervals [2149]:
				xmin = 624.1659
				xmax = 624.2459
				text = "it"
			intervals [2150]:
				xmin = 624.2459
				xmax = 624.4959
				text = "makes"
			intervals [2151]:
				xmin = 624.4959
				xmax = 624.5759
				text = "you"
			intervals [2152]:
				xmin = 624.5759
				xmax = 624.7959
				text = "start"
			intervals [2153]:
				xmin = 624.7959
				xmax = 624.8959
				text = "to"
			intervals [2154]:
				xmin = 624.8959
				xmax = 625.1559
				text = "think"
			intervals [2155]:
				xmin = 625.1559
				xmax = 625.5559
				text = "damn"
			intervals [2156]:
				xmin = 625.5559
				xmax = 626.6156
				text = ""
			intervals [2157]:
				xmin = 626.6156
				xmax = 626.9256
				text = "like"
			intervals [2158]:
				xmin = 626.9256
				xmax = 626.9556
				text = ""
			intervals [2159]:
				xmin = 626.9556
				xmax = 627.0656
				text = "it"
			intervals [2160]:
				xmin = 627.0656
				xmax = 627.3256
				text = "makes"
			intervals [2161]:
				xmin = 627.3256
				xmax = 627.4256
				text = "you"
			intervals [2162]:
				xmin = 627.4256
				xmax = 627.8156
				text = "rethink"
			intervals [2163]:
				xmin = 627.8156
				xmax = 627.9456
				text = "the"
			intervals [2164]:
				xmin = 627.9456
				xmax = 628.4256
				text = "whole"
			intervals [2165]:
				xmin = 628.4256
				xmax = 628.5256
				text = ""
			intervals [2166]:
				xmin = 628.5256
				xmax = 629.2556
				text = "process"
			intervals [2167]:
				xmin = 629.2556
				xmax = 629.5356
				text = "of"
			intervals [2168]:
				xmin = 629.5356
				xmax = 629.5856
				text = ""
			intervals [2169]:
				xmin = 629.5856
				xmax = 629.8156
				text = "what"
			intervals [2170]:
				xmin = 629.8156
				xmax = 629.9156
				text = "we're"
			intervals [2171]:
				xmin = 629.9156
				xmax = 630.4156
				text = "eating"
			intervals [2172]:
				xmin = 630.4156
				xmax = 630.7315
				text = ""
			intervals [2173]:
				xmin = 630.7315
				xmax = 630.9915
				text = "how"
			intervals [2174]:
				xmin = 630.9915
				xmax = 631.1415
				text = "we're"
			intervals [2175]:
				xmin = 631.1415
				xmax = 631.1815
				text = ""
			intervals [2176]:
				xmin = 631.1815
				xmax = 631.6615
				text = "eating"
			intervals [2177]:
				xmin = 631.6615
				xmax = 632.2739
				text = ""
			intervals [2178]:
				xmin = 632.2739
				xmax = 632.5539
				text = "why"
			intervals [2179]:
				xmin = 632.5539
				xmax = 632.7239
				text = "we"
			intervals [2180]:
				xmin = 632.7239
				xmax = 633.0939
				text = "should"
			intervals [2181]:
				xmin = 633.0939
				xmax = 633.1239
				text = ""
			intervals [2182]:
				xmin = 633.1239
				xmax = 633.3039
				text = "eat"
			intervals [2183]:
				xmin = 633.3039
				xmax = 633.4939
				text = "like"
			intervals [2184]:
				xmin = 633.4939
				xmax = 633.5939
				text = "it"
			intervals [2185]:
				xmin = 633.5939
				xmax = 633.8239
				text = "makes"
			intervals [2186]:
				xmin = 633.8239
				xmax = 633.9039
				text = "you"
			intervals [2187]:
				xmin = 633.9039
				xmax = 634.0439
				text = "just"
			intervals [2188]:
				xmin = 634.0439
				xmax = 634.2639
				text = "wanna"
			intervals [2189]:
				xmin = 634.2639
				xmax = 634.4139
				text = "go"
			intervals [2190]:
				xmin = 634.4139
				xmax = 634.5539
				text = "to"
			intervals [2191]:
				xmin = 634.5539
				xmax = 634.6339
				text = "the"
			intervals [2192]:
				xmin = 634.6339
				xmax = 635.0939
				text = "history"
			intervals [2193]:
				xmin = 635.0939
				xmax = 635.1839
				text = "of"
			intervals [2194]:
				xmin = 635.1839
				xmax = 635.8229
				text = ""
			intervals [2195]:
				xmin = 635.8229
				xmax = 635.9529
				text = "you"
			intervals [2196]:
				xmin = 635.9529
				xmax = 636.0929
				text = "know"
			intervals [2197]:
				xmin = 636.0929
				xmax = 636.1829
				text = "what"
			intervals [2198]:
				xmin = 636.1829
				xmax = 636.2129
				text = "i"
			intervals [2199]:
				xmin = 636.2129
				xmax = 636.3829
				text = "mean"
			intervals [2200]:
				xmin = 636.3829
				xmax = 636.5729
				text = "like"
			intervals [2201]:
				xmin = 636.5729
				xmax = 637.0729
				text = "food"
			intervals [2202]:
				xmin = 637.0729
				xmax = 637.3029
				text = "and"
			intervals [2203]:
				xmin = 637.3029
				xmax = 637.5529
				text = "and"
			intervals [2204]:
				xmin = 637.5529
				xmax = 637.7229
				text = "and"
			intervals [2205]:
				xmin = 637.7229
				xmax = 637.8129
				text = "you"
			intervals [2206]:
				xmin = 637.8129
				xmax = 637.9729
				text = "know"
			intervals [2207]:
				xmin = 637.9729
				xmax = 638.0629
				text = "what"
			intervals [2208]:
				xmin = 638.0629
				xmax = 638.1429
				text = "i'm"
			intervals [2209]:
				xmin = 638.1429
				xmax = 638.3729
				text = "saying"
			intervals [2210]:
				xmin = 638.3729
				xmax = 638.4029
				text = ""
			intervals [2211]:
				xmin = 638.4029
				xmax = 638.5229
				text = "the"
			intervals [2212]:
				xmin = 638.5229
				xmax = 638.7229
				text = "what"
			intervals [2213]:
				xmin = 638.7229
				xmax = 638.8629
				text = "do"
			intervals [2214]:
				xmin = 638.8629
				xmax = 639.0229
				text = "we"
			intervals [2215]:
				xmin = 639.0229
				xmax = 639.2629
				text = "eat"
			intervals [2216]:
				xmin = 639.2629
				xmax = 639.7842
				text = ""
			intervals [2217]:
				xmin = 639.7842
				xmax = 639.9742
				text = "like"
			intervals [2218]:
				xmin = 639.9742
				xmax = 640.1042
				text = "for"
			intervals [2219]:
				xmin = 640.1042
				xmax = 640.2942
				text = "me"
			intervals [2220]:
				xmin = 640.2942
				xmax = 640.3742
				text = "and"
			intervals [2221]:
				xmin = 640.3742
				xmax = 640.5242
				text = "that"
			intervals [2222]:
				xmin = 640.5242
				xmax = 640.5942
				text = "s"
			intervals [2223]:
				xmin = 640.5942
				xmax = 640.7242
				text = "why"
			intervals [2224]:
				xmin = 640.7242
				xmax = 640.9142
				text = "i'm"
			intervals [2225]:
				xmin = 640.9142
				xmax = 640.9742
				text = ""
			intervals [2226]:
				xmin = 640.9742
				xmax = 641.1642
				text = "i'm"
			intervals [2227]:
				xmin = 641.1642
				xmax = 641.5142
				text = "tryna"
			intervals [2228]:
				xmin = 641.5142
				xmax = 641.8342
				text = "move"
			intervals [2229]:
				xmin = 641.8342
				xmax = 642.4342
				text = "towards"
			intervals [2230]:
				xmin = 642.4342
				xmax = 642.7242
				text = "now"
			intervals [2231]:
				xmin = 642.7242
				xmax = 643.0042
				text = "but"
			intervals [2232]:
				xmin = 643.0042
				xmax = 643.7892
				text = ""
			intervals [2233]:
				xmin = 643.7892
				xmax = 643.9392
				text = "oh"
			intervals [2234]:
				xmin = 643.9392
				xmax = 644.2898
				text = ""
			intervals [2235]:
				xmin = 644.2898
				xmax = 644.6498
				text = "twenty"
			intervals [2236]:
				xmin = 644.6498
				xmax = 644.8898
				text = "eight"
			intervals [2237]:
				xmin = 644.8898
				xmax = 645.2398
				text = "years"
			intervals [2238]:
				xmin = 645.2398
				xmax = 645.3798
				text = "of"
			intervals [2239]:
				xmin = 645.3798
				xmax = 645.6198
				text = "eating"
			intervals [2240]:
				xmin = 645.6198
				xmax = 646.0298
				text = "these"
			intervals [2241]:
				xmin = 646.0298
				xmax = 646.0798
				text = ""
			intervals [2242]:
				xmin = 646.0798
				xmax = 646.5098
				text = "foods"
			intervals [2243]:
				xmin = 646.5098
				xmax = 646.6598
				text = "that"
			intervals [2244]:
				xmin = 646.6598
				xmax = 646.7798
				text = "they"
			intervals [2245]:
				xmin = 646.7798
				xmax = 647.0398
				text = "make"
			intervals [2246]:
				xmin = 647.0398
				xmax = 647.1398
				text = "you"
			intervals [2247]:
				xmin = 647.1398
				xmax = 647.3398
				text = "like"
			intervals [2248]:
				xmin = 647.3398
				xmax = 647.9591
				text = ""
			intervals [2249]:
				xmin = 647.9591
				xmax = 648.0991
				text = "they"
			intervals [2250]:
				xmin = 648.0991
				xmax = 648.5491
				text = "market"
			intervals [2251]:
				xmin = 648.5491
				xmax = 648.7291
				text = "them"
			intervals [2252]:
				xmin = 648.7291
				xmax = 648.8791
				text = "to"
			intervals [2253]:
				xmin = 648.8791
				xmax = 649.0291
				text = "your"
			intervals [2254]:
				xmin = 649.0291
				xmax = 649.4491
				text = "mind"
			intervals [2255]:
				xmin = 649.4491
				xmax = 649.5991
				text = "to"
			intervals [2256]:
				xmin = 649.5991
				xmax = 649.8391
				text = "make"
			intervals [2257]:
				xmin = 649.8391
				xmax = 649.9891
				text = "you"
			intervals [2258]:
				xmin = 649.9891
				xmax = 650.3391
				text = "wanna"
			intervals [2259]:
				xmin = 650.3391
				xmax = 650.934
				text = ""
			intervals [2260]:
				xmin = 650.934
				xmax = 651.164
				text = "crave-"
			intervals [2261]:
				xmin = 651.164
				xmax = 651.274
				text = "it"
			intervals [2262]:
				xmin = 651.274
				xmax = 651.334
				text = "s"
			intervals [2263]:
				xmin = 651.334
				xmax = 651.504
				text = "like"
			intervals [2264]:
				xmin = 651.504
				xmax = 651.574
				text = "a"
			intervals [2265]:
				xmin = 651.574
				xmax = 652.124
				text = "whole"
			intervals [2266]:
				xmin = 652.124
				xmax = 652.204
				text = "it"
			intervals [2267]:
				xmin = 652.204
				xmax = 652.274
				text = "s"
			intervals [2268]:
				xmin = 652.274
				xmax = 652.354
				text = "a"
			intervals [2269]:
				xmin = 652.354
				xmax = 652.624
				text = "whole"
			intervals [2270]:
				xmin = 652.624
				xmax = 653.114
				text = "scheme"
			intervals [2271]:
				xmin = 653.114
				xmax = 653.5045
				text = ""
			intervals [2272]:
				xmin = 653.5045
				xmax = 653.6945
				text = "you"
			intervals [2273]:
				xmin = 653.6945
				xmax = 653.9345
				text = "know"
			intervals [2274]:
				xmin = 653.9345
				xmax = 654.2845
				text = "so"
			intervals [2275]:
				xmin = 654.2845
				xmax = 654.8314
				text = ""
			intervals [2276]:
				xmin = 654.8314
				xmax = 654.9714
				text = "it"
			intervals [2277]:
				xmin = 654.9714
				xmax = 655.0514
				text = "s"
			intervals [2278]:
				xmin = 655.0514
				xmax = 655.0814
				text = ""
			intervals [2279]:
				xmin = 655.0814
				xmax = 655.3014
				text = "you"
			intervals [2280]:
				xmin = 655.3014
				xmax = 655.6214
				text = "gotta"
			intervals [2281]:
				xmin = 655.6214
				xmax = 655.9714
				text = "be"
			intervals [2282]:
				xmin = 655.9714
				xmax = 656.2351
				text = ""
			intervals [2283]:
				xmin = 656.2351
				xmax = 656.4651
				text = "you"
			intervals [2284]:
				xmin = 656.4651
				xmax = 656.6251
				text = "it"
			intervals [2285]:
				xmin = 656.6251
				xmax = 656.9251
				text = "takes"
			intervals [2286]:
				xmin = 656.9251
				xmax = 657.2351
				text = "strength"
			intervals [2287]:
				xmin = 657.2351
				xmax = 657.3551
				text = "to"
			intervals [2288]:
				xmin = 657.3551
				xmax = 657.6951
				text = "really"
			intervals [2289]:
				xmin = 657.6951
				xmax = 657.7251
				text = ""
			intervals [2290]:
				xmin = 657.7251
				xmax = 657.9451
				text = "like"
			intervals [2291]:
				xmin = 657.9451
				xmax = 658.4751
				text = "restrain"
			intervals [2292]:
				xmin = 658.4751
				xmax = 658.5851
				text = "and"
			intervals [2293]:
				xmin = 658.5851
				xmax = 658.6251
				text = "i"
			intervals [2294]:
				xmin = 658.6251
				xmax = 658.7951
				text = "don't"
			intervals [2295]:
				xmin = 658.7951
				xmax = 658.9251
				text = "that"
			intervals [2296]:
				xmin = 658.9251
				xmax = 658.9951
				text = "s"
			intervals [2297]:
				xmin = 658.9951
				xmax = 659.0851
				text = "what"
			intervals [2298]:
				xmin = 659.0851
				xmax = 659.1951
				text = "i'm"
			intervals [2299]:
				xmin = 659.1951
				xmax = 659.4251
				text = "dealing"
			intervals [2300]:
				xmin = 659.4251
				xmax = 659.5651
				text = "with"
			intervals [2301]:
				xmin = 659.5651
				xmax = 659.7751
				text = "now"
			intervals [2302]:
				xmin = 659.7751
				xmax = 659.8051
				text = ""
			intervals [2303]:
				xmin = 659.8051
				xmax = 659.9751
				text = "trying"
			intervals [2304]:
				xmin = 659.9751
				xmax = 660.0451
				text = "to"
			intervals [2305]:
				xmin = 660.0451
				xmax = 660.1551
				text = "get"
			intervals [2306]:
				xmin = 660.1551
				xmax = 660.2451
				text = "to"
			intervals [2307]:
				xmin = 660.2451
				xmax = 660.3151
				text = "the"
			intervals [2308]:
				xmin = 660.3151
				xmax = 660.5351
				text = "point"
			intervals [2309]:
				xmin = 660.5351
				xmax = 660.8251
				text = "where"
			intervals [2310]:
				xmin = 660.8251
				xmax = 661.9322
				text = ""
			intervals [2311]:
				xmin = 661.9322
				xmax = 662.1522
				text = "i"
			intervals [2312]:
				xmin = 662.1522
				xmax = 662.4922
				text = "take"
			intervals [2313]:
				xmin = 662.4922
				xmax = 662.6022
				text = "the"
			intervals [2314]:
				xmin = 662.6022
				xmax = 662.9222
				text = "things"
			intervals [2315]:
				xmin = 662.9222
				xmax = 663.0422
				text = "that"
			intervals [2316]:
				xmin = 663.0422
				xmax = 663.1422
				text = "i"
			intervals [2317]:
				xmin = 663.1422
				xmax = 663.5822
				text = "know"
			intervals [2318]:
				xmin = 663.5822
				xmax = 663.7834
				text = ""
			intervals [2319]:
				xmin = 663.7834
				xmax = 663.9434
				text = "and"
			intervals [2320]:
				xmin = 663.9434
				xmax = 664.3834
				text = "apply"
			intervals [2321]:
				xmin = 664.3834
				xmax = 664.5534
				text = "it"
			intervals [2322]:
				xmin = 664.5534
				xmax = 664.9221
				text = ""
			intervals [2323]:
				xmin = 664.9221
				xmax = 665.0921
				text = "when"
			intervals [2324]:
				xmin = 665.0921
				xmax = 665.1821
				text = "it"
			intervals [2325]:
				xmin = 665.1821
				xmax = 665.4421
				text = "comes"
			intervals [2326]:
				xmin = 665.4421
				xmax = 665.5621
				text = "to"
			intervals [2327]:
				xmin = 665.5621
				xmax = 665.8921
				text = "food"
			intervals [2328]:
				xmin = 665.8921
				xmax = 666.7781
				text = ""
			intervals [2329]:
				xmin = 666.7781
				xmax = 666.9581
				text = "you"
			intervals [2330]:
				xmin = 666.9581
				xmax = 667.1781
				text = "know"
			intervals [2331]:
				xmin = 667.1781
				xmax = 667.4003
				text = ""
			intervals [2332]:
				xmin = 667.4003
				xmax = 667.7003
				text = "so"
			intervals [2333]:
				xmin = 667.7003
				xmax = 675.3301
				text = ""
			intervals [2334]:
				xmin = 675.3301
				xmax = 675.5101
				text = "well"
			intervals [2335]:
				xmin = 675.5101
				xmax = 675.7001
				text = "right"
			intervals [2336]:
				xmin = 675.7001
				xmax = 675.8501
				text = "now"
			intervals [2337]:
				xmin = 675.8501
				xmax = 675.9601
				text = "i'm"
			intervals [2338]:
				xmin = 675.9601
				xmax = 676.1501
				text = "not"
			intervals [2339]:
				xmin = 676.1501
				xmax = 676.4501
				text = "working"
			intervals [2340]:
				xmin = 676.4501
				xmax = 676.5301
				text = "i'm"
			intervals [2341]:
				xmin = 676.5301
				xmax = 676.7001
				text = "about"
			intervals [2342]:
				xmin = 676.7001
				xmax = 676.7901
				text = "to"
			intervals [2343]:
				xmin = 676.7901
				xmax = 677.0501
				text = "start"
			intervals [2344]:
				xmin = 677.0501
				xmax = 677.4401
				text = "school"
			intervals [2345]:
				xmin = 677.4401
				xmax = 678.4088
				text = ""
			intervals [2346]:
				xmin = 678.4088
				xmax = 678.9088
				text = "um"
			intervals [2347]:
				xmin = 678.9088
				xmax = 679.6615
				text = ""
			intervals [2348]:
				xmin = 679.6615
				xmax = 679.7415
				text = "i"
			intervals [2349]:
				xmin = 679.7415
				xmax = 680.1215
				text = "was"
			intervals [2350]:
				xmin = 680.1215
				xmax = 680.1515
				text = ""
			intervals [2351]:
				xmin = 680.1515
				xmax = 680.3015
				text = "i"
			intervals [2352]:
				xmin = 680.3015
				xmax = 680.6715
				text = "was"
			intervals [2353]:
				xmin = 680.6715
				xmax = 680.8315
				text = "a"
			intervals [2354]:
				xmin = 680.8315
				xmax = 681.1315
				text = "cook"
			intervals [2355]:
				xmin = 681.1315
				xmax = 681.2115
				text = "i"
			intervals [2356]:
				xmin = 681.2115
				xmax = 681.4315
				text = "was"
			intervals [2357]:
				xmin = 681.4315
				xmax = 681.7415
				text = "cooking"
			intervals [2358]:
				xmin = 681.7415
				xmax = 682.0515
				text = "working"
			intervals [2359]:
				xmin = 682.0515
				xmax = 682.1815
				text = "for"
			intervals [2360]:
				xmin = 682.1815
				xmax = 682.5615
				text = "uh"
			intervals [2361]:
				xmin = 682.5615
				xmax = 683.0786
				text = ""
			intervals [2362]:
				xmin = 683.0786
				xmax = 683.5086
				text = "marriott"
			intervals [2363]:
				xmin = 683.5086
				xmax = 683.5786
				text = "and"
			intervals [2364]:
				xmin = 683.5786
				xmax = 683.6286
				text = "a"
			intervals [2365]:
				xmin = 683.6286
				xmax = 683.9286
				text = "couple"
			intervals [2366]:
				xmin = 683.9286
				xmax = 684.2986
				text = "little"
			intervals [2367]:
				xmin = 684.2986
				xmax = 684.3886
				text = ""
			intervals [2368]:
				xmin = 684.3886
				xmax = 684.9086
				text = "independent"
			intervals [2369]:
				xmin = 684.9086
				xmax = 685.0986
				text = "little"
			intervals [2370]:
				xmin = 685.0986
				xmax = 685.5686
				text = "kitchens"
			intervals [2371]:
				xmin = 685.5686
				xmax = 685.8186
				text = "too"
			intervals [2372]:
				xmin = 685.8186
				xmax = 686.5213
				text = ""
			intervals [2373]:
				xmin = 686.5213
				xmax = 687.0013
				text = "um"
			intervals [2374]:
				xmin = 687.0013
				xmax = 687.1208
				text = ""
			intervals [2375]:
				xmin = 687.1208
				xmax = 687.3008
				text = "but"
			intervals [2376]:
				xmin = 687.3008
				xmax = 687.5508
				text = "just"
			intervals [2377]:
				xmin = 687.5508
				xmax = 687.8508
				text = "being"
			intervals [2378]:
				xmin = 687.8508
				xmax = 688.2308
				text = "around"
			intervals [2379]:
				xmin = 688.2308
				xmax = 688.5108
				text = "food"
			intervals [2380]:
				xmin = 688.5108
				xmax = 688.6908
				text = "i"
			intervals [2381]:
				xmin = 688.6908
				xmax = 689.0508
				text = "always"
			intervals [2382]:
				xmin = 689.0508
				xmax = 689.2108
				text = "been"
			intervals [2383]:
				xmin = 689.2108
				xmax = 689.5608
				text = "around"
			intervals [2384]:
				xmin = 689.5608
				xmax = 689.9408
				text = "food"
			intervals [2385]:
				xmin = 689.9408
				xmax = 689.9808
				text = ""
			intervals [2386]:
				xmin = 689.9808
				xmax = 690.3008
				text = "even"
			intervals [2387]:
				xmin = 690.3008
				xmax = 690.5708
				text = "growing"
			intervals [2388]:
				xmin = 690.5708
				xmax = 690.6708
				text = "up"
			intervals [2389]:
				xmin = 690.6708
				xmax = 690.7508
				text = ""
			intervals [2390]:
				xmin = 690.7508
				xmax = 691.1908
				text = "cooking"
			intervals [2391]:
				xmin = 691.1908
				xmax = 691.6146
				text = ""
			intervals [2392]:
				xmin = 691.6146
				xmax = 691.7346
				text = "my"
			intervals [2393]:
				xmin = 691.7346
				xmax = 692.0846
				text = "family"
			intervals [2394]:
				xmin = 692.0846
				xmax = 692.2846
				text = "liked"
			intervals [2395]:
				xmin = 692.2846
				xmax = 692.3946
				text = "to"
			intervals [2396]:
				xmin = 692.3946
				xmax = 692.7146
				text = "cook"
			intervals [2397]:
				xmin = 692.7146
				xmax = 692.9346
				text = ""
			intervals [2398]:
				xmin = 692.9346
				xmax = 693.3046
				text = "so"
			intervals [2399]:
				xmin = 693.3046
				xmax = 694.0978
				text = ""
			intervals [2400]:
				xmin = 694.0978
				xmax = 694.3578
				text = "i"
			intervals [2401]:
				xmin = 694.3578
				xmax = 694.5178
				text = "i"
			intervals [2402]:
				xmin = 694.5178
				xmax = 694.7178
				text = "was"
			intervals [2403]:
				xmin = 694.7178
				xmax = 695.0078
				text = "cooking"
			intervals [2404]:
				xmin = 695.0078
				xmax = 695.1578
				text = "for"
			intervals [2405]:
				xmin = 695.1578
				xmax = 695.7078
				text = "years"
			intervals [2406]:
				xmin = 695.7078
				xmax = 695.8378
				text = ""
			intervals [2407]:
				xmin = 695.8378
				xmax = 696.0178
				text = "so"
			intervals [2408]:
				xmin = 696.0178
				xmax = 696.2578
				text = "being"
			intervals [2409]:
				xmin = 696.2578
				xmax = 696.5878
				text = "around"
			intervals [2410]:
				xmin = 696.5878
				xmax = 697.0778
				text = "food"
			intervals [2411]:
				xmin = 697.0778
				xmax = 697.4527
				text = ""
			intervals [2412]:
				xmin = 697.4527
				xmax = 697.6627
				text = "and"
			intervals [2413]:
				xmin = 697.6627
				xmax = 698.0427
				text = "having"
			intervals [2414]:
				xmin = 698.0427
				xmax = 698.1527
				text = "a"
			intervals [2415]:
				xmin = 698.1527
				xmax = 698.7027
				text = "creative"
			intervals [2416]:
				xmin = 698.7027
				xmax = 699.0627
				text = "mind"
			intervals [2417]:
				xmin = 699.0627
				xmax = 699.2627
				text = "and"
			intervals [2418]:
				xmin = 699.2627
				xmax = 699.2927
				text = ""
			intervals [2419]:
				xmin = 699.2927
				xmax = 699.4927
				text = "and"
			intervals [2420]:
				xmin = 699.4927
				xmax = 699.5927
				text = "the"
			intervals [2421]:
				xmin = 699.5927
				xmax = 699.9627
				text = "different"
			intervals [2422]:
				xmin = 699.9627
				xmax = 700.2327
				text = "things"
			intervals [2423]:
				xmin = 700.2327
				xmax = 700.3227
				text = "you"
			intervals [2424]:
				xmin = 700.3227
				xmax = 700.4727
				text = "can"
			intervals [2425]:
				xmin = 700.4727
				xmax = 700.7627
				text = "do"
			intervals [2426]:
				xmin = 700.7627
				xmax = 700.8927
				text = "with"
			intervals [2427]:
				xmin = 700.8927
				xmax = 701.3427
				text = "food"
			intervals [2428]:
				xmin = 701.3427
				xmax = 702.0338
				text = ""
			intervals [2429]:
				xmin = 702.0338
				xmax = 702.5038
				text = "and"
			intervals [2430]:
				xmin = 702.5038
				xmax = 702.9334
				text = ""
			intervals [2431]:
				xmin = 702.9334
				xmax = 703.2134
				text = "that"
			intervals [2432]:
				xmin = 703.2134
				xmax = 703.5434
				text = "part"
			intervals [2433]:
				xmin = 703.5434
				xmax = 703.7234
				text = "of"
			intervals [2434]:
				xmin = 703.7234
				xmax = 703.9534
				text = "it"
			intervals [2435]:
				xmin = 703.9534
				xmax = 704.8886
				text = ""
			intervals [2436]:
				xmin = 704.8886
				xmax = 705.2086
				text = "kind"
			intervals [2437]:
				xmin = 705.2086
				xmax = 705.2986
				text = "of"
			intervals [2438]:
				xmin = 705.2986
				xmax = 705.5886
				text = "like"
			intervals [2439]:
				xmin = 705.5886
				xmax = 705.9203
				text = ""
			intervals [2440]:
				xmin = 705.9203
				xmax = 706.3103
				text = "makes"
			intervals [2441]:
				xmin = 706.3103
				xmax = 706.5003
				text = "you"
			intervals [2442]:
				xmin = 706.5003
				xmax = 706.6803
				text = "wanna"
			intervals [2443]:
				xmin = 706.6803
				xmax = 706.7203
				text = ""
			intervals [2444]:
				xmin = 706.7203
				xmax = 706.8703
				text = "eat"
			intervals [2445]:
				xmin = 706.8703
				xmax = 706.9903
				text = "the"
			intervals [2446]:
				xmin = 706.9903
				xmax = 707.3403
				text = "things"
			intervals [2447]:
				xmin = 707.3403
				xmax = 707.4603
				text = "that"
			intervals [2448]:
				xmin = 707.4603
				xmax = 707.6303
				text = "you"
			intervals [2449]:
				xmin = 707.6303
				xmax = 707.7603
				text = "know"
			intervals [2450]:
				xmin = 707.7603
				xmax = 707.9003
				text = "you"
			intervals [2451]:
				xmin = 707.9003
				xmax = 708.0703
				text = "can't"
			intervals [2452]:
				xmin = 708.0703
				xmax = 708.3503
				text = "eat"
			intervals [2453]:
				xmin = 708.3503
				xmax = 708.7403
				text = "just"
			intervals [2454]:
				xmin = 708.7403
				xmax = 708.9723
				text = ""
			intervals [2455]:
				xmin = 708.9723
				xmax = 709.1123
				text = "the"
			intervals [2456]:
				xmin = 709.1123
				xmax = 709.9123
				text = "creativity"
			intervals [2457]:
				xmin = 709.9123
				xmax = 710.0623
				text = "of"
			intervals [2458]:
				xmin = 710.0623
				xmax = 710.1423
				text = "it"
			intervals [2459]:
				xmin = 710.1423
				xmax = 710.2023
				text = "and"
			intervals [2460]:
				xmin = 710.2023
				xmax = 710.2923
				text = "the"
			intervals [2461]:
				xmin = 710.2923
				xmax = 710.5323
				text = "being"
			intervals [2462]:
				xmin = 710.5323
				xmax = 710.9523
				text = "around"
			intervals [2463]:
				xmin = 710.9523
				xmax = 711.0323
				text = "a"
			intervals [2464]:
				xmin = 711.0323
				xmax = 711.5423
				text = "abundance"
			intervals [2465]:
				xmin = 711.5423
				xmax = 711.6323
				text = "of"
			intervals [2466]:
				xmin = 711.6323
				xmax = 712.0623
				text = "food"
			intervals [2467]:
				xmin = 712.0623
				xmax = 712.6825
				text = ""
			intervals [2468]:
				xmin = 712.6825
				xmax = 713.1725
				text = "um"
			intervals [2469]:
				xmin = 713.1725
				xmax = 713.4802
				text = ""
			intervals [2470]:
				xmin = 713.4802
				xmax = 713.8402
				text = "but"
			intervals [2471]:
				xmin = 713.8402
				xmax = 714.4209
				text = ""
			intervals [2472]:
				xmin = 714.4209
				xmax = 714.5809
				text = "you"
			intervals [2473]:
				xmin = 714.5809
				xmax = 714.9309
				text = "also"
			intervals [2474]:
				xmin = 714.9309
				xmax = 715.0709
				text = "get"
			intervals [2475]:
				xmin = 715.0709
				xmax = 715.1509
				text = "to"
			intervals [2476]:
				xmin = 715.1509
				xmax = 715.4309
				text = "see"
			intervals [2477]:
				xmin = 715.4309
				xmax = 715.6509
				text = "being"
			intervals [2478]:
				xmin = 715.6509
				xmax = 715.9309
				text = "around"
			intervals [2479]:
				xmin = 715.9309
				xmax = 716.3809
				text = "abundance"
			intervals [2480]:
				xmin = 716.3809
				xmax = 716.4809
				text = "of"
			intervals [2481]:
				xmin = 716.4809
				xmax = 716.8009
				text = "healthy"
			intervals [2482]:
				xmin = 716.8009
				xmax = 717.1009
				text = "foods"
			intervals [2483]:
				xmin = 717.1009
				xmax = 717.2009
				text = "you"
			intervals [2484]:
				xmin = 717.2009
				xmax = 717.3209
				text = "get"
			intervals [2485]:
				xmin = 717.3209
				xmax = 717.3909
				text = "to"
			intervals [2486]:
				xmin = 717.3909
				xmax = 717.6109
				text = "see"
			intervals [2487]:
				xmin = 717.6109
				xmax = 717.7409
				text = "the"
			intervals [2488]:
				xmin = 717.7409
				xmax = 718.1009
				text = "effect"
			intervals [2489]:
				xmin = 718.1009
				xmax = 718.1809
				text = "of"
			intervals [2490]:
				xmin = 718.1809
				xmax = 718.4809
				text = "those"
			intervals [2491]:
				xmin = 718.4809
				xmax = 718.7609
				text = "too"
			intervals [2492]:
				xmin = 718.7609
				xmax = 719.1944
				text = ""
			intervals [2493]:
				xmin = 719.1944
				xmax = 719.2944
				text = "and"
			intervals [2494]:
				xmin = 719.2944
				xmax = 719.4244
				text = "i"
			intervals [2495]:
				xmin = 719.4244
				xmax = 719.6944
				text = "see"
			intervals [2496]:
				xmin = 719.6944
				xmax = 719.9144
				text = "both"
			intervals [2497]:
				xmin = 719.9144
				xmax = 720.2544
				text = "sides"
			intervals [2498]:
				xmin = 720.2544
				xmax = 720.6044
				text = "working"
			intervals [2499]:
				xmin = 720.6044
				xmax = 720.6744
				text = "in"
			intervals [2500]:
				xmin = 720.6744
				xmax = 720.7444
				text = "the"
			intervals [2501]:
				xmin = 720.7444
				xmax = 721.1244
				text = "kitchen"
			intervals [2502]:
				xmin = 721.1244
				xmax = 721.4044
				text = "like"
			intervals [2503]:
				xmin = 721.4044
				xmax = 721.5344
				text = "i"
			intervals [2504]:
				xmin = 721.5344
				xmax = 721.7444
				text = "really"
			intervals [2505]:
				xmin = 721.7444
				xmax = 721.9044
				text = "had"
			intervals [2506]:
				xmin = 721.9044
				xmax = 721.9844
				text = "the"
			intervals [2507]:
				xmin = 721.9844
				xmax = 722.2844
				text = "choice"
			intervals [2508]:
				xmin = 722.2844
				xmax = 722.4944
				text = "every"
			intervals [2509]:
				xmin = 722.4944
				xmax = 722.8344
				text = "day"
			intervals [2510]:
				xmin = 722.8344
				xmax = 723.4077
				text = ""
			intervals [2511]:
				xmin = 723.4077
				xmax = 723.5777
				text = "to"
			intervals [2512]:
				xmin = 723.5777
				xmax = 723.6077
				text = ""
			intervals [2513]:
				xmin = 723.6077
				xmax = 723.8177
				text = "eat"
			intervals [2514]:
				xmin = 723.8177
				xmax = 724.2377
				text = "healthy"
			intervals [2515]:
				xmin = 724.2377
				xmax = 724.3777
				text = "or"
			intervals [2516]:
				xmin = 724.3777
				xmax = 724.5677
				text = "eat"
			intervals [2517]:
				xmin = 724.5677
				xmax = 725.0177
				text = "bad"
			intervals [2518]:
				xmin = 725.0177
				xmax = 725.3402
				text = ""
			intervals [2519]:
				xmin = 725.3402
				xmax = 725.5502
				text = "you"
			intervals [2520]:
				xmin = 725.5502
				xmax = 725.8602
				text = "know"
			intervals [2521]:
				xmin = 725.8602
				xmax = 726.2112
				text = ""
			intervals [2522]:
				xmin = 726.2112
				xmax = 726.3912
				text = "and"
			intervals [2523]:
				xmin = 726.3912
				xmax = 726.4812
				text = "it"
			intervals [2524]:
				xmin = 726.4812
				xmax = 726.5512
				text = "s"
			intervals [2525]:
				xmin = 726.5512
				xmax = 726.7912
				text = "just"
			intervals [2526]:
				xmin = 726.7912
				xmax = 727.0612
				text = "a"
			intervals [2527]:
				xmin = 727.0612
				xmax = 727.5038
				text = ""
			intervals [2528]:
				xmin = 727.5038
				xmax = 727.8738
				text = "a"
			intervals [2529]:
				xmin = 727.8738
				xmax = 729.0539
				text = ""
			intervals [2530]:
				xmin = 729.0539
				xmax = 729.4839
				text = "more"
			intervals [2531]:
				xmin = 729.4839
				xmax = 729.5739
				text = "of"
			intervals [2532]:
				xmin = 729.5739
				xmax = 729.9439
				text = "a"
			intervals [2533]:
				xmin = 729.9439
				xmax = 730.4539
				text = "um"
			intervals [2534]:
				xmin = 730.4539
				xmax = 730.5039
				text = ""
			intervals [2535]:
				xmin = 730.5039
				xmax = 731.1139
				text = "easier"
			intervals [2536]:
				xmin = 731.1139
				xmax = 731.6939
				text = "choice"
			intervals [2537]:
				xmin = 731.6939
				xmax = 731.7339
				text = ""
			intervals [2538]:
				xmin = 731.7339
				xmax = 732.0339
				text = "to"
			intervals [2539]:
				xmin = 732.0339
				xmax = 732.2268
				text = ""
			intervals [2540]:
				xmin = 732.2268
				xmax = 732.4168
				text = "to"
			intervals [2541]:
				xmin = 732.4168
				xmax = 732.7668
				text = "do"
			intervals [2542]:
				xmin = 732.7668
				xmax = 733.1668
				text = "something"
			intervals [2543]:
				xmin = 733.1668
				xmax = 733.5968
				text = "bad"
			intervals [2544]:
				xmin = 733.5968
				xmax = 733.6268
				text = ""
			intervals [2545]:
				xmin = 733.6268
				xmax = 733.8968
				text = "far"
			intervals [2546]:
				xmin = 733.8968
				xmax = 734.0268
				text = "as"
			intervals [2547]:
				xmin = 734.0268
				xmax = 734.4468
				text = "food"
			intervals [2548]:
				xmin = 734.4468
				xmax = 734.7168
				text = "like"
			intervals [2549]:
				xmin = 734.7168
				xmax = 734.9961
				text = ""
			intervals [2550]:
				xmin = 734.9961
				xmax = 735.1461
				text = "it"
			intervals [2551]:
				xmin = 735.1461
				xmax = 735.1961
				text = "s"
			intervals [2552]:
				xmin = 735.1961
				xmax = 735.2261
				text = ""
			intervals [2553]:
				xmin = 735.2261
				xmax = 735.6261
				text = "easier"
			intervals [2554]:
				xmin = 735.6261
				xmax = 735.8961
				text = "and"
			intervals [2555]:
				xmin = 735.8961
				xmax = 735.9961
				text = "it"
			intervals [2556]:
				xmin = 735.9961
				xmax = 736.0961
				text = "s"
			intervals [2557]:
				xmin = 736.0961
				xmax = 736.5161
				text = "routine"
			intervals [2558]:
				xmin = 736.5161
				xmax = 736.6361
				text = "you"
			intervals [2559]:
				xmin = 736.6361
				xmax = 736.8761
				text = "might"
			intervals [2560]:
				xmin = 736.8761
				xmax = 737.0861
				text = "go"
			intervals [2561]:
				xmin = 737.0861
				xmax = 737.1661
				text = "and"
			intervals [2562]:
				xmin = 737.1661
				xmax = 737.4561
				text = "grab"
			intervals [2563]:
				xmin = 737.4561
				xmax = 737.8519
				text = ""
			intervals [2564]:
				xmin = 737.8519
				xmax = 737.9519
				text = "a"
			intervals [2565]:
				xmin = 737.9519
				xmax = 738.3419
				text = "cookie"
			intervals [2566]:
				xmin = 738.3419
				xmax = 738.3719
				text = ""
			intervals [2567]:
				xmin = 738.3719
				xmax = 738.7919
				text = "second"
			intervals [2568]:
				xmin = 738.7919
				xmax = 739.1019
				text = "nature"
			intervals [2569]:
				xmin = 739.1019
				xmax = 739.2219
				text = "and"
			intervals [2570]:
				xmin = 739.2219
				xmax = 739.3719
				text = "not"
			intervals [2571]:
				xmin = 739.3719
				xmax = 739.7019
				text = "even"
			intervals [2572]:
				xmin = 739.7019
				xmax = 739.9719
				text = "know"
			intervals [2573]:
				xmin = 739.9719
				xmax = 740.1119
				text = "you"
			intervals [2574]:
				xmin = 740.1119
				xmax = 740.1919
				text = "know"
			intervals [2575]:
				xmin = 740.1919
				xmax = 740.2819
				text = "what"
			intervals [2576]:
				xmin = 740.2819
				xmax = 740.3119
				text = "i"
			intervals [2577]:
				xmin = 740.3119
				xmax = 740.5419
				text = "mean"
			intervals [2578]:
				xmin = 740.5419
				xmax = 740.6919
				text = "can"
			intervals [2579]:
				xmin = 740.6919
				xmax = 740.9519
				text = "happen"
			intervals [2580]:
				xmin = 740.9519
				xmax = 741.1319
				text = "so"
			intervals [2581]:
				xmin = 741.1319
				xmax = 741.6419
				text = "fast"
			intervals [2582]:
				xmin = 741.6419
				xmax = 742.0698
				text = ""
			intervals [2583]:
				xmin = 742.0698
				xmax = 742.3098
				text = "if"
			intervals [2584]:
				xmin = 742.3098
				xmax = 742.3798
				text = "you"
			intervals [2585]:
				xmin = 742.3798
				xmax = 742.5598
				text = "that"
			intervals [2586]:
				xmin = 742.5598
				xmax = 742.6398
				text = "s"
			intervals [2587]:
				xmin = 742.6398
				xmax = 742.7698
				text = "what"
			intervals [2588]:
				xmin = 742.7698
				xmax = 743.0698
				text = "you"
			intervals [2589]:
				xmin = 743.0698
				xmax = 743.583
				text = ""
			intervals [2590]:
				xmin = 743.583
				xmax = 743.903
				text = "used"
			intervals [2591]:
				xmin = 743.903
				xmax = 744.003
				text = "to"
			intervals [2592]:
				xmin = 744.003
				xmax = 744.453
				text = "doing"
			intervals [2593]:
				xmin = 744.453
				xmax = 744.7168
				text = ""
			intervals [2594]:
				xmin = 744.7168
				xmax = 745.1968
				text = "so"
			intervals [2595]:
				xmin = 745.1968
				xmax = 745.7161
				text = ""
			intervals [2596]:
				xmin = 745.7161
				xmax = 745.8261
				text = "it"
			intervals [2597]:
				xmin = 745.8261
				xmax = 746.0361
				text = "just"
			intervals [2598]:
				xmin = 746.0361
				xmax = 746.2261
				text = "like"
			intervals [2599]:
				xmin = 746.2261
				xmax = 746.2561
				text = "a"
			intervals [2600]:
				xmin = 746.2561
				xmax = 747.1661
				text = "transitional"
			intervals [2601]:
				xmin = 747.1661
				xmax = 747.2161
				text = ""
			intervals [2602]:
				xmin = 747.2161
				xmax = 747.5261
				text = "type"
			intervals [2603]:
				xmin = 747.5261
				xmax = 747.8961
				text = "thing"
			intervals [2604]:
				xmin = 747.8961
				xmax = 747.9761
				text = "and"
			intervals [2605]:
				xmin = 747.9761
				xmax = 748.1961
				text = "being"
			intervals [2606]:
				xmin = 748.1961
				xmax = 748.4561
				text = "around"
			intervals [2607]:
				xmin = 748.4561
				xmax = 748.9561
				text = "food"
			intervals [2608]:
				xmin = 748.9561
				xmax = 749.3536
				text = ""
			intervals [2609]:
				xmin = 749.3536
				xmax = 749.6736
				text = "different"
			intervals [2610]:
				xmin = 749.6736
				xmax = 750.1436
				text = "foods"
			intervals [2611]:
				xmin = 750.1436
				xmax = 750.4933
				text = ""
			intervals [2612]:
				xmin = 750.4933
				xmax = 750.8133
				text = "me"
			intervals [2613]:
				xmin = 750.8133
				xmax = 750.9533
				text = "i"
			intervals [2614]:
				xmin = 750.9533
				xmax = 751.1433
				text = "grew"
			intervals [2615]:
				xmin = 751.1433
				xmax = 751.3033
				text = "up"
			intervals [2616]:
				xmin = 751.3033
				xmax = 751.4833
				text = "eating"
			intervals [2617]:
				xmin = 751.4833
				xmax = 751.5333
				text = "a"
			intervals [2618]:
				xmin = 751.5333
				xmax = 751.7233
				text = "lot"
			intervals [2619]:
				xmin = 751.7233
				xmax = 751.8033
				text = "of"
			intervals [2620]:
				xmin = 751.8033
				xmax = 752.3333
				text = "sweets"
			intervals [2621]:
				xmin = 752.3333
				xmax = 752.4937
				text = ""
			intervals [2622]:
				xmin = 752.4937
				xmax = 752.9037
				text = "so"
			intervals [2623]:
				xmin = 752.9037
				xmax = 753.0237
				text = "i"
			intervals [2624]:
				xmin = 753.0237
				xmax = 753.2537
				text = "like"
			intervals [2625]:
				xmin = 753.2537
				xmax = 753.4137
				text = "my"
			intervals [2626]:
				xmin = 753.4137
				xmax = 753.8237
				text = "mother"
			intervals [2627]:
				xmin = 753.8237
				xmax = 754.2156
				text = ""
			intervals [2628]:
				xmin = 754.2156
				xmax = 754.4556
				text = "she"
			intervals [2629]:
				xmin = 754.4556
				xmax = 754.7256
				text = "big"
			intervals [2630]:
				xmin = 754.7256
				xmax = 754.8456
				text = "on"
			intervals [2631]:
				xmin = 754.8456
				xmax = 755.2856
				text = "sweets"
			intervals [2632]:
				xmin = 755.2856
				xmax = 755.4656
				text = "so"
			intervals [2633]:
				xmin = 755.4656
				xmax = 755.7056
				text = "i"
			intervals [2634]:
				xmin = 755.7056
				xmax = 755.8356
				text = "i"
			intervals [2635]:
				xmin = 755.8356
				xmax = 756.0256
				text = "eat"
			intervals [2636]:
				xmin = 756.0256
				xmax = 756.0756
				text = "a"
			intervals [2637]:
				xmin = 756.0756
				xmax = 756.2556
				text = "lot"
			intervals [2638]:
				xmin = 756.2556
				xmax = 756.3256
				text = "of"
			intervals [2639]:
				xmin = 756.3256
				xmax = 756.8056
				text = "sweets"
			intervals [2640]:
				xmin = 756.8056
				xmax = 756.8456
				text = ""
			intervals [2641]:
				xmin = 756.8456
				xmax = 757.0756
				text = "that"
			intervals [2642]:
				xmin = 757.0756
				xmax = 757.1756
				text = "s"
			intervals [2643]:
				xmin = 757.1756
				xmax = 757.2056
				text = ""
			intervals [2644]:
				xmin = 757.2056
				xmax = 757.5756
				text = "always"
			intervals [2645]:
				xmin = 757.5756
				xmax = 757.6956
				text = "been"
			intervals [2646]:
				xmin = 757.6956
				xmax = 757.7656
				text = "a"
			intervals [2647]:
				xmin = 757.7656
				xmax = 758.1056
				text = "problem"
			intervals [2648]:
				xmin = 758.1056
				xmax = 758.2756
				text = "for"
			intervals [2649]:
				xmin = 758.2756
				xmax = 758.4256
				text = "me"
			intervals [2650]:
				xmin = 758.4256
				xmax = 758.6956
				text = "too"
			intervals [2651]:
				xmin = 758.6956
				xmax = 759.2794
				text = ""
			intervals [2652]:
				xmin = 759.2794
				xmax = 759.7394
				text = "so"
			intervals [2653]:
				xmin = 759.7394
				xmax = 759.7994
				text = ""
			intervals [2654]:
				xmin = 759.7994
				xmax = 759.8594
				text = "e"
			intervals [2655]:
				xmin = 759.8594
				xmax = 760.0694
				text = ""
			intervals [2656]:
				xmin = 760.0694
				xmax = 760.1994
				text = "it"
			intervals [2657]:
				xmin = 760.1994
				xmax = 760.2294
				text = "s"
			intervals [2658]:
				xmin = 760.2294
				xmax = 760.4394
				text = "just"
			intervals [2659]:
				xmin = 760.4394
				xmax = 760.6394
				text = "really"
			intervals [2660]:
				xmin = 760.6394
				xmax = 760.7494
				text = "the"
			intervals [2661]:
				xmin = 760.7494
				xmax = 761.3694
				text = "discipline"
			intervals [2662]:
				xmin = 761.3694
				xmax = 761.4094
				text = ""
			intervals [2663]:
				xmin = 761.4094
				xmax = 761.5294
				text = "at"
			intervals [2664]:
				xmin = 761.5294
				xmax = 761.7294
				text = "this"
			intervals [2665]:
				xmin = 761.7294
				xmax = 762.0394
				text = "point"
			intervals [2666]:
				xmin = 762.0394
				xmax = 762.2781
				text = ""
			intervals [2667]:
				xmin = 762.2781
				xmax = 762.4881
				text = "being"
			intervals [2668]:
				xmin = 762.4881
				xmax = 763.0781
				text = "disciplined"
			intervals [2669]:
				xmin = 763.0781
				xmax = 763.5876
				text = ""
			intervals [2670]:
				xmin = 763.5876
				xmax = 763.9176
				text = "taking"
			intervals [2671]:
				xmin = 763.9176
				xmax = 763.9876
				text = "the"
			intervals [2672]:
				xmin = 763.9876
				xmax = 764.3476
				text = "knowledge"
			intervals [2673]:
				xmin = 764.3476
				xmax = 764.4676
				text = "that"
			intervals [2674]:
				xmin = 764.4676
				xmax = 764.5676
				text = "i"
			intervals [2675]:
				xmin = 764.5676
				xmax = 764.7476
				text = "know"
			intervals [2676]:
				xmin = 764.7476
				xmax = 765.0076
				text = "about"
			intervals [2677]:
				xmin = 765.0076
				xmax = 765.3876
				text = "foods"
			intervals [2678]:
				xmin = 765.3876
				xmax = 765.4876
				text = "and"
			intervals [2679]:
				xmin = 765.4876
				xmax = 765.6676
				text = "just"
			intervals [2680]:
				xmin = 765.6676
				xmax = 766.0576
				text = "applying"
			intervals [2681]:
				xmin = 766.0576
				xmax = 766.1976
				text = "it"
			intervals [2682]:
				xmin = 766.1976
				xmax = 767.035
				text = ""
			intervals [2683]:
				xmin = 767.035
				xmax = 767.155
				text = "but"
			intervals [2684]:
				xmin = 767.155
				xmax = 767.305
				text = "that"
			intervals [2685]:
				xmin = 767.305
				xmax = 767.375
				text = "s"
			intervals [2686]:
				xmin = 767.375
				xmax = 767.525
				text = "what"
			intervals [2687]:
				xmin = 767.525
				xmax = 767.705
				text = ""
			intervals [2688]:
				xmin = 767.705
				xmax = 767.835
				text = "the"
			intervals [2689]:
				xmin = 767.835
				xmax = 768.085
				text = "point"
			intervals [2690]:
				xmin = 768.085
				xmax = 768.145
				text = "of"
			intervals [2691]:
				xmin = 768.145
				xmax = 768.265
				text = "what"
			intervals [2692]:
				xmin = 768.265
				xmax = 768.335
				text = "i"
			intervals [2693]:
				xmin = 768.335
				xmax = 768.455
				text = "was"
			intervals [2694]:
				xmin = 768.455
				xmax = 768.735
				text = "saying"
			intervals [2695]:
				xmin = 768.735
				xmax = 769.085
				text = "was"
			intervals [2696]:
				xmin = 769.085
				xmax = 769.4319
				text = ""
			intervals [2697]:
				xmin = 769.4319
				xmax = 769.6819
				text = "i'm"
			intervals [2698]:
				xmin = 769.6819
				xmax = 769.9519
				text = "tryna"
			intervals [2699]:
				xmin = 769.9519
				xmax = 770.1219
				text = "get"
			intervals [2700]:
				xmin = 770.1219
				xmax = 770.7219
				text = "myself"
			intervals [2701]:
				xmin = 770.7219
				xmax = 770.7519
				text = ""
			intervals [2702]:
				xmin = 770.7519
				xmax = 771.2719
				text = "in"
			intervals [2703]:
				xmin = 771.2719
				xmax = 771.3819
				text = ""
			intervals [2704]:
				xmin = 771.3819
				xmax = 771.7519
				text = "uh"
			intervals [2705]:
				xmin = 771.7519
				xmax = 772.5819
				text = "physical"
			intervals [2706]:
				xmin = 772.5819
				xmax = 773.4148
				text = ""
			intervals [2707]:
				xmin = 773.4148
				xmax = 773.9248
				text = "um"
			intervals [2708]:
				xmin = 773.9248
				xmax = 774.4667
				text = ""
			intervals [2709]:
				xmin = 774.4667
				xmax = 774.5467
				text = "i"
			intervals [2710]:
				xmin = 774.5467
				xmax = 774.7767
				text = "wanna"
			intervals [2711]:
				xmin = 774.7767
				xmax = 774.9267
				text = "be"
			intervals [2712]:
				xmin = 774.9267
				xmax = 775.5767
				text = "physically"
			intervals [2713]:
				xmin = 775.5767
				xmax = 776.0367
				text = "mentally"
			intervals [2714]:
				xmin = 776.0367
				xmax = 776.7167
				text = "spiritually"
			intervals [2715]:
				xmin = 776.7167
				xmax = 777.1237
				text = ""
			intervals [2716]:
				xmin = 777.1237
				xmax = 777.7037
				text = "everything"
			intervals [2717]:
				xmin = 777.7037
				xmax = 778.5237
				text = "balanced"
			intervals [2718]:
				xmin = 778.5237
				xmax = 778.789
				text = ""
			intervals [2719]:
				xmin = 778.789
				xmax = 779.089
				text = "so"
			intervals [2720]:
				xmin = 779.089
				xmax = 779.289
				text = "when"
			intervals [2721]:
				xmin = 779.289
				xmax = 779.429
				text = "i'm"
			intervals [2722]:
				xmin = 779.429
				xmax = 779.839
				text = "speaking"
			intervals [2723]:
				xmin = 779.839
				xmax = 779.919
				text = "and"
			intervals [2724]:
				xmin = 779.919
				xmax = 780.229
				text = "talking"
			intervals [2725]:
				xmin = 780.229
				xmax = 780.309
				text = "to"
			intervals [2726]:
				xmin = 780.309
				xmax = 780.599
				text = "people"
			intervals [2727]:
				xmin = 780.599
				xmax = 780.719
				text = "they"
			intervals [2728]:
				xmin = 780.719
				xmax = 780.959
				text = "looking"
			intervals [2729]:
				xmin = 780.959
				xmax = 781.019
				text = "at"
			intervals [2730]:
				xmin = 781.019
				xmax = 781.119
				text = "me"
			intervals [2731]:
				xmin = 781.119
				xmax = 781.259
				text = "as"
			intervals [2732]:
				xmin = 781.259
				xmax = 781.309
				text = "a"
			intervals [2733]:
				xmin = 781.309
				xmax = 781.669
				text = "person"
			intervals [2734]:
				xmin = 781.669
				xmax = 782.019
				text = "who"
			intervals [2735]:
				xmin = 782.019
				xmax = 782.409
				text = ""
			intervals [2736]:
				xmin = 782.409
				xmax = 782.599
				text = "like"
			intervals [2737]:
				xmin = 782.599
				xmax = 782.739
				text = "yeah"
			intervals [2738]:
				xmin = 782.739
				xmax = 782.859
				text = "he"
			intervals [2739]:
				xmin = 782.859
				xmax = 783.019
				text = "look"
			intervals [2740]:
				xmin = 783.019
				xmax = 783.169
				text = "like"
			intervals [2741]:
				xmin = 783.169
				xmax = 783.269
				text = "he"
			intervals [2742]:
				xmin = 783.269
				xmax = 783.609
				text = "know"
			intervals [2743]:
				xmin = 783.609
				xmax = 784.119
				text = "exactly"
			intervals [2744]:
				xmin = 784.119
				xmax = 784.239
				text = "what"
			intervals [2745]:
				xmin = 784.239
				xmax = 784.359
				text = "he"
			intervals [2746]:
				xmin = 784.359
				xmax = 784.719
				text = "talking"
			intervals [2747]:
				xmin = 784.719
				xmax = 784.999
				text = "about"
			intervals [2748]:
				xmin = 784.999
				xmax = 785.209
				text = "he"
			intervals [2749]:
				xmin = 785.209
				xmax = 785.399
				text = ""
			intervals [2750]:
				xmin = 785.399
				xmax = 785.569
				text = "like"
			intervals [2751]:
				xmin = 785.569
				xmax = 785.739
				text = "he"
			intervals [2752]:
				xmin = 785.739
				xmax = 785.999
				text = "did"
			intervals [2753]:
				xmin = 785.999
				xmax = 786.169
				text = "some"
			intervals [2754]:
				xmin = 786.169
				xmax = 786.669
				text = "research"
			intervals [2755]:
				xmin = 786.669
				xmax = 787.2514
				text = ""
			intervals [2756]:
				xmin = 787.2514
				xmax = 787.7014
				text = "just"
			intervals [2757]:
				xmin = 787.7014
				xmax = 788.0086
				text = ""
			intervals [2758]:
				xmin = 788.0086
				xmax = 788.2986
				text = "just"
			intervals [2759]:
				xmin = 788.2986
				xmax = 788.4886
				text = "not"
			intervals [2760]:
				xmin = 788.4886
				xmax = 788.6686
				text = "for"
			intervals [2761]:
				xmin = 788.6686
				xmax = 788.9786
				text = "their"
			intervals [2762]:
				xmin = 788.9786
				xmax = 789.5286
				text = "impressions"
			intervals [2763]:
				xmin = 789.5286
				xmax = 789.8286
				text = "just"
			intervals [2764]:
				xmin = 789.8286
				xmax = 790.3245
				text = ""
			intervals [2765]:
				xmin = 790.3245
				xmax = 790.4345
				text = "to"
			intervals [2766]:
				xmin = 790.4345
				xmax = 790.6745
				text = "make"
			intervals [2767]:
				xmin = 790.6745
				xmax = 790.9045
				text = "me"
			intervals [2768]:
				xmin = 790.9045
				xmax = 791.1145
				text = "more"
			intervals [2769]:
				xmin = 791.1145
				xmax = 791.6445
				text = "confident"
			intervals [2770]:
				xmin = 791.6445
				xmax = 791.8445
				text = "as"
			intervals [2771]:
				xmin = 791.8445
				xmax = 792.0245
				text = "i'm"
			intervals [2772]:
				xmin = 792.0245
				xmax = 792.5245
				text = "speaking"
			intervals [2773]:
				xmin = 792.5245
				xmax = 792.6392
				text = ""
			intervals [2774]:
				xmin = 792.6392
				xmax = 792.8392
				text = "you"
			intervals [2775]:
				xmin = 792.8392
				xmax = 793.1492
				text = "know"
			intervals [2776]:
				xmin = 793.1492
				xmax = 793.4949
				text = ""
			intervals [2777]:
				xmin = 793.4949
				xmax = 793.7349
				text = "and"
			intervals [2778]:
				xmin = 793.7349
				xmax = 793.7649
				text = ""
			intervals [2779]:
				xmin = 793.7649
				xmax = 794.0349
				text = "and"
			intervals [2780]:
				xmin = 794.0349
				xmax = 794.1549
				text = ""
			intervals [2781]:
				xmin = 794.1549
				xmax = 794.5849
				text = "speaking"
			intervals [2782]:
				xmin = 794.5849
				xmax = 794.6749
				text = "of"
			intervals [2783]:
				xmin = 794.6749
				xmax = 794.9649
				text = "things"
			intervals [2784]:
				xmin = 794.9649
				xmax = 795.0749
				text = "that"
			intervals [2785]:
				xmin = 795.0749
				xmax = 795.2149
				text = "i"
			intervals [2786]:
				xmin = 795.2149
				xmax = 795.4549
				text = "learned"
			intervals [2787]:
				xmin = 795.4549
				xmax = 795.5449
				text = ""
			intervals [2788]:
				xmin = 795.5449
				xmax = 795.7049
				text = "you"
			intervals [2789]:
				xmin = 795.7049
				xmax = 795.8549
				text = "know"
			intervals [2790]:
				xmin = 795.8549
				xmax = 795.9449
				text = "what"
			intervals [2791]:
				xmin = 795.9449
				xmax = 795.9749
				text = "i"
			intervals [2792]:
				xmin = 795.9749
				xmax = 796.1849
				text = "mean"
			intervals [2793]:
				xmin = 796.1849
				xmax = 804.1889
				text = ""
			intervals [2794]:
				xmin = 804.1889
				xmax = 804.6689
				text = "yeah"
			intervals [2795]:
				xmin = 804.6689
				xmax = 810.0
				text = ""
	item [4]:
		class = "IntervalTier"
		name = "DCB_se1_ag2_m_02 - phones"
		xmin = 0.0
		xmax = 810.0
		intervals: size = 7450
			intervals [1]:
				xmin = 0.0
				xmax = 0.2545
				text = ""
			intervals [2]:
				xmin = 0.2545
				xmax = 0.3345
				text = "sil"
			intervals [3]:
				xmin = 0.3345
				xmax = 0.4245
				text = "AE1"
			intervals [4]:
				xmin = 0.4245
				xmax = 0.5545
				text = "N"
			intervals [5]:
				xmin = 0.5545
				xmax = 0.5845
				text = "D"
			intervals [6]:
				xmin = 0.5845
				xmax = 0.6445
				text = "G"
			intervals [7]:
				xmin = 0.6445
				xmax = 0.6845
				text = "R"
			intervals [8]:
				xmin = 0.6845
				xmax = 0.7845
				text = "OW1"
			intervals [9]:
				xmin = 0.7845
				xmax = 0.8645
				text = "IH0"
			intervals [10]:
				xmin = 0.8645
				xmax = 0.9045
				text = "N"
			intervals [11]:
				xmin = 0.9045
				xmax = 1.0145
				text = "AH1"
			intervals [12]:
				xmin = 1.0145
				xmax = 1.0545
				text = "P"
			intervals [13]:
				xmin = 1.0545
				xmax = 1.1345
				text = "sp"
			intervals [14]:
				xmin = 1.1345
				xmax = 1.2245
				text = "W"
			intervals [15]:
				xmin = 1.2245
				xmax = 1.2645
				text = "IH0"
			intervals [16]:
				xmin = 1.2645
				xmax = 1.2945
				text = "TH"
			intervals [17]:
				xmin = 1.2945
				xmax = 1.3345
				text = "DH"
			intervals [18]:
				xmin = 1.3345
				xmax = 1.5045
				text = "IY1"
			intervals [19]:
				xmin = 1.5045
				xmax = 1.5545
				text = "Z"
			intervals [20]:
				xmin = 1.5545
				xmax = 1.5845
				text = "S"
			intervals [21]:
				xmin = 1.5845
				xmax = 1.7445
				text = "T"
			intervals [22]:
				xmin = 1.7445
				xmax = 1.7845
				text = "R"
			intervals [23]:
				xmin = 1.7845
				xmax = 1.8545
				text = "IH1"
			intervals [24]:
				xmin = 1.8545
				xmax = 1.8845
				text = "K"
			intervals [25]:
				xmin = 1.8845
				xmax = 1.9145
				text = "T"
			intervals [26]:
				xmin = 1.9145
				xmax = 2.1558
				text = ""
			intervals [27]:
				xmin = 2.1558
				xmax = 2.1858
				text = "sil"
			intervals [28]:
				xmin = 2.1858
				xmax = 2.2558
				text = "M"
			intervals [29]:
				xmin = 2.2558
				xmax = 2.4458
				text = "AO1"
			intervals [30]:
				xmin = 2.4458
				xmax = 2.5258
				text = "R"
			intervals [31]:
				xmin = 2.5258
				xmax = 2.5858
				text = "AH0"
			intervals [32]:
				xmin = 2.5858
				xmax = 2.7858
				text = "L"
			intervals [33]:
				xmin = 2.7858
				xmax = 2.8458
				text = "Z"
			intervals [34]:
				xmin = 2.8458
				xmax = 2.9158
				text = "AH0"
			intervals [35]:
				xmin = 2.9158
				xmax = 3.1558
				text = "N"
			intervals [36]:
				xmin = 3.1558
				xmax = 3.6116
				text = "sp"
			intervals [37]:
				xmin = 3.6116
				xmax = 3.7116
				text = "AH0"
			intervals [38]:
				xmin = 3.7116
				xmax = 3.7716
				text = "N"
			intervals [39]:
				xmin = 3.7716
				xmax = 3.8316
				text = "B"
			intervals [40]:
				xmin = 3.8316
				xmax = 3.9316
				text = "IH0"
			intervals [41]:
				xmin = 3.9316
				xmax = 3.9816
				text = "L"
			intervals [42]:
				xmin = 3.9816
				xmax = 4.1516
				text = "IY1"
			intervals [43]:
				xmin = 4.1516
				xmax = 4.1816
				text = "F"
			intervals [44]:
				xmin = 4.1816
				xmax = 4.3316
				text = "S"
			intervals [45]:
				xmin = 4.3316
				xmax = 5.1619
				text = "sp"
			intervals [46]:
				xmin = 5.1619
				xmax = 5.3119
				text = "S"
			intervals [47]:
				xmin = 5.3119
				xmax = 5.5619
				text = "OW1"
			intervals [48]:
				xmin = 5.5619
				xmax = 6.5352
				text = "sp"
			intervals [49]:
				xmin = 6.5352
				xmax = 6.6352
				text = "AY1"
			intervals [50]:
				xmin = 6.6352
				xmax = 6.7152
				text = "JH"
			intervals [51]:
				xmin = 6.7152
				xmax = 6.8052
				text = "IH0"
			intervals [52]:
				xmin = 6.8052
				xmax = 6.8752
				text = "S"
			intervals [53]:
				xmin = 6.8752
				xmax = 6.9552
				text = "F"
			intervals [54]:
				xmin = 6.9552
				xmax = 7.0052
				text = "IY1"
			intervals [55]:
				xmin = 7.0052
				xmax = 7.0452
				text = "L"
			intervals [56]:
				xmin = 7.0452
				xmax = 7.1352
				text = "L"
			intervals [57]:
				xmin = 7.1352
				xmax = 7.2352
				text = "AY1"
			intervals [58]:
				xmin = 7.2352
				xmax = 7.2652
				text = "K"
			intervals [59]:
				xmin = 7.2652
				xmax = 7.3252
				text = "sp"
			intervals [60]:
				xmin = 7.3252
				xmax = 9.2672
				text = ""
			intervals [61]:
				xmin = 9.2672
				xmax = 9.3472
				text = "DH"
			intervals [62]:
				xmin = 9.3472
				xmax = 9.4572
				text = "AE1"
			intervals [63]:
				xmin = 9.4572
				xmax = 9.4972
				text = "T"
			intervals [64]:
				xmin = 9.4972
				xmax = 9.5972
				text = "R"
			intervals [65]:
				xmin = 9.5972
				xmax = 9.7072
				text = "AY1"
			intervals [66]:
				xmin = 9.7072
				xmax = 9.7772
				text = "T"
			intervals [67]:
				xmin = 9.7772
				xmax = 9.8272
				text = "DH"
			intervals [68]:
				xmin = 9.8272
				xmax = 10.1172
				text = "EH1"
			intervals [69]:
				xmin = 10.1172
				xmax = 10.1972
				text = "R"
			intervals [70]:
				xmin = 10.1972
				xmax = 10.5843
				text = "sp"
			intervals [71]:
				xmin = 10.5843
				xmax = 10.6843
				text = "IH1"
			intervals [72]:
				xmin = 10.6843
				xmax = 10.7343
				text = "T"
			intervals [73]:
				xmin = 10.7343
				xmax = 10.7643
				text = "Z"
			intervals [74]:
				xmin = 10.7643
				xmax = 10.8143
				text = "JH"
			intervals [75]:
				xmin = 10.8143
				xmax = 10.9043
				text = "IH0"
			intervals [76]:
				xmin = 10.9043
				xmax = 10.9643
				text = "S"
			intervals [77]:
				xmin = 10.9643
				xmax = 11.0743
				text = "AY1"
			intervals [78]:
				xmin = 11.0743
				xmax = 11.1043
				text = "D"
			intervals [79]:
				xmin = 11.1043
				xmax = 11.1443
				text = "OW1"
			intervals [80]:
				xmin = 11.1443
				xmax = 11.2343
				text = "N"
			intervals [81]:
				xmin = 11.2343
				xmax = 11.2843
				text = "N"
			intervals [82]:
				xmin = 11.2843
				xmax = 11.3843
				text = "OW1"
			intervals [83]:
				xmin = 11.3843
				xmax = 11.4343
				text = "IH0"
			intervals [84]:
				xmin = 11.4343
				xmax = 11.4643
				text = "T"
			intervals [85]:
				xmin = 11.4643
				xmax = 11.4943
				text = "Z"
			intervals [86]:
				xmin = 11.4943
				xmax = 11.5343
				text = "JH"
			intervals [87]:
				xmin = 11.5343
				xmax = 11.6443
				text = "IH0"
			intervals [88]:
				xmin = 11.6443
				xmax = 11.7843
				text = "S"
			intervals [89]:
				xmin = 11.7843
				xmax = 11.9343
				text = "sp"
			intervals [90]:
				xmin = 11.9343
				xmax = 11.9643
				text = "AY1"
			intervals [91]:
				xmin = 11.9643
				xmax = 12.7959
				text = "sp"
			intervals [92]:
				xmin = 12.7959
				xmax = 12.9059
				text = "IH1"
			intervals [93]:
				xmin = 12.9059
				xmax = 12.9559
				text = "T"
			intervals [94]:
				xmin = 12.9559
				xmax = 13.1059
				text = "Z"
			intervals [95]:
				xmin = 13.1059
				xmax = 13.1965
				text = ""
			intervals [96]:
				xmin = 13.1965
				xmax = 13.2365
				text = "sil"
			intervals [97]:
				xmin = 13.2365
				xmax = 13.3365
				text = "DH"
			intervals [98]:
				xmin = 13.3365
				xmax = 13.4065
				text = "AE1"
			intervals [99]:
				xmin = 13.4065
				xmax = 13.4765
				text = "T"
			intervals [100]:
				xmin = 13.4765
				xmax = 13.5665
				text = "AO0"
			intervals [101]:
				xmin = 13.5665
				xmax = 13.5965
				text = "L"
			intervals [102]:
				xmin = 13.5965
				xmax = 13.6665
				text = "R"
			intervals [103]:
				xmin = 13.6665
				xmax = 13.6965
				text = "EH1"
			intervals [104]:
				xmin = 13.6965
				xmax = 13.7565
				text = "D"
			intervals [105]:
				xmin = 13.7565
				xmax = 13.8565
				text = "IY0"
			intervals [106]:
				xmin = 13.8565
				xmax = 13.9265
				text = "sp"
			intervals [107]:
				xmin = 13.9265
				xmax = 13.9765
				text = "HH"
			intervals [108]:
				xmin = 13.9765
				xmax = 14.0165
				text = "W"
			intervals [109]:
				xmin = 14.0165
				xmax = 14.0565
				text = "IH1"
			intervals [110]:
				xmin = 14.0565
				xmax = 14.0865
				text = "N"
			intervals [111]:
				xmin = 14.0865
				xmax = 14.1365
				text = "Y"
			intervals [112]:
				xmin = 14.1365
				xmax = 14.2365
				text = "UW1"
			intervals [113]:
				xmin = 14.2365
				xmax = 14.3165
				text = "K"
			intervals [114]:
				xmin = 14.3165
				xmax = 14.3865
				text = "AH1"
			intervals [115]:
				xmin = 14.3865
				xmax = 14.4765
				text = "M"
			intervals [116]:
				xmin = 14.4765
				xmax = 14.5065
				text = "IH0"
			intervals [117]:
				xmin = 14.5065
				xmax = 14.5365
				text = "N"
			intervals [118]:
				xmin = 14.5365
				xmax = 14.6365
				text = "T"
			intervals [119]:
				xmin = 14.6365
				xmax = 14.6765
				text = "UW1"
			intervals [120]:
				xmin = 14.6765
				xmax = 14.7265
				text = "DH"
			intervals [121]:
				xmin = 14.7265
				xmax = 14.8265
				text = "AE1"
			intervals [122]:
				xmin = 14.8265
				xmax = 14.8965
				text = "T"
			intervals [123]:
				xmin = 14.8965
				xmax = 14.9565
				text = "IH1"
			intervals [124]:
				xmin = 14.9565
				xmax = 15.0465
				text = "T"
			intervals [125]:
				xmin = 15.0465
				xmax = 15.1165
				text = "AO0"
			intervals [126]:
				xmin = 15.1165
				xmax = 15.1465
				text = "L"
			intervals [127]:
				xmin = 15.1465
				xmax = 15.1965
				text = "R"
			intervals [128]:
				xmin = 15.1965
				xmax = 15.2265
				text = "EH1"
			intervals [129]:
				xmin = 15.2265
				xmax = 15.2665
				text = "D"
			intervals [130]:
				xmin = 15.2665
				xmax = 15.3265
				text = "IY0"
			intervals [131]:
				xmin = 15.3265
				xmax = 15.4165
				text = "P"
			intervals [132]:
				xmin = 15.4165
				xmax = 15.5065
				text = "UH1"
			intervals [133]:
				xmin = 15.5065
				xmax = 15.5665
				text = "T"
			intervals [134]:
				xmin = 15.5665
				xmax = 15.6065
				text = "S"
			intervals [135]:
				xmin = 15.6065
				xmax = 15.6565
				text = "Y"
			intervals [136]:
				xmin = 15.6565
				xmax = 15.7165
				text = "UW1"
			intervals [137]:
				xmin = 15.7165
				xmax = 15.7565
				text = "IH0"
			intervals [138]:
				xmin = 15.7565
				xmax = 15.8165
				text = "N"
			intervals [139]:
				xmin = 15.8165
				xmax = 15.8965
				text = "AH0"
			intervals [140]:
				xmin = 15.8965
				xmax = 15.9865
				text = "B"
			intervals [141]:
				xmin = 15.9865
				xmax = 16.1265
				text = "AA1"
			intervals [142]:
				xmin = 16.1265
				xmax = 16.1965
				text = "K"
			intervals [143]:
				xmin = 16.1965
				xmax = 16.3265
				text = "S"
			intervals [144]:
				xmin = 16.3265
				xmax = 17.0936
				text = ""
			intervals [145]:
				xmin = 17.0936
				xmax = 17.1536
				text = "sil"
			intervals [146]:
				xmin = 17.1536
				xmax = 17.1936
				text = "K"
			intervals [147]:
				xmin = 17.1936
				xmax = 17.2436
				text = "AA1"
			intervals [148]:
				xmin = 17.2436
				xmax = 17.3436
				text = "Z"
			intervals [149]:
				xmin = 17.3436
				xmax = 17.4136
				text = "Y"
			intervals [150]:
				xmin = 17.4136
				xmax = 17.5436
				text = "UW1"
			intervals [151]:
				xmin = 17.5436
				xmax = 17.5736
				text = "sp"
			intervals [152]:
				xmin = 17.5736
				xmax = 17.6836
				text = "Y"
			intervals [153]:
				xmin = 17.6836
				xmax = 17.8236
				text = "UW1"
			intervals [154]:
				xmin = 17.8236
				xmax = 17.8836
				text = "G"
			intervals [155]:
				xmin = 17.8836
				xmax = 18.0036
				text = "IH1"
			intervals [156]:
				xmin = 18.0036
				xmax = 18.0336
				text = "T"
			intervals [157]:
				xmin = 18.0336
				xmax = 18.0636
				text = "IH0"
			intervals [158]:
				xmin = 18.0636
				xmax = 18.0936
				text = "N"
			intervals [159]:
				xmin = 18.0936
				xmax = 18.2836
				text = "sp"
			intervals [160]:
				xmin = 18.2836
				xmax = 18.4336
				text = "T"
			intervals [161]:
				xmin = 18.4336
				xmax = 18.5536
				text = "AO1"
			intervals [162]:
				xmin = 18.5536
				xmax = 18.6036
				text = "T"
			intervals [163]:
				xmin = 18.6036
				xmax = 18.7036
				text = "S"
			intervals [164]:
				xmin = 18.7036
				xmax = 18.8036
				text = "AH1"
			intervals [165]:
				xmin = 18.8036
				xmax = 18.8536
				text = "M"
			intervals [166]:
				xmin = 18.8536
				xmax = 18.9136
				text = "TH"
			intervals [167]:
				xmin = 18.9136
				xmax = 18.9936
				text = "IH0"
			intervals [168]:
				xmin = 18.9936
				xmax = 19.1236
				text = "N"
			intervals [169]:
				xmin = 19.1236
				xmax = 19.2236
				text = "sp"
			intervals [170]:
				xmin = 19.2236
				xmax = 20.0638
				text = ""
			intervals [171]:
				xmin = 20.0638
				xmax = 20.1438
				text = "DH"
			intervals [172]:
				xmin = 20.1438
				xmax = 20.2238
				text = "AH0"
			intervals [173]:
				xmin = 20.2238
				xmax = 20.3038
				text = "T"
			intervals [174]:
				xmin = 20.3038
				xmax = 20.3938
				text = "Y"
			intervals [175]:
				xmin = 20.3938
				xmax = 20.4438
				text = "AO1"
			intervals [176]:
				xmin = 20.4438
				xmax = 20.4938
				text = "R"
			intervals [177]:
				xmin = 20.4938
				xmax = 20.6138
				text = "F"
			intervals [178]:
				xmin = 20.6138
				xmax = 20.7538
				text = "AE1"
			intervals [179]:
				xmin = 20.7538
				xmax = 20.7938
				text = "M"
			intervals [180]:
				xmin = 20.7938
				xmax = 20.8438
				text = "L"
			intervals [181]:
				xmin = 20.8438
				xmax = 20.9638
				text = "IY0"
			intervals [182]:
				xmin = 20.9638
				xmax = 21.0438
				text = "W"
			intervals [183]:
				xmin = 21.0438
				xmax = 21.0738
				text = "AH0"
			intervals [184]:
				xmin = 21.0738
				xmax = 21.1838
				text = "Z"
			intervals [185]:
				xmin = 21.1838
				xmax = 21.2938
				text = "T"
			intervals [186]:
				xmin = 21.2938
				xmax = 21.4838
				text = "AO1"
			intervals [187]:
				xmin = 21.4838
				xmax = 21.5238
				text = "T"
			intervals [188]:
				xmin = 21.5238
				xmax = 22.1336
				text = "sp"
			intervals [189]:
				xmin = 22.1336
				xmax = 22.2236
				text = "DH"
			intervals [190]:
				xmin = 22.2236
				xmax = 22.2936
				text = "AH0"
			intervals [191]:
				xmin = 22.2936
				xmax = 22.3336
				text = "T"
			intervals [192]:
				xmin = 22.3336
				xmax = 22.3936
				text = "DH"
			intervals [193]:
				xmin = 22.3936
				xmax = 22.4836
				text = "EY1"
			intervals [194]:
				xmin = 22.4836
				xmax = 22.5336
				text = "D"
			intervals [195]:
				xmin = 22.5336
				xmax = 22.5936
				text = "OW1"
			intervals [196]:
				xmin = 22.5936
				xmax = 22.7036
				text = "N"
			intervals [197]:
				xmin = 22.7036
				xmax = 22.7436
				text = "IY1"
			intervals [198]:
				xmin = 22.7436
				xmax = 22.8336
				text = "V"
			intervals [199]:
				xmin = 22.8336
				xmax = 22.8836
				text = "IH0"
			intervals [200]:
				xmin = 22.8836
				xmax = 22.9236
				text = "N"
			intervals [201]:
				xmin = 22.9236
				xmax = 22.9836
				text = "N"
			intervals [202]:
				xmin = 22.9836
				xmax = 23.1236
				text = "OW1"
			intervals [203]:
				xmin = 23.1236
				xmax = 23.1636
				text = "IH0"
			intervals [204]:
				xmin = 23.1636
				xmax = 23.2336
				text = "F"
			intervals [205]:
				xmin = 23.2336
				xmax = 23.2636
				text = "IH0"
			intervals [206]:
				xmin = 23.2636
				xmax = 23.2936
				text = "T"
			intervals [207]:
				xmin = 23.2936
				xmax = 23.3636
				text = "Z"
			intervals [208]:
				xmin = 23.3636
				xmax = 23.4736
				text = "T"
			intervals [209]:
				xmin = 23.4736
				xmax = 23.5036
				text = "R"
			intervals [210]:
				xmin = 23.5036
				xmax = 23.5736
				text = "UW1"
			intervals [211]:
				xmin = 23.5736
				xmax = 23.6436
				text = "ER0"
			intervals [212]:
				xmin = 23.6436
				xmax = 23.7036
				text = "N"
			intervals [213]:
				xmin = 23.7036
				xmax = 23.7936
				text = "AA1"
			intervals [214]:
				xmin = 23.7936
				xmax = 23.8436
				text = "T"
			intervals [215]:
				xmin = 23.8436
				xmax = 23.8836
				text = "B"
			intervals [216]:
				xmin = 23.8836
				xmax = 23.9236
				text = "AH1"
			intervals [217]:
				xmin = 23.9236
				xmax = 23.9636
				text = "T"
			intervals [218]:
				xmin = 23.9636
				xmax = 24.0136
				text = "DH"
			intervals [219]:
				xmin = 24.0136
				xmax = 24.1236
				text = "EY1"
			intervals [220]:
				xmin = 24.1236
				xmax = 24.1736
				text = "G"
			intervals [221]:
				xmin = 24.1736
				xmax = 24.2336
				text = "OW1"
			intervals [222]:
				xmin = 24.2336
				xmax = 24.2736
				text = "IH0"
			intervals [223]:
				xmin = 24.2736
				xmax = 24.3836
				text = "N"
			intervals [224]:
				xmin = 24.3836
				xmax = 24.4336
				text = "W"
			intervals [225]:
				xmin = 24.4336
				xmax = 24.4836
				text = "IH0"
			intervals [226]:
				xmin = 24.4836
				xmax = 24.5136
				text = "DH"
			intervals [227]:
				xmin = 24.5136
				xmax = 24.5536
				text = "IH0"
			intervals [228]:
				xmin = 24.5536
				xmax = 24.5936
				text = "T"
			intervals [229]:
				xmin = 24.5936
				xmax = 24.7036
				text = "S"
			intervals [230]:
				xmin = 24.7036
				xmax = 24.8236
				text = "OW1"
			intervals [231]:
				xmin = 24.8236
				xmax = 24.8736
				text = "IH0"
			intervals [232]:
				xmin = 24.8736
				xmax = 24.9036
				text = "T"
			intervals [233]:
				xmin = 24.9036
				xmax = 24.9536
				text = "Z"
			intervals [234]:
				xmin = 24.9536
				xmax = 25.0036
				text = "L"
			intervals [235]:
				xmin = 25.0036
				xmax = 25.1336
				text = "AY1"
			intervals [236]:
				xmin = 25.1336
				xmax = 25.1836
				text = "K"
			intervals [237]:
				xmin = 25.1836
				xmax = 25.6503
				text = "sp"
			intervals [238]:
				xmin = 25.6503
				xmax = 25.6803
				text = "JH"
			intervals [239]:
				xmin = 25.6803
				xmax = 25.7203
				text = "AH1"
			intervals [240]:
				xmin = 25.7203
				xmax = 25.7703
				text = "S"
			intervals [241]:
				xmin = 25.7703
				xmax = 25.8103
				text = "L"
			intervals [242]:
				xmin = 25.8103
				xmax = 25.8803
				text = "AY1"
			intervals [243]:
				xmin = 25.8803
				xmax = 25.9103
				text = "K"
			intervals [244]:
				xmin = 25.9103
				xmax = 25.9503
				text = "HH"
			intervals [245]:
				xmin = 25.9503
				xmax = 26.2303
				text = "AW1"
			intervals [246]:
				xmin = 26.2303
				xmax = 26.2703
				text = "sp"
			intervals [247]:
				xmin = 26.2703
				xmax = 26.6867
				text = ""
			intervals [248]:
				xmin = 26.6867
				xmax = 26.7967
				text = "Y"
			intervals [249]:
				xmin = 26.7967
				xmax = 26.9067
				text = "UW1"
			intervals [250]:
				xmin = 26.9067
				xmax = 27.0067
				text = "B"
			intervals [251]:
				xmin = 27.0067
				xmax = 27.2267
				text = "AO1"
			intervals [252]:
				xmin = 27.2267
				xmax = 27.2567
				text = "R"
			intervals [253]:
				xmin = 27.2567
				xmax = 27.3067
				text = "N"
			intervals [254]:
				xmin = 27.3067
				xmax = 27.3467
				text = "IH1"
			intervals [255]:
				xmin = 27.3467
				xmax = 27.3767
				text = "N"
			intervals [256]:
				xmin = 27.3767
				xmax = 27.4167
				text = "Y"
			intervals [257]:
				xmin = 27.4167
				xmax = 27.4767
				text = "UH1"
			intervals [258]:
				xmin = 27.4767
				xmax = 27.5467
				text = "R"
			intervals [259]:
				xmin = 27.5467
				xmax = 27.6667
				text = "F"
			intervals [260]:
				xmin = 27.6667
				xmax = 27.8167
				text = "AE1"
			intervals [261]:
				xmin = 27.8167
				xmax = 27.8667
				text = "M"
			intervals [262]:
				xmin = 27.8667
				xmax = 27.9167
				text = "L"
			intervals [263]:
				xmin = 27.9167
				xmax = 27.9767
				text = "IY0"
			intervals [264]:
				xmin = 27.9767
				xmax = 28.0267
				text = "Y"
			intervals [265]:
				xmin = 28.0267
				xmax = 28.0767
				text = "UH1"
			intervals [266]:
				xmin = 28.0767
				xmax = 28.1467
				text = "R"
			intervals [267]:
				xmin = 28.1467
				xmax = 28.2367
				text = "F"
			intervals [268]:
				xmin = 28.2367
				xmax = 28.3967
				text = "AA1"
			intervals [269]:
				xmin = 28.3967
				xmax = 28.5067
				text = "DH"
			intervals [270]:
				xmin = 28.5067
				xmax = 28.7467
				text = "ER0"
			intervals [271]:
				xmin = 28.7467
				xmax = 28.7767
				text = "sp"
			intervals [272]:
				xmin = 28.7767
				xmax = 28.9467
				text = "AH0"
			intervals [273]:
				xmin = 28.9467
				xmax = 29.0167
				text = "R"
			intervals [274]:
				xmin = 29.0167
				xmax = 29.1167
				text = "EH1"
			intervals [275]:
				xmin = 29.1167
				xmax = 29.1667
				text = "D"
			intervals [276]:
				xmin = 29.1667
				xmax = 29.2367
				text = "S"
			intervals [277]:
				xmin = 29.2367
				xmax = 29.2867
				text = "K"
			intervals [278]:
				xmin = 29.2867
				xmax = 29.3867
				text = "IH2"
			intervals [279]:
				xmin = 29.3867
				xmax = 29.4167
				text = "N"
			intervals [280]:
				xmin = 29.4167
				xmax = 29.5467
				text = "F"
			intervals [281]:
				xmin = 29.5467
				xmax = 29.7767
				text = "AE1"
			intervals [282]:
				xmin = 29.7767
				xmax = 29.9067
				text = "N"
			intervals [283]:
				xmin = 29.9067
				xmax = 30.4823
				text = ""
			intervals [284]:
				xmin = 30.4823
				xmax = 30.5923
				text = "AH0"
			intervals [285]:
				xmin = 30.5923
				xmax = 30.6423
				text = "N"
			intervals [286]:
				xmin = 30.6423
				xmax = 30.7223
				text = "Y"
			intervals [287]:
				xmin = 30.7223
				xmax = 30.7523
				text = "UW1"
			intervals [288]:
				xmin = 30.7523
				xmax = 30.7823
				text = "D"
			intervals [289]:
				xmin = 30.7823
				xmax = 30.8423
				text = "OW1"
			intervals [290]:
				xmin = 30.8423
				xmax = 30.8723
				text = "N"
			intervals [291]:
				xmin = 30.8723
				xmax = 30.9023
				text = "T"
			intervals [292]:
				xmin = 30.9023
				xmax = 30.9623
				text = "IY1"
			intervals [293]:
				xmin = 30.9623
				xmax = 31.0423
				text = "V"
			intervals [294]:
				xmin = 31.0423
				xmax = 31.1023
				text = "IH0"
			intervals [295]:
				xmin = 31.1023
				xmax = 31.1323
				text = "N"
			intervals [296]:
				xmin = 31.1323
				xmax = 31.1923
				text = "N"
			intervals [297]:
				xmin = 31.1923
				xmax = 31.2423
				text = "OW1"
			intervals [298]:
				xmin = 31.2423
				xmax = 31.3623
				text = "N"
			intervals [299]:
				xmin = 31.3623
				xmax = 31.4023
				text = "AH1"
			intervals [300]:
				xmin = 31.4023
				xmax = 31.4323
				text = "TH"
			intervals [301]:
				xmin = 31.4323
				xmax = 31.4623
				text = "IH0"
			intervals [302]:
				xmin = 31.4623
				xmax = 31.4923
				text = "N"
			intervals [303]:
				xmin = 31.4923
				xmax = 31.5623
				text = "AH0"
			intervals [304]:
				xmin = 31.5623
				xmax = 31.6123
				text = "B"
			intervals [305]:
				xmin = 31.6123
				xmax = 31.7123
				text = "AW1"
			intervals [306]:
				xmin = 31.7123
				xmax = 31.7623
				text = "T"
			intervals [307]:
				xmin = 31.7623
				xmax = 31.8423
				text = "S"
			intervals [308]:
				xmin = 31.8423
				xmax = 31.9123
				text = "P"
			intervals [309]:
				xmin = 31.9123
				xmax = 32.0023
				text = "AO1"
			intervals [310]:
				xmin = 32.0023
				xmax = 32.0423
				text = "R"
			intervals [311]:
				xmin = 32.0423
				xmax = 32.0723
				text = "T"
			intervals [312]:
				xmin = 32.0723
				xmax = 32.1323
				text = "S"
			intervals [313]:
				xmin = 32.1323
				xmax = 32.1923
				text = "Y"
			intervals [314]:
				xmin = 32.1923
				xmax = 32.2523
				text = "EH1"
			intervals [315]:
				xmin = 32.2523
				xmax = 32.3823
				text = "T"
			intervals [316]:
				xmin = 32.3823
				xmax = 32.6506
				text = ""
			intervals [317]:
				xmin = 32.6506
				xmax = 32.6906
				text = "sil"
			intervals [318]:
				xmin = 32.6906
				xmax = 32.7506
				text = "B"
			intervals [319]:
				xmin = 32.7506
				xmax = 32.8906
				text = "AH1"
			intervals [320]:
				xmin = 32.8906
				xmax = 32.9706
				text = "T"
			intervals [321]:
				xmin = 32.9706
				xmax = 33.0306
				text = "Y"
			intervals [322]:
				xmin = 33.0306
				xmax = 33.0906
				text = "UW1"
			intervals [323]:
				xmin = 33.0906
				xmax = 33.2006
				text = "S"
			intervals [324]:
				xmin = 33.2006
				xmax = 33.2406
				text = "IY1"
			intervals [325]:
				xmin = 33.2406
				xmax = 33.2706
				text = "Y"
			intervals [326]:
				xmin = 33.2706
				xmax = 33.3306
				text = "UH1"
			intervals [327]:
				xmin = 33.3306
				xmax = 33.3806
				text = "R"
			intervals [328]:
				xmin = 33.3806
				xmax = 33.4806
				text = "F"
			intervals [329]:
				xmin = 33.4806
				xmax = 33.6406
				text = "AA1"
			intervals [330]:
				xmin = 33.6406
				xmax = 33.6906
				text = "DH"
			intervals [331]:
				xmin = 33.6906
				xmax = 33.7206
				text = "ER0"
			intervals [332]:
				xmin = 33.7206
				xmax = 33.7506
				text = "AH0"
			intervals [333]:
				xmin = 33.7506
				xmax = 33.8506
				text = "R"
			intervals [334]:
				xmin = 33.8506
				xmax = 33.9406
				text = "EH1"
			intervals [335]:
				xmin = 33.9406
				xmax = 33.9906
				text = "D"
			intervals [336]:
				xmin = 33.9906
				xmax = 34.0506
				text = "S"
			intervals [337]:
				xmin = 34.0506
				xmax = 34.1006
				text = "K"
			intervals [338]:
				xmin = 34.1006
				xmax = 34.2006
				text = "IH2"
			intervals [339]:
				xmin = 34.2006
				xmax = 34.2406
				text = "N"
			intervals [340]:
				xmin = 34.2406
				xmax = 34.3506
				text = "F"
			intervals [341]:
				xmin = 34.3506
				xmax = 34.4306
				text = "AE1"
			intervals [342]:
				xmin = 34.4306
				xmax = 34.6606
				text = "N"
			intervals [343]:
				xmin = 34.6606
				xmax = 35.221
				text = ""
			intervals [344]:
				xmin = 35.221
				xmax = 35.341
				text = "N"
			intervals [345]:
				xmin = 35.341
				xmax = 35.461
				text = "AW1"
			intervals [346]:
				xmin = 35.461
				xmax = 35.541
				text = "HH"
			intervals [347]:
				xmin = 35.541
				xmax = 35.651
				text = "IY1"
			intervals [348]:
				xmin = 35.651
				xmax = 35.741
				text = "EY1"
			intervals [349]:
				xmin = 35.741
				xmax = 35.831
				text = "R"
			intervals [350]:
				xmin = 35.831
				xmax = 35.961
				text = "EH1"
			intervals [351]:
				xmin = 35.961
				xmax = 36.011
				text = "D"
			intervals [352]:
				xmin = 36.011
				xmax = 36.091
				text = "S"
			intervals [353]:
				xmin = 36.091
				xmax = 36.121
				text = "K"
			intervals [354]:
				xmin = 36.121
				xmax = 36.161
				text = "IH2"
			intervals [355]:
				xmin = 36.161
				xmax = 36.271
				text = "N"
			intervals [356]:
				xmin = 36.271
				xmax = 36.321
				text = "Y"
			intervals [357]:
				xmin = 36.321
				xmax = 36.391
				text = "UW1"
			intervals [358]:
				xmin = 36.391
				xmax = 36.501
				text = "AH0"
			intervals [359]:
				xmin = 36.501
				xmax = 36.561
				text = "R"
			intervals [360]:
				xmin = 36.561
				xmax = 36.651
				text = "EH1"
			intervals [361]:
				xmin = 36.651
				xmax = 36.701
				text = "D"
			intervals [362]:
				xmin = 36.701
				xmax = 36.771
				text = "S"
			intervals [363]:
				xmin = 36.771
				xmax = 36.811
				text = "K"
			intervals [364]:
				xmin = 36.811
				xmax = 36.901
				text = "IH2"
			intervals [365]:
				xmin = 36.901
				xmax = 36.941
				text = "N"
			intervals [366]:
				xmin = 36.941
				xmax = 37.061
				text = "F"
			intervals [367]:
				xmin = 37.061
				xmax = 37.211
				text = "AE1"
			intervals [368]:
				xmin = 37.211
				xmax = 37.271
				text = "N"
			intervals [369]:
				xmin = 37.271
				xmax = 37.381
				text = "T"
			intervals [370]:
				xmin = 37.381
				xmax = 37.441
				text = "UW1"
			intervals [371]:
				xmin = 37.441
				xmax = 37.471
				text = "sp"
			intervals [372]:
				xmin = 37.471
				xmax = 37.531
				text = "B"
			intervals [373]:
				xmin = 37.531
				xmax = 37.591
				text = "IH0"
			intervals [374]:
				xmin = 37.591
				xmax = 37.661
				text = "K"
			intervals [375]:
				xmin = 37.661
				xmax = 37.711
				text = "AA1"
			intervals [376]:
				xmin = 37.711
				xmax = 37.761
				text = "Z"
			intervals [377]:
				xmin = 37.761
				xmax = 37.791
				text = "Y"
			intervals [378]:
				xmin = 37.791
				xmax = 37.831
				text = "UH1"
			intervals [379]:
				xmin = 37.831
				xmax = 37.891
				text = "R"
			intervals [380]:
				xmin = 37.891
				xmax = 38.001
				text = "F"
			intervals [381]:
				xmin = 38.001
				xmax = 38.151
				text = "AA1"
			intervals [382]:
				xmin = 38.151
				xmax = 38.231
				text = "DH"
			intervals [383]:
				xmin = 38.231
				xmax = 38.311
				text = "ER0"
			intervals [384]:
				xmin = 38.311
				xmax = 38.351
				text = "AH0"
			intervals [385]:
				xmin = 38.351
				xmax = 38.401
				text = "R"
			intervals [386]:
				xmin = 38.401
				xmax = 38.491
				text = "EH1"
			intervals [387]:
				xmin = 38.491
				xmax = 38.541
				text = "D"
			intervals [388]:
				xmin = 38.541
				xmax = 38.621
				text = "S"
			intervals [389]:
				xmin = 38.621
				xmax = 38.671
				text = "K"
			intervals [390]:
				xmin = 38.671
				xmax = 38.731
				text = "IH2"
			intervals [391]:
				xmin = 38.731
				xmax = 38.791
				text = "N"
			intervals [392]:
				xmin = 38.791
				xmax = 38.881
				text = "F"
			intervals [393]:
				xmin = 38.881
				xmax = 38.961
				text = "AE1"
			intervals [394]:
				xmin = 38.961
				xmax = 39.121
				text = "N"
			intervals [395]:
				xmin = 39.121
				xmax = 39.4513
				text = ""
			intervals [396]:
				xmin = 39.4513
				xmax = 39.5413
				text = "Y"
			intervals [397]:
				xmin = 39.5413
				xmax = 39.5713
				text = "UW1"
			intervals [398]:
				xmin = 39.5713
				xmax = 39.6013
				text = "D"
			intervals [399]:
				xmin = 39.6013
				xmax = 39.6413
				text = "OW1"
			intervals [400]:
				xmin = 39.6413
				xmax = 39.7113
				text = "N"
			intervals [401]:
				xmin = 39.7113
				xmax = 39.7413
				text = "IY1"
			intervals [402]:
				xmin = 39.7413
				xmax = 39.8013
				text = "V"
			intervals [403]:
				xmin = 39.8013
				xmax = 39.8513
				text = "IH0"
			intervals [404]:
				xmin = 39.8513
				xmax = 39.8813
				text = "N"
			intervals [405]:
				xmin = 39.8813
				xmax = 39.9213
				text = "N"
			intervals [406]:
				xmin = 39.9213
				xmax = 40.0013
				text = "OW1"
			intervals [407]:
				xmin = 40.0013
				xmax = 40.0313
				text = "DH"
			intervals [408]:
				xmin = 40.0313
				xmax = 40.0813
				text = "AH0"
			intervals [409]:
				xmin = 40.0813
				xmax = 40.1313
				text = "HH"
			intervals [410]:
				xmin = 40.1313
				xmax = 40.2413
				text = "IH1"
			intervals [411]:
				xmin = 40.2413
				xmax = 40.3313
				text = "S"
			intervals [412]:
				xmin = 40.3313
				xmax = 40.4013
				text = "T"
			intervals [413]:
				xmin = 40.4013
				xmax = 40.4813
				text = "R"
			intervals [414]:
				xmin = 40.4813
				xmax = 40.5913
				text = "IY0"
			intervals [415]:
				xmin = 40.5913
				xmax = 40.7013
				text = "L"
			intervals [416]:
				xmin = 40.7013
				xmax = 40.8213
				text = "AY1"
			intervals [417]:
				xmin = 40.8213
				xmax = 40.8613
				text = "K"
			intervals [418]:
				xmin = 40.8613
				xmax = 40.9313
				text = "sp"
			intervals [419]:
				xmin = 40.9313
				xmax = 41.2564
				text = ""
			intervals [420]:
				xmin = 41.2564
				xmax = 41.3564
				text = "N"
			intervals [421]:
				xmin = 41.3564
				xmax = 41.6864
				text = "AW1"
			intervals [422]:
				xmin = 41.6864
				xmax = 41.7864
				text = "sp"
			intervals [423]:
				xmin = 41.7864
				xmax = 41.9064
				text = "W"
			intervals [424]:
				xmin = 41.9064
				xmax = 41.9664
				text = "AH1"
			intervals [425]:
				xmin = 41.9664
				xmax = 42.0164
				text = "N"
			intervals [426]:
				xmin = 42.0164
				xmax = 42.0964
				text = "S"
			intervals [427]:
				xmin = 42.0964
				xmax = 42.1464
				text = "Y"
			intervals [428]:
				xmin = 42.1464
				xmax = 42.2164
				text = "UW1"
			intervals [429]:
				xmin = 42.2164
				xmax = 42.2964
				text = "S"
			intervals [430]:
				xmin = 42.2964
				xmax = 42.3564
				text = "T"
			intervals [431]:
				xmin = 42.3564
				xmax = 42.5064
				text = "AA1"
			intervals [432]:
				xmin = 42.5064
				xmax = 42.6064
				text = "R"
			intervals [433]:
				xmin = 42.6064
				xmax = 42.6464
				text = "T"
			intervals [434]:
				xmin = 42.6464
				xmax = 42.7164
				text = "sp"
			intervals [435]:
				xmin = 42.7164
				xmax = 42.7964
				text = "B"
			intervals [436]:
				xmin = 42.7964
				xmax = 42.8564
				text = "IH0"
			intervals [437]:
				xmin = 42.8564
				xmax = 42.9664
				text = "K"
			intervals [438]:
				xmin = 42.9664
				xmax = 43.0464
				text = "AH1"
			intervals [439]:
				xmin = 43.0464
				xmax = 43.1164
				text = "M"
			intervals [440]:
				xmin = 43.1164
				xmax = 43.1464
				text = "IH0"
			intervals [441]:
				xmin = 43.1464
				xmax = 43.1764
				text = "N"
			intervals [442]:
				xmin = 43.1764
				xmax = 43.2964
				text = "AH0"
			intervals [443]:
				xmin = 43.2964
				xmax = 43.3364
				text = "L"
			intervals [444]:
				xmin = 43.3364
				xmax = 43.3764
				text = "IH1"
			intervals [445]:
				xmin = 43.3764
				xmax = 43.4264
				text = "T"
			intervals [446]:
				xmin = 43.4264
				xmax = 43.4564
				text = "AH0"
			intervals [447]:
				xmin = 43.4564
				xmax = 43.5064
				text = "L"
			intervals [448]:
				xmin = 43.5064
				xmax = 43.6264
				text = "OW1"
			intervals [449]:
				xmin = 43.6264
				xmax = 43.6964
				text = "L"
			intervals [450]:
				xmin = 43.6964
				xmax = 43.7364
				text = "D"
			intervals [451]:
				xmin = 43.7364
				xmax = 43.7764
				text = "ER0"
			intervals [452]:
				xmin = 43.7764
				xmax = 43.9264
				text = "Y"
			intervals [453]:
				xmin = 43.9264
				xmax = 43.9764
				text = "UW1"
			intervals [454]:
				xmin = 43.9764
				xmax = 44.0364
				text = "S"
			intervals [455]:
				xmin = 44.0364
				xmax = 44.0964
				text = "T"
			intervals [456]:
				xmin = 44.0964
				xmax = 44.2264
				text = "AA1"
			intervals [457]:
				xmin = 44.2264
				xmax = 44.2764
				text = "R"
			intervals [458]:
				xmin = 44.2764
				xmax = 44.3064
				text = "T"
			intervals [459]:
				xmin = 44.3064
				xmax = 44.3564
				text = "AE1"
			intervals [460]:
				xmin = 44.3564
				xmax = 44.4064
				text = "K"
			intervals [461]:
				xmin = 44.4064
				xmax = 44.4464
				text = "S"
			intervals [462]:
				xmin = 44.4464
				xmax = 44.4964
				text = "IH0"
			intervals [463]:
				xmin = 44.4964
				xmax = 44.5264
				text = "NG"
			intervals [464]:
				xmin = 44.5264
				xmax = 44.5764
				text = "K"
			intervals [465]:
				xmin = 44.5764
				xmax = 44.6164
				text = "W"
			intervals [466]:
				xmin = 44.6164
				xmax = 44.6864
				text = "EH1"
			intervals [467]:
				xmin = 44.6864
				xmax = 44.7364
				text = "S"
			intervals [468]:
				xmin = 44.7364
				xmax = 44.7764
				text = "CH"
			intervals [469]:
				xmin = 44.7764
				xmax = 44.8064
				text = "AH0"
			intervals [470]:
				xmin = 44.8064
				xmax = 44.8564
				text = "N"
			intervals [471]:
				xmin = 44.8564
				xmax = 44.9264
				text = "Z"
			intervals [472]:
				xmin = 44.9264
				xmax = 45.0164
				text = "AH0"
			intervals [473]:
				xmin = 45.0164
				xmax = 45.0664
				text = "N"
			intervals [474]:
				xmin = 45.0664
				xmax = 45.1264
				text = "DH"
			intervals [475]:
				xmin = 45.1264
				xmax = 45.1764
				text = "EH1"
			intervals [476]:
				xmin = 45.1764
				xmax = 45.2364
				text = "N"
			intervals [477]:
				xmin = 45.2364
				xmax = 45.2764
				text = "Y"
			intervals [478]:
				xmin = 45.2764
				xmax = 45.3264
				text = "UW1"
			intervals [479]:
				xmin = 45.3264
				xmax = 45.3864
				text = "L"
			intervals [480]:
				xmin = 45.3864
				xmax = 45.5064
				text = "ER1"
			intervals [481]:
				xmin = 45.5064
				xmax = 45.5364
				text = "N"
			intervals [482]:
				xmin = 45.5364
				xmax = 45.5664
				text = "DH"
			intervals [483]:
				xmin = 45.5664
				xmax = 45.5964
				text = "AH1"
			intervals [484]:
				xmin = 45.5964
				xmax = 45.6264
				text = "HH"
			intervals [485]:
				xmin = 45.6264
				xmax = 45.7164
				text = "IH1"
			intervals [486]:
				xmin = 45.7164
				xmax = 45.7864
				text = "S"
			intervals [487]:
				xmin = 45.7864
				xmax = 45.8164
				text = "T"
			intervals [488]:
				xmin = 45.8164
				xmax = 45.8464
				text = "R"
			intervals [489]:
				xmin = 45.8464
				xmax = 45.8764
				text = "IY0"
			intervals [490]:
				xmin = 45.8764
				xmax = 45.9064
				text = "sp"
			intervals [491]:
				xmin = 45.9064
				xmax = 46.2016
				text = ""
			intervals [492]:
				xmin = 46.2016
				xmax = 46.2916
				text = "Y"
			intervals [493]:
				xmin = 46.2916
				xmax = 46.3916
				text = "UW1"
			intervals [494]:
				xmin = 46.3916
				xmax = 46.4516
				text = "M"
			intervals [495]:
				xmin = 46.4516
				xmax = 46.5416
				text = "AY1"
			intervals [496]:
				xmin = 46.5416
				xmax = 46.5716
				text = "T"
			intervals [497]:
				xmin = 46.5716
				xmax = 46.6116
				text = "N"
			intervals [498]:
				xmin = 46.6116
				xmax = 46.6516
				text = "AA1"
			intervals [499]:
				xmin = 46.6516
				xmax = 46.7016
				text = "T"
			intervals [500]:
				xmin = 46.7016
				xmax = 46.7916
				text = "IY1"
			intervals [501]:
				xmin = 46.7916
				xmax = 46.8416
				text = "V"
			intervals [502]:
				xmin = 46.8416
				xmax = 46.8716
				text = "IH0"
			intervals [503]:
				xmin = 46.8716
				xmax = 46.9316
				text = "N"
			intervals [504]:
				xmin = 46.9316
				xmax = 47.0416
				text = "W"
			intervals [505]:
				xmin = 47.0416
				xmax = 47.0916
				text = "AA1"
			intervals [506]:
				xmin = 47.0916
				xmax = 47.1316
				text = "N"
			intervals [507]:
				xmin = 47.1316
				xmax = 47.2116
				text = "AH0"
			intervals [508]:
				xmin = 47.2116
				xmax = 47.2716
				text = "B"
			intervals [509]:
				xmin = 47.2716
				xmax = 47.3416
				text = "IY1"
			intervals [510]:
				xmin = 47.3416
				xmax = 47.4516
				text = "AH0"
			intervals [511]:
				xmin = 47.4516
				xmax = 47.5116
				text = "R"
			intervals [512]:
				xmin = 47.5116
				xmax = 47.5816
				text = "EH1"
			intervals [513]:
				xmin = 47.5816
				xmax = 47.6216
				text = "D"
			intervals [514]:
				xmin = 47.6216
				xmax = 47.7016
				text = "S"
			intervals [515]:
				xmin = 47.7016
				xmax = 47.7416
				text = "K"
			intervals [516]:
				xmin = 47.7416
				xmax = 47.8116
				text = "IH2"
			intervals [517]:
				xmin = 47.8116
				xmax = 47.8516
				text = "N"
			intervals [518]:
				xmin = 47.8516
				xmax = 47.9616
				text = "F"
			intervals [519]:
				xmin = 47.9616
				xmax = 48.0916
				text = "AE1"
			intervals [520]:
				xmin = 48.0916
				xmax = 48.1516
				text = "N"
			intervals [521]:
				xmin = 48.1516
				xmax = 48.1916
				text = "N"
			intervals [522]:
				xmin = 48.1916
				xmax = 48.2916
				text = "OW1"
			intervals [523]:
				xmin = 48.2916
				xmax = 48.3816
				text = "M"
			intervals [524]:
				xmin = 48.3816
				xmax = 48.5416
				text = "AO1"
			intervals [525]:
				xmin = 48.5416
				xmax = 48.6016
				text = "R"
			intervals [526]:
				xmin = 48.6016
				xmax = 48.7146
				text = ""
			intervals [527]:
				xmin = 48.7146
				xmax = 48.8446
				text = "Y"
			intervals [528]:
				xmin = 48.8446
				xmax = 48.8846
				text = "UW1"
			intervals [529]:
				xmin = 48.8846
				xmax = 48.9246
				text = "N"
			intervals [530]:
				xmin = 48.9246
				xmax = 48.9846
				text = "OW1"
			intervals [531]:
				xmin = 48.9846
				xmax = 49.0146
				text = "W"
			intervals [532]:
				xmin = 49.0146
				xmax = 49.0446
				text = "AH1"
			intervals [533]:
				xmin = 49.0446
				xmax = 49.0746
				text = "T"
			intervals [534]:
				xmin = 49.0746
				xmax = 49.1046
				text = "AY1"
			intervals [535]:
				xmin = 49.1046
				xmax = 49.1546
				text = "M"
			intervals [536]:
				xmin = 49.1546
				xmax = 49.3346
				text = "IY1"
			intervals [537]:
				xmin = 49.3346
				xmax = 49.3746
				text = "N"
			intervals [538]:
				xmin = 49.3746
				xmax = 49.8277
				text = "sp"
			intervals [539]:
				xmin = 49.8277
				xmax = 50.0177
				text = "AO1"
			intervals [540]:
				xmin = 50.0177
				xmax = 50.0877
				text = "R"
			intervals [541]:
				xmin = 50.0877
				xmax = 50.1677
				text = "Y"
			intervals [542]:
				xmin = 50.1677
				xmax = 50.2377
				text = "UW1"
			intervals [543]:
				xmin = 50.2377
				xmax = 50.2877
				text = "M"
			intervals [544]:
				xmin = 50.2877
				xmax = 50.3877
				text = "AY1"
			intervals [545]:
				xmin = 50.3877
				xmax = 50.4277
				text = "T"
			intervals [546]:
				xmin = 50.4277
				xmax = 50.4777
				text = "JH"
			intervals [547]:
				xmin = 50.4777
				xmax = 50.5377
				text = "IH0"
			intervals [548]:
				xmin = 50.5377
				xmax = 50.5977
				text = "S"
			intervals [549]:
				xmin = 50.5977
				xmax = 50.6477
				text = "B"
			intervals [550]:
				xmin = 50.6477
				xmax = 50.7277
				text = "IY1"
			intervals [551]:
				xmin = 50.7277
				xmax = 50.8277
				text = "L"
			intervals [552]:
				xmin = 50.8277
				xmax = 50.9177
				text = "AY1"
			intervals [553]:
				xmin = 50.9177
				xmax = 50.9977
				text = "K"
			intervals [554]:
				xmin = 50.9977
				xmax = 51.0477
				text = "sp"
			intervals [555]:
				xmin = 51.0477
				xmax = 51.1964
				text = ""
			intervals [556]:
				xmin = 51.1964
				xmax = 51.4064
				text = "AY1"
			intervals [557]:
				xmin = 51.4064
				xmax = 51.4964
				text = "D"
			intervals [558]:
				xmin = 51.4964
				xmax = 51.5264
				text = "UW1"
			intervals [559]:
				xmin = 51.5264
				xmax = 51.5564
				text = "sp"
			intervals [560]:
				xmin = 51.5564
				xmax = 51.7164
				text = "N"
			intervals [561]:
				xmin = 51.7164
				xmax = 51.8164
				text = "EH1"
			intervals [562]:
				xmin = 51.8164
				xmax = 51.8664
				text = "V"
			intervals [563]:
				xmin = 51.8664
				xmax = 51.8964
				text = "ER0"
			intervals [564]:
				xmin = 51.8964
				xmax = 52.0164
				text = "IY1"
			intervals [565]:
				xmin = 52.0164
				xmax = 52.0764
				text = "V"
			intervals [566]:
				xmin = 52.0764
				xmax = 52.1064
				text = "IH0"
			intervals [567]:
				xmin = 52.1064
				xmax = 52.2664
				text = "N"
			intervals [568]:
				xmin = 52.2664
				xmax = 52.2964
				text = "W"
			intervals [569]:
				xmin = 52.2964
				xmax = 52.3564
				text = "AO1"
			intervals [570]:
				xmin = 52.3564
				xmax = 52.4364
				text = "N"
			intervals [571]:
				xmin = 52.4364
				xmax = 52.4764
				text = "IH0"
			intervals [572]:
				xmin = 52.4764
				xmax = 52.5364
				text = "D"
			intervals [573]:
				xmin = 52.5364
				xmax = 52.5664
				text = "T"
			intervals [574]:
				xmin = 52.5664
				xmax = 52.6064
				text = "AH0"
			intervals [575]:
				xmin = 52.6064
				xmax = 52.6564
				text = "HH"
			intervals [576]:
				xmin = 52.6564
				xmax = 52.7864
				text = "AW1"
			intervals [577]:
				xmin = 52.7864
				xmax = 52.8164
				text = "sp"
			intervals [578]:
				xmin = 52.8164
				xmax = 52.8464
				text = "D"
			intervals [579]:
				xmin = 52.8464
				xmax = 52.8764
				text = "IH0"
			intervals [580]:
				xmin = 52.8764
				xmax = 52.9264
				text = "D"
			intervals [581]:
				xmin = 52.9264
				xmax = 53.4064
				text = "AY1"
			intervals [582]:
				xmin = 53.4064
				xmax = 53.4764
				text = "N"
			intervals [583]:
				xmin = 53.4764
				xmax = 53.6064
				text = "OW1"
			intervals [584]:
				xmin = 53.6064
				xmax = 53.6664
				text = "AY1"
			intervals [585]:
				xmin = 53.6664
				xmax = 53.7164
				text = "L"
			intervals [586]:
				xmin = 53.7164
				xmax = 53.7764
				text = "AY1"
			intervals [587]:
				xmin = 53.7764
				xmax = 53.8164
				text = "K"
			intervals [588]:
				xmin = 53.8164
				xmax = 53.8464
				text = "T"
			intervals [589]:
				xmin = 53.8464
				xmax = 53.8764
				text = "DH"
			intervals [590]:
				xmin = 53.8764
				xmax = 53.9264
				text = "AH0"
			intervals [591]:
				xmin = 53.9264
				xmax = 53.9764
				text = "R"
			intervals [592]:
				xmin = 53.9764
				xmax = 54.0664
				text = "EH1"
			intervals [593]:
				xmin = 54.0664
				xmax = 54.1164
				text = "D"
			intervals [594]:
				xmin = 54.1164
				xmax = 54.1664
				text = "S"
			intervals [595]:
				xmin = 54.1664
				xmax = 54.2064
				text = "K"
			intervals [596]:
				xmin = 54.2064
				xmax = 54.2364
				text = "IH2"
			intervals [597]:
				xmin = 54.2364
				xmax = 54.2664
				text = "N"
			intervals [598]:
				xmin = 54.2664
				xmax = 54.3064
				text = "Z"
			intervals [599]:
				xmin = 54.3064
				xmax = 54.4064
				text = "AY1"
			intervals [600]:
				xmin = 54.4064
				xmax = 54.4764
				text = "JH"
			intervals [601]:
				xmin = 54.4764
				xmax = 54.5164
				text = "AH1"
			intervals [602]:
				xmin = 54.5164
				xmax = 54.5764
				text = "S"
			intervals [603]:
				xmin = 54.5764
				xmax = 54.6464
				text = "S"
			intervals [604]:
				xmin = 54.6464
				xmax = 54.7464
				text = "IY1"
			intervals [605]:
				xmin = 54.7464
				xmax = 54.7864
				text = "N"
			intervals [606]:
				xmin = 54.7864
				xmax = 54.8364
				text = "M"
			intervals [607]:
				xmin = 54.8364
				xmax = 54.8964
				text = "AY1"
			intervals [608]:
				xmin = 54.8964
				xmax = 54.9864
				text = "F"
			intervals [609]:
				xmin = 54.9864
				xmax = 55.1264
				text = "AA1"
			intervals [610]:
				xmin = 55.1264
				xmax = 55.1764
				text = "DH"
			intervals [611]:
				xmin = 55.1764
				xmax = 55.2164
				text = "ER0"
			intervals [612]:
				xmin = 55.2164
				xmax = 55.2464
				text = "D"
			intervals [613]:
				xmin = 55.2464
				xmax = 55.3164
				text = "UW1"
			intervals [614]:
				xmin = 55.3164
				xmax = 55.3464
				text = "IH0"
			intervals [615]:
				xmin = 55.3464
				xmax = 55.3964
				text = "N"
			intervals [616]:
				xmin = 55.3964
				xmax = 55.4364
				text = "IH0"
			intervals [617]:
				xmin = 55.4364
				xmax = 55.4664
				text = "T"
			intervals [618]:
				xmin = 55.4664
				xmax = 55.5464
				text = "S"
			intervals [619]:
				xmin = 55.5464
				xmax = 55.7564
				text = "OW1"
			intervals [620]:
				xmin = 55.7564
				xmax = 56.2054
				text = ""
			intervals [621]:
				xmin = 56.2054
				xmax = 56.4954
				text = "AY1"
			intervals [622]:
				xmin = 56.4954
				xmax = 56.5754
				text = "AY1"
			intervals [623]:
				xmin = 56.5754
				xmax = 56.6954
				text = "K"
			intervals [624]:
				xmin = 56.6954
				xmax = 56.7654
				text = "AY1"
			intervals [625]:
				xmin = 56.7654
				xmax = 56.8054
				text = "N"
			intervals [626]:
				xmin = 56.8054
				xmax = 56.8454
				text = "AH0"
			intervals [627]:
				xmin = 56.8454
				xmax = 56.8854
				text = "V"
			intervals [628]:
				xmin = 56.8854
				xmax = 56.9454
				text = "F"
			intervals [629]:
				xmin = 56.9454
				xmax = 56.9754
				text = "IY1"
			intervals [630]:
				xmin = 56.9754
				xmax = 57.0054
				text = "L"
			intervals [631]:
				xmin = 57.0054
				xmax = 57.0354
				text = "L"
			intervals [632]:
				xmin = 57.0354
				xmax = 57.0854
				text = "AY1"
			intervals [633]:
				xmin = 57.0854
				xmax = 57.1354
				text = "K"
			intervals [634]:
				xmin = 57.1354
				xmax = 57.1754
				text = "IH1"
			intervals [635]:
				xmin = 57.1754
				xmax = 57.2454
				text = "T"
			intervals [636]:
				xmin = 57.2454
				xmax = 57.2854
				text = "S"
			intervals [637]:
				xmin = 57.2854
				xmax = 57.3254
				text = "DH"
			intervals [638]:
				xmin = 57.3254
				xmax = 57.3754
				text = "AH0"
			intervals [639]:
				xmin = 57.3754
				xmax = 57.4954
				text = "S"
			intervals [640]:
				xmin = 57.4954
				xmax = 57.6954
				text = "EY1"
			intervals [641]:
				xmin = 57.6954
				xmax = 57.7454
				text = "M"
			intervals [642]:
				xmin = 57.7454
				xmax = 57.8054
				text = "TH"
			intervals [643]:
				xmin = 57.8054
				xmax = 57.9154
				text = "IH1"
			intervals [644]:
				xmin = 57.9154
				xmax = 58.0054
				text = "NG"
			intervals [645]:
				xmin = 58.0054
				xmax = 58.1054
				text = "sp"
			intervals [646]:
				xmin = 58.1054
				xmax = 58.4494
				text = ""
			intervals [647]:
				xmin = 58.4494
				xmax = 58.6894
				text = "AE1"
			intervals [648]:
				xmin = 58.6894
				xmax = 58.7394
				text = "N"
			intervals [649]:
				xmin = 58.7394
				xmax = 58.7694
				text = "D"
			intervals [650]:
				xmin = 58.7694
				xmax = 58.7994
				text = "AH0"
			intervals [651]:
				xmin = 58.7994
				xmax = 58.8594
				text = "N"
			intervals [652]:
				xmin = 58.8594
				xmax = 58.9094
				text = "W"
			intervals [653]:
				xmin = 58.9094
				xmax = 58.9494
				text = "IH1"
			intervals [654]:
				xmin = 58.9494
				xmax = 59.0094
				text = "N"
			intervals [655]:
				xmin = 59.0094
				xmax = 59.0494
				text = "Y"
			intervals [656]:
				xmin = 59.0494
				xmax = 59.2994
				text = "UW1"
			intervals [657]:
				xmin = 59.2994
				xmax = 59.5094
				text = "sp"
			intervals [658]:
				xmin = 59.5094
				xmax = 59.5894
				text = "D"
			intervals [659]:
				xmin = 59.5894
				xmax = 59.6494
				text = "OW1"
			intervals [660]:
				xmin = 59.6494
				xmax = 59.7394
				text = "N"
			intervals [661]:
				xmin = 59.7394
				xmax = 59.7894
				text = "G"
			intervals [662]:
				xmin = 59.7894
				xmax = 59.8694
				text = "IH1"
			intervals [663]:
				xmin = 59.8694
				xmax = 59.8994
				text = "V"
			intervals [664]:
				xmin = 59.8994
				xmax = 59.9294
				text = "Y"
			intervals [665]:
				xmin = 59.9294
				xmax = 60.0394
				text = "ER0"
			intervals [666]:
				xmin = 60.0394
				xmax = 60.1194
				text = "S"
			intervals [667]:
				xmin = 60.1194
				xmax = 60.1594
				text = "EH1"
			intervals [668]:
				xmin = 60.1594
				xmax = 60.2294
				text = "L"
			intervals [669]:
				xmin = 60.2294
				xmax = 60.2694
				text = "F"
			intervals [670]:
				xmin = 60.2694
				xmax = 60.3294
				text = "DH"
			intervals [671]:
				xmin = 60.3294
				xmax = 60.3794
				text = "AE1"
			intervals [672]:
				xmin = 60.3794
				xmax = 60.4294
				text = "T"
			intervals [673]:
				xmin = 60.4294
				xmax = 60.5494
				text = "F"
			intervals [674]:
				xmin = 60.5494
				xmax = 60.5894
				text = "R"
			intervals [675]:
				xmin = 60.5894
				xmax = 60.6394
				text = "IY1"
			intervals [676]:
				xmin = 60.6394
				xmax = 60.6794
				text = "D"
			intervals [677]:
				xmin = 60.6794
				xmax = 60.7394
				text = "AH0"
			intervals [678]:
				xmin = 60.7394
				xmax = 60.8194
				text = "M"
			intervals [679]:
				xmin = 60.8194
				xmax = 60.8494
				text = "AH0"
			intervals [680]:
				xmin = 60.8494
				xmax = 60.8794
				text = "V"
			intervals [681]:
				xmin = 60.8794
				xmax = 61.0194
				text = "CH"
			intervals [682]:
				xmin = 61.0194
				xmax = 61.2494
				text = "OY1"
			intervals [683]:
				xmin = 61.2494
				xmax = 61.4294
				text = "S"
			intervals [684]:
				xmin = 61.4294
				xmax = 62.4789
				text = ""
			intervals [685]:
				xmin = 62.4789
				xmax = 62.6089
				text = "IH1"
			intervals [686]:
				xmin = 62.6089
				xmax = 62.6389
				text = "T"
			intervals [687]:
				xmin = 62.6389
				xmax = 62.6689
				text = "IH1"
			intervals [688]:
				xmin = 62.6689
				xmax = 62.9589
				text = "T"
			intervals [689]:
				xmin = 62.9589
				xmax = 62.9889
				text = "sp"
			intervals [690]:
				xmin = 62.9889
				xmax = 63.0489
				text = "JH"
			intervals [691]:
				xmin = 63.0489
				xmax = 63.1889
				text = "IH0"
			intervals [692]:
				xmin = 63.1889
				xmax = 63.3189
				text = "S"
			intervals [693]:
				xmin = 63.3189
				xmax = 63.3589
				text = "T"
			intervals [694]:
				xmin = 63.3589
				xmax = 63.4089
				text = "sp"
			intervals [695]:
				xmin = 63.4089
				xmax = 63.4989
				text = "IH1"
			intervals [696]:
				xmin = 63.4989
				xmax = 63.5389
				text = "T"
			intervals [697]:
				xmin = 63.5389
				xmax = 63.6289
				text = "P"
			intervals [698]:
				xmin = 63.6289
				xmax = 63.6989
				text = "UH1"
			intervals [699]:
				xmin = 63.6989
				xmax = 63.7389
				text = "T"
			intervals [700]:
				xmin = 63.7389
				xmax = 63.8189
				text = "S"
			intervals [701]:
				xmin = 63.8189
				xmax = 63.8689
				text = "Y"
			intervals [702]:
				xmin = 63.8689
				xmax = 63.9389
				text = "UW1"
			intervals [703]:
				xmin = 63.9389
				xmax = 63.9889
				text = "IH0"
			intervals [704]:
				xmin = 63.9889
				xmax = 64.0389
				text = "N"
			intervals [705]:
				xmin = 64.0389
				xmax = 64.1189
				text = "AH0"
			intervals [706]:
				xmin = 64.1189
				xmax = 64.1989
				text = "B"
			intervals [707]:
				xmin = 64.1989
				xmax = 64.3789
				text = "AA1"
			intervals [708]:
				xmin = 64.3789
				xmax = 64.4889
				text = "K"
			intervals [709]:
				xmin = 64.4889
				xmax = 64.5889
				text = "S"
			intervals [710]:
				xmin = 64.5889
				xmax = 64.7789
				text = "sp"
			intervals [711]:
				xmin = 64.7789
				xmax = 64.8689
				text = "L"
			intervals [712]:
				xmin = 64.8689
				xmax = 65.0189
				text = "AY1"
			intervals [713]:
				xmin = 65.0189
				xmax = 65.0989
				text = "K"
			intervals [714]:
				xmin = 65.0989
				xmax = 65.2089
				text = "sp"
			intervals [715]:
				xmin = 65.2089
				xmax = 65.3389
				text = "AE1"
			intervals [716]:
				xmin = 65.3389
				xmax = 65.3889
				text = "N"
			intervals [717]:
				xmin = 65.3889
				xmax = 65.7089
				text = "AE1"
			intervals [718]:
				xmin = 65.7089
				xmax = 65.7389
				text = "N"
			intervals [719]:
				xmin = 65.7389
				xmax = 65.9389
				text = "sp"
			intervals [720]:
				xmin = 65.9389
				xmax = 65.9989
				text = "AH0"
			intervals [721]:
				xmin = 65.9989
				xmax = 66.0589
				text = "N"
			intervals [722]:
				xmin = 66.0589
				xmax = 66.1789
				text = "AY1"
			intervals [723]:
				xmin = 66.1789
				xmax = 66.2189
				text = "D"
			intervals [724]:
				xmin = 66.2189
				xmax = 66.3189
				text = "OW1"
			intervals [725]:
				xmin = 66.3189
				xmax = 66.3989
				text = "N"
			intervals [726]:
				xmin = 66.3989
				xmax = 66.4289
				text = "T"
			intervals [727]:
				xmin = 66.4289
				xmax = 66.6789
				text = "AY1"
			intervals [728]:
				xmin = 66.6789
				xmax = 66.7789
				text = "sp"
			intervals [729]:
				xmin = 66.7789
				xmax = 66.8889
				text = "AY1"
			intervals [730]:
				xmin = 66.8889
				xmax = 66.9389
				text = "D"
			intervals [731]:
				xmin = 66.9389
				xmax = 66.9789
				text = "R"
			intervals [732]:
				xmin = 66.9789
				xmax = 67.0389
				text = "AH1"
			intervals [733]:
				xmin = 67.0389
				xmax = 67.0989
				text = "DH"
			intervals [734]:
				xmin = 67.0989
				xmax = 67.1389
				text = "ER0"
			intervals [735]:
				xmin = 67.1389
				xmax = 67.2289
				text = "N"
			intervals [736]:
				xmin = 67.2289
				xmax = 67.3089
				text = "AA1"
			intervals [737]:
				xmin = 67.3089
				xmax = 67.3489
				text = "T"
			intervals [738]:
				xmin = 67.3489
				xmax = 67.3789
				text = "sp"
			intervals [739]:
				xmin = 67.3789
				xmax = 67.4389
				text = "B"
			intervals [740]:
				xmin = 67.4389
				xmax = 67.4989
				text = "IY0"
			intervals [741]:
				xmin = 67.4989
				xmax = 67.5389
				text = "IH0"
			intervals [742]:
				xmin = 67.5389
				xmax = 67.5889
				text = "N"
			intervals [743]:
				xmin = 67.5889
				xmax = 67.6589
				text = "AH0"
			intervals [744]:
				xmin = 67.6589
				xmax = 67.6889
				text = "sp"
			intervals [745]:
				xmin = 67.6889
				xmax = 67.7689
				text = "B"
			intervals [746]:
				xmin = 67.7689
				xmax = 67.9189
				text = "AA1"
			intervals [747]:
				xmin = 67.9189
				xmax = 68.0189
				text = "K"
			intervals [748]:
				xmin = 68.0189
				xmax = 68.1689
				text = "S"
			intervals [749]:
				xmin = 68.1689
				xmax = 73.3205
				text = ""
			intervals [750]:
				xmin = 73.3205
				xmax = 73.3505
				text = "sil"
			intervals [751]:
				xmin = 73.3505
				xmax = 73.4405
				text = "Y"
			intervals [752]:
				xmin = 73.4405
				xmax = 73.5705
				text = "AE1"
			intervals [753]:
				xmin = 73.5705
				xmax = 73.7305
				text = "AY1"
			intervals [754]:
				xmin = 73.7305
				xmax = 73.8305
				text = "AY1"
			intervals [755]:
				xmin = 73.8305
				xmax = 73.8905
				text = "B"
			intervals [756]:
				xmin = 73.8905
				xmax = 73.9305
				text = "IH0"
			intervals [757]:
				xmin = 73.9305
				xmax = 73.9705
				text = "L"
			intervals [758]:
				xmin = 73.9705
				xmax = 74.0605
				text = "IY1"
			intervals [759]:
				xmin = 74.0605
				xmax = 74.1505
				text = "V"
			intervals [760]:
				xmin = 74.1505
				xmax = 74.2505
				text = "AY1"
			intervals [761]:
				xmin = 74.2505
				xmax = 74.3505
				text = "W"
			intervals [762]:
				xmin = 74.3505
				xmax = 74.4805
				text = "AA1"
			intervals [763]:
				xmin = 74.4805
				xmax = 74.5505
				text = "Z"
			intervals [764]:
				xmin = 74.5505
				xmax = 74.6005
				text = "F"
			intervals [765]:
				xmin = 74.6005
				xmax = 74.6505
				text = "ER0"
			intervals [766]:
				xmin = 74.6505
				xmax = 74.7605
				text = "SH"
			intervals [767]:
				xmin = 74.7605
				xmax = 74.9505
				text = "UH1"
			intervals [768]:
				xmin = 74.9505
				xmax = 74.9805
				text = "R"
			intervals [769]:
				xmin = 74.9805
				xmax = 75.0405
				text = "sp"
			intervals [770]:
				xmin = 75.0405
				xmax = 75.791
				text = ""
			intervals [771]:
				xmin = 75.791
				xmax = 75.881
				text = "L"
			intervals [772]:
				xmin = 75.881
				xmax = 75.941
				text = "AY1"
			intervals [773]:
				xmin = 75.941
				xmax = 76.011
				text = "K"
			intervals [774]:
				xmin = 76.011
				xmax = 76.161
				text = "AY1"
			intervals [775]:
				xmin = 76.161
				xmax = 76.311
				text = "AY1"
			intervals [776]:
				xmin = 76.311
				xmax = 76.431
				text = "M"
			intervals [777]:
				xmin = 76.431
				xmax = 76.671
				text = "AY1"
			intervals [778]:
				xmin = 76.671
				xmax = 76.781
				text = "N"
			intervals [779]:
				xmin = 76.781
				xmax = 76.951
				text = "OW1"
			intervals [780]:
				xmin = 76.951
				xmax = 77.031
				text = "AY1"
			intervals [781]:
				xmin = 77.031
				xmax = 77.121
				text = "W"
			intervals [782]:
				xmin = 77.121
				xmax = 77.351
				text = "AH1"
			intervals [783]:
				xmin = 77.351
				xmax = 77.571
				text = "Z"
			intervals [784]:
				xmin = 77.571
				xmax = 77.7848
				text = "sp"
			intervals [785]:
				xmin = 77.7848
				xmax = 77.9048
				text = "AY1"
			intervals [786]:
				xmin = 77.9048
				xmax = 77.9848
				text = "N"
			intervals [787]:
				xmin = 77.9848
				xmax = 78.1248
				text = "OW1"
			intervals [788]:
				xmin = 78.1248
				xmax = 78.1648
				text = "AY1"
			intervals [789]:
				xmin = 78.1648
				xmax = 78.2648
				text = "W"
			intervals [790]:
				xmin = 78.2648
				xmax = 78.4748
				text = "AO1"
			intervals [791]:
				xmin = 78.4748
				xmax = 78.5948
				text = "Z"
			intervals [792]:
				xmin = 78.5948
				xmax = 78.6548
				text = "L"
			intervals [793]:
				xmin = 78.6548
				xmax = 78.7348
				text = "AY1"
			intervals [794]:
				xmin = 78.7348
				xmax = 78.7848
				text = "K"
			intervals [795]:
				xmin = 78.7848
				xmax = 78.8348
				text = "G"
			intervals [796]:
				xmin = 78.8348
				xmax = 78.8648
				text = "R"
			intervals [797]:
				xmin = 78.8648
				xmax = 78.9548
				text = "OW1"
			intervals [798]:
				xmin = 78.9548
				xmax = 78.9848
				text = "IH0"
			intervals [799]:
				xmin = 78.9848
				xmax = 79.0248
				text = "N"
			intervals [800]:
				xmin = 79.0248
				xmax = 79.0648
				text = "AH1"
			intervals [801]:
				xmin = 79.0648
				xmax = 79.1248
				text = "P"
			intervals [802]:
				xmin = 79.1248
				xmax = 79.2348
				text = "AY1"
			intervals [803]:
				xmin = 79.2348
				xmax = 79.2748
				text = "W"
			intervals [804]:
				xmin = 79.2748
				xmax = 79.3348
				text = "AA1"
			intervals [805]:
				xmin = 79.3348
				xmax = 79.3648
				text = "Z"
			intervals [806]:
				xmin = 79.3648
				xmax = 79.4048
				text = "JH"
			intervals [807]:
				xmin = 79.4048
				xmax = 79.4748
				text = "IH0"
			intervals [808]:
				xmin = 79.4748
				xmax = 79.5348
				text = "S"
			intervals [809]:
				xmin = 79.5348
				xmax = 79.5948
				text = "S"
			intervals [810]:
				xmin = 79.5948
				xmax = 79.6848
				text = "OW1"
			intervals [811]:
				xmin = 79.6848
				xmax = 79.7248
				text = "K"
			intervals [812]:
				xmin = 79.7248
				xmax = 79.7548
				text = "AH0"
			intervals [813]:
				xmin = 79.7548
				xmax = 79.7948
				text = "N"
			intervals [814]:
				xmin = 79.7948
				xmax = 79.9048
				text = "F"
			intervals [815]:
				xmin = 79.9048
				xmax = 79.9548
				text = "Y"
			intervals [816]:
				xmin = 79.9548
				xmax = 80.0948
				text = "UW1"
			intervals [817]:
				xmin = 80.0948
				xmax = 80.1448
				text = "Z"
			intervals [818]:
				xmin = 80.1448
				xmax = 80.1748
				text = "D"
			intervals [819]:
				xmin = 80.1748
				xmax = 80.2048
				text = "W"
			intervals [820]:
				xmin = 80.2048
				xmax = 80.2348
				text = "EH1"
			intervals [821]:
				xmin = 80.2348
				xmax = 80.2848
				text = "N"
			intervals [822]:
				xmin = 80.2848
				xmax = 80.3848
				text = "AY1"
			intervals [823]:
				xmin = 80.3848
				xmax = 80.4448
				text = "W"
			intervals [824]:
				xmin = 80.4448
				xmax = 80.5548
				text = "AO1"
			intervals [825]:
				xmin = 80.5548
				xmax = 80.6648
				text = "Z"
			intervals [826]:
				xmin = 80.6648
				xmax = 80.7048
				text = "G"
			intervals [827]:
				xmin = 80.7048
				xmax = 80.7348
				text = "OW1"
			intervals [828]:
				xmin = 80.7348
				xmax = 80.7748
				text = "IH0"
			intervals [829]:
				xmin = 80.7748
				xmax = 80.8348
				text = "N"
			intervals [830]:
				xmin = 80.8348
				xmax = 80.8748
				text = "T"
			intervals [831]:
				xmin = 80.8748
				xmax = 80.9148
				text = "AH0"
			intervals [832]:
				xmin = 80.9148
				xmax = 81.0248
				text = "CH"
			intervals [833]:
				xmin = 81.0248
				xmax = 81.1548
				text = "ER1"
			intervals [834]:
				xmin = 81.1548
				xmax = 81.2948
				text = "CH"
			intervals [835]:
				xmin = 81.2948
				xmax = 81.699
				text = ""
			intervals [836]:
				xmin = 81.699
				xmax = 81.829
				text = "AY1"
			intervals [837]:
				xmin = 81.829
				xmax = 81.859
				text = "D"
			intervals [838]:
				xmin = 81.859
				xmax = 81.899
				text = "B"
			intervals [839]:
				xmin = 81.899
				xmax = 81.949
				text = "IY0"
			intervals [840]:
				xmin = 81.949
				xmax = 82.099
				text = "AE1"
			intervals [841]:
				xmin = 82.099
				xmax = 82.149
				text = "K"
			intervals [842]:
				xmin = 82.149
				xmax = 82.209
				text = "S"
			intervals [843]:
				xmin = 82.209
				xmax = 82.269
				text = "IH0"
			intervals [844]:
				xmin = 82.269
				xmax = 82.299
				text = "NG"
			intervals [845]:
				xmin = 82.299
				xmax = 82.379
				text = "K"
			intervals [846]:
				xmin = 82.379
				xmax = 82.409
				text = "W"
			intervals [847]:
				xmin = 82.409
				xmax = 82.489
				text = "EH1"
			intervals [848]:
				xmin = 82.489
				xmax = 82.569
				text = "S"
			intervals [849]:
				xmin = 82.569
				xmax = 82.599
				text = "CH"
			intervals [850]:
				xmin = 82.599
				xmax = 82.639
				text = "AH0"
			intervals [851]:
				xmin = 82.639
				xmax = 82.799
				text = "N"
			intervals [852]:
				xmin = 82.799
				xmax = 82.949
				text = "Z"
			intervals [853]:
				xmin = 82.949
				xmax = 83.4305
				text = "sp"
			intervals [854]:
				xmin = 83.4305
				xmax = 83.5705
				text = "IH1"
			intervals [855]:
				xmin = 83.5705
				xmax = 83.6405
				text = "N"
			intervals [856]:
				xmin = 83.6405
				xmax = 83.8605
				text = "AH1"
			intervals [857]:
				xmin = 83.8605
				xmax = 84.0405
				text = "M"
			intervals [858]:
				xmin = 84.0405
				xmax = 84.0905
				text = "sp"
			intervals [859]:
				xmin = 84.0905
				xmax = 85.0544
				text = ""
			intervals [860]:
				xmin = 85.0544
				xmax = 85.1544
				text = "IH0"
			intervals [861]:
				xmin = 85.1544
				xmax = 85.2044
				text = "N"
			intervals [862]:
				xmin = 85.2044
				xmax = 85.3044
				text = "S"
			intervals [863]:
				xmin = 85.3044
				xmax = 85.3544
				text = "AH1"
			intervals [864]:
				xmin = 85.3544
				xmax = 85.3944
				text = "N"
			intervals [865]:
				xmin = 85.3944
				xmax = 85.4244
				text = "D"
			intervals [866]:
				xmin = 85.4244
				xmax = 85.5044
				text = "EY2"
			intervals [867]:
				xmin = 85.5044
				xmax = 85.6044
				text = "S"
			intervals [868]:
				xmin = 85.6044
				xmax = 85.6644
				text = "K"
			intervals [869]:
				xmin = 85.6644
				xmax = 85.7244
				text = "UW1"
			intervals [870]:
				xmin = 85.7244
				xmax = 85.8044
				text = "L"
			intervals [871]:
				xmin = 85.8044
				xmax = 85.8744
				text = "EH1"
			intervals [872]:
				xmin = 85.8744
				xmax = 85.9544
				text = "Z"
			intervals [873]:
				xmin = 85.9544
				xmax = 86.0144
				text = "AH0"
			intervals [874]:
				xmin = 86.0144
				xmax = 86.0644
				text = "L"
			intervals [875]:
				xmin = 86.0644
				xmax = 86.0944
				text = "IH1"
			intervals [876]:
				xmin = 86.0944
				xmax = 86.1544
				text = "T"
			intervals [877]:
				xmin = 86.1544
				xmax = 86.1844
				text = "AH0"
			intervals [878]:
				xmin = 86.1844
				xmax = 86.2244
				text = "L"
			intervals [879]:
				xmin = 86.2244
				xmax = 86.3344
				text = "K"
			intervals [880]:
				xmin = 86.3344
				xmax = 86.5944
				text = "IH1"
			intervals [881]:
				xmin = 86.5944
				xmax = 86.6544
				text = "D"
			intervals [882]:
				xmin = 86.6544
				xmax = 86.6944
				text = "sp"
			intervals [883]:
				xmin = 86.6944
				xmax = 87.2601
				text = ""
			intervals [884]:
				xmin = 87.2601
				xmax = 87.6201
				text = "AE1"
			intervals [885]:
				xmin = 87.6201
				xmax = 87.6701
				text = "N"
			intervals [886]:
				xmin = 87.6701
				xmax = 87.7001
				text = "D"
			intervals [887]:
				xmin = 87.7001
				xmax = 87.7601
				text = "sp"
			intervals [888]:
				xmin = 87.7601
				xmax = 89.2422
				text = ""
			intervals [889]:
				xmin = 89.2422
				xmax = 89.4222
				text = "N"
			intervals [890]:
				xmin = 89.4222
				xmax = 89.5322
				text = "OW1"
			intervals [891]:
				xmin = 89.5322
				xmax = 89.6022
				text = "B"
			intervals [892]:
				xmin = 89.6022
				xmax = 89.7022
				text = "AA2"
			intervals [893]:
				xmin = 89.7022
				xmax = 89.7422
				text = "D"
			intervals [894]:
				xmin = 89.7422
				xmax = 89.8122
				text = "IY2"
			intervals [895]:
				xmin = 89.8122
				xmax = 89.8422
				text = "W"
			intervals [896]:
				xmin = 89.8422
				xmax = 89.8722
				text = "UH1"
			intervals [897]:
				xmin = 89.8722
				xmax = 89.9022
				text = "D"
			intervals [898]:
				xmin = 89.9022
				xmax = 89.9422
				text = "HH"
			intervals [899]:
				xmin = 89.9422
				xmax = 90.0422
				text = "AE1"
			intervals [900]:
				xmin = 90.0422
				xmax = 90.0922
				text = "V"
			intervals [901]:
				xmin = 90.0922
				xmax = 90.1722
				text = "AH0"
			intervals [902]:
				xmin = 90.1722
				xmax = 90.3222
				text = "AE1"
			intervals [903]:
				xmin = 90.3222
				xmax = 90.3922
				text = "N"
			intervals [904]:
				xmin = 90.3922
				xmax = 90.5022
				text = "S"
			intervals [905]:
				xmin = 90.5022
				xmax = 90.5722
				text = "ER0"
			intervals [906]:
				xmin = 90.5722
				xmax = 90.6722
				text = "F"
			intervals [907]:
				xmin = 90.6722
				xmax = 90.7022
				text = "AO1"
			intervals [908]:
				xmin = 90.7022
				xmax = 90.8022
				text = "R"
			intervals [909]:
				xmin = 90.8022
				xmax = 90.8322
				text = "M"
			intervals [910]:
				xmin = 90.8322
				xmax = 90.8622
				text = "IY1"
			intervals [911]:
				xmin = 90.8622
				xmax = 90.9322
				text = "sp"
			intervals [912]:
				xmin = 90.9322
				xmax = 91.1677
				text = ""
			intervals [913]:
				xmin = 91.1677
				xmax = 91.2877
				text = "Y"
			intervals [914]:
				xmin = 91.2877
				xmax = 91.3377
				text = "UW1"
			intervals [915]:
				xmin = 91.3377
				xmax = 91.3777
				text = "N"
			intervals [916]:
				xmin = 91.3777
				xmax = 91.5877
				text = "OW1"
			intervals [917]:
				xmin = 91.5877
				xmax = 91.6277
				text = "AE1"
			intervals [918]:
				xmin = 91.6277
				xmax = 91.6577
				text = "N"
			intervals [919]:
				xmin = 91.6577
				xmax = 91.6877
				text = "DH"
			intervals [920]:
				xmin = 91.6877
				xmax = 91.7777
				text = "EY1"
			intervals [921]:
				xmin = 91.7777
				xmax = 91.8577
				text = "M"
			intervals [922]:
				xmin = 91.8577
				xmax = 91.9077
				text = "AY1"
			intervals [923]:
				xmin = 91.9077
				xmax = 91.9477
				text = "T"
			intervals [924]:
				xmin = 91.9477
				xmax = 92.0277
				text = "JH"
			intervals [925]:
				xmin = 92.0277
				xmax = 92.0777
				text = "AH1"
			intervals [926]:
				xmin = 92.0777
				xmax = 92.1377
				text = "S"
			intervals [927]:
				xmin = 92.1377
				xmax = 92.1977
				text = "HH"
			intervals [928]:
				xmin = 92.1977
				xmax = 92.2877
				text = "AE1"
			intervals [929]:
				xmin = 92.2877
				xmax = 92.3477
				text = "V"
			intervals [930]:
				xmin = 92.3477
				xmax = 92.4177
				text = "AH0"
			intervals [931]:
				xmin = 92.4177
				xmax = 92.4877
				text = "L"
			intervals [932]:
				xmin = 92.4877
				xmax = 92.5877
				text = "EY1"
			intervals [933]:
				xmin = 92.5877
				xmax = 92.6577
				text = "D"
			intervals [934]:
				xmin = 92.6577
				xmax = 92.7877
				text = "IY0"
			intervals [935]:
				xmin = 92.7877
				xmax = 92.8677
				text = "IH1"
			intervals [936]:
				xmin = 92.8677
				xmax = 92.9477
				text = "N"
			intervals [937]:
				xmin = 92.9477
				xmax = 92.9877
				text = "DH"
			intervals [938]:
				xmin = 92.9877
				xmax = 93.1777
				text = "EH1"
			intervals [939]:
				xmin = 93.1777
				xmax = 93.2077
				text = "R"
			intervals [940]:
				xmin = 93.2077
				xmax = 93.8227
				text = "sp"
			intervals [941]:
				xmin = 93.8227
				xmax = 93.9527
				text = "AH1"
			intervals [942]:
				xmin = 93.9527
				xmax = 94.0427
				text = "HH"
			intervals [943]:
				xmin = 94.0427
				xmax = 94.0827
				text = "ER1"
			intervals [944]:
				xmin = 94.0827
				xmax = 94.1727
				text = "N"
			intervals [945]:
				xmin = 94.1727
				xmax = 94.2827
				text = "EY1"
			intervals [946]:
				xmin = 94.2827
				xmax = 94.3327
				text = "M"
			intervals [947]:
				xmin = 94.3327
				xmax = 94.3727
				text = "W"
			intervals [948]:
				xmin = 94.3727
				xmax = 94.4327
				text = "AH1"
			intervals [949]:
				xmin = 94.4327
				xmax = 94.5627
				text = "Z"
			intervals [950]:
				xmin = 94.5627
				xmax = 94.7827
				text = "AH1"
			intervals [951]:
				xmin = 94.7827
				xmax = 94.9627
				text = "S"
			intervals [952]:
				xmin = 94.9627
				xmax = 95.0127
				text = "IH1"
			intervals [953]:
				xmin = 95.0127
				xmax = 95.1027
				text = "S"
			intervals [954]:
				xmin = 95.1027
				xmax = 95.1327
				text = "T"
			intervals [955]:
				xmin = 95.1327
				xmax = 95.1627
				text = "ER0"
			intervals [956]:
				xmin = 95.1627
				xmax = 95.6527
				text = "TN"
			intervals [957]:
				xmin = 95.6527
				xmax = 95.6827
				text = "sp"
			intervals [958]:
				xmin = 95.6827
				xmax = 96.4315
				text = ""
			intervals [959]:
				xmin = 96.4315
				xmax = 96.7715
				text = "AE1"
			intervals [960]:
				xmin = 96.7715
				xmax = 96.8015
				text = "N"
			intervals [961]:
				xmin = 96.8015
				xmax = 96.8315
				text = "D"
			intervals [962]:
				xmin = 96.8315
				xmax = 97.3988
				text = "sp"
			intervals [963]:
				xmin = 97.3988
				xmax = 97.6288
				text = "AY1"
			intervals [964]:
				xmin = 97.6288
				xmax = 97.7688
				text = "SH"
			intervals [965]:
				xmin = 97.7688
				xmax = 97.8188
				text = "IY1"
			intervals [966]:
				xmin = 97.8188
				xmax = 97.8788
				text = "W"
			intervals [967]:
				xmin = 97.8788
				xmax = 97.9088
				text = "AH0"
			intervals [968]:
				xmin = 97.9088
				xmax = 97.9388
				text = "Z"
			intervals [969]:
				xmin = 97.9388
				xmax = 97.9988
				text = "L"
			intervals [970]:
				xmin = 97.9988
				xmax = 98.0388
				text = "AY1"
			intervals [971]:
				xmin = 98.0388
				xmax = 98.1088
				text = "K"
			intervals [972]:
				xmin = 98.1088
				xmax = 98.1488
				text = "AH0"
			intervals [973]:
				xmin = 98.1488
				xmax = 98.3888
				text = "OW1"
			intervals [974]:
				xmin = 98.3888
				xmax = 98.4488
				text = "L"
			intervals [975]:
				xmin = 98.4488
				xmax = 98.4988
				text = "D"
			intervals [976]:
				xmin = 98.4988
				xmax = 98.5388
				text = "ER0"
			intervals [977]:
				xmin = 98.5388
				xmax = 98.6088
				text = "L"
			intervals [978]:
				xmin = 98.6088
				xmax = 98.7088
				text = "EY1"
			intervals [979]:
				xmin = 98.7088
				xmax = 98.7488
				text = "D"
			intervals [980]:
				xmin = 98.7488
				xmax = 98.7888
				text = "IY0"
			intervals [981]:
				xmin = 98.7888
				xmax = 98.8188
				text = "AH0"
			intervals [982]:
				xmin = 98.8188
				xmax = 98.8688
				text = "N"
			intervals [983]:
				xmin = 98.8688
				xmax = 98.9888
				text = "SH"
			intervals [984]:
				xmin = 98.9888
				xmax = 99.0588
				text = "IY1"
			intervals [985]:
				xmin = 99.0588
				xmax = 99.1388
				text = "W"
			intervals [986]:
				xmin = 99.1388
				xmax = 99.1788
				text = "AH0"
			intervals [987]:
				xmin = 99.1788
				xmax = 99.2388
				text = "Z"
			intervals [988]:
				xmin = 99.2388
				xmax = 99.3488
				text = "M"
			intervals [989]:
				xmin = 99.3488
				xmax = 99.6088
				text = "IY1"
			intervals [990]:
				xmin = 99.6088
				xmax = 99.7288
				text = "N"
			intervals [991]:
				xmin = 99.7288
				xmax = 99.7788
				text = "sp"
			intervals [992]:
				xmin = 99.7788
				xmax = 100.7396
				text = ""
			intervals [993]:
				xmin = 100.7396
				xmax = 100.9596
				text = "AE1"
			intervals [994]:
				xmin = 100.9596
				xmax = 100.9996
				text = "N"
			intervals [995]:
				xmin = 100.9996
				xmax = 101.1296
				text = "SH"
			intervals [996]:
				xmin = 101.1296
				xmax = 101.2296
				text = "IY1"
			intervals [997]:
				xmin = 101.2296
				xmax = 101.9896
				text = "AH1"
			intervals [998]:
				xmin = 101.9896
				xmax = 102.9624
				text = ""
			intervals [999]:
				xmin = 102.9624
				xmax = 103.0224
				text = "sil"
			intervals [1000]:
				xmin = 103.0224
				xmax = 103.1424
				text = "SH"
			intervals [1001]:
				xmin = 103.1424
				xmax = 103.2224
				text = "IY1"
			intervals [1002]:
				xmin = 103.2224
				xmax = 103.2724
				text = "W"
			intervals [1003]:
				xmin = 103.2724
				xmax = 103.3224
				text = "AH0"
			intervals [1004]:
				xmin = 103.3224
				xmax = 103.3824
				text = "Z"
			intervals [1005]:
				xmin = 103.3824
				xmax = 103.4124
				text = "AH0"
			intervals [1006]:
				xmin = 103.4124
				xmax = 103.6024
				text = "OW1"
			intervals [1007]:
				xmin = 103.6024
				xmax = 103.6524
				text = "L"
			intervals [1008]:
				xmin = 103.6524
				xmax = 103.6924
				text = "D"
			intervals [1009]:
				xmin = 103.6924
				xmax = 103.7624
				text = "ER0"
			intervals [1010]:
				xmin = 103.7624
				xmax = 103.8424
				text = "L"
			intervals [1011]:
				xmin = 103.8424
				xmax = 103.9524
				text = "EY1"
			intervals [1012]:
				xmin = 103.9524
				xmax = 104.0024
				text = "D"
			intervals [1013]:
				xmin = 104.0024
				xmax = 104.1124
				text = "IY0"
			intervals [1014]:
				xmin = 104.1124
				xmax = 104.1524
				text = "AE1"
			intervals [1015]:
				xmin = 104.1524
				xmax = 104.2224
				text = "N"
			intervals [1016]:
				xmin = 104.2224
				xmax = 104.3424
				text = "SH"
			intervals [1017]:
				xmin = 104.3424
				xmax = 104.4424
				text = "IY1"
			intervals [1018]:
				xmin = 104.4424
				xmax = 104.5124
				text = "W"
			intervals [1019]:
				xmin = 104.5124
				xmax = 104.5424
				text = "AH0"
			intervals [1020]:
				xmin = 104.5424
				xmax = 104.6024
				text = "Z"
			intervals [1021]:
				xmin = 104.6024
				xmax = 104.6924
				text = "M"
			intervals [1022]:
				xmin = 104.6924
				xmax = 104.9024
				text = "IY1"
			intervals [1023]:
				xmin = 104.9024
				xmax = 105.0724
				text = "N"
			intervals [1024]:
				xmin = 105.0724
				xmax = 106.4848
				text = ""
			intervals [1025]:
				xmin = 106.4848
				xmax = 106.6648
				text = "sil"
			intervals [1026]:
				xmin = 106.6648
				xmax = 106.6948
				text = "OW1"
			intervals [1027]:
				xmin = 106.6948
				xmax = 106.7348
				text = "sp"
			intervals [1028]:
				xmin = 106.7348
				xmax = 106.7848
				text = "M"
			intervals [1029]:
				xmin = 106.7848
				xmax = 106.8148
				text = "AE1"
			intervals [1030]:
				xmin = 106.8148
				xmax = 106.8548
				text = "N"
			intervals [1031]:
				xmin = 106.8548
				xmax = 109.0703
				text = "sp"
			intervals [1032]:
				xmin = 109.0703
				xmax = 109.2603
				text = "AH0"
			intervals [1033]:
				xmin = 109.2603
				xmax = 109.2903
				text = "N"
			intervals [1034]:
				xmin = 109.2903
				xmax = 109.3203
				text = "D"
			intervals [1035]:
				xmin = 109.3203
				xmax = 109.5803
				text = "AH1"
			intervals [1036]:
				xmin = 109.5803
				xmax = 109.7803
				text = "M"
			intervals [1037]:
				xmin = 109.7803
				xmax = 110.6759
				text = "sp"
			intervals [1038]:
				xmin = 110.6759
				xmax = 110.8259
				text = "SH"
			intervals [1039]:
				xmin = 110.8259
				xmax = 110.8859
				text = "IY1"
			intervals [1040]:
				xmin = 110.8859
				xmax = 110.9859
				text = "W"
			intervals [1041]:
				xmin = 110.9859
				xmax = 111.0159
				text = "AH0"
			intervals [1042]:
				xmin = 111.0159
				xmax = 111.0759
				text = "Z"
			intervals [1043]:
				xmin = 111.0759
				xmax = 111.1359
				text = "L"
			intervals [1044]:
				xmin = 111.1359
				xmax = 111.2459
				text = "AY1"
			intervals [1045]:
				xmin = 111.2459
				xmax = 111.3659
				text = "K"
			intervals [1046]:
				xmin = 111.3659
				xmax = 111.6759
				text = "AH1"
			intervals [1047]:
				xmin = 111.6759
				xmax = 112.3978
				text = "sp"
			intervals [1048]:
				xmin = 112.3978
				xmax = 112.4678
				text = "AY1"
			intervals [1049]:
				xmin = 112.4678
				xmax = 112.5078
				text = "Y"
			intervals [1050]:
				xmin = 112.5078
				xmax = 112.5378
				text = "UW1"
			intervals [1051]:
				xmin = 112.5378
				xmax = 112.5678
				text = "Z"
			intervals [1052]:
				xmin = 112.5678
				xmax = 112.5978
				text = "D"
			intervals [1053]:
				xmin = 112.5978
				xmax = 112.6278
				text = "T"
			intervals [1054]:
				xmin = 112.6278
				xmax = 112.6578
				text = "AH0"
			intervals [1055]:
				xmin = 112.6578
				xmax = 112.6878
				text = "AO1"
			intervals [1056]:
				xmin = 112.6878
				xmax = 112.7178
				text = "L"
			intervals [1057]:
				xmin = 112.7178
				xmax = 112.7678
				text = "W"
			intervals [1058]:
				xmin = 112.7678
				xmax = 112.8078
				text = "IY0"
			intervals [1059]:
				xmin = 112.8078
				xmax = 112.8878
				text = "Z"
			intervals [1060]:
				xmin = 112.8878
				xmax = 112.9678
				text = "AE1"
			intervals [1061]:
				xmin = 112.9678
				xmax = 113.0178
				text = "K"
			intervals [1062]:
				xmin = 113.0178
				xmax = 113.0678
				text = "S"
			intervals [1063]:
				xmin = 113.0678
				xmax = 113.1078
				text = "HH"
			intervals [1064]:
				xmin = 113.1078
				xmax = 113.1378
				text = "ER0"
			intervals [1065]:
				xmin = 113.1378
				xmax = 113.1978
				text = "sp"
			intervals [1066]:
				xmin = 113.1978
				xmax = 113.2378
				text = "K"
			intervals [1067]:
				xmin = 113.2378
				xmax = 113.2678
				text = "W"
			intervals [1068]:
				xmin = 113.2678
				xmax = 113.3378
				text = "EH1"
			intervals [1069]:
				xmin = 113.3378
				xmax = 113.4078
				text = "S"
			intervals [1070]:
				xmin = 113.4078
				xmax = 113.4378
				text = "CH"
			intervals [1071]:
				xmin = 113.4378
				xmax = 113.4678
				text = "AH0"
			intervals [1072]:
				xmin = 113.4678
				xmax = 113.5278
				text = "N"
			intervals [1073]:
				xmin = 113.5278
				xmax = 113.5878
				text = "Z"
			intervals [1074]:
				xmin = 113.5878
				xmax = 113.6978
				text = "S"
			intervals [1075]:
				xmin = 113.6978
				xmax = 113.7378
				text = "OW1"
			intervals [1076]:
				xmin = 113.7378
				xmax = 113.9078
				text = "SH"
			intervals [1077]:
				xmin = 113.9078
				xmax = 113.9478
				text = "IY1"
			intervals [1078]:
				xmin = 113.9478
				xmax = 114.0078
				text = "IH0"
			intervals [1079]:
				xmin = 114.0078
				xmax = 114.0378
				text = "D"
			intervals [1080]:
				xmin = 114.0378
				xmax = 114.0678
				text = "B"
			intervals [1081]:
				xmin = 114.0678
				xmax = 114.0978
				text = "IY0"
			intervals [1082]:
				xmin = 114.0978
				xmax = 114.1878
				text = "L"
			intervals [1083]:
				xmin = 114.1878
				xmax = 114.2678
				text = "AY1"
			intervals [1084]:
				xmin = 114.2678
				xmax = 114.3178
				text = "K"
			intervals [1085]:
				xmin = 114.3178
				xmax = 114.4378
				text = "sp"
			intervals [1086]:
				xmin = 114.4378
				xmax = 115.3022
				text = ""
			intervals [1087]:
				xmin = 115.3022
				xmax = 115.3922
				text = "B"
			intervals [1088]:
				xmin = 115.3922
				xmax = 115.5122
				text = "OY1"
			intervals [1089]:
				xmin = 115.5122
				xmax = 115.5422
				text = "Y"
			intervals [1090]:
				xmin = 115.5422
				xmax = 115.5722
				text = "UW1"
			intervals [1091]:
				xmin = 115.5722
				xmax = 115.6422
				text = "S"
			intervals [1092]:
				xmin = 115.6422
				xmax = 115.6822
				text = "T"
			intervals [1093]:
				xmin = 115.6822
				xmax = 115.7422
				text = "AA1"
			intervals [1094]:
				xmin = 115.7422
				xmax = 115.8022
				text = "P"
			intervals [1095]:
				xmin = 115.8022
				xmax = 115.9222
				text = "AE1"
			intervals [1096]:
				xmin = 115.9222
				xmax = 115.9922
				text = "K"
			intervals [1097]:
				xmin = 115.9922
				xmax = 116.0322
				text = "S"
			intervals [1098]:
				xmin = 116.0322
				xmax = 116.0622
				text = "IH0"
			intervals [1099]:
				xmin = 116.0622
				xmax = 116.1022
				text = "NG"
			intervals [1100]:
				xmin = 116.1022
				xmax = 116.1622
				text = "M"
			intervals [1101]:
				xmin = 116.1622
				xmax = 116.2122
				text = "IY1"
			intervals [1102]:
				xmin = 116.2122
				xmax = 116.3622
				text = "AO1"
			intervals [1103]:
				xmin = 116.3622
				xmax = 116.4022
				text = "L"
			intervals [1104]:
				xmin = 116.4022
				xmax = 116.4322
				text = "DH"
			intervals [1105]:
				xmin = 116.4322
				xmax = 116.5422
				text = "IY1"
			intervals [1106]:
				xmin = 116.5422
				xmax = 116.6322
				text = "Z"
			intervals [1107]:
				xmin = 116.6322
				xmax = 116.7122
				text = "K"
			intervals [1108]:
				xmin = 116.7122
				xmax = 116.7422
				text = "W"
			intervals [1109]:
				xmin = 116.7422
				xmax = 116.8222
				text = "EH1"
			intervals [1110]:
				xmin = 116.8222
				xmax = 116.8822
				text = "S"
			intervals [1111]:
				xmin = 116.8822
				xmax = 116.9122
				text = "CH"
			intervals [1112]:
				xmin = 116.9122
				xmax = 116.9422
				text = "AH0"
			intervals [1113]:
				xmin = 116.9422
				xmax = 116.9722
				text = "N"
			intervals [1114]:
				xmin = 116.9722
				xmax = 117.1522
				text = "Z"
			intervals [1115]:
				xmin = 117.1522
				xmax = 117.1822
				text = "sp"
			intervals [1116]:
				xmin = 117.1822
				xmax = 117.5504
				text = ""
			intervals [1117]:
				xmin = 117.5504
				xmax = 117.5804
				text = "EY1"
			intervals [1118]:
				xmin = 117.5804
				xmax = 117.6104
				text = "N"
			intervals [1119]:
				xmin = 117.6104
				xmax = 117.6404
				text = "T"
			intervals [1120]:
				xmin = 117.6404
				xmax = 117.6804
				text = "N"
			intervals [1121]:
				xmin = 117.6804
				xmax = 117.7304
				text = "OW1"
			intervals [1122]:
				xmin = 117.7304
				xmax = 117.8004
				text = "B"
			intervals [1123]:
				xmin = 117.8004
				xmax = 117.8804
				text = "AA2"
			intervals [1124]:
				xmin = 117.8804
				xmax = 117.9104
				text = "D"
			intervals [1125]:
				xmin = 117.9104
				xmax = 117.9404
				text = "IY2"
			intervals [1126]:
				xmin = 117.9404
				xmax = 117.9804
				text = "EH1"
			intervals [1127]:
				xmin = 117.9804
				xmax = 118.0504
				text = "L"
			intervals [1128]:
				xmin = 118.0504
				xmax = 118.1204
				text = "S"
			intervals [1129]:
				xmin = 118.1204
				xmax = 118.1604
				text = "IH0"
			intervals [1130]:
				xmin = 118.1604
				xmax = 118.1904
				text = "N"
			intervals [1131]:
				xmin = 118.1904
				xmax = 118.2304
				text = "HH"
			intervals [1132]:
				xmin = 118.2304
				xmax = 118.3004
				text = "IY1"
			intervals [1133]:
				xmin = 118.3004
				xmax = 118.3404
				text = "R"
			intervals [1134]:
				xmin = 118.3404
				xmax = 118.4704
				text = "AE1"
			intervals [1135]:
				xmin = 118.4704
				xmax = 118.5304
				text = "K"
			intervals [1136]:
				xmin = 118.5304
				xmax = 118.5804
				text = "S"
			intervals [1137]:
				xmin = 118.5804
				xmax = 118.6104
				text = "IH0"
			intervals [1138]:
				xmin = 118.6104
				xmax = 118.6404
				text = "NG"
			intervals [1139]:
				xmin = 118.6404
				xmax = 118.6704
				text = "N"
			intervals [1140]:
				xmin = 118.6704
				xmax = 118.7604
				text = "OW1"
			intervals [1141]:
				xmin = 118.7604
				xmax = 118.8404
				text = "K"
			intervals [1142]:
				xmin = 118.8404
				xmax = 118.8704
				text = "W"
			intervals [1143]:
				xmin = 118.8704
				xmax = 118.9604
				text = "EH1"
			intervals [1144]:
				xmin = 118.9604
				xmax = 119.0304
				text = "SH"
			intervals [1145]:
				xmin = 119.0304
				xmax = 119.0704
				text = "AH0"
			intervals [1146]:
				xmin = 119.0704
				xmax = 119.1004
				text = "N"
			intervals [1147]:
				xmin = 119.1004
				xmax = 119.2304
				text = "sp"
			intervals [1148]:
				xmin = 119.2304
				xmax = 119.6953
				text = ""
			intervals [1149]:
				xmin = 119.6953
				xmax = 119.7853
				text = "W"
			intervals [1150]:
				xmin = 119.7853
				xmax = 119.8553
				text = "AY1"
			intervals [1151]:
				xmin = 119.8553
				xmax = 119.9453
				text = "Y"
			intervals [1152]:
				xmin = 119.9453
				xmax = 120.0153
				text = "UW1"
			intervals [1153]:
				xmin = 120.0153
				xmax = 120.1853
				text = "AE1"
			intervals [1154]:
				xmin = 120.1853
				xmax = 120.2153
				text = "K"
			intervals [1155]:
				xmin = 120.2153
				xmax = 120.2553
				text = "S"
			intervals [1156]:
				xmin = 120.2553
				xmax = 120.3053
				text = "IH0"
			intervals [1157]:
				xmin = 120.3053
				xmax = 120.3653
				text = "NG"
			intervals [1158]:
				xmin = 120.3653
				xmax = 120.4053
				text = "M"
			intervals [1159]:
				xmin = 120.4053
				xmax = 120.5353
				text = "IY1"
			intervals [1160]:
				xmin = 120.5353
				xmax = 120.5653
				text = "sp"
			intervals [1161]:
				xmin = 120.5653
				xmax = 120.5953
				text = "K"
			intervals [1162]:
				xmin = 120.5953
				xmax = 120.6253
				text = "W"
			intervals [1163]:
				xmin = 120.6253
				xmax = 120.7553
				text = "EH1"
			intervals [1164]:
				xmin = 120.7553
				xmax = 120.8553
				text = "S"
			intervals [1165]:
				xmin = 120.8553
				xmax = 120.8853
				text = "CH"
			intervals [1166]:
				xmin = 120.8853
				xmax = 120.9153
				text = "AH0"
			intervals [1167]:
				xmin = 120.9153
				xmax = 120.9453
				text = "N"
			intervals [1168]:
				xmin = 120.9453
				xmax = 121.0453
				text = "Z"
			intervals [1169]:
				xmin = 121.0453
				xmax = 122.4352
				text = "sp"
			intervals [1170]:
				xmin = 122.4352
				xmax = 122.5552
				text = "SH"
			intervals [1171]:
				xmin = 122.5552
				xmax = 122.5852
				text = "IY1"
			intervals [1172]:
				xmin = 122.5852
				xmax = 122.6152
				text = "Y"
			intervals [1173]:
				xmin = 122.6152
				xmax = 122.6452
				text = "UW1"
			intervals [1174]:
				xmin = 122.6452
				xmax = 122.7152
				text = "Z"
			intervals [1175]:
				xmin = 122.7152
				xmax = 122.7452
				text = "D"
			intervals [1176]:
				xmin = 122.7452
				xmax = 122.7752
				text = "T"
			intervals [1177]:
				xmin = 122.7752
				xmax = 122.8252
				text = "IH0"
			intervals [1178]:
				xmin = 122.8252
				xmax = 122.9452
				text = "S"
			intervals [1179]:
				xmin = 122.9452
				xmax = 123.0852
				text = "EY1"
			intervals [1180]:
				xmin = 123.0852
				xmax = 123.2352
				text = "AO1"
			intervals [1181]:
				xmin = 123.2352
				xmax = 123.2752
				text = "L"
			intervals [1182]:
				xmin = 123.2752
				xmax = 123.3252
				text = "W"
			intervals [1183]:
				xmin = 123.3252
				xmax = 123.3852
				text = "IY0"
			intervals [1184]:
				xmin = 123.3852
				xmax = 123.4252
				text = "Z"
			intervals [1185]:
				xmin = 123.4252
				xmax = 123.5252
				text = "S"
			intervals [1186]:
				xmin = 123.5252
				xmax = 123.7752
				text = "EY1"
			intervals [1187]:
				xmin = 123.7752
				xmax = 123.8752
				text = "sp"
			intervals [1188]:
				xmin = 123.8752
				xmax = 124.1308
				text = ""
			intervals [1189]:
				xmin = 124.1308
				xmax = 124.2008
				text = "B"
			intervals [1190]:
				xmin = 124.2008
				xmax = 124.3208
				text = "OY1"
			intervals [1191]:
				xmin = 124.3208
				xmax = 124.4108
				text = "W"
			intervals [1192]:
				xmin = 124.4108
				xmax = 124.4608
				text = "AY1"
			intervals [1193]:
				xmin = 124.4608
				xmax = 124.5308
				text = "Y"
			intervals [1194]:
				xmin = 124.5308
				xmax = 124.5908
				text = "UW1"
			intervals [1195]:
				xmin = 124.5908
				xmax = 124.7308
				text = "AE1"
			intervals [1196]:
				xmin = 124.7308
				xmax = 124.7908
				text = "K"
			intervals [1197]:
				xmin = 124.7908
				xmax = 124.8608
				text = "S"
			intervals [1198]:
				xmin = 124.8608
				xmax = 124.8908
				text = "IH0"
			intervals [1199]:
				xmin = 124.8908
				xmax = 124.9208
				text = "NG"
			intervals [1200]:
				xmin = 124.9208
				xmax = 124.9508
				text = "M"
			intervals [1201]:
				xmin = 124.9508
				xmax = 125.0008
				text = "IY1"
			intervals [1202]:
				xmin = 125.0008
				xmax = 125.0408
				text = "AO1"
			intervals [1203]:
				xmin = 125.0408
				xmax = 125.1008
				text = "L"
			intervals [1204]:
				xmin = 125.1008
				xmax = 125.1308
				text = "DH"
			intervals [1205]:
[truncated: 478,301 more chars]
