# Supplementary material for: Considering Performance in the Automated and Manual Coding of Sociolinguistic Variables: Lessons From Variable (ING)
Source: Front Artif Intell. 2021 Apr 29;4:648543. doi: 10.3389/frai.2021.648543 (PMC8117961; doi:10.3389/frai.2021.648543)
Supplement: Supplementary file 6 [file Data_Sheet_6.ZIP › CORAAL_VARAligned_as_TextGrids_p2/DCB_se1_ag2_m_02_3.TextGrid]

File type = "ooTextFile"
Object class = "TextGrid"

xmin = 0.0
xmax = 393.50002267573694
tiers? <exists>
size = 4
item []:
	item [1]:
		class = "IntervalTier"
		name = "DCB_se1_ag3_m_01 - words"
		xmin = 0.0
		xmax = 393.50002267573694
		intervals: size = 225
			intervals [1]:
				xmin = 0.0
				xmax = 0.4298
				text = ""
			intervals [2]:
				xmin = 0.4298
				xmax = 1.0298
				text = "alright"
			intervals [3]:
				xmin = 1.0298
				xmax = 2.1082
				text = ""
			intervals [4]:
				xmin = 2.1082
				xmax = 2.1882
				text = "go"
			intervals [5]:
				xmin = 2.1882
				xmax = 4.2885
				text = ""
			intervals [6]:
				xmin = 4.2885
				xmax = 4.7285
				text = "okay"
			intervals [7]:
				xmin = 4.7285
				xmax = 5.0538
				text = ""
			intervals [8]:
				xmin = 5.0538
				xmax = 5.1338
				text = "now"
			intervals [9]:
				xmin = 5.1338
				xmax = 5.1638
				text = "i"
			intervals [10]:
				xmin = 5.1638
				xmax = 5.2938
				text = "have"
			intervals [11]:
				xmin = 5.2938
				xmax = 5.3338
				text = "a"
			intervals [12]:
				xmin = 5.3338
				xmax = 5.5738
				text = "couple"
			intervals [13]:
				xmin = 5.5738
				xmax = 5.9138
				text = "questions"
			intervals [14]:
				xmin = 5.9138
				xmax = 6.0238
				text = "for"
			intervals [15]:
				xmin = 6.0238
				xmax = 6.0538
				text = ""
			intervals [16]:
				xmin = 6.0538
				xmax = 6.1138
				text = "you"
			intervals [17]:
				xmin = 6.1138
				xmax = 6.7057
				text = ""
			intervals [18]:
				xmin = 6.7057
				xmax = 6.7457
				text = "a"
			intervals [19]:
				xmin = 6.7457
				xmax = 6.9557
				text = "couple"
			intervals [20]:
				xmin = 6.9557
				xmax = 7.0557
				text = "more"
			intervals [21]:
				xmin = 7.0557
				xmax = 7.5457
				text = "questions"
			intervals [22]:
				xmin = 7.5457
				xmax = 7.6257
				text = ""
			intervals [23]:
				xmin = 7.6257
				xmax = 7.7557
				text = "what"
			intervals [24]:
				xmin = 7.7557
				xmax = 8.1757
				text = "about"
			intervals [25]:
				xmin = 8.1757
				xmax = 8.6769
				text = ""
			intervals [26]:
				xmin = 8.6769
				xmax = 9.0269
				text = "go"
			intervals [27]:
				xmin = 9.0269
				xmax = 9.2369
				text = "go"
			intervals [28]:
				xmin = 9.2369
				xmax = 9.6469
				text = "music"
			intervals [29]:
				xmin = 9.6469
				xmax = 9.7769
				text = "what"
			intervals [30]:
				xmin = 9.7769
				xmax = 9.8069
				text = "s"
			intervals [31]:
				xmin = 9.8069
				xmax = 9.9069
				text = "so"
			intervals [32]:
				xmin = 9.9069
				xmax = 10.2769
				text = "special"
			intervals [33]:
				xmin = 10.2769
				xmax = 10.5069
				text = "about"
			intervals [34]:
				xmin = 10.5069
				xmax = 10.6869
				text = "that"
			intervals [35]:
				xmin = 10.6869
				xmax = 13.9791
				text = ""
			intervals [36]:
				xmin = 13.9791
				xmax = 14.0691
				text = "and"
			intervals [37]:
				xmin = 14.0691
				xmax = 14.2391
				text = "what"
			intervals [38]:
				xmin = 14.2391
				xmax = 14.4491
				text = "is"
			intervals [39]:
				xmin = 14.4491
				xmax = 14.5091
				text = "it"
			intervals [40]:
				xmin = 14.5091
				xmax = 14.5691
				text = ""
			intervals [41]:
				xmin = 14.5691
				xmax = 14.7291
				text = "just"
			intervals [42]:
				xmin = 14.7291
				xmax = 14.8691
				text = "tell"
			intervals [43]:
				xmin = 14.8691
				xmax = 14.9691
				text = "me"
			intervals [44]:
				xmin = 14.9691
				xmax = 15.0891
				text = "what"
			intervals [45]:
				xmin = 15.0891
				xmax = 15.1691
				text = "is"
			intervals [46]:
				xmin = 15.1691
				xmax = 15.2891
				text = "what"
			intervals [47]:
				xmin = 15.2891
				xmax = 15.4391
				text = "is"
			intervals [48]:
				xmin = 15.4391
				xmax = 15.5091
				text = "it"
			intervals [49]:
				xmin = 15.5091
				xmax = 15.6691
				text = "like"
			intervals [50]:
				xmin = 15.6691
				xmax = 15.7391
				text = "if"
			intervals [51]:
				xmin = 15.7391
				xmax = 15.9091
				text = "i'm"
			intervals [52]:
				xmin = 15.9091
				xmax = 16.0891
				text = "just"
			intervals [53]:
				xmin = 16.0891
				xmax = 16.3591
				text = "from"
			intervals [54]:
				xmin = 16.3591
				xmax = 16.3891
				text = ""
			intervals [55]:
				xmin = 16.3891
				xmax = 16.5891
				text = "just"
			intervals [56]:
				xmin = 16.5891
				xmax = 16.9191
				text = "somewhere"
			intervals [57]:
				xmin = 16.9191
				xmax = 33.6114
				text = ""
			intervals [58]:
				xmin = 33.6114
				xmax = 34.0414
				text = "okay"
			intervals [59]:
				xmin = 34.0414
				xmax = 36.5499
				text = ""
			intervals [60]:
				xmin = 36.5499
				xmax = 36.8999
				text = "okay"
			intervals [61]:
				xmin = 36.8999
				xmax = 36.9999
				text = "go"
			intervals [62]:
				xmin = 36.9999
				xmax = 37.2599
				text = "ahead"
			intervals [63]:
				xmin = 37.2599
				xmax = 37.4456
				text = ""
			intervals [64]:
				xmin = 37.4456
				xmax = 37.5156
				text = "i'm"
			intervals [65]:
				xmin = 37.5156
				xmax = 37.7456
				text = "sorry"
			intervals [66]:
				xmin = 37.7456
				xmax = 40.9801
				text = ""
			intervals [67]:
				xmin = 40.9801
				xmax = 41.0901
				text = "g-"
			intervals [68]:
				xmin = 41.0901
				xmax = 41.3201
				text = "um"
			intervals [69]:
				xmin = 41.3201
				xmax = 41.4801
				text = "go"
			intervals [70]:
				xmin = 41.4801
				xmax = 41.6201
				text = "go"
			intervals [71]:
				xmin = 41.6201
				xmax = 41.9401
				text = "music"
			intervals [72]:
				xmin = 41.9401
				xmax = 153.2157
				text = ""
			intervals [73]:
				xmin = 153.2157
				xmax = 153.4657
				text = "what"
			intervals [74]:
				xmin = 153.4657
				xmax = 153.5257
				text = "s"
			intervals [75]:
				xmin = 153.5257
				xmax = 153.5957
				text = "the"
			intervals [76]:
				xmin = 153.5957
				xmax = 153.7457
				text = "what"
			intervals [77]:
				xmin = 153.7457
				xmax = 153.8057
				text = "s"
			intervals [78]:
				xmin = 153.8057
				xmax = 153.8857
				text = "the"
			intervals [79]:
				xmin = 153.8857
				xmax = 154.0957
				text = "most"
			intervals [80]:
				xmin = 154.0957
				xmax = 154.5457
				text = "popular"
			intervals [81]:
				xmin = 154.5457
				xmax = 155.1057
				text = "instrument"
			intervals [82]:
				xmin = 155.1057
				xmax = 155.2257
				text = ""
			intervals [83]:
				xmin = 155.2257
				xmax = 155.5857
				text = "of"
			intervals [84]:
				xmin = 155.5857
				xmax = 157.0596
				text = ""
			intervals [85]:
				xmin = 157.0596
				xmax = 157.2096
				text = "of"
			intervals [86]:
				xmin = 157.2096
				xmax = 157.3696
				text = "go"
			intervals [87]:
				xmin = 157.3696
				xmax = 157.4996
				text = "go"
			intervals [88]:
				xmin = 157.4996
				xmax = 157.7596
				text = "music"
			intervals [89]:
				xmin = 157.7596
				xmax = 157.8796
				text = "like"
			intervals [90]:
				xmin = 157.8796
				xmax = 158.0296
				text = "what"
			intervals [91]:
				xmin = 158.0296
				xmax = 158.0896
				text = "s"
			intervals [92]:
				xmin = 158.0896
				xmax = 158.2396
				text = "the"
			intervals [93]:
				xmin = 158.2396
				xmax = 158.6596
				text = "main"
			intervals [94]:
				xmin = 158.6596
				xmax = 159.1696
				text = "instrument"
			intervals [95]:
				xmin = 159.1696
				xmax = 159.1996
				text = ""
			intervals [96]:
				xmin = 159.1996
				xmax = 159.3696
				text = "like"
			intervals [97]:
				xmin = 159.3696
				xmax = 190.9256
				text = ""
			intervals [98]:
				xmin = 190.9256
				xmax = 191.3456
				text = "oh"
			intervals [99]:
				xmin = 191.3456
				xmax = 191.4056
				text = ""
			intervals [100]:
				xmin = 191.4056
				xmax = 191.5856
				text = "okay"
			intervals [101]:
				xmin = 191.5856
				xmax = 191.6156
				text = ""
			intervals [102]:
				xmin = 191.6156
				xmax = 191.6856
				text = "the"
			intervals [103]:
				xmin = 191.6856
				xmax = 191.7356
				text = ""
			intervals [104]:
				xmin = 191.7356
				xmax = 192.2756
				text = "drums"
			intervals [105]:
				xmin = 192.2756
				xmax = 193.7787
				text = ""
			intervals [106]:
				xmin = 193.7787
				xmax = 193.9187
				text = "the"
			intervals [107]:
				xmin = 193.9187
				xmax = 194.2587
				text = "beats"
			intervals [108]:
				xmin = 194.2587
				xmax = 194.3487
				text = "you"
			intervals [109]:
				xmin = 194.3487
				xmax = 194.4787
				text = "ever"
			intervals [110]:
				xmin = 194.4787
				xmax = 194.6487
				text = "try"
			intervals [111]:
				xmin = 194.6487
				xmax = 194.7187
				text = "to"
			intervals [112]:
				xmin = 194.7187
				xmax = 194.9087
				text = "play"
			intervals [113]:
				xmin = 194.9087
				xmax = 194.9687
				text = "the"
			intervals [114]:
				xmin = 194.9687
				xmax = 195.4087
				text = "drums"
			intervals [115]:
				xmin = 195.4087
				xmax = 195.8287
				text = "<unk>"
			intervals [116]:
				xmin = 195.8287
				xmax = 209.1271
				text = ""
			intervals [117]:
				xmin = 209.1271
				xmax = 209.3071
				text = "<unk>"
			intervals [118]:
				xmin = 209.3071
				xmax = 216.0824
				text = ""
			intervals [119]:
				xmin = 216.0824
				xmax = 216.5124
				text = "oh"
			intervals [120]:
				xmin = 216.5124
				xmax = 216.7024
				text = ""
			intervals [121]:
				xmin = 216.7024
				xmax = 216.8624
				text = "okay"
			intervals [122]:
				xmin = 216.8624
				xmax = 224.4725
				text = ""
			intervals [123]:
				xmin = 224.4725
				xmax = 224.6425
				text = "you"
			intervals [124]:
				xmin = 224.6425
				xmax = 224.8625
				text = "played"
			intervals [125]:
				xmin = 224.8625
				xmax = 224.9225
				text = "the"
			intervals [126]:
				xmin = 224.9225
				xmax = 225.2325
				text = "trumpet"
			intervals [127]:
				xmin = 225.2325
				xmax = 225.5725
				text = "where"
			intervals [128]:
				xmin = 225.5725
				xmax = 226.405
				text = ""
			intervals [129]:
				xmin = 226.405
				xmax = 226.555
				text = "what"
			intervals [130]:
				xmin = 226.555
				xmax = 226.905
				text = "schools"
			intervals [131]:
				xmin = 226.905
				xmax = 227.035
				text = "did"
			intervals [132]:
				xmin = 227.035
				xmax = 227.145
				text = "you"
			intervals [133]:
				xmin = 227.145
				xmax = 227.295
				text = "go"
			intervals [134]:
				xmin = 227.295
				xmax = 227.555
				text = "to"
			intervals [135]:
				xmin = 227.555
				xmax = 227.755
				text = ""
			intervals [136]:
				xmin = 227.755
				xmax = 228.065
				text = "growing"
			intervals [137]:
				xmin = 228.065
				xmax = 228.235
				text = "up"
			intervals [138]:
				xmin = 228.235
				xmax = 228.345
				text = ""
			intervals [139]:
				xmin = 228.345
				xmax = 228.515
				text = "what"
			intervals [140]:
				xmin = 228.515
				xmax = 228.845
				text = "middle"
			intervals [141]:
				xmin = 228.845
				xmax = 228.965
				text = "school"
			intervals [142]:
				xmin = 228.965
				xmax = 274.8319
				text = ""
			intervals [143]:
				xmin = 274.8319
				xmax = 274.9519
				text = "mm"
			intervals [144]:
				xmin = 274.9519
				xmax = 275.4819
				text = "okay"
			intervals [145]:
				xmin = 275.4819
				xmax = 279.5731
				text = ""
			intervals [146]:
				xmin = 279.5731
				xmax = 279.9531
				text = "alright"
			intervals [147]:
				xmin = 279.9531
				xmax = 280.1531
				text = "well"
			intervals [148]:
				xmin = 280.1531
				xmax = 280.2631
				text = "you're"
			intervals [149]:
				xmin = 280.2631
				xmax = 280.6131
				text = "about"
			intervals [150]:
				xmin = 280.6131
				xmax = 280.7231
				text = "up"
			intervals [151]:
				xmin = 280.7231
				xmax = 282.709
				text = ""
			intervals [152]:
				xmin = 282.709
				xmax = 282.839
				text = "that"
			intervals [153]:
				xmin = 282.839
				xmax = 282.929
				text = "s"
			intervals [154]:
				xmin = 282.929
				xmax = 283.019
				text = "what"
			intervals [155]:
				xmin = 283.019
				xmax = 283.159
				text = "s"
			intervals [156]:
				xmin = 283.159
				xmax = 283.429
				text = "up"
			intervals [157]:
				xmin = 283.429
				xmax = 283.459
				text = "<unk>"
			intervals [158]:
				xmin = 283.459
				xmax = 284.219
				text = "i"
			intervals [159]:
				xmin = 284.219
				xmax = 284.269
				text = ""
			intervals [160]:
				xmin = 284.269
				xmax = 284.499
				text = "have"
			intervals [161]:
				xmin = 284.499
				xmax = 284.719
				text = "another"
			intervals [162]:
				xmin = 284.719
				xmax = 285.159
				text = "question"
			intervals [163]:
				xmin = 285.159
				xmax = 285.8528
				text = ""
			intervals [164]:
				xmin = 285.8528
				xmax = 286.0528
				text = "what"
			intervals [165]:
				xmin = 286.0528
				xmax = 286.4728
				text = "about"
			intervals [166]:
				xmin = 286.4728
				xmax = 286.704
				text = ""
			intervals [167]:
				xmin = 286.704
				xmax = 287.424
				text = "mumbo"
			intervals [168]:
				xmin = 287.424
				xmax = 287.924
				text = "sauce"
			intervals [169]:
				xmin = 287.924
				xmax = 288.114
				text = "what"
			intervals [170]:
				xmin = 288.114
				xmax = 288.244
				text = "the"
			intervals [171]:
				xmin = 288.244
				xmax = 288.424
				text = "hell"
			intervals [172]:
				xmin = 288.424
				xmax = 288.504
				text = "is"
			intervals [173]:
				xmin = 288.504
				xmax = 288.644
				text = "what"
			intervals [174]:
				xmin = 288.644
				xmax = 288.704
				text = "s"
			intervals [175]:
				xmin = 288.704
				xmax = 289.024
				text = "mumbo"
			intervals [176]:
				xmin = 289.024
				xmax = 289.434
				text = "sauce"
			intervals [177]:
				xmin = 289.434
				xmax = 342.7977
				text = ""
			intervals [178]:
				xmin = 342.7977
				xmax = 342.9777
				text = "what"
			intervals [179]:
				xmin = 342.9777
				xmax = 343.0377
				text = "do"
			intervals [180]:
				xmin = 343.0377
				xmax = 343.1577
				text = "you"
			intervals [181]:
				xmin = 343.1577
				xmax = 343.3677
				text = "think"
			intervals [182]:
				xmin = 343.3677
				xmax = 343.4377
				text = "s"
			intervals [183]:
				xmin = 343.4377
				xmax = 343.5577
				text = "in"
			intervals [184]:
				xmin = 343.5577
				xmax = 343.6777
				text = "it"
			intervals [185]:
				xmin = 343.6777
				xmax = 346.3909
				text = ""
			intervals [186]:
				xmin = 346.3909
				xmax = 346.5709
				text = "have"
			intervals [187]:
				xmin = 346.5709
				xmax = 346.6309
				text = "you"
			intervals [188]:
				xmin = 346.6309
				xmax = 346.7809
				text = "ever"
			intervals [189]:
				xmin = 346.7809
				xmax = 346.9809
				text = "tried"
			intervals [190]:
				xmin = 346.9809
				xmax = 347.0409
				text = "to"
			intervals [191]:
				xmin = 347.0409
				xmax = 347.5809
				text = "duplicate"
			intervals [192]:
				xmin = 347.5809
				xmax = 347.6109
				text = ""
			intervals [193]:
				xmin = 347.6109
				xmax = 347.7109
				text = "it"
			intervals [194]:
				xmin = 347.7109
				xmax = 347.8209
				text = "at"
			intervals [195]:
				xmin = 347.8209
				xmax = 348.2809
				text = "home"
			intervals [196]:
				xmin = 348.2809
				xmax = 348.3209
				text = "or"
			intervals [197]:
				xmin = 348.3209
				xmax = 348.5609
				text = "something"
			intervals [198]:
				xmin = 348.5609
				xmax = 348.7109
				text = "like"
			intervals [199]:
				xmin = 348.7109
				xmax = 348.9009
				text = "that"
			intervals [200]:
				xmin = 348.9009
				xmax = 368.6777
				text = ""
			intervals [201]:
				xmin = 368.6777
				xmax = 369.3277
				text = "oh"
			intervals [202]:
				xmin = 369.3277
				xmax = 369.5177
				text = "yeah"
			intervals [203]:
				xmin = 369.5177
				xmax = 369.6577
				text = "that"
			intervals [204]:
				xmin = 369.6577
				xmax = 369.9477
				text = "makes"
			intervals [205]:
				xmin = 369.9477
				xmax = 370.4877
				text = "sense"
			intervals [206]:
				xmin = 370.4877
				xmax = 370.7577
				text = "s"
			intervals [207]:
				xmin = 370.7577
				xmax = 370.9977
				text = "something"
			intervals [208]:
				xmin = 370.9977
				xmax = 371.1977
				text = "like"
			intervals [209]:
				xmin = 371.1977
				xmax = 371.3777
				text = "that"
			intervals [210]:
				xmin = 371.3777
				xmax = 371.5577
				text = "make"
			intervals [211]:
				xmin = 371.5577
				xmax = 371.6577
				text = "it"
			intervals [212]:
				xmin = 371.6577
				xmax = 371.9577
				text = "tricky"
			intervals [213]:
				xmin = 371.9577
				xmax = 372.1877
				text = "that"
			intervals [214]:
				xmin = 372.1877
				xmax = 372.2377
				text = "s"
			intervals [215]:
				xmin = 372.2377
				xmax = 372.3777
				text = "what"
			intervals [216]:
				xmin = 372.3777
				xmax = 372.5677
				text = "give"
			intervals [217]:
				xmin = 372.5677
				xmax = 372.6477
				text = "it"
			intervals [218]:
				xmin = 372.6477
				xmax = 372.8477
				text = "that"
			intervals [219]:
				xmin = 372.8477
				xmax = 373.1777
				text = "yeah"
			intervals [220]:
				xmin = 373.1777
				xmax = 373.5077
				text = "okay"
			intervals [221]:
				xmin = 373.5077
				xmax = 392.2318
				text = ""
			intervals [222]:
				xmin = 392.2318
				xmax = 392.6118
				text = "mm"
			intervals [223]:
				xmin = 392.6118
				xmax = 392.6618
				text = ""
			intervals [224]:
				xmin = 392.6618
				xmax = 392.9818
				text = "mkay"
			intervals [225]:
				xmin = 392.9818
				xmax = 393.50002267573694
				text = ""
	item [2]:
		class = "IntervalTier"
		name = "DCB_se1_ag3_m_01 - phones"
		xmin = 0.0
		xmax = 393.50002267573694
		intervals: size = 605
			intervals [1]:
				xmin = 0.0
				xmax = 0.3698
				text = ""
			intervals [2]:
				xmin = 0.3698
				xmax = 0.4298
				text = "sil"
			intervals [3]:
				xmin = 0.4298
				xmax = 0.7798
				text = "AO2"
			intervals [4]:
				xmin = 0.7798
				xmax = 0.8298
				text = "L"
			intervals [5]:
				xmin = 0.8298
				xmax = 0.9098
				text = "R"
			intervals [6]:
				xmin = 0.9098
				xmax = 0.9998
				text = "AY1"
			intervals [7]:
				xmin = 0.9998
				xmax = 1.0298
				text = "T"
			intervals [8]:
				xmin = 1.0298
				xmax = 2.1082
				text = "sp"
			intervals [9]:
				xmin = 2.1082
				xmax = 2.1482
				text = "G"
			intervals [10]:
				xmin = 2.1482
				xmax = 2.1882
				text = "OW1"
			intervals [11]:
				xmin = 2.1882
				xmax = 4.2885
				text = "sp"
			intervals [12]:
				xmin = 4.2885
				xmax = 4.4185
				text = "OW2"
			intervals [13]:
				xmin = 4.4185
				xmax = 4.5685
				text = "K"
			intervals [14]:
				xmin = 4.5685
				xmax = 4.7285
				text = "EY1"
			intervals [15]:
				xmin = 4.7285
				xmax = 5.0138
				text = ""
			intervals [16]:
				xmin = 5.0138
				xmax = 5.0538
				text = "sil"
			intervals [17]:
				xmin = 5.0538
				xmax = 5.1038
				text = "N"
			intervals [18]:
				xmin = 5.1038
				xmax = 5.1338
				text = "AW1"
			intervals [19]:
				xmin = 5.1338
				xmax = 5.1638
				text = "AY1"
			intervals [20]:
				xmin = 5.1638
				xmax = 5.1938
				text = "HH"
			intervals [21]:
				xmin = 5.1938
				xmax = 5.2538
				text = "AE1"
			intervals [22]:
				xmin = 5.2538
				xmax = 5.2938
				text = "V"
			intervals [23]:
				xmin = 5.2938
				xmax = 5.3338
				text = "AH0"
			intervals [24]:
				xmin = 5.3338
				xmax = 5.4038
				text = "K"
			intervals [25]:
				xmin = 5.4038
				xmax = 5.4538
				text = "AH1"
			intervals [26]:
				xmin = 5.4538
				xmax = 5.4838
				text = "P"
			intervals [27]:
				xmin = 5.4838
				xmax = 5.5238
				text = "AH0"
			intervals [28]:
				xmin = 5.5238
				xmax = 5.5738
				text = "L"
			intervals [29]:
				xmin = 5.5738
				xmax = 5.6238
				text = "K"
			intervals [30]:
				xmin = 5.6238
				xmax = 5.6538
				text = "W"
			intervals [31]:
				xmin = 5.6538
				xmax = 5.7138
				text = "EH1"
			intervals [32]:
				xmin = 5.7138
				xmax = 5.7738
				text = "S"
			intervals [33]:
				xmin = 5.7738
				xmax = 5.8038
				text = "CH"
			intervals [34]:
				xmin = 5.8038
				xmax = 5.8338
				text = "AH0"
			intervals [35]:
				xmin = 5.8338
				xmax = 5.8638
				text = "N"
			intervals [36]:
				xmin = 5.8638
				xmax = 5.9138
				text = "Z"
			intervals [37]:
				xmin = 5.9138
				xmax = 5.9738
				text = "F"
			intervals [38]:
				xmin = 5.9738
				xmax = 6.0238
				text = "ER0"
			intervals [39]:
				xmin = 6.0238
				xmax = 6.0538
				text = "sp"
			intervals [40]:
				xmin = 6.0538
				xmax = 6.0838
				text = "Y"
			intervals [41]:
				xmin = 6.0838
				xmax = 6.1138
				text = "UW1"
			intervals [42]:
				xmin = 6.1138
				xmax = 6.2238
				text = "sp"
			intervals [43]:
				xmin = 6.2238
				xmax = 6.7057
				text = ""
			intervals [44]:
				xmin = 6.7057
				xmax = 6.7457
				text = "AH0"
			intervals [45]:
				xmin = 6.7457
				xmax = 6.8157
				text = "K"
			intervals [46]:
				xmin = 6.8157
				xmax = 6.8557
				text = "AH1"
			intervals [47]:
				xmin = 6.8557
				xmax = 6.8957
				text = "P"
			intervals [48]:
				xmin = 6.8957
				xmax = 6.9257
				text = "AH0"
			intervals [49]:
				xmin = 6.9257
				xmax = 6.9557
				text = "L"
			intervals [50]:
				xmin = 6.9557
				xmax = 6.9857
				text = "M"
			intervals [51]:
				xmin = 6.9857
				xmax = 7.0157
				text = "AO1"
			intervals [52]:
				xmin = 7.0157
				xmax = 7.0557
				text = "R"
			intervals [53]:
				xmin = 7.0557
				xmax = 7.1257
				text = "K"
			intervals [54]:
				xmin = 7.1257
				xmax = 7.1657
				text = "W"
			intervals [55]:
				xmin = 7.1657
				xmax = 7.2357
				text = "EH1"
			intervals [56]:
				xmin = 7.2357
				xmax = 7.3057
				text = "S"
			intervals [57]:
				xmin = 7.3057
				xmax = 7.3457
				text = "CH"
			intervals [58]:
				xmin = 7.3457
				xmax = 7.4157
				text = "AH0"
			intervals [59]:
				xmin = 7.4157
				xmax = 7.4457
				text = "N"
			intervals [60]:
				xmin = 7.4457
				xmax = 7.5457
				text = "Z"
			intervals [61]:
				xmin = 7.5457
				xmax = 7.6257
				text = "sp"
			intervals [62]:
				xmin = 7.6257
				xmax = 7.6857
				text = "W"
			intervals [63]:
				xmin = 7.6857
				xmax = 7.7257
				text = "AH1"
			intervals [64]:
				xmin = 7.7257
				xmax = 7.7557
				text = "T"
			intervals [65]:
				xmin = 7.7557
				xmax = 7.8457
				text = "AH0"
			intervals [66]:
				xmin = 7.8457
				xmax = 7.8957
				text = "B"
			intervals [67]:
				xmin = 7.8957
				xmax = 8.0757
				text = "AW1"
			intervals [68]:
				xmin = 8.0757
				xmax = 8.1757
				text = "T"
			intervals [69]:
				xmin = 8.1757
				xmax = 8.6769
				text = "sp"
			intervals [70]:
				xmin = 8.6769
				xmax = 8.8769
				text = "G"
			intervals [71]:
				xmin = 8.8769
				xmax = 9.0269
				text = "OW1"
			intervals [72]:
				xmin = 9.0269
				xmax = 9.0969
				text = "G"
			intervals [73]:
				xmin = 9.0969
				xmax = 9.2369
				text = "OW1"
			intervals [74]:
				xmin = 9.2369
				xmax = 9.3069
				text = "M"
			intervals [75]:
				xmin = 9.3069
				xmax = 9.3369
				text = "Y"
			intervals [76]:
				xmin = 9.3369
				xmax = 9.4869
				text = "UW1"
			intervals [77]:
				xmin = 9.4869
				xmax = 9.5369
				text = "Z"
			intervals [78]:
				xmin = 9.5369
				xmax = 9.6069
				text = "IH0"
			intervals [79]:
				xmin = 9.6069
				xmax = 9.6469
				text = "K"
			intervals [80]:
				xmin = 9.6469
				xmax = 9.6769
				text = "HH"
			intervals [81]:
				xmin = 9.6769
				xmax = 9.7069
				text = "W"
			intervals [82]:
				xmin = 9.7069
				xmax = 9.7469
				text = "AH1"
			intervals [83]:
				xmin = 9.7469
				xmax = 9.7769
				text = "T"
			intervals [84]:
				xmin = 9.7769
				xmax = 9.8069
				text = "S"
			intervals [85]:
				xmin = 9.8069
				xmax = 9.8669
				text = "S"
			intervals [86]:
				xmin = 9.8669
				xmax = 9.9069
				text = "OW1"
			intervals [87]:
				xmin = 9.9069
				xmax = 9.9869
				text = "S"
			intervals [88]:
				xmin = 9.9869
				xmax = 10.0569
				text = "P"
			intervals [89]:
				xmin = 10.0569
				xmax = 10.0969
				text = "EH1"
			intervals [90]:
				xmin = 10.0969
				xmax = 10.2069
				text = "SH"
			intervals [91]:
				xmin = 10.2069
				xmax = 10.2469
				text = "AH0"
			intervals [92]:
				xmin = 10.2469
				xmax = 10.2769
				text = "L"
			intervals [93]:
				xmin = 10.2769
				xmax = 10.3269
				text = "AH0"
			intervals [94]:
				xmin = 10.3269
				xmax = 10.3769
				text = "B"
			intervals [95]:
				xmin = 10.3769
				xmax = 10.4469
				text = "AW1"
			intervals [96]:
				xmin = 10.4469
				xmax = 10.5069
				text = "T"
			intervals [97]:
				xmin = 10.5069
				xmax = 10.5569
				text = "DH"
			intervals [98]:
				xmin = 10.5569
				xmax = 10.6269
				text = "AH0"
			intervals [99]:
				xmin = 10.6269
				xmax = 10.6869
				text = "T"
			intervals [100]:
				xmin = 10.6869
				xmax = 13.8991
				text = ""
			intervals [101]:
				xmin = 13.8991
				xmax = 13.9791
				text = "sil"
			intervals [102]:
				xmin = 13.9791
				xmax = 14.0291
				text = "AH0"
			intervals [103]:
				xmin = 14.0291
				xmax = 14.0691
				text = "N"
			intervals [104]:
				xmin = 14.0691
				xmax = 14.1291
				text = "W"
			intervals [105]:
				xmin = 14.1291
				xmax = 14.1791
				text = "AH1"
			intervals [106]:
				xmin = 14.1791
				xmax = 14.2391
				text = "T"
			intervals [107]:
				xmin = 14.2391
				xmax = 14.3091
				text = "IH1"
			intervals [108]:
				xmin = 14.3091
				xmax = 14.4491
				text = "Z"
			intervals [109]:
				xmin = 14.4491
				xmax = 14.4791
				text = "IH1"
			intervals [110]:
				xmin = 14.4791
				xmax = 14.5091
				text = "T"
			intervals [111]:
				xmin = 14.5091
				xmax = 14.5691
				text = "sp"
			intervals [112]:
				xmin = 14.5691
				xmax = 14.6391
				text = "JH"
			intervals [113]:
				xmin = 14.6391
				xmax = 14.6891
				text = "IH0"
			intervals [114]:
				xmin = 14.6891
				xmax = 14.7291
				text = "S"
			intervals [115]:
				xmin = 14.7291
				xmax = 14.7891
				text = "T"
			intervals [116]:
				xmin = 14.7891
				xmax = 14.8391
				text = "EH1"
			intervals [117]:
				xmin = 14.8391
				xmax = 14.8691
				text = "L"
			intervals [118]:
				xmin = 14.8691
				xmax = 14.9391
				text = "M"
			intervals [119]:
				xmin = 14.9391
				xmax = 14.9691
				text = "IY1"
			intervals [120]:
				xmin = 14.9691
				xmax = 15.0091
				text = "W"
			intervals [121]:
				xmin = 15.0091
				xmax = 15.0591
				text = "AH1"
			intervals [122]:
				xmin = 15.0591
				xmax = 15.0891
				text = "T"
			intervals [123]:
				xmin = 15.0891
				xmax = 15.1391
				text = "IH1"
			intervals [124]:
				xmin = 15.1391
				xmax = 15.1691
				text = "Z"
			intervals [125]:
				xmin = 15.1691
				xmax = 15.2091
				text = "W"
			intervals [126]:
				xmin = 15.2091
				xmax = 15.2591
				text = "AH1"
			intervals [127]:
				xmin = 15.2591
				xmax = 15.2891
				text = "T"
			intervals [128]:
				xmin = 15.2891
				xmax = 15.3491
				text = "IH1"
			intervals [129]:
				xmin = 15.3491
				xmax = 15.4391
				text = "Z"
			intervals [130]:
				xmin = 15.4391
				xmax = 15.4791
				text = "IH0"
			intervals [131]:
				xmin = 15.4791
				xmax = 15.5091
				text = "T"
			intervals [132]:
				xmin = 15.5091
				xmax = 15.5691
				text = "L"
			intervals [133]:
				xmin = 15.5691
				xmax = 15.6391
				text = "AY1"
			intervals [134]:
				xmin = 15.6391
				xmax = 15.6691
				text = "K"
			intervals [135]:
				xmin = 15.6691
				xmax = 15.6991
				text = "IH0"
			intervals [136]:
				xmin = 15.6991
				xmax = 15.7391
				text = "F"
			intervals [137]:
				xmin = 15.7391
				xmax = 15.8091
				text = "AY1"
			intervals [138]:
				xmin = 15.8091
				xmax = 15.9091
				text = "M"
			intervals [139]:
				xmin = 15.9091
				xmax = 15.9591
				text = "JH"
			intervals [140]:
				xmin = 15.9591
				xmax = 16.0591
				text = "IH0"
			intervals [141]:
				xmin = 16.0591
				xmax = 16.0891
				text = "S"
			intervals [142]:
				xmin = 16.0891
				xmax = 16.1691
				text = "F"
			intervals [143]:
				xmin = 16.1691
				xmax = 16.1991
				text = "R"
			intervals [144]:
				xmin = 16.1991
				xmax = 16.2291
				text = "AH1"
			intervals [145]:
				xmin = 16.2291
				xmax = 16.3591
				text = "M"
			intervals [146]:
				xmin = 16.3591
				xmax = 16.3891
				text = "sp"
			intervals [147]:
				xmin = 16.3891
				xmax = 16.4491
				text = "JH"
			intervals [148]:
				xmin = 16.4491
				xmax = 16.5091
				text = "IH0"
			intervals [149]:
				xmin = 16.5091
				xmax = 16.5591
				text = "S"
			intervals [150]:
				xmin = 16.5591
				xmax = 16.5891
				text = "T"
			intervals [151]:
				xmin = 16.5891
				xmax = 16.6291
				text = "S"
			intervals [152]:
				xmin = 16.6291
				xmax = 16.6891
				text = "AH1"
			intervals [153]:
				xmin = 16.6891
				xmax = 16.7191
				text = "M"
			intervals [154]:
				xmin = 16.7191
				xmax = 16.7991
				text = "W"
			intervals [155]:
				xmin = 16.7991
				xmax = 16.8891
				text = "EH2"
			intervals [156]:
				xmin = 16.8891
				xmax = 16.9191
				text = "R"
			intervals [157]:
				xmin = 16.9191
				xmax = 33.6114
				text = "sp"
			intervals [158]:
				xmin = 33.6114
				xmax = 33.7914
				text = "OW2"
			intervals [159]:
				xmin = 33.7914
				xmax = 33.8914
				text = "K"
			intervals [160]:
				xmin = 33.8914
				xmax = 34.0414
				text = "EY1"
			intervals [161]:
				xmin = 34.0414
				xmax = 34.0914
				text = "sp"
			intervals [162]:
				xmin = 34.0914
				xmax = 36.5499
				text = ""
			intervals [163]:
				xmin = 36.5499
				xmax = 36.6999
				text = "OW2"
			intervals [164]:
				xmin = 36.6999
				xmax = 36.7999
				text = "K"
			intervals [165]:
				xmin = 36.7999
				xmax = 36.8999
				text = "EY1"
			intervals [166]:
				xmin = 36.8999
				xmax = 36.9599
				text = "G"
			intervals [167]:
				xmin = 36.9599
				xmax = 36.9999
				text = "OW1"
			intervals [168]:
				xmin = 36.9999
				xmax = 37.0399
				text = "AH0"
			intervals [169]:
				xmin = 37.0399
				xmax = 37.0699
				text = "HH"
			intervals [170]:
				xmin = 37.0699
				xmax = 37.1999
				text = "EH1"
			intervals [171]:
				xmin = 37.1999
				xmax = 37.2599
				text = "D"
			intervals [172]:
				xmin = 37.2599
				xmax = 37.4456
				text = "sp"
			intervals [173]:
				xmin = 37.4456
				xmax = 37.4756
				text = "AH0"
			intervals [174]:
				xmin = 37.4756
				xmax = 37.5156
				text = "M"
			intervals [175]:
				xmin = 37.5156
				xmax = 37.5956
				text = "S"
			intervals [176]:
				xmin = 37.5956
				xmax = 37.6856
				text = "AA1"
			intervals [177]:
				xmin = 37.6856
				xmax = 37.7156
				text = "R"
			intervals [178]:
				xmin = 37.7156
				xmax = 37.7456
				text = "IY0"
			intervals [179]:
				xmin = 37.7456
				xmax = 40.9801
				text = "sp"
			intervals [180]:
				xmin = 40.9801
				xmax = 41.0901
				text = "G"
			intervals [181]:
				xmin = 41.0901
				xmax = 41.2601
				text = "AH1"
			intervals [182]:
				xmin = 41.2601
				xmax = 41.3201
				text = "M"
			intervals [183]:
				xmin = 41.3201
				xmax = 41.3701
				text = "G"
			intervals [184]:
				xmin = 41.3701
				xmax = 41.4801
				text = "OW1"
			intervals [185]:
				xmin = 41.4801
				xmax = 41.5301
				text = "G"
			intervals [186]:
				xmin = 41.5301
				xmax = 41.6201
				text = "OW1"
			intervals [187]:
				xmin = 41.6201
				xmax = 41.6801
				text = "M"
			intervals [188]:
				xmin = 41.6801
				xmax = 41.7401
				text = "Y"
			intervals [189]:
				xmin = 41.7401
				xmax = 41.8201
				text = "UW1"
			intervals [190]:
				xmin = 41.8201
				xmax = 41.8601
				text = "Z"
			intervals [191]:
				xmin = 41.8601
				xmax = 41.9101
				text = "IH0"
			intervals [192]:
				xmin = 41.9101
				xmax = 41.9401
				text = "K"
			intervals [193]:
				xmin = 41.9401
				xmax = 41.9701
				text = "sp"
			intervals [194]:
				xmin = 41.9701
				xmax = 153.2157
				text = ""
			intervals [195]:
				xmin = 153.2157
				xmax = 153.2857
				text = "HH"
			intervals [196]:
				xmin = 153.2857
				xmax = 153.3557
				text = "W"
			intervals [197]:
				xmin = 153.3557
				xmax = 153.4057
				text = "AH1"
			intervals [198]:
				xmin = 153.4057
				xmax = 153.4657
				text = "T"
			intervals [199]:
				xmin = 153.4657
				xmax = 153.5257
				text = "S"
			intervals [200]:
				xmin = 153.5257
				xmax = 153.5657
				text = "DH"
			intervals [201]:
				xmin = 153.5657
				xmax = 153.5957
				text = "AH0"
			intervals [202]:
				xmin = 153.5957
				xmax = 153.6257
				text = "HH"
			intervals [203]:
				xmin = 153.6257
				xmax = 153.6557
				text = "W"
			intervals [204]:
				xmin = 153.6557
				xmax = 153.6957
				text = "AH1"
			intervals [205]:
				xmin = 153.6957
				xmax = 153.7457
				text = "T"
			intervals [206]:
				xmin = 153.7457
				xmax = 153.8057
				text = "S"
			intervals [207]:
				xmin = 153.8057
				xmax = 153.8557
				text = "DH"
			intervals [208]:
				xmin = 153.8557
				xmax = 153.8857
				text = "AH0"
			intervals [209]:
				xmin = 153.8857
				xmax = 153.9257
				text = "M"
			intervals [210]:
				xmin = 153.9257
				xmax = 154.0357
				text = "OW1"
			intervals [211]:
				xmin = 154.0357
				xmax = 154.0957
				text = "S"
			intervals [212]:
				xmin = 154.0957
				xmax = 154.1857
				text = "P"
			intervals [213]:
				xmin = 154.1857
				xmax = 154.3057
				text = "AA1"
			intervals [214]:
				xmin = 154.3057
				xmax = 154.3657
				text = "P"
			intervals [215]:
				xmin = 154.3657
				xmax = 154.3957
				text = "Y"
			intervals [216]:
				xmin = 154.3957
				xmax = 154.4457
				text = "AH0"
			intervals [217]:
				xmin = 154.4457
				xmax = 154.4757
				text = "L"
			intervals [218]:
				xmin = 154.4757
				xmax = 154.5457
				text = "ER0"
			intervals [219]:
				xmin = 154.5457
				xmax = 154.6957
				text = "IH1"
			intervals [220]:
				xmin = 154.6957
				xmax = 154.7457
				text = "N"
			intervals [221]:
				xmin = 154.7457
				xmax = 154.8157
				text = "S"
			intervals [222]:
				xmin = 154.8157
				xmax = 154.8457
				text = "T"
			intervals [223]:
				xmin = 154.8457
				xmax = 154.8757
				text = "R"
			intervals [224]:
				xmin = 154.8757
				xmax = 154.9057
				text = "AH0"
			intervals [225]:
				xmin = 154.9057
				xmax = 154.9557
				text = "M"
			intervals [226]:
				xmin = 154.9557
				xmax = 155.0157
				text = "AH0"
			intervals [227]:
				xmin = 155.0157
				xmax = 155.0557
				text = "N"
			intervals [228]:
				xmin = 155.0557
				xmax = 155.1057
				text = "T"
			intervals [229]:
				xmin = 155.1057
				xmax = 155.2257
				text = "sp"
			intervals [230]:
				xmin = 155.2257
				xmax = 155.4857
				text = "AH1"
			intervals [231]:
				xmin = 155.4857
				xmax = 155.5857
				text = "V"
			intervals [232]:
				xmin = 155.5857
				xmax = 155.6457
				text = "sp"
			intervals [233]:
				xmin = 155.6457
				xmax = 157.0596
				text = ""
			intervals [234]:
				xmin = 157.0596
				xmax = 157.1396
				text = "AH1"
			intervals [235]:
				xmin = 157.1396
				xmax = 157.2096
				text = "V"
			intervals [236]:
				xmin = 157.2096
				xmax = 157.2796
				text = "G"
			intervals [237]:
				xmin = 157.2796
				xmax = 157.3696
				text = "OW1"
			intervals [238]:
				xmin = 157.3696
				xmax = 157.4296
				text = "G"
			intervals [239]:
				xmin = 157.4296
				xmax = 157.4996
				text = "OW1"
			intervals [240]:
				xmin = 157.4996
				xmax = 157.5696
				text = "M"
			intervals [241]:
				xmin = 157.5696
				xmax = 157.6396
				text = "Y"
			intervals [242]:
				xmin = 157.6396
				xmax = 157.6696
				text = "UW1"
			intervals [243]:
				xmin = 157.6696
				xmax = 157.6996
				text = "Z"
			intervals [244]:
				xmin = 157.6996
				xmax = 157.7296
				text = "IH0"
			intervals [245]:
				xmin = 157.7296
				xmax = 157.7596
				text = "K"
			intervals [246]:
				xmin = 157.7596
				xmax = 157.7996
				text = "L"
			intervals [247]:
				xmin = 157.7996
				xmax = 157.8396
				text = "AY1"
			intervals [248]:
				xmin = 157.8396
				xmax = 157.8796
				text = "K"
			intervals [249]:
				xmin = 157.8796
				xmax = 157.9596
				text = "W"
			intervals [250]:
				xmin = 157.9596
				xmax = 157.9896
				text = "AH1"
			intervals [251]:
				xmin = 157.9896
				xmax = 158.0296
				text = "T"
			intervals [252]:
				xmin = 158.0296
				xmax = 158.0896
				text = "S"
			intervals [253]:
				xmin = 158.0896
				xmax = 158.1696
				text = "DH"
			intervals [254]:
				xmin = 158.1696
				xmax = 158.2396
				text = "AH1"
			intervals [255]:
				xmin = 158.2396
				xmax = 158.3996
				text = "M"
			intervals [256]:
				xmin = 158.3996
				xmax = 158.6296
				text = "EY1"
			intervals [257]:
				xmin = 158.6296
				xmax = 158.6596
				text = "N"
			intervals [258]:
				xmin = 158.6596
				xmax = 158.7496
				text = "IH1"
			intervals [259]:
				xmin = 158.7496
				xmax = 158.7896
				text = "N"
			intervals [260]:
				xmin = 158.7896
				xmax = 158.8396
				text = "S"
			intervals [261]:
				xmin = 158.8396
				xmax = 158.9096
				text = "T"
			intervals [262]:
				xmin = 158.9096
				xmax = 158.9396
				text = "R"
			intervals [263]:
				xmin = 158.9396
				xmax = 158.9696
				text = "AH0"
			intervals [264]:
				xmin = 158.9696
				xmax = 158.9996
				text = "M"
			intervals [265]:
				xmin = 158.9996
				xmax = 159.0696
				text = "AH0"
			intervals [266]:
				xmin = 159.0696
				xmax = 159.1396
				text = "N"
			intervals [267]:
				xmin = 159.1396
				xmax = 159.1696
				text = "T"
			intervals [268]:
				xmin = 159.1696
				xmax = 159.1996
				text = "sp"
			intervals [269]:
				xmin = 159.1996
				xmax = 159.2796
				text = "L"
			intervals [270]:
				xmin = 159.2796
				xmax = 159.3396
				text = "AY1"
			intervals [271]:
				xmin = 159.3396
				xmax = 159.3696
				text = "K"
			intervals [272]:
				xmin = 159.3696
				xmax = 190.9256
				text = "sp"
			intervals [273]:
				xmin = 190.9256
				xmax = 191.3456
				text = "OW1"
			intervals [274]:
				xmin = 191.3456
				xmax = 191.4056
				text = "sp"
			intervals [275]:
				xmin = 191.4056
				xmax = 191.4456
				text = "OW2"
			intervals [276]:
				xmin = 191.4456
				xmax = 191.4856
				text = "K"
			intervals [277]:
				xmin = 191.4856
				xmax = 191.5856
				text = "EY1"
			intervals [278]:
				xmin = 191.5856
				xmax = 191.6156
				text = "sp"
			intervals [279]:
				xmin = 191.6156
				xmax = 191.6456
				text = "DH"
			intervals [280]:
				xmin = 191.6456
				xmax = 191.6856
				text = "AH0"
			intervals [281]:
				xmin = 191.6856
				xmax = 191.7356
				text = "sp"
			intervals [282]:
				xmin = 191.7356
				xmax = 191.7956
				text = "D"
			intervals [283]:
				xmin = 191.7956
				xmax = 191.8356
				text = "R"
			intervals [284]:
				xmin = 191.8356
				xmax = 192.0456
				text = "AH1"
			intervals [285]:
				xmin = 192.0456
				xmax = 192.1256
				text = "M"
			intervals [286]:
				xmin = 192.1256
				xmax = 192.2756
				text = "Z"
			intervals [287]:
				xmin = 192.2756
				xmax = 192.3056
				text = "sp"
			intervals [288]:
				xmin = 192.3056
				xmax = 193.7787
				text = ""
			intervals [289]:
				xmin = 193.7787
				xmax = 193.8687
				text = "DH"
			intervals [290]:
				xmin = 193.8687
				xmax = 193.9187
				text = "AH0"
			intervals [291]:
				xmin = 193.9187
				xmax = 193.9887
				text = "B"
			intervals [292]:
				xmin = 193.9887
				xmax = 194.1587
				text = "IY1"
			intervals [293]:
				xmin = 194.1587
				xmax = 194.2087
				text = "T"
			intervals [294]:
				xmin = 194.2087
				xmax = 194.2587
				text = "S"
			intervals [295]:
				xmin = 194.2587
				xmax = 194.3187
				text = "Y"
			intervals [296]:
				xmin = 194.3187
				xmax = 194.3487
				text = "UW1"
			intervals [297]:
				xmin = 194.3487
				xmax = 194.3887
				text = "EH1"
			intervals [298]:
				xmin = 194.3887
				xmax = 194.4287
				text = "V"
			intervals [299]:
				xmin = 194.4287
				xmax = 194.4787
				text = "ER0"
			intervals [300]:
				xmin = 194.4787
				xmax = 194.5387
				text = "T"
			intervals [301]:
				xmin = 194.5387
				xmax = 194.5787
				text = "R"
			intervals [302]:
				xmin = 194.5787
				xmax = 194.6487
				text = "AY1"
			intervals [303]:
				xmin = 194.6487
				xmax = 194.6787
				text = "T"
			intervals [304]:
				xmin = 194.6787
				xmax = 194.7187
				text = "AH0"
			intervals [305]:
				xmin = 194.7187
				xmax = 194.7687
				text = "P"
			intervals [306]:
				xmin = 194.7687
				xmax = 194.8387
				text = "L"
			intervals [307]:
				xmin = 194.8387
				xmax = 194.9087
				text = "EY1"
			intervals [308]:
				xmin = 194.9087
				xmax = 194.9387
				text = "DH"
			intervals [309]:
				xmin = 194.9387
				xmax = 194.9687
				text = "IY0"
			intervals [310]:
				xmin = 194.9687
				xmax = 195.0087
				text = "D"
			intervals [311]:
				xmin = 195.0087
				xmax = 195.0487
				text = "R"
			intervals [312]:
				xmin = 195.0487
				xmax = 195.2187
				text = "AH1"
			intervals [313]:
				xmin = 195.2187
				xmax = 195.2687
				text = "M"
			intervals [314]:
				xmin = 195.2687
				xmax = 195.4087
				text = "Z"
			intervals [315]:
				xmin = 195.4087
				xmax = 195.8287
				text = "spn"
			intervals [316]:
				xmin = 195.8287
				xmax = 209.1271
				text = ""
			intervals [317]:
				xmin = 209.1271
				xmax = 209.3071
				text = "spn"
			intervals [318]:
				xmin = 209.3071
				xmax = 216.0824
				text = "sp"
			intervals [319]:
				xmin = 216.0824
				xmax = 216.5124
				text = "OW1"
			intervals [320]:
				xmin = 216.5124
				xmax = 216.7024
				text = "sp"
			intervals [321]:
				xmin = 216.7024
				xmax = 216.7324
				text = "OW2"
			intervals [322]:
				xmin = 216.7324
				xmax = 216.7724
				text = "K"
			intervals [323]:
				xmin = 216.7724
				xmax = 216.8624
				text = "EY1"
			intervals [324]:
				xmin = 216.8624
				xmax = 216.9324
				text = "sp"
			intervals [325]:
				xmin = 216.9324
				xmax = 224.4725
				text = ""
			intervals [326]:
				xmin = 224.4725
				xmax = 224.5925
				text = "Y"
			intervals [327]:
				xmin = 224.5925
				xmax = 224.6425
				text = "UW1"
			intervals [328]:
				xmin = 224.6425
				xmax = 224.6925
				text = "P"
			intervals [329]:
				xmin = 224.6925
				xmax = 224.7525
				text = "L"
			intervals [330]:
				xmin = 224.7525
				xmax = 224.8325
				text = "EY1"
			intervals [331]:
				xmin = 224.8325
				xmax = 224.8625
				text = "D"
			intervals [332]:
				xmin = 224.8625
				xmax = 224.8925
				text = "DH"
			intervals [333]:
				xmin = 224.8925
				xmax = 224.9225
				text = "AH0"
			intervals [334]:
				xmin = 224.9225
				xmax = 225.0025
				text = "T"
			intervals [335]:
				xmin = 225.0025
				xmax = 225.0525
				text = "R"
			intervals [336]:
				xmin = 225.0525
				xmax = 225.0925
				text = "AH1"
			intervals [337]:
				xmin = 225.0925
				xmax = 225.1225
				text = "M"
			intervals [338]:
				xmin = 225.1225
				xmax = 225.1725
				text = "P"
			intervals [339]:
				xmin = 225.1725
				xmax = 225.2025
				text = "AH0"
			intervals [340]:
				xmin = 225.2025
				xmax = 225.2325
				text = "T"
			intervals [341]:
				xmin = 225.2325
				xmax = 225.3125
				text = "W"
			intervals [342]:
				xmin = 225.3125
				xmax = 225.3825
				text = "EH1"
			intervals [343]:
				xmin = 225.3825
				xmax = 225.5725
				text = "R"
			intervals [344]:
				xmin = 225.5725
				xmax = 226.405
				text = ""
			intervals [345]:
				xmin = 226.405
				xmax = 226.445
				text = "HH"
			intervals [346]:
				xmin = 226.445
				xmax = 226.475
				text = "W"
			intervals [347]:
				xmin = 226.475
				xmax = 226.505
				text = "AH1"
			intervals [348]:
				xmin = 226.505
				xmax = 226.555
				text = "T"
			intervals [349]:
				xmin = 226.555
				xmax = 226.635
				text = "S"
			intervals [350]:
				xmin = 226.635
				xmax = 226.695
				text = "K"
			intervals [351]:
				xmin = 226.695
				xmax = 226.805
				text = "UW1"
			intervals [352]:
				xmin = 226.805
				xmax = 226.875
				text = "L"
			intervals [353]:
				xmin = 226.875
				xmax = 226.905
				text = "Z"
			intervals [354]:
				xmin = 226.905
				xmax = 226.945
				text = "D"
			intervals [355]:
				xmin = 226.945
				xmax = 226.995
				text = "IH1"
			intervals [356]:
				xmin = 226.995
				xmax = 227.035
				text = "D"
			intervals [357]:
				xmin = 227.035
				xmax = 227.105
				text = "Y"
			intervals [358]:
				xmin = 227.105
				xmax = 227.145
				text = "UW1"
			intervals [359]:
				xmin = 227.145
				xmax = 227.185
				text = "G"
			intervals [360]:
				xmin = 227.185
				xmax = 227.295
				text = "OW1"
			intervals [361]:
				xmin = 227.295
				xmax = 227.405
				text = "T"
			intervals [362]:
				xmin = 227.405
				xmax = 227.555
				text = "UW1"
			intervals [363]:
				xmin = 227.555
				xmax = 227.755
				text = "sp"
			intervals [364]:
				xmin = 227.755
				xmax = 227.835
				text = "G"
			intervals [365]:
				xmin = 227.835
				xmax = 227.885
				text = "R"
			intervals [366]:
				xmin = 227.885
				xmax = 227.965
				text = "OW1"
			intervals [367]:
				xmin = 227.965
				xmax = 228.035
				text = "IH0"
			intervals [368]:
				xmin = 228.035
				xmax = 228.065
				text = "N"
			intervals [369]:
				xmin = 228.065
				xmax = 228.205
				text = "AH1"
			intervals [370]:
				xmin = 228.205
				xmax = 228.235
				text = "P"
			intervals [371]:
				xmin = 228.235
				xmax = 228.345
				text = "sp"
			intervals [372]:
				xmin = 228.345
				xmax = 228.385
				text = "HH"
			intervals [373]:
				xmin = 228.385
				xmax = 228.425
				text = "W"
			intervals [374]:
				xmin = 228.425
				xmax = 228.475
				text = "AH1"
			intervals [375]:
				xmin = 228.475
				xmax = 228.515
				text = "T"
			intervals [376]:
				xmin = 228.515
				xmax = 228.655
				text = "M"
			intervals [377]:
				xmin = 228.655
				xmax = 228.745
				text = "IH1"
			intervals [378]:
				xmin = 228.745
				xmax = 228.775
				text = "D"
			intervals [379]:
				xmin = 228.775
				xmax = 228.815
				text = "AH0"
			intervals [380]:
				xmin = 228.815
				xmax = 228.845
				text = "L"
			intervals [381]:
				xmin = 228.845
				xmax = 228.875
				text = "S"
			intervals [382]:
				xmin = 228.875
				xmax = 228.905
				text = "K"
			intervals [383]:
				xmin = 228.905
				xmax = 228.935
				text = "UW1"
			intervals [384]:
				xmin = 228.935
				xmax = 228.965
				text = "L"
			intervals [385]:
				xmin = 228.965
				xmax = 274.8319
				text = "sp"
			intervals [386]:
				xmin = 274.8319
				xmax = 274.9519
				text = "M"
			intervals [387]:
				xmin = 274.9519
				xmax = 275.1819
				text = "OW2"
			intervals [388]:
				xmin = 275.1819
				xmax = 275.3319
				text = "K"
			intervals [389]:
				xmin = 275.3319
				xmax = 275.4819
				text = "EY1"
			intervals [390]:
				xmin = 275.4819
				xmax = 279.5731
				text = "sp"
			intervals [391]:
				xmin = 279.5731
				xmax = 279.6031
				text = "AO2"
			intervals [392]:
				xmin = 279.6031
				xmax = 279.6331
				text = "L"
			intervals [393]:
				xmin = 279.6331
				xmax = 279.7231
				text = "R"
			intervals [394]:
				xmin = 279.7231
				xmax = 279.8931
				text = "AY1"
			intervals [395]:
				xmin = 279.8931
				xmax = 279.9531
				text = "T"
			intervals [396]:
				xmin = 279.9531
				xmax = 280.0131
				text = "W"
			intervals [397]:
				xmin = 280.0131
				xmax = 280.0831
				text = "EH1"
			intervals [398]:
				xmin = 280.0831
				xmax = 280.1531
				text = "L"
			intervals [399]:
				xmin = 280.1531
				xmax = 280.2031
				text = "Y"
			intervals [400]:
				xmin = 280.2031
				xmax = 280.2331
				text = "UH1"
			intervals [401]:
				xmin = 280.2331
				xmax = 280.2631
				text = "R"
			intervals [402]:
				xmin = 280.2631
				xmax = 280.3431
				text = "AH0"
			intervals [403]:
				xmin = 280.3431
				xmax = 280.3831
				text = "B"
			intervals [404]:
				xmin = 280.3831
				xmax = 280.5231
				text = "AW1"
			intervals [405]:
				xmin = 280.5231
				xmax = 280.6131
				text = "T"
			intervals [406]:
				xmin = 280.6131
				xmax = 280.6831
				text = "AH1"
			intervals [407]:
				xmin = 280.6831
				xmax = 280.7231
				text = "P"
			intervals [408]:
				xmin = 280.7231
				xmax = 282.709
				text = "sp"
			intervals [409]:
				xmin = 282.709
				xmax = 282.739
				text = "DH"
			intervals [410]:
				xmin = 282.739
				xmax = 282.799
				text = "AH0"
			intervals [411]:
				xmin = 282.799
				xmax = 282.839
				text = "T"
			intervals [412]:
				xmin = 282.839
				xmax = 282.929
				text = "S"
			intervals [413]:
				xmin = 282.929
				xmax = 282.959
				text = "W"
			intervals [414]:
				xmin = 282.959
				xmax = 282.989
				text = "AH1"
			intervals [415]:
				xmin = 282.989
				xmax = 283.019
				text = "T"
			intervals [416]:
				xmin = 283.019
				xmax = 283.159
				text = "S"
			intervals [417]:
				xmin = 283.159
				xmax = 283.399
				text = "AH1"
			intervals [418]:
				xmin = 283.399
				xmax = 283.429
				text = "P"
			intervals [419]:
				xmin = 283.429
				xmax = 283.459
				text = "spn"
			intervals [420]:
				xmin = 283.459
				xmax = 284.219
				text = "AY1"
			intervals [421]:
				xmin = 284.219
				xmax = 284.269
				text = "sp"
			intervals [422]:
				xmin = 284.269
				xmax = 284.349
				text = "HH"
			intervals [423]:
				xmin = 284.349
				xmax = 284.429
				text = "AE1"
			intervals [424]:
				xmin = 284.429
				xmax = 284.499
				text = "V"
			intervals [425]:
				xmin = 284.499
				xmax = 284.529
				text = "AH0"
			intervals [426]:
				xmin = 284.529
				xmax = 284.559
				text = "N"
			intervals [427]:
				xmin = 284.559
				xmax = 284.639
				text = "AH1"
			intervals [428]:
				xmin = 284.639
				xmax = 284.679
				text = "DH"
			intervals [429]:
				xmin = 284.679
				xmax = 284.719
				text = "ER0"
			intervals [430]:
				xmin = 284.719
				xmax = 284.809
				text = "K"
			intervals [431]:
				xmin = 284.809
				xmax = 284.849
				text = "W"
			intervals [432]:
				xmin = 284.849
				xmax = 284.909
				text = "EH1"
			intervals [433]:
				xmin = 284.909
				xmax = 285.029
				text = "SH"
			intervals [434]:
				xmin = 285.029
				xmax = 285.079
				text = "AH0"
			intervals [435]:
				xmin = 285.079
				xmax = 285.159
				text = "N"
			intervals [436]:
				xmin = 285.159
				xmax = 285.8528
				text = ""
			intervals [437]:
				xmin = 285.8528
				xmax = 285.9228
				text = "HH"
			intervals [438]:
				xmin = 285.9228
				xmax = 285.9728
				text = "W"
			intervals [439]:
				xmin = 285.9728
				xmax = 286.0128
				text = "AH1"
			intervals [440]:
				xmin = 286.0128
				xmax = 286.0528
				text = "T"
			intervals [441]:
				xmin = 286.0528
				xmax = 286.1528
				text = "AH0"
			intervals [442]:
				xmin = 286.1528
				xmax = 286.2128
				text = "B"
			intervals [443]:
				xmin = 286.2128
				xmax = 286.3928
				text = "AW1"
			intervals [444]:
				xmin = 286.3928
				xmax = 286.4728
				text = "T"
			intervals [445]:
				xmin = 286.4728
				xmax = 286.704
				text = "sp"
			intervals [446]:
				xmin = 286.704
				xmax = 286.954
				text = "M"
			intervals [447]:
				xmin = 286.954
				xmax = 287.054
				text = "AH1"
			intervals [448]:
				xmin = 287.054
				xmax = 287.164
				text = "M"
			intervals [449]:
				xmin = 287.164
				xmax = 287.234
				text = "B"
			intervals [450]:
				xmin = 287.234
				xmax = 287.424
				text = "OW0"
			intervals [451]:
				xmin = 287.424
				xmax = 287.574
				text = "S"
			intervals [452]:
				xmin = 287.574
				xmax = 287.794
				text = "AO1"
			intervals [453]:
				xmin = 287.794
				xmax = 287.924
				text = "S"
			intervals [454]:
				xmin = 287.924
				xmax = 287.994
				text = "W"
			intervals [455]:
				xmin = 287.994
				xmax = 288.034
				text = "AH1"
			intervals [456]:
				xmin = 288.034
				xmax = 288.114
				text = "T"
			intervals [457]:
				xmin = 288.114
				xmax = 288.154
				text = "DH"
			intervals [458]:
				xmin = 288.154
				xmax = 288.244
				text = "AH0"
			intervals [459]:
				xmin = 288.244
				xmax = 288.284
				text = "HH"
			intervals [460]:
				xmin = 288.284
				xmax = 288.354
				text = "EH1"
			intervals [461]:
				xmin = 288.354
				xmax = 288.424
				text = "L"
			intervals [462]:
				xmin = 288.424
				xmax = 288.474
				text = "IH0"
			intervals [463]:
				xmin = 288.474
				xmax = 288.504
				text = "Z"
			intervals [464]:
				xmin = 288.504
				xmax = 288.564
				text = "W"
			intervals [465]:
				xmin = 288.564
				xmax = 288.594
				text = "AH1"
			intervals [466]:
				xmin = 288.594
				xmax = 288.644
				text = "T"
			intervals [467]:
				xmin = 288.644
				xmax = 288.704
				text = "S"
			intervals [468]:
				xmin = 288.704
				xmax = 288.764
				text = "M"
			intervals [469]:
				xmin = 288.764
				xmax = 288.824
				text = "AH1"
			intervals [470]:
				xmin = 288.824
				xmax = 288.884
				text = "M"
			intervals [471]:
				xmin = 288.884
				xmax = 288.934
				text = "B"
			intervals [472]:
				xmin = 288.934
				xmax = 289.024
				text = "OW0"
			intervals [473]:
				xmin = 289.024
				xmax = 289.114
				text = "S"
			intervals [474]:
				xmin = 289.114
				xmax = 289.234
				text = "AO1"
			intervals [475]:
				xmin = 289.234
				xmax = 289.434
				text = "S"
			intervals [476]:
				xmin = 289.434
				xmax = 289.464
				text = "sp"
			intervals [477]:
				xmin = 289.464
				xmax = 342.7977
				text = ""
			intervals [478]:
				xmin = 342.7977
				xmax = 342.8777
				text = "HH"
			intervals [479]:
				xmin = 342.8777
				xmax = 342.9177
				text = "W"
			intervals [480]:
				xmin = 342.9177
				xmax = 342.9477
				text = "AH1"
			intervals [481]:
				xmin = 342.9477
				xmax = 342.9777
				text = "T"
			intervals [482]:
				xmin = 342.9777
				xmax = 343.0077
				text = "D"
			intervals [483]:
				xmin = 343.0077
				xmax = 343.0377
				text = "UW1"
			intervals [484]:
				xmin = 343.0377
				xmax = 343.1077
				text = "Y"
			intervals [485]:
				xmin = 343.1077
				xmax = 343.1577
				text = "UW1"
			intervals [486]:
				xmin = 343.1577
				xmax = 343.2077
				text = "TH"
			intervals [487]:
				xmin = 343.2077
				xmax = 343.2777
				text = "IH1"
			intervals [488]:
				xmin = 343.2777
				xmax = 343.3177
				text = "NG"
			intervals [489]:
				xmin = 343.3177
				xmax = 343.3677
				text = "K"
			intervals [490]:
				xmin = 343.3677
				xmax = 343.4377
				text = "S"
			intervals [491]:
				xmin = 343.4377
				xmax = 343.4977
				text = "IH1"
			intervals [492]:
				xmin = 343.4977
				xmax = 343.5577
				text = "N"
			intervals [493]:
				xmin = 343.5577
				xmax = 343.5977
				text = "IH0"
			intervals [494]:
				xmin = 343.5977
				xmax = 343.6777
				text = "T"
			intervals [495]:
				xmin = 343.6777
				xmax = 346.3909
				text = ""
			intervals [496]:
				xmin = 346.3909
				xmax = 346.4809
				text = "HH"
			intervals [497]:
				xmin = 346.4809
				xmax = 346.5309
				text = "AE1"
			intervals [498]:
				xmin = 346.5309
				xmax = 346.5709
				text = "V"
			intervals [499]:
				xmin = 346.5709
				xmax = 346.6009
				text = "Y"
			intervals [500]:
				xmin = 346.6009
				xmax = 346.6309
				text = "UW1"
			intervals [501]:
				xmin = 346.6309
				xmax = 346.6909
				text = "EH1"
			intervals [502]:
				xmin = 346.6909
				xmax = 346.7209
				text = "V"
			intervals [503]:
				xmin = 346.7209
				xmax = 346.7809
				text = "ER0"
			intervals [504]:
				xmin = 346.7809
				xmax = 346.8309
				text = "T"
			intervals [505]:
				xmin = 346.8309
				xmax = 346.8709
				text = "R"
			intervals [506]:
				xmin = 346.8709
				xmax = 346.9509
				text = "AY1"
			intervals [507]:
				xmin = 346.9509
				xmax = 346.9809
				text = "D"
			intervals [508]:
				xmin = 346.9809
				xmax = 347.0109
				text = "T"
			intervals [509]:
				xmin = 347.0109
				xmax = 347.0409
				text = "AH0"
			intervals [510]:
				xmin = 347.0409
				xmax = 347.1109
				text = "D"
			intervals [511]:
				xmin = 347.1109
				xmax = 347.1809
				text = "UW1"
			intervals [512]:
				xmin = 347.1809
				xmax = 347.2409
				text = "P"
			intervals [513]:
				xmin = 347.2409
				xmax = 347.2809
				text = "L"
			intervals [514]:
				xmin = 347.2809
				xmax = 347.3209
				text = "AH0"
			intervals [515]:
				xmin = 347.3209
				xmax = 347.4109
				text = "K"
			intervals [516]:
				xmin = 347.4109
				xmax = 347.4909
				text = "EY2"
			intervals [517]:
				xmin = 347.4909
				xmax = 347.5809
				text = "T"
			intervals [518]:
				xmin = 347.5809
				xmax = 347.6109
				text = "sp"
			intervals [519]:
				xmin = 347.6109
				xmax = 347.6709
				text = "IH1"
			intervals [520]:
				xmin = 347.6709
				xmax = 347.7109
				text = "T"
			intervals [521]:
				xmin = 347.7109
				xmax = 347.7709
				text = "AE1"
			intervals [522]:
				xmin = 347.7709
				xmax = 347.8209
				text = "T"
			intervals [523]:
				xmin = 347.8209
				xmax = 347.9109
				text = "HH"
			intervals [524]:
				xmin = 347.9109
				xmax = 348.1409
				text = "OW1"
			intervals [525]:
				xmin = 348.1409
				xmax = 348.2809
				text = "M"
			intervals [526]:
				xmin = 348.2809
				xmax = 348.3209
				text = "ER0"
			intervals [527]:
				xmin = 348.3209
				xmax = 348.4009
				text = "S"
			intervals [528]:
				xmin = 348.4009
				xmax = 348.4409
				text = "AH1"
			intervals [529]:
				xmin = 348.4409
				xmax = 348.4709
				text = "M"
			intervals [530]:
				xmin = 348.4709
				xmax = 348.5009
				text = "TH"
			intervals [531]:
				xmin = 348.5009
				xmax = 348.5309
				text = "IH0"
			intervals [532]:
				xmin = 348.5309
				xmax = 348.5609
				text = "N"
			intervals [533]:
				xmin = 348.5609
				xmax = 348.5909
				text = "L"
			intervals [534]:
				xmin = 348.5909
				xmax = 348.6509
				text = "AY1"
			intervals [535]:
				xmin = 348.6509
				xmax = 348.7109
				text = "K"
			intervals [536]:
				xmin = 348.7109
				xmax = 348.7409
				text = "DH"
			intervals [537]:
				xmin = 348.7409
				xmax = 348.8409
				text = "AE1"
			intervals [538]:
				xmin = 348.8409
				xmax = 348.9009
				text = "T"
			intervals [539]:
				xmin = 348.9009
				xmax = 368.6777
				text = ""
			intervals [540]:
				xmin = 368.6777
				xmax = 369.3277
				text = "OW1"
			intervals [541]:
				xmin = 369.3277
				xmax = 369.4477
				text = "Y"
			intervals [542]:
				xmin = 369.4477
				xmax = 369.5177
				text = "AE1"
			intervals [543]:
				xmin = 369.5177
				xmax = 369.5577
				text = "DH"
			intervals [544]:
				xmin = 369.5577
				xmax = 369.6077
				text = "AE1"
			intervals [545]:
				xmin = 369.6077
				xmax = 369.6577
				text = "T"
			intervals [546]:
				xmin = 369.6577
				xmax = 369.7477
				text = "M"
			intervals [547]:
				xmin = 369.7477
				xmax = 369.8377
				text = "EY1"
			intervals [548]:
				xmin = 369.8377
				xmax = 369.9077
				text = "K"
			intervals [549]:
				xmin = 369.9077
				xmax = 369.9477
				text = "S"
			intervals [550]:
				xmin = 369.9477
				xmax = 370.0477
				text = "S"
			intervals [551]:
				xmin = 370.0477
				xmax = 370.1277
				text = "EH1"
			intervals [552]:
				xmin = 370.1277
				xmax = 370.3477
				text = "N"
			intervals [553]:
				xmin = 370.3477
				xmax = 370.4877
				text = "S"
			intervals [554]:
				xmin = 370.4877
				xmax = 370.6877
				text = "EH1"
			intervals [555]:
				xmin = 370.6877
				xmax = 370.7577
				text = "S"
			intervals [556]:
				xmin = 370.7577
				xmax = 370.8177
				text = "S"
			intervals [557]:
				xmin = 370.8177
				xmax = 370.8677
				text = "AH1"
			intervals [558]:
				xmin = 370.8677
				xmax = 370.9077
				text = "M"
			intervals [559]:
				xmin = 370.9077
				xmax = 370.9377
				text = "TH"
			intervals [560]:
				xmin = 370.9377
				xmax = 370.9677
				text = "IH0"
			intervals [561]:
				xmin = 370.9677
				xmax = 370.9977
				text = "N"
			intervals [562]:
				xmin = 370.9977
				xmax = 371.0677
				text = "L"
			intervals [563]:
				xmin = 371.0677
				xmax = 371.1377
				text = "AY1"
			intervals [564]:
				xmin = 371.1377
				xmax = 371.1977
				text = "K"
			intervals [565]:
				xmin = 371.1977
				xmax = 371.2477
				text = "DH"
			intervals [566]:
				xmin = 371.2477
				xmax = 371.3377
				text = "AE1"
			intervals [567]:
				xmin = 371.3377
				xmax = 371.3777
				text = "T"
			intervals [568]:
				xmin = 371.3777
				xmax = 371.4577
				text = "M"
			intervals [569]:
				xmin = 371.4577
				xmax = 371.5177
				text = "EY1"
			intervals [570]:
				xmin = 371.5177
				xmax = 371.5577
				text = "K"
			intervals [571]:
				xmin = 371.5577
				xmax = 371.6077
				text = "IH1"
			intervals [572]:
				xmin = 371.6077
				xmax = 371.6577
				text = "T"
			intervals [573]:
				xmin = 371.6577
				xmax = 371.7277
				text = "T"
			intervals [574]:
				xmin = 371.7277
				xmax = 371.7677
				text = "R"
			intervals [575]:
				xmin = 371.7677
				xmax = 371.8677
				text = "IH1"
			intervals [576]:
				xmin = 371.8677
				xmax = 371.9277
				text = "K"
			intervals [577]:
				xmin = 371.9277
				xmax = 371.9577
				text = "IY0"
			intervals [578]:
				xmin = 371.9577
				xmax = 372.0277
				text = "DH"
			intervals [579]:
				xmin = 372.0277
				xmax = 372.1077
				text = "AE1"
			intervals [580]:
				xmin = 372.1077
				xmax = 372.1877
				text = "T"
			intervals [581]:
				xmin = 372.1877
				xmax = 372.2377
				text = "S"
			intervals [582]:
				xmin = 372.2377
				xmax = 372.2677
				text = "W"
			intervals [583]:
				xmin = 372.2677
				xmax = 372.3177
				text = "AH1"
			intervals [584]:
				xmin = 372.3177
				xmax = 372.3777
				text = "T"
			intervals [585]:
				xmin = 372.3777
				xmax = 372.4277
				text = "G"
			intervals [586]:
				xmin = 372.4277
				xmax = 372.4977
				text = "IH1"
			intervals [587]:
				xmin = 372.4977
				xmax = 372.5677
				text = "V"
			intervals [588]:
				xmin = 372.5677
				xmax = 372.5977
				text = "IH1"
			intervals [589]:
				xmin = 372.5977
				xmax = 372.6477
				text = "T"
			intervals [590]:
				xmin = 372.6477
				xmax = 372.7077
				text = "DH"
			intervals [591]:
				xmin = 372.7077
				xmax = 372.7877
				text = "AE1"
			intervals [592]:
				xmin = 372.7877
				xmax = 372.8477
				text = "T"
			intervals [593]:
				xmin = 372.8477
				xmax = 372.9777
				text = "Y"
			intervals [594]:
				xmin = 372.9777
				xmax = 373.1777
				text = "AE1"
			intervals [595]:
				xmin = 373.1777
				xmax = 373.2677
				text = "OW2"
			intervals [596]:
				xmin = 373.2677
				xmax = 373.3777
				text = "K"
			intervals [597]:
				xmin = 373.3777
				xmax = 373.5077
				text = "EY1"
			intervals [598]:
				xmin = 373.5077
				xmax = 392.2318
				text = ""
			intervals [599]:
				xmin = 392.2318
				xmax = 392.6118
				text = "M"
			intervals [600]:
				xmin = 392.6118
				xmax = 392.6618
				text = "sp"
			intervals [601]:
				xmin = 392.6618
				xmax = 392.6918
				text = "M"
			intervals [602]:
				xmin = 392.6918
				xmax = 392.8018
				text = "K"
			intervals [603]:
				xmin = 392.8018
				xmax = 392.9818
				text = "EY1"
			intervals [604]:
				xmin = 392.9818
				xmax = 393.0218
				text = "sp"
			intervals [605]:
				xmin = 393.0218
				xmax = 393.50002267573694
				text = ""
	item [3]:
		class = "IntervalTier"
		name = "DCB_se1_ag2_m_02 - words"
		xmin = 0.0
		xmax = 393.50002267573694
		intervals: size = 1295
			intervals [1]:
				xmin = 0.0
				xmax = 11.5801
				text = ""
			intervals [2]:
				xmin = 11.5801
				xmax = 12.1101
				text = "uh"
			intervals [3]:
				xmin = 12.1101
				xmax = 13.9203
				text = ""
			intervals [4]:
				xmin = 13.9203
				xmax = 13.9603
				text = "i"
			intervals [5]:
				xmin = 13.9603
				xmax = 14.0903
				text = "think"
			intervals [6]:
				xmin = 14.0903
				xmax = 16.3696
				text = ""
			intervals [7]:
				xmin = 16.3696
				xmax = 16.4296
				text = "it"
			intervals [8]:
				xmin = 16.4296
				xmax = 16.5396
				text = "s"
			intervals [9]:
				xmin = 16.5396
				xmax = 16.6396
				text = "it"
			intervals [10]:
				xmin = 16.6396
				xmax = 16.9596
				text = "s"
			intervals [11]:
				xmin = 16.9596
				xmax = 17.2396
				text = "uh"
			intervals [12]:
				xmin = 17.2396
				xmax = 17.3896
				text = "it"
			intervals [13]:
				xmin = 17.3896
				xmax = 17.4696
				text = "s"
			intervals [14]:
				xmin = 17.4696
				xmax = 17.4996
				text = ""
			intervals [15]:
				xmin = 17.4996
				xmax = 17.6296
				text = "it"
			intervals [16]:
				xmin = 17.6296
				xmax = 17.6896
				text = "s"
			intervals [17]:
				xmin = 17.6896
				xmax = 17.8396
				text = "just"
			intervals [18]:
				xmin = 17.8396
				xmax = 18.0496
				text = "pretty"
			intervals [19]:
				xmin = 18.0496
				xmax = 18.3996
				text = "much"
			intervals [20]:
				xmin = 18.3996
				xmax = 18.769
				text = ""
			intervals [21]:
				xmin = 18.769
				xmax = 19.539
				text = "bands"
			intervals [22]:
				xmin = 19.539
				xmax = 19.649
				text = ""
			intervals [23]:
				xmin = 19.649
				xmax = 20.149
				text = "uh"
			intervals [24]:
				xmin = 20.149
				xmax = 20.319
				text = ""
			intervals [25]:
				xmin = 20.319
				xmax = 20.909
				text = "playing"
			intervals [26]:
				xmin = 20.909
				xmax = 21.743
				text = ""
			intervals [27]:
				xmin = 21.743
				xmax = 22.203
				text = "um"
			intervals [28]:
				xmin = 22.203
				xmax = 22.943
				text = "songs"
			intervals [29]:
				xmin = 22.943
				xmax = 23.2122
				text = ""
			intervals [30]:
				xmin = 23.2122
				xmax = 23.3922
				text = "like"
			intervals [31]:
				xmin = 23.3922
				xmax = 23.5322
				text = "hit"
			intervals [32]:
				xmin = 23.5322
				xmax = 23.5622
				text = ""
			intervals [33]:
				xmin = 23.5622
				xmax = 24.1822
				text = "songs"
			intervals [34]:
				xmin = 24.1822
				xmax = 24.2822
				text = "but"
			intervals [35]:
				xmin = 24.2822
				xmax = 24.3922
				text = "they"
			intervals [36]:
				xmin = 24.3922
				xmax = 24.6322
				text = "make"
			intervals [37]:
				xmin = 24.6322
				xmax = 24.7322
				text = "their"
			intervals [38]:
				xmin = 24.7322
				xmax = 25.0322
				text = "own"
			intervals [39]:
				xmin = 25.0322
				xmax = 25.4422
				text = "version"
			intervals [40]:
				xmin = 25.4422
				xmax = 25.6122
				text = "of"
			intervals [41]:
				xmin = 25.6122
				xmax = 25.6922
				text = "it"
			intervals [42]:
				xmin = 25.6922
				xmax = 26.2251
				text = ""
			intervals [43]:
				xmin = 26.2251
				xmax = 26.6851
				text = "or"
			intervals [44]:
				xmin = 26.6851
				xmax = 26.8806
				text = ""
			intervals [45]:
				xmin = 26.8806
				xmax = 26.9906
				text = "they"
			intervals [46]:
				xmin = 26.9906
				xmax = 27.2306
				text = "might"
			intervals [47]:
				xmin = 27.2306
				xmax = 27.6106
				text = "have"
			intervals [48]:
				xmin = 27.6106
				xmax = 27.7906
				text = ""
			intervals [49]:
				xmin = 27.7906
				xmax = 28.0606
				text = "their"
			intervals [50]:
				xmin = 28.0606
				xmax = 28.3106
				text = "own"
			intervals [51]:
				xmin = 28.3106
				xmax = 28.7706
				text = "song"
			intervals [52]:
				xmin = 28.7706
				xmax = 28.8106
				text = ""
			intervals [53]:
				xmin = 28.8106
				xmax = 29.0306
				text = "that"
			intervals [54]:
				xmin = 29.0306
				xmax = 29.0806
				text = ""
			intervals [55]:
				xmin = 29.0806
				xmax = 29.2206
				text = "they"
			intervals [56]:
				xmin = 29.2206
				xmax = 29.6306
				text = "created"
			intervals [57]:
				xmin = 29.6306
				xmax = 30.2406
				text = "theirself"
			intervals [58]:
				xmin = 30.2406
				xmax = 32.2114
				text = ""
			intervals [59]:
				xmin = 32.2114
				xmax = 32.4814
				text = "and"
			intervals [60]:
				xmin = 32.4814
				xmax = 32.9114
				text = "um"
			intervals [61]:
				xmin = 32.9114
				xmax = 38.8564
				text = ""
			intervals [62]:
				xmin = 38.8564
				xmax = 39.3164
				text = "um"
			intervals [63]:
				xmin = 39.3164
				xmax = 40.3097
				text = ""
			intervals [64]:
				xmin = 40.3097
				xmax = 40.3997
				text = "what"
			intervals [65]:
				xmin = 40.3997
				xmax = 40.5197
				text = "was"
			intervals [66]:
				xmin = 40.5197
				xmax = 40.5897
				text = "the"
			intervals [67]:
				xmin = 40.5897
				xmax = 40.6397
				text = ""
			intervals [68]:
				xmin = 40.6397
				xmax = 40.9597
				text = "question"
			intervals [69]:
				xmin = 40.9597
				xmax = 41.2197
				text = "again"
			intervals [70]:
				xmin = 41.2197
				xmax = 42.1369
				text = ""
			intervals [71]:
				xmin = 42.1369
				xmax = 42.2269
				text = "oh"
			intervals [72]:
				xmin = 42.2269
				xmax = 42.3169
				text = "yeah"
			intervals [73]:
				xmin = 42.3169
				xmax = 42.5069
				text = "yeah"
			intervals [74]:
				xmin = 42.5069
				xmax = 42.5669
				text = "yeah"
			intervals [75]:
				xmin = 42.5669
				xmax = 42.8069
				text = "go"
			intervals [76]:
				xmin = 42.8069
				xmax = 42.9969
				text = "go"
			intervals [77]:
				xmin = 42.9969
				xmax = 43.4269
				text = "music"
			intervals [78]:
				xmin = 43.4269
				xmax = 43.8769
				text = "um"
			intervals [79]:
				xmin = 43.8769
				xmax = 44.5041
				text = ""
			intervals [80]:
				xmin = 44.5041
				xmax = 44.6141
				text = "it"
			intervals [81]:
				xmin = 44.6141
				xmax = 44.6641
				text = "s"
			intervals [82]:
				xmin = 44.6641
				xmax = 44.9241
				text = "just"
			intervals [83]:
				xmin = 44.9241
				xmax = 45.0041
				text = "b"
			intervals [84]:
				xmin = 45.0041
				xmax = 45.3341
				text = ""
			intervals [85]:
				xmin = 45.3341
				xmax = 45.7241
				text = "different"
			intervals [86]:
				xmin = 45.7241
				xmax = 46.3541
				text = "bands"
			intervals [87]:
				xmin = 46.3541
				xmax = 46.4241
				text = ""
			intervals [88]:
				xmin = 46.4241
				xmax = 46.9741
				text = "um"
			intervals [89]:
				xmin = 46.9741
				xmax = 47.4314
				text = ""
			intervals [90]:
				xmin = 47.4314
				xmax = 47.7014
				text = "doing"
			intervals [91]:
				xmin = 47.7014
				xmax = 47.8914
				text = "their"
			intervals [92]:
				xmin = 47.8914
				xmax = 48.5414
				text = "variation"
			intervals [93]:
				xmin = 48.5414
				xmax = 48.7314
				text = "of"
			intervals [94]:
				xmin = 48.7314
				xmax = 48.7614
				text = ""
			intervals [95]:
				xmin = 48.7614
				xmax = 49.2714
				text = "songs"
			intervals [96]:
				xmin = 49.2714
				xmax = 49.4014
				text = "that"
			intervals [97]:
				xmin = 49.4014
				xmax = 49.4714
				text = "s"
			intervals [98]:
				xmin = 49.4714
				xmax = 49.7014
				text = "out"
			intervals [99]:
				xmin = 49.7014
				xmax = 50.0514
				text = "today"
			intervals [100]:
				xmin = 50.0514
				xmax = 50.2414
				text = "that"
			intervals [101]:
				xmin = 50.2414
				xmax = 50.3014
				text = "s"
			intervals [102]:
				xmin = 50.3014
				xmax = 50.7061
				text = ""
			intervals [103]:
				xmin = 50.7061
				xmax = 51.1661
				text = "or"
			intervals [104]:
				xmin = 51.1661
				xmax = 51.3561
				text = "out"
			intervals [105]:
				xmin = 51.3561
				xmax = 51.4561
				text = "at"
			intervals [106]:
				xmin = 51.4561
				xmax = 51.5661
				text = "the"
			intervals [107]:
				xmin = 51.5661
				xmax = 51.8661
				text = "time"
			intervals [108]:
				xmin = 51.8661
				xmax = 51.9761
				text = "that"
			intervals [109]:
				xmin = 51.9761
				xmax = 52.0861
				text = "they"
			intervals [110]:
				xmin = 52.0861
				xmax = 52.3161
				text = "made"
			intervals [111]:
				xmin = 52.3161
				xmax = 52.4261
				text = "the"
			intervals [112]:
				xmin = 52.4261
				xmax = 52.8461
				text = "song"
			intervals [113]:
				xmin = 52.8461
				xmax = 52.9361
				text = ""
			intervals [114]:
				xmin = 52.9361
				xmax = 53.0361
				text = "they"
			intervals [115]:
				xmin = 53.0361
				xmax = 53.2461
				text = "make"
			intervals [116]:
				xmin = 53.2461
				xmax = 53.4161
				text = "their"
			intervals [117]:
				xmin = 53.4161
				xmax = 53.6261
				text = "own"
			intervals [118]:
				xmin = 53.6261
				xmax = 54.0461
				text = "songs"
			intervals [119]:
				xmin = 54.0461
				xmax = 54.2561
				text = "too"
			intervals [120]:
				xmin = 54.2561
				xmax = 54.9385
				text = ""
			intervals [121]:
				xmin = 54.9385
				xmax = 55.4385
				text = "um"
			intervals [122]:
				xmin = 55.4385
				xmax = 55.9274
				text = ""
			intervals [123]:
				xmin = 55.9274
				xmax = 56.1074
				text = "but"
			intervals [124]:
				xmin = 56.1074
				xmax = 56.1974
				text = "it"
			intervals [125]:
				xmin = 56.1974
				xmax = 56.2574
				text = "s"
			intervals [126]:
				xmin = 56.2574
				xmax = 56.6174
				text = "just"
			intervals [127]:
				xmin = 56.6174
				xmax = 56.7174
				text = ""
			intervals [128]:
				xmin = 56.7174
				xmax = 56.9074
				text = "it"
			intervals [129]:
				xmin = 56.9074
				xmax = 57.0174
				text = "s"
			intervals [130]:
				xmin = 57.0174
				xmax = 57.3674
				text = "unique"
			intervals [131]:
				xmin = 57.3674
				xmax = 58.2139
				text = ""
			intervals [132]:
				xmin = 58.2139
				xmax = 58.6139
				text = "in"
			intervals [133]:
				xmin = 58.6139
				xmax = 58.6539
				text = ""
			intervals [134]:
				xmin = 58.6539
				xmax = 58.6839
				text = "th-"
			intervals [135]:
				xmin = 58.6839
				xmax = 58.8939
				text = "in"
			intervals [136]:
				xmin = 58.8939
				xmax = 58.9739
				text = "a"
			intervals [137]:
				xmin = 58.9739
				xmax = 59.3439
				text = "sense"
			intervals [138]:
				xmin = 59.3439
				xmax = 59.8039
				text = "of"
			intervals [139]:
				xmin = 59.8039
				xmax = 60.1252
				text = ""
			intervals [140]:
				xmin = 60.1252
				xmax = 60.7052
				text = "uh"
			intervals [141]:
				xmin = 60.7052
				xmax = 61.4985
				text = ""
			intervals [142]:
				xmin = 61.4985
				xmax = 61.7285
				text = "just"
			intervals [143]:
				xmin = 61.7285
				xmax = 61.9485
				text = "how"
			intervals [144]:
				xmin = 61.9485
				xmax = 62.0985
				text = "they"
			intervals [145]:
				xmin = 62.0985
				xmax = 62.3485
				text = "play"
			intervals [146]:
				xmin = 62.3485
				xmax = 62.4685
				text = "the"
			intervals [147]:
				xmin = 62.4685
				xmax = 63.1485
				text = "songs"
			intervals [148]:
				xmin = 63.1485
				xmax = 63.1785
				text = ""
			intervals [149]:
				xmin = 63.1785
				xmax = 63.3885
				text = "like"
			intervals [150]:
				xmin = 63.3885
				xmax = 63.8104
				text = ""
			intervals [151]:
				xmin = 63.8104
				xmax = 64.1504
				text = "like"
			intervals [152]:
				xmin = 64.1504
				xmax = 64.4304
				text = "and"
			intervals [153]:
				xmin = 64.4304
				xmax = 64.6104
				text = "and"
			intervals [154]:
				xmin = 64.6104
				xmax = 65.0304
				text = "how"
			intervals [155]:
				xmin = 65.0304
				xmax = 65.1304
				text = "it"
			intervals [156]:
				xmin = 65.1304
				xmax = 65.3704
				text = "ele-"
			intervals [157]:
				xmin = 65.3704
				xmax = 65.8904
				text = "uh"
			intervals [158]:
				xmin = 65.8904
				xmax = 66.6536
				text = ""
			intervals [159]:
				xmin = 66.6536
				xmax = 66.7736
				text = "like"
			intervals [160]:
				xmin = 66.7736
				xmax = 67.0136
				text = "how"
			intervals [161]:
				xmin = 67.0136
				xmax = 67.0736
				text = "it"
			intervals [162]:
				xmin = 67.0736
				xmax = 67.3036
				text = "how"
			intervals [163]:
				xmin = 67.3036
				xmax = 67.3936
				text = "it"
			intervals [164]:
				xmin = 67.3936
				xmax = 67.6036
				text = "just"
			intervals [165]:
				xmin = 67.6036
				xmax = 68.0236
				text = "change"
			intervals [166]:
				xmin = 68.0236
				xmax = 68.4136
				text = "from"
			intervals [167]:
				xmin = 68.4136
				xmax = 68.6353
				text = ""
			intervals [168]:
				xmin = 68.6353
				xmax = 68.8753
				text = "like"
			intervals [169]:
				xmin = 68.8753
				xmax = 69.0653
				text = "me"
			intervals [170]:
				xmin = 69.0653
				xmax = 69.0953
				text = ""
			intervals [171]:
				xmin = 69.0953
				xmax = 69.3953
				text = "growing"
			intervals [172]:
				xmin = 69.3953
				xmax = 69.5453
				text = "up"
			intervals [173]:
				xmin = 69.5453
				xmax = 69.6253
				text = "it"
			intervals [174]:
				xmin = 69.6253
				xmax = 69.7853
				text = "was"
			intervals [175]:
				xmin = 69.7853
				xmax = 69.9853
				text = "like"
			intervals [176]:
				xmin = 69.9853
				xmax = 70.0353
				text = "a"
			intervals [177]:
				xmin = 70.0353
				xmax = 70.4853
				text = "pocket"
			intervals [178]:
				xmin = 70.4853
				xmax = 70.6753
				text = "beat"
			intervals [179]:
				xmin = 70.6753
				xmax = 70.7653
				text = ""
			intervals [180]:
				xmin = 70.7653
				xmax = 70.9953
				text = "like"
			intervals [181]:
				xmin = 70.9953
				xmax = 71.8508
				text = ""
			intervals [182]:
				xmin = 71.8508
				xmax = 72.4808
				text = "uh"
			intervals [183]:
				xmin = 72.4808
				xmax = 72.5408
				text = ""
			intervals [184]:
				xmin = 72.5408
				xmax = 72.8008
				text = "like"
			intervals [185]:
				xmin = 72.8008
				xmax = 72.9708
				text = "the"
			intervals [186]:
				xmin = 72.9708
				xmax = 73.2608
				text = "older"
			intervals [187]:
				xmin = 73.2608
				xmax = 73.7208
				text = "guys"
			intervals [188]:
				xmin = 73.7208
				xmax = 73.8908
				text = "they"
			intervals [189]:
				xmin = 73.8908
				xmax = 74.2108
				text = "always"
			intervals [190]:
				xmin = 74.2108
				xmax = 74.3608
				text = "like"
			intervals [191]:
				xmin = 74.3608
				xmax = 74.4408
				text = "to"
			intervals [192]:
				xmin = 74.4408
				xmax = 74.6608
				text = "used"
			intervals [193]:
				xmin = 74.6608
				xmax = 74.7608
				text = "to"
			intervals [194]:
				xmin = 74.7608
				xmax = 74.8808
				text = ""
			intervals [195]:
				xmin = 74.8808
				xmax = 75.1708
				text = "listen"
			intervals [196]:
				xmin = 75.1708
				xmax = 75.3108
				text = "to"
			intervals [197]:
				xmin = 75.3108
				xmax = 75.5408
				text = "like"
			intervals [198]:
				xmin = 75.5408
				xmax = 75.8604
				text = ""
			intervals [199]:
				xmin = 75.8604
				xmax = 76.2104
				text = "bands"
			intervals [200]:
				xmin = 76.2104
				xmax = 76.4004
				text = "like"
			intervals [201]:
				xmin = 76.4004
				xmax = 76.9904
				text = "junkyard"
			intervals [202]:
				xmin = 76.9904
				xmax = 77.3504
				text = "band"
			intervals [203]:
				xmin = 77.3504
				xmax = 77.4704
				text = "or"
			intervals [204]:
				xmin = 77.4704
				xmax = 77.6504
				text = "rare"
			intervals [205]:
				xmin = 77.6504
				xmax = 78.1304
				text = "essence"
			intervals [206]:
				xmin = 78.1304
				xmax = 78.5079
				text = ""
			intervals [207]:
				xmin = 78.5079
				xmax = 78.5979
				text = "they"
			intervals [208]:
				xmin = 78.5979
				xmax = 78.7279
				text = "had"
			intervals [209]:
				xmin = 78.7279
				xmax = 78.9179
				text = "like"
			intervals [210]:
				xmin = 78.9179
				xmax = 78.9879
				text = "the"
			intervals [211]:
				xmin = 78.9879
				xmax = 79.0279
				text = ""
			intervals [212]:
				xmin = 79.0279
				xmax = 79.4379
				text = "pocket"
			intervals [213]:
				xmin = 79.4379
				xmax = 79.6479
				text = "beat"
			intervals [214]:
				xmin = 79.6479
				xmax = 80.0831
				text = ""
			intervals [215]:
				xmin = 80.0831
				xmax = 80.3031
				text = "but"
			intervals [216]:
				xmin = 80.3031
				xmax = 80.5831
				text = "my"
			intervals [217]:
				xmin = 80.5831
				xmax = 80.8931
				text = "era"
			intervals [218]:
				xmin = 80.8931
				xmax = 81.0831
				text = "go"
			intervals [219]:
				xmin = 81.0831
				xmax = 81.4531
				text = "go"
			intervals [220]:
				xmin = 81.4531
				xmax = 81.9236
				text = ""
			intervals [221]:
				xmin = 81.9236
				xmax = 82.0736
				text = "we"
			intervals [222]:
				xmin = 82.0736
				xmax = 82.2636
				text = "had"
			intervals [223]:
				xmin = 82.2636
				xmax = 82.4136
				text = "like"
			intervals [224]:
				xmin = 82.4136
				xmax = 82.5336
				text = "the"
			intervals [225]:
				xmin = 82.5336
				xmax = 82.8436
				text = "slow"
			intervals [226]:
				xmin = 82.8436
				xmax = 83.3236
				text = "bounce"
			intervals [227]:
				xmin = 83.3236
				xmax = 84.0224
				text = ""
			intervals [228]:
				xmin = 84.0224
				xmax = 84.1724
				text = "you"
			intervals [229]:
				xmin = 84.1724
				xmax = 84.2324
				text = "know"
			intervals [230]:
				xmin = 84.2324
				xmax = 84.3224
				text = "what"
			intervals [231]:
				xmin = 84.3224
				xmax = 84.3624
				text = "i"
			intervals [232]:
				xmin = 84.3624
				xmax = 84.6424
				text = "mean"
			intervals [233]:
				xmin = 84.6424
				xmax = 84.7724
				text = "so"
			intervals [234]:
				xmin = 84.7724
				xmax = 84.8824
				text = "it"
			intervals [235]:
				xmin = 84.8824
				xmax = 84.9424
				text = "s"
			intervals [236]:
				xmin = 84.9424
				xmax = 85.1224
				text = "like"
			intervals [237]:
				xmin = 85.1224
				xmax = 85.1824
				text = "a"
			intervals [238]:
				xmin = 85.1824
				xmax = 85.6324
				text = "different"
			intervals [239]:
				xmin = 85.6324
				xmax = 85.8124
				text = ""
			intervals [240]:
				xmin = 85.8124
				xmax = 86.1324
				text = "different"
			intervals [241]:
				xmin = 86.1324
				xmax = 86.8924
				text = "styles"
			intervals [242]:
				xmin = 86.8924
				xmax = 87.4537
				text = ""
			intervals [243]:
				xmin = 87.4537
				xmax = 87.6437
				text = "of"
			intervals [244]:
				xmin = 87.6437
				xmax = 88.1037
				text = "music"
			intervals [245]:
				xmin = 88.1037
				xmax = 88.2537
				text = ""
			intervals [246]:
				xmin = 88.2537
				xmax = 88.4237
				text = "like"
			intervals [247]:
				xmin = 88.4237
				xmax = 88.4837
				text = ""
			intervals [248]:
				xmin = 88.4837
				xmax = 88.5937
				text = "it"
			intervals [249]:
				xmin = 88.5937
				xmax = 88.6337
				text = "s"
			intervals [250]:
				xmin = 88.6337
				xmax = 89.0537
				text = "slowing"
			intervals [251]:
				xmin = 89.0537
				xmax = 89.1937
				text = "it"
			intervals [252]:
				xmin = 89.1937
				xmax = 89.7037
				text = "down"
			intervals [253]:
				xmin = 89.7037
				xmax = 90.111
				text = ""
			intervals [254]:
				xmin = 90.111
				xmax = 90.531
				text = "chopping"
			intervals [255]:
				xmin = 90.531
				xmax = 90.681
				text = "the"
			intervals [256]:
				xmin = 90.681
				xmax = 91.101
				text = "song"
			intervals [257]:
				xmin = 91.101
				xmax = 91.351
				text = "up"
			intervals [258]:
				xmin = 91.351
				xmax = 91.7929
				text = ""
			intervals [259]:
				xmin = 91.7929
				xmax = 92.1329
				text = "like"
			intervals [260]:
				xmin = 92.1329
				xmax = 92.8406
				text = ""
			intervals [261]:
				xmin = 92.8406
				xmax = 93.1306
				text = "and"
			intervals [262]:
				xmin = 93.1306
				xmax = 93.1806
				text = ""
			intervals [263]:
				xmin = 93.1806
				xmax = 93.3706
				text = "and"
			intervals [264]:
				xmin = 93.3706
				xmax = 93.7206
				text = "making"
			intervals [265]:
				xmin = 93.7206
				xmax = 93.8806
				text = "it"
			intervals [266]:
				xmin = 93.8806
				xmax = 93.9506
				text = ""
			intervals [267]:
				xmin = 93.9506
				xmax = 94.0906
				text = "a"
			intervals [268]:
				xmin = 94.0906
				xmax = 94.3306
				text = "little"
			intervals [269]:
				xmin = 94.3306
				xmax = 94.7406
				text = "slower"
			intervals [270]:
				xmin = 94.7406
				xmax = 94.8006
				text = "and"
			intervals [271]:
				xmin = 94.8006
				xmax = 94.9506
				text = "then"
			intervals [272]:
				xmin = 94.9506
				xmax = 95.3006
				text = "speeding"
			intervals [273]:
				xmin = 95.3006
				xmax = 95.4206
				text = "it"
			intervals [274]:
				xmin = 95.4206
				xmax = 95.7006
				text = "back"
			intervals [275]:
				xmin = 95.7006
				xmax = 95.8206
				text = "up"
			intervals [276]:
				xmin = 95.8206
				xmax = 95.9406
				text = "so"
			intervals [277]:
				xmin = 95.9406
				xmax = 96.0106
				text = "it"
			intervals [278]:
				xmin = 96.0106
				xmax = 96.0406
				text = "s"
			intervals [279]:
				xmin = 96.0406
				xmax = 96.2106
				text = "like"
			intervals [280]:
				xmin = 96.2106
				xmax = 96.2706
				text = "a"
			intervals [281]:
				xmin = 96.2706
				xmax = 96.6606
				text = "fast"
			intervals [282]:
				xmin = 96.6606
				xmax = 96.8906
				text = "pace"
			intervals [283]:
				xmin = 96.8906
				xmax = 97.3406
				text = "slow"
			intervals [284]:
				xmin = 97.3406
				xmax = 97.7697
				text = ""
			intervals [285]:
				xmin = 97.7697
				xmax = 98.0797
				text = "fast"
			intervals [286]:
				xmin = 98.0797
				xmax = 98.2497
				text = "pace"
			intervals [287]:
				xmin = 98.2497
				xmax = 98.6097
				text = "slow"
			intervals [288]:
				xmin = 98.6097
				xmax = 98.6497
				text = ""
			intervals [289]:
				xmin = 98.6497
				xmax = 98.9297
				text = "type"
			intervals [290]:
				xmin = 98.9297
				xmax = 99.0396
				text = ""
			intervals [291]:
				xmin = 99.0396
				xmax = 99.2096
				text = "s"
			intervals [292]:
				xmin = 99.2096
				xmax = 99.4196
				text = "type"
			intervals [293]:
				xmin = 99.4196
				xmax = 99.8496
				text = "feel"
			intervals [294]:
				xmin = 99.8496
				xmax = 99.9296
				text = ""
			intervals [295]:
				xmin = 99.9296
				xmax = 100.0996
				text = "in"
			intervals [296]:
				xmin = 100.0996
				xmax = 100.3596
				text = "like"
			intervals [297]:
				xmin = 100.3596
				xmax = 100.4896
				text = ""
			intervals [298]:
				xmin = 100.4896
				xmax = 100.7896
				text = "my"
			intervals [299]:
				xmin = 100.7896
				xmax = 101.0096
				text = "era"
			intervals [300]:
				xmin = 101.0096
				xmax = 101.0796
				text = "of"
			intervals [301]:
				xmin = 101.0796
				xmax = 101.2596
				text = "go"
			intervals [302]:
				xmin = 101.2596
				xmax = 101.2896
				text = ""
			intervals [303]:
				xmin = 101.2896
				xmax = 101.4896
				text = "go"
			intervals [304]:
				xmin = 101.4896
				xmax = 102.2885
				text = ""
			intervals [305]:
				xmin = 102.2885
				xmax = 102.8385
				text = "um"
			intervals [306]:
				xmin = 102.8385
				xmax = 103.1304
				text = ""
			intervals [307]:
				xmin = 103.1304
				xmax = 103.2704
				text = "but"
			intervals [308]:
				xmin = 103.2704
				xmax = 103.5504
				text = "yeah"
			intervals [309]:
				xmin = 103.5504
				xmax = 103.6204
				text = "it"
			intervals [310]:
				xmin = 103.6204
				xmax = 103.7804
				text = "s"
			intervals [311]:
				xmin = 103.7804
				xmax = 103.9604
				text = "it"
			intervals [312]:
				xmin = 103.9604
				xmax = 104.0704
				text = "s"
			intervals [313]:
				xmin = 104.0704
				xmax = 104.1804
				text = "it"
			intervals [314]:
				xmin = 104.1804
				xmax = 104.2504
				text = "s"
			intervals [315]:
				xmin = 104.2504
				xmax = 104.5004
				text = "tight"
			intervals [316]:
				xmin = 104.5004
				xmax = 104.7704
				text = "though"
			intervals [317]:
				xmin = 104.7704
				xmax = 104.8004
				text = ""
			intervals [318]:
				xmin = 104.8004
				xmax = 104.9404
				text = "i"
			intervals [319]:
				xmin = 104.9404
				xmax = 105.1304
				text = "like"
			intervals [320]:
				xmin = 105.1304
				xmax = 105.2804
				text = "go"
			intervals [321]:
				xmin = 105.2804
				xmax = 105.4104
				text = "go"
			intervals [322]:
				xmin = 105.4104
				xmax = 105.7504
				text = "music"
			intervals [323]:
				xmin = 105.7504
				xmax = 105.8604
				text = ""
			intervals [324]:
				xmin = 105.8604
				xmax = 105.9904
				text = "it"
			intervals [325]:
				xmin = 105.9904
				xmax = 106.0904
				text = "s"
			intervals [326]:
				xmin = 106.0904
				xmax = 106.3484
				text = ""
			intervals [327]:
				xmin = 106.3484
				xmax = 107.1184
				text = "drums"
			intervals [328]:
				xmin = 107.1184
				xmax = 107.596
				text = ""
			intervals [329]:
				xmin = 107.596
				xmax = 108.266
				text = "guitar"
			intervals [330]:
				xmin = 108.266
				xmax = 108.4934
				text = ""
			intervals [331]:
				xmin = 108.4934
				xmax = 109.0934
				text = "bass"
			intervals [332]:
				xmin = 109.0934
				xmax = 109.3044
				text = ""
			intervals [333]:
				xmin = 109.3044
				xmax = 109.4044
				text = "it"
			intervals [334]:
				xmin = 109.4044
				xmax = 109.4744
				text = "s"
			intervals [335]:
				xmin = 109.4744
				xmax = 109.6544
				text = "just"
			intervals [336]:
				xmin = 109.6544
				xmax = 110.0144
				text = "different"
			intervals [337]:
				xmin = 110.0144
				xmax = 110.6344
				text = "instruments"
			intervals [338]:
				xmin = 110.6344
				xmax = 111.365
				text = ""
			intervals [339]:
				xmin = 111.365
				xmax = 111.935
				text = "um"
			intervals [340]:
				xmin = 111.935
				xmax = 112.1926
				text = ""
			intervals [341]:
				xmin = 112.1926
				xmax = 112.4426
				text = "and"
			intervals [342]:
				xmin = 112.4426
				xmax = 112.5726
				text = "just"
			intervals [343]:
				xmin = 112.5726
				xmax = 113.0626
				text = "showing"
			intervals [344]:
				xmin = 113.0626
				xmax = 113.2526
				text = "that"
			intervals [345]:
				xmin = 113.2526
				xmax = 113.4426
				text = ""
			intervals [346]:
				xmin = 113.4426
				xmax = 113.5926
				text = "you"
			intervals [347]:
				xmin = 113.5926
				xmax = 113.7026
				text = "know"
			intervals [348]:
				xmin = 113.7026
				xmax = 113.7926
				text = "what"
			intervals [349]:
				xmin = 113.7926
				xmax = 113.8826
				text = "i'm"
			intervals [350]:
				xmin = 113.8826
				xmax = 114.0126
				text = "saying"
			intervals [351]:
				xmin = 114.0126
				xmax = 114.2526
				text = "young"
			intervals [352]:
				xmin = 114.2526
				xmax = 114.5626
				text = "black"
			intervals [353]:
				xmin = 114.5626
				xmax = 115.0326
				text = "kids"
			intervals [354]:
				xmin = 115.0326
				xmax = 115.2826
				text = "can"
			intervals [355]:
				xmin = 115.2826
				xmax = 115.5626
				text = "do"
			intervals [356]:
				xmin = 115.5626
				xmax = 115.8126
				text = "other"
			intervals [357]:
				xmin = 115.8126
				xmax = 116.3026
				text = "things"
			intervals [358]:
				xmin = 116.3026
				xmax = 116.7485
				text = ""
			intervals [359]:
				xmin = 116.7485
				xmax = 116.9685
				text = "and"
			intervals [360]:
				xmin = 116.9685
				xmax = 117.0785
				text = "it"
			intervals [361]:
				xmin = 117.0785
				xmax = 117.1485
				text = "s"
			intervals [362]:
				xmin = 117.1485
				xmax = 117.1785
				text = ""
			intervals [363]:
				xmin = 117.1785
				xmax = 117.3385
				text = "it"
			intervals [364]:
				xmin = 117.3385
				xmax = 117.4485
				text = "s"
			intervals [365]:
				xmin = 117.4485
				xmax = 117.6385
				text = "like"
			intervals [366]:
				xmin = 117.6385
				xmax = 117.7785
				text = ""
			intervals [367]:
				xmin = 117.7785
				xmax = 117.8985
				text = "it"
			intervals [368]:
				xmin = 117.8985
				xmax = 117.9585
				text = "s"
			intervals [369]:
				xmin = 117.9585
				xmax = 118.1385
				text = "like"
			intervals [370]:
				xmin = 118.1385
				xmax = 118.6085
				text = "going"
			intervals [371]:
				xmin = 118.6085
				xmax = 118.6985
				text = ""
			intervals [372]:
				xmin = 118.6985
				xmax = 118.8885
				text = "and"
			intervals [373]:
				xmin = 118.8885
				xmax = 119.5685
				text = "supporting"
			intervals [374]:
				xmin = 119.5685
				xmax = 120.8069
				text = ""
			intervals [375]:
				xmin = 120.8069
				xmax = 121.1869
				text = "like"
			intervals [376]:
				xmin = 121.1869
				xmax = 121.3369
				text = ""
			intervals [377]:
				xmin = 121.3369
				xmax = 121.7969
				text = "us"
			intervals [378]:
				xmin = 121.7969
				xmax = 121.8669
				text = ""
			intervals [379]:
				xmin = 121.8669
				xmax = 122.0369
				text = "you"
			intervals [380]:
				xmin = 122.0369
				xmax = 122.1069
				text = "know"
			intervals [381]:
				xmin = 122.1069
				xmax = 122.1969
				text = "what"
			intervals [382]:
				xmin = 122.1969
				xmax = 122.2269
				text = "i"
			intervals [383]:
				xmin = 122.2269
				xmax = 122.5769
				text = "mean"
			intervals [384]:
				xmin = 122.5769
				xmax = 122.7369
				text = "and"
			intervals [385]:
				xmin = 122.7369
				xmax = 122.8469
				text = "it"
			intervals [386]:
				xmin = 122.8469
				xmax = 122.9469
				text = "s"
			intervals [387]:
				xmin = 122.9469
				xmax = 123.0769
				text = "it"
			intervals [388]:
				xmin = 123.0769
				xmax = 123.1369
				text = "s"
			intervals [389]:
				xmin = 123.1369
				xmax = 123.4769
				text = "tight"
			intervals [390]:
				xmin = 123.4769
				xmax = 123.8291
				text = ""
			intervals [391]:
				xmin = 123.8291
				xmax = 123.9291
				text = "to"
			intervals [392]:
				xmin = 123.9291
				xmax = 124.1891
				text = "go"
			intervals [393]:
				xmin = 124.1891
				xmax = 124.2691
				text = "and"
			intervals [394]:
				xmin = 124.2691
				xmax = 124.3391
				text = "be"
			intervals [395]:
				xmin = 124.3391
				xmax = 124.5591
				text = "able"
			intervals [396]:
				xmin = 124.5591
				xmax = 124.6291
				text = "to"
			intervals [397]:
				xmin = 124.6291
				xmax = 124.8091
				text = "do"
			intervals [398]:
				xmin = 124.8091
				xmax = 124.9991
				text = "that"
			intervals [399]:
				xmin = 124.9991
				xmax = 125.0291
				text = ""
			intervals [400]:
				xmin = 125.0291
				xmax = 125.2391
				text = "like"
			intervals [401]:
				xmin = 125.2391
				xmax = 125.2691
				text = ""
			intervals [402]:
				xmin = 125.2691
				xmax = 125.7691
				text = "musicians"
			intervals [403]:
				xmin = 125.7691
				xmax = 125.7991
				text = ""
			intervals [404]:
				xmin = 125.7991
				xmax = 125.8791
				text = "the"
			intervals [405]:
				xmin = 125.8791
				xmax = 125.9491
				text = ""
			intervals [406]:
				xmin = 125.9491
				xmax = 126.2491
				text = "people"
			intervals [407]:
				xmin = 126.2491
				xmax = 126.4491
				text = "that"
			intervals [408]:
				xmin = 126.4491
				xmax = 126.9845
				text = ""
			intervals [409]:
				xmin = 126.9845
				xmax = 127.2545
				text = "we"
			intervals [410]:
				xmin = 127.2545
				xmax = 127.7445
				text = "know"
			intervals [411]:
				xmin = 127.7445
				xmax = 127.8845
				text = "and"
			intervals [412]:
				xmin = 127.8845
				xmax = 128.0445
				text = ""
			intervals [413]:
				xmin = 128.0445
				xmax = 128.1945
				text = "grew"
			intervals [414]:
				xmin = 128.1945
				xmax = 128.4745
				text = "up"
			intervals [415]:
				xmin = 128.4745
				xmax = 128.7045
				text = "with"
			intervals [416]:
				xmin = 128.7045
				xmax = 128.7545
				text = ""
			intervals [417]:
				xmin = 128.7545
				xmax = 129.1845
				text = "or"
			intervals [418]:
				xmin = 129.1845
				xmax = 129.5201
				text = ""
			intervals [419]:
				xmin = 129.5201
				xmax = 129.6601
				text = "you"
			intervals [420]:
				xmin = 129.6601
				xmax = 129.7201
				text = "know"
			intervals [421]:
				xmin = 129.7201
				xmax = 129.8101
				text = "what"
			intervals [422]:
				xmin = 129.8101
				xmax = 129.8401
				text = "i"
			intervals [423]:
				xmin = 129.8401
				xmax = 129.9301
				text = "mean"
			intervals [424]:
				xmin = 129.9301
				xmax = 130.1301
				text = "cause"
			intervals [425]:
				xmin = 130.1301
				xmax = 130.5301
				text = "everybody"
			intervals [426]:
				xmin = 130.5301
				xmax = 130.6301
				text = "at"
			intervals [427]:
				xmin = 130.6301
				xmax = 130.8101
				text = "one"
			intervals [428]:
				xmin = 130.8101
				xmax = 131.0901
				text = "time"
			intervals [429]:
				xmin = 131.0901
				xmax = 131.1801
				text = "was"
			intervals [430]:
				xmin = 131.1801
				xmax = 131.4901
				text = "starting"
			intervals [431]:
				xmin = 131.4901
				xmax = 131.5501
				text = "a"
			intervals [432]:
				xmin = 131.5501
				xmax = 131.9601
				text = "band"
			intervals [433]:
				xmin = 131.9601
				xmax = 132.507
				text = ""
			intervals [434]:
				xmin = 132.507
				xmax = 132.737
				text = "every"
			intervals [435]:
				xmin = 132.737
				xmax = 133.267
				text = "neighborhood"
			intervals [436]:
				xmin = 133.267
				xmax = 133.457
				text = "had"
			intervals [437]:
				xmin = 133.457
				xmax = 133.527
				text = "a"
			intervals [438]:
				xmin = 133.527
				xmax = 133.927
				text = "band"
			intervals [439]:
				xmin = 133.927
				xmax = 134.007
				text = "you"
			intervals [440]:
				xmin = 134.007
				xmax = 134.087
				text = "know"
			intervals [441]:
				xmin = 134.087
				xmax = 134.457
				text = "everybody"
			intervals [442]:
				xmin = 134.457
				xmax = 134.677
				text = "wanted"
			intervals [443]:
				xmin = 134.677
				xmax = 134.737
				text = "to"
			intervals [444]:
				xmin = 134.737
				xmax = 134.937
				text = "have"
			intervals [445]:
				xmin = 134.937
				xmax = 134.997
				text = "a"
			intervals [446]:
				xmin = 134.997
				xmax = 135.047
				text = ""
			intervals [447]:
				xmin = 135.047
				xmax = 135.367
				text = "band"
			intervals [448]:
				xmin = 135.367
				xmax = 135.747
				text = "so"
			intervals [449]:
				xmin = 135.747
				xmax = 136.4829
				text = ""
			intervals [450]:
				xmin = 136.4829
				xmax = 136.6529
				text = "you"
			intervals [451]:
				xmin = 136.6529
				xmax = 136.7129
				text = "know"
			intervals [452]:
				xmin = 136.7129
				xmax = 136.8029
				text = "what"
			intervals [453]:
				xmin = 136.8029
				xmax = 136.8329
				text = "i"
			intervals [454]:
				xmin = 136.8329
				xmax = 137.0129
				text = "mean"
			intervals [455]:
				xmin = 137.0129
				xmax = 137.0729
				text = "it"
			intervals [456]:
				xmin = 137.0729
				xmax = 137.1229
				text = "s"
			intervals [457]:
				xmin = 137.1229
				xmax = 137.2429
				text = "it"
			intervals [458]:
				xmin = 137.2429
				xmax = 137.3829
				text = "s"
			intervals [459]:
				xmin = 137.3829
				xmax = 137.4129
				text = ""
			intervals [460]:
				xmin = 137.4129
				xmax = 137.4929
				text = "it"
			intervals [461]:
				xmin = 137.4929
				xmax = 137.5829
				text = "s"
			intervals [462]:
				xmin = 137.5829
				xmax = 137.7729
				text = "just"
			intervals [463]:
				xmin = 137.7729
				xmax = 137.9929
				text = "tight"
			intervals [464]:
				xmin = 137.9929
				xmax = 138.1429
				text = "to"
			intervals [465]:
				xmin = 138.1429
				xmax = 138.2229
				text = "be"
			intervals [466]:
				xmin = 138.2229
				xmax = 138.4229
				text = "able"
			intervals [467]:
				xmin = 138.4229
				xmax = 138.5129
				text = "to"
			intervals [468]:
				xmin = 138.5129
				xmax = 138.7129
				text = "see"
			intervals [469]:
				xmin = 138.7129
				xmax = 138.9929
				text = "different"
			intervals [470]:
				xmin = 138.9929
				xmax = 139.2329
				text = "people"
			intervals [471]:
				xmin = 139.2329
				xmax = 139.4829
				text = "playing"
			intervals [472]:
				xmin = 139.4829
				xmax = 139.8329
				text = "different"
			intervals [473]:
				xmin = 139.8329
				xmax = 140.3929
				text = "instruments"
			intervals [474]:
				xmin = 140.3929
				xmax = 140.9397
				text = ""
			intervals [475]:
				xmin = 140.9397
				xmax = 141.0597
				text = "you"
			intervals [476]:
				xmin = 141.0597
				xmax = 141.1297
				text = "know"
			intervals [477]:
				xmin = 141.1297
				xmax = 141.2197
				text = "what"
			intervals [478]:
				xmin = 141.2197
				xmax = 141.2497
				text = "i"
			intervals [479]:
				xmin = 141.2497
				xmax = 141.4797
				text = "mean"
			intervals [480]:
				xmin = 141.4797
				xmax = 141.7597
				text = "that"
			intervals [481]:
				xmin = 141.7597
				xmax = 141.8897
				text = "you"
			intervals [482]:
				xmin = 141.8897
				xmax = 142.0497
				text = "can"
			intervals [483]:
				xmin = 142.0497
				xmax = 142.3697
				text = "relate"
			intervals [484]:
				xmin = 142.3697
				xmax = 142.7297
				text = "to"
			intervals [485]:
				xmin = 142.7297
				xmax = 143.0775
				text = ""
			intervals [486]:
				xmin = 143.0775
				xmax = 143.5875
				text = "and"
			intervals [487]:
				xmin = 143.5875
				xmax = 143.6575
				text = "it"
			intervals [488]:
				xmin = 143.6575
				xmax = 143.7375
				text = "s"
			intervals [489]:
				xmin = 143.7375
				xmax = 143.9675
				text = "like"
			intervals [490]:
				xmin = 143.9675
				xmax = 144.1175
				text = "they"
			intervals [491]:
				xmin = 144.1175
				xmax = 144.5175
				text = "local"
			intervals [492]:
				xmin = 144.5175
				xmax = 145.1375
				text = "celebrities"
			intervals [493]:
				xmin = 145.1375
				xmax = 145.1675
				text = ""
			intervals [494]:
				xmin = 145.1675
				xmax = 145.3275
				text = "like"
			intervals [495]:
				xmin = 145.3275
				xmax = 145.5875
				text = "they"
			intervals [496]:
				xmin = 145.5875
				xmax = 145.7375
				text = ""
			intervals [497]:
				xmin = 145.7375
				xmax = 145.8275
				text = "they"
			intervals [498]:
				xmin = 145.8275
				xmax = 146.0275
				text = "s"
			intervals [499]:
				xmin = 146.0275
				xmax = 146.0875
				text = ""
			intervals [500]:
				xmin = 146.0875
				xmax = 146.2575
				text = "they"
			intervals [501]:
				xmin = 146.2575
				xmax = 146.4675
				text = ""
			intervals [502]:
				xmin = 146.4675
				xmax = 146.6275
				text = "to"
			intervals [503]:
				xmin = 146.6275
				xmax = 146.9675
				text = "us"
			intervals [504]:
				xmin = 146.9675
				xmax = 147.5485
				text = ""
			intervals [505]:
				xmin = 147.5485
				xmax = 147.6585
				text = "you"
			intervals [506]:
				xmin = 147.6585
				xmax = 147.7185
				text = "know"
			intervals [507]:
				xmin = 147.7185
				xmax = 147.8085
				text = "what"
			intervals [508]:
				xmin = 147.8085
				xmax = 147.8385
				text = "i"
			intervals [509]:
				xmin = 147.8385
				xmax = 147.9285
				text = "mean"
			intervals [510]:
				xmin = 147.9285
				xmax = 148.0385
				text = "they"
			intervals [511]:
				xmin = 148.0385
				xmax = 148.7085
				text = "celebrities"
			intervals [512]:
				xmin = 148.7085
				xmax = 148.8585
				text = "cause"
			intervals [513]:
				xmin = 148.8585
				xmax = 148.8885
				text = ""
			intervals [514]:
				xmin = 148.8885
				xmax = 148.9585
				text = "the"
			intervals [515]:
				xmin = 148.9585
				xmax = 149.1185
				text = ""
			intervals [516]:
				xmin = 149.1185
				xmax = 149.2185
				text = "the"
			intervals [517]:
				xmin = 149.2185
				xmax = 149.2485
				text = ""
			intervals [518]:
				xmin = 149.2485
				xmax = 149.5585
				text = "type"
			intervals [519]:
				xmin = 149.5585
				xmax = 149.8485
				text = "music"
			intervals [520]:
				xmin = 149.8485
				xmax = 149.8985
				text = ""
			intervals [521]:
				xmin = 149.8985
				xmax = 150.0285
				text = "they"
			intervals [522]:
				xmin = 150.0285
				xmax = 150.3085
				text = "play"
			intervals [523]:
				xmin = 150.3085
				xmax = 150.7106
				text = ""
			intervals [524]:
				xmin = 150.7106
				xmax = 150.8306
				text = "so"
			intervals [525]:
				xmin = 150.8306
				xmax = 153.2228
				text = ""
			intervals [526]:
				xmin = 153.2228
				xmax = 153.3128
				text = "and"
			intervals [527]:
				xmin = 153.3128
				xmax = 159.4286
				text = ""
			intervals [528]:
				xmin = 159.4286
				xmax = 159.5586
				text = "for"
			intervals [529]:
				xmin = 159.5586
				xmax = 159.8386
				text = "me"
			intervals [530]:
				xmin = 159.8386
				xmax = 159.9486
				text = ""
			intervals [531]:
				xmin = 159.9486
				xmax = 160.2086
				text = "for"
			intervals [532]:
				xmin = 160.2086
				xmax = 160.3286
				text = "me"
			intervals [533]:
				xmin = 160.3286
				xmax = 160.3586
				text = ""
			intervals [534]:
				xmin = 160.3586
				xmax = 160.5086
				text = "what"
			intervals [535]:
				xmin = 160.5086
				xmax = 160.6186
				text = "i"
			intervals [536]:
				xmin = 160.6186
				xmax = 160.8786
				text = "listen"
			intervals [537]:
				xmin = 160.8786
				xmax = 161.1986
				text = "to"
			intervals [538]:
				xmin = 161.1986
				xmax = 161.3386
				text = ""
			intervals [539]:
				xmin = 161.3386
				xmax = 161.4686
				text = "in"
			intervals [540]:
				xmin = 161.4686
				xmax = 161.6686
				text = "the"
			intervals [541]:
				xmin = 161.6686
				xmax = 161.7686
				text = "in"
			intervals [542]:
				xmin = 161.7686
				xmax = 161.9486
				text = "the"
			intervals [543]:
				xmin = 161.9486
				xmax = 162.3486
				text = "uh"
			intervals [544]:
				xmin = 162.3486
				xmax = 163.1354
				text = ""
			intervals [545]:
				xmin = 163.1354
				xmax = 163.2454
				text = "in"
			intervals [546]:
				xmin = 163.2454
				xmax = 163.4354
				text = "go"
			intervals [547]:
				xmin = 163.4354
				xmax = 163.6654
				text = "go"
			intervals [548]:
				xmin = 163.6654
				xmax = 163.9254
				text = "is"
			intervals [549]:
				xmin = 163.9254
				xmax = 163.9954
				text = "the"
			intervals [550]:
				xmin = 163.9954
				xmax = 164.6254
				text = "drums"
			intervals [551]:
				xmin = 164.6254
				xmax = 165.6971
				text = ""
			intervals [552]:
				xmin = 165.6971
				xmax = 166.1171
				text = "uh"
			intervals [553]:
				xmin = 166.1171
				xmax = 166.1971
				text = ""
			intervals [554]:
				xmin = 166.1971
				xmax = 166.5271
				text = "maybe"
			intervals [555]:
				xmin = 166.5271
				xmax = 166.6371
				text = "the"
			intervals [556]:
				xmin = 166.6371
				xmax = 167.1471
				text = "bass"
			intervals [557]:
				xmin = 167.1471
				xmax = 168.4013
				text = ""
			intervals [558]:
				xmin = 168.4013
				xmax = 168.6613
				text = "and"
			intervals [559]:
				xmin = 168.6613
				xmax = 169.2513
				text = "um"
			intervals [560]:
				xmin = 169.2513
				xmax = 169.6047
				text = ""
			intervals [561]:
				xmin = 169.6047
				xmax = 169.8347
				text = "the"
			intervals [562]:
				xmin = 169.8347
				xmax = 170.0947
				text = "i"
			intervals [563]:
				xmin = 170.0947
				xmax = 170.1647
				text = "i"
			intervals [564]:
				xmin = 170.1647
				xmax = 170.3847
				text = "think"
			intervals [565]:
				xmin = 170.3847
				xmax = 170.4447
				text = "the"
			intervals [566]:
				xmin = 170.4447
				xmax = 170.4747
				text = ""
			intervals [567]:
				xmin = 170.4747
				xmax = 170.9147
				text = "drums"
			intervals [568]:
				xmin = 170.9147
				xmax = 171.1047
				text = "cause"
			intervals [569]:
				xmin = 171.1047
				xmax = 171.2347
				text = "you"
			intervals [570]:
				xmin = 171.2347
				xmax = 171.5147
				text = "can"
			intervals [571]:
				xmin = 171.5147
				xmax = 171.9382
				text = ""
			intervals [572]:
				xmin = 171.9382
				xmax = 172.0782
				text = "you"
			intervals [573]:
				xmin = 172.0782
				xmax = 172.2982
				text = "can"
			intervals [574]:
				xmin = 172.2982
				xmax = 172.5282
				text = "really"
			intervals [575]:
				xmin = 172.5282
				xmax = 172.6782
				text = "they"
			intervals [576]:
				xmin = 172.6782
				xmax = 172.7582
				text = "you"
			intervals [577]:
				xmin = 172.7582
				xmax = 172.9082
				text = "can"
			intervals [578]:
				xmin = 172.9082
				xmax = 173.1182
				text = "really"
			intervals [579]:
				xmin = 173.1182
				xmax = 173.3182
				text = "get"
			intervals [580]:
				xmin = 173.3182
				xmax = 173.5382
				text = "off"
			intervals [581]:
				xmin = 173.5382
				xmax = 173.5682
				text = ""
			intervals [582]:
				xmin = 173.5682
				xmax = 173.6482
				text = "on"
			intervals [583]:
				xmin = 173.6482
				xmax = 173.7482
				text = "the"
			intervals [584]:
				xmin = 173.7482
				xmax = 173.7982
				text = ""
			intervals [585]:
				xmin = 173.7982
				xmax = 174.2982
				text = "drums"
			intervals [586]:
				xmin = 174.2982
				xmax = 174.597
				text = ""
			intervals [587]:
				xmin = 174.597
				xmax = 174.797
				text = "like"
			intervals [588]:
				xmin = 174.797
				xmax = 174.867
				text = "they"
			intervals [589]:
				xmin = 174.867
				xmax = 174.947
				text = ""
			intervals [590]:
				xmin = 174.947
				xmax = 175.097
				text = "if"
			intervals [591]:
				xmin = 175.097
				xmax = 175.177
				text = "the"
			intervals [592]:
				xmin = 175.177
				xmax = 175.217
				text = ""
			intervals [593]:
				xmin = 175.217
				xmax = 175.557
				text = "drummer"
			intervals [594]:
				xmin = 175.557
				xmax = 175.917
				text = "tight"
			intervals [595]:
				xmin = 175.917
				xmax = 176.5503
				text = ""
			intervals [596]:
				xmin = 176.5503
				xmax = 176.7103
				text = "he"
			intervals [597]:
				xmin = 176.7103
				xmax = 176.8703
				text = "can"
			intervals [598]:
				xmin = 176.8703
				xmax = 177.1103
				text = "really"
			intervals [599]:
				xmin = 177.1103
				xmax = 177.1403
				text = ""
			intervals [600]:
				xmin = 177.1403
				xmax = 177.3303
				text = "like"
			intervals [601]:
				xmin = 177.3303
				xmax = 177.6103
				text = "carry"
			intervals [602]:
				xmin = 177.6103
				xmax = 177.7103
				text = "the"
			intervals [603]:
				xmin = 177.7103
				xmax = 178.0603
				text = "show"
			intervals [604]:
				xmin = 178.0603
				xmax = 178.2916
				text = ""
			intervals [605]:
				xmin = 178.2916
				xmax = 178.5516
				text = "but"
			intervals [606]:
				xmin = 178.5516
				xmax = 178.6216
				text = ""
			intervals [607]:
				xmin = 178.6216
				xmax = 178.7216
				text = "i"
			intervals [608]:
				xmin = 178.7216
				xmax = 178.8816
				text = "mean"
			intervals [609]:
				xmin = 178.8816
				xmax = 179.0116
				text = "for"
			intervals [610]:
				xmin = 179.0116
				xmax = 179.3516
				text = "somebody"
			intervals [611]:
				xmin = 179.3516
				xmax = 179.5116
				text = "else"
			intervals [612]:
				xmin = 179.5116
				xmax = 179.5716
				text = "they"
			intervals [613]:
				xmin = 179.5716
				xmax = 179.8016
				text = "might"
			intervals [614]:
				xmin = 179.8016
				xmax = 180.0516
				text = "listen"
			intervals [615]:
				xmin = 180.0516
				xmax = 180.2416
				text = "to"
			intervals [616]:
				xmin = 180.2416
				xmax = 180.3116
				text = "it"
			intervals [617]:
				xmin = 180.3116
				xmax = 180.4316
				text = "and"
			intervals [618]:
				xmin = 180.4316
				xmax = 180.9172
				text = ""
			intervals [619]:
				xmin = 180.9172
				xmax = 181.0972
				text = "only"
			intervals [620]:
				xmin = 181.0972
				xmax = 181.1872
				text = "hear"
			intervals [621]:
				xmin = 181.1872
				xmax = 181.2772
				text = "the"
			intervals [622]:
				xmin = 181.2772
				xmax = 181.3072
				text = ""
			intervals [623]:
				xmin = 181.3072
				xmax = 182.0772
				text = "timbales"
			intervals [624]:
				xmin = 182.0772
				xmax = 182.4972
				text = "or"
			intervals [625]:
				xmin = 182.4972
				xmax = 182.8972
				text = "or"
			intervals [626]:
				xmin = 182.8972
				xmax = 183.3111
				text = ""
			intervals [627]:
				xmin = 183.3111
				xmax = 183.3711
				text = "the"
			intervals [628]:
				xmin = 183.3711
				xmax = 184.3311
				text = "congos"
			intervals [629]:
				xmin = 184.3311
				xmax = 184.3611
				text = ""
			intervals [630]:
				xmin = 184.3611
				xmax = 184.4611
				text = "you"
			intervals [631]:
				xmin = 184.4611
				xmax = 184.5311
				text = "know"
			intervals [632]:
				xmin = 184.5311
				xmax = 184.6711
				text = "what"
			intervals [633]:
				xmin = 184.6711
				xmax = 184.7011
				text = "i"
			intervals [634]:
				xmin = 184.7011
				xmax = 185.0111
				text = "mean"
			intervals [635]:
				xmin = 185.0111
				xmax = 185.9484
				text = ""
			intervals [636]:
				xmin = 185.9484
				xmax = 186.2184
				text = "some"
			intervals [637]:
				xmin = 186.2184
				xmax = 186.2684
				text = ""
			intervals [638]:
				xmin = 186.2684
				xmax = 186.5384
				text = "some"
			intervals [639]:
				xmin = 186.5384
				xmax = 186.7884
				text = "people"
			intervals [640]:
				xmin = 186.7884
				xmax = 186.8384
				text = ""
			intervals [641]:
				xmin = 186.8384
				xmax = 186.9484
				text = "but"
			intervals [642]:
				xmin = 186.9484
				xmax = 187.0484
				text = "i"
			intervals [643]:
				xmin = 187.0484
				xmax = 187.2284
				text = "for"
			intervals [644]:
				xmin = 187.2284
				xmax = 187.4784
				text = "me"
			intervals [645]:
				xmin = 187.4784
				xmax = 187.5084
				text = ""
			intervals [646]:
				xmin = 187.5084
				xmax = 187.6384
				text = "i"
			intervals [647]:
				xmin = 187.6384
				xmax = 187.8484
				text = "like"
			intervals [648]:
				xmin = 187.8484
				xmax = 187.9084
				text = "to"
			intervals [649]:
				xmin = 187.9084
				xmax = 188.0184
				text = "hear"
			intervals [650]:
				xmin = 188.0184
				xmax = 188.1184
				text = "the"
			intervals [651]:
				xmin = 188.1184
				xmax = 188.1684
				text = ""
			intervals [652]:
				xmin = 188.1684
				xmax = 188.4884
				text = "drum"
			intervals [653]:
				xmin = 188.4884
				xmax = 188.6184
				text = ""
			intervals [654]:
				xmin = 188.6184
				xmax = 188.6984
				text = "the"
			intervals [655]:
				xmin = 188.6984
				xmax = 188.7284
				text = ""
			intervals [656]:
				xmin = 188.7284
				xmax = 189.1484
				text = "drums"
			intervals [657]:
				xmin = 189.1484
				xmax = 189.1784
				text = ""
			intervals [658]:
				xmin = 189.1784
				xmax = 189.3584
				text = "though"
			intervals [659]:
				xmin = 189.3584
				xmax = 195.5152
				text = ""
			intervals [660]:
				xmin = 195.5152
				xmax = 195.7552
				text = "<unk>"
			intervals [661]:
				xmin = 195.7552
				xmax = 196.1006
				text = ""
			intervals [662]:
				xmin = 196.1006
				xmax = 196.3206
				text = "yeah"
			intervals [663]:
				xmin = 196.3206
				xmax = 196.5006
				text = "i"
			intervals [664]:
				xmin = 196.5006
				xmax = 196.5906
				text = "i"
			intervals [665]:
				xmin = 196.5906
				xmax = 197.0006
				text = "tried"
			intervals [666]:
				xmin = 197.0006
				xmax = 197.1406
				text = "but"
			intervals [667]:
				xmin = 197.1406
				xmax = 197.3106
				text = "i"
			intervals [668]:
				xmin = 197.3106
				xmax = 197.4706
				text = "i"
			intervals [669]:
				xmin = 197.4706
				xmax = 197.5206
				text = ""
			intervals [670]:
				xmin = 197.5206
				xmax = 197.7206
				text = "i"
			intervals [671]:
				xmin = 197.7206
				xmax = 197.8106
				text = ""
			intervals [672]:
				xmin = 197.8106
				xmax = 198.0006
				text = "my"
			intervals [673]:
				xmin = 198.0006
				xmax = 198.0306
				text = ""
			intervals [674]:
				xmin = 198.0306
				xmax = 198.4306
				text = "rhythm"
			intervals [675]:
				xmin = 198.4306
				xmax = 199.1492
				text = ""
			intervals [676]:
				xmin = 199.1492
				xmax = 199.2692
				text = "i"
			intervals [677]:
				xmin = 199.2692
				xmax = 199.5792
				text = "couldn't"
			intervals [678]:
				xmin = 199.5792
				xmax = 199.7992
				text = "really"
			intervals [679]:
				xmin = 199.7992
				xmax = 200.0992
				text = "keep"
			intervals [680]:
				xmin = 200.0992
				xmax = 200.1992
				text = ""
			intervals [681]:
				xmin = 200.1992
				xmax = 200.3092
				text = "i"
			intervals [682]:
				xmin = 200.3092
				xmax = 200.5692
				text = "couldn't"
			intervals [683]:
				xmin = 200.5692
				xmax = 200.8392
				text = "keep"
			intervals [684]:
				xmin = 200.8392
				xmax = 201.1392
				text = "going"
			intervals [685]:
				xmin = 201.1392
				xmax = 201.2792
				text = "with"
			intervals [686]:
				xmin = 201.2792
				xmax = 201.3992
				text = "it"
			intervals [687]:
				xmin = 201.3992
				xmax = 201.7592
				text = ""
			intervals [688]:
				xmin = 201.7592
				xmax = 201.8692
				text = "i"
			intervals [689]:
				xmin = 201.8692
				xmax = 202.1192
				text = "couldn't"
			intervals [690]:
				xmin = 202.1192
				xmax = 202.4492
				text = "keep"
			intervals [691]:
				xmin = 202.4492
				xmax = 202.6092
				text = "up"
			intervals [692]:
				xmin = 202.6092
				xmax = 203.3967
				text = ""
			intervals [693]:
				xmin = 203.3967
				xmax = 203.7267
				text = "like"
			intervals [694]:
				xmin = 203.7267
				xmax = 203.9067
				text = "i"
			intervals [695]:
				xmin = 203.9067
				xmax = 203.9367
				text = ""
			intervals [696]:
				xmin = 203.9367
				xmax = 204.1067
				text = "my"
			intervals [697]:
				xmin = 204.1067
				xmax = 204.4567
				text = "cousin"
			intervals [698]:
				xmin = 204.4567
				xmax = 204.5967
				text = "he"
			intervals [699]:
				xmin = 204.5967
				xmax = 204.7767
				text = "was"
			intervals [700]:
				xmin = 204.7767
				xmax = 205.0367
				text = "good"
			intervals [701]:
				xmin = 205.0367
				xmax = 205.1567
				text = "at"
			intervals [702]:
				xmin = 205.1567
				xmax = 205.2467
				text = "it"
			intervals [703]:
				xmin = 205.2467
				xmax = 205.3767
				text = "though"
			intervals [704]:
				xmin = 205.3767
				xmax = 205.4867
				text = "he"
			intervals [705]:
				xmin = 205.4867
				xmax = 205.6067
				text = "could"
			intervals [706]:
				xmin = 205.6067
				xmax = 205.7567
				text = "play"
			intervals [707]:
				xmin = 205.7567
				xmax = 205.8667
				text = "the"
			intervals [708]:
				xmin = 205.8667
				xmax = 206.3567
				text = "drums"
			intervals [709]:
				xmin = 206.3567
				xmax = 206.4567
				text = "but"
			intervals [710]:
				xmin = 206.4567
				xmax = 206.9267
				text = "i"
			intervals [711]:
				xmin = 206.9267
				xmax = 207.0267
				text = "i"
			intervals [712]:
				xmin = 207.0267
				xmax = 207.1767
				text = "don't"
			intervals [713]:
				xmin = 207.1767
				xmax = 207.2967
				text = "know"
			intervals [714]:
				xmin = 207.2967
				xmax = 207.4767
				text = "my"
			intervals [715]:
				xmin = 207.4767
				xmax = 207.7767
				text = "rhythm"
			intervals [716]:
				xmin = 207.7767
				xmax = 207.9067
				text = "was"
			intervals [717]:
				xmin = 207.9067
				xmax = 208.0767
				text = "just"
			intervals [718]:
				xmin = 208.0767
				xmax = 208.3367
				text = "off"
			intervals [719]:
				xmin = 208.3367
				xmax = 208.4167
				text = "or"
			intervals [720]:
				xmin = 208.4167
				xmax = 208.7067
				text = "something"
			intervals [721]:
				xmin = 208.7067
				xmax = 208.8067
				text = "i"
			intervals [722]:
				xmin = 208.8067
				xmax = 208.8967
				text = "ain't"
			intervals [723]:
				xmin = 208.8967
				xmax = 209.0667
				text = "never"
			intervals [724]:
				xmin = 209.0667
				xmax = 209.2967
				text = "really"
			intervals [725]:
				xmin = 209.2967
				xmax = 209.3267
				text = ""
			intervals [726]:
				xmin = 209.3267
				xmax = 209.4867
				text = "good"
			intervals [727]:
				xmin = 209.4867
				xmax = 209.6167
				text = ""
			intervals [728]:
				xmin = 209.6167
				xmax = 209.7867
				text = "i"
			intervals [729]:
				xmin = 209.7867
				xmax = 209.8167
				text = ""
			intervals [730]:
				xmin = 209.8167
				xmax = 209.9867
				text = "i"
			intervals [731]:
				xmin = 209.9867
				xmax = 210.2167
				text = "played"
			intervals [732]:
				xmin = 210.2167
				xmax = 210.2967
				text = "the"
			intervals [733]:
				xmin = 210.2967
				xmax = 210.6767
				text = "trumpet"
			intervals [734]:
				xmin = 210.6767
				xmax = 210.8967
				text = "though"
			intervals [735]:
				xmin = 210.8967
				xmax = 211.8529
				text = ""
			intervals [736]:
				xmin = 211.8529
				xmax = 212.1429
				text = "growing"
			intervals [737]:
				xmin = 212.1429
				xmax = 212.3129
				text = "up"
			intervals [738]:
				xmin = 212.3129
				xmax = 212.3629
				text = "i"
			intervals [739]:
				xmin = 212.3629
				xmax = 212.6129
				text = "played"
			intervals [740]:
				xmin = 212.6129
				xmax = 212.6929
				text = "the"
			intervals [741]:
				xmin = 212.6929
				xmax = 212.7229
				text = ""
			intervals [742]:
				xmin = 212.7229
				xmax = 213.0529
				text = "trumpet"
			intervals [743]:
				xmin = 213.0529
				xmax = 213.1029
				text = ""
			intervals [744]:
				xmin = 213.1029
				xmax = 213.3329
				text = "but"
			intervals [745]:
				xmin = 213.3329
				xmax = 213.7259
				text = ""
			intervals [746]:
				xmin = 213.7259
				xmax = 213.8759
				text = "i"
			intervals [747]:
				xmin = 213.8759
				xmax = 213.9659
				text = "ain't"
			intervals [748]:
				xmin = 213.9659
				xmax = 214.1759
				text = "never"
			intervals [749]:
				xmin = 214.1759
				xmax = 214.3359
				text = "really"
			intervals [750]:
				xmin = 214.3359
				xmax = 214.3659
				text = ""
			intervals [751]:
				xmin = 214.3659
				xmax = 214.5059
				text = "was"
			intervals [752]:
				xmin = 214.5059
				xmax = 214.6159
				text = "good"
			intervals [753]:
				xmin = 214.6159
				xmax = 214.6759
				text = "at"
			intervals [754]:
				xmin = 214.6759
				xmax = 214.7559
				text = ""
			intervals [755]:
				xmin = 214.7559
				xmax = 214.8359
				text = "no"
			intervals [756]:
				xmin = 214.8359
				xmax = 214.9059
				text = ""
			intervals [757]:
				xmin = 214.9059
				xmax = 215.2159
				text = "drums"
			intervals [758]:
				xmin = 215.2159
				xmax = 217.1208
				text = ""
			intervals [759]:
				xmin = 217.1208
				xmax = 217.4308
				text = "hand"
			intervals [760]:
				xmin = 217.4308
				xmax = 217.5308
				text = "eye"
			intervals [761]:
				xmin = 217.5308
				xmax = 217.6408
				text = ""
			intervals [762]:
				xmin = 217.6408
				xmax = 218.1208
				text = "coordination"
			intervals [763]:
				xmin = 218.1208
				xmax = 218.1508
				text = ""
			intervals [764]:
				xmin = 218.1508
				xmax = 218.2808
				text = "gotta"
			intervals [765]:
				xmin = 218.2808
				xmax = 218.3408
				text = "be"
			intervals [766]:
				xmin = 218.3408
				xmax = 218.5108
				text = ""
			intervals [767]:
				xmin = 218.5108
				xmax = 218.8608
				text = "good"
			intervals [768]:
				xmin = 218.8608
				xmax = 218.9608
				text = ""
			intervals [769]:
				xmin = 218.9608
				xmax = 219.0308
				text = "you"
			intervals [770]:
				xmin = 219.0308
				xmax = 219.0608
				text = ""
			intervals [771]:
				xmin = 219.0608
				xmax = 219.2408
				text = "gotta"
			intervals [772]:
				xmin = 219.2408
				xmax = 219.3108
				text = ""
			intervals [773]:
				xmin = 219.3108
				xmax = 219.4308
				text = "be"
			intervals [774]:
				xmin = 219.4308
				xmax = 219.5508
				text = "able"
			intervals [775]:
				xmin = 219.5508
				xmax = 219.6108
				text = "to"
			intervals [776]:
				xmin = 219.6108
				xmax = 220.1748
				text = ""
			intervals [777]:
				xmin = 220.1748
				xmax = 220.2948
				text = "get"
			intervals [778]:
				xmin = 220.2948
				xmax = 220.3248
				text = "a"
			intervals [779]:
				xmin = 220.3248
				xmax = 220.4148
				text = ""
			intervals [780]:
				xmin = 220.4148
				xmax = 220.6248
				text = "beat"
			intervals [781]:
				xmin = 220.6248
				xmax = 220.6848
				text = ""
			intervals [782]:
				xmin = 220.6848
				xmax = 220.9548
				text = "<unk>"
			intervals [783]:
				xmin = 220.9548
				xmax = 221.9482
				text = ""
			intervals [784]:
				xmin = 221.9482
				xmax = 222.1682
				text = "i"
			intervals [785]:
				xmin = 222.1682
				xmax = 222.1982
				text = ""
			intervals [786]:
				xmin = 222.1982
				xmax = 222.4282
				text = "never"
			intervals [787]:
				xmin = 222.4282
				xmax = 222.6682
				text = "really"
			intervals [788]:
				xmin = 222.6682
				xmax = 222.6982
				text = ""
			intervals [789]:
				xmin = 222.6982
				xmax = 222.8982
				text = "like"
			intervals [790]:
				xmin = 222.8982
				xmax = 223.4282
				text = "invested"
			intervals [791]:
				xmin = 223.4282
				xmax = 223.5782
				text = "in"
			intervals [792]:
				xmin = 223.5782
				xmax = 223.6582
				text = "it"
			intervals [793]:
				xmin = 223.6582
				xmax = 226.465
				text = ""
			intervals [794]:
				xmin = 226.465
				xmax = 226.505
				text = "uh"
			intervals [795]:
				xmin = 226.505
				xmax = 228.5287
				text = ""
			intervals [796]:
				xmin = 228.5287
				xmax = 228.7487
				text = "uh"
			intervals [797]:
				xmin = 228.7487
				xmax = 229.0387
				text = "growing"
			intervals [798]:
				xmin = 229.0387
				xmax = 229.2287
				text = "up"
			intervals [799]:
				xmin = 229.2287
				xmax = 229.2987
				text = "i"
			intervals [800]:
				xmin = 229.2987
				xmax = 229.5087
				text = "went"
			intervals [801]:
				xmin = 229.5087
				xmax = 229.6087
				text = "to"
			intervals [802]:
				xmin = 229.6087
				xmax = 230.0587
				text = "uh"
			intervals [803]:
				xmin = 230.0587
				xmax = 230.3201
				text = ""
			intervals [804]:
				xmin = 230.3201
				xmax = 230.3901
				text = "i"
			intervals [805]:
				xmin = 230.3901
				xmax = 230.5601
				text = "went"
			intervals [806]:
				xmin = 230.5601
				xmax = 230.6201
				text = "to"
			intervals [807]:
				xmin = 230.6201
				xmax = 230.7001
				text = "rdx"
			intervals [808]:
				xmin = 230.7001
				xmax = 232.0403
				text = ""
			intervals [809]:
				xmin = 232.0403
				xmax = 232.5403
				text = "elementary"
			intervals [810]:
				xmin = 232.5403
				xmax = 232.8903
				text = "school"
			intervals [811]:
				xmin = 232.8903
				xmax = 233.6018
				text = ""
			intervals [812]:
				xmin = 233.6018
				xmax = 233.9318
				text = "um"
			intervals [813]:
				xmin = 233.9318
				xmax = 234.0718
				text = "that"
			intervals [814]:
				xmin = 234.0718
				xmax = 234.2818
				text = "was"
			intervals [815]:
				xmin = 234.2818
				xmax = 234.6018
				text = "on"
			intervals [816]:
				xmin = 234.6018
				xmax = 234.8614
				text = ""
			intervals [817]:
				xmin = 234.8614
				xmax = 235.4514
				text = "alabama"
			intervals [818]:
				xmin = 235.4514
				xmax = 235.9114
				text = "avenue"
			intervals [819]:
				xmin = 235.9114
				xmax = 237.0221
				text = ""
			intervals [820]:
				xmin = 237.0221
				xmax = 237.1721
				text = "i"
			intervals [821]:
				xmin = 237.1721
				xmax = 237.3821
				text = "went"
			intervals [822]:
				xmin = 237.3821
				xmax = 237.6721
				text = "there"
			intervals [823]:
				xmin = 237.6721
				xmax = 237.8821
				text = "for"
			intervals [824]:
				xmin = 237.8821
				xmax = 238.1121
				text = "like"
			intervals [825]:
				xmin = 238.1121
				xmax = 238.1421
				text = ""
			intervals [826]:
				xmin = 238.1421
				xmax = 238.3521
				text = "a"
			intervals [827]:
				xmin = 238.3521
				xmax = 238.3921
				text = ""
			intervals [828]:
				xmin = 238.3921
				xmax = 238.6521
				text = "pre"
			intervals [829]:
				xmin = 238.6521
				xmax = 239.1821
				text = "k"
			intervals [830]:
				xmin = 239.1821
				xmax = 239.3961
				text = ""
			intervals [831]:
				xmin = 239.3961
				xmax = 239.6761
				text = "until"
			intervals [832]:
				xmin = 239.6761
				xmax = 240.0261
				text = "one"
			intervals [833]:
				xmin = 240.0261
				xmax = 240.0861
				text = ""
			intervals [834]:
				xmin = 240.0861
				xmax = 240.2061
				text = "to"
			intervals [835]:
				xmin = 240.2061
				xmax = 240.5061
				text = "first"
			intervals [836]:
				xmin = 240.5061
				xmax = 240.8261
				text = "grade"
			intervals [837]:
				xmin = 240.8261
				xmax = 240.9761
				text = "then"
			intervals [838]:
				xmin = 240.9761
				xmax = 241.0361
				text = "i"
			intervals [839]:
				xmin = 241.0361
				xmax = 241.2161
				text = "went"
			intervals [840]:
				xmin = 241.2161
				xmax = 241.3261
				text = "to"
			intervals [841]:
				xmin = 241.3261
				xmax = 241.7961
				text = "rdx"
			intervals [842]:
				xmin = 241.7961
				xmax = 242.4363
				text = ""
			intervals [843]:
				xmin = 242.4363
				xmax = 242.9163
				text = "elementary"
			intervals [844]:
				xmin = 242.9163
				xmax = 243.3563
				text = "school"
			intervals [845]:
				xmin = 243.3563
				xmax = 243.5463
				text = ""
			intervals [846]:
				xmin = 243.5463
				xmax = 243.6563
				text = "i"
			intervals [847]:
				xmin = 243.6563
				xmax = 243.9363
				text = "believe"
			intervals [848]:
				xmin = 243.9363
				xmax = 244.0963
				text = "that"
			intervals [849]:
				xmin = 244.0963
				xmax = 244.1563
				text = "s"
			intervals [850]:
				xmin = 244.1563
				xmax = 244.3463
				text = "like"
			intervals [851]:
				xmin = 244.3463
				xmax = 244.4363
				text = "on"
			intervals [852]:
				xmin = 244.4363
				xmax = 245.0763
				text = "mississippi"
			intervals [853]:
				xmin = 245.0763
				xmax = 245.5063
				text = "avenue"
			intervals [854]:
				xmin = 245.5063
				xmax = 245.5863
				text = ""
			intervals [855]:
				xmin = 245.5863
				xmax = 245.7063
				text = "that"
			intervals [856]:
				xmin = 245.7063
				xmax = 245.7663
				text = "s"
			intervals [857]:
				xmin = 245.7663
				xmax = 245.8663
				text = "in"
			intervals [858]:
				xmin = 245.8663
				xmax = 246.3663
				text = "southeast"
			intervals [859]:
				xmin = 246.3663
				xmax = 246.5363
				text = "too"
			intervals [860]:
				xmin = 246.5363
				xmax = 247.3711
				text = ""
			intervals [861]:
				xmin = 247.3711
				xmax = 247.5811
				text = "and"
			intervals [862]:
				xmin = 247.5811
				xmax = 247.7311
				text = "then"
			intervals [863]:
				xmin = 247.7311
				xmax = 247.9711
				text = "from"
			intervals [864]:
				xmin = 247.9711
				xmax = 248.2211
				text = "there"
			intervals [865]:
				xmin = 248.2211
				xmax = 248.3411
				text = "i"
			intervals [866]:
				xmin = 248.3411
				xmax = 248.8011
				text = "moved"
			intervals [867]:
				xmin = 248.8011
				xmax = 248.9511
				text = "out"
			intervals [868]:
				xmin = 248.9511
				xmax = 249.1811
				text = "to"
			intervals [869]:
				xmin = 249.1811
				xmax = 249.5211
				text = "uh"
			intervals [870]:
				xmin = 249.5211
				xmax = 250.0865
				text = ""
			intervals [871]:
				xmin = 250.0865
				xmax = 250.4465
				text = "pg"
			intervals [872]:
				xmin = 250.4465
				xmax = 250.8465
				text = "county"
			intervals [873]:
				xmin = 250.8465
				xmax = 251.927
				text = ""
			intervals [874]:
				xmin = 251.927
				xmax = 252.227
				text = "and"
			intervals [875]:
				xmin = 252.227
				xmax = 252.597
				text = "um"
			intervals [876]:
				xmin = 252.597
				xmax = 253.7363
				text = ""
			intervals [877]:
				xmin = 253.7363
				xmax = 253.9463
				text = "went"
			intervals [878]:
				xmin = 253.9463
				xmax = 254.0463
				text = "to"
			intervals [879]:
				xmin = 254.0463
				xmax = 255.0663
				text = "rdx"
			intervals [880]:
				xmin = 255.0663
				xmax = 255.1463
				text = ""
			intervals [881]:
				xmin = 255.1463
				xmax = 255.7163
				text = "forestville"
			intervals [882]:
				xmin = 255.7163
				xmax = 256.4438
				text = ""
			intervals [883]:
				xmin = 256.4438
				xmax = 256.5138
				text = "and"
			intervals [884]:
				xmin = 256.5138
				xmax = 256.6738
				text = "then"
			intervals [885]:
				xmin = 256.6738
				xmax = 256.7338
				text = "i"
			intervals [886]:
				xmin = 256.7338
				xmax = 257.1038
				text = "camed"
			intervals [887]:
				xmin = 257.1038
				xmax = 257.2638
				text = "up"
			intervals [888]:
				xmin = 257.2638
				xmax = 257.3238
				text = "in"
			intervals [889]:
				xmin = 257.3238
				xmax = 257.8138
				text = "marlboro"
			intervals [890]:
				xmin = 257.8138
				xmax = 257.9238
				text = "and"
			intervals [891]:
				xmin = 257.9238
				xmax = 258.0638
				text = "went"
			intervals [892]:
				xmin = 258.0638
				xmax = 258.1438
				text = "to"
			intervals [893]:
				xmin = 258.1438
				xmax = 258.1938
				text = ""
			intervals [894]:
				xmin = 258.1938
				xmax = 258.5538
				text = "uh"
			intervals [895]:
				xmin = 258.5538
				xmax = 259.0313
				text = ""
			intervals [896]:
				xmin = 259.0313
				xmax = 259.6613
				text = "rdx"
			intervals [897]:
				xmin = 259.6613
				xmax = 261.3265
				text = ""
			intervals [898]:
				xmin = 261.3265
				xmax = 261.5065
				text = "um"
			intervals [899]:
				xmin = 261.5065
				xmax = 261.6165
				text = "but"
			intervals [900]:
				xmin = 261.6165
				xmax = 261.6865
				text = "i"
			intervals [901]:
				xmin = 261.6865
				xmax = 262.1065
				text = "played"
			intervals [902]:
				xmin = 262.1065
				xmax = 262.1865
				text = "i"
			intervals [903]:
				xmin = 262.1865
				xmax = 262.5265
				text = "played"
			intervals [904]:
				xmin = 262.5265
				xmax = 262.6065
				text = "uh"
			intervals [905]:
				xmin = 262.6065
				xmax = 262.6365
				text = ""
			intervals [906]:
				xmin = 262.6365
				xmax = 263.1165
				text = "trumpet"
			intervals [907]:
				xmin = 263.1165
				xmax = 263.1465
				text = ""
			intervals [908]:
				xmin = 263.1465
				xmax = 263.3165
				text = "when"
			intervals [909]:
				xmin = 263.3165
				xmax = 263.4165
				text = "i"
			intervals [910]:
				xmin = 263.4165
				xmax = 263.5965
				text = "was"
			intervals [911]:
				xmin = 263.5965
				xmax = 263.7565
				text = "in"
			intervals [912]:
				xmin = 263.7565
				xmax = 264.0965
				text = "um"
			intervals [913]:
				xmin = 264.0965
				xmax = 264.1265
				text = ""
			intervals [914]:
				xmin = 264.1265
				xmax = 264.6365
				text = "elementary"
			intervals [915]:
				xmin = 264.6365
				xmax = 264.9965
				text = "school"
			intervals [916]:
				xmin = 264.9965
				xmax = 265.4368
				text = ""
			intervals [917]:
				xmin = 265.4368
				xmax = 265.7068
				text = "from"
			intervals [918]:
				xmin = 265.7068
				xmax = 265.9168
				text = "like"
			intervals [919]:
				xmin = 265.9168
				xmax = 266.0068
				text = ""
			intervals [920]:
				xmin = 266.0068
				xmax = 266.2568
				text = "fourth"
			intervals [921]:
				xmin = 266.2568
				xmax = 266.6168
				text = "grade"
			intervals [922]:
				xmin = 266.6168
				xmax = 267.3573
				text = ""
			intervals [923]:
				xmin = 267.3573
				xmax = 267.6173
				text = "to"
			intervals [924]:
				xmin = 267.6173
				xmax = 267.7773
				text = ""
			intervals [925]:
				xmin = 267.7773
				xmax = 267.9373
				text = "no"
			intervals [926]:
				xmin = 267.9373
				xmax = 268.2673
				text = "third"
			intervals [927]:
				xmin = 268.2673
				xmax = 268.5073
				text = "grade"
			intervals [928]:
				xmin = 268.5073
				xmax = 268.5673
				text = "to"
			intervals [929]:
				xmin = 268.5673
				xmax = 268.9973
				text = "sixth"
			intervals [930]:
				xmin = 268.9973
				xmax = 269.3173
				text = "grade"
			intervals [931]:
				xmin = 269.3173
				xmax = 271.5756
				text = ""
			intervals [932]:
				xmin = 271.5756
				xmax = 271.6656
				text = "i"
			intervals [933]:
				xmin = 271.6656
				xmax = 271.8356
				text = "was"
			intervals [934]:
				xmin = 271.8356
				xmax = 271.9656
				text = "in"
			intervals [935]:
				xmin = 271.9656
				xmax = 272.0156
				text = "a"
			intervals [936]:
				xmin = 272.0156
				xmax = 272.0456
				text = ""
			intervals [937]:
				xmin = 272.0456
				xmax = 272.3656
				text = "um"
			intervals [938]:
				xmin = 272.3656
				xmax = 272.3956
				text = ""
			intervals [939]:
				xmin = 272.3956
				xmax = 272.5156
				text = "the"
			intervals [940]:
				xmin = 272.5156
				xmax = 272.9256
				text = "band"
			intervals [941]:
				xmin = 272.9256
				xmax = 277.6434
				text = ""
			intervals [942]:
				xmin = 277.6434
				xmax = 278.0734
				text = "yeah"
			intervals [943]:
				xmin = 278.0734
				xmax = 289.9391
				text = ""
			intervals [944]:
				xmin = 289.9391
				xmax = 290.1991
				text = "uh"
			intervals [945]:
				xmin = 290.1991
				xmax = 290.5591
				text = "mumbo"
			intervals [946]:
				xmin = 290.5591
				xmax = 291.0091
				text = "sauce"
			intervals [947]:
				xmin = 291.0091
				xmax = 291.1491
				text = "is"
			intervals [948]:
				xmin = 291.1491
				xmax = 291.4291
				text = "like"
			intervals [949]:
				xmin = 291.4291
				xmax = 291.4591
				text = "a"
			intervals [950]:
				xmin = 291.4591
				xmax = 291.9791
				text = "um"
			intervals [951]:
				xmin = 291.9791
				xmax = 293.2049
				text = ""
			intervals [952]:
				xmin = 293.2049
				xmax = 293.3449
				text = "it"
			intervals [953]:
				xmin = 293.3449
				xmax = 293.3949
				text = "s"
			intervals [954]:
				xmin = 293.3949
				xmax = 293.6249
				text = "just"
			intervals [955]:
				xmin = 293.6249
				xmax = 294.0849
				text = "dc"
			intervals [956]:
				xmin = 294.0849
				xmax = 294.1949
				text = "s"
			intervals [957]:
				xmin = 294.1949
				xmax = 294.5649
				text = "own"
			intervals [958]:
				xmin = 294.5649
				xmax = 294.8749
				text = "like"
			intervals [959]:
				xmin = 294.8749
				xmax = 296.2576
				text = ""
			intervals [960]:
				xmin = 296.2576
				xmax = 296.2976
				text = "i"
			intervals [961]:
				xmin = 296.2976
				xmax = 296.6376
				text = "w"
			intervals [962]:
				xmin = 296.6376
				xmax = 296.7176
				text = "it"
			intervals [963]:
				xmin = 296.7176
				xmax = 296.8176
				text = "s"
			intervals [964]:
				xmin = 296.8176
				xmax = 297.0376
				text = ""
			intervals [965]:
				xmin = 297.0376
				xmax = 297.2676
				text = "their"
			intervals [966]:
				xmin = 297.2676
				xmax = 297.4376
				text = "own"
			intervals [967]:
				xmin = 297.4376
				xmax = 297.9576
				text = "condiment"
			intervals [968]:
				xmin = 297.9576
				xmax = 298.9713
				text = ""
			intervals [969]:
				xmin = 298.9713
				xmax = 299.1713
				text = "and"
			intervals [970]:
				xmin = 299.1713
				xmax = 299.5313
				text = "mumbo"
			intervals [971]:
				xmin = 299.5313
				xmax = 299.9813
				text = "sauce"
			intervals [972]:
				xmin = 299.9813
				xmax = 300.3213
				text = "can"
			intervals [973]:
				xmin = 300.3213
				xmax = 300.3513
				text = ""
			intervals [974]:
				xmin = 300.3513
				xmax = 300.9713
				text = "uh"
			intervals [975]:
				xmin = 300.9713
				xmax = 301.4206
				text = ""
			intervals [976]:
				xmin = 301.4206
				xmax = 301.7506
				text = "come"
			intervals [977]:
				xmin = 301.7506
				xmax = 301.8406
				text = "in"
			intervals [978]:
				xmin = 301.8406
				xmax = 301.9606
				text = "a"
			intervals [979]:
				xmin = 301.9606
				xmax = 302.4406
				text = "bottle"
			intervals [980]:
				xmin = 302.4406
				xmax = 302.5406
				text = "i'm"
			intervals [981]:
				xmin = 302.5406
				xmax = 303.0206
				text = "sure"
			intervals [982]:
				xmin = 303.0206
				xmax = 303.2387
				text = ""
			intervals [983]:
				xmin = 303.2387
				xmax = 303.7587
				text = "everybody"
			intervals [984]:
				xmin = 303.7587
				xmax = 303.7887
				text = "<unk>"
			intervals [985]:
				xmin = 303.7887
				xmax = 303.8487
				text = ""
			intervals [986]:
				xmin = 303.8487
				xmax = 304.1087
				text = "buy"
			intervals [987]:
				xmin = 304.1087
				xmax = 304.1687
				text = "it"
			intervals [988]:
				xmin = 304.1687
				xmax = 304.2587
				text = "in"
			intervals [989]:
				xmin = 304.2587
				xmax = 304.3787
				text = "a"
			intervals [990]:
				xmin = 304.3787
				xmax = 304.7987
				text = "bottle"
			intervals [991]:
				xmin = 304.7987
				xmax = 305.3862
				text = ""
			intervals [992]:
				xmin = 305.3862
				xmax = 305.5662
				text = "but"
			intervals [993]:
				xmin = 305.5662
				xmax = 305.6562
				text = "it"
			intervals [994]:
				xmin = 305.6562
				xmax = 305.7362
				text = "s"
			intervals [995]:
				xmin = 305.7362
				xmax = 305.9362
				text = "like"
			intervals [996]:
				xmin = 305.9362
				xmax = 306.0362
				text = "you"
			intervals [997]:
				xmin = 306.0362
				xmax = 306.1862
				text = "go"
			intervals [998]:
				xmin = 306.1862
				xmax = 306.3362
				text = "to"
			intervals [999]:
				xmin = 306.3362
				xmax = 306.3962
				text = "the"
			intervals [1000]:
				xmin = 306.3962
				xmax = 306.7762
				text = "carry"
			intervals [1001]:
				xmin = 306.7762
				xmax = 307.0162
				text = "out"
			intervals [1002]:
				xmin = 307.0162
				xmax = 307.1062
				text = ""
			intervals [1003]:
				xmin = 307.1062
				xmax = 307.3062
				text = "and"
			intervals [1004]:
				xmin = 307.3062
				xmax = 307.6262
				text = "uh"
			intervals [1005]:
				xmin = 307.6262
				xmax = 307.6662
				text = ""
			intervals [1006]:
				xmin = 307.6662
				xmax = 307.8362
				text = "get"
			intervals [1007]:
				xmin = 307.8362
				xmax = 307.9762
				text = "you"
			intervals [1008]:
				xmin = 307.9762
				xmax = 308.2762
				text = "some"
			intervals [1009]:
				xmin = 308.2762
				xmax = 308.3062
				text = ""
			intervals [1010]:
				xmin = 308.3062
				xmax = 308.5362
				text = "some"
			intervals [1011]:
				xmin = 308.5362
				xmax = 308.9962
				text = "chicken"
			intervals [1012]:
				xmin = 308.9962
				xmax = 309.3895
				text = ""
			intervals [1013]:
				xmin = 309.3895
				xmax = 309.5195
				text = "and"
			intervals [1014]:
				xmin = 309.5195
				xmax = 309.5595
				text = ""
			intervals [1015]:
				xmin = 309.5595
				xmax = 309.6995
				text = "put"
			intervals [1016]:
				xmin = 309.6995
				xmax = 309.7995
				text = "the"
			intervals [1017]:
				xmin = 309.7995
				xmax = 310.1495
				text = "mumbo"
			intervals [1018]:
				xmin = 310.1495
				xmax = 310.5395
				text = "sauce"
			intervals [1019]:
				xmin = 310.5395
				xmax = 310.6195
				text = "on"
			intervals [1020]:
				xmin = 310.6195
				xmax = 310.8695
				text = "there"
			intervals [1021]:
				xmin = 310.8695
				xmax = 311.212
				text = ""
			intervals [1022]:
				xmin = 311.212
				xmax = 311.382
				text = "to"
			intervals [1023]:
				xmin = 311.382
				xmax = 311.512
				text = "be"
			intervals [1024]:
				xmin = 311.512
				xmax = 311.862
				text = "honest"
			intervals [1025]:
				xmin = 311.862
				xmax = 312.022
				text = "with"
			intervals [1026]:
				xmin = 312.022
				xmax = 312.102
				text = "you"
			intervals [1027]:
				xmin = 312.102
				xmax = 312.132
				text = ""
			intervals [1028]:
				xmin = 312.132
				xmax = 312.292
				text = "i"
			intervals [1029]:
				xmin = 312.292
				xmax = 312.482
				text = "don't"
			intervals [1030]:
				xmin = 312.482
				xmax = 312.692
				text = "even"
			intervals [1031]:
				xmin = 312.692
				xmax = 312.852
				text = "know"
			intervals [1032]:
				xmin = 312.852
				xmax = 313.022
				text = "what"
			intervals [1033]:
				xmin = 313.022
				xmax = 313.092
				text = "s"
			intervals [1034]:
				xmin = 313.092
				xmax = 313.232
				text = "in"
			intervals [1035]:
				xmin = 313.232
				xmax = 313.572
				text = "mumbo"
			intervals [1036]:
				xmin = 313.572
				xmax = 314.032
				text = "sauce"
			intervals [1037]:
				xmin = 314.032
				xmax = 314.062
				text = ""
			intervals [1038]:
				xmin = 314.062
				xmax = 314.192
				text = "but"
			intervals [1039]:
				xmin = 314.192
				xmax = 314.272
				text = "it"
			intervals [1040]:
				xmin = 314.272
				xmax = 314.382
				text = "s"
			intervals [1041]:
				xmin = 314.382
				xmax = 314.582
				text = "just"
			intervals [1042]:
				xmin = 314.582
				xmax = 314.642
				text = "the"
			intervals [1043]:
				xmin = 314.642
				xmax = 314.672
				text = ""
			intervals [1044]:
				xmin = 314.672
				xmax = 315.092
				text = "taste"
			intervals [1045]:
				xmin = 315.092
				xmax = 315.3007
				text = ""
			intervals [1046]:
				xmin = 315.3007
				xmax = 315.4407
				text = "and"
			intervals [1047]:
				xmin = 315.4407
				xmax = 315.5207
				text = "it"
			intervals [1048]:
				xmin = 315.5207
				xmax = 315.5607
				text = "s"
			intervals [1049]:
				xmin = 315.5607
				xmax = 316.0007
				text = "different"
			intervals [1050]:
				xmin = 316.0007
				xmax = 316.4733
				text = ""
			intervals [1051]:
				xmin = 316.4733
				xmax = 316.5533
				text = "it"
			intervals [1052]:
				xmin = 316.5533
				xmax = 316.6033
				text = "s"
			intervals [1053]:
				xmin = 316.6033
				xmax = 316.8733
				text = "different"
			intervals [1054]:
				xmin = 316.8733
				xmax = 317.3033
				text = "styles"
			intervals [1055]:
				xmin = 317.3033
				xmax = 317.3733
				text = "of"
			intervals [1056]:
				xmin = 317.3733
				xmax = 317.7233
				text = "mumbo"
			intervals [1057]:
				xmin = 317.7233
				xmax = 318.1433
				text = "sauce"
			intervals [1058]:
				xmin = 318.1433
				xmax = 318.2533
				text = "in"
			intervals [1059]:
				xmin = 318.2533
				xmax = 318.3233
				text = "the"
			intervals [1060]:
				xmin = 318.3233
				xmax = 318.7433
				text = "area"
			intervals [1061]:
				xmin = 318.7433
				xmax = 319.0533
				text = "too"
			intervals [1062]:
				xmin = 319.0533
				xmax = 319.1133
				text = ""
			intervals [1063]:
				xmin = 319.1133
				xmax = 319.3133
				text = "like"
			intervals [1064]:
				xmin = 319.3133
				xmax = 319.6033
				text = "different"
			intervals [1065]:
				xmin = 319.6033
				xmax = 319.9533
				text = "places"
			intervals [1066]:
				xmin = 319.9533
				xmax = 320.1833
				text = "make"
			intervals [1067]:
				xmin = 320.1833
				xmax = 320.4233
				text = "better"
			intervals [1068]:
				xmin = 320.4233
				xmax = 320.7933
				text = "mumbo"
			intervals [1069]:
				xmin = 320.7933
				xmax = 321.1033
				text = "sauce"
			intervals [1070]:
				xmin = 321.1033
				xmax = 321.2233
				text = "than"
			intervals [1071]:
				xmin = 321.2233
				xmax = 321.4433
				text = "other"
			intervals [1072]:
				xmin = 321.4433
				xmax = 321.7533
				text = "ones"
			intervals [1073]:
				xmin = 321.7533
				xmax = 322.490
				text = ""
			intervals [1074]:
				xmin = 322.490
				xmax = 322.700
				text = "you"
			intervals [1075]:
				xmin = 322.700
				xmax = 322.930
				text = "know"
			intervals [1076]:
				xmin = 322.930
				xmax = 323.320
				text = "so"
			intervals [1077]:
				xmin = 323.320
				xmax = 323.7604
				text = ""
			intervals [1078]:
				xmin = 323.7604
				xmax = 324.2604
				text = "um"
			intervals [1079]:
				xmin = 324.2604
				xmax = 324.557
				text = ""
			intervals [1080]:
				xmin = 324.557
				xmax = 324.677
				text = "but"
			intervals [1081]:
				xmin = 324.677
				xmax = 324.767
				text = "it"
			intervals [1082]:
				xmin = 324.767
				xmax = 324.807
				text = "s"
			intervals [1083]:
				xmin = 324.807
				xmax = 325.137
				text = "just"
			intervals [1084]:
				xmin = 325.137
				xmax = 326.4512
				text = ""
			intervals [1085]:
				xmin = 326.4512
				xmax = 326.5912
				text = "it"
			intervals [1086]:
				xmin = 326.5912
				xmax = 326.6412
				text = "s"
			intervals [1087]:
				xmin = 326.6412
				xmax = 326.8512
				text = "just"
			intervals [1088]:
				xmin = 326.8512
				xmax = 327.0312
				text = "like"
			intervals [1089]:
				xmin = 327.0312
				xmax = 327.1112
				text = ""
			intervals [1090]:
				xmin = 327.1112
				xmax = 327.2812
				text = "the"
			intervals [1091]:
				xmin = 327.2812
				xmax = 327.3812
				text = ""
			intervals [1092]:
				xmin = 327.3812
				xmax = 327.5612
				text = "it"
			intervals [1093]:
				xmin = 327.5612
				xmax = 327.6212
				text = "s"
			intervals [1094]:
				xmin = 327.6212
				xmax = 327.7212
				text = "the"
			intervals [1095]:
				xmin = 327.7212
				xmax = 328.2712
				text = "condiment"
			intervals [1096]:
				xmin = 328.2712
				xmax = 328.3712
				text = "of"
			intervals [1097]:
				xmin = 328.3712
				xmax = 328.8312
				text = "dc"
			intervals [1098]:
				xmin = 328.8312
				xmax = 328.8712
				text = ""
			intervals [1099]:
				xmin = 328.8712
				xmax = 329.1112
				text = "pretty"
			intervals [1100]:
				xmin = 329.1112
				xmax = 329.5212
				text = "much"
			intervals [1101]:
				xmin = 329.5212
				xmax = 329.8987
				text = ""
			intervals [1102]:
				xmin = 329.8987
				xmax = 330.2487
				text = "like"
			intervals [1103]:
				xmin = 330.2487
				xmax = 331.1508
				text = ""
			intervals [1104]:
				xmin = 331.1508
				xmax = 331.3008
				text = "that"
			intervals [1105]:
				xmin = 331.3008
				xmax = 331.4008
				text = "s"
			intervals [1106]:
				xmin = 331.4008
				xmax = 331.6608
				text = "what"
			intervals [1107]:
				xmin = 331.6608
				xmax = 331.7508
				text = ""
			intervals [1108]:
				xmin = 331.7508
				xmax = 331.9108
				text = "you"
			intervals [1109]:
				xmin = 331.9108
				xmax = 332.0308
				text = "go"
			intervals [1110]:
				xmin = 332.0308
				xmax = 332.1008
				text = "to"
			intervals [1111]:
				xmin = 332.1008
				xmax = 332.1808
				text = "the"
			intervals [1112]:
				xmin = 332.1808
				xmax = 332.5108
				text = "carry"
			intervals [1113]:
				xmin = 332.5108
				xmax = 332.7008
				text = "out"
			intervals [1114]:
				xmin = 332.7008
				xmax = 332.8208
				text = "you"
			intervals [1115]:
				xmin = 332.8208
				xmax = 332.9308
				text = "can"
			intervals [1116]:
				xmin = 332.9308
				xmax = 333.1208
				text = "put"
			intervals [1117]:
				xmin = 333.1208
				xmax = 333.4308
				text = "mumbo"
			intervals [1118]:
				xmin = 333.4308
				xmax = 333.8408
				text = "sauce"
			intervals [1119]:
				xmin = 333.8408
				xmax = 333.9708
				text = "some"
			intervals [1120]:
				xmin = 333.9708
				xmax = 334.2508
				text = "people"
			intervals [1121]:
				xmin = 334.2508
				xmax = 334.3908
				text = "put"
			intervals [1122]:
				xmin = 334.3908
				xmax = 334.4508
				text = "it"
			intervals [1123]:
				xmin = 334.4508
				xmax = 334.6808
				text = "all"
			intervals [1124]:
				xmin = 334.6808
				xmax = 334.8208
				text = "over"
			intervals [1125]:
				xmin = 334.8208
				xmax = 334.9808
				text = "their"
			intervals [1126]:
				xmin = 334.9808
				xmax = 335.6308
				text = "fries"
			intervals [1127]:
				xmin = 335.6308
				xmax = 336.1181
				text = ""
			intervals [1128]:
				xmin = 336.1181
				xmax = 336.4281
				text = "all"
			intervals [1129]:
				xmin = 336.4281
				xmax = 336.6081
				text = "over"
			intervals [1130]:
				xmin = 336.6081
				xmax = 336.7681
				text = "their"
			intervals [1131]:
				xmin = 336.7681
				xmax = 337.2581
				text = "chicken"
			intervals [1132]:
				xmin = 337.2581
				xmax = 337.4681
				text = ""
			intervals [1133]:
				xmin = 337.4681
				xmax = 337.8081
				text = "mumbo"
			intervals [1134]:
				xmin = 337.8081
				xmax = 338.1581
				text = "sauce"
			intervals [1135]:
				xmin = 338.1581
				xmax = 338.2581
				text = "on"
			intervals [1136]:
				xmin = 338.2581
				xmax = 338.7081
				text = "everything"
			intervals [1137]:
				xmin = 338.7081
				xmax = 339.8008
				text = ""
			intervals [1138]:
				xmin = 339.8008
				xmax = 340.2208
				text = "so"
			intervals [1139]:
				xmin = 340.2208
				xmax = 340.4829
				text = ""
			intervals [1140]:
				xmin = 340.4829
				xmax = 340.6329
				text = "it"
			intervals [1141]:
				xmin = 340.6329
				xmax = 340.6929
				text = "s"
			intervals [1142]:
				xmin = 340.6929
				xmax = 341.0129
				text = "just"
			intervals [1143]:
				xmin = 341.0129
				xmax = 341.0729
				text = "it"
			intervals [1144]:
				xmin = 341.0729
				xmax = 341.1329
				text = "s"
			intervals [1145]:
				xmin = 341.1329
				xmax = 341.3229
				text = "just"
			intervals [1146]:
				xmin = 341.3229
				xmax = 341.7529
				text = "dc"
			intervals [1147]:
				xmin = 341.7529
				xmax = 341.8229
				text = "s"
			intervals [1148]:
				xmin = 341.8229
				xmax = 342.3029
				text = "condiment"
			intervals [1149]:
				xmin = 342.3029
				xmax = 344.5803
				text = ""
			intervals [1150]:
				xmin = 344.5803
				xmax = 345.1303
				text = "um"
			intervals [1151]:
				xmin = 345.1303
				xmax = 346.1694
				text = ""
			intervals [1152]:
				xmin = 346.1694
				xmax = 346.2194
				text = "i"
			intervals [1153]:
				xmin = 346.2194
				xmax = 346.2594
				text = ""
			intervals [1154]:
				xmin = 346.2594
				xmax = 346.4694
				text = "think"
			intervals [1155]:
				xmin = 346.4694
				xmax = 346.5494
				text = "it"
			intervals [1156]:
				xmin = 346.5494
				xmax = 346.5794
				text = "s"
			intervals [1157]:
				xmin = 346.5794
				xmax = 349.2595
				text = ""
			intervals [1158]:
				xmin = 349.2595
				xmax = 349.5795
				text = "uh"
			intervals [1159]:
				xmin = 349.5795
				xmax = 349.8695
				text = "not"
			intervals [1160]:
				xmin = 349.8695
				xmax = 349.8995
				text = ""
			intervals [1161]:
				xmin = 349.8995
				xmax = 350.0195
				text = "i"
			intervals [1162]:
				xmin = 350.0195
				xmax = 350.2195
				text = "mean"
			intervals [1163]:
				xmin = 350.2195
				xmax = 350.3195
				text = "i"
			intervals [1164]:
				xmin = 350.3195
				xmax = 350.7095
				text = "try"
			intervals [1165]:
				xmin = 350.7095
				xmax = 350.9495
				text = "but"
			intervals [1166]:
				xmin = 350.9495
				xmax = 350.9795
				text = ""
			intervals [1167]:
				xmin = 350.9795
				xmax = 351.2895
				text = "like"
			intervals [1168]:
				xmin = 351.2895
				xmax = 351.3895
				text = "i"
			intervals [1169]:
				xmin = 351.3895
				xmax = 351.6295
				text = "think"
			intervals [1170]:
				xmin = 351.6295
				xmax = 351.7195
				text = "it"
			intervals [1171]:
				xmin = 351.7195
				xmax = 351.7695
				text = "s"
			intervals [1172]:
				xmin = 351.7695
				xmax = 351.9595
				text = "like"
			intervals [1173]:
				xmin = 351.9595
				xmax = 352.5595
				text = "vinegar"
			intervals [1174]:
				xmin = 352.5595
				xmax = 353.4219
				text = ""
			intervals [1175]:
				xmin = 353.4219
				xmax = 354.0319
				text = "uh"
			intervals [1176]:
				xmin = 354.0319
				xmax = 354.3209
				text = ""
			intervals [1177]:
				xmin = 354.3209
				xmax = 354.9909
				text = "ketchup"
			intervals [1178]:
				xmin = 354.9909
				xmax = 356.3384
				text = ""
			intervals [1179]:
				xmin = 356.3384
				xmax = 356.3684
				text = "a"
			intervals [1180]:
				xmin = 356.3684
				xmax = 357.0684
				text = "um"
			intervals [1181]:
				xmin = 357.0684
				xmax = 357.7371
				text = ""
			intervals [1182]:
				xmin = 357.7371
				xmax = 357.7871
				text = "a"
			intervals [1183]:
				xmin = 357.7871
				xmax = 358.0071
				text = "little"
			intervals [1184]:
				xmin = 358.0071
				xmax = 358.1471
				text = "bit"
			intervals [1185]:
				xmin = 358.1471
				xmax = 358.2171
				text = "of"
			intervals [1186]:
				xmin = 358.2171
				xmax = 358.4971
				text = "hot"
			intervals [1187]:
				xmin = 358.4971
				xmax = 359.1271
				text = "sauce"
			intervals [1188]:
				xmin = 359.1271
				xmax = 359.7374
				text = ""
			intervals [1189]:
				xmin = 359.7374
				xmax = 360.0074
				text = "and"
			intervals [1190]:
				xmin = 360.0074
				xmax = 360.2274
				text = "like"
			intervals [1191]:
				xmin = 360.2274
				xmax = 360.3174
				text = "a"
			intervals [1192]:
				xmin = 360.3174
				xmax = 360.6274
				text = "sweet"
			intervals [1193]:
				xmin = 360.6274
				xmax = 360.7574
				text = "and"
			intervals [1194]:
				xmin = 360.7574
				xmax = 361.2274
				text = "sour"
			intervals [1195]:
				xmin = 361.2274
				xmax = 361.8874
				text = "sauce"
			intervals [1196]:
				xmin = 361.8874
				xmax = 363.3236
				text = ""
			intervals [1197]:
				xmin = 363.3236
				xmax = 363.5336
				text = "so"
			intervals [1198]:
				xmin = 363.5336
				xmax = 363.6236
				text = "they"
			intervals [1199]:
				xmin = 363.6236
				xmax = 363.8636
				text = "might"
			intervals [1200]:
				xmin = 363.8636
				xmax = 363.8936
				text = ""
			intervals [1201]:
				xmin = 363.8936
				xmax = 364.1736
				text = "use"
			intervals [1202]:
				xmin = 364.1736
				xmax = 364.3436
				text = "like"
			intervals [1203]:
				xmin = 364.3436
				xmax = 364.4036
				text = ""
			intervals [1204]:
				xmin = 364.4036
				xmax = 365.0036
				text = "pineapple"
			intervals [1205]:
				xmin = 365.0036
				xmax = 365.5436
				text = "juice"
			intervals [1206]:
				xmin = 365.5436
				xmax = 365.7036
				text = ""
			intervals [1207]:
				xmin = 365.7036
				xmax = 366.2636
				text = "or"
			intervals [1208]:
				xmin = 366.2636
				xmax = 366.9214
				text = ""
			intervals [1209]:
				xmin = 366.9214
				xmax = 367.0514
				text = "or"
			intervals [1210]:
				xmin = 367.0514
				xmax = 367.3714
				text = "something"
			intervals [1211]:
				xmin = 367.3714
				xmax = 367.6114
				text = "like"
			intervals [1212]:
				xmin = 367.6114
				xmax = 367.9014
				text = "that"
			intervals [1213]:
				xmin = 367.9014
				xmax = 368.1751
				text = ""
			intervals [1214]:
				xmin = 368.1751
				xmax = 368.3251
				text = "but"
			intervals [1215]:
				xmin = 368.3251
				xmax = 368.4451
				text = "it"
			intervals [1216]:
				xmin = 368.4451
				xmax = 368.5951
				text = "it"
			intervals [1217]:
				xmin = 368.5951
				xmax = 368.7451
				text = "got"
			intervals [1218]:
				xmin = 368.7451
				xmax = 368.8351
				text = "like"
			intervals [1219]:
				xmin = 368.8351
				xmax = 368.8651
				text = "a"
			intervals [1220]:
				xmin = 368.8651
				xmax = 370.228
				text = ""
			intervals [1221]:
				xmin = 370.228
				xmax = 370.398
				text = "yeah"
			intervals [1222]:
				xmin = 370.398
				xmax = 370.488
				text = "it"
			intervals [1223]:
				xmin = 370.488
				xmax = 370.678
				text = "s"
			intervals [1224]:
				xmin = 370.678
				xmax = 370.768
				text = "like"
			intervals [1225]:
				xmin = 370.768
				xmax = 373.2295
				text = ""
			intervals [1226]:
				xmin = 373.2295
				xmax = 373.7895
				text = "yeah"
			intervals [1227]:
				xmin = 373.7895
				xmax = 373.8195
				text = ""
			intervals [1228]:
				xmin = 373.8195
				xmax = 374.1095
				text = "so"
			intervals [1229]:
				xmin = 374.1095
				xmax = 374.1995
				text = "it"
			intervals [1230]:
				xmin = 374.1995
				xmax = 374.2695
				text = "s"
			intervals [1231]:
				xmin = 374.2695
				xmax = 374.5195
				text = "like"
			intervals [1232]:
				xmin = 374.5195
				xmax = 374.5495
				text = "a"
			intervals [1233]:
				xmin = 374.5495
				xmax = 375.1095
				text = "um"
			intervals [1234]:
				xmin = 375.1095
				xmax = 375.1495
				text = ""
			intervals [1235]:
				xmin = 375.1495
				xmax = 375.2695
				text = "it"
			intervals [1236]:
				xmin = 375.2695
				xmax = 375.3295
				text = "s"
			intervals [1237]:
				xmin = 375.3295
				xmax = 375.5295
				text = "like"
			intervals [1238]:
				xmin = 375.5295
				xmax = 375.5995
				text = "a"
			intervals [1239]:
				xmin = 375.5995
				xmax = 375.9495
				text = "sweet"
			intervals [1240]:
				xmin = 375.9495
				xmax = 376.911
				text = ""
			intervals [1241]:
				xmin = 376.911
				xmax = 377.471
				text = "tangy"
			intervals [1242]:
				xmin = 377.471
				xmax = 377.501
				text = ""
			intervals [1243]:
				xmin = 377.501
				xmax = 377.761
				text = "little"
			intervals [1244]:
				xmin = 377.761
				xmax = 378.241
				text = "sauce"
			intervals [1245]:
				xmin = 378.241
				xmax = 378.351
				text = "it"
			intervals [1246]:
				xmin = 378.351
				xmax = 378.401
				text = "s"
			intervals [1247]:
				xmin = 378.401
				xmax = 378.531
				text = "it"
			intervals [1248]:
				xmin = 378.531
				xmax = 378.611
				text = "s"
			intervals [1249]:
				xmin = 378.611
				xmax = 378.901
				text = "good"
			intervals [1250]:
				xmin = 378.901
				xmax = 379.171
				text = "though"
			intervals [1251]:
				xmin = 379.171
				xmax = 379.3072
				text = ""
			intervals [1252]:
				xmin = 379.3072
				xmax = 379.4572
				text = "it"
			intervals [1253]:
				xmin = 379.4572
				xmax = 379.5272
				text = "s"
			intervals [1254]:
				xmin = 379.5272
				xmax = 379.7372
				text = "good"
			intervals [1255]:
				xmin = 379.7372
				xmax = 379.9672
				text = "some"
			intervals [1256]:
				xmin = 379.9672
				xmax = 380.1072
				text = "of"
			intervals [1257]:
				xmin = 380.1072
				xmax = 380.3372
				text = "'em"
			intervals [1258]:
				xmin = 380.3372
				xmax = 380.7627
				text = ""
			intervals [1259]:
				xmin = 380.7627
				xmax = 381.0227
				text = "might"
			intervals [1260]:
				xmin = 381.0227
				xmax = 381.2327
				text = "have"
			intervals [1261]:
				xmin = 381.2327
				xmax = 381.3327
				text = "a"
			intervals [1262]:
				xmin = 381.3327
				xmax = 381.6427
				text = "little"
			intervals [1263]:
				xmin = 381.6427
				xmax = 382.0527
				text = "spice"
			intervals [1264]:
				xmin = 382.0527
				xmax = 382.1427
				text = "to"
			intervals [1265]:
				xmin = 382.1427
				xmax = 382.4127
				text = "'em"
			intervals [1266]:
				xmin = 382.4127
				xmax = 382.5027
				text = ""
			intervals [1267]:
				xmin = 382.5027
				xmax = 382.8127
				text = "different"
			intervals [1268]:
				xmin = 382.8127
				xmax = 383.1627
				text = "places"
			intervals [1269]:
				xmin = 383.1627
				xmax = 383.2527
				text = "you"
			intervals [1270]:
				xmin = 383.2527
				xmax = 383.4827
				text = "might"
			intervals [1271]:
				xmin = 383.4827
				xmax = 383.6627
				text = "go"
			intervals [1272]:
				xmin = 383.6627
				xmax = 383.9127
				text = "to"
			intervals [1273]:
				xmin = 383.9127
				xmax = 383.9427
				text = ""
			intervals [1274]:
				xmin = 383.9427
				xmax = 384.1227
				text = "but"
			intervals [1275]:
				xmin = 384.1227
				xmax = 384.2727
				text = "for"
			intervals [1276]:
				xmin = 384.2727
				xmax = 384.3427
				text = "the"
			intervals [1277]:
				xmin = 384.3427
				xmax = 384.6627
				text = "most"
			intervals [1278]:
				xmin = 384.6627
				xmax = 384.9827
				text = "part"
			intervals [1279]:
				xmin = 384.9827
				xmax = 385.8141
				text = ""
			intervals [1280]:
				xmin = 385.8141
				xmax = 386.0141
				text = "it"
			intervals [1281]:
				xmin = 386.0141
				xmax = 386.0941
				text = "s"
			intervals [1282]:
				xmin = 386.0941
				xmax = 386.5441
				text = "uh"
			intervals [1283]:
				xmin = 386.5441
				xmax = 387.3932
				text = ""
			intervals [1284]:
				xmin = 387.3932
				xmax = 387.7332
				text = "yeah"
			intervals [1285]:
				xmin = 387.7332
				xmax = 387.8132
				text = "it"
			intervals [1286]:
				xmin = 387.8132
				xmax = 387.9132
				text = "s"
			intervals [1287]:
				xmin = 387.9132
				xmax = 387.9532
				text = ""
			intervals [1288]:
				xmin = 387.9532
				xmax = 388.0732
				text = "it"
			intervals [1289]:
				xmin = 388.0732
				xmax = 388.1032
				text = "s"
			intervals [1290]:
				xmin = 388.1032
				xmax = 388.3332
				text = "sweet"
			intervals [1291]:
				xmin = 388.3332
				xmax = 388.4132
				text = ""
			intervals [1292]:
				xmin = 388.4132
				xmax = 388.7932
				text = "sweet"
			intervals [1293]:
				xmin = 388.7932
				xmax = 389.0332
				text = ""
			intervals [1294]:
				xmin = 389.0332
				xmax = 389.4432
				text = "tangy"
			intervals [1295]:
				xmin = 389.4432
				xmax = 393.50002267573694
				text = ""
	item [4]:
		class = "IntervalTier"
		name = "DCB_se1_ag2_m_02 - phones"
		xmin = 0.0
		xmax = 393.50002267573694
		intervals: size = 3237
			intervals [1]:
				xmin = 0.0
				xmax = 11.5801
				text = ""
			intervals [2]:
				xmin = 11.5801
				xmax = 12.1101
				text = "AH1"
			intervals [3]:
				xmin = 12.1101
				xmax = 12.2101
				text = "sp"
			intervals [4]:
				xmin = 12.2101
				xmax = 13.9203
				text = ""
			intervals [5]:
				xmin = 13.9203
				xmax = 13.9603
				text = "AY1"
			intervals [6]:
				xmin = 13.9603
				xmax = 14.0003
				text = "TH"
			intervals [7]:
				xmin = 14.0003
				xmax = 14.0303
				text = "IH1"
			intervals [8]:
				xmin = 14.0303
				xmax = 14.0603
				text = "NG"
			intervals [9]:
				xmin = 14.0603
				xmax = 14.0903
				text = "K"
			intervals [10]:
				xmin = 14.0903
				xmax = 14.2603
				text = "sp"
			intervals [11]:
				xmin = 14.2603
				xmax = 16.3696
				text = ""
			intervals [12]:
				xmin = 16.3696
				xmax = 16.3996
				text = "IH0"
			intervals [13]:
				xmin = 16.3996
				xmax = 16.4296
				text = "T"
			intervals [14]:
				xmin = 16.4296
				xmax = 16.5096
				text = "EH1"
			intervals [15]:
				xmin = 16.5096
				xmax = 16.5396
				text = "S"
			intervals [16]:
				xmin = 16.5396
				xmax = 16.5796
				text = "IH1"
			intervals [17]:
				xmin = 16.5796
				xmax = 16.6396
				text = "T"
			intervals [18]:
				xmin = 16.6396
				xmax = 16.9096
				text = "EH1"
			intervals [19]:
				xmin = 16.9096
				xmax = 16.9596
				text = "S"
			intervals [20]:
				xmin = 16.9596
				xmax = 17.2396
				text = "AH1"
			intervals [21]:
				xmin = 17.2396
				xmax = 17.3496
				text = "IH1"
			intervals [22]:
				xmin = 17.3496
				xmax = 17.3896
				text = "T"
			intervals [23]:
				xmin = 17.3896
				xmax = 17.4696
				text = "S"
			intervals [24]:
				xmin = 17.4696
				xmax = 17.4996
				text = "sp"
			intervals [25]:
				xmin = 17.4996
				xmax = 17.5796
				text = "IH0"
			intervals [26]:
				xmin = 17.5796
				xmax = 17.6296
				text = "T"
			intervals [27]:
				xmin = 17.6296
				xmax = 17.6896
				text = "S"
			intervals [28]:
				xmin = 17.6896
				xmax = 17.7196
				text = "JH"
			intervals [29]:
				xmin = 17.7196
				xmax = 17.7696
				text = "AH1"
			intervals [30]:
				xmin = 17.7696
				xmax = 17.8396
				text = "S"
			intervals [31]:
				xmin = 17.8396
				xmax = 17.8896
				text = "P"
			intervals [32]:
				xmin = 17.8896
				xmax = 17.9296
				text = "R"
			intervals [33]:
				xmin = 17.9296
				xmax = 17.9596
				text = "IH1"
			intervals [34]:
				xmin = 17.9596
				xmax = 17.9996
				text = "T"
			intervals [35]:
				xmin = 17.9996
				xmax = 18.0496
				text = "IY0"
			intervals [36]:
				xmin = 18.0496
				xmax = 18.1396
				text = "M"
			intervals [37]:
				xmin = 18.1396
				xmax = 18.2696
				text = "AH1"
			intervals [38]:
				xmin = 18.2696
				xmax = 18.3996
				text = "CH"
			intervals [39]:
				xmin = 18.3996
				xmax = 18.729
				text = ""
			intervals [40]:
				xmin = 18.729
				xmax = 18.769
				text = "sil"
			intervals [41]:
				xmin = 18.769
				xmax = 18.879
				text = "B"
			intervals [42]:
				xmin = 18.879
				xmax = 19.209
				text = "AE1"
			intervals [43]:
				xmin = 19.209
				xmax = 19.319
				text = "N"
			intervals [44]:
				xmin = 19.319
				xmax = 19.379
				text = "D"
			intervals [45]:
				xmin = 19.379
				xmax = 19.539
				text = "Z"
			intervals [46]:
				xmin = 19.539
				xmax = 19.649
				text = "sp"
			intervals [47]:
				xmin = 19.649
				xmax = 20.149
				text = "AH1"
			intervals [48]:
				xmin = 20.149
				xmax = 20.319
				text = "sp"
			intervals [49]:
				xmin = 20.319
				xmax = 20.439
				text = "P"
			intervals [50]:
				xmin = 20.439
				xmax = 20.499
				text = "L"
			intervals [51]:
				xmin = 20.499
				xmax = 20.659
				text = "EY1"
			intervals [52]:
				xmin = 20.659
				xmax = 20.689
				text = "IH0"
			intervals [53]:
				xmin = 20.689
				xmax = 20.909
				text = "N"
			intervals [54]:
				xmin = 20.909
				xmax = 21.683
				text = ""
			intervals [55]:
				xmin = 21.683
				xmax = 21.743
				text = "sil"
			intervals [56]:
				xmin = 21.743
				xmax = 22.053
				text = "AH1"
			intervals [57]:
				xmin = 22.053
				xmax = 22.203
				text = "M"
			intervals [58]:
				xmin = 22.203
				xmax = 22.343
				text = "S"
			intervals [59]:
				xmin = 22.343
				xmax = 22.673
				text = "AO1"
			intervals [60]:
				xmin = 22.673
				xmax = 22.723
				text = "NG"
			intervals [61]:
				xmin = 22.723
				xmax = 22.943
				text = "Z"
			intervals [62]:
				xmin = 22.943
				xmax = 23.1222
				text = ""
			intervals [63]:
				xmin = 23.1222
				xmax = 23.2122
				text = "sil"
			intervals [64]:
				xmin = 23.2122
				xmax = 23.2822
				text = "L"
			intervals [65]:
				xmin = 23.2822
				xmax = 23.3522
				text = "AY1"
			intervals [66]:
				xmin = 23.3522
				xmax = 23.3922
				text = "K"
			intervals [67]:
				xmin = 23.3922
				xmax = 23.4422
				text = "HH"
			intervals [68]:
				xmin = 23.4422
				xmax = 23.4822
				text = "IH1"
			intervals [69]:
				xmin = 23.4822
				xmax = 23.5322
				text = "T"
			intervals [70]:
				xmin = 23.5322
				xmax = 23.5622
				text = "sp"
			intervals [71]:
				xmin = 23.5622
				xmax = 23.7122
				text = "S"
			intervals [72]:
				xmin = 23.7122
				xmax = 23.9722
				text = "AO1"
			intervals [73]:
				xmin = 23.9722
				xmax = 24.0422
				text = "NG"
			intervals [74]:
				xmin = 24.0422
				xmax = 24.1822
				text = "Z"
			intervals [75]:
				xmin = 24.1822
				xmax = 24.2222
				text = "B"
			intervals [76]:
				xmin = 24.2222
				xmax = 24.2522
				text = "AH1"
			intervals [77]:
				xmin = 24.2522
				xmax = 24.2822
				text = "T"
			intervals [78]:
				xmin = 24.2822
				xmax = 24.3322
				text = "DH"
			intervals [79]:
				xmin = 24.3322
				xmax = 24.3922
				text = "EY1"
			intervals [80]:
				xmin = 24.3922
				xmax = 24.4822
				text = "M"
			intervals [81]:
				xmin = 24.4822
				xmax = 24.5722
				text = "EY1"
			intervals [82]:
				xmin = 24.5722
				xmax = 24.6322
				text = "K"
			intervals [83]:
				xmin = 24.6322
				xmax = 24.6722
				text = "DH"
			intervals [84]:
				xmin = 24.6722
				xmax = 24.7022
				text = "EH1"
			intervals [85]:
				xmin = 24.7022
				xmax = 24.7322
				text = "R"
			intervals [86]:
				xmin = 24.7322
				xmax = 24.9722
				text = "OW1"
			intervals [87]:
				xmin = 24.9722
				xmax = 25.0322
				text = "N"
			intervals [88]:
				xmin = 25.0322
				xmax = 25.1122
				text = "V"
			intervals [89]:
				xmin = 25.1122
				xmax = 25.2622
				text = "ER1"
			intervals [90]:
				xmin = 25.2622
				xmax = 25.3222
				text = "ZH"
			intervals [91]:
				xmin = 25.3222
				xmax = 25.3622
				text = "AH0"
			intervals [92]:
				xmin = 25.3622
				xmax = 25.4422
				text = "N"
			intervals [93]:
				xmin = 25.4422
				xmax = 25.5422
				text = "AH1"
			intervals [94]:
				xmin = 25.5422
				xmax = 25.6122
				text = "V"
			intervals [95]:
				xmin = 25.6122
				xmax = 25.6622
				text = "IH0"
			intervals [96]:
				xmin = 25.6622
				xmax = 25.6922
				text = "T"
			intervals [97]:
				xmin = 25.6922
				xmax = 26.2251
				text = "sp"
			intervals [98]:
				xmin = 26.2251
				xmax = 26.5651
				text = "AO1"
			intervals [99]:
				xmin = 26.5651
				xmax = 26.6851
				text = "R"
			intervals [100]:
				xmin = 26.6851
				xmax = 26.8406
				text = ""
			intervals [101]:
				xmin = 26.8406
				xmax = 26.8806
				text = "sil"
			intervals [102]:
				xmin = 26.8806
				xmax = 26.9406
				text = "DH"
			intervals [103]:
				xmin = 26.9406
				xmax = 26.9906
				text = "EY1"
			intervals [104]:
				xmin = 26.9906
				xmax = 27.1006
				text = "M"
			intervals [105]:
				xmin = 27.1006
				xmax = 27.1906
				text = "AY1"
			intervals [106]:
				xmin = 27.1906
				xmax = 27.2306
				text = "T"
			intervals [107]:
				xmin = 27.2306
				xmax = 27.2806
				text = "HH"
			intervals [108]:
				xmin = 27.2806
				xmax = 27.5406
				text = "AE1"
			intervals [109]:
				xmin = 27.5406
				xmax = 27.6106
				text = "V"
			intervals [110]:
				xmin = 27.6106
				xmax = 27.7906
				text = "sp"
			intervals [111]:
				xmin = 27.7906
				xmax = 27.8606
				text = "DH"
			intervals [112]:
				xmin = 27.8606
				xmax = 27.9006
				text = "EH1"
			intervals [113]:
				xmin = 27.9006
				xmax = 28.0606
				text = "R"
			intervals [114]:
				xmin = 28.0606
				xmax = 28.2406
				text = "OW1"
			intervals [115]:
				xmin = 28.2406
				xmax = 28.3106
				text = "N"
			intervals [116]:
				xmin = 28.3106
				xmax = 28.4406
				text = "S"
			intervals [117]:
				xmin = 28.4406
				xmax = 28.6806
				text = "AO1"
			intervals [118]:
				xmin = 28.6806
				xmax = 28.7706
				text = "NG"
			intervals [119]:
				xmin = 28.7706
				xmax = 28.8106
				text = "sp"
			intervals [120]:
				xmin = 28.8106
				xmax = 28.8406
				text = "DH"
			intervals [121]:
				xmin = 28.8406
				xmax = 28.9606
				text = "AE1"
			intervals [122]:
				xmin = 28.9606
				xmax = 29.0306
				text = "T"
			intervals [123]:
				xmin = 29.0306
				xmax = 29.0806
				text = "sp"
			intervals [124]:
				xmin = 29.0806
				xmax = 29.1506
				text = "DH"
			intervals [125]:
				xmin = 29.1506
				xmax = 29.2206
				text = "EY1"
			intervals [126]:
				xmin = 29.2206
				xmax = 29.3206
				text = "K"
			intervals [127]:
				xmin = 29.3206
				xmax = 29.4006
				text = "R"
			intervals [128]:
				xmin = 29.4006
				xmax = 29.4606
				text = "IY0"
			intervals [129]:
				xmin = 29.4606
				xmax = 29.4906
				text = "EY1"
			intervals [130]:
				xmin = 29.4906
				xmax = 29.5206
				text = "T"
			intervals [131]:
				xmin = 29.5206
				xmax = 29.6006
				text = "AH0"
			intervals [132]:
				xmin = 29.6006
				xmax = 29.6306
				text = "D"
			intervals [133]:
				xmin = 29.6306
				xmax = 29.6706
				text = "DH"
			intervals [134]:
				xmin = 29.6706
				xmax = 29.8206
				text = "EH2"
			intervals [135]:
				xmin = 29.8206
				xmax = 29.8506
				text = "R"
			intervals [136]:
				xmin = 29.8506
				xmax = 29.9706
				text = "S"
			intervals [137]:
				xmin = 29.9706
				xmax = 30.1206
				text = "EH1"
			intervals [138]:
				xmin = 30.1206
				xmax = 30.2006
				text = "L"
			intervals [139]:
				xmin = 30.2006
				xmax = 30.2406
				text = "F"
			intervals [140]:
				xmin = 30.2406
				xmax = 32.2114
				text = "sp"
			intervals [141]:
				xmin = 32.2114
				xmax = 32.3014
				text = "AE1"
			intervals [142]:
				xmin = 32.3014
				xmax = 32.4814
				text = "N"
			intervals [143]:
				xmin = 32.4814
				xmax = 32.7714
				text = "AH1"
			intervals [144]:
				xmin = 32.7714
				xmax = 32.9114
				text = "M"
			intervals [145]:
				xmin = 32.9114
				xmax = 38.8564
				text = "sp"
			intervals [146]:
				xmin = 38.8564
				xmax = 39.1664
				text = "AH1"
			intervals [147]:
				xmin = 39.1664
				xmax = 39.3164
				text = "M"
			intervals [148]:
				xmin = 39.3164
				xmax = 40.3097
				text = "sp"
			intervals [149]:
				xmin = 40.3097
				xmax = 40.3397
				text = "W"
			intervals [150]:
				xmin = 40.3397
				xmax = 40.3697
				text = "AH1"
			intervals [151]:
				xmin = 40.3697
				xmax = 40.3997
				text = "T"
			intervals [152]:
				xmin = 40.3997
				xmax = 40.4297
				text = "W"
			intervals [153]:
				xmin = 40.4297
				xmax = 40.4597
				text = "AH0"
			intervals [154]:
				xmin = 40.4597
				xmax = 40.5197
				text = "Z"
			intervals [155]:
				xmin = 40.5197
				xmax = 40.5497
				text = "DH"
			intervals [156]:
				xmin = 40.5497
				xmax = 40.5897
				text = "AH0"
			intervals [157]:
				xmin = 40.5897
				xmax = 40.6397
				text = "sp"
			intervals [158]:
				xmin = 40.6397
				xmax = 40.6697
				text = "K"
			intervals [159]:
				xmin = 40.6697
				xmax = 40.6997
				text = "W"
			intervals [160]:
				xmin = 40.6997
				xmax = 40.7497
				text = "EH1"
			intervals [161]:
				xmin = 40.7497
				xmax = 40.8397
				text = "SH"
			intervals [162]:
				xmin = 40.8397
				xmax = 40.8997
				text = "AH0"
			intervals [163]:
				xmin = 40.8997
				xmax = 40.9597
				text = "N"
			intervals [164]:
				xmin = 40.9597
				xmax = 40.9997
				text = "AH0"
			intervals [165]:
				xmin = 40.9997
				xmax = 41.0797
				text = "G"
			intervals [166]:
				xmin = 41.0797
				xmax = 41.1697
				text = "EH1"
			intervals [167]:
				xmin = 41.1697
				xmax = 41.2197
				text = "N"
			intervals [168]:
				xmin = 41.2197
				xmax = 42.0969
				text = ""
			intervals [169]:
				xmin = 42.0969
				xmax = 42.1369
				text = "sil"
			intervals [170]:
				xmin = 42.1369
				xmax = 42.2269
				text = "OW1"
			intervals [171]:
				xmin = 42.2269
				xmax = 42.2869
				text = "Y"
			intervals [172]:
				xmin = 42.2869
				xmax = 42.3169
				text = "AE1"
			intervals [173]:
				xmin = 42.3169
				xmax = 42.4769
				text = "Y"
			intervals [174]:
				xmin = 42.4769
				xmax = 42.5069
				text = "AE1"
			intervals [175]:
				xmin = 42.5069
				xmax = 42.5369
				text = "Y"
			intervals [176]:
				xmin = 42.5369
				xmax = 42.5669
				text = "AE1"
			intervals [177]:
				xmin = 42.5669
				xmax = 42.6969
				text = "G"
			intervals [178]:
				xmin = 42.6969
				xmax = 42.8069
				text = "OW1"
			intervals [179]:
				xmin = 42.8069
				xmax = 42.8469
				text = "G"
			intervals [180]:
				xmin = 42.8469
				xmax = 42.9969
				text = "OW1"
			intervals [181]:
				xmin = 42.9969
				xmax = 43.0369
				text = "M"
			intervals [182]:
				xmin = 43.0369
				xmax = 43.0869
				text = "Y"
			intervals [183]:
				xmin = 43.0869
				xmax = 43.1869
				text = "UW1"
			intervals [184]:
				xmin = 43.1869
				xmax = 43.2569
				text = "Z"
			intervals [185]:
				xmin = 43.2569
				xmax = 43.3169
				text = "IH0"
			intervals [186]:
				xmin = 43.3169
				xmax = 43.4269
				text = "K"
			intervals [187]:
				xmin = 43.4269
				xmax = 43.6769
				text = "AH1"
			intervals [188]:
				xmin = 43.6769
				xmax = 43.8769
				text = "M"
			intervals [189]:
				xmin = 43.8769
				xmax = 44.5041
				text = "sp"
			intervals [190]:
				xmin = 44.5041
				xmax = 44.5741
				text = "IH1"
			intervals [191]:
				xmin = 44.5741
				xmax = 44.6141
				text = "T"
			intervals [192]:
				xmin = 44.6141
				xmax = 44.6641
				text = "Z"
			intervals [193]:
				xmin = 44.6641
				xmax = 44.7041
				text = "JH"
			intervals [194]:
				xmin = 44.7041
				xmax = 44.7941
				text = "IH0"
			intervals [195]:
				xmin = 44.7941
				xmax = 44.9241
				text = "S"
			intervals [196]:
				xmin = 44.9241
				xmax = 44.9641
				text = "B"
			intervals [197]:
				xmin = 44.9641
				xmax = 45.0041
				text = "IY1"
			intervals [198]:
				xmin = 45.0041
				xmax = 45.3341
				text = "sp"
			intervals [199]:
				xmin = 45.3341
				xmax = 45.4141
				text = "D"
			intervals [200]:
				xmin = 45.4141
				xmax = 45.5041
				text = "IH1"
			intervals [201]:
				xmin = 45.5041
				xmax = 45.5741
				text = "F"
			intervals [202]:
				xmin = 45.5741
				xmax = 45.6041
				text = "R"
			intervals [203]:
				xmin = 45.6041
				xmax = 45.6641
				text = "AH0"
			intervals [204]:
				xmin = 45.6641
				xmax = 45.6941
				text = "N"
			intervals [205]:
				xmin = 45.6941
				xmax = 45.7241
				text = "T"
			intervals [206]:
				xmin = 45.7241
				xmax = 45.7941
				text = "B"
			intervals [207]:
				xmin = 45.7941
				xmax = 46.0941
				text = "AE1"
			intervals [208]:
				xmin = 46.0941
				xmax = 46.1741
				text = "N"
			intervals [209]:
				xmin = 46.1741
				xmax = 46.2341
				text = "D"
			intervals [210]:
				xmin = 46.2341
				xmax = 46.3541
				text = "Z"
			intervals [211]:
				xmin = 46.3541
				xmax = 46.4241
				text = "sp"
			intervals [212]:
				xmin = 46.4241
				xmax = 46.7341
				text = "AH1"
			intervals [213]:
				xmin = 46.7341
				xmax = 46.9741
				text = "M"
			intervals [214]:
				xmin = 46.9741
				xmax = 47.0041
				text = "sp"
			intervals [215]:
				xmin = 47.0041
				xmax = 47.4314
				text = ""
			intervals [216]:
				xmin = 47.4314
				xmax = 47.5014
				text = "D"
			intervals [217]:
				xmin = 47.5014
				xmax = 47.6414
				text = "UW1"
			intervals [218]:
				xmin = 47.6414
				xmax = 47.6714
				text = "IH0"
			intervals [219]:
				xmin = 47.6714
				xmax = 47.7014
				text = "N"
			intervals [220]:
				xmin = 47.7014
				xmax = 47.7514
				text = "DH"
			intervals [221]:
				xmin = 47.7514
				xmax = 47.8414
				text = "EH1"
			intervals [222]:
				xmin = 47.8414
				xmax = 47.8914
				text = "R"
			intervals [223]:
				xmin = 47.8914
				xmax = 47.9714
				text = "V"
			intervals [224]:
				xmin = 47.9714
				xmax = 48.0014
				text = "EH2"
			intervals [225]:
				xmin = 48.0014
				xmax = 48.1314
				text = "R"
			intervals [226]:
				xmin = 48.1314
				xmax = 48.2014
				text = "IY0"
			intervals [227]:
				xmin = 48.2014
				xmax = 48.3214
				text = "EY1"
			intervals [228]:
				xmin = 48.3214
				xmax = 48.4314
				text = "SH"
			intervals [229]:
				xmin = 48.4314
				xmax = 48.4714
				text = "AH0"
			intervals [230]:
				xmin = 48.4714
				xmax = 48.5414
				text = "N"
			intervals [231]:
				xmin = 48.5414
				xmax = 48.6114
				text = "AH0"
			intervals [232]:
				xmin = 48.6114
				xmax = 48.7314
				text = "V"
			intervals [233]:
				xmin = 48.7314
				xmax = 48.7614
				text = "sp"
			intervals [234]:
				xmin = 48.7614
				xmax = 48.9314
				text = "S"
			intervals [235]:
				xmin = 48.9314
				xmax = 49.1714
				text = "AO1"
			intervals [236]:
				xmin = 49.1714
				xmax = 49.2214
				text = "NG"
			intervals [237]:
				xmin = 49.2214
				xmax = 49.2714
				text = "Z"
			intervals [238]:
				xmin = 49.2714
				xmax = 49.3114
				text = "DH"
			intervals [239]:
				xmin = 49.3114
				xmax = 49.3714
				text = "AH0"
			intervals [240]:
				xmin = 49.3714
				xmax = 49.4014
				text = "T"
			intervals [241]:
				xmin = 49.4014
				xmax = 49.4714
				text = "Z"
			intervals [242]:
				xmin = 49.4714
				xmax = 49.6314
				text = "AW1"
			intervals [243]:
				xmin = 49.6314
				xmax = 49.7014
				text = "T"
			intervals [244]:
				xmin = 49.7014
				xmax = 49.7614
				text = "T"
			intervals [245]:
				xmin = 49.7614
				xmax = 49.8214
				text = "AH0"
			intervals [246]:
				xmin = 49.8214
				xmax = 49.9014
				text = "D"
			intervals [247]:
				xmin = 49.9014
				xmax = 50.0514
				text = "EY1"
			intervals [248]:
				xmin = 50.0514
				xmax = 50.1014
				text = "DH"
			intervals [249]:
				xmin = 50.1014
				xmax = 50.1914
				text = "AH0"
			intervals [250]:
				xmin = 50.1914
				xmax = 50.2414
				text = "T"
			intervals [251]:
				xmin = 50.2414
				xmax = 50.3014
				text = "S"
			intervals [252]:
				xmin = 50.3014
				xmax = 50.3414
				text = "sp"
			intervals [253]:
				xmin = 50.3414
				xmax = 50.7061
				text = ""
			intervals [254]:
				xmin = 50.7061
				xmax = 50.7761
				text = "AO1"
			intervals [255]:
				xmin = 50.7761
				xmax = 51.1661
				text = "R"
			intervals [256]:
				xmin = 51.1661
				xmax = 51.2961
				text = "AW1"
			intervals [257]:
				xmin = 51.2961
				xmax = 51.3561
				text = "T"
			intervals [258]:
				xmin = 51.3561
				xmax = 51.3961
				text = "AE1"
			intervals [259]:
				xmin = 51.3961
				xmax = 51.4561
				text = "T"
			intervals [260]:
				xmin = 51.4561
				xmax = 51.5061
				text = "DH"
			intervals [261]:
				xmin = 51.5061
				xmax = 51.5661
				text = "AH0"
			intervals [262]:
				xmin = 51.5661
				xmax = 51.6961
				text = "T"
			intervals [263]:
				xmin = 51.6961
				xmax = 51.8361
				text = "AY1"
			intervals [264]:
				xmin = 51.8361
				xmax = 51.8661
				text = "M"
			intervals [265]:
				xmin = 51.8661
				xmax = 51.9061
				text = "DH"
			intervals [266]:
				xmin = 51.9061
				xmax = 51.9461
				text = "AH0"
			intervals [267]:
				xmin = 51.9461
				xmax = 51.9761
				text = "T"
			intervals [268]:
				xmin = 51.9761
				xmax = 52.0161
				text = "DH"
			intervals [269]:
				xmin = 52.0161
				xmax = 52.0861
				text = "EY1"
			intervals [270]:
				xmin = 52.0861
				xmax = 52.1761
				text = "M"
			intervals [271]:
				xmin = 52.1761
				xmax = 52.2761
				text = "EY1"
			intervals [272]:
				xmin = 52.2761
				xmax = 52.3161
				text = "D"
			intervals [273]:
				xmin = 52.3161
				xmax = 52.3561
				text = "DH"
			intervals [274]:
				xmin = 52.3561
				xmax = 52.4261
				text = "AH0"
			intervals [275]:
				xmin = 52.4261
				xmax = 52.5161
				text = "S"
			intervals [276]:
				xmin = 52.5161
				xmax = 52.7361
				text = "AO1"
			intervals [277]:
				xmin = 52.7361
				xmax = 52.8461
				text = "NG"
			intervals [278]:
				xmin = 52.8461
				xmax = 52.9361
				text = "sp"
			intervals [279]:
				xmin = 52.9361
				xmax = 52.9761
				text = "DH"
			intervals [280]:
				xmin = 52.9761
				xmax = 53.0361
				text = "EY1"
			intervals [281]:
				xmin = 53.0361
				xmax = 53.1261
				text = "M"
			intervals [282]:
				xmin = 53.1261
				xmax = 53.1961
				text = "EY1"
			intervals [283]:
				xmin = 53.1961
				xmax = 53.2461
				text = "K"
			intervals [284]:
				xmin = 53.2461
				xmax = 53.2761
				text = "DH"
			intervals [285]:
				xmin = 53.2761
				xmax = 53.3061
				text = "EH1"
			intervals [286]:
				xmin = 53.3061
				xmax = 53.4161
				text = "R"
			intervals [287]:
				xmin = 53.4161
				xmax = 53.5461
				text = "OW1"
			intervals [288]:
				xmin = 53.5461
				xmax = 53.6261
				text = "N"
			intervals [289]:
				xmin = 53.6261
				xmax = 53.7261
				text = "S"
			intervals [290]:
				xmin = 53.7261
				xmax = 53.8561
				text = "AO1"
			intervals [291]:
				xmin = 53.8561
				xmax = 53.9161
				text = "NG"
			intervals [292]:
				xmin = 53.9161
				xmax = 54.0461
				text = "Z"
			intervals [293]:
				xmin = 54.0461
				xmax = 54.1261
				text = "T"
			intervals [294]:
				xmin = 54.1261
				xmax = 54.2561
				text = "UW1"
			intervals [295]:
				xmin = 54.2561
				xmax = 54.9385
				text = "sp"
			intervals [296]:
				xmin = 54.9385
				xmax = 55.2485
				text = "AH1"
			intervals [297]:
				xmin = 55.2485
				xmax = 55.4385
				text = "M"
			intervals [298]:
				xmin = 55.4385
				xmax = 55.4885
				text = "sp"
			intervals [299]:
				xmin = 55.4885
				xmax = 55.9274
				text = ""
			intervals [300]:
				xmin = 55.9274
				xmax = 56.0074
				text = "B"
			intervals [301]:
				xmin = 56.0074
				xmax = 56.0674
				text = "AH1"
			intervals [302]:
				xmin = 56.0674
				xmax = 56.1074
				text = "T"
			intervals [303]:
				xmin = 56.1074
				xmax = 56.1574
				text = "IH0"
			intervals [304]:
				xmin = 56.1574
				xmax = 56.1974
				text = "T"
			intervals [305]:
				xmin = 56.1974
				xmax = 56.2574
				text = "Z"
			intervals [306]:
				xmin = 56.2574
				xmax = 56.3074
				text = "JH"
			intervals [307]:
				xmin = 56.3074
				xmax = 56.4074
				text = "AH1"
			intervals [308]:
				xmin = 56.4074
				xmax = 56.5374
				text = "S"
			intervals [309]:
				xmin = 56.5374
				xmax = 56.6174
				text = "T"
			intervals [310]:
				xmin = 56.6174
				xmax = 56.7174
				text = "sp"
			intervals [311]:
				xmin = 56.7174
				xmax = 56.8574
				text = "IH1"
			intervals [312]:
				xmin = 56.8574
				xmax = 56.9074
				text = "T"
			intervals [313]:
				xmin = 56.9074
				xmax = 57.0174
				text = "S"
			intervals [314]:
				xmin = 57.0174
				xmax = 57.0974
				text = "Y"
			intervals [315]:
				xmin = 57.0974
				xmax = 57.1374
				text = "UW0"
			intervals [316]:
				xmin = 57.1374
				xmax = 57.2074
				text = "N"
			intervals [317]:
				xmin = 57.2074
				xmax = 57.3374
				text = "IY1"
			intervals [318]:
				xmin = 57.3374
				xmax = 57.3674
				text = "K"
			intervals [319]:
				xmin = 57.3674
				xmax = 57.4074
				text = "sp"
			intervals [320]:
				xmin = 57.4074
				xmax = 58.2139
				text = ""
			intervals [321]:
				xmin = 58.2139
				xmax = 58.5139
				text = "IH0"
			intervals [322]:
				xmin = 58.5139
				xmax = 58.6139
				text = "N"
			intervals [323]:
				xmin = 58.6139
				xmax = 58.6539
				text = "sp"
			intervals [324]:
				xmin = 58.6539
				xmax = 58.6839
				text = "TH"
			intervals [325]:
				xmin = 58.6839
				xmax = 58.7839
				text = "IH1"
			intervals [326]:
				xmin = 58.7839
				xmax = 58.8939
				text = "N"
			intervals [327]:
				xmin = 58.8939
				xmax = 58.9739
				text = "AH0"
			intervals [328]:
				xmin = 58.9739
				xmax = 59.1039
				text = "S"
			intervals [329]:
				xmin = 59.1039
				xmax = 59.1639
				text = "EH1"
			intervals [330]:
				xmin = 59.1639
				xmax = 59.2339
				text = "N"
			intervals [331]:
				xmin = 59.2339
				xmax = 59.3439
				text = "S"
			intervals [332]:
				xmin = 59.3439
				xmax = 59.6439
				text = "AH1"
			intervals [333]:
				xmin = 59.6439
				xmax = 59.8039
				text = "V"
			intervals [334]:
				xmin = 59.8039
				xmax = 59.8639
				text = "sp"
			intervals [335]:
				xmin = 59.8639
				xmax = 60.1252
				text = ""
			intervals [336]:
				xmin = 60.1252
				xmax = 60.7052
				text = "AH1"
			intervals [337]:
				xmin = 60.7052
				xmax = 60.7752
				text = "sp"
			intervals [338]:
				xmin = 60.7752
				xmax = 61.4985
				text = ""
			intervals [339]:
				xmin = 61.4985
				xmax = 61.6285
				text = "JH"
			intervals [340]:
				xmin = 61.6285
				xmax = 61.6885
				text = "IH0"
			intervals [341]:
				xmin = 61.6885
				xmax = 61.7285
				text = "S"
			intervals [342]:
				xmin = 61.7285
				xmax = 61.8285
				text = "HH"
			intervals [343]:
				xmin = 61.8285
				xmax = 61.9485
				text = "AW1"
			intervals [344]:
				xmin = 61.9485
				xmax = 62.0185
				text = "DH"
			intervals [345]:
				xmin = 62.0185
				xmax = 62.0985
				text = "EY1"
			intervals [346]:
				xmin = 62.0985
				xmax = 62.2285
				text = "P"
			intervals [347]:
				xmin = 62.2285
				xmax = 62.2585
				text = "L"
			intervals [348]:
				xmin = 62.2585
				xmax = 62.3485
				text = "EY1"
			intervals [349]:
				xmin = 62.3485
				xmax = 62.4085
				text = "DH"
			intervals [350]:
				xmin = 62.4085
				xmax = 62.4685
				text = "AH0"
			intervals [351]:
				xmin = 62.4685
				xmax = 62.5985
				text = "S"
			intervals [352]:
				xmin = 62.5985
				xmax = 62.8985
				text = "AO1"
			intervals [353]:
				xmin = 62.8985
				xmax = 62.9985
				text = "NG"
			intervals [354]:
				xmin = 62.9985
				xmax = 63.1485
				text = "Z"
			intervals [355]:
				xmin = 63.1485
				xmax = 63.1785
				text = "sp"
			intervals [356]:
				xmin = 63.1785
				xmax = 63.2485
				text = "L"
			intervals [357]:
				xmin = 63.2485
				xmax = 63.3285
				text = "AY1"
			intervals [358]:
				xmin = 63.3285
				xmax = 63.3885
				text = "K"
			intervals [359]:
				xmin = 63.3885
				xmax = 63.4185
				text = "sp"
			intervals [360]:
				xmin = 63.4185
				xmax = 63.8104
				text = ""
			intervals [361]:
				xmin = 63.8104
				xmax = 63.9004
				text = "L"
			intervals [362]:
				xmin = 63.9004
				xmax = 64.0204
				text = "AY1"
			intervals [363]:
				xmin = 64.0204
				xmax = 64.1504
				text = "K"
			intervals [364]:
				xmin = 64.1504
				xmax = 64.3404
				text = "AE1"
			intervals [365]:
				xmin = 64.3404
				xmax = 64.3904
				text = "N"
			intervals [366]:
				xmin = 64.3904
				xmax = 64.4304
				text = "D"
			intervals [367]:
				xmin = 64.4304
				xmax = 64.4604
				text = "AH0"
			intervals [368]:
				xmin = 64.4604
				xmax = 64.4904
				text = "N"
			intervals [369]:
				xmin = 64.4904
				xmax = 64.6104
				text = "D"
			intervals [370]:
				xmin = 64.6104
				xmax = 64.8304
				text = "HH"
			intervals [371]:
				xmin = 64.8304
				xmax = 65.0304
				text = "AW1"
			intervals [372]:
				xmin = 65.0304
				xmax = 65.1004
				text = "IH1"
			intervals [373]:
				xmin = 65.1004
				xmax = 65.1304
				text = "T"
			intervals [374]:
				xmin = 65.1304
				xmax = 65.2404
				text = "EH1"
			intervals [375]:
				xmin = 65.2404
				xmax = 65.3204
				text = "L"
			intervals [376]:
				xmin = 65.3204
				xmax = 65.3704
				text = "EH0"
			intervals [377]:
				xmin = 65.3704
				xmax = 65.8904
				text = "AH1"
			intervals [378]:
				xmin = 65.8904
				xmax = 66.6136
				text = ""
			intervals [379]:
				xmin = 66.6136
				xmax = 66.6536
				text = "sil"
			intervals [380]:
				xmin = 66.6536
				xmax = 66.7136
				text = "L"
			intervals [381]:
				xmin = 66.7136
				xmax = 66.7436
				text = "AY1"
			intervals [382]:
				xmin = 66.7436
				xmax = 66.7736
				text = "K"
			intervals [383]:
				xmin = 66.7736
				xmax = 66.8036
				text = "HH"
			intervals [384]:
				xmin = 66.8036
				xmax = 67.0136
				text = "AW1"
			intervals [385]:
				xmin = 67.0136
				xmax = 67.0436
				text = "IH0"
			intervals [386]:
				xmin = 67.0436
				xmax = 67.0736
				text = "T"
			intervals [387]:
				xmin = 67.0736
				xmax = 67.1336
				text = "HH"
			intervals [388]:
				xmin = 67.1336
				xmax = 67.3036
				text = "AW1"
			intervals [389]:
				xmin = 67.3036
				xmax = 67.3636
				text = "IH0"
			intervals [390]:
				xmin = 67.3636
				xmax = 67.3936
				text = "T"
			intervals [391]:
				xmin = 67.3936
				xmax = 67.4536
				text = "JH"
			intervals [392]:
				xmin = 67.4536
				xmax = 67.5036
				text = "IH0"
			intervals [393]:
				xmin = 67.5036
				xmax = 67.6036
				text = "S"
			intervals [394]:
				xmin = 67.6036
				xmax = 67.7236
				text = "CH"
			intervals [395]:
				xmin = 67.7236
				xmax = 67.9236
				text = "EY1"
			intervals [396]:
				xmin = 67.9236
				xmax = 67.9636
				text = "N"
			intervals [397]:
				xmin = 67.9636
				xmax = 68.0236
				text = "JH"
			intervals [398]:
				xmin = 68.0236
				xmax = 68.1336
				text = "F"
			intervals [399]:
				xmin = 68.1336
				xmax = 68.1636
				text = "R"
			intervals [400]:
				xmin = 68.1636
				xmax = 68.3336
				text = "AH1"
			intervals [401]:
				xmin = 68.3336
				xmax = 68.4136
				text = "M"
			intervals [402]:
				xmin = 68.4136
				xmax = 68.4436
				text = "sp"
			intervals [403]:
				xmin = 68.4436
				xmax = 68.6353
				text = ""
			intervals [404]:
				xmin = 68.6353
				xmax = 68.7553
				text = "L"
			intervals [405]:
				xmin = 68.7553
				xmax = 68.8253
				text = "AY1"
			intervals [406]:
				xmin = 68.8253
				xmax = 68.8753
				text = "K"
			intervals [407]:
				xmin = 68.8753
				xmax = 68.9453
				text = "M"
			intervals [408]:
				xmin = 68.9453
				xmax = 69.0653
				text = "IY1"
			intervals [409]:
				xmin = 69.0653
				xmax = 69.0953
				text = "sp"
			intervals [410]:
				xmin = 69.0953
				xmax = 69.1353
				text = "G"
			intervals [411]:
				xmin = 69.1353
				xmax = 69.1653
				text = "R"
			intervals [412]:
				xmin = 69.1653
				xmax = 69.2853
				text = "OW1"
			intervals [413]:
				xmin = 69.2853
				xmax = 69.3553
				text = "IH0"
			intervals [414]:
				xmin = 69.3553
				xmax = 69.3953
				text = "N"
			intervals [415]:
				xmin = 69.3953
				xmax = 69.4853
				text = "AH1"
			intervals [416]:
				xmin = 69.4853
				xmax = 69.5453
				text = "P"
			intervals [417]:
				xmin = 69.5453
				xmax = 69.5753
				text = "IH1"
			intervals [418]:
				xmin = 69.5753
				xmax = 69.6253
				text = "T"
			intervals [419]:
				xmin = 69.6253
				xmax = 69.6853
				text = "W"
			intervals [420]:
				xmin = 69.6853
				xmax = 69.7353
				text = "AH0"
			intervals [421]:
				xmin = 69.7353
				xmax = 69.7853
				text = "Z"
			intervals [422]:
				xmin = 69.7853
				xmax = 69.8353
				text = "L"
			intervals [423]:
				xmin = 69.8353
				xmax = 69.8953
				text = "AY1"
			intervals [424]:
				xmin = 69.8953
				xmax = 69.9853
				text = "K"
			intervals [425]:
				xmin = 69.9853
				xmax = 70.0353
				text = "AH0"
			intervals [426]:
				xmin = 70.0353
				xmax = 70.1453
				text = "P"
			intervals [427]:
				xmin = 70.1453
				xmax = 70.2953
				text = "AA1"
			intervals [428]:
				xmin = 70.2953
				xmax = 70.3953
				text = "K"
			intervals [429]:
				xmin = 70.3953
				xmax = 70.4453
				text = "AH0"
			intervals [430]:
				xmin = 70.4453
				xmax = 70.4853
				text = "T"
			intervals [431]:
				xmin = 70.4853
				xmax = 70.5553
				text = "B"
			intervals [432]:
				xmin = 70.5553
				xmax = 70.6353
				text = "IY1"
			intervals [433]:
				xmin = 70.6353
				xmax = 70.6753
				text = "T"
			intervals [434]:
				xmin = 70.6753
				xmax = 70.7653
				text = "sp"
			intervals [435]:
				xmin = 70.7653
				xmax = 70.8453
				text = "L"
			intervals [436]:
				xmin = 70.8453
				xmax = 70.9653
				text = "AY1"
			intervals [437]:
				xmin = 70.9653
				xmax = 70.9953
				text = "K"
			intervals [438]:
				xmin = 70.9953
				xmax = 71.8508
				text = "sp"
			intervals [439]:
				xmin = 71.8508
				xmax = 72.4808
				text = "AH1"
			intervals [440]:
				xmin = 72.4808
				xmax = 72.5408
				text = "sp"
			intervals [441]:
				xmin = 72.5408
				xmax = 72.6208
				text = "L"
			intervals [442]:
				xmin = 72.6208
				xmax = 72.7008
				text = "AY1"
			intervals [443]:
				xmin = 72.7008
				xmax = 72.8008
				text = "K"
			intervals [444]:
				xmin = 72.8008
				xmax = 72.8508
				text = "DH"
			intervals [445]:
				xmin = 72.8508
				xmax = 72.9708
				text = "AH1"
			intervals [446]:
				xmin = 72.9708
				xmax = 73.0808
				text = "OW1"
			intervals [447]:
				xmin = 73.0808
				xmax = 73.1308
				text = "L"
			intervals [448]:
				xmin = 73.1308
				xmax = 73.1908
				text = "D"
			intervals [449]:
				xmin = 73.1908
				xmax = 73.2608
				text = "ER0"
			intervals [450]:
				xmin = 73.2608
				xmax = 73.3608
				text = "G"
			intervals [451]:
				xmin = 73.3608
				xmax = 73.6208
				text = "AY1"
			intervals [452]:
				xmin = 73.6208
				xmax = 73.7208
				text = "Z"
			intervals [453]:
				xmin = 73.7208
				xmax = 73.7808
				text = "DH"
			intervals [454]:
				xmin = 73.7808
				xmax = 73.8908
				text = "EY1"
			intervals [455]:
				xmin = 73.8908
				xmax = 73.9908
				text = "AO1"
			intervals [456]:
				xmin = 73.9908
				xmax = 74.0408
				text = "L"
			intervals [457]:
				xmin = 74.0408
				xmax = 74.1008
				text = "W"
			intervals [458]:
				xmin = 74.1008
				xmax = 74.1408
				text = "IY0"
			intervals [459]:
				xmin = 74.1408
				xmax = 74.2108
				text = "Z"
			intervals [460]:
				xmin = 74.2108
				xmax = 74.2608
				text = "L"
			intervals [461]:
				xmin = 74.2608
				xmax = 74.3208
				text = "AY1"
			intervals [462]:
				xmin = 74.3208
				xmax = 74.3608
				text = "K"
			intervals [463]:
				xmin = 74.3608
				xmax = 74.4008
				text = "T"
			intervals [464]:
				xmin = 74.4008
				xmax = 74.4408
				text = "IH0"
			intervals [465]:
				xmin = 74.4408
				xmax = 74.5308
				text = "Y"
			intervals [466]:
				xmin = 74.5308
				xmax = 74.5908
				text = "UW1"
			intervals [467]:
				xmin = 74.5908
				xmax = 74.6308
				text = "Z"
			intervals [468]:
				xmin = 74.6308
				xmax = 74.6608
				text = "D"
			intervals [469]:
				xmin = 74.6608
				xmax = 74.7308
				text = "T"
			intervals [470]:
				xmin = 74.7308
				xmax = 74.7608
				text = "AH0"
			intervals [471]:
				xmin = 74.7608
				xmax = 74.8808
				text = "sp"
			intervals [472]:
				xmin = 74.8808
				xmax = 74.9708
				text = "L"
			intervals [473]:
				xmin = 74.9708
				xmax = 75.0208
				text = "IH1"
			intervals [474]:
				xmin = 75.0208
				xmax = 75.1108
				text = "S"
			intervals [475]:
				xmin = 75.1108
				xmax = 75.1408
				text = "AH0"
			intervals [476]:
				xmin = 75.1408
				xmax = 75.1708
				text = "N"
			intervals [477]:
				xmin = 75.1708
				xmax = 75.2208
				text = "T"
			intervals [478]:
				xmin = 75.2208
				xmax = 75.3108
				text = "AH0"
			intervals [479]:
				xmin = 75.3108
				xmax = 75.4008
				text = "L"
			intervals [480]:
				xmin = 75.4008
				xmax = 75.4908
				text = "AY1"
			intervals [481]:
				xmin = 75.4908
				xmax = 75.5408
				text = "K"
			intervals [482]:
				xmin = 75.5408
				xmax = 75.8604
				text = "sp"
			intervals [483]:
				xmin = 75.8604
				xmax = 75.9004
				text = "B"
			intervals [484]:
				xmin = 75.9004
				xmax = 76.0804
				text = "AE1"
			intervals [485]:
				xmin = 76.0804
				xmax = 76.1104
				text = "N"
			intervals [486]:
				xmin = 76.1104
				xmax = 76.1404
				text = "D"
			intervals [487]:
				xmin = 76.1404
				xmax = 76.2104
				text = "Z"
			intervals [488]:
				xmin = 76.2104
				xmax = 76.2604
				text = "L"
			intervals [489]:
				xmin = 76.2604
				xmax = 76.3304
				text = "AY1"
			intervals [490]:
				xmin = 76.3304
				xmax = 76.4004
				text = "K"
			intervals [491]:
				xmin = 76.4004
				xmax = 76.5104
				text = "JH"
			intervals [492]:
				xmin = 76.5104
				xmax = 76.5804
				text = "AH1"
			intervals [493]:
				xmin = 76.5804
				xmax = 76.6604
				text = "NG"
			intervals [494]:
				xmin = 76.6604
				xmax = 76.7004
				text = "K"
			intervals [495]:
				xmin = 76.7004
				xmax = 76.7704
				text = "Y"
			intervals [496]:
				xmin = 76.7704
				xmax = 76.9004
				text = "AA2"
			intervals [497]:
				xmin = 76.9004
				xmax = 76.9404
				text = "R"
			intervals [498]:
				xmin = 76.9404
				xmax = 76.9904
				text = "D"
			intervals [499]:
				xmin = 76.9904
				xmax = 77.0404
				text = "B"
			intervals [500]:
				xmin = 77.0404
				xmax = 77.2804
				text = "AE1"
			intervals [501]:
				xmin = 77.2804
				xmax = 77.3204
				text = "N"
			intervals [502]:
				xmin = 77.3204
				xmax = 77.3504
				text = "D"
			intervals [503]:
				xmin = 77.3504
				xmax = 77.4704
				text = "ER0"
			intervals [504]:
				xmin = 77.4704
				xmax = 77.5604
				text = "R"
			intervals [505]:
				xmin = 77.5604
				xmax = 77.6104
				text = "EH1"
			intervals [506]:
				xmin = 77.6104
				xmax = 77.6504
				text = "R"
			intervals [507]:
				xmin = 77.6504
				xmax = 77.8204
				text = "EH1"
			intervals [508]:
				xmin = 77.8204
				xmax = 77.9204
				text = "S"
			intervals [509]:
				xmin = 77.9204
				xmax = 77.9904
				text = "AH0"
			intervals [510]:
				xmin = 77.9904
				xmax = 78.0604
				text = "N"
			intervals [511]:
				xmin = 78.0604
				xmax = 78.1304
				text = "S"
			intervals [512]:
				xmin = 78.1304
				xmax = 78.5079
				text = "sp"
			intervals [513]:
				xmin = 78.5079
				xmax = 78.5379
				text = "DH"
			intervals [514]:
				xmin = 78.5379
				xmax = 78.5979
				text = "EY1"
			intervals [515]:
				xmin = 78.5979
				xmax = 78.6379
				text = "HH"
			intervals [516]:
				xmin = 78.6379
				xmax = 78.6979
				text = "AE1"
			intervals [517]:
				xmin = 78.6979
				xmax = 78.7279
				text = "D"
			intervals [518]:
				xmin = 78.7279
				xmax = 78.7879
				text = "L"
			intervals [519]:
				xmin = 78.7879
				xmax = 78.8379
				text = "AY1"
			intervals [520]:
				xmin = 78.8379
				xmax = 78.9179
				text = "K"
			intervals [521]:
				xmin = 78.9179
				xmax = 78.9579
				text = "DH"
			intervals [522]:
				xmin = 78.9579
				xmax = 78.9879
				text = "AH0"
			intervals [523]:
				xmin = 78.9879
				xmax = 79.0279
				text = "sp"
			intervals [524]:
				xmin = 79.0279
				xmax = 79.1079
				text = "P"
			intervals [525]:
				xmin = 79.1079
				xmax = 79.2579
				text = "AA1"
			intervals [526]:
				xmin = 79.2579
				xmax = 79.3479
				text = "K"
			intervals [527]:
				xmin = 79.3479
				xmax = 79.3879
				text = "AH0"
			intervals [528]:
				xmin = 79.3879
				xmax = 79.4379
				text = "T"
			intervals [529]:
				xmin = 79.4379
				xmax = 79.4879
				text = "B"
			intervals [530]:
				xmin = 79.4879
				xmax = 79.5579
				text = "IY1"
			intervals [531]:
				xmin = 79.5579
				xmax = 79.6479
				text = "T"
			intervals [532]:
				xmin = 79.6479
				xmax = 79.6879
				text = "sp"
			intervals [533]:
				xmin = 79.6879
				xmax = 80.0831
				text = ""
			intervals [534]:
				xmin = 80.0831
				xmax = 80.1731
				text = "B"
			intervals [535]:
				xmin = 80.1731
				xmax = 80.2531
				text = "AH1"
			intervals [536]:
				xmin = 80.2531
				xmax = 80.3031
				text = "T"
			intervals [537]:
				xmin = 80.3031
				xmax = 80.4031
				text = "M"
			intervals [538]:
				xmin = 80.4031
				xmax = 80.5831
				text = "AY1"
			intervals [539]:
				xmin = 80.5831
				xmax = 80.6831
				text = "EH1"
			intervals [540]:
				xmin = 80.6831
				xmax = 80.8431
				text = "R"
			intervals [541]:
				xmin = 80.8431
				xmax = 80.8931
				text = "AH0"
			intervals [542]:
				xmin = 80.8931
				xmax = 80.9731
				text = "G"
			intervals [543]:
				xmin = 80.9731
				xmax = 81.0831
				text = "OW1"
			intervals [544]:
				xmin = 81.0831
				xmax = 81.1831
				text = "G"
			intervals [545]:
				xmin = 81.1831
				xmax = 81.4531
				text = "OW1"
			intervals [546]:
				xmin = 81.4531
				xmax = 81.9236
				text = ""
			intervals [547]:
				xmin = 81.9236
				xmax = 82.0236
				text = "W"
			intervals [548]:
				xmin = 82.0236
				xmax = 82.0736
				text = "IY1"
			intervals [549]:
				xmin = 82.0736
				xmax = 82.1636
				text = "HH"
			intervals [550]:
				xmin = 82.1636
				xmax = 82.2236
				text = "AE1"
			intervals [551]:
				xmin = 82.2236
				xmax = 82.2636
				text = "D"
			intervals [552]:
				xmin = 82.2636
				xmax = 82.3136
				text = "L"
			intervals [553]:
				xmin = 82.3136
				xmax = 82.3736
				text = "AY1"
			intervals [554]:
				xmin = 82.3736
				xmax = 82.4136
				text = "K"
			intervals [555]:
				xmin = 82.4136
				xmax = 82.4536
				text = "DH"
			intervals [556]:
				xmin = 82.4536
				xmax = 82.5336
				text = "AH0"
			intervals [557]:
				xmin = 82.5336
				xmax = 82.6736
				text = "S"
			intervals [558]:
				xmin = 82.6736
				xmax = 82.7236
				text = "L"
			intervals [559]:
				xmin = 82.7236
				xmax = 82.8436
				text = "OW1"
			intervals [560]:
				xmin = 82.8436
				xmax = 82.9336
				text = "B"
			intervals [561]:
				xmin = 82.9336
				xmax = 83.1236
				text = "AW1"
			intervals [562]:
				xmin = 83.1236
				xmax = 83.2036
				text = "N"
			intervals [563]:
				xmin = 83.2036
				xmax = 83.3236
				text = "S"
			intervals [564]:
				xmin = 83.3236
				xmax = 84.0224
				text = "sp"
			intervals [565]:
				xmin = 84.0224
				xmax = 84.1124
				text = "Y"
			intervals [566]:
				xmin = 84.1124
				xmax = 84.1724
				text = "UW1"
			intervals [567]:
				xmin = 84.1724
				xmax = 84.2024
				text = "N"
			intervals [568]:
				xmin = 84.2024
				xmax = 84.2324
				text = "OW1"
			intervals [569]:
				xmin = 84.2324
				xmax = 84.2624
				text = "W"
			intervals [570]:
				xmin = 84.2624
				xmax = 84.2924
				text = "AH1"
			intervals [571]:
				xmin = 84.2924
				xmax = 84.3224
				text = "T"
			intervals [572]:
				xmin = 84.3224
				xmax = 84.3624
				text = "AY1"
			intervals [573]:
				xmin = 84.3624
				xmax = 84.4524
				text = "M"
			intervals [574]:
				xmin = 84.4524
				xmax = 84.5724
				text = "IY1"
			intervals [575]:
				xmin = 84.5724
				xmax = 84.6424
				text = "N"
			intervals [576]:
				xmin = 84.6424
				xmax = 84.7424
				text = "S"
			intervals [577]:
				xmin = 84.7424
				xmax = 84.7724
				text = "OW1"
			intervals [578]:
				xmin = 84.7724
				xmax = 84.8524
				text = "IH0"
			intervals [579]:
				xmin = 84.8524
				xmax = 84.8824
				text = "T"
			intervals [580]:
				xmin = 84.8824
				xmax = 84.9424
				text = "Z"
			intervals [581]:
				xmin = 84.9424
				xmax = 85.0024
				text = "L"
			intervals [582]:
				xmin = 85.0024
				xmax = 85.0324
				text = "AY1"
			intervals [583]:
				xmin = 85.0324
				xmax = 85.1224
				text = "K"
			intervals [584]:
				xmin = 85.1224
				xmax = 85.1824
				text = "AH0"
			intervals [585]:
				xmin = 85.1824
				xmax = 85.2524
				text = "D"
			intervals [586]:
				xmin = 85.2524
				xmax = 85.3424
				text = "IH1"
			intervals [587]:
				xmin = 85.3424
				xmax = 85.4424
				text = "F"
			intervals [588]:
				xmin = 85.4424
				xmax = 85.4824
				text = "R"
			intervals [589]:
				xmin = 85.4824
				xmax = 85.5724
				text = "AH0"
			intervals [590]:
				xmin = 85.5724
				xmax = 85.6024
				text = "N"
			intervals [591]:
				xmin = 85.6024
				xmax = 85.6324
				text = "T"
			intervals [592]:
				xmin = 85.6324
				xmax = 85.8124
				text = "sp"
			intervals [593]:
				xmin = 85.8124
				xmax = 85.8624
				text = "D"
			intervals [594]:
				xmin = 85.8624
				xmax = 85.9324
				text = "IH1"
			intervals [595]:
				xmin = 85.9324
				xmax = 85.9924
				text = "F"
			intervals [596]:
				xmin = 85.9924
				xmax = 86.0224
				text = "R"
			intervals [597]:
				xmin = 86.0224
				xmax = 86.0524
				text = "AH0"
			intervals [598]:
				xmin = 86.0524
				xmax = 86.0824
				text = "N"
			intervals [599]:
				xmin = 86.0824
				xmax = 86.1324
				text = "T"
			intervals [600]:
				xmin = 86.1324
				xmax = 86.2224
				text = "S"
			intervals [601]:
				xmin = 86.2224
				xmax = 86.3024
				text = "T"
			intervals [602]:
				xmin = 86.3024
				xmax = 86.6624
				text = "AY1"
			intervals [603]:
				xmin = 86.6624
				xmax = 86.7524
				text = "L"
			intervals [604]:
				xmin = 86.7524
				xmax = 86.8924
				text = "Z"
			intervals [605]:
				xmin = 86.8924
				xmax = 87.4037
				text = ""
			intervals [606]:
				xmin = 87.4037
				xmax = 87.4537
				text = "sil"
			intervals [607]:
				xmin = 87.4537
				xmax = 87.5537
				text = "AH1"
			intervals [608]:
				xmin = 87.5537
				xmax = 87.6437
				text = "V"
			intervals [609]:
				xmin = 87.6437
				xmax = 87.7037
				text = "M"
			intervals [610]:
				xmin = 87.7037
				xmax = 87.7537
				text = "Y"
			intervals [611]:
				xmin = 87.7537
				xmax = 87.9337
				text = "UW1"
			intervals [612]:
				xmin = 87.9337
				xmax = 88.0237
				text = "Z"
			intervals [613]:
				xmin = 88.0237
				xmax = 88.0537
				text = "IH0"
			intervals [614]:
				xmin = 88.0537
				xmax = 88.1037
				text = "K"
			intervals [615]:
				xmin = 88.1037
				xmax = 88.2537
				text = "sp"
			intervals [616]:
				xmin = 88.2537
				xmax = 88.3137
				text = "L"
			intervals [617]:
				xmin = 88.3137
				xmax = 88.3937
				text = "AY1"
			intervals [618]:
				xmin = 88.3937
				xmax = 88.4237
				text = "K"
			intervals [619]:
				xmin = 88.4237
				xmax = 88.4837
				text = "sp"
			intervals [620]:
				xmin = 88.4837
				xmax = 88.5337
				text = "IH0"
			intervals [621]:
				xmin = 88.5337
				xmax = 88.5937
				text = "T"
			intervals [622]:
				xmin = 88.5937
				xmax = 88.6337
				text = "S"
			intervals [623]:
				xmin = 88.6337
				xmax = 88.7637
				text = "S"
			intervals [624]:
				xmin = 88.7637
				xmax = 88.8237
				text = "L"
			intervals [625]:
				xmin = 88.8237
				xmax = 88.9337
				text = "OW1"
			intervals [626]:
				xmin = 88.9337
				xmax = 89.0037
				text = "IH0"
			intervals [627]:
				xmin = 89.0037
				xmax = 89.0537
				text = "N"
			intervals [628]:
				xmin = 89.0537
				xmax = 89.1237
				text = "IH0"
			intervals [629]:
				xmin = 89.1237
				xmax = 89.1937
				text = "T"
			intervals [630]:
				xmin = 89.1937
				xmax = 89.2437
				text = "D"
			intervals [631]:
				xmin = 89.2437
				xmax = 89.6237
				text = "AW1"
			intervals [632]:
				xmin = 89.6237
				xmax = 89.7037
				text = "N"
			intervals [633]:
				xmin = 89.7037
				xmax = 89.8037
				text = "sp"
			intervals [634]:
				xmin = 89.8037
				xmax = 90.111
				text = ""
			intervals [635]:
				xmin = 90.111
				xmax = 90.251
				text = "CH"
			intervals [636]:
				xmin = 90.251
				xmax = 90.371
				text = "AA1"
			intervals [637]:
				xmin = 90.371
				xmax = 90.461
				text = "P"
			intervals [638]:
				xmin = 90.461
				xmax = 90.491
				text = "IH0"
			intervals [639]:
				xmin = 90.491
				xmax = 90.531
				text = "N"
			intervals [640]:
				xmin = 90.531
				xmax = 90.591
				text = "DH"
			intervals [641]:
				xmin = 90.591
				xmax = 90.681
				text = "AH0"
			intervals [642]:
				xmin = 90.681
				xmax = 90.801
				text = "S"
			intervals [643]:
				xmin = 90.801
				xmax = 91.001
				text = "AO1"
			intervals [644]:
				xmin = 91.001
				xmax = 91.101
				text = "NG"
			intervals [645]:
				xmin = 91.101
				xmax = 91.311
				text = "AH1"
			intervals [646]:
				xmin = 91.311
				xmax = 91.351
				text = "P"
			intervals [647]:
				xmin = 91.351
				xmax = 91.391
				text = "sp"
			intervals [648]:
				xmin = 91.391
				xmax = 91.7929
				text = ""
			intervals [649]:
				xmin = 91.7929
				xmax = 91.9329
				text = "L"
			intervals [650]:
				xmin = 91.9329
				xmax = 92.0129
				text = "AY1"
			intervals [651]:
				xmin = 92.0129
				xmax = 92.1329
				text = "K"
			intervals [652]:
				xmin = 92.1329
				xmax = 92.1829
				text = "sp"
			intervals [653]:
				xmin = 92.1829
				xmax = 92.8406
				text = ""
			intervals [654]:
				xmin = 92.8406
				xmax = 92.9506
				text = "AH0"
			intervals [655]:
				xmin = 92.9506
				xmax = 93.1306
				text = "N"
			intervals [656]:
				xmin = 93.1306
				xmax = 93.1806
				text = "sp"
			intervals [657]:
				xmin = 93.1806
				xmax = 93.2906
				text = "AE1"
			intervals [658]:
				xmin = 93.2906
				xmax = 93.3706
				text = "N"
			intervals [659]:
				xmin = 93.3706
				xmax = 93.4506
				text = "M"
			intervals [660]:
				xmin = 93.4506
				xmax = 93.5606
				text = "EY1"
			intervals [661]:
				xmin = 93.5606
				xmax = 93.6306
				text = "K"
			intervals [662]:
				xmin = 93.6306
				xmax = 93.6806
				text = "IH0"
			intervals [663]:
				xmin = 93.6806
				xmax = 93.7206
				text = "N"
			intervals [664]:
				xmin = 93.7206
				xmax = 93.8406
				text = "IH0"
			intervals [665]:
				xmin = 93.8406
				xmax = 93.8806
				text = "T"
			intervals [666]:
				xmin = 93.8806
				xmax = 93.9506
				text = "sp"
			intervals [667]:
				xmin = 93.9506
				xmax = 94.0906
				text = "AH0"
			intervals [668]:
				xmin = 94.0906
				xmax = 94.1406
				text = "L"
			intervals [669]:
				xmin = 94.1406
				xmax = 94.1706
				text = "IH1"
			intervals [670]:
				xmin = 94.1706
				xmax = 94.2006
				text = "T"
			intervals [671]:
				xmin = 94.2006
				xmax = 94.2606
				text = "AH0"
			intervals [672]:
				xmin = 94.2606
				xmax = 94.3306
				text = "L"
			intervals [673]:
				xmin = 94.3306
				xmax = 94.4906
				text = "S"
			intervals [674]:
				xmin = 94.4906
				xmax = 94.5406
				text = "L"
			intervals [675]:
				xmin = 94.5406
				xmax = 94.7106
				text = "OW1"
			intervals [676]:
				xmin = 94.7106
				xmax = 94.7406
				text = "ER0"
			intervals [677]:
				xmin = 94.7406
				xmax = 94.7706
				text = "AH0"
			intervals [678]:
				xmin = 94.7706
				xmax = 94.8006
				text = "N"
			intervals [679]:
				xmin = 94.8006
				xmax = 94.8506
				text = "DH"
			intervals [680]:
				xmin = 94.8506
				xmax = 94.8906
				text = "EH1"
			intervals [681]:
				xmin = 94.8906
				xmax = 94.9506
				text = "N"
			intervals [682]:
				xmin = 94.9506
				xmax = 95.0606
				text = "S"
			intervals [683]:
				xmin = 95.0606
				xmax = 95.1306
				text = "P"
			intervals [684]:
				xmin = 95.1306
				xmax = 95.1906
				text = "IY1"
			intervals [685]:
				xmin = 95.1906
				xmax = 95.2206
				text = "D"
			intervals [686]:
				xmin = 95.2206
				xmax = 95.2606
				text = "IH0"
			intervals [687]:
				xmin = 95.2606
				xmax = 95.3006
				text = "N"
			intervals [688]:
				xmin = 95.3006
				xmax = 95.3706
				text = "IH0"
			intervals [689]:
				xmin = 95.3706
				xmax = 95.4206
				text = "T"
			intervals [690]:
				xmin = 95.4206
				xmax = 95.4706
				text = "B"
			intervals [691]:
				xmin = 95.4706
				xmax = 95.5806
				text = "AE1"
			intervals [692]:
				xmin = 95.5806
				xmax = 95.7006
				text = "K"
			intervals [693]:
				xmin = 95.7006
				xmax = 95.7606
				text = "AH1"
			intervals [694]:
				xmin = 95.7606
				xmax = 95.8206
				text = "P"
			intervals [695]:
				xmin = 95.8206
				xmax = 95.9006
				text = "S"
			intervals [696]:
				xmin = 95.9006
				xmax = 95.9406
				text = "OW1"
			intervals [697]:
				xmin = 95.9406
				xmax = 95.9806
				text = "IH0"
			intervals [698]:
				xmin = 95.9806
				xmax = 96.0106
				text = "T"
			intervals [699]:
				xmin = 96.0106
				xmax = 96.0406
				text = "Z"
			intervals [700]:
				xmin = 96.0406
				xmax = 96.0906
				text = "L"
			intervals [701]:
				xmin = 96.0906
				xmax = 96.1306
				text = "AY1"
			intervals [702]:
				xmin = 96.1306
				xmax = 96.2106
				text = "K"
			intervals [703]:
				xmin = 96.2106
				xmax = 96.2706
				text = "AH0"
			intervals [704]:
				xmin = 96.2706
				xmax = 96.3706
				text = "F"
			intervals [705]:
				xmin = 96.3706
				xmax = 96.5406
				text = "AE1"
			intervals [706]:
				xmin = 96.5406
				xmax = 96.6306
				text = "S"
			intervals [707]:
				xmin = 96.6306
				xmax = 96.6606
				text = "T"
			intervals [708]:
				xmin = 96.6606
				xmax = 96.7206
				text = "P"
			intervals [709]:
				xmin = 96.7206
				xmax = 96.8306
				text = "EY1"
			intervals [710]:
				xmin = 96.8306
				xmax = 96.8906
				text = "S"
			intervals [711]:
				xmin = 96.8906
				xmax = 97.0406
				text = "S"
			intervals [712]:
				xmin = 97.0406
				xmax = 97.0906
				text = "L"
			intervals [713]:
				xmin = 97.0906
				xmax = 97.3406
				text = "OW1"
			intervals [714]:
				xmin = 97.3406
				xmax = 97.6997
				text = ""
			intervals [715]:
				xmin = 97.6997
				xmax = 97.7697
				text = "sil"
			intervals [716]:
				xmin = 97.7697
				xmax = 97.8397
				text = "F"
			intervals [717]:
				xmin = 97.8397
				xmax = 97.9697
				text = "AE1"
			intervals [718]:
				xmin = 97.9697
				xmax = 98.0497
				text = "S"
			intervals [719]:
				xmin = 98.0497
				xmax = 98.0797
				text = "T"
			intervals [720]:
				xmin = 98.0797
				xmax = 98.1197
				text = "P"
			intervals [721]:
				xmin = 98.1197
				xmax = 98.1997
				text = "EY1"
			intervals [722]:
				xmin = 98.1997
				xmax = 98.2497
				text = "S"
			intervals [723]:
				xmin = 98.2497
				xmax = 98.3697
				text = "S"
			intervals [724]:
				xmin = 98.3697
				xmax = 98.4297
				text = "L"
			intervals [725]:
				xmin = 98.4297
				xmax = 98.6097
				text = "OW1"
			intervals [726]:
				xmin = 98.6097
				xmax = 98.6497
				text = "sp"
			intervals [727]:
				xmin = 98.6497
				xmax = 98.7697
				text = "T"
			intervals [728]:
				xmin = 98.7697
				xmax = 98.8997
				text = "AY1"
			intervals [729]:
				xmin = 98.8997
				xmax = 98.9297
				text = "P"
			intervals [730]:
				xmin = 98.9297
				xmax = 99.0396
				text = ""
			intervals [731]:
				xmin = 99.0396
				xmax = 99.2096
				text = "S"
			intervals [732]:
				xmin = 99.2096
				xmax = 99.2796
				text = "T"
			intervals [733]:
				xmin = 99.2796
				xmax = 99.3796
				text = "AY1"
			intervals [734]:
				xmin = 99.3796
				xmax = 99.4196
				text = "P"
			intervals [735]:
				xmin = 99.4196
				xmax = 99.5696
				text = "F"
			intervals [736]:
				xmin = 99.5696
				xmax = 99.7496
				text = "IY1"
			intervals [737]:
				xmin = 99.7496
				xmax = 99.8496
				text = "L"
			intervals [738]:
				xmin = 99.8496
				xmax = 99.9296
				text = "sp"
			intervals [739]:
				xmin = 99.9296
				xmax = 99.9896
				text = "IH0"
			intervals [740]:
				xmin = 99.9896
				xmax = 100.0996
				text = "N"
			intervals [741]:
				xmin = 100.0996
				xmax = 100.2096
				text = "L"
			intervals [742]:
				xmin = 100.2096
				xmax = 100.2996
				text = "AY1"
			intervals [743]:
				xmin = 100.2996
				xmax = 100.3596
				text = "K"
			intervals [744]:
				xmin = 100.3596
				xmax = 100.4896
				text = "sp"
			intervals [745]:
				xmin = 100.4896
				xmax = 100.5696
				text = "M"
			intervals [746]:
				xmin = 100.5696
				xmax = 100.7896
				text = "AY1"
			intervals [747]:
				xmin = 100.7896
				xmax = 100.8996
				text = "EH1"
			intervals [748]:
				xmin = 100.8996
				xmax = 100.9796
				text = "R"
			intervals [749]:
				xmin = 100.9796
				xmax = 101.0096
				text = "AH0"
			intervals [750]:
				xmin = 101.0096
				xmax = 101.0396
				text = "AH0"
			intervals [751]:
				xmin = 101.0396
				xmax = 101.0796
				text = "V"
			intervals [752]:
				xmin = 101.0796
				xmax = 101.1096
				text = "G"
			intervals [753]:
				xmin = 101.1096
				xmax = 101.2596
				text = "OW1"
			intervals [754]:
				xmin = 101.2596
				xmax = 101.2896
				text = "sp"
			intervals [755]:
				xmin = 101.2896
				xmax = 101.3196
				text = "G"
			intervals [756]:
				xmin = 101.3196
				xmax = 101.4896
				text = "OW1"
			intervals [757]:
				xmin = 101.4896
				xmax = 102.2885
				text = "sp"
			intervals [758]:
				xmin = 102.2885
				xmax = 102.5385
				text = "AH1"
			intervals [759]:
				xmin = 102.5385
				xmax = 102.8385
				text = "M"
			intervals [760]:
				xmin = 102.8385
				xmax = 103.1304
				text = ""
			intervals [761]:
				xmin = 103.1304
				xmax = 103.1904
				text = "B"
			intervals [762]:
				xmin = 103.1904
				xmax = 103.2304
				text = "AH1"
			intervals [763]:
				xmin = 103.2304
				xmax = 103.2704
				text = "T"
			intervals [764]:
				xmin = 103.2704
				xmax = 103.3604
				text = "Y"
			intervals [765]:
				xmin = 103.3604
				xmax = 103.5504
				text = "AE1"
			intervals [766]:
				xmin = 103.5504
				xmax = 103.5804
				text = "IH1"
			intervals [767]:
				xmin = 103.5804
				xmax = 103.6204
				text = "T"
			intervals [768]:
				xmin = 103.6204
				xmax = 103.7804
				text = "S"
			intervals [769]:
				xmin = 103.7804
				xmax = 103.8804
				text = "IH1"
			intervals [770]:
				xmin = 103.8804
				xmax = 103.9604
				text = "T"
			intervals [771]:
				xmin = 103.9604
				xmax = 104.0704
				text = "S"
			intervals [772]:
				xmin = 104.0704
				xmax = 104.1304
				text = "IH1"
			intervals [773]:
				xmin = 104.1304
				xmax = 104.1804
				text = "T"
			intervals [774]:
				xmin = 104.1804
				xmax = 104.2504
				text = "Z"
			intervals [775]:
				xmin = 104.2504
				xmax = 104.3204
				text = "T"
			intervals [776]:
				xmin = 104.3204
				xmax = 104.4504
				text = "AY1"
			intervals [777]:
				xmin = 104.4504
				xmax = 104.5004
				text = "T"
			intervals [778]:
				xmin = 104.5004
				xmax = 104.6504
				text = "DH"
			intervals [779]:
				xmin = 104.6504
				xmax = 104.7704
				text = "OW1"
			intervals [780]:
				xmin = 104.7704
				xmax = 104.8004
				text = "sp"
			intervals [781]:
				xmin = 104.8004
				xmax = 104.9404
				text = "AY1"
			intervals [782]:
				xmin = 104.9404
				xmax = 105.0204
				text = "L"
			intervals [783]:
				xmin = 105.0204
				xmax = 105.0804
				text = "AY1"
			intervals [784]:
				xmin = 105.0804
				xmax = 105.1304
				text = "K"
			intervals [785]:
				xmin = 105.1304
				xmax = 105.1704
				text = "G"
			intervals [786]:
				xmin = 105.1704
				xmax = 105.2804
				text = "OW1"
			intervals [787]:
				xmin = 105.2804
				xmax = 105.3604
				text = "G"
			intervals [788]:
				xmin = 105.3604
				xmax = 105.4104
				text = "OW1"
			intervals [789]:
				xmin = 105.4104
				xmax = 105.4804
				text = "M"
			intervals [790]:
				xmin = 105.4804
				xmax = 105.6004
				text = "Y"
			intervals [791]:
				xmin = 105.6004
				xmax = 105.6304
				text = "UW1"
			intervals [792]:
				xmin = 105.6304
				xmax = 105.6804
				text = "Z"
			intervals [793]:
				xmin = 105.6804
				xmax = 105.7204
				text = "IH0"
			intervals [794]:
				xmin = 105.7204
				xmax = 105.7504
				text = "K"
			intervals [795]:
				xmin = 105.7504
				xmax = 105.8604
				text = "sp"
			intervals [796]:
				xmin = 105.8604
				xmax = 105.9404
				text = "IH0"
			intervals [797]:
				xmin = 105.9404
				xmax = 105.9904
				text = "T"
			intervals [798]:
				xmin = 105.9904
				xmax = 106.0904
				text = "S"
			intervals [799]:
				xmin = 106.0904
				xmax = 106.1204
				text = "sp"
			intervals [800]:
				xmin = 106.1204
				xmax = 106.3484
				text = ""
			intervals [801]:
				xmin = 106.3484
				xmax = 106.4684
				text = "D"
			intervals [802]:
				xmin = 106.4684
				xmax = 106.5284
				text = "R"
			intervals [803]:
				xmin = 106.5284
				xmax = 106.8484
				text = "AH1"
			intervals [804]:
				xmin = 106.8484
				xmax = 106.9684
				text = "M"
			intervals [805]:
				xmin = 106.9684
				xmax = 107.1184
				text = "Z"
			intervals [806]:
				xmin = 107.1184
				xmax = 107.596
				text = "sp"
			intervals [807]:
				xmin = 107.596
				xmax = 107.636
				text = "G"
			intervals [808]:
				xmin = 107.636
				xmax = 107.686
				text = "IH0"
			intervals [809]:
				xmin = 107.686
				xmax = 107.836
				text = "T"
			intervals [810]:
				xmin = 107.836
				xmax = 108.176
				text = "AA1"
			intervals [811]:
				xmin = 108.176
				xmax = 108.266
				text = "R"
			intervals [812]:
				xmin = 108.266
				xmax = 108.336
				text = "sp"
			intervals [813]:
				xmin = 108.336
				xmax = 108.4934
				text = ""
			intervals [814]:
				xmin = 108.4934
				xmax = 108.6534
				text = "B"
			intervals [815]:
				xmin = 108.6534
				xmax = 108.9534
				text = "EY1"
			intervals [816]:
				xmin = 108.9534
				xmax = 109.0934
				text = "S"
			intervals [817]:
				xmin = 109.0934
				xmax = 109.1234
				text = "sp"
			intervals [818]:
				xmin = 109.1234
				xmax = 109.3044
				text = ""
			intervals [819]:
				xmin = 109.3044
				xmax = 109.3644
				text = "IH0"
			intervals [820]:
				xmin = 109.3644
				xmax = 109.4044
				text = "T"
			intervals [821]:
				xmin = 109.4044
				xmax = 109.4744
				text = "S"
			intervals [822]:
				xmin = 109.4744
				xmax = 109.5544
				text = "JH"
			intervals [823]:
				xmin = 109.5544
				xmax = 109.6144
				text = "IH0"
			intervals [824]:
				xmin = 109.6144
				xmax = 109.6544
				text = "S"
			intervals [825]:
				xmin = 109.6544
				xmax = 109.7244
				text = "D"
			intervals [826]:
				xmin = 109.7244
				xmax = 109.8044
				text = "IH1"
			intervals [827]:
				xmin = 109.8044
				xmax = 109.8744
				text = "F"
			intervals [828]:
				xmin = 109.8744
				xmax = 109.9244
				text = "R"
			intervals [829]:
				xmin = 109.9244
				xmax = 109.9544
				text = "AH0"
			intervals [830]:
				xmin = 109.9544
				xmax = 109.9844
				text = "N"
			intervals [831]:
				xmin = 109.9844
				xmax = 110.0144
				text = "T"
			intervals [832]:
				xmin = 110.0144
				xmax = 110.0744
				text = "IH1"
			intervals [833]:
				xmin = 110.0744
				xmax = 110.1044
				text = "N"
			intervals [834]:
				xmin = 110.1044
				xmax = 110.1344
				text = "S"
			intervals [835]:
				xmin = 110.1344
				xmax = 110.2244
				text = "T"
			intervals [836]:
				xmin = 110.2244
				xmax = 110.2544
				text = "R"
			intervals [837]:
				xmin = 110.2544
				xmax = 110.2844
				text = "AH0"
			intervals [838]:
				xmin = 110.2844
				xmax = 110.3444
				text = "M"
			intervals [839]:
				xmin = 110.3444
				xmax = 110.4044
				text = "AH0"
			intervals [840]:
				xmin = 110.4044
				xmax = 110.4444
				text = "N"
			intervals [841]:
				xmin = 110.4444
				xmax = 110.5244
				text = "T"
			intervals [842]:
				xmin = 110.5244
				xmax = 110.6344
				text = "S"
			intervals [843]:
				xmin = 110.6344
				xmax = 111.305
				text = ""
			intervals [844]:
				xmin = 111.305
				xmax = 111.365
				text = "sil"
			intervals [845]:
				xmin = 111.365
				xmax = 111.675
				text = "AH1"
			intervals [846]:
				xmin = 111.675
				xmax = 111.935
				text = "M"
			intervals [847]:
				xmin = 111.935
				xmax = 112.1926
				text = ""
			intervals [848]:
				xmin = 112.1926
				xmax = 112.3526
				text = "AH0"
			intervals [849]:
				xmin = 112.3526
				xmax = 112.4126
				text = "N"
			intervals [850]:
				xmin = 112.4126
				xmax = 112.4426
				text = "D"
			intervals [851]:
				xmin = 112.4426
				xmax = 112.4926
				text = "JH"
			intervals [852]:
				xmin = 112.4926
				xmax = 112.5426
				text = "IH0"
			intervals [853]:
				xmin = 112.5426
				xmax = 112.5726
				text = "S"
			intervals [854]:
				xmin = 112.5726
				xmax = 112.7026
				text = "SH"
			intervals [855]:
				xmin = 112.7026
				xmax = 112.9226
				text = "OW1"
			intervals [856]:
				xmin = 112.9226
				xmax = 113.0326
				text = "IH0"
			intervals [857]:
				xmin = 113.0326
				xmax = 113.0626
				text = "N"
			intervals [858]:
				xmin = 113.0626
				xmax = 113.1126
				text = "DH"
			intervals [859]:
				xmin = 113.1126
				xmax = 113.1926
				text = "AE1"
			intervals [860]:
				xmin = 113.1926
				xmax = 113.2526
				text = "T"
			intervals [861]:
				xmin = 113.2526
				xmax = 113.4426
				text = "sp"
			intervals [862]:
				xmin = 113.4426
				xmax = 113.5426
				text = "Y"
			intervals [863]:
				xmin = 113.5426
				xmax = 113.5926
				text = "UW1"
			intervals [864]:
				xmin = 113.5926
				xmax = 113.6226
				text = "N"
			intervals [865]:
				xmin = 113.6226
				xmax = 113.7026
				text = "OW1"
			intervals [866]:
				xmin = 113.7026
				xmax = 113.7326
				text = "W"
			intervals [867]:
				xmin = 113.7326
				xmax = 113.7626
				text = "AH1"
			intervals [868]:
				xmin = 113.7626
				xmax = 113.7926
				text = "T"
			intervals [869]:
				xmin = 113.7926
				xmax = 113.8426
				text = "AH0"
			intervals [870]:
				xmin = 113.8426
				xmax = 113.8826
				text = "M"
			intervals [871]:
				xmin = 113.8826
				xmax = 113.9226
				text = "S"
			intervals [872]:
				xmin = 113.9226
				xmax = 113.9526
				text = "EY1"
			intervals [873]:
				xmin = 113.9526
				xmax = 113.9826
				text = "IH0"
			intervals [874]:
				xmin = 113.9826
				xmax = 114.0126
				text = "NG"
			intervals [875]:
				xmin = 114.0126
				xmax = 114.0826
				text = "Y"
			intervals [876]:
				xmin = 114.0826
				xmax = 114.1726
				text = "AH1"
			intervals [877]:
				xmin = 114.1726
				xmax = 114.2526
				text = "NG"
			intervals [878]:
				xmin = 114.2526
				xmax = 114.3126
				text = "B"
			intervals [879]:
				xmin = 114.3126
				xmax = 114.3726
				text = "L"
			intervals [880]:
				xmin = 114.3726
				xmax = 114.5126
				text = "AE1"
			intervals [881]:
				xmin = 114.5126
				xmax = 114.5626
				text = "K"
			intervals [882]:
				xmin = 114.5626
				xmax = 114.6526
				text = "K"
			intervals [883]:
				xmin = 114.6526
				xmax = 114.8926
				text = "IH1"
			intervals [884]:
				xmin = 114.8926
				xmax = 114.9526
				text = "D"
			intervals [885]:
				xmin = 114.9526
				xmax = 115.0326
				text = "Z"
			intervals [886]:
				xmin = 115.0326
				xmax = 115.1026
				text = "K"
			intervals [887]:
				xmin = 115.1026
				xmax = 115.1926
				text = "AE1"
			intervals [888]:
				xmin = 115.1926
				xmax = 115.2826
				text = "N"
			intervals [889]:
				xmin = 115.2826
				xmax = 115.3526
				text = "D"
			intervals [890]:
				xmin = 115.3526
				xmax = 115.5626
				text = "UW1"
			intervals [891]:
				xmin = 115.5626
				xmax = 115.6626
				text = "AH1"
			intervals [892]:
				xmin = 115.6626
				xmax = 115.7326
				text = "DH"
			intervals [893]:
				xmin = 115.7326
				xmax = 115.8126
				text = "ER0"
			intervals [894]:
				xmin = 115.8126
				xmax = 115.8626
				text = "TH"
			intervals [895]:
				xmin = 115.8626
				xmax = 115.9026
				text = "IH1"
			intervals [896]:
				xmin = 115.9026
				xmax = 116.1826
				text = "NG"
			intervals [897]:
				xmin = 116.1826
				xmax = 116.3026
				text = "Z"
			intervals [898]:
				xmin = 116.3026
				xmax = 116.3326
				text = "sp"
			intervals [899]:
				xmin = 116.3326
				xmax = 116.7485
				text = ""
			intervals [900]:
				xmin = 116.7485
				xmax = 116.8785
				text = "AH0"
			intervals [901]:
				xmin = 116.8785
				xmax = 116.9385
				text = "N"
			intervals [902]:
				xmin = 116.9385
				xmax = 116.9685
				text = "D"
			intervals [903]:
				xmin = 116.9685
				xmax = 117.0185
				text = "IH0"
			intervals [904]:
				xmin = 117.0185
				xmax = 117.0785
				text = "T"
			intervals [905]:
				xmin = 117.0785
				xmax = 117.1485
				text = "S"
			intervals [906]:
				xmin = 117.1485
				xmax = 117.1785
				text = "sp"
			intervals [907]:
				xmin = 117.1785
				xmax = 117.2885
				text = "IH0"
			intervals [908]:
				xmin = 117.2885
				xmax = 117.3385
				text = "T"
			intervals [909]:
				xmin = 117.3385
				xmax = 117.4485
				text = "S"
			intervals [910]:
				xmin = 117.4485
				xmax = 117.5485
				text = "L"
			intervals [911]:
				xmin = 117.5485
				xmax = 117.5985
				text = "AY1"
			intervals [912]:
				xmin = 117.5985
				xmax = 117.6385
				text = "K"
			intervals [913]:
				xmin = 117.6385
				xmax = 117.7785
				text = "sp"
			intervals [914]:
				xmin = 117.7785
				xmax = 117.8485
				text = "IH0"
			intervals [915]:
				xmin = 117.8485
				xmax = 117.8985
				text = "T"
			intervals [916]:
				xmin = 117.8985
				xmax = 117.9585
				text = "S"
			intervals [917]:
				xmin = 117.9585
				xmax = 118.0285
				text = "L"
			intervals [918]:
				xmin = 118.0285
				xmax = 118.0885
				text = "AY1"
			intervals [919]:
				xmin = 118.0885
				xmax = 118.1385
				text = "K"
			intervals [920]:
				xmin = 118.1385
				xmax = 118.1985
				text = "G"
			intervals [921]:
				xmin = 118.1985
				xmax = 118.4885
				text = "OW1"
			intervals [922]:
				xmin = 118.4885
				xmax = 118.5785
				text = "IH0"
			intervals [923]:
				xmin = 118.5785
				xmax = 118.6085
				text = "N"
			intervals [924]:
				xmin = 118.6085
				xmax = 118.6985
				text = "sp"
			intervals [925]:
				xmin = 118.6985
				xmax = 118.8285
				text = "AE1"
			intervals [926]:
				xmin = 118.8285
				xmax = 118.8885
				text = "N"
			intervals [927]:
				xmin = 118.8885
				xmax = 118.9785
				text = "S"
			intervals [928]:
				xmin = 118.9785
				xmax = 119.0385
				text = "AH0"
			intervals [929]:
				xmin = 119.0385
				xmax = 119.1685
				text = "P"
			intervals [930]:
				xmin = 119.1685
				xmax = 119.2985
				text = "AO1"
			intervals [931]:
				xmin = 119.2985
				xmax = 119.3385
				text = "R"
			intervals [932]:
				xmin = 119.3385
				xmax = 119.3685
				text = "T"
			intervals [933]:
				xmin = 119.3685
				xmax = 119.3985
				text = "IH0"
			intervals [934]:
				xmin = 119.3985
				xmax = 119.5685
				text = "N"
			intervals [935]:
				xmin = 119.5685
				xmax = 120.7269
				text = ""
			intervals [936]:
				xmin = 120.7269
				xmax = 120.8069
				text = "sil"
			intervals [937]:
				xmin = 120.8069
				xmax = 120.8769
				text = "L"
			intervals [938]:
				xmin = 120.8769
				xmax = 120.9869
				text = "AY1"
			intervals [939]:
				xmin = 120.9869
				xmax = 121.1869
				text = "K"
			intervals [940]:
				xmin = 121.1869
				xmax = 121.3369
				text = "sp"
			intervals [941]:
				xmin = 121.3369
				xmax = 121.6069
				text = "AH1"
			intervals [942]:
				xmin = 121.6069
				xmax = 121.7969
				text = "S"
			intervals [943]:
				xmin = 121.7969
				xmax = 121.8669
				text = "sp"
			intervals [944]:
				xmin = 121.8669
				xmax = 121.9869
				text = "Y"
			intervals [945]:
				xmin = 121.9869
				xmax = 122.0369
				text = "UW1"
			intervals [946]:
				xmin = 122.0369
				xmax = 122.0769
				text = "N"
			intervals [947]:
				xmin = 122.0769
				xmax = 122.1069
				text = "OW1"
			intervals [948]:
				xmin = 122.1069
				xmax = 122.1369
				text = "W"
			intervals [949]:
				xmin = 122.1369
				xmax = 122.1669
				text = "AH1"
			intervals [950]:
				xmin = 122.1669
				xmax = 122.1969
				text = "T"
			intervals [951]:
				xmin = 122.1969
				xmax = 122.2269
				text = "AY1"
			intervals [952]:
				xmin = 122.2269
				xmax = 122.2969
				text = "M"
			intervals [953]:
				xmin = 122.2969
				xmax = 122.5469
				text = "IY1"
			intervals [954]:
				xmin = 122.5469
				xmax = 122.5769
				text = "N"
			intervals [955]:
				xmin = 122.5769
				xmax = 122.6469
				text = "AE1"
			intervals [956]:
				xmin = 122.6469
				xmax = 122.7369
				text = "N"
			intervals [957]:
				xmin = 122.7369
				xmax = 122.7969
				text = "IH0"
			intervals [958]:
				xmin = 122.7969
				xmax = 122.8469
				text = "T"
			intervals [959]:
				xmin = 122.8469
				xmax = 122.9469
				text = "S"
			intervals [960]:
				xmin = 122.9469
				xmax = 123.0169
				text = "IH0"
			intervals [961]:
				xmin = 123.0169
				xmax = 123.0769
				text = "T"
			intervals [962]:
				xmin = 123.0769
				xmax = 123.1369
				text = "S"
			intervals [963]:
				xmin = 123.1369
				xmax = 123.2369
				text = "T"
			intervals [964]:
				xmin = 123.2369
				xmax = 123.4069
				text = "AY1"
			intervals [965]:
				xmin = 123.4069
				xmax = 123.4769
				text = "T"
			intervals [966]:
				xmin = 123.4769
				xmax = 123.8291
				text = "sp"
			intervals [967]:
				xmin = 123.8291
				xmax = 123.8591
				text = "T"
			intervals [968]:
				xmin = 123.8591
				xmax = 123.9291
				text = "IH0"
			intervals [969]:
				xmin = 123.9291
				xmax = 123.9991
				text = "G"
			intervals [970]:
				xmin = 123.9991
				xmax = 124.1891
				text = "OW1"
			intervals [971]:
				xmin = 124.1891
				xmax = 124.2291
				text = "AH0"
			intervals [972]:
				xmin = 124.2291
				xmax = 124.2691
				text = "N"
			intervals [973]:
				xmin = 124.2691
				xmax = 124.3091
				text = "B"
			intervals [974]:
				xmin = 124.3091
				xmax = 124.3391
				text = "IY0"
			intervals [975]:
				xmin = 124.3391
				xmax = 124.4591
				text = "EY1"
			intervals [976]:
				xmin = 124.4591
				xmax = 124.4991
				text = "B"
			intervals [977]:
				xmin = 124.4991
				xmax = 124.5291
				text = "AH0"
			intervals [978]:
				xmin = 124.5291
				xmax = 124.5591
				text = "L"
			intervals [979]:
				xmin = 124.5591
				xmax = 124.5891
				text = "T"
			intervals [980]:
				xmin = 124.5891
				xmax = 124.6291
				text = "AH0"
			intervals [981]:
				xmin = 124.6291
				xmax = 124.7091
				text = "D"
			intervals [982]:
				xmin = 124.7091
				xmax = 124.8091
				text = "UW1"
			intervals [983]:
				xmin = 124.8091
				xmax = 124.8591
				text = "DH"
			intervals [984]:
				xmin = 124.8591
				xmax = 124.9391
				text = "AE1"
			intervals [985]:
				xmin = 124.9391
				xmax = 124.9991
				text = "T"
			intervals [986]:
				xmin = 124.9991
				xmax = 125.0291
				text = "sp"
			intervals [987]:
				xmin = 125.0291
				xmax = 125.1091
				text = "L"
			intervals [988]:
				xmin = 125.1091
				xmax = 125.1891
				text = "AY1"
			intervals [989]:
				xmin = 125.1891
				xmax = 125.2391
				text = "K"
			intervals [990]:
				xmin = 125.2391
				xmax = 125.2691
				text = "sp"
			intervals [991]:
				xmin = 125.2691
				xmax = 125.3091
				text = "M"
			intervals [992]:
				xmin = 125.3091
				xmax = 125.3391
				text = "Y"
			intervals [993]:
				xmin = 125.3391
				xmax = 125.3791
				text = "UW0"
			intervals [994]:
				xmin = 125.3791
				xmax = 125.4691
				text = "Z"
			intervals [995]:
				xmin = 125.4691
				xmax = 125.5391
				text = "IH1"
			intervals [996]:
				xmin = 125.5391
				xmax = 125.6291
				text = "SH"
			intervals [997]:
				xmin = 125.6291
				xmax = 125.6691
				text = "AH0"
			intervals [998]:
				xmin = 125.6691
				xmax = 125.7191
				text = "N"
			intervals [999]:
				xmin = 125.7191
				xmax = 125.7691
				text = "Z"
			intervals [1000]:
				xmin = 125.7691
				xmax = 125.7991
				text = "sp"
			intervals [1001]:
				xmin = 125.7991
				xmax = 125.8291
				text = "DH"
			intervals [1002]:
				xmin = 125.8291
				xmax = 125.8791
				text = "AH0"
			intervals [1003]:
				xmin = 125.8791
				xmax = 125.9491
				text = "sp"
			intervals [1004]:
				xmin = 125.9491
				xmax = 126.0091
				text = "P"
			intervals [1005]:
				xmin = 126.0091
				xmax = 126.1091
				text = "IY1"
			intervals [1006]:
				xmin = 126.1091
				xmax = 126.1591
				text = "P"
			intervals [1007]:
				xmin = 126.1591
				xmax = 126.2091
				text = "AH0"
			intervals [1008]:
				xmin = 126.2091
				xmax = 126.2491
				text = "L"
			intervals [1009]:
				xmin = 126.2491
				xmax = 126.2891
				text = "DH"
			intervals [1010]:
				xmin = 126.2891
				xmax = 126.3691
				text = "AE1"
			intervals [1011]:
				xmin = 126.3691
				xmax = 126.4491
				text = "T"
			intervals [1012]:
				xmin = 126.4491
				xmax = 126.5091
				text = "sp"
			intervals [1013]:
				xmin = 126.5091
				xmax = 126.9845
				text = ""
			intervals [1014]:
				xmin = 126.9845
				xmax = 127.0945
				text = "W"
			intervals [1015]:
				xmin = 127.0945
				xmax = 127.2545
				text = "IY1"
			intervals [1016]:
				xmin = 127.2545
				xmax = 127.3145
				text = "N"
			intervals [1017]:
				xmin = 127.3145
				xmax = 127.7445
				text = "OW1"
			intervals [1018]:
				xmin = 127.7445
				xmax = 127.7845
				text = "AE1"
			intervals [1019]:
				xmin = 127.7845
				xmax = 127.8845
				text = "N"
			intervals [1020]:
				xmin = 127.8845
				xmax = 128.0445
				text = "sp"
			intervals [1021]:
				xmin = 128.0445
				xmax = 128.0945
				text = "G"
			intervals [1022]:
				xmin = 128.0945
				xmax = 128.1345
				text = "R"
			intervals [1023]:
				xmin = 128.1345
				xmax = 128.1945
				text = "UW1"
			intervals [1024]:
				xmin = 128.1945
				xmax = 128.4045
				text = "AH1"
			intervals [1025]:
				xmin = 128.4045
				xmax = 128.4745
				text = "P"
			intervals [1026]:
				xmin = 128.4745
				xmax = 128.5345
				text = "W"
			intervals [1027]:
				xmin = 128.5345
				xmax = 128.6745
				text = "IH1"
			intervals [1028]:
				xmin = 128.6745
				xmax = 128.7045
				text = "DH"
			intervals [1029]:
				xmin = 128.7045
				xmax = 128.7545
				text = "sp"
			intervals [1030]:
				xmin = 128.7545
				xmax = 129.0245
				text = "AO1"
			intervals [1031]:
				xmin = 129.0245
				xmax = 129.1845
				text = "R"
			intervals [1032]:
				xmin = 129.1845
				xmax = 129.2845
				text = "sp"
			intervals [1033]:
				xmin = 129.2845
				xmax = 129.5201
				text = ""
			intervals [1034]:
				xmin = 129.5201
				xmax = 129.6201
				text = "Y"
			intervals [1035]:
				xmin = 129.6201
				xmax = 129.6601
				text = "UW1"
			intervals [1036]:
				xmin = 129.6601
				xmax = 129.6901
				text = "N"
			intervals [1037]:
				xmin = 129.6901
				xmax = 129.7201
				text = "OW1"
			intervals [1038]:
				xmin = 129.7201
				xmax = 129.7501
				text = "W"
			intervals [1039]:
				xmin = 129.7501
				xmax = 129.7801
				text = "AH1"
			intervals [1040]:
				xmin = 129.7801
				xmax = 129.8101
				text = "T"
			intervals [1041]:
				xmin = 129.8101
				xmax = 129.8401
				text = "AY1"
			intervals [1042]:
				xmin = 129.8401
				xmax = 129.8701
				text = "M"
			intervals [1043]:
				xmin = 129.8701
				xmax = 129.9001
				text = "IY1"
			intervals [1044]:
				xmin = 129.9001
				xmax = 129.9301
				text = "N"
			intervals [1045]:
				xmin = 129.9301
				xmax = 130.0101
				text = "K"
			intervals [1046]:
				xmin = 130.0101
				xmax = 130.0401
				text = "AA1"
			intervals [1047]:
				xmin = 130.0401
				xmax = 130.1301
				text = "Z"
			intervals [1048]:
				xmin = 130.1301
				xmax = 130.1801
				text = "EH1"
			intervals [1049]:
				xmin = 130.1801
				xmax = 130.2101
				text = "V"
			intervals [1050]:
				xmin = 130.2101
				xmax = 130.2601
				text = "R"
			intervals [1051]:
				xmin = 130.2601
				xmax = 130.3701
				text = "IY0"
			intervals [1052]:
				xmin = 130.3701
				xmax = 130.4201
				text = "B"
			intervals [1053]:
				xmin = 130.4201
				xmax = 130.4701
				text = "AA2"
			intervals [1054]:
				xmin = 130.4701
				xmax = 130.5001
				text = "D"
			intervals [1055]:
				xmin = 130.5001
				xmax = 130.5301
				text = "IY0"
			intervals [1056]:
				xmin = 130.5301
				xmax = 130.5601
				text = "AE1"
			intervals [1057]:
				xmin = 130.5601
				xmax = 130.6301
				text = "T"
			intervals [1058]:
				xmin = 130.6301
				xmax = 130.7101
				text = "W"
			intervals [1059]:
				xmin = 130.7101
				xmax = 130.7601
				text = "AH1"
			intervals [1060]:
				xmin = 130.7601
				xmax = 130.8101
				text = "N"
			intervals [1061]:
				xmin = 130.8101
				xmax = 130.9401
				text = "T"
			intervals [1062]:
				xmin = 130.9401
				xmax = 131.0301
				text = "AY1"
			intervals [1063]:
				xmin = 131.0301
				xmax = 131.0901
				text = "M"
			intervals [1064]:
				xmin = 131.0901
				xmax = 131.1201
				text = "W"
			intervals [1065]:
				xmin = 131.1201
				xmax = 131.1501
				text = "AH0"
			intervals [1066]:
				xmin = 131.1501
				xmax = 131.1801
				text = "Z"
			intervals [1067]:
				xmin = 131.1801
				xmax = 131.2301
				text = "S"
			intervals [1068]:
				xmin = 131.2301
				xmax = 131.2701
				text = "T"
			intervals [1069]:
				xmin = 131.2701
				xmax = 131.3601
				text = "AA1"
			intervals [1070]:
				xmin = 131.3601
				xmax = 131.4001
				text = "R"
			intervals [1071]:
				xmin = 131.4001
				xmax = 131.4301
				text = "T"
			intervals [1072]:
				xmin = 131.4301
				xmax = 131.4601
				text = "IH0"
			intervals [1073]:
				xmin = 131.4601
				xmax = 131.4901
				text = "N"
			intervals [1074]:
				xmin = 131.4901
				xmax = 131.5501
				text = "AH0"
			intervals [1075]:
				xmin = 131.5501
				xmax = 131.6301
				text = "B"
			intervals [1076]:
				xmin = 131.6301
				xmax = 131.8601
				text = "AE1"
			intervals [1077]:
				xmin = 131.8601
				xmax = 131.9101
				text = "N"
			intervals [1078]:
				xmin = 131.9101
				xmax = 131.9601
				text = "D"
			intervals [1079]:
				xmin = 131.9601
				xmax = 132.507
				text = "sp"
			intervals [1080]:
				xmin = 132.507
				xmax = 132.637
				text = "EH1"
			intervals [1081]:
				xmin = 132.637
				xmax = 132.667
				text = "V"
			intervals [1082]:
				xmin = 132.667
				xmax = 132.697
				text = "R"
			intervals [1083]:
				xmin = 132.697
				xmax = 132.737
				text = "IY0"
			intervals [1084]:
				xmin = 132.737
				xmax = 132.787
				text = "N"
			intervals [1085]:
				xmin = 132.787
				xmax = 132.917
				text = "EY1"
			intervals [1086]:
				xmin = 132.917
				xmax = 132.967
				text = "B"
			intervals [1087]:
				xmin = 132.967
				xmax = 133.037
				text = "ER0"
			intervals [1088]:
				xmin = 133.037
				xmax = 133.147
				text = "HH"
			intervals [1089]:
				xmin = 133.147
				xmax = 133.177
				text = "UH2"
			intervals [1090]:
				xmin = 133.177
				xmax = 133.267
				text = "D"
			intervals [1091]:
				xmin = 133.267
				xmax = 133.337
				text = "HH"
			intervals [1092]:
				xmin = 133.337
				xmax = 133.407
				text = "AE1"
			intervals [1093]:
				xmin = 133.407
				xmax = 133.457
				text = "D"
			intervals [1094]:
				xmin = 133.457
				xmax = 133.527
				text = "AH0"
			intervals [1095]:
				xmin = 133.527
				xmax = 133.617
				text = "B"
			intervals [1096]:
				xmin = 133.617
				xmax = 133.827
				text = "AE1"
			intervals [1097]:
				xmin = 133.827
				xmax = 133.897
				text = "N"
			intervals [1098]:
				xmin = 133.897
				xmax = 133.927
				text = "D"
			intervals [1099]:
				xmin = 133.927
				xmax = 133.957
				text = "Y"
			intervals [1100]:
				xmin = 133.957
				xmax = 134.007
				text = "UW1"
			intervals [1101]:
				xmin = 134.007
				xmax = 134.047
				text = "N"
			intervals [1102]:
				xmin = 134.047
				xmax = 134.087
				text = "OW1"
			intervals [1103]:
				xmin = 134.087
				xmax = 134.157
				text = "EH1"
			intervals [1104]:
				xmin = 134.157
				xmax = 134.187
				text = "V"
			intervals [1105]:
				xmin = 134.187
				xmax = 134.217
				text = "R"
			intervals [1106]:
				xmin = 134.217
				xmax = 134.257
				text = "IY0"
			intervals [1107]:
				xmin = 134.257
				xmax = 134.317
				text = "B"
			intervals [1108]:
				xmin = 134.317
				xmax = 134.387
				text = "AA2"
			intervals [1109]:
				xmin = 134.387
				xmax = 134.417
				text = "D"
			intervals [1110]:
				xmin = 134.417
				xmax = 134.457
				text = "IY0"
			intervals [1111]:
				xmin = 134.457
				xmax = 134.527
				text = "W"
			intervals [1112]:
				xmin = 134.527
				xmax = 134.587
				text = "AO1"
			intervals [1113]:
				xmin = 134.587
				xmax = 134.617
				text = "N"
			intervals [1114]:
				xmin = 134.617
				xmax = 134.647
				text = "IH0"
			intervals [1115]:
				xmin = 134.647
				xmax = 134.677
				text = "D"
			intervals [1116]:
				xmin = 134.677
				xmax = 134.707
				text = "T"
			intervals [1117]:
				xmin = 134.707
				xmax = 134.737
				text = "AH0"
			intervals [1118]:
				xmin = 134.737
				xmax = 134.807
				text = "HH"
			intervals [1119]:
				xmin = 134.807
				xmax = 134.877
				text = "AE1"
			intervals [1120]:
				xmin = 134.877
				xmax = 134.937
				text = "V"
			intervals [1121]:
				xmin = 134.937
				xmax = 134.997
				text = "AH0"
			intervals [1122]:
				xmin = 134.997
				xmax = 135.047
				text = "sp"
			intervals [1123]:
				xmin = 135.047
				xmax = 135.097
				text = "B"
			intervals [1124]:
				xmin = 135.097
				xmax = 135.217
				text = "AE1"
			intervals [1125]:
				xmin = 135.217
				xmax = 135.317
				text = "N"
			intervals [1126]:
				xmin = 135.317
				xmax = 135.367
				text = "D"
			intervals [1127]:
				xmin = 135.367
				xmax = 135.487
				text = "S"
			intervals [1128]:
				xmin = 135.487
				xmax = 135.747
				text = "OW1"
			intervals [1129]:
				xmin = 135.747
				xmax = 136.4829
				text = ""
			intervals [1130]:
				xmin = 136.4829
				xmax = 136.6029
				text = "Y"
			intervals [1131]:
				xmin = 136.6029
				xmax = 136.6529
				text = "UW1"
			intervals [1132]:
				xmin = 136.6529
				xmax = 136.6829
				text = "N"
			intervals [1133]:
				xmin = 136.6829
				xmax = 136.7129
				text = "OW1"
			intervals [1134]:
				xmin = 136.7129
				xmax = 136.7429
				text = "W"
			intervals [1135]:
				xmin = 136.7429
				xmax = 136.7729
				text = "AH1"
			intervals [1136]:
				xmin = 136.7729
				xmax = 136.8029
				text = "T"
			intervals [1137]:
				xmin = 136.8029
				xmax = 136.8329
				text = "AY1"
			intervals [1138]:
				xmin = 136.8329
				xmax = 136.8729
				text = "M"
			intervals [1139]:
				xmin = 136.8729
				xmax = 136.9129
				text = "IY1"
			intervals [1140]:
				xmin = 136.9129
				xmax = 137.0129
				text = "N"
			intervals [1141]:
				xmin = 137.0129
				xmax = 137.0429
				text = "IH0"
			intervals [1142]:
				xmin = 137.0429
				xmax = 137.0729
				text = "T"
			intervals [1143]:
				xmin = 137.0729
				xmax = 137.1229
				text = "Z"
			intervals [1144]:
				xmin = 137.1229
				xmax = 137.2029
				text = "IH1"
			intervals [1145]:
				xmin = 137.2029
				xmax = 137.2429
				text = "T"
			intervals [1146]:
				xmin = 137.2429
				xmax = 137.3829
				text = "Z"
			intervals [1147]:
				xmin = 137.3829
				xmax = 137.4129
				text = "sp"
			intervals [1148]:
				xmin = 137.4129
				xmax = 137.4629
				text = "IH0"
			intervals [1149]:
				xmin = 137.4629
				xmax = 137.4929
				text = "T"
			intervals [1150]:
				xmin = 137.4929
				xmax = 137.5829
				text = "S"
			intervals [1151]:
				xmin = 137.5829
				xmax = 137.6329
				text = "JH"
			intervals [1152]:
				xmin = 137.6329
				xmax = 137.6829
				text = "IH0"
			intervals [1153]:
				xmin = 137.6829
				xmax = 137.7429
				text = "S"
			intervals [1154]:
				xmin = 137.7429
				xmax = 137.7729
				text = "T"
			intervals [1155]:
				xmin = 137.7729
				xmax = 137.8529
				text = "T"
			intervals [1156]:
				xmin = 137.8529
				xmax = 137.9429
				text = "AY1"
			intervals [1157]:
				xmin = 137.9429
				xmax = 137.9929
				text = "T"
			intervals [1158]:
				xmin = 137.9929
				xmax = 138.0529
				text = "T"
			intervals [1159]:
				xmin = 138.0529
				xmax = 138.1429
				text = "IH0"
			intervals [1160]:
				xmin = 138.1429
				xmax = 138.1929
				text = "B"
			intervals [1161]:
				xmin = 138.1929
				xmax = 138.2229
				text = "IY1"
			intervals [1162]:
				xmin = 138.2229
				xmax = 138.3329
				text = "EY1"
			intervals [1163]:
				xmin = 138.3329
				xmax = 138.3629
				text = "B"
			intervals [1164]:
				xmin = 138.3629
				xmax = 138.3929
				text = "AH0"
			intervals [1165]:
				xmin = 138.3929
				xmax = 138.4229
				text = "L"
			intervals [1166]:
				xmin = 138.4229
				xmax = 138.4529
				text = "T"
			intervals [1167]:
				xmin = 138.4529
				xmax = 138.5129
				text = "AH0"
			intervals [1168]:
				xmin = 138.5129
				xmax = 138.6029
				text = "S"
			intervals [1169]:
				xmin = 138.6029
				xmax = 138.7129
				text = "IY1"
			intervals [1170]:
				xmin = 138.7129
				xmax = 138.7729
				text = "D"
			intervals [1171]:
				xmin = 138.7729
				xmax = 138.8229
				text = "IH1"
			intervals [1172]:
				xmin = 138.8229
				xmax = 138.8729
				text = "F"
			intervals [1173]:
				xmin = 138.8729
				xmax = 138.9029
				text = "ER0"
			intervals [1174]:
				xmin = 138.9029
				xmax = 138.9329
				text = "AH0"
			intervals [1175]:
				xmin = 138.9329
				xmax = 138.9629
				text = "N"
			intervals [1176]:
				xmin = 138.9629
				xmax = 138.9929
				text = "T"
			intervals [1177]:
				xmin = 138.9929
				xmax = 139.0529
				text = "P"
			intervals [1178]:
				xmin = 139.0529
				xmax = 139.1329
				text = "IY1"
			intervals [1179]:
				xmin = 139.1329
				xmax = 139.1729
				text = "P"
			intervals [1180]:
				xmin = 139.1729
				xmax = 139.2029
				text = "AH0"
			intervals [1181]:
				xmin = 139.2029
				xmax = 139.2329
				text = "L"
			intervals [1182]:
				xmin = 139.2329
				xmax = 139.3229
				text = "P"
			intervals [1183]:
				xmin = 139.3229
				xmax = 139.3829
				text = "L"
			intervals [1184]:
				xmin = 139.3829
				xmax = 139.4129
				text = "EY1"
			intervals [1185]:
				xmin = 139.4129
				xmax = 139.4529
				text = "IH0"
			intervals [1186]:
				xmin = 139.4529
				xmax = 139.4829
				text = "N"
			intervals [1187]:
				xmin = 139.4829
				xmax = 139.5429
				text = "D"
			intervals [1188]:
				xmin = 139.5429
				xmax = 139.6029
				text = "IH1"
			intervals [1189]:
				xmin = 139.6029
				xmax = 139.6829
				text = "F"
			intervals [1190]:
				xmin = 139.6829
				xmax = 139.7129
				text = "R"
			intervals [1191]:
				xmin = 139.7129
				xmax = 139.7729
				text = "AH0"
			intervals [1192]:
				xmin = 139.7729
				xmax = 139.8029
				text = "N"
			intervals [1193]:
				xmin = 139.8029
				xmax = 139.8329
				text = "T"
			intervals [1194]:
				xmin = 139.8329
				xmax = 139.8629
				text = "IH1"
			intervals [1195]:
				xmin = 139.8629
				xmax = 139.8929
				text = "N"
			intervals [1196]:
				xmin = 139.8929
				xmax = 139.9329
				text = "S"
			intervals [1197]:
				xmin = 139.9329
				xmax = 140.0029
				text = "T"
			intervals [1198]:
				xmin = 140.0029
				xmax = 140.0329
				text = "R"
			intervals [1199]:
				xmin = 140.0329
				xmax = 140.0629
				text = "AH0"
			intervals [1200]:
				xmin = 140.0629
				xmax = 140.1129
				text = "M"
			intervals [1201]:
				xmin = 140.1129
				xmax = 140.2029
				text = "AH0"
			intervals [1202]:
				xmin = 140.2029
				xmax = 140.2529
				text = "N"
			intervals [1203]:
				xmin = 140.2529
				xmax = 140.2929
				text = "T"
			intervals [1204]:
				xmin = 140.2929
				xmax = 140.3929
				text = "S"
			intervals [1205]:
				xmin = 140.3929
				xmax = 140.9397
				text = ""
			intervals [1206]:
				xmin = 140.9397
				xmax = 141.0197
				text = "Y"
			intervals [1207]:
				xmin = 141.0197
				xmax = 141.0597
				text = "UW1"
			intervals [1208]:
				xmin = 141.0597
				xmax = 141.0997
				text = "N"
			intervals [1209]:
				xmin = 141.0997
				xmax = 141.1297
				text = "OW1"
			intervals [1210]:
				xmin = 141.1297
				xmax = 141.1597
				text = "W"
			intervals [1211]:
				xmin = 141.1597
				xmax = 141.1897
				text = "AH1"
			intervals [1212]:
				xmin = 141.1897
				xmax = 141.2197
				text = "T"
			intervals [1213]:
				xmin = 141.2197
				xmax = 141.2497
				text = "AY1"
			intervals [1214]:
				xmin = 141.2497
				xmax = 141.3497
				text = "M"
			intervals [1215]:
				xmin = 141.3497
				xmax = 141.4297
				text = "IY1"
			intervals [1216]:
				xmin = 141.4297
				xmax = 141.4797
				text = "N"
			intervals [1217]:
				xmin = 141.4797
				xmax = 141.5197
				text = "DH"
			intervals [1218]:
				xmin = 141.5197
				xmax = 141.5997
				text = "AE1"
			intervals [1219]:
				xmin = 141.5997
				xmax = 141.7597
				text = "T"
			intervals [1220]:
				xmin = 141.7597
				xmax = 141.8297
				text = "Y"
			intervals [1221]:
				xmin = 141.8297
				xmax = 141.8897
				text = "UW1"
			intervals [1222]:
				xmin = 141.8897
				xmax = 141.9597
				text = "K"
			intervals [1223]:
				xmin = 141.9597
				xmax = 141.9897
				text = "AH0"
			intervals [1224]:
				xmin = 141.9897
				xmax = 142.0497
				text = "N"
			intervals [1225]:
				xmin = 142.0497
				xmax = 142.0897
				text = "R"
			intervals [1226]:
				xmin = 142.0897
				xmax = 142.1497
				text = "IH0"
			intervals [1227]:
				xmin = 142.1497
				xmax = 142.1997
				text = "L"
			intervals [1228]:
				xmin = 142.1997
				xmax = 142.3297
				text = "EY1"
			intervals [1229]:
				xmin = 142.3297
				xmax = 142.3697
				text = "T"
			intervals [1230]:
				xmin = 142.3697
				xmax = 142.5497
				text = "T"
			intervals [1231]:
				xmin = 142.5497
				xmax = 142.7297
				text = "UW1"
			intervals [1232]:
				xmin = 142.7297
				xmax = 142.8497
				text = "sp"
			intervals [1233]:
				xmin = 142.8497
				xmax = 143.0775
				text = ""
			intervals [1234]:
				xmin = 143.0775
				xmax = 143.5475
				text = "AH0"
			intervals [1235]:
				xmin = 143.5475
				xmax = 143.5875
				text = "N"
			intervals [1236]:
				xmin = 143.5875
				xmax = 143.6175
				text = "IH0"
			intervals [1237]:
				xmin = 143.6175
				xmax = 143.6575
				text = "T"
			intervals [1238]:
				xmin = 143.6575
				xmax = 143.7375
				text = "S"
			intervals [1239]:
				xmin = 143.7375
				xmax = 143.8075
				text = "L"
			intervals [1240]:
				xmin = 143.8075
				xmax = 143.9075
				text = "AY1"
			intervals [1241]:
				xmin = 143.9075
				xmax = 143.9675
				text = "K"
			intervals [1242]:
				xmin = 143.9675
				xmax = 144.0075
				text = "DH"
			intervals [1243]:
				xmin = 144.0075
				xmax = 144.1175
				text = "EY1"
			intervals [1244]:
				xmin = 144.1175
				xmax = 144.2375
				text = "L"
			intervals [1245]:
				xmin = 144.2375
				xmax = 144.3375
				text = "OW1"
			intervals [1246]:
				xmin = 144.3375
				xmax = 144.4075
				text = "K"
			intervals [1247]:
				xmin = 144.4075
				xmax = 144.4575
				text = "AH0"
			intervals [1248]:
				xmin = 144.4575
				xmax = 144.5175
				text = "L"
			intervals [1249]:
				xmin = 144.5175
				xmax = 144.6075
				text = "S"
			intervals [1250]:
				xmin = 144.6075
				xmax = 144.6775
				text = "AH0"
			intervals [1251]:
				xmin = 144.6775
				xmax = 144.7375
				text = "L"
			intervals [1252]:
				xmin = 144.7375
				xmax = 144.7975
				text = "EH1"
			intervals [1253]:
				xmin = 144.7975
				xmax = 144.8975
				text = "B"
			intervals [1254]:
				xmin = 144.8975
				xmax = 144.9275
				text = "R"
			intervals [1255]:
				xmin = 144.9275
				xmax = 144.9575
				text = "IH0"
			intervals [1256]:
				xmin = 144.9575
				xmax = 144.9975
				text = "T"
			intervals [1257]:
				xmin = 144.9975
				xmax = 145.0575
				text = "IY0"
			intervals [1258]:
				xmin = 145.0575
				xmax = 145.1375
				text = "Z"
			intervals [1259]:
				xmin = 145.1375
				xmax = 145.1675
				text = "sp"
			intervals [1260]:
				xmin = 145.1675
				xmax = 145.2175
				text = "L"
			intervals [1261]:
				xmin = 145.2175
				xmax = 145.2875
				text = "AY1"
			intervals [1262]:
				xmin = 145.2875
				xmax = 145.3275
				text = "K"
			intervals [1263]:
				xmin = 145.3275
				xmax = 145.3775
				text = "DH"
			intervals [1264]:
				xmin = 145.3775
				xmax = 145.5875
				text = "EY1"
			intervals [1265]:
				xmin = 145.5875
				xmax = 145.7375
				text = "sp"
			intervals [1266]:
				xmin = 145.7375
				xmax = 145.7975
				text = "DH"
			intervals [1267]:
				xmin = 145.7975
				xmax = 145.8275
				text = "EY1"
			intervals [1268]:
				xmin = 145.8275
				xmax = 145.8675
				text = "EH1"
			intervals [1269]:
				xmin = 145.8675
				xmax = 146.0275
				text = "S"
			intervals [1270]:
				xmin = 146.0275
				xmax = 146.0875
				text = "sp"
			intervals [1271]:
				xmin = 146.0875
				xmax = 146.1475
				text = "DH"
			intervals [1272]:
				xmin = 146.1475
				xmax = 146.2575
				text = "EY1"
			intervals [1273]:
				xmin = 146.2575
				xmax = 146.4675
				text = "sp"
			intervals [1274]:
				xmin = 146.4675
				xmax = 146.5775
				text = "T"
			intervals [1275]:
				xmin = 146.5775
				xmax = 146.6275
				text = "AH0"
			intervals [1276]:
				xmin = 146.6275
				xmax = 146.7975
				text = "AH1"
			intervals [1277]:
				xmin = 146.7975
				xmax = 146.9675
				text = "S"
			intervals [1278]:
				xmin = 146.9675
				xmax = 146.9975
				text = "sp"
			intervals [1279]:
				xmin = 146.9975
				xmax = 147.5485
				text = ""
			intervals [1280]:
				xmin = 147.5485
				xmax = 147.6085
				text = "Y"
			intervals [1281]:
				xmin = 147.6085
				xmax = 147.6585
				text = "UW1"
			intervals [1282]:
				xmin = 147.6585
				xmax = 147.6885
				text = "N"
			intervals [1283]:
				xmin = 147.6885
				xmax = 147.7185
				text = "OW1"
			intervals [1284]:
				xmin = 147.7185
				xmax = 147.7485
				text = "W"
			intervals [1285]:
				xmin = 147.7485
				xmax = 147.7785
				text = "AH1"
			intervals [1286]:
				xmin = 147.7785
				xmax = 147.8085
				text = "T"
			intervals [1287]:
				xmin = 147.8085
				xmax = 147.8385
				text = "AY1"
			intervals [1288]:
				xmin = 147.8385
				xmax = 147.8685
				text = "M"
			intervals [1289]:
				xmin = 147.8685
				xmax = 147.8985
				text = "IY1"
			intervals [1290]:
				xmin = 147.8985
				xmax = 147.9285
				text = "N"
			intervals [1291]:
				xmin = 147.9285
				xmax = 147.9585
				text = "DH"
			intervals [1292]:
				xmin = 147.9585
				xmax = 148.0385
				text = "EY1"
			intervals [1293]:
				xmin = 148.0385
				xmax = 148.1485
				text = "S"
			intervals [1294]:
				xmin = 148.1485
				xmax = 148.1985
				text = "AH0"
			intervals [1295]:
				xmin = 148.1985
				xmax = 148.2785
				text = "L"
			intervals [1296]:
				xmin = 148.2785
				xmax = 148.3585
				text = "EH1"
			intervals [1297]:
				xmin = 148.3585
				xmax = 148.3985
				text = "B"
			intervals [1298]:
				xmin = 148.3985
				xmax = 148.4285
				text = "R"
			intervals [1299]:
				xmin = 148.4285
				xmax = 148.4585
				text = "IH0"
			intervals [1300]:
				xmin = 148.4585
				xmax = 148.4985
				text = "T"
			intervals [1301]:
				xmin = 148.4985
				xmax = 148.5485
				text = "IY0"
			intervals [1302]:
				xmin = 148.5485
				xmax = 148.7085
				text = "Z"
			intervals [1303]:
				xmin = 148.7085
				xmax = 148.7385
				text = "K"
			intervals [1304]:
				xmin = 148.7385
				xmax = 148.7785
				text = "AO1"
			intervals [1305]:
				xmin = 148.7785
				xmax = 148.8585
				text = "Z"
			intervals [1306]:
				xmin = 148.8585
				xmax = 148.8885
				text = "sp"
			intervals [1307]:
				xmin = 148.8885
				xmax = 148.9285
				text = "DH"
			intervals [1308]:
				xmin = 148.9285
				xmax = 148.9585
				text = "AH0"
			intervals [1309]:
				xmin = 148.9585
				xmax = 149.1185
				text = "sp"
			intervals [1310]:
				xmin = 149.1185
				xmax = 149.1885
				text = "DH"
			intervals [1311]:
				xmin = 149.1885
				xmax = 149.2185
				text = "AH0"
			intervals [1312]:
				xmin = 149.2185
				xmax = 149.2485
				text = "sp"
			intervals [1313]:
				xmin = 149.2485
				xmax = 149.3585
				text = "T"
			intervals [1314]:
				xmin = 149.3585
				xmax = 149.5185
				text = "AY1"
			intervals [1315]:
				xmin = 149.5185
				xmax = 149.5585
				text = "P"
			intervals [1316]:
				xmin = 149.5585
				xmax = 149.5885
				text = "M"
			intervals [1317]:
				xmin = 149.5885
				xmax = 149.6385
				text = "Y"
			intervals [1318]:
				xmin = 149.6385
				xmax = 149.7385
				text = "UW1"
			intervals [1319]:
				xmin = 149.7385
				xmax = 149.7785
				text = "Z"
			intervals [1320]:
				xmin = 149.7785
				xmax = 149.8185
				text = "IH0"
			intervals [1321]:
				xmin = 149.8185
				xmax = 149.8485
				text = "K"
			intervals [1322]:
				xmin = 149.8485
				xmax = 149.8985
				text = "sp"
			intervals [1323]:
				xmin = 149.8985
				xmax = 149.9385
				text = "DH"
			intervals [1324]:
				xmin = 149.9385
				xmax = 150.0285
				text = "EY1"
			intervals [1325]:
				xmin = 150.0285
				xmax = 150.1385
				text = "P"
			intervals [1326]:
				xmin = 150.1385
				xmax = 150.1885
				text = "L"
			intervals [1327]:
				xmin = 150.1885
				xmax = 150.3085
				text = "EY1"
			intervals [1328]:
				xmin = 150.3085
				xmax = 150.7106
				text = "sp"
			intervals [1329]:
				xmin = 150.7106
				xmax = 150.8006
				text = "S"
			intervals [1330]:
				xmin = 150.8006
				xmax = 150.8306
				text = "OW1"
			intervals [1331]:
				xmin = 150.8306
				xmax = 151.1706
				text = "sp"
			intervals [1332]:
				xmin = 151.1706
				xmax = 153.2228
				text = ""
			intervals [1333]:
				xmin = 153.2228
				xmax = 153.2828
				text = "AH0"
			intervals [1334]:
				xmin = 153.2828
				xmax = 153.3128
				text = "N"
			intervals [1335]:
				xmin = 153.3128
				xmax = 159.4286
				text = "sp"
			intervals [1336]:
				xmin = 159.4286
				xmax = 159.4586
				text = "F"
			intervals [1337]:
				xmin = 159.4586
				xmax = 159.4986
				text = "R"
			intervals [1338]:
				xmin = 159.4986
				xmax = 159.5586
				text = "ER0"
			intervals [1339]:
				xmin = 159.5586
				xmax = 159.6186
				text = "M"
			intervals [1340]:
				xmin = 159.6186
				xmax = 159.8386
				text = "IY1"
			intervals [1341]:
				xmin = 159.8386
				xmax = 159.9486
				text = "sp"
			intervals [1342]:
				xmin = 159.9486
				xmax = 160.1186
				text = "F"
			intervals [1343]:
				xmin = 160.1186
				xmax = 160.2086
				text = "ER0"
			intervals [1344]:
				xmin = 160.2086
				xmax = 160.2586
				text = "M"
			intervals [1345]:
				xmin = 160.2586
				xmax = 160.3286
				text = "IY1"
			intervals [1346]:
				xmin = 160.3286
				xmax = 160.3586
				text = "sp"
			intervals [1347]:
				xmin = 160.3586
				xmax = 160.4186
				text = "W"
			intervals [1348]:
				xmin = 160.4186
				xmax = 160.4686
				text = "AH1"
			intervals [1349]:
				xmin = 160.4686
				xmax = 160.5086
				text = "T"
			intervals [1350]:
				xmin = 160.5086
				xmax = 160.6186
				text = "AY1"
			intervals [1351]:
				xmin = 160.6186
				xmax = 160.6486
				text = "L"
			intervals [1352]:
				xmin = 160.6486
				xmax = 160.7186
				text = "IH1"
			intervals [1353]:
				xmin = 160.7186
				xmax = 160.7986
				text = "S"
			intervals [1354]:
				xmin = 160.7986
				xmax = 160.8286
				text = "AH0"
			intervals [1355]:
				xmin = 160.8286
				xmax = 160.8786
				text = "N"
			intervals [1356]:
				xmin = 160.8786
				xmax = 160.9986
				text = "T"
			intervals [1357]:
				xmin = 160.9986
				xmax = 161.1986
				text = "UW1"
			intervals [1358]:
				xmin = 161.1986
				xmax = 161.3386
				text = "sp"
			intervals [1359]:
				xmin = 161.3386
				xmax = 161.4286
				text = "IH0"
			intervals [1360]:
				xmin = 161.4286
				xmax = 161.4686
				text = "N"
			intervals [1361]:
				xmin = 161.4686
				xmax = 161.5186
				text = "DH"
			intervals [1362]:
				xmin = 161.5186
				xmax = 161.6686
				text = "AH0"
			intervals [1363]:
				xmin = 161.6686
				xmax = 161.7186
				text = "IH1"
			intervals [1364]:
				xmin = 161.7186
				xmax = 161.7686
				text = "N"
			intervals [1365]:
				xmin = 161.7686
				xmax = 161.8186
				text = "DH"
			intervals [1366]:
				xmin = 161.8186
				xmax = 161.9486
				text = "AH1"
			intervals [1367]:
				xmin = 161.9486
				xmax = 162.3486
				text = "AH1"
			intervals [1368]:
				xmin = 162.3486
				xmax = 163.0454
				text = ""
			intervals [1369]:
				xmin = 163.0454
				xmax = 163.1354
				text = "sil"
			intervals [1370]:
				xmin = 163.1354
				xmax = 163.1854
				text = "IH0"
			intervals [1371]:
				xmin = 163.1854
				xmax = 163.2454
				text = "N"
			intervals [1372]:
				xmin = 163.2454
				xmax = 163.3254
				text = "G"
			intervals [1373]:
				xmin = 163.3254
				xmax = 163.4354
				text = "OW1"
			intervals [1374]:
				xmin = 163.4354
				xmax = 163.5354
				text = "G"
			intervals [1375]:
				xmin = 163.5354
				xmax = 163.6654
				text = "OW1"
			intervals [1376]:
				xmin = 163.6654
				xmax = 163.7554
				text = "IH1"
			intervals [1377]:
				xmin = 163.7554
				xmax = 163.9254
				text = "Z"
			intervals [1378]:
				xmin = 163.9254
				xmax = 163.9654
				text = "DH"
			intervals [1379]:
				xmin = 163.9654
				xmax = 163.9954
				text = "AH0"
			intervals [1380]:
				xmin = 163.9954
				xmax = 164.0654
				text = "D"
			intervals [1381]:
				xmin = 164.0654
				xmax = 164.1154
				text = "R"
			intervals [1382]:
				xmin = 164.1154
				xmax = 164.3054
				text = "AH1"
			intervals [1383]:
				xmin = 164.3054
				xmax = 164.4554
				text = "M"
			intervals [1384]:
				xmin = 164.4554
				xmax = 164.6254
				text = "Z"
			intervals [1385]:
				xmin = 164.6254
				xmax = 165.6971
				text = ""
			intervals [1386]:
				xmin = 165.6971
				xmax = 166.1171
				text = "AH1"
			intervals [1387]:
				xmin = 166.1171
				xmax = 166.1971
				text = "sp"
			intervals [1388]:
				xmin = 166.1971
				xmax = 166.3171
				text = "M"
			intervals [1389]:
				xmin = 166.3171
				xmax = 166.4171
				text = "EY1"
			intervals [1390]:
				xmin = 166.4171
				xmax = 166.4771
				text = "B"
			intervals [1391]:
				xmin = 166.4771
				xmax = 166.5271
				text = "IY0"
			intervals [1392]:
				xmin = 166.5271
				xmax = 166.5671
				text = "DH"
			intervals [1393]:
				xmin = 166.5671
				xmax = 166.6371
				text = "IY0"
			intervals [1394]:
				xmin = 166.6371
				xmax = 166.7371
				text = "B"
			intervals [1395]:
				xmin = 166.7371
				xmax = 166.9471
				text = "EY1"
			intervals [1396]:
				xmin = 166.9471
				xmax = 167.1471
				text = "S"
			intervals [1397]:
				xmin = 167.1471
				xmax = 167.1871
				text = "sp"
			intervals [1398]:
				xmin = 167.1871
				xmax = 168.4013
				text = ""
			intervals [1399]:
				xmin = 168.4013
				xmax = 168.6113
				text = "AH0"
			intervals [1400]:
				xmin = 168.6113
				xmax = 168.6613
				text = "N"
			intervals [1401]:
				xmin = 168.6613
				xmax = 168.9313
				text = "AH1"
			intervals [1402]:
				xmin = 168.9313
				xmax = 169.2513
				text = "M"
			intervals [1403]:
				xmin = 169.2513
				xmax = 169.6047
				text = ""
			intervals [1404]:
				xmin = 169.6047
				xmax = 169.6947
				text = "DH"
			intervals [1405]:
				xmin = 169.6947
				xmax = 169.8347
				text = "IY0"
			intervals [1406]:
				xmin = 169.8347
				xmax = 170.0947
				text = "AY1"
			intervals [1407]:
				xmin = 170.0947
				xmax = 170.1647
				text = "AY1"
			intervals [1408]:
				xmin = 170.1647
				xmax = 170.2347
				text = "TH"
			intervals [1409]:
				xmin = 170.2347
				xmax = 170.2647
				text = "IH1"
			intervals [1410]:
				xmin = 170.2647
				xmax = 170.3447
				text = "NG"
			intervals [1411]:
				xmin = 170.3447
				xmax = 170.3847
				text = "K"
			intervals [1412]:
				xmin = 170.3847
				xmax = 170.4147
				text = "DH"
			intervals [1413]:
				xmin = 170.4147
				xmax = 170.4447
				text = "AH0"
			intervals [1414]:
				xmin = 170.4447
				xmax = 170.4747
				text = "sp"
			intervals [1415]:
				xmin = 170.4747
				xmax = 170.5547
				text = "D"
			intervals [1416]:
				xmin = 170.5547
				xmax = 170.6147
				text = "R"
			intervals [1417]:
				xmin = 170.6147
				xmax = 170.7847
				text = "AH1"
			intervals [1418]:
				xmin = 170.7847
				xmax = 170.8247
				text = "M"
			intervals [1419]:
				xmin = 170.8247
				xmax = 170.9147
				text = "Z"
			intervals [1420]:
				xmin = 170.9147
				xmax = 170.9547
				text = "K"
			intervals [1421]:
				xmin = 170.9547
				xmax = 170.9947
				text = "AO1"
			intervals [1422]:
				xmin = 170.9947
				xmax = 171.1047
				text = "Z"
			intervals [1423]:
				xmin = 171.1047
				xmax = 171.1647
				text = "Y"
			intervals [1424]:
				xmin = 171.1647
				xmax = 171.2347
				text = "UW1"
			intervals [1425]:
				xmin = 171.2347
				xmax = 171.3147
				text = "K"
			intervals [1426]:
				xmin = 171.3147
				xmax = 171.3847
				text = "AE1"
			intervals [1427]:
				xmin = 171.3847
				xmax = 171.5147
				text = "N"
			intervals [1428]:
				xmin = 171.5147
				xmax = 171.8882
				text = ""
			intervals [1429]:
				xmin = 171.8882
				xmax = 171.9382
				text = "sil"
			intervals [1430]:
				xmin = 171.9382
				xmax = 172.0182
				text = "Y"
			intervals [1431]:
				xmin = 172.0182
				xmax = 172.0782
				text = "UW1"
			intervals [1432]:
				xmin = 172.0782
				xmax = 172.1182
				text = "K"
			intervals [1433]:
				xmin = 172.1182
				xmax = 172.1582
				text = "AE1"
			intervals [1434]:
				xmin = 172.1582
				xmax = 172.2982
				text = "N"
			intervals [1435]:
				xmin = 172.2982
				xmax = 172.3282
				text = "R"
			intervals [1436]:
				xmin = 172.3282
				xmax = 172.3982
				text = "IH1"
			intervals [1437]:
				xmin = 172.3982
				xmax = 172.4682
				text = "L"
			intervals [1438]:
				xmin = 172.4682
				xmax = 172.5282
				text = "IY0"
			intervals [1439]:
				xmin = 172.5282
				xmax = 172.5882
				text = "DH"
			intervals [1440]:
				xmin = 172.5882
				xmax = 172.6782
				text = "EY1"
			intervals [1441]:
				xmin = 172.6782
				xmax = 172.7282
				text = "Y"
			intervals [1442]:
				xmin = 172.7282
				xmax = 172.7582
				text = "UW1"
			intervals [1443]:
				xmin = 172.7582
				xmax = 172.8082
				text = "K"
			intervals [1444]:
				xmin = 172.8082
				xmax = 172.8382
				text = "AH0"
			intervals [1445]:
				xmin = 172.8382
				xmax = 172.9082
				text = "N"
			intervals [1446]:
				xmin = 172.9082
				xmax = 172.9482
				text = "R"
			intervals [1447]:
				xmin = 172.9482
				xmax = 172.9982
				text = "IH1"
			intervals [1448]:
				xmin = 172.9982
				xmax = 173.0682
				text = "L"
			intervals [1449]:
				xmin = 173.0682
				xmax = 173.1182
				text = "IY0"
			intervals [1450]:
				xmin = 173.1182
				xmax = 173.2082
				text = "G"
			intervals [1451]:
				xmin = 173.2082
				xmax = 173.2482
				text = "EH1"
			intervals [1452]:
				xmin = 173.2482
				xmax = 173.3182
				text = "T"
			intervals [1453]:
				xmin = 173.3182
				xmax = 173.4682
				text = "AO1"
			intervals [1454]:
				xmin = 173.4682
				xmax = 173.5382
				text = "F"
			intervals [1455]:
				xmin = 173.5382
				xmax = 173.5682
				text = "sp"
			intervals [1456]:
				xmin = 173.5682
				xmax = 173.6182
				text = "AO1"
			intervals [1457]:
				xmin = 173.6182
				xmax = 173.6482
				text = "N"
			intervals [1458]:
				xmin = 173.6482
				xmax = 173.6782
				text = "DH"
			intervals [1459]:
				xmin = 173.6782
				xmax = 173.7482
				text = "AH1"
			intervals [1460]:
				xmin = 173.7482
				xmax = 173.7982
				text = "sp"
			intervals [1461]:
				xmin = 173.7982
				xmax = 173.8282
				text = "D"
			intervals [1462]:
				xmin = 173.8282
				xmax = 173.8882
				text = "R"
			intervals [1463]:
				xmin = 173.8882
				xmax = 174.0982
				text = "AH1"
			intervals [1464]:
				xmin = 174.0982
				xmax = 174.2182
				text = "M"
			intervals [1465]:
				xmin = 174.2182
				xmax = 174.2982
				text = "Z"
			intervals [1466]:
				xmin = 174.2982
				xmax = 174.597
				text = "sp"
			intervals [1467]:
				xmin = 174.597
				xmax = 174.667
				text = "L"
			intervals [1468]:
				xmin = 174.667
				xmax = 174.727
				text = "AY1"
			intervals [1469]:
				xmin = 174.727
				xmax = 174.797
				text = "K"
			intervals [1470]:
				xmin = 174.797
				xmax = 174.827
				text = "DH"
			intervals [1471]:
				xmin = 174.827
				xmax = 174.867
				text = "EY1"
			intervals [1472]:
				xmin = 174.867
				xmax = 174.947
				text = "sp"
			intervals [1473]:
				xmin = 174.947
				xmax = 175.007
				text = "IH0"
			intervals [1474]:
				xmin = 175.007
				xmax = 175.097
				text = "F"
			intervals [1475]:
				xmin = 175.097
				xmax = 175.147
				text = "DH"
			intervals [1476]:
				xmin = 175.147
				xmax = 175.177
				text = "AH0"
			intervals [1477]:
				xmin = 175.177
				xmax = 175.217
				text = "sp"
			intervals [1478]:
				xmin = 175.217
				xmax = 175.277
				text = "D"
			intervals [1479]:
				xmin = 175.277
				xmax = 175.347
				text = "R"
			intervals [1480]:
				xmin = 175.347
				xmax = 175.397
				text = "AH1"
			intervals [1481]:
				xmin = 175.397
				xmax = 175.497
				text = "M"
			intervals [1482]:
				xmin = 175.497
				xmax = 175.557
				text = "ER0"
			intervals [1483]:
				xmin = 175.557
				xmax = 175.687
				text = "T"
			intervals [1484]:
				xmin = 175.687
				xmax = 175.867
				text = "AY1"
			intervals [1485]:
				xmin = 175.867
				xmax = 175.917
				text = "T"
			intervals [1486]:
				xmin = 175.917
				xmax = 175.987
				text = "sp"
			intervals [1487]:
				xmin = 175.987
				xmax = 176.5503
				text = ""
			intervals [1488]:
				xmin = 176.5503
				xmax = 176.6203
				text = "HH"
			intervals [1489]:
				xmin = 176.6203
				xmax = 176.7103
				text = "IY1"
			intervals [1490]:
				xmin = 176.7103
				xmax = 176.7503
				text = "K"
			intervals [1491]:
				xmin = 176.7503
				xmax = 176.7903
				text = "AH0"
			intervals [1492]:
				xmin = 176.7903
				xmax = 176.8703
				text = "N"
			intervals [1493]:
				xmin = 176.8703
				xmax = 176.9203
				text = "R"
			intervals [1494]:
				xmin = 176.9203
				xmax = 176.9803
				text = "IH1"
			intervals [1495]:
				xmin = 176.9803
				xmax = 177.0403
				text = "L"
			intervals [1496]:
				xmin = 177.0403
				xmax = 177.1103
				text = "IY0"
			intervals [1497]:
				xmin = 177.1103
				xmax = 177.1403
				text = "sp"
			intervals [1498]:
				xmin = 177.1403
				xmax = 177.2203
				text = "L"
			intervals [1499]:
				xmin = 177.2203
				xmax = 177.3003
				text = "AY1"
			intervals [1500]:
				xmin = 177.3003
				xmax = 177.3303
				text = "K"
			intervals [1501]:
				xmin = 177.3303
				xmax = 177.4403
				text = "K"
			intervals [1502]:
				xmin = 177.4403
				xmax = 177.4703
				text = "EH1"
			intervals [1503]:
				xmin = 177.4703
				xmax = 177.5603
				text = "R"
			intervals [1504]:
				xmin = 177.5603
				xmax = 177.6103
				text = "IY0"
			intervals [1505]:
				xmin = 177.6103
				xmax = 177.6703
				text = "DH"
			intervals [1506]:
				xmin = 177.6703
				xmax = 177.7103
				text = "AH0"
			intervals [1507]:
				xmin = 177.7103
				xmax = 177.8703
				text = "SH"
			intervals [1508]:
				xmin = 177.8703
				xmax = 178.0603
				text = "OW1"
			intervals [1509]:
				xmin = 178.0603
				xmax = 178.2916
				text = "sp"
			intervals [1510]:
				xmin = 178.2916
				xmax = 178.3616
				text = "B"
			intervals [1511]:
				xmin = 178.3616
				xmax = 178.5016
				text = "AH1"
			intervals [1512]:
				xmin = 178.5016
				xmax = 178.5516
				text = "T"
			intervals [1513]:
				xmin = 178.5516
				xmax = 178.6216
				text = "sp"
			intervals [1514]:
				xmin = 178.6216
				xmax = 178.7216
				text = "AY1"
			intervals [1515]:
				xmin = 178.7216
				xmax = 178.7616
				text = "M"
			intervals [1516]:
				xmin = 178.7616
				xmax = 178.8416
				text = "IY1"
			intervals [1517]:
				xmin = 178.8416
				xmax = 178.8816
				text = "N"
			intervals [1518]:
				xmin = 178.8816
				xmax = 178.9416
				text = "F"
			intervals [1519]:
				xmin = 178.9416
				xmax = 178.9716
				text = "R"
			intervals [1520]:
				xmin = 178.9716
				xmax = 179.0116
				text = "ER0"
			intervals [1521]:
				xmin = 179.0116
				xmax = 179.1016
				text = "S"
			intervals [1522]:
				xmin = 179.1016
				xmax = 179.1316
				text = "AH1"
			intervals [1523]:
				xmin = 179.1316
				xmax = 179.1616
				text = "M"
			intervals [1524]:
				xmin = 179.1616
				xmax = 179.2016
				text = "B"
			intervals [1525]:
				xmin = 179.2016
				xmax = 179.2916
				text = "AA2"
			intervals [1526]:
				xmin = 179.2916
				xmax = 179.3216
				text = "D"
			intervals [1527]:
				xmin = 179.3216
				xmax = 179.3516
				text = "IY0"
			intervals [1528]:
				xmin = 179.3516
				xmax = 179.3916
				text = "EH1"
			intervals [1529]:
				xmin = 179.3916
				xmax = 179.4516
				text = "L"
			intervals [1530]:
				xmin = 179.4516
				xmax = 179.5116
				text = "S"
			intervals [1531]:
				xmin = 179.5116
				xmax = 179.5416
				text = "DH"
			intervals [1532]:
				xmin = 179.5416
				xmax = 179.5716
				text = "EY1"
			intervals [1533]:
				xmin = 179.5716
				xmax = 179.7116
				text = "M"
			intervals [1534]:
				xmin = 179.7116
				xmax = 179.7616
				text = "AY1"
			intervals [1535]:
				xmin = 179.7616
				xmax = 179.8016
				text = "T"
			intervals [1536]:
				xmin = 179.8016
				xmax = 179.8516
				text = "L"
			intervals [1537]:
				xmin = 179.8516
				xmax = 179.9016
				text = "IH1"
			intervals [1538]:
				xmin = 179.9016
				xmax = 179.9916
				text = "S"
			intervals [1539]:
				xmin = 179.9916
				xmax = 180.0216
				text = "AH0"
			intervals [1540]:
				xmin = 180.0216
				xmax = 180.0516
				text = "N"
			intervals [1541]:
				xmin = 180.0516
				xmax = 180.1416
				text = "T"
			intervals [1542]:
				xmin = 180.1416
				xmax = 180.2416
				text = "UW1"
			intervals [1543]:
				xmin = 180.2416
				xmax = 180.2816
				text = "IH0"
			intervals [1544]:
				xmin = 180.2816
				xmax = 180.3116
				text = "T"
			intervals [1545]:
				xmin = 180.3116
				xmax = 180.3416
				text = "AH0"
			intervals [1546]:
				xmin = 180.3416
				xmax = 180.4316
				text = "N"
			intervals [1547]:
				xmin = 180.4316
				xmax = 180.9172
				text = "sp"
			intervals [1548]:
				xmin = 180.9172
				xmax = 180.9972
				text = "OW1"
			intervals [1549]:
				xmin = 180.9972
				xmax = 181.0372
				text = "N"
			intervals [1550]:
				xmin = 181.0372
				xmax = 181.0672
				text = "L"
			intervals [1551]:
				xmin = 181.0672
				xmax = 181.0972
				text = "IY0"
			intervals [1552]:
				xmin = 181.0972
				xmax = 181.1272
				text = "HH"
			intervals [1553]:
				xmin = 181.1272
				xmax = 181.1572
				text = "IY1"
			intervals [1554]:
				xmin = 181.1572
				xmax = 181.1872
				text = "R"
			intervals [1555]:
				xmin = 181.1872
				xmax = 181.2272
				text = "DH"
			intervals [1556]:
				xmin = 181.2272
				xmax = 181.2772
				text = "AH0"
			intervals [1557]:
				xmin = 181.2772
				xmax = 181.3072
				text = "sp"
			intervals [1558]:
				xmin = 181.3072
				xmax = 181.4372
				text = "T"
			intervals [1559]:
				xmin = 181.4372
				xmax = 181.4672
				text = "IH1"
			intervals [1560]:
				xmin = 181.4672
				xmax = 181.5172
				text = "M"
			intervals [1561]:
				xmin = 181.5172
				xmax = 181.6072
				text = "B"
			intervals [1562]:
				xmin = 181.6072
				xmax = 181.7572
				text = "AA0"
			intervals [1563]:
				xmin = 181.7572
				xmax = 181.8372
				text = "L"
			intervals [1564]:
				xmin = 181.8372
				xmax = 181.9572
				text = "IY0"
			intervals [1565]:
				xmin = 181.9572
				xmax = 182.0772
				text = "Z"
			intervals [1566]:
				xmin = 182.0772
				xmax = 182.1272
				text = "AO1"
			intervals [1567]:
				xmin = 182.1272
				xmax = 182.4972
				text = "R"
			intervals [1568]:
				xmin = 182.4972
				xmax = 182.7672
				text = "AO1"
			intervals [1569]:
				xmin = 182.7672
				xmax = 182.8972
				text = "R"
			intervals [1570]:
				xmin = 182.8972
				xmax = 183.2511
				text = ""
			intervals [1571]:
				xmin = 183.2511
				xmax = 183.3111
				text = "sil"
			intervals [1572]:
				xmin = 183.3111
				xmax = 183.3411
				text = "DH"
			intervals [1573]:
				xmin = 183.3411
				xmax = 183.3711
				text = "AH0"
			intervals [1574]:
				xmin = 183.3711
				xmax = 183.4911
				text = "K"
			intervals [1575]:
				xmin = 183.4911
				xmax = 183.6911
				text = "AA1"
			intervals [1576]:
				xmin = 183.6911
				xmax = 183.8111
				text = "NG"
			intervals [1577]:
				xmin = 183.8111
				xmax = 184.1711
				text = "OW0"
			intervals [1578]:
				xmin = 184.1711
				xmax = 184.3311
				text = "Z"
			intervals [1579]:
				xmin = 184.3311
				xmax = 184.3611
				text = "sp"
			intervals [1580]:
				xmin = 184.3611
				xmax = 184.4211
				text = "Y"
			intervals [1581]:
				xmin = 184.4211
				xmax = 184.4611
				text = "UW1"
			intervals [1582]:
				xmin = 184.4611
				xmax = 184.4911
				text = "N"
			intervals [1583]:
				xmin = 184.4911
				xmax = 184.5311
				text = "OW1"
			intervals [1584]:
				xmin = 184.5311
				xmax = 184.5611
				text = "W"
			intervals [1585]:
				xmin = 184.5611
				xmax = 184.5911
				text = "AH1"
			intervals [1586]:
				xmin = 184.5911
				xmax = 184.6711
				text = "T"
			intervals [1587]:
				xmin = 184.6711
				xmax = 184.7011
				text = "AY1"
			intervals [1588]:
				xmin = 184.7011
				xmax = 184.7311
				text = "M"
			intervals [1589]:
				xmin = 184.7311
				xmax = 184.9511
				text = "IY1"
			intervals [1590]:
				xmin = 184.9511
				xmax = 185.0111
				text = "N"
			intervals [1591]:
				xmin = 185.0111
				xmax = 185.9484
				text = "sp"
			intervals [1592]:
				xmin = 185.9484
				xmax = 186.0384
				text = "S"
			intervals [1593]:
				xmin = 186.0384
				xmax = 186.1184
				text = "AH1"
			intervals [1594]:
				xmin = 186.1184
				xmax = 186.2184
				text = "M"
			intervals [1595]:
				xmin = 186.2184
				xmax = 186.2684
				text = "sp"
			intervals [1596]:
				xmin = 186.2684
				xmax = 186.4284
				text = "S"
			intervals [1597]:
				xmin = 186.4284
				xmax = 186.4784
				text = "AH1"
			intervals [1598]:
				xmin = 186.4784
				xmax = 186.5384
				text = "M"
			intervals [1599]:
				xmin = 186.5384
				xmax = 186.6084
				text = "P"
			intervals [1600]:
				xmin = 186.6084
				xmax = 186.6984
				text = "IY1"
			intervals [1601]:
				xmin = 186.6984
				xmax = 186.7284
				text = "P"
			intervals [1602]:
				xmin = 186.7284
				xmax = 186.7584
				text = "AH0"
			intervals [1603]:
				xmin = 186.7584
				xmax = 186.7884
				text = "L"
			intervals [1604]:
				xmin = 186.7884
				xmax = 186.8384
				text = "sp"
			intervals [1605]:
				xmin = 186.8384
				xmax = 186.8784
				text = "B"
			intervals [1606]:
				xmin = 186.8784
				xmax = 186.9084
				text = "AH1"
			intervals [1607]:
				xmin = 186.9084
				xmax = 186.9484
				text = "T"
			intervals [1608]:
				xmin = 186.9484
				xmax = 187.0484
				text = "AY1"
			intervals [1609]:
				xmin = 187.0484
				xmax = 187.1684
				text = "F"
			intervals [1610]:
				xmin = 187.1684
				xmax = 187.2284
				text = "ER0"
			intervals [1611]:
				xmin = 187.2284
				xmax = 187.3084
				text = "M"
			intervals [1612]:
				xmin = 187.3084
				xmax = 187.4784
				text = "IY1"
			intervals [1613]:
				xmin = 187.4784
				xmax = 187.5084
				text = "sp"
			intervals [1614]:
				xmin = 187.5084
				xmax = 187.6384
				text = "AY1"
			intervals [1615]:
				xmin = 187.6384
				xmax = 187.7084
				text = "L"
			intervals [1616]:
				xmin = 187.7084
				xmax = 187.7684
				text = "AY1"
			intervals [1617]:
				xmin = 187.7684
				xmax = 187.8484
				text = "K"
			intervals [1618]:
				xmin = 187.8484
				xmax = 187.8784
				text = "T"
			intervals [1619]:
				xmin = 187.8784
				xmax = 187.9084
				text = "IH0"
			intervals [1620]:
				xmin = 187.9084
				xmax = 187.9484
				text = "HH"
			intervals [1621]:
				xmin = 187.9484
				xmax = 187.9884
				text = "IY1"
			intervals [1622]:
				xmin = 187.9884
				xmax = 188.0184
				text = "R"
			intervals [1623]:
				xmin = 188.0184
				xmax = 188.0584
				text = "DH"
			intervals [1624]:
				xmin = 188.0584
				xmax = 188.1184
				text = "AH0"
			intervals [1625]:
				xmin = 188.1184
				xmax = 188.1684
				text = "sp"
			intervals [1626]:
				xmin = 188.1684
				xmax = 188.2184
				text = "D"
			intervals [1627]:
				xmin = 188.2184
				xmax = 188.2684
				text = "R"
			intervals [1628]:
				xmin = 188.2684
				xmax = 188.3384
				text = "AH1"
			intervals [1629]:
				xmin = 188.3384
				xmax = 188.4884
				text = "M"
			intervals [1630]:
				xmin = 188.4884
				xmax = 188.6184
				text = "sp"
			intervals [1631]:
				xmin = 188.6184
				xmax = 188.6684
				text = "DH"
			intervals [1632]:
				xmin = 188.6684
				xmax = 188.6984
				text = "AH0"
			intervals [1633]:
				xmin = 188.6984
				xmax = 188.7284
				text = "sp"
			intervals [1634]:
				xmin = 188.7284
				xmax = 188.7984
				text = "D"
			intervals [1635]:
				xmin = 188.7984
				xmax = 188.8384
				text = "R"
			intervals [1636]:
				xmin = 188.8384
				xmax = 189.0184
				text = "AH1"
			intervals [1637]:
				xmin = 189.0184
				xmax = 189.0784
				text = "M"
			intervals [1638]:
				xmin = 189.0784
				xmax = 189.1484
				text = "Z"
			intervals [1639]:
				xmin = 189.1484
				xmax = 189.1784
				text = "sp"
			intervals [1640]:
				xmin = 189.1784
				xmax = 189.2084
				text = "DH"
			intervals [1641]:
				xmin = 189.2084
				xmax = 189.3584
				text = "OW1"
			intervals [1642]:
				xmin = 189.3584
				xmax = 195.5152
				text = "sp"
			intervals [1643]:
				xmin = 195.5152
				xmax = 195.7552
				text = "spn"
			intervals [1644]:
				xmin = 195.7552
				xmax = 195.8952
				text = "sp"
			intervals [1645]:
				xmin = 195.8952
				xmax = 196.1006
				text = ""
			intervals [1646]:
				xmin = 196.1006
				xmax = 196.2306
				text = "Y"
			intervals [1647]:
				xmin = 196.2306
				xmax = 196.3206
				text = "AE1"
			intervals [1648]:
				xmin = 196.3206
				xmax = 196.5006
				text = "AY1"
			intervals [1649]:
				xmin = 196.5006
				xmax = 196.5906
				text = "AY1"
			intervals [1650]:
				xmin = 196.5906
				xmax = 196.7106
				text = "T"
			intervals [1651]:
				xmin = 196.7106
				xmax = 196.7806
				text = "R"
			intervals [1652]:
				xmin = 196.7806
				xmax = 196.9506
				text = "AY1"
			intervals [1653]:
				xmin = 196.9506
				xmax = 197.0006
				text = "D"
			intervals [1654]:
				xmin = 197.0006
				xmax = 197.0406
				text = "B"
			intervals [1655]:
				xmin = 197.0406
				xmax = 197.0806
				text = "AH1"
			intervals [1656]:
				xmin = 197.0806
				xmax = 197.1406
				text = "T"
			intervals [1657]:
				xmin = 197.1406
				xmax = 197.3106
				text = "AY1"
			intervals [1658]:
				xmin = 197.3106
				xmax = 197.4706
				text = "AY1"
			intervals [1659]:
				xmin = 197.4706
				xmax = 197.5206
				text = "sp"
			intervals [1660]:
				xmin = 197.5206
				xmax = 197.7206
				text = "AY1"
			intervals [1661]:
				xmin = 197.7206
				xmax = 197.8106
				text = "sp"
			intervals [1662]:
				xmin = 197.8106
				xmax = 197.8906
				text = "M"
			intervals [1663]:
				xmin = 197.8906
				xmax = 198.0006
				text = "AY1"
			intervals [1664]:
				xmin = 198.0006
				xmax = 198.0306
				text = "sp"
			intervals [1665]:
				xmin = 198.0306
				xmax = 198.1006
				text = "R"
			intervals [1666]:
				xmin = 198.1006
				xmax = 198.1806
				text = "IH1"
			intervals [1667]:
				xmin = 198.1806
				xmax = 198.2406
				text = "DH"
			intervals [1668]:
				xmin = 198.2406
				xmax = 198.3106
				text = "AH0"
			intervals [1669]:
				xmin = 198.3106
				xmax = 198.4306
				text = "M"
			intervals [1670]:
				xmin = 198.4306
				xmax = 199.1092
				text = ""
			intervals [1671]:
				xmin = 199.1092
				xmax = 199.1492
				text = "sil"
			intervals [1672]:
				xmin = 199.1492
				xmax = 199.2692
				text = "AY1"
			intervals [1673]:
				xmin = 199.2692
				xmax = 199.3992
				text = "K"
			intervals [1674]:
				xmin = 199.3992
				xmax = 199.4592
				text = "UH1"
			intervals [1675]:
				xmin = 199.4592
				xmax = 199.4892
				text = "D"
			intervals [1676]:
				xmin = 199.4892
				xmax = 199.5192
				text = "AH0"
			intervals [1677]:
				xmin = 199.5192
				xmax = 199.5492
				text = "N"
			intervals [1678]:
				xmin = 199.5492
				xmax = 199.5792
				text = "T"
			intervals [1679]:
				xmin = 199.5792
				xmax = 199.6192
				text = "R"
			intervals [1680]:
				xmin = 199.6192
				xmax = 199.6792
				text = "IH1"
			intervals [1681]:
				xmin = 199.6792
				xmax = 199.7392
				text = "L"
			intervals [1682]:
				xmin = 199.7392
				xmax = 199.7992
				text = "IY0"
			intervals [1683]:
				xmin = 199.7992
				xmax = 199.9492
				text = "K"
			intervals [1684]:
				xmin = 199.9492
				xmax = 200.0492
				text = "IY1"
			intervals [1685]:
				xmin = 200.0492
				xmax = 200.0992
				text = "P"
			intervals [1686]:
				xmin = 200.0992
				xmax = 200.1992
				text = "sp"
			intervals [1687]:
				xmin = 200.1992
				xmax = 200.3092
				text = "AY1"
			intervals [1688]:
				xmin = 200.3092
				xmax = 200.4192
				text = "K"
			intervals [1689]:
				xmin = 200.4192
				xmax = 200.4492
				text = "UH1"
			intervals [1690]:
				xmin = 200.4492
				xmax = 200.4792
				text = "D"
			intervals [1691]:
				xmin = 200.4792
				xmax = 200.5092
				text = "AH0"
			intervals [1692]:
				xmin = 200.5092
				xmax = 200.5392
				text = "N"
			intervals [1693]:
				xmin = 200.5392
				xmax = 200.5692
				text = "T"
			intervals [1694]:
				xmin = 200.5692
				xmax = 200.6992
				text = "K"
			intervals [1695]:
				xmin = 200.6992
				xmax = 200.7792
				text = "IY1"
			intervals [1696]:
				xmin = 200.7792
				xmax = 200.8392
				text = "P"
			intervals [1697]:
				xmin = 200.8392
				xmax = 200.9292
				text = "G"
			intervals [1698]:
				xmin = 200.9292
				xmax = 201.0792
				text = "OW1"
			intervals [1699]:
				xmin = 201.0792
				xmax = 201.1092
				text = "IH0"
			intervals [1700]:
				xmin = 201.1092
				xmax = 201.1392
				text = "N"
			intervals [1701]:
				xmin = 201.1392
				xmax = 201.1992
				text = "W"
			intervals [1702]:
				xmin = 201.1992
				xmax = 201.2492
				text = "IH1"
			intervals [1703]:
				xmin = 201.2492
				xmax = 201.2792
				text = "DH"
			intervals [1704]:
				xmin = 201.2792
				xmax = 201.3492
				text = "IH0"
			intervals [1705]:
				xmin = 201.3492
				xmax = 201.3992
				text = "T"
			intervals [1706]:
				xmin = 201.3992
				xmax = 201.7592
				text = "sp"
			intervals [1707]:
				xmin = 201.7592
				xmax = 201.8692
				text = "AY1"
			intervals [1708]:
				xmin = 201.8692
				xmax = 201.9592
				text = "K"
			intervals [1709]:
				xmin = 201.9592
				xmax = 201.9992
				text = "UH1"
			intervals [1710]:
				xmin = 201.9992
				xmax = 202.0292
				text = "D"
			intervals [1711]:
				xmin = 202.0292
				xmax = 202.0592
				text = "AH0"
			intervals [1712]:
				xmin = 202.0592
				xmax = 202.0892
				text = "N"
			intervals [1713]:
				xmin = 202.0892
				xmax = 202.1192
				text = "T"
			intervals [1714]:
				xmin = 202.1192
				xmax = 202.2292
				text = "K"
			intervals [1715]:
				xmin = 202.2292
				xmax = 202.3292
				text = "IY1"
			intervals [1716]:
				xmin = 202.3292
				xmax = 202.4492
				text = "P"
			intervals [1717]:
				xmin = 202.4492
				xmax = 202.5292
				text = "AH1"
			intervals [1718]:
				xmin = 202.5292
				xmax = 202.6092
				text = "P"
			intervals [1719]:
				xmin = 202.6092
				xmax = 202.6492
				text = "sp"
			intervals [1720]:
				xmin = 202.6492
				xmax = 203.3967
				text = ""
			intervals [1721]:
				xmin = 203.3967
				xmax = 203.5267
				text = "L"
			intervals [1722]:
				xmin = 203.5267
				xmax = 203.5967
				text = "AY1"
			intervals [1723]:
				xmin = 203.5967
				xmax = 203.7267
				text = "K"
			intervals [1724]:
				xmin = 203.7267
				xmax = 203.9067
				text = "AY1"
			intervals [1725]:
				xmin = 203.9067
				xmax = 203.9367
				text = "sp"
			intervals [1726]:
				xmin = 203.9367
				xmax = 204.0167
				text = "M"
			intervals [1727]:
				xmin = 204.0167
				xmax = 204.1067
				text = "AY1"
			intervals [1728]:
				xmin = 204.1067
				xmax = 204.2067
				text = "K"
			intervals [1729]:
				xmin = 204.2067
				xmax = 204.3267
				text = "AH1"
			intervals [1730]:
				xmin = 204.3267
				xmax = 204.3767
				text = "Z"
			intervals [1731]:
				xmin = 204.3767
				xmax = 204.4267
				text = "AH0"
			intervals [1732]:
				xmin = 204.4267
				xmax = 204.4567
				text = "N"
			intervals [1733]:
				xmin = 204.4567
				xmax = 204.4967
				text = "HH"
			intervals [1734]:
				xmin = 204.4967
				xmax = 204.5967
				text = "IY1"
			intervals [1735]:
				xmin = 204.5967
				xmax = 204.6567
				text = "W"
			intervals [1736]:
				xmin = 204.6567
				xmax = 204.7067
				text = "AH0"
			intervals [1737]:
				xmin = 204.7067
				xmax = 204.7767
				text = "Z"
			intervals [1738]:
				xmin = 204.7767
				xmax = 204.8467
				text = "G"
			intervals [1739]:
				xmin = 204.8467
				xmax = 204.9867
				text = "UH1"
			intervals [1740]:
				xmin = 204.9867
				xmax = 205.0367
				text = "D"
			intervals [1741]:
				xmin = 205.0367
				xmax = 205.1167
				text = "AE1"
			intervals [1742]:
				xmin = 205.1167
				xmax = 205.1567
				text = "T"
			intervals [1743]:
				xmin = 205.1567
				xmax = 205.2067
				text = "IH0"
			intervals [1744]:
				xmin = 205.2067
				xmax = 205.2467
				text = "T"
			intervals [1745]:
				xmin = 205.2467
				xmax = 205.3367
				text = "DH"
			intervals [1746]:
				xmin = 205.3367
				xmax = 205.3767
				text = "OW1"
			intervals [1747]:
				xmin = 205.3767
				xmax = 205.4367
				text = "HH"
			intervals [1748]:
				xmin = 205.4367
				xmax = 205.4867
				text = "IY1"
			intervals [1749]:
				xmin = 205.4867
				xmax = 205.5467
				text = "K"
			intervals [1750]:
				xmin = 205.5467
				xmax = 205.5767
				text = "UH1"
			intervals [1751]:
				xmin = 205.5767
				xmax = 205.6067
				text = "D"
			intervals [1752]:
				xmin = 205.6067
				xmax = 205.6567
				text = "P"
			intervals [1753]:
				xmin = 205.6567
				xmax = 205.6967
				text = "L"
			intervals [1754]:
				xmin = 205.6967
				xmax = 205.7567
				text = "EY1"
			intervals [1755]:
				xmin = 205.7567
				xmax = 205.8067
				text = "DH"
			intervals [1756]:
				xmin = 205.8067
				xmax = 205.8667
				text = "AH0"
			intervals [1757]:
				xmin = 205.8667
				xmax = 205.9367
				text = "D"
			intervals [1758]:
				xmin = 205.9367
				xmax = 205.9967
				text = "R"
			intervals [1759]:
				xmin = 205.9967
				xmax = 206.1967
				text = "AH1"
			intervals [1760]:
				xmin = 206.1967
				xmax = 206.2467
				text = "M"
			intervals [1761]:
				xmin = 206.2467
				xmax = 206.3567
				text = "Z"
			intervals [1762]:
				xmin = 206.3567
				xmax = 206.3967
				text = "B"
			intervals [1763]:
				xmin = 206.3967
				xmax = 206.4267
				text = "AH1"
			intervals [1764]:
				xmin = 206.4267
				xmax = 206.4567
				text = "T"
			intervals [1765]:
				xmin = 206.4567
				xmax = 206.9267
				text = "AY1"
			intervals [1766]:
				xmin = 206.9267
				xmax = 207.0267
				text = "AY1"
			intervals [1767]:
				xmin = 207.0267
				xmax = 207.0867
				text = "D"
			intervals [1768]:
				xmin = 207.0867
				xmax = 207.1367
				text = "OW1"
			intervals [1769]:
				xmin = 207.1367
				xmax = 207.1767
				text = "N"
			intervals [1770]:
				xmin = 207.1767
				xmax = 207.2167
				text = "N"
			intervals [1771]:
				xmin = 207.2167
				xmax = 207.2967
				text = "OW1"
			intervals [1772]:
				xmin = 207.2967
				xmax = 207.3667
				text = "M"
			intervals [1773]:
				xmin = 207.3667
				xmax = 207.4767
				text = "AY1"
			intervals [1774]:
				xmin = 207.4767
				xmax = 207.5667
				text = "R"
			intervals [1775]:
				xmin = 207.5667
				xmax = 207.6367
				text = "IH1"
			intervals [1776]:
				xmin = 207.6367
				xmax = 207.6667
				text = "DH"
			intervals [1777]:
				xmin = 207.6667
				xmax = 207.7467
				text = "AH0"
			intervals [1778]:
				xmin = 207.7467
				xmax = 207.7767
				text = "M"
			intervals [1779]:
				xmin = 207.7767
				xmax = 207.8367
				text = "W"
			intervals [1780]:
				xmin = 207.8367
				xmax = 207.8767
				text = "AH0"
			intervals [1781]:
				xmin = 207.8767
				xmax = 207.9067
				text = "Z"
			intervals [1782]:
				xmin = 207.9067
				xmax = 207.9567
				text = "JH"
			intervals [1783]:
				xmin = 207.9567
				xmax = 208.0067
				text = "AH1"
			intervals [1784]:
				xmin = 208.0067
				xmax = 208.0767
				text = "S"
			intervals [1785]:
				xmin = 208.0767
				xmax = 208.2767
				text = "AO1"
			intervals [1786]:
				xmin = 208.2767
				xmax = 208.3367
				text = "F"
			intervals [1787]:
				xmin = 208.3367
				xmax = 208.4167
				text = "ER0"
			intervals [1788]:
				xmin = 208.4167
				xmax = 208.4967
				text = "S"
			intervals [1789]:
				xmin = 208.4967
				xmax = 208.5667
				text = "AH1"
			intervals [1790]:
				xmin = 208.5667
				xmax = 208.5967
				text = "M"
			intervals [1791]:
				xmin = 208.5967
				xmax = 208.6267
				text = "TH"
			intervals [1792]:
				xmin = 208.6267
				xmax = 208.6567
				text = "IH0"
			intervals [1793]:
				xmin = 208.6567
				xmax = 208.7067
				text = "N"
			intervals [1794]:
				xmin = 208.7067
				xmax = 208.8067
				text = "AY1"
			intervals [1795]:
				xmin = 208.8067
				xmax = 208.8367
				text = "EY1"
			intervals [1796]:
				xmin = 208.8367
				xmax = 208.8667
				text = "N"
			intervals [1797]:
				xmin = 208.8667
				xmax = 208.8967
				text = "T"
			intervals [1798]:
				xmin = 208.8967
				xmax = 208.9267
				text = "N"
			intervals [1799]:
				xmin = 208.9267
				xmax = 208.9967
				text = "EH1"
			intervals [1800]:
				xmin = 208.9967
				xmax = 209.0367
				text = "V"
			intervals [1801]:
				xmin = 209.0367
				xmax = 209.0667
				text = "ER0"
			intervals [1802]:
				xmin = 209.0667
				xmax = 209.0967
				text = "R"
			intervals [1803]:
				xmin = 209.0967
				xmax = 209.2367
				text = "IH1"
			intervals [1804]:
				xmin = 209.2367
				xmax = 209.2667
				text = "L"
			intervals [1805]:
				xmin = 209.2667
				xmax = 209.2967
				text = "IY0"
			intervals [1806]:
				xmin = 209.2967
				xmax = 209.3267
				text = "sp"
			intervals [1807]:
				xmin = 209.3267
				xmax = 209.3967
				text = "G"
			intervals [1808]:
				xmin = 209.3967
				xmax = 209.4567
				text = "UH1"
			intervals [1809]:
				xmin = 209.4567
				xmax = 209.4867
				text = "D"
			intervals [1810]:
				xmin = 209.4867
				xmax = 209.6167
				text = "sp"
			intervals [1811]:
				xmin = 209.6167
				xmax = 209.7867
				text = "AY1"
			intervals [1812]:
				xmin = 209.7867
				xmax = 209.8167
				text = "sp"
			intervals [1813]:
				xmin = 209.8167
				xmax = 209.9867
				text = "AY1"
			intervals [1814]:
				xmin = 209.9867
				xmax = 210.0667
				text = "P"
			intervals [1815]:
				xmin = 210.0667
				xmax = 210.1167
				text = "L"
			intervals [1816]:
				xmin = 210.1167
				xmax = 210.1867
				text = "EY1"
			intervals [1817]:
				xmin = 210.1867
				xmax = 210.2167
				text = "D"
			intervals [1818]:
				xmin = 210.2167
				xmax = 210.2467
				text = "DH"
			intervals [1819]:
				xmin = 210.2467
				xmax = 210.2967
				text = "AH0"
			intervals [1820]:
				xmin = 210.2967
				xmax = 210.4067
				text = "T"
			intervals [1821]:
				xmin = 210.4067
				xmax = 210.4367
				text = "R"
			intervals [1822]:
				xmin = 210.4367
				xmax = 210.4767
				text = "AH1"
			intervals [1823]:
				xmin = 210.4767
				xmax = 210.5267
				text = "M"
			intervals [1824]:
				xmin = 210.5267
				xmax = 210.5867
				text = "P"
			intervals [1825]:
				xmin = 210.5867
				xmax = 210.6367
				text = "AH0"
			intervals [1826]:
				xmin = 210.6367
				xmax = 210.6767
				text = "T"
			intervals [1827]:
				xmin = 210.6767
				xmax = 210.7267
				text = "DH"
			intervals [1828]:
				xmin = 210.7267
				xmax = 210.8967
				text = "OW1"
			intervals [1829]:
				xmin = 210.8967
				xmax = 211.8529
				text = "sp"
			intervals [1830]:
				xmin = 211.8529
				xmax = 211.9029
				text = "G"
			intervals [1831]:
				xmin = 211.9029
				xmax = 211.9429
				text = "R"
			intervals [1832]:
				xmin = 211.9429
				xmax = 212.0429
				text = "OW1"
			intervals [1833]:
				xmin = 212.0429
				xmax = 212.0929
				text = "IH0"
			intervals [1834]:
				xmin = 212.0929
				xmax = 212.1429
				text = "N"
			intervals [1835]:
				xmin = 212.1429
				xmax = 212.2129
				text = "AH1"
			intervals [1836]:
				xmin = 212.2129
				xmax = 212.3129
				text = "P"
			intervals [1837]:
				xmin = 212.3129
				xmax = 212.3629
				text = "AY1"
			intervals [1838]:
				xmin = 212.3629
				xmax = 212.4629
				text = "P"
			intervals [1839]:
				xmin = 212.4629
				xmax = 212.4929
				text = "L"
			intervals [1840]:
				xmin = 212.4929
				xmax = 212.5729
				text = "EY1"
			intervals [1841]:
				xmin = 212.5729
				xmax = 212.6129
				text = "D"
			intervals [1842]:
				xmin = 212.6129
				xmax = 212.6529
				text = "DH"
			intervals [1843]:
				xmin = 212.6529
				xmax = 212.6929
				text = "AH0"
			intervals [1844]:
				xmin = 212.6929
				xmax = 212.7229
				text = "sp"
			intervals [1845]:
				xmin = 212.7229
				xmax = 212.8029
				text = "T"
			intervals [1846]:
				xmin = 212.8029
				xmax = 212.8429
				text = "R"
			intervals [1847]:
				xmin = 212.8429
				xmax = 212.8929
				text = "AH1"
			intervals [1848]:
				xmin = 212.8929
				xmax = 212.9429
				text = "M"
			intervals [1849]:
				xmin = 212.9429
				xmax = 212.9929
				text = "P"
			intervals [1850]:
				xmin = 212.9929
				xmax = 213.0229
				text = "AH0"
			intervals [1851]:
				xmin = 213.0229
				xmax = 213.0529
				text = "T"
			intervals [1852]:
				xmin = 213.0529
				xmax = 213.1029
				text = "sp"
			intervals [1853]:
				xmin = 213.1029
				xmax = 213.1529
				text = "B"
			intervals [1854]:
				xmin = 213.1529
				xmax = 213.2129
				text = "AH1"
			intervals [1855]:
				xmin = 213.2129
				xmax = 213.3329
				text = "T"
			intervals [1856]:
				xmin = 213.3329
				xmax = 213.7259
				text = "sp"
			intervals [1857]:
				xmin = 213.7259
				xmax = 213.8759
				text = "AY1"
			intervals [1858]:
				xmin = 213.8759
				xmax = 213.9059
				text = "EY1"
			intervals [1859]:
				xmin = 213.9059
				xmax = 213.9359
				text = "N"
			intervals [1860]:
				xmin = 213.9359
				xmax = 213.9659
				text = "T"
			intervals [1861]:
				xmin = 213.9659
				xmax = 213.9959
				text = "N"
			intervals [1862]:
				xmin = 213.9959
				xmax = 214.0359
				text = "EH1"
			intervals [1863]:
				xmin = 214.0359
				xmax = 214.1159
				text = "V"
			intervals [1864]:
				xmin = 214.1159
				xmax = 214.1759
				text = "ER0"
			intervals [1865]:
				xmin = 214.1759
				xmax = 214.2159
				text = "R"
			intervals [1866]:
				xmin = 214.2159
				xmax = 214.2459
				text = "IH1"
			intervals [1867]:
				xmin = 214.2459
				xmax = 214.2859
				text = "L"
			intervals [1868]:
				xmin = 214.2859
				xmax = 214.3359
				text = "IY0"
			intervals [1869]:
				xmin = 214.3359
				xmax = 214.3659
				text = "sp"
			intervals [1870]:
				xmin = 214.3659
				xmax = 214.3959
				text = "W"
			intervals [1871]:
				xmin = 214.3959
				xmax = 214.4259
				text = "AH0"
			intervals [1872]:
				xmin = 214.4259
				xmax = 214.5059
				text = "Z"
			intervals [1873]:
				xmin = 214.5059
				xmax = 214.5559
				text = "G"
			intervals [1874]:
				xmin = 214.5559
				xmax = 214.5859
				text = "IH0"
			intervals [1875]:
				xmin = 214.5859
				xmax = 214.6159
				text = "D"
			intervals [1876]:
				xmin = 214.6159
				xmax = 214.6459
				text = "AE1"
			intervals [1877]:
				xmin = 214.6459
				xmax = 214.6759
				text = "T"
			intervals [1878]:
				xmin = 214.6759
				xmax = 214.7559
				text = "sp"
			intervals [1879]:
				xmin = 214.7559
				xmax = 214.7859
				text = "N"
			intervals [1880]:
				xmin = 214.7859
				xmax = 214.8359
				text = "OW1"
			intervals [1881]:
				xmin = 214.8359
				xmax = 214.9059
				text = "sp"
			intervals [1882]:
				xmin = 214.9059
				xmax = 214.9359
				text = "D"
			intervals [1883]:
				xmin = 214.9359
				xmax = 214.9659
				text = "R"
			intervals [1884]:
				xmin = 214.9659
				xmax = 215.1059
				text = "AH1"
			intervals [1885]:
				xmin = 215.1059
				xmax = 215.1859
				text = "M"
			intervals [1886]:
				xmin = 215.1859
				xmax = 215.2159
				text = "Z"
			intervals [1887]:
				xmin = 215.2159
				xmax = 217.1208
				text = "sp"
			intervals [1888]:
				xmin = 217.1208
				xmax = 217.2108
				text = "HH"
			intervals [1889]:
				xmin = 217.2108
				xmax = 217.3308
				text = "AE1"
			intervals [1890]:
				xmin = 217.3308
				xmax = 217.3708
				text = "N"
			intervals [1891]:
				xmin = 217.3708
				xmax = 217.4308
				text = "D"
			intervals [1892]:
				xmin = 217.4308
				xmax = 217.5308
				text = "AY1"
			intervals [1893]:
				xmin = 217.5308
				xmax = 217.6408
				text = "sp"
			intervals [1894]:
				xmin = 217.6408
				xmax = 217.6708
				text = "K"
			intervals [1895]:
				xmin = 217.6708
				xmax = 217.7008
				text = "OW0"
			intervals [1896]:
				xmin = 217.7008
				xmax = 217.7308
				text = "AO2"
			intervals [1897]:
				xmin = 217.7308
				xmax = 217.7908
				text = "R"
			intervals [1898]:
				xmin = 217.7908
				xmax = 217.8308
				text = "D"
			intervals [1899]:
				xmin = 217.8308
				xmax = 217.8608
				text = "AH0"
			intervals [1900]:
				xmin = 217.8608
				xmax = 217.8908
				text = "N"
			intervals [1901]:
				xmin = 217.8908
				xmax = 217.9308
				text = "EY1"
			intervals [1902]:
				xmin = 217.9308
				xmax = 218.0408
				text = "SH"
			intervals [1903]:
				xmin = 218.0408
				xmax = 218.0808
				text = "AH0"
			intervals [1904]:
				xmin = 218.0808
				xmax = 218.1208
				text = "N"
			intervals [1905]:
				xmin = 218.1208
				xmax = 218.1508
				text = "sp"
			intervals [1906]:
				xmin = 218.1508
				xmax = 218.1808
				text = "G"
			intervals [1907]:
				xmin = 218.1808
				xmax = 218.2208
				text = "AA1"
			intervals [1908]:
				xmin = 218.2208
				xmax = 218.2508
				text = "T"
			intervals [1909]:
				xmin = 218.2508
				xmax = 218.2808
				text = "AH0"
			intervals [1910]:
				xmin = 218.2808
				xmax = 218.3108
				text = "B"
			intervals [1911]:
				xmin = 218.3108
				xmax = 218.3408
				text = "IY0"
			intervals [1912]:
				xmin = 218.3408
				xmax = 218.5108
				text = "sp"
			intervals [1913]:
				xmin = 218.5108
				xmax = 218.5608
				text = "G"
			intervals [1914]:
				xmin = 218.5608
				xmax = 218.8308
				text = "IH0"
			intervals [1915]:
				xmin = 218.8308
				xmax = 218.8608
				text = "D"
			intervals [1916]:
				xmin = 218.8608
				xmax = 218.9608
				text = "sp"
			intervals [1917]:
				xmin = 218.9608
				xmax = 219.0008
				text = "Y"
			intervals [1918]:
				xmin = 219.0008
				xmax = 219.0308
				text = "UW1"
			intervals [1919]:
				xmin = 219.0308
				xmax = 219.0608
				text = "sp"
			intervals [1920]:
				xmin = 219.0608
				xmax = 219.1108
				text = "G"
			intervals [1921]:
				xmin = 219.1108
				xmax = 219.1708
				text = "AA1"
			intervals [1922]:
				xmin = 219.1708
				xmax = 219.2008
				text = "T"
			intervals [1923]:
				xmin = 219.2008
				xmax = 219.2408
				text = "AH0"
			intervals [1924]:
				xmin = 219.2408
				xmax = 219.3108
				text = "sp"
			intervals [1925]:
				xmin = 219.3108
				xmax = 219.3708
				text = "B"
			intervals [1926]:
				xmin = 219.3708
				xmax = 219.4308
				text = "IY0"
			intervals [1927]:
				xmin = 219.4308
				xmax = 219.4608
				text = "EY1"
			intervals [1928]:
				xmin = 219.4608
				xmax = 219.4908
				text = "B"
			intervals [1929]:
				xmin = 219.4908
				xmax = 219.5208
				text = "AH0"
			intervals [1930]:
				xmin = 219.5208
				xmax = 219.5508
				text = "L"
			intervals [1931]:
				xmin = 219.5508
				xmax = 219.5808
				text = "T"
			intervals [1932]:
				xmin = 219.5808
				xmax = 219.6108
				text = "IH0"
			intervals [1933]:
				xmin = 219.6108
				xmax = 220.1748
				text = "sp"
			intervals [1934]:
				xmin = 220.1748
				xmax = 220.2248
				text = "G"
			intervals [1935]:
				xmin = 220.2248
				xmax = 220.2548
				text = "EH1"
			intervals [1936]:
				xmin = 220.2548
				xmax = 220.2948
				text = "T"
			intervals [1937]:
				xmin = 220.2948
				xmax = 220.3248
				text = "AH0"
			intervals [1938]:
				xmin = 220.3248
				xmax = 220.4148
				text = "sp"
			intervals [1939]:
				xmin = 220.4148
				xmax = 220.4848
				text = "B"
			intervals [1940]:
				xmin = 220.4848
				xmax = 220.5148
				text = "IY1"
			intervals [1941]:
				xmin = 220.5148
				xmax = 220.6248
				text = "T"
			intervals [1942]:
				xmin = 220.6248
				xmax = 220.6848
				text = "sp"
			intervals [1943]:
				xmin = 220.6848
				xmax = 220.9548
				text = "spn"
			intervals [1944]:
				xmin = 220.9548
				xmax = 221.0348
				text = "sp"
			intervals [1945]:
				xmin = 221.0348
				xmax = 221.9482
				text = ""
			intervals [1946]:
				xmin = 221.9482
				xmax = 222.1682
				text = "AY1"
			intervals [1947]:
				xmin = 222.1682
				xmax = 222.1982
				text = "sp"
			intervals [1948]:
				xmin = 222.1982
				xmax = 222.2382
				text = "N"
			intervals [1949]:
				xmin = 222.2382
				xmax = 222.2982
				text = "EH1"
			intervals [1950]:
				xmin = 222.2982
				xmax = 222.3382
				text = "V"
			intervals [1951]:
				xmin = 222.3382
				xmax = 222.4282
				text = "ER0"
			intervals [1952]:
				xmin = 222.4282
				xmax = 222.4682
				text = "R"
			intervals [1953]:
				xmin = 222.4682
				xmax = 222.5482
				text = "IH1"
			intervals [1954]:
				xmin = 222.5482
				xmax = 222.5982
				text = "L"
			intervals [1955]:
				xmin = 222.5982
				xmax = 222.6682
				text = "IY0"
			intervals [1956]:
				xmin = 222.6682
				xmax = 222.6982
				text = "sp"
			intervals [1957]:
				xmin = 222.6982
				xmax = 222.7882
				text = "L"
			intervals [1958]:
				xmin = 222.7882
				xmax = 222.8382
				text = "AY1"
			intervals [1959]:
				xmin = 222.8382
				xmax = 222.8982
				text = "K"
			intervals [1960]:
				xmin = 222.8982
				xmax = 222.9682
				text = "IH0"
			intervals [1961]:
				xmin = 222.9682
				xmax = 222.9982
				text = "N"
			intervals [1962]:
				xmin = 222.9982
				xmax = 223.0882
				text = "V"
			intervals [1963]:
				xmin = 223.0882
				xmax = 223.1782
				text = "EH1"
			intervals [1964]:
				xmin = 223.1782
				xmax = 223.2882
				text = "S"
			intervals [1965]:
				xmin = 223.2882
				xmax = 223.3382
				text = "T"
			intervals [1966]:
				xmin = 223.3382
				xmax = 223.3782
				text = "AH0"
			intervals [1967]:
				xmin = 223.3782
				xmax = 223.4282
				text = "D"
			intervals [1968]:
				xmin = 223.4282
				xmax = 223.4982
				text = "IH1"
			intervals [1969]:
				xmin = 223.4982
				xmax = 223.5782
				text = "N"
			intervals [1970]:
				xmin = 223.5782
				xmax = 223.6282
				text = "IH0"
			intervals [1971]:
				xmin = 223.6282
				xmax = 223.6582
				text = "T"
			intervals [1972]:
				xmin = 223.6582
				xmax = 226.465
				text = "sp"
			intervals [1973]:
				xmin = 226.465
				xmax = 226.505
				text = "AH1"
			intervals [1974]:
				xmin = 226.505
				xmax = 226.745
				text = "sp"
			intervals [1975]:
				xmin = 226.745
				xmax = 228.5287
				text = ""
			intervals [1976]:
				xmin = 228.5287
				xmax = 228.7487
				text = "AH1"
			intervals [1977]:
				xmin = 228.7487
				xmax = 228.7787
				text = "G"
			intervals [1978]:
				xmin = 228.7787
				xmax = 228.8087
				text = "R"
			intervals [1979]:
				xmin = 228.8087
				xmax = 228.9587
				text = "OW1"
			intervals [1980]:
				xmin = 228.9587
				xmax = 228.9987
				text = "IH0"
			intervals [1981]:
				xmin = 228.9987
				xmax = 229.0387
				text = "N"
			intervals [1982]:
				xmin = 229.0387
				xmax = 229.1387
				text = "AH1"
			intervals [1983]:
				xmin = 229.1387
				xmax = 229.2287
				text = "P"
			intervals [1984]:
				xmin = 229.2287
				xmax = 229.2987
				text = "AY1"
			intervals [1985]:
				xmin = 229.2987
				xmax = 229.4087
				text = "W"
			intervals [1986]:
				xmin = 229.4087
				xmax = 229.4387
				text = "EH1"
			intervals [1987]:
				xmin = 229.4387
				xmax = 229.4787
				text = "N"
			intervals [1988]:
				xmin = 229.4787
				xmax = 229.5087
				text = "T"
			intervals [1989]:
				xmin = 229.5087
				xmax = 229.5587
				text = "T"
			intervals [1990]:
				xmin = 229.5587
				xmax = 229.6087
				text = "AH0"
			intervals [1991]:
				xmin = 229.6087
				xmax = 230.0587
				text = "AH1"
			intervals [1992]:
				xmin = 230.0587
				xmax = 230.3201
				text = "sp"
			intervals [1993]:
				xmin = 230.3201
				xmax = 230.3901
				text = "AY1"
			intervals [1994]:
				xmin = 230.3901
				xmax = 230.4701
				text = "W"
			intervals [1995]:
				xmin = 230.4701
				xmax = 230.5001
				text = "EH1"
			intervals [1996]:
				xmin = 230.5001
				xmax = 230.5301
				text = "N"
			intervals [1997]:
				xmin = 230.5301
				xmax = 230.5601
				text = "T"
			intervals [1998]:
				xmin = 230.5601
				xmax = 230.5901
				text = "T"
			intervals [1999]:
				xmin = 230.5901
				xmax = 230.6201
				text = "AH0"
			intervals [2000]:
				xmin = 230.6201
				xmax = 230.7001
				text = "TN"
			intervals [2001]:
				xmin = 230.7001
				xmax = 232.0403
				text = "sp"
			intervals [2002]:
				xmin = 232.0403
				xmax = 232.1103
				text = "EH2"
			intervals [2003]:
				xmin = 232.1103
				xmax = 232.1903
				text = "L"
			intervals [2004]:
				xmin = 232.1903
				xmax = 232.2303
				text = "AH0"
			intervals [2005]:
				xmin = 232.2303
				xmax = 232.3003
				text = "M"
			intervals [2006]:
				xmin = 232.3003
				xmax = 232.3703
				text = "EH1"
			intervals [2007]:
				xmin = 232.3703
				xmax = 232.4003
				text = "N"
			intervals [2008]:
				xmin = 232.4003
				xmax = 232.4603
				text = "T"
			intervals [2009]:
				xmin = 232.4603
				xmax = 232.4903
				text = "R"
			intervals [2010]:
				xmin = 232.4903
				xmax = 232.5403
				text = "IY0"
			intervals [2011]:
				xmin = 232.5403
				xmax = 232.6603
				text = "S"
			intervals [2012]:
				xmin = 232.6603
				xmax = 232.7003
				text = "K"
			intervals [2013]:
				xmin = 232.7003
				xmax = 232.8603
				text = "UW1"
			intervals [2014]:
				xmin = 232.8603
				xmax = 232.8903
				text = "L"
			intervals [2015]:
				xmin = 232.8903
				xmax = 233.6018
				text = "sp"
			intervals [2016]:
				xmin = 233.6018
				xmax = 233.8418
				text = "AH1"
			intervals [2017]:
				xmin = 233.8418
				xmax = 233.9318
				text = "M"
			intervals [2018]:
				xmin = 233.9318
				xmax = 233.9718
				text = "DH"
			intervals [2019]:
				xmin = 233.9718
				xmax = 234.0018
				text = "AE1"
			intervals [2020]:
				xmin = 234.0018
				xmax = 234.0718
				text = "T"
			intervals [2021]:
				xmin = 234.0718
				xmax = 234.1718
				text = "W"
			intervals [2022]:
				xmin = 234.1718
				xmax = 234.2118
				text = "AH0"
			intervals [2023]:
				xmin = 234.2118
				xmax = 234.2818
				text = "Z"
			intervals [2024]:
				xmin = 234.2818
				xmax = 234.4918
				text = "AO1"
			intervals [2025]:
				xmin = 234.4918
				xmax = 234.6018
				text = "N"
			intervals [2026]:
				xmin = 234.6018
				xmax = 234.6318
				text = "sp"
			intervals [2027]:
				xmin = 234.6318
				xmax = 234.8614
				text = ""
			intervals [2028]:
				xmin = 234.8614
				xmax = 235.0514
				text = "AE2"
			intervals [2029]:
				xmin = 235.0514
				xmax = 235.1114
				text = "L"
			intervals [2030]:
				xmin = 235.1114
				xmax = 235.1714
				text = "AH0"
			intervals [2031]:
				xmin = 235.1714
				xmax = 235.2314
				text = "B"
			intervals [2032]:
				xmin = 235.2314
				xmax = 235.3114
				text = "AE1"
			intervals [2033]:
				xmin = 235.3114
				xmax = 235.4214
				text = "M"
			intervals [2034]:
				xmin = 235.4214
				xmax = 235.4514
				text = "AH0"
			intervals [2035]:
				xmin = 235.4514
				xmax = 235.6014
				text = "AE1"
			intervals [2036]:
				xmin = 235.6014
				xmax = 235.6514
				text = "V"
			intervals [2037]:
				xmin = 235.6514
				xmax = 235.6914
				text = "AH0"
			intervals [2038]:
				xmin = 235.6914
				xmax = 235.7314
				text = "N"
			intervals [2039]:
				xmin = 235.7314
				xmax = 235.9114
				text = "UW2"
			intervals [2040]:
				xmin = 235.9114
				xmax = 237.0221
				text = "sp"
			intervals [2041]:
				xmin = 237.0221
				xmax = 237.1721
				text = "AY1"
			intervals [2042]:
				xmin = 237.1721
				xmax = 237.2721
				text = "W"
			intervals [2043]:
				xmin = 237.2721
				xmax = 237.3121
				text = "EH1"
			intervals [2044]:
				xmin = 237.3121
				xmax = 237.3421
				text = "N"
			intervals [2045]:
				xmin = 237.3421
				xmax = 237.3821
				text = "T"
			intervals [2046]:
				xmin = 237.3821
				xmax = 237.4221
				text = "DH"
			intervals [2047]:
				xmin = 237.4221
				xmax = 237.6121
				text = "EH1"
			intervals [2048]:
				xmin = 237.6121
				xmax = 237.6721
				text = "R"
			intervals [2049]:
				xmin = 237.6721
				xmax = 237.7921
				text = "F"
			intervals [2050]:
				xmin = 237.7921
				xmax = 237.8221
				text = "R"
			intervals [2051]:
				xmin = 237.8221
				xmax = 237.8821
				text = "ER0"
			intervals [2052]:
				xmin = 237.8821
				xmax = 237.9621
				text = "L"
			intervals [2053]:
				xmin = 237.9621
				xmax = 238.0821
				text = "AY1"
			intervals [2054]:
				xmin = 238.0821
				xmax = 238.1121
				text = "K"
			intervals [2055]:
				xmin = 238.1121
				xmax = 238.1421
				text = "sp"
			intervals [2056]:
				xmin = 238.1421
				xmax = 238.3521
				text = "AH0"
			intervals [2057]:
				xmin = 238.3521
				xmax = 238.3921
				text = "sp"
			intervals [2058]:
				xmin = 238.3921
				xmax = 238.4821
				text = "P"
			intervals [2059]:
				xmin = 238.4821
				xmax = 238.5321
				text = "R"
			intervals [2060]:
				xmin = 238.5321
				xmax = 238.6521
				text = "IY1"
			intervals [2061]:
				xmin = 238.6521
				xmax = 238.8121
				text = "K"
			intervals [2062]:
				xmin = 238.8121
				xmax = 239.1821
				text = "EY1"
			intervals [2063]:
				xmin = 239.1821
				xmax = 239.3961
				text = ""
			intervals [2064]:
				xmin = 239.3961
				xmax = 239.4261
				text = "AH0"
			intervals [2065]:
				xmin = 239.4261
				xmax = 239.4561
				text = "N"
			intervals [2066]:
				xmin = 239.4561
				xmax = 239.5661
				text = "T"
			intervals [2067]:
				xmin = 239.5661
				xmax = 239.5961
				text = "IH1"
			intervals [2068]:
				xmin = 239.5961
				xmax = 239.6761
				text = "L"
			intervals [2069]:
				xmin = 239.6761
				xmax = 239.7861
				text = "W"
			intervals [2070]:
				xmin = 239.7861
				xmax = 239.9361
				text = "AH1"
			intervals [2071]:
				xmin = 239.9361
				xmax = 240.0261
				text = "N"
			intervals [2072]:
				xmin = 240.0261
				xmax = 240.0861
				text = "sp"
			intervals [2073]:
				xmin = 240.0861
				xmax = 240.1461
				text = "T"
			intervals [2074]:
				xmin = 240.1461
				xmax = 240.2061
				text = "AH0"
			intervals [2075]:
				xmin = 240.2061
				xmax = 240.2961
				text = "F"
			intervals [2076]:
				xmin = 240.2961
				xmax = 240.4061
				text = "ER1"
			intervals [2077]:
				xmin = 240.4061
				xmax = 240.4761
				text = "S"
			intervals [2078]:
				xmin = 240.4761
				xmax = 240.5061
				text = "T"
			intervals [2079]:
				xmin = 240.5061
				xmax = 240.5361
				text = "G"
			intervals [2080]:
				xmin = 240.5361
				xmax = 240.6061
				text = "R"
			intervals [2081]:
				xmin = 240.6061
				xmax = 240.7661
				text = "EY1"
			intervals [2082]:
				xmin = 240.7661
				xmax = 240.8261
				text = "D"
			intervals [2083]:
				xmin = 240.8261
				xmax = 240.8761
				text = "DH"
			intervals [2084]:
				xmin = 240.8761
				xmax = 240.9261
				text = "EH1"
			intervals [2085]:
				xmin = 240.9261
				xmax = 240.9761
				text = "N"
			intervals [2086]:
				xmin = 240.9761
				xmax = 241.0361
				text = "AY1"
			intervals [2087]:
				xmin = 241.0361
				xmax = 241.1261
				text = "W"
			intervals [2088]:
				xmin = 241.1261
				xmax = 241.1561
				text = "EH1"
			intervals [2089]:
				xmin = 241.1561
				xmax = 241.1861
				text = "N"
			intervals [2090]:
				xmin = 241.1861
				xmax = 241.2161
				text = "T"
			intervals [2091]:
				xmin = 241.2161
				xmax = 241.2961
				text = "T"
			intervals [2092]:
				xmin = 241.2961
				xmax = 241.3261
				text = "IH0"
			intervals [2093]:
				xmin = 241.3261
				xmax = 241.7961
				text = "TN"
			intervals [2094]:
				xmin = 241.7961
				xmax = 242.4363
				text = "sp"
			intervals [2095]:
				xmin = 242.4363
				xmax = 242.4763
				text = "EH2"
			intervals [2096]:
				xmin = 242.4763
				xmax = 242.5863
				text = "L"
			intervals [2097]:
				xmin = 242.5863
				xmax = 242.6263
				text = "AH0"
			intervals [2098]:
				xmin = 242.6263
				xmax = 242.6863
				text = "M"
			intervals [2099]:
				xmin = 242.6863
				xmax = 242.7363
				text = "EH1"
			intervals [2100]:
				xmin = 242.7363
				xmax = 242.7663
				text = "N"
			intervals [2101]:
				xmin = 242.7663
				xmax = 242.8463
				text = "CH"
			intervals [2102]:
				xmin = 242.8463
				xmax = 242.8763
				text = "R"
			intervals [2103]:
				xmin = 242.8763
				xmax = 242.9163
				text = "IY0"
			intervals [2104]:
				xmin = 242.9163
				xmax = 243.0363
				text = "S"
			intervals [2105]:
				xmin = 243.0363
				xmax = 243.0763
				text = "K"
			intervals [2106]:
				xmin = 243.0763
				xmax = 243.2663
				text = "UW1"
			intervals [2107]:
				xmin = 243.2663
				xmax = 243.3563
				text = "L"
			intervals [2108]:
				xmin = 243.3563
				xmax = 243.5463
				text = "sp"
			intervals [2109]:
				xmin = 243.5463
				xmax = 243.6563
				text = "AY1"
			intervals [2110]:
				xmin = 243.6563
				xmax = 243.7063
				text = "B"
			intervals [2111]:
				xmin = 243.7063
				xmax = 243.7463
				text = "IH0"
			intervals [2112]:
				xmin = 243.7463
				xmax = 243.8163
				text = "L"
			intervals [2113]:
				xmin = 243.8163
				xmax = 243.8863
				text = "IY1"
			intervals [2114]:
				xmin = 243.8863
				xmax = 243.9363
				text = "V"
			intervals [2115]:
				xmin = 243.9363
				xmax = 243.9763
				text = "DH"
			intervals [2116]:
				xmin = 243.9763
				xmax = 244.0363
				text = "AE1"
			intervals [2117]:
				xmin = 244.0363
				xmax = 244.0963
				text = "T"
			intervals [2118]:
				xmin = 244.0963
				xmax = 244.1563
				text = "S"
			intervals [2119]:
				xmin = 244.1563
				xmax = 244.2263
				text = "L"
			intervals [2120]:
				xmin = 244.2263
				xmax = 244.2663
				text = "AY1"
			intervals [2121]:
				xmin = 244.2663
				xmax = 244.3463
				text = "K"
			intervals [2122]:
				xmin = 244.3463
				xmax = 244.3863
				text = "AO1"
			intervals [2123]:
				xmin = 244.3863
				xmax = 244.4363
				text = "N"
			intervals [2124]:
				xmin = 244.4363
				xmax = 244.5063
				text = "M"
			intervals [2125]:
				xmin = 244.5063
				xmax = 244.5763
				text = "IH2"
			intervals [2126]:
				xmin = 244.5763
				xmax = 244.6663
				text = "S"
			intervals [2127]:
				xmin = 244.6663
				xmax = 244.7063
				text = "IH0"
			intervals [2128]:
				xmin = 244.7063
				xmax = 244.8163
				text = "S"
			intervals [2129]:
				xmin = 244.8163
				xmax = 244.8763
				text = "IH1"
			intervals [2130]:
				xmin = 244.8763
				xmax = 244.9763
				text = "P"
			intervals [2131]:
				xmin = 244.9763
				xmax = 245.0763
				text = "IY0"
			intervals [2132]:
				xmin = 245.0763
				xmax = 245.1963
				text = "AE1"
			intervals [2133]:
				xmin = 245.1963
				xmax = 245.2563
				text = "V"
			intervals [2134]:
				xmin = 245.2563
				xmax = 245.3063
				text = "AH0"
			intervals [2135]:
				xmin = 245.3063
				xmax = 245.3663
				text = "N"
			intervals [2136]:
				xmin = 245.3663
				xmax = 245.5063
				text = "UW2"
			intervals [2137]:
				xmin = 245.5063
				xmax = 245.5863
				text = "sp"
			intervals [2138]:
				xmin = 245.5863
				xmax = 245.6163
				text = "DH"
			intervals [2139]:
				xmin = 245.6163
				xmax = 245.6463
				text = "AE1"
			intervals [2140]:
				xmin = 245.6463
				xmax = 245.7063
				text = "T"
			intervals [2141]:
				xmin = 245.7063
				xmax = 245.7663
				text = "S"
			intervals [2142]:
				xmin = 245.7663
				xmax = 245.8063
				text = "IH0"
			intervals [2143]:
				xmin = 245.8063
				xmax = 245.8663
				text = "N"
			intervals [2144]:
				xmin = 245.8663
				xmax = 245.9463
				text = "S"
			intervals [2145]:
				xmin = 245.9463
				xmax = 246.0563
				text = "AW2"
			intervals [2146]:
				xmin = 246.0563
				xmax = 246.1663
				text = "TH"
			intervals [2147]:
				xmin = 246.1663
				xmax = 246.2763
				text = "IY1"
			intervals [2148]:
				xmin = 246.2763
				xmax = 246.3363
				text = "S"
			intervals [2149]:
				xmin = 246.3363
				xmax = 246.3663
				text = "T"
			intervals [2150]:
				xmin = 246.3663
				xmax = 246.4563
				text = "T"
			intervals [2151]:
				xmin = 246.4563
				xmax = 246.5363
				text = "UW1"
			intervals [2152]:
				xmin = 246.5363
				xmax = 246.6563
				text = "sp"
			intervals [2153]:
				xmin = 246.6563
				xmax = 247.3711
				text = ""
			intervals [2154]:
				xmin = 247.3711
				xmax = 247.5211
				text = "AH0"
			intervals [2155]:
				xmin = 247.5211
				xmax = 247.5511
				text = "N"
			intervals [2156]:
				xmin = 247.5511
				xmax = 247.5811
				text = "D"
			intervals [2157]:
				xmin = 247.5811
				xmax = 247.6311
				text = "DH"
			intervals [2158]:
				xmin = 247.6311
				xmax = 247.6811
				text = "EH1"
			intervals [2159]:
				xmin = 247.6811
				xmax = 247.7311
				text = "N"
			intervals [2160]:
				xmin = 247.7311
				xmax = 247.8311
				text = "F"
			intervals [2161]:
				xmin = 247.8311
				xmax = 247.9011
				text = "ER0"
			intervals [2162]:
				xmin = 247.9011
				xmax = 247.9711
				text = "M"
			intervals [2163]:
				xmin = 247.9711
				xmax = 248.0011
				text = "DH"
			intervals [2164]:
				xmin = 248.0011
				xmax = 248.1811
				text = "EH1"
			intervals [2165]:
				xmin = 248.1811
				xmax = 248.2211
				text = "R"
			intervals [2166]:
				xmin = 248.2211
				xmax = 248.3411
				text = "AY1"
			intervals [2167]:
				xmin = 248.3411
				xmax = 248.4411
				text = "M"
			intervals [2168]:
				xmin = 248.4411
				xmax = 248.6311
				text = "UW1"
			intervals [2169]:
				xmin = 248.6311
				xmax = 248.7311
				text = "V"
			intervals [2170]:
				xmin = 248.7311
				xmax = 248.8011
				text = "D"
			intervals [2171]:
				xmin = 248.8011
				xmax = 248.9011
				text = "AW1"
			intervals [2172]:
				xmin = 248.9011
				xmax = 248.9511
				text = "T"
			intervals [2173]:
				xmin = 248.9511
				xmax = 249.0811
				text = "T"
			intervals [2174]:
				xmin = 249.0811
				xmax = 249.1811
				text = "UW1"
			intervals [2175]:
				xmin = 249.1811
				xmax = 249.5211
				text = "AH1"
			intervals [2176]:
				xmin = 249.5211
				xmax = 249.5911
				text = "sp"
			intervals [2177]:
				xmin = 249.5911
				xmax = 250.0865
				text = ""
			intervals [2178]:
				xmin = 250.0865
				xmax = 250.1765
				text = "P"
			intervals [2179]:
				xmin = 250.1765
				xmax = 250.2765
				text = "IY1"
			intervals [2180]:
				xmin = 250.2765
				xmax = 250.3665
				text = "JH"
			intervals [2181]:
				xmin = 250.3665
				xmax = 250.4465
				text = "IY1"
			intervals [2182]:
				xmin = 250.4465
				xmax = 250.5565
				text = "K"
			intervals [2183]:
				xmin = 250.5565
				xmax = 250.7065
				text = "AW1"
			intervals [2184]:
				xmin = 250.7065
				xmax = 250.7765
				text = "N"
			intervals [2185]:
				xmin = 250.7765
				xmax = 250.8465
				text = "IY0"
			intervals [2186]:
				xmin = 250.8465
				xmax = 250.9565
				text = "sp"
			intervals [2187]:
				xmin = 250.9565
				xmax = 251.927
				text = ""
			intervals [2188]:
				xmin = 251.927
				xmax = 252.147
				text = "AH0"
			intervals [2189]:
				xmin = 252.147
				xmax = 252.177
				text = "N"
			intervals [2190]:
				xmin = 252.177
				xmax = 252.227
				text = "D"
			intervals [2191]:
				xmin = 252.227
				xmax = 252.437
				text = "AH1"
			intervals [2192]:
				xmin = 252.437
				xmax = 252.597
				text = "M"
			intervals [2193]:
				xmin = 252.597
				xmax = 252.627
				text = "sp"
			intervals [2194]:
				xmin = 252.627
				xmax = 253.7363
				text = ""
			intervals [2195]:
				xmin = 253.7363
				xmax = 253.8563
				text = "W"
			intervals [2196]:
				xmin = 253.8563
				xmax = 253.8863
				text = "EH1"
			intervals [2197]:
				xmin = 253.8863
				xmax = 253.9163
				text = "N"
			intervals [2198]:
				xmin = 253.9163
				xmax = 253.9463
				text = "T"
			intervals [2199]:
				xmin = 253.9463
				xmax = 254.0063
				text = "T"
			intervals [2200]:
				xmin = 254.0063
				xmax = 254.0463
				text = "IH0"
			intervals [2201]:
				xmin = 254.0463
				xmax = 255.0663
				text = "TN"
			intervals [2202]:
				xmin = 255.0663
				xmax = 255.1463
				text = "sp"
			intervals [2203]:
				xmin = 255.1463
				xmax = 255.1863
				text = "F"
			intervals [2204]:
				xmin = 255.1863
				xmax = 255.2163
				text = "AO1"
			intervals [2205]:
				xmin = 255.2163
				xmax = 255.3763
				text = "R"
			intervals [2206]:
				xmin = 255.3763
				xmax = 255.4063
				text = "EH0"
			intervals [2207]:
				xmin = 255.4063
				xmax = 255.4363
				text = "S"
			intervals [2208]:
				xmin = 255.4363
				xmax = 255.4663
				text = "T"
			intervals [2209]:
				xmin = 255.4663
				xmax = 255.5063
				text = "V"
			intervals [2210]:
				xmin = 255.5063
				xmax = 255.6863
				text = "IH2"
			intervals [2211]:
				xmin = 255.6863
				xmax = 255.7163
				text = "L"
			intervals [2212]:
				xmin = 255.7163
				xmax = 256.4438
				text = "sp"
			intervals [2213]:
				xmin = 256.4438
				xmax = 256.4838
				text = "AH0"
			intervals [2214]:
				xmin = 256.4838
				xmax = 256.5138
				text = "N"
			intervals [2215]:
				xmin = 256.5138
				xmax = 256.5438
				text = "DH"
			intervals [2216]:
				xmin = 256.5438
				xmax = 256.6038
				text = "EH1"
			intervals [2217]:
				xmin = 256.6038
				xmax = 256.6738
				text = "N"
			intervals [2218]:
				xmin = 256.6738
				xmax = 256.7338
				text = "AY1"
			intervals [2219]:
				xmin = 256.7338
				xmax = 256.8638
				text = "K"
			intervals [2220]:
				xmin = 256.8638
				xmax = 256.9938
				text = "EY1"
			intervals [2221]:
				xmin = 256.9938
				xmax = 257.0338
				text = "M"
			intervals [2222]:
				xmin = 257.0338
				xmax = 257.1038
				text = "D"
			intervals [2223]:
				xmin = 257.1038
				xmax = 257.1638
				text = "AH1"
			intervals [2224]:
				xmin = 257.1638
				xmax = 257.2638
				text = "P"
			intervals [2225]:
				xmin = 257.2638
				xmax = 257.2938
				text = "IH0"
			intervals [2226]:
				xmin = 257.2938
				xmax = 257.3238
				text = "N"
			intervals [2227]:
				xmin = 257.3238
				xmax = 257.3738
				text = "M"
			intervals [2228]:
				xmin = 257.3738
				xmax = 257.4938
				text = "AA1"
			intervals [2229]:
				xmin = 257.4938
				xmax = 257.5338
				text = "R"
			intervals [2230]:
				xmin = 257.5338
				xmax = 257.5638
				text = "L"
			intervals [2231]:
				xmin = 257.5638
				xmax = 257.6138
				text = "B"
			intervals [2232]:
				xmin = 257.6138
				xmax = 257.6738
				text = "ER0"
			intervals [2233]:
				xmin = 257.6738
				xmax = 257.8138
				text = "OW0"
			intervals [2234]:
				xmin = 257.8138
				xmax = 257.8638
				text = "AH0"
			intervals [2235]:
				xmin = 257.8638
				xmax = 257.8938
				text = "N"
			intervals [2236]:
				xmin = 257.8938
				xmax = 257.9238
				text = "D"
			intervals [2237]:
				xmin = 257.9238
				xmax = 257.9638
				text = "W"
			intervals [2238]:
				xmin = 257.9638
				xmax = 257.9938
				text = "EH1"
			intervals [2239]:
				xmin = 257.9938
				xmax = 258.0238
				text = "N"
			intervals [2240]:
				xmin = 258.0238
				xmax = 258.0638
				text = "T"
			intervals [2241]:
				xmin = 258.0638
				xmax = 258.1138
				text = "T"
			intervals [2242]:
				xmin = 258.1138
				xmax = 258.1438
				text = "AH0"
			intervals [2243]:
				xmin = 258.1438
				xmax = 258.1938
				text = "sp"
			intervals [2244]:
				xmin = 258.1938
				xmax = 258.5538
				text = "AH1"
			intervals [2245]:
				xmin = 258.5538
				xmax = 259.0313
				text = ""
			intervals [2246]:
				xmin = 259.0313
				xmax = 259.6613
				text = "TN"
			intervals [2247]:
				xmin = 259.6613
				xmax = 261.3265
				text = "sp"
			intervals [2248]:
				xmin = 261.3265
				xmax = 261.4465
				text = "AH1"
			intervals [2249]:
				xmin = 261.4465
				xmax = 261.5065
				text = "M"
			intervals [2250]:
				xmin = 261.5065
				xmax = 261.5465
				text = "B"
			intervals [2251]:
				xmin = 261.5465
				xmax = 261.5765
				text = "AH1"
			intervals [2252]:
				xmin = 261.5765
				xmax = 261.6165
				text = "T"
			intervals [2253]:
				xmin = 261.6165
				xmax = 261.6865
				text = "AY1"
			intervals [2254]:
				xmin = 261.6865
				xmax = 261.7965
				text = "P"
			intervals [2255]:
				xmin = 261.7965
				xmax = 261.8465
				text = "L"
			intervals [2256]:
				xmin = 261.8465
				xmax = 261.9965
				text = "EY1"
			intervals [2257]:
				xmin = 261.9965
				xmax = 262.1065
				text = "D"
			intervals [2258]:
				xmin = 262.1065
				xmax = 262.1865
				text = "AY1"
			intervals [2259]:
				xmin = 262.1865
				xmax = 262.2865
				text = "P"
			intervals [2260]:
				xmin = 262.2865
				xmax = 262.3465
				text = "L"
			intervals [2261]:
				xmin = 262.3465
				xmax = 262.4465
				text = "EY1"
			intervals [2262]:
				xmin = 262.4465
				xmax = 262.5265
				text = "D"
			intervals [2263]:
				xmin = 262.5265
				xmax = 262.6065
				text = "AH1"
			intervals [2264]:
				xmin = 262.6065
				xmax = 262.6365
				text = "sp"
			intervals [2265]:
				xmin = 262.6365
				xmax = 262.7465
				text = "T"
			intervals [2266]:
				xmin = 262.7465
				xmax = 262.7865
				text = "R"
			intervals [2267]:
				xmin = 262.7865
				xmax = 262.8265
				text = "AH1"
			intervals [2268]:
				xmin = 262.8265
				xmax = 262.8765
				text = "M"
			intervals [2269]:
				xmin = 262.8765
				xmax = 262.9365
				text = "P"
			intervals [2270]:
				xmin = 262.9365
				xmax = 263.0765
				text = "AH0"
			intervals [2271]:
				xmin = 263.0765
				xmax = 263.1165
				text = "T"
			intervals [2272]:
				xmin = 263.1165
				xmax = 263.1465
				text = "sp"
			intervals [2273]:
				xmin = 263.1465
				xmax = 263.2065
				text = "HH"
			intervals [2274]:
				xmin = 263.2065
				xmax = 263.2365
				text = "W"
			intervals [2275]:
				xmin = 263.2365
				xmax = 263.2765
				text = "EH1"
			intervals [2276]:
				xmin = 263.2765
				xmax = 263.3165
				text = "N"
			intervals [2277]:
				xmin = 263.3165
				xmax = 263.4165
				text = "AY1"
			intervals [2278]:
				xmin = 263.4165
				xmax = 263.5265
				text = "W"
			intervals [2279]:
				xmin = 263.5265
				xmax = 263.5565
				text = "AH0"
			intervals [2280]:
				xmin = 263.5565
				xmax = 263.5965
				text = "Z"
			intervals [2281]:
				xmin = 263.5965
				xmax = 263.6865
				text = "IH0"
			intervals [2282]:
				xmin = 263.6865
				xmax = 263.7565
				text = "N"
			intervals [2283]:
				xmin = 263.7565
				xmax = 263.9665
				text = "AH1"
			intervals [2284]:
				xmin = 263.9665
				xmax = 264.0965
				text = "M"
			intervals [2285]:
				xmin = 264.0965
				xmax = 264.1265
				text = "sp"
			intervals [2286]:
				xmin = 264.1265
				xmax = 264.1965
				text = "EH2"
			intervals [2287]:
				xmin = 264.1965
				xmax = 264.2765
				text = "L"
			intervals [2288]:
				xmin = 264.2765
				xmax = 264.3165
				text = "AH0"
			intervals [2289]:
				xmin = 264.3165
				xmax = 264.3865
				text = "M"
			intervals [2290]:
				xmin = 264.3865
				xmax = 264.4265
				text = "EH1"
			intervals [2291]:
				xmin = 264.4265
				xmax = 264.4765
				text = "N"
			intervals [2292]:
				xmin = 264.4765
				xmax = 264.5565
				text = "CH"
			intervals [2293]:
				xmin = 264.5565
				xmax = 264.5865
				text = "R"
			intervals [2294]:
				xmin = 264.5865
				xmax = 264.6365
				text = "IY0"
			intervals [2295]:
				xmin = 264.6365
				xmax = 264.7565
				text = "S"
			intervals [2296]:
				xmin = 264.7565
				xmax = 264.7965
				text = "K"
			intervals [2297]:
				xmin = 264.7965
				xmax = 264.8865
				text = "UW1"
			intervals [2298]:
				xmin = 264.8865
				xmax = 264.9965
				text = "L"
			intervals [2299]:
				xmin = 264.9965
				xmax = 265.0565
				text = "sp"
			intervals [2300]:
				xmin = 265.0565
				xmax = 265.4368
				text = ""
			intervals [2301]:
				xmin = 265.4368
				xmax = 265.5768
				text = "F"
			intervals [2302]:
				xmin = 265.5768
				xmax = 265.6368
				text = "ER0"
			intervals [2303]:
				xmin = 265.6368
				xmax = 265.7068
				text = "M"
			intervals [2304]:
				xmin = 265.7068
				xmax = 265.7568
				text = "L"
			intervals [2305]:
				xmin = 265.7568
				xmax = 265.8568
				text = "AY1"
			intervals [2306]:
				xmin = 265.8568
				xmax = 265.9168
				text = "K"
			intervals [2307]:
				xmin = 265.9168
				xmax = 266.0068
				text = "sp"
			intervals [2308]:
				xmin = 266.0068
				xmax = 266.0668
				text = "F"
			intervals [2309]:
				xmin = 266.0668
				xmax = 266.1268
				text = "AO1"
			intervals [2310]:
				xmin = 266.1268
				xmax = 266.1968
				text = "R"
			intervals [2311]:
				xmin = 266.1968
				xmax = 266.2568
				text = "TH"
			intervals [2312]:
				xmin = 266.2568
				xmax = 266.3068
				text = "G"
			intervals [2313]:
				xmin = 266.3068
				xmax = 266.3768
				text = "R"
			intervals [2314]:
				xmin = 266.3768
				xmax = 266.5768
				text = "EY1"
			intervals [2315]:
				xmin = 266.5768
				xmax = 266.6168
				text = "D"
			intervals [2316]:
				xmin = 266.6168
				xmax = 266.6968
				text = "sp"
			intervals [2317]:
				xmin = 266.6968
				xmax = 267.3573
				text = ""
			intervals [2318]:
				xmin = 267.3573
				xmax = 267.5173
				text = "T"
			intervals [2319]:
				xmin = 267.5173
				xmax = 267.6173
				text = "AH0"
			intervals [2320]:
				xmin = 267.6173
				xmax = 267.7773
				text = "sp"
			intervals [2321]:
				xmin = 267.7773
				xmax = 267.8573
				text = "N"
			intervals [2322]:
				xmin = 267.8573
				xmax = 267.9373
				text = "OW1"
			intervals [2323]:
				xmin = 267.9373
				xmax = 268.0673
				text = "TH"
			intervals [2324]:
				xmin = 268.0673
				xmax = 268.2373
				text = "ER1"
			intervals [2325]:
				xmin = 268.2373
				xmax = 268.2673
				text = "D"
			intervals [2326]:
				xmin = 268.2673
				xmax = 268.2973
				text = "G"
			intervals [2327]:
				xmin = 268.2973
				xmax = 268.3373
				text = "R"
			intervals [2328]:
				xmin = 268.3373
				xmax = 268.4773
				text = "EY1"
			intervals [2329]:
				xmin = 268.4773
				xmax = 268.5073
				text = "D"
			intervals [2330]:
				xmin = 268.5073
				xmax = 268.5373
				text = "T"
			intervals [2331]:
				xmin = 268.5373
				xmax = 268.5673
				text = "AH0"
			intervals [2332]:
				xmin = 268.5673
				xmax = 268.7973
				text = "S"
			intervals [2333]:
				xmin = 268.7973
				xmax = 268.8573
				text = "IH1"
			intervals [2334]:
				xmin = 268.8573
				xmax = 268.9073
				text = "K"
			intervals [2335]:
				xmin = 268.9073
				xmax = 268.9673
				text = "S"
			intervals [2336]:
				xmin = 268.9673
				xmax = 268.9973
				text = "TH"
			intervals [2337]:
				xmin = 268.9973
				xmax = 269.0273
				text = "G"
			intervals [2338]:
				xmin = 269.0273
				xmax = 269.1573
				text = "R"
			intervals [2339]:
				xmin = 269.1573
				xmax = 269.2373
				text = "EY1"
			intervals [2340]:
				xmin = 269.2373
				xmax = 269.3173
				text = "D"
			intervals [2341]:
				xmin = 269.3173
				xmax = 271.5756
				text = "sp"
			intervals [2342]:
				xmin = 271.5756
				xmax = 271.6656
				text = "AY1"
			intervals [2343]:
				xmin = 271.6656
				xmax = 271.7556
				text = "W"
			intervals [2344]:
				xmin = 271.7556
				xmax = 271.7856
				text = "AH0"
			intervals [2345]:
				xmin = 271.7856
				xmax = 271.8356
				text = "Z"
			intervals [2346]:
				xmin = 271.8356
				xmax = 271.9056
				text = "IH0"
			intervals [2347]:
				xmin = 271.9056
				xmax = 271.9656
				text = "N"
			intervals [2348]:
				xmin = 271.9656
				xmax = 272.0156
				text = "AH0"
			intervals [2349]:
				xmin = 272.0156
				xmax = 272.0456
				text = "sp"
			intervals [2350]:
				xmin = 272.0456
				xmax = 272.2656
				text = "AH1"
			intervals [2351]:
				xmin = 272.2656
				xmax = 272.3656
				text = "M"
			intervals [2352]:
				xmin = 272.3656
				xmax = 272.3956
				text = "sp"
			intervals [2353]:
				xmin = 272.3956
				xmax = 272.4256
				text = "DH"
			intervals [2354]:
				xmin = 272.4256
				xmax = 272.5156
				text = "IY0"
			intervals [2355]:
				xmin = 272.5156
				xmax = 272.5756
				text = "B"
			intervals [2356]:
				xmin = 272.5756
				xmax = 272.7956
				text = "AE1"
			intervals [2357]:
				xmin = 272.7956
				xmax = 272.8256
				text = "N"
			intervals [2358]:
				xmin = 272.8256
				xmax = 272.9256
				text = "D"
			intervals [2359]:
				xmin = 272.9256
				xmax = 277.5734
				text = ""
			intervals [2360]:
				xmin = 277.5734
				xmax = 277.6434
				text = "sil"
			intervals [2361]:
				xmin = 277.6434
				xmax = 277.7334
				text = "Y"
			intervals [2362]:
				xmin = 277.7334
				xmax = 278.0734
				text = "AE1"
			intervals [2363]:
				xmin = 278.0734
				xmax = 289.9391
				text = "sp"
			intervals [2364]:
				xmin = 289.9391
				xmax = 290.1991
				text = "AH1"
			intervals [2365]:
				xmin = 290.1991
				xmax = 290.3091
				text = "M"
			intervals [2366]:
				xmin = 290.3091
				xmax = 290.3691
				text = "AH1"
			intervals [2367]:
				xmin = 290.3691
				xmax = 290.4191
				text = "M"
			intervals [2368]:
				xmin = 290.4191
				xmax = 290.4691
				text = "B"
			intervals [2369]:
				xmin = 290.4691
				xmax = 290.5591
				text = "OW0"
			intervals [2370]:
				xmin = 290.5591
				xmax = 290.6791
				text = "S"
			intervals [2371]:
				xmin = 290.6791
				xmax = 290.8891
				text = "AO1"
			intervals [2372]:
				xmin = 290.8891
				xmax = 291.0091
				text = "S"
			intervals [2373]:
				xmin = 291.0091
				xmax = 291.0791
				text = "IH0"
			intervals [2374]:
				xmin = 291.0791
				xmax = 291.1491
				text = "Z"
			intervals [2375]:
				xmin = 291.1491
				xmax = 291.2491
				text = "L"
			intervals [2376]:
				xmin = 291.2491
				xmax = 291.3091
				text = "AY1"
			intervals [2377]:
				xmin = 291.3091
				xmax = 291.4291
				text = "K"
			intervals [2378]:
				xmin = 291.4291
				xmax = 291.4591
				text = "AH0"
			intervals [2379]:
				xmin = 291.4591
				xmax = 291.9291
				text = "AH1"
			intervals [2380]:
				xmin = 291.9291
				xmax = 291.9791
				text = "M"
			intervals [2381]:
				xmin = 291.9791
				xmax = 292.0091
				text = "sp"
			intervals [2382]:
				xmin = 292.0091
				xmax = 293.2049
				text = ""
			intervals [2383]:
				xmin = 293.2049
				xmax = 293.2949
				text = "IH0"
			intervals [2384]:
				xmin = 293.2949
				xmax = 293.3449
				text = "T"
			intervals [2385]:
				xmin = 293.3449
				xmax = 293.3949
				text = "S"
			intervals [2386]:
				xmin = 293.3949
				xmax = 293.4449
				text = "JH"
			intervals [2387]:
				xmin = 293.4449
				xmax = 293.5349
				text = "IH0"
			intervals [2388]:
				xmin = 293.5349
				xmax = 293.5949
				text = "S"
			intervals [2389]:
				xmin = 293.5949
				xmax = 293.6249
				text = "T"
			intervals [2390]:
				xmin = 293.6249
				xmax = 293.6749
				text = "D"
			intervals [2391]:
				xmin = 293.6749
				xmax = 293.8149
				text = "IY1"
			intervals [2392]:
				xmin = 293.8149
				xmax = 293.9249
				text = "S"
			intervals [2393]:
				xmin = 293.9249
				xmax = 294.0849
				text = "IY1"
			intervals [2394]:
				xmin = 294.0849
				xmax = 294.1949
				text = "Z"
			intervals [2395]:
				xmin = 294.1949
				xmax = 294.5249
				text = "OW1"
			intervals [2396]:
				xmin = 294.5249
				xmax = 294.5649
				text = "N"
			intervals [2397]:
				xmin = 294.5649
				xmax = 294.6249
				text = "L"
			intervals [2398]:
				xmin = 294.6249
				xmax = 294.7849
				text = "AY1"
			intervals [2399]:
				xmin = 294.7849
				xmax = 294.8749
				text = "K"
			intervals [2400]:
				xmin = 294.8749
				xmax = 296.2576
				text = "sp"
			intervals [2401]:
				xmin = 296.2576
				xmax = 296.2976
				text = "AY1"
			intervals [2402]:
				xmin = 296.2976
				xmax = 296.3676
				text = "D"
			intervals [2403]:
				xmin = 296.3676
				xmax = 296.3976
				text = "AH1"
			intervals [2404]:
				xmin = 296.3976
				xmax = 296.4876
				text = "B"
			intervals [2405]:
				xmin = 296.4876
				xmax = 296.5176
				text = "AH0"
			intervals [2406]:
				xmin = 296.5176
				xmax = 296.5476
				text = "L"
			intervals [2407]:
				xmin = 296.5476
				xmax = 296.6076
				text = "Y"
			intervals [2408]:
				xmin = 296.6076
				xmax = 296.6376
				text = "UW0"
			intervals [2409]:
				xmin = 296.6376
				xmax = 296.6776
				text = "IH1"
			intervals [2410]:
				xmin = 296.6776
				xmax = 296.7176
				text = "T"
			intervals [2411]:
				xmin = 296.7176
				xmax = 296.8176
				text = "Z"
			intervals [2412]:
				xmin = 296.8176
				xmax = 297.0376
				text = "sp"
			intervals [2413]:
				xmin = 297.0376
				xmax = 297.1076
				text = "DH"
			intervals [2414]:
				xmin = 297.1076
				xmax = 297.1876
				text = "EH1"
			intervals [2415]:
				xmin = 297.1876
				xmax = 297.2676
				text = "R"
			intervals [2416]:
				xmin = 297.2676
				xmax = 297.3476
				text = "OW1"
			intervals [2417]:
				xmin = 297.3476
				xmax = 297.4376
				text = "N"
			intervals [2418]:
				xmin = 297.4376
				xmax = 297.5176
				text = "K"
			intervals [2419]:
				xmin = 297.5176
				xmax = 297.7076
				text = "AA1"
			intervals [2420]:
				xmin = 297.7076
				xmax = 297.7476
				text = "N"
			intervals [2421]:
				xmin = 297.7476
				xmax = 297.7876
				text = "D"
			intervals [2422]:
				xmin = 297.7876
				xmax = 297.8176
				text = "AH0"
			intervals [2423]:
				xmin = 297.8176
				xmax = 297.8476
				text = "M"
			intervals [2424]:
				xmin = 297.8476
				xmax = 297.8776
				text = "AH0"
			intervals [2425]:
				xmin = 297.8776
				xmax = 297.9076
				text = "N"
			intervals [2426]:
				xmin = 297.9076
				xmax = 297.9576
				text = "T"
			intervals [2427]:
				xmin = 297.9576
				xmax = 298.0076
				text = "sp"
			intervals [2428]:
				xmin = 298.0076
				xmax = 298.9713
				text = ""
			intervals [2429]:
				xmin = 298.9713
				xmax = 299.1113
				text = "AH0"
			intervals [2430]:
				xmin = 299.1113
				xmax = 299.1413
				text = "N"
			intervals [2431]:
				xmin = 299.1413
				xmax = 299.1713
				text = "D"
			intervals [2432]:
				xmin = 299.1713
				xmax = 299.2513
				text = "M"
			intervals [2433]:
				xmin = 299.2513
				xmax = 299.3413
				text = "AH1"
			intervals [2434]:
				xmin = 299.3413
				xmax = 299.3713
				text = "M"
			intervals [2435]:
				xmin = 299.3713
				xmax = 299.4313
				text = "B"
			intervals [2436]:
				xmin = 299.4313
				xmax = 299.5313
				text = "OW0"
			intervals [2437]:
				xmin = 299.5313
				xmax = 299.6713
				text = "S"
			intervals [2438]:
				xmin = 299.6713
				xmax = 299.8713
				text = "AO1"
			intervals [2439]:
				xmin = 299.8713
				xmax = 299.9813
				text = "S"
			intervals [2440]:
				xmin = 299.9813
				xmax = 300.0613
				text = "K"
			intervals [2441]:
				xmin = 300.0613
				xmax = 300.1313
				text = "AE1"
			intervals [2442]:
				xmin = 300.1313
				xmax = 300.3213
				text = "N"
			intervals [2443]:
				xmin = 300.3213
				xmax = 300.3513
				text = "sp"
			intervals [2444]:
				xmin = 300.3513
				xmax = 300.9713
				text = "AH1"
			intervals [2445]:
				xmin = 300.9713
				xmax = 301.4206
				text = ""
			intervals [2446]:
				xmin = 301.4206
				xmax = 301.5806
				text = "K"
			intervals [2447]:
				xmin = 301.5806
				xmax = 301.6606
				text = "AH1"
			intervals [2448]:
				xmin = 301.6606
				xmax = 301.7506
				text = "M"
			intervals [2449]:
				xmin = 301.7506
				xmax = 301.8006
				text = "IH0"
			intervals [2450]:
				xmin = 301.8006
				xmax = 301.8406
				text = "N"
			intervals [2451]:
				xmin = 301.8406
				xmax = 301.9606
				text = "AH0"
			intervals [2452]:
				xmin = 301.9606
				xmax = 302.0406
				text = "B"
			intervals [2453]:
				xmin = 302.0406
				xmax = 302.2306
				text = "AA1"
			intervals [2454]:
				xmin = 302.2306
				xmax = 302.2806
				text = "T"
			intervals [2455]:
				xmin = 302.2806
				xmax = 302.3306
				text = "AH0"
			intervals [2456]:
				xmin = 302.3306
				xmax = 302.4406
				text = "L"
			intervals [2457]:
				xmin = 302.4406
				xmax = 302.4806
				text = "AY1"
			intervals [2458]:
				xmin = 302.4806
				xmax = 302.5406
				text = "M"
			intervals [2459]:
				xmin = 302.5406
				xmax = 302.6906
				text = "SH"
			intervals [2460]:
				xmin = 302.6906
				xmax = 302.9806
				text = "UH1"
			intervals [2461]:
				xmin = 302.9806
				xmax = 303.0206
				text = "R"
			intervals [2462]:
				xmin = 303.0206
				xmax = 303.2087
				text = ""
			intervals [2463]:
				xmin = 303.2087
				xmax = 303.2387
				text = "sil"
			intervals [2464]:
				xmin = 303.2387
				xmax = 303.3687
				text = "EH1"
			intervals [2465]:
				xmin = 303.3687
				xmax = 303.4087
				text = "V"
			intervals [2466]:
				xmin = 303.4087
				xmax = 303.4387
				text = "R"
			intervals [2467]:
				xmin = 303.4387
				xmax = 303.4987
				text = "IY0"
			intervals [2468]:
				xmin = 303.4987
				xmax = 303.5587
				text = "B"
			intervals [2469]:
				xmin = 303.5587
				xmax = 303.6787
				text = "AA2"
			intervals [2470]:
				xmin = 303.6787
				xmax = 303.7287
				text = "D"
			intervals [2471]:
				xmin = 303.7287
				xmax = 303.7587
				text = "IY0"
			intervals [2472]:
				xmin = 303.7587
				xmax = 303.7887
				text = "spn"
			intervals [2473]:
				xmin = 303.7887
				xmax = 303.8487
				text = "sp"
			intervals [2474]:
				xmin = 303.8487
				xmax = 303.9187
				text = "B"
			intervals [2475]:
				xmin = 303.9187
				xmax = 304.1087
				text = "AY1"
			intervals [2476]:
				xmin = 304.1087
				xmax = 304.1387
				text = "IH0"
			intervals [2477]:
				xmin = 304.1387
				xmax = 304.1687
				text = "T"
			intervals [2478]:
				xmin = 304.1687
				xmax = 304.2087
				text = "IH0"
			intervals [2479]:
				xmin = 304.2087
				xmax = 304.2587
				text = "N"
			intervals [2480]:
				xmin = 304.2587
				xmax = 304.3787
				text = "AH0"
			intervals [2481]:
				xmin = 304.3787
				xmax = 304.4487
				text = "B"
			intervals [2482]:
				xmin = 304.4487
				xmax = 304.6287
				text = "AA1"
			intervals [2483]:
				xmin = 304.6287
				xmax = 304.7087
				text = "T"
			intervals [2484]:
				xmin = 304.7087
				xmax = 304.7587
				text = "AH0"
			intervals [2485]:
				xmin = 304.7587
				xmax = 304.7987
				text = "L"
			intervals [2486]:
				xmin = 304.7987
				xmax = 304.8687
				text = "sp"
			intervals [2487]:
				xmin = 304.8687
				xmax = 305.3862
				text = ""
			intervals [2488]:
				xmin = 305.3862
				xmax = 305.4862
				text = "B"
			intervals [2489]:
				xmin = 305.4862
				xmax = 305.5362
				text = "AH1"
			intervals [2490]:
				xmin = 305.5362
				xmax = 305.5662
				text = "T"
			intervals [2491]:
				xmin = 305.5662
				xmax = 305.6062
				text = "IH1"
			intervals [2492]:
				xmin = 305.6062
				xmax = 305.6562
				text = "T"
			intervals [2493]:
				xmin = 305.6562
				xmax = 305.7362
				text = "Z"
			intervals [2494]:
				xmin = 305.7362
				xmax = 305.8162
				text = "L"
			intervals [2495]:
				xmin = 305.8162
				xmax = 305.8662
				text = "AY1"
			intervals [2496]:
				xmin = 305.8662
				xmax = 305.9362
				text = "K"
			intervals [2497]:
				xmin = 305.9362
				xmax = 305.9862
				text = "Y"
			intervals [2498]:
				xmin = 305.9862
				xmax = 306.0362
				text = "UW1"
			intervals [2499]:
				xmin = 306.0362
				xmax = 306.0762
				text = "G"
			intervals [2500]:
				xmin = 306.0762
				xmax = 306.1862
				text = "OW1"
			intervals [2501]:
				xmin = 306.1862
				xmax = 306.3062
				text = "T"
			intervals [2502]:
				xmin = 306.3062
				xmax = 306.3362
				text = "UW1"
			intervals [2503]:
				xmin = 306.3362
				xmax = 306.3662
				text = "DH"
			intervals [2504]:
				xmin = 306.3662
				xmax = 306.3962
				text = "IY0"
			intervals [2505]:
				xmin = 306.3962
				xmax = 306.5062
				text = "K"
			intervals [2506]:
				xmin = 306.5062
				xmax = 306.5962
				text = "EH1"
			intervals [2507]:
				xmin = 306.5962
				xmax = 306.6862
				text = "R"
			intervals [2508]:
				xmin = 306.6862
				xmax = 306.7762
				text = "IY0"
			intervals [2509]:
				xmin = 306.7762
				xmax = 306.9462
				text = "AW1"
			intervals [2510]:
				xmin = 306.9462
				xmax = 307.0162
				text = "T"
			intervals [2511]:
				xmin = 307.0162
				xmax = 307.1062
				text = "sp"
			intervals [2512]:
				xmin = 307.1062
				xmax = 307.2562
				text = "AH0"
			intervals [2513]:
				xmin = 307.2562
				xmax = 307.3062
				text = "N"
			intervals [2514]:
				xmin = 307.3062
				xmax = 307.6262
				text = "AH1"
			intervals [2515]:
				xmin = 307.6262
				xmax = 307.6662
				text = "sp"
			intervals [2516]:
				xmin = 307.6662
				xmax = 307.7362
				text = "G"
			intervals [2517]:
				xmin = 307.7362
				xmax = 307.7762
				text = "IH1"
			intervals [2518]:
				xmin = 307.7762
				xmax = 307.8362
				text = "T"
			intervals [2519]:
				xmin = 307.8362
				xmax = 307.9162
				text = "Y"
			intervals [2520]:
				xmin = 307.9162
				xmax = 307.9762
				text = "UW1"
			intervals [2521]:
				xmin = 307.9762
				xmax = 308.0762
				text = "S"
			intervals [2522]:
				xmin = 308.0762
				xmax = 308.1162
				text = "AH1"
			intervals [2523]:
				xmin = 308.1162
				xmax = 308.2762
				text = "M"
			intervals [2524]:
				xmin = 308.2762
				xmax = 308.3062
				text = "sp"
			intervals [2525]:
				xmin = 308.3062
				xmax = 308.4462
				text = "S"
			intervals [2526]:
				xmin = 308.4462
				xmax = 308.4762
				text = "AH1"
			intervals [2527]:
				xmin = 308.4762
				xmax = 308.5362
				text = "M"
			intervals [2528]:
				xmin = 308.5362
				xmax = 308.6762
				text = "CH"
			intervals [2529]:
				xmin = 308.6762
				xmax = 308.7662
				text = "IH1"
			intervals [2530]:
				xmin = 308.7662
				xmax = 308.8162
				text = "K"
			intervals [2531]:
				xmin = 308.8162
				xmax = 308.9062
				text = "AH0"
			intervals [2532]:
				xmin = 308.9062
				xmax = 308.9962
				text = "N"
			intervals [2533]:
				xmin = 308.9962
				xmax = 309.3895
				text = ""
			intervals [2534]:
				xmin = 309.3895
				xmax = 309.4895
				text = "AH0"
			intervals [2535]:
				xmin = 309.4895
				xmax = 309.5195
				text = "N"
			intervals [2536]:
				xmin = 309.5195
				xmax = 309.5595
				text = "sp"
			intervals [2537]:
				xmin = 309.5595
				xmax = 309.6095
				text = "P"
			intervals [2538]:
				xmin = 309.6095
				xmax = 309.6595
				text = "UH1"
			intervals [2539]:
				xmin = 309.6595
				xmax = 309.6995
				text = "T"
			intervals [2540]:
				xmin = 309.6995
				xmax = 309.7395
				text = "DH"
			intervals [2541]:
				xmin = 309.7395
				xmax = 309.7995
				text = "AH0"
			intervals [2542]:
				xmin = 309.7995
				xmax = 309.8795
				text = "M"
			intervals [2543]:
				xmin = 309.8795
				xmax = 309.9495
				text = "AH1"
			intervals [2544]:
				xmin = 309.9495
				xmax = 310.0195
				text = "M"
			intervals [2545]:
				xmin = 310.0195
				xmax = 310.0495
				text = "B"
			intervals [2546]:
				xmin = 310.0495
				xmax = 310.1495
				text = "OW0"
			intervals [2547]:
				xmin = 310.1495
				xmax = 310.2695
				text = "S"
			intervals [2548]:
				xmin = 310.2695
				xmax = 310.4195
				text = "AO1"
			intervals [2549]:
				xmin = 310.4195
				xmax = 310.5395
				text = "S"
			intervals [2550]:
				xmin = 310.5395
				xmax = 310.5695
				text = "AO1"
			intervals [2551]:
				xmin = 310.5695
				xmax = 310.6195
				text = "N"
			intervals [2552]:
				xmin = 310.6195
				xmax = 310.6695
				text = "DH"
			intervals [2553]:
				xmin = 310.6695
				xmax = 310.8195
				text = "EH1"
			intervals [2554]:
				xmin = 310.8195
				xmax = 310.8695
				text = "R"
			intervals [2555]:
				xmin = 310.8695
				xmax = 310.9195
				text = "sp"
			intervals [2556]:
				xmin = 310.9195
				xmax = 311.212
				text = ""
			intervals [2557]:
				xmin = 311.212
				xmax = 311.342
				text = "T"
			intervals [2558]:
				xmin = 311.342
				xmax = 311.382
				text = "AH0"
			intervals [2559]:
				xmin = 311.382
				xmax = 311.432
				text = "B"
			intervals [2560]:
				xmin = 311.432
				xmax = 311.512
				text = "IY1"
			intervals [2561]:
				xmin = 311.512
				xmax = 311.682
				text = "AA1"
			intervals [2562]:
				xmin = 311.682
				xmax = 311.732
				text = "N"
			intervals [2563]:
				xmin = 311.732
				xmax = 311.782
				text = "AH0"
			intervals [2564]:
				xmin = 311.782
				xmax = 311.832
				text = "S"
			intervals [2565]:
				xmin = 311.832
				xmax = 311.862
				text = "T"
			intervals [2566]:
				xmin = 311.862
				xmax = 311.892
				text = "W"
			intervals [2567]:
				xmin = 311.892
				xmax = 311.922
				text = "IH1"
			intervals [2568]:
				xmin = 311.922
				xmax = 312.022
				text = "TH"
			intervals [2569]:
				xmin = 312.022
				xmax = 312.072
				text = "Y"
			intervals [2570]:
				xmin = 312.072
				xmax = 312.102
				text = "UW1"
			intervals [2571]:
				xmin = 312.102
				xmax = 312.132
				text = "sp"
			intervals [2572]:
				xmin = 312.132
				xmax = 312.292
				text = "AY1"
			intervals [2573]:
				xmin = 312.292
				xmax = 312.332
				text = "D"
			intervals [2574]:
				xmin = 312.332
				xmax = 312.412
				text = "OW1"
			intervals [2575]:
				xmin = 312.412
				xmax = 312.482
				text = "N"
			intervals [2576]:
				xmin = 312.482
				xmax = 312.552
				text = "IY1"
			intervals [2577]:
				xmin = 312.552
				xmax = 312.612
				text = "V"
			intervals [2578]:
				xmin = 312.612
				xmax = 312.662
				text = "IH0"
			intervals [2579]:
				xmin = 312.662
				xmax = 312.692
				text = "N"
			intervals [2580]:
				xmin = 312.692
				xmax = 312.752
				text = "N"
			intervals [2581]:
				xmin = 312.752
				xmax = 312.852
				text = "OW1"
			intervals [2582]:
				xmin = 312.852
				xmax = 312.952
				text = "W"
			intervals [2583]:
				xmin = 312.952
				xmax = 312.982
				text = "AH1"
			intervals [2584]:
				xmin = 312.982
				xmax = 313.022
				text = "T"
			intervals [2585]:
				xmin = 313.022
				xmax = 313.092
				text = "Z"
			intervals [2586]:
				xmin = 313.092
				xmax = 313.182
				text = "IH1"
			intervals [2587]:
				xmin = 313.182
				xmax = 313.232
				text = "N"
			intervals [2588]:
				xmin = 313.232
				xmax = 313.302
				text = "M"
			intervals [2589]:
				xmin = 313.302
				xmax = 313.382
				text = "AH1"
			intervals [2590]:
				xmin = 313.382
				xmax = 313.432
				text = "M"
			intervals [2591]:
				xmin = 313.432
				xmax = 313.472
				text = "B"
			intervals [2592]:
				xmin = 313.472
				xmax = 313.572
				text = "OW0"
			intervals [2593]:
				xmin = 313.572
				xmax = 313.722
				text = "S"
			intervals [2594]:
				xmin = 313.722
				xmax = 313.912
				text = "AO1"
			intervals [2595]:
				xmin = 313.912
				xmax = 314.032
				text = "S"
			intervals [2596]:
				xmin = 314.032
				xmax = 314.062
				text = "sp"
			intervals [2597]:
				xmin = 314.062
				xmax = 314.112
				text = "B"
			intervals [2598]:
				xmin = 314.112
				xmax = 314.152
				text = "AH1"
			intervals [2599]:
				xmin = 314.152
				xmax = 314.192
				text = "T"
			intervals [2600]:
				xmin = 314.192
				xmax = 314.232
				text = "IH0"
			intervals [2601]:
				xmin = 314.232
				xmax = 314.272
				text = "T"
			intervals [2602]:
				xmin = 314.272
				xmax = 314.382
				text = "S"
			intervals [2603]:
				xmin = 314.382
				xmax = 314.422
				text = "JH"
			intervals [2604]:
				xmin = 314.422
				xmax = 314.482
				text = "IH0"
			intervals [2605]:
				xmin = 314.482
				xmax = 314.582
				text = "S"
			intervals [2606]:
				xmin = 314.582
				xmax = 314.612
				text = "DH"
			intervals [2607]:
				xmin = 314.612
				xmax = 314.642
				text = "AH0"
			intervals [2608]:
				xmin = 314.642
				xmax = 314.672
				text = "sp"
			intervals [2609]:
				xmin = 314.672
				xmax = 314.802
				text = "T"
			intervals [2610]:
				xmin = 314.802
				xmax = 314.972
				text = "EY1"
			intervals [2611]:
				xmin = 314.972
				xmax = 315.062
				text = "S"
			intervals [2612]:
				xmin = 315.062
				xmax = 315.092
				text = "T"
			intervals [2613]:
				xmin = 315.092
				xmax = 315.142
				text = "sp"
			intervals [2614]:
				xmin = 315.142
				xmax = 315.3007
				text = ""
			intervals [2615]:
				xmin = 315.3007
				xmax = 315.3707
				text = "AH0"
			intervals [2616]:
				xmin = 315.3707
				xmax = 315.4007
				text = "N"
			intervals [2617]:
				xmin = 315.4007
				xmax = 315.4407
				text = "D"
			intervals [2618]:
				xmin = 315.4407
				xmax = 315.4907
				text = "IH0"
			intervals [2619]:
				xmin = 315.4907
				xmax = 315.5207
				text = "T"
			intervals [2620]:
				xmin = 315.5207
				xmax = 315.5607
				text = "Z"
			intervals [2621]:
				xmin = 315.5607
				xmax = 315.6507
				text = "D"
			intervals [2622]:
				xmin = 315.6507
				xmax = 315.7307
				text = "IH1"
			intervals [2623]:
				xmin = 315.7307
				xmax = 315.8107
				text = "F"
			intervals [2624]:
				xmin = 315.8107
				xmax = 315.8607
				text = "R"
			intervals [2625]:
				xmin = 315.8607
				xmax = 315.8907
				text = "AH0"
			intervals [2626]:
				xmin = 315.8907
				xmax = 315.9507
				text = "N"
			intervals [2627]:
				xmin = 315.9507
				xmax = 316.0007
				text = "T"
			intervals [2628]:
				xmin = 316.0007
				xmax = 316.4333
				text = ""
			intervals [2629]:
				xmin = 316.4333
				xmax = 316.4733
				text = "sil"
			intervals [2630]:
				xmin = 316.4733
				xmax = 316.5133
				text = "IH0"
			intervals [2631]:
				xmin = 316.5133
				xmax = 316.5533
				text = "T"
			intervals [2632]:
				xmin = 316.5533
				xmax = 316.6033
				text = "Z"
			intervals [2633]:
				xmin = 316.6033
				xmax = 316.6433
				text = "D"
			intervals [2634]:
				xmin = 316.6433
				xmax = 316.7133
				text = "IH1"
			intervals [2635]:
				xmin = 316.7133
				xmax = 316.7533
				text = "F"
			intervals [2636]:
				xmin = 316.7533
				xmax = 316.7833
				text = "R"
			intervals [2637]:
				xmin = 316.7833
				xmax = 316.8133
				text = "AH0"
			intervals [2638]:
				xmin = 316.8133
				xmax = 316.8433
				text = "N"
			intervals [2639]:
				xmin = 316.8433
				xmax = 316.8733
				text = "T"
			intervals [2640]:
				xmin = 316.8733
				xmax = 316.9433
				text = "S"
			intervals [2641]:
				xmin = 316.9433
				xmax = 317.0033
				text = "T"
			intervals [2642]:
				xmin = 317.0033
				xmax = 317.1633
				text = "AY1"
			intervals [2643]:
				xmin = 317.1633
				xmax = 317.2333
				text = "L"
			intervals [2644]:
				xmin = 317.2333
				xmax = 317.3033
				text = "Z"
			intervals [2645]:
				xmin = 317.3033
				xmax = 317.3333
				text = "AH1"
			intervals [2646]:
				xmin = 317.3333
				xmax = 317.3733
				text = "V"
			intervals [2647]:
				xmin = 317.3733
				xmax = 317.4333
				text = "M"
			intervals [2648]:
				xmin = 317.4333
				xmax = 317.5133
				text = "AH1"
			intervals [2649]:
				xmin = 317.5133
				xmax = 317.5433
				text = "M"
			intervals [2650]:
				xmin = 317.5433
				xmax = 317.6033
				text = "B"
			intervals [2651]:
				xmin = 317.6033
				xmax = 317.7233
				text = "OW0"
			intervals [2652]:
				xmin = 317.7233
				xmax = 317.8533
				text = "S"
			intervals [2653]:
				xmin = 317.8533
				xmax = 318.0633
				text = "AO1"
			intervals [2654]:
				xmin = 318.0633
				xmax = 318.1433
				text = "S"
			intervals [2655]:
				xmin = 318.1433
				xmax = 318.2233
				text = "IH0"
			intervals [2656]:
				xmin = 318.2233
				xmax = 318.2533
				text = "N"
			intervals [2657]:
				xmin = 318.2533
				xmax = 318.2933
				text = "DH"
			intervals [2658]:
				xmin = 318.2933
				xmax = 318.3233
				text = "AH0"
			intervals [2659]:
				xmin = 318.3233
				xmax = 318.5033
				text = "EH1"
			intervals [2660]:
				xmin = 318.5033
				xmax = 318.5933
				text = "R"
			intervals [2661]:
				xmin = 318.5933
				xmax = 318.6833
				text = "IY0"
			intervals [2662]:
				xmin = 318.6833
				xmax = 318.7433
				text = "AH0"
			intervals [2663]:
				xmin = 318.7433
				xmax = 318.8933
				text = "T"
			intervals [2664]:
				xmin = 318.8933
				xmax = 319.0533
				text = "UW1"
			intervals [2665]:
				xmin = 319.0533
				xmax = 319.1133
				text = "sp"
			intervals [2666]:
				xmin = 319.1133
				xmax = 319.2033
				text = "L"
			intervals [2667]:
				xmin = 319.2033
				xmax = 319.2533
				text = "AY1"
			intervals [2668]:
				xmin = 319.2533
				xmax = 319.3133
				text = "K"
			intervals [2669]:
				xmin = 319.3133
				xmax = 319.3533
				text = "D"
			intervals [2670]:
				xmin = 319.3533
				xmax = 319.4333
				text = "IH1"
			intervals [2671]:
				xmin = 319.4333
				xmax = 319.4833
				text = "F"
			intervals [2672]:
				xmin = 319.4833
				xmax = 319.5133
				text = "R"
			intervals [2673]:
				xmin = 319.5133
				xmax = 319.5433
				text = "AH0"
			intervals [2674]:
				xmin = 319.5433
				xmax = 319.5733
				text = "N"
			intervals [2675]:
				xmin = 319.5733
				xmax = 319.6033
				text = "T"
			intervals [2676]:
				xmin = 319.6033
				xmax = 319.6633
				text = "P"
			intervals [2677]:
				xmin = 319.6633
				xmax = 319.7233
				text = "L"
			intervals [2678]:
				xmin = 319.7233
				xmax = 319.7833
				text = "EY1"
			intervals [2679]:
				xmin = 319.7833
				xmax = 319.8833
				text = "S"
			intervals [2680]:
				xmin = 319.8833
				xmax = 319.9233
				text = "IH0"
			intervals [2681]:
				xmin = 319.9233
				xmax = 319.9533
				text = "Z"
			intervals [2682]:
				xmin = 319.9533
				xmax = 320.0733
				text = "M"
			intervals [2683]:
				xmin = 320.0733
				xmax = 320.1433
				text = "EY1"
			intervals [2684]:
				xmin = 320.1433
				xmax = 320.1833
				text = "K"
			intervals [2685]:
				xmin = 320.1833
				xmax = 320.2433
				text = "B"
			intervals [2686]:
				xmin = 320.2433
				xmax = 320.3133
				text = "EH1"
			intervals [2687]:
				xmin = 320.3133
				xmax = 320.3433
				text = "T"
			intervals [2688]:
				xmin = 320.3433
				xmax = 320.4233
				text = "ER0"
			intervals [2689]:
				xmin = 320.4233
				xmax = 320.5033
				text = "M"
			intervals [2690]:
				xmin = 320.5033
				xmax = 320.5733
				text = "AH1"
			intervals [2691]:
				xmin = 320.5733
				xmax = 320.6333
				text = "M"
			intervals [2692]:
				xmin = 320.6333
				xmax = 320.6733
				text = "B"
			intervals [2693]:
				xmin = 320.6733
				xmax = 320.7933
				text = "OW0"
			intervals [2694]:
				xmin = 320.7933
				xmax = 320.9033
				text = "S"
			intervals [2695]:
				xmin = 320.9033
				xmax = 321.0333
				text = "AO1"
			intervals [2696]:
				xmin = 321.0333
				xmax = 321.1033
				text = "S"
			intervals [2697]:
				xmin = 321.1033
				xmax = 321.1633
				text = "DH"
			intervals [2698]:
				xmin = 321.1633
				xmax = 321.1933
				text = "AH0"
			intervals [2699]:
				xmin = 321.1933
				xmax = 321.2233
				text = "N"
			intervals [2700]:
				xmin = 321.2233
				xmax = 321.2933
				text = "AH1"
			intervals [2701]:
				xmin = 321.2933
				xmax = 321.3733
				text = "DH"
			intervals [2702]:
				xmin = 321.3733
				xmax = 321.4433
				text = "ER0"
			intervals [2703]:
				xmin = 321.4433
				xmax = 321.5233
				text = "W"
			intervals [2704]:
				xmin = 321.5233
				xmax = 321.5633
				text = "AH1"
			intervals [2705]:
				xmin = 321.5633
				xmax = 321.6233
				text = "N"
			intervals [2706]:
				xmin = 321.6233
				xmax = 321.7533
				text = "Z"
			intervals [2707]:
				xmin = 321.7533
				xmax = 322.490
				text = ""
			intervals [2708]:
				xmin = 322.490
				xmax = 322.620
				text = "Y"
			intervals [2709]:
				xmin = 322.620
				xmax = 322.700
				text = "UW1"
			intervals [2710]:
				xmin = 322.700
				xmax = 322.760
				text = "N"
			intervals [2711]:
				xmin = 322.760
				xmax = 322.930
				text = "OW1"
			intervals [2712]:
				xmin = 322.930
				xmax = 323.080
				text = "S"
			intervals [2713]:
				xmin = 323.080
				xmax = 323.320
				text = "OW1"
			intervals [2714]:
				xmin = 323.320
				xmax = 323.7604
				text = "sp"
			intervals [2715]:
				xmin = 323.7604
				xmax = 324.0804
				text = "AH1"
			intervals [2716]:
				xmin = 324.0804
				xmax = 324.2604
				text = "M"
			intervals [2717]:
				xmin = 324.2604
				xmax = 324.557
				text = ""
			intervals [2718]:
				xmin = 324.557
				xmax = 324.607
				text = "B"
			intervals [2719]:
				xmin = 324.607
				xmax = 324.647
				text = "AH1"
			intervals [2720]:
				xmin = 324.647
				xmax = 324.677
				text = "T"
			intervals [2721]:
				xmin = 324.677
				xmax = 324.737
				text = "IH1"
			intervals [2722]:
				xmin = 324.737
				xmax = 324.767
				text = "T"
			intervals [2723]:
				xmin = 324.767
				xmax = 324.807
				text = "Z"
			intervals [2724]:
				xmin = 324.807
				xmax = 324.887
				text = "JH"
			intervals [2725]:
				xmin = 324.887
				xmax = 324.997
				text = "AH1"
			intervals [2726]:
				xmin = 324.997
				xmax = 325.137
				text = "S"
			intervals [2727]:
				xmin = 325.137
				xmax = 326.4512
				text = "sp"
			intervals [2728]:
				xmin = 326.4512
				xmax = 326.5412
				text = "IH1"
			intervals [2729]:
				xmin = 326.5412
				xmax = 326.5912
				text = "T"
			intervals [2730]:
				xmin = 326.5912
				xmax = 326.6412
				text = "S"
			intervals [2731]:
				xmin = 326.6412
				xmax = 326.6912
				text = "JH"
			intervals [2732]:
				xmin = 326.6912
				xmax = 326.7612
				text = "IH0"
			intervals [2733]:
				xmin = 326.7612
				xmax = 326.8512
				text = "S"
			intervals [2734]:
				xmin = 326.8512
				xmax = 326.9212
				text = "L"
			intervals [2735]:
				xmin = 326.9212
				xmax = 326.9912
				text = "AY1"
			intervals [2736]:
				xmin = 326.9912
				xmax = 327.0312
				text = "K"
			intervals [2737]:
				xmin = 327.0312
				xmax = 327.1112
				text = "sp"
			intervals [2738]:
				xmin = 327.1112
				xmax = 327.1712
				text = "DH"
			intervals [2739]:
				xmin = 327.1712
				xmax = 327.2812
				text = "AH1"
			intervals [2740]:
				xmin = 327.2812
				xmax = 327.3812
				text = "sp"
			intervals [2741]:
				xmin = 327.3812
				xmax = 327.5112
				text = "IH0"
			intervals [2742]:
				xmin = 327.5112
				xmax = 327.5612
				text = "T"
			intervals [2743]:
				xmin = 327.5612
				xmax = 327.6212
				text = "S"
			intervals [2744]:
				xmin = 327.6212
				xmax = 327.6612
				text = "DH"
			intervals [2745]:
				xmin = 327.6612
				xmax = 327.7212
				text = "AH0"
			intervals [2746]:
				xmin = 327.7212
				xmax = 327.8212
				text = "K"
			intervals [2747]:
				xmin = 327.8212
				xmax = 327.9712
				text = "AA1"
			intervals [2748]:
				xmin = 327.9712
				xmax = 328.0212
				text = "N"
			intervals [2749]:
				xmin = 328.0212
				xmax = 328.0512
				text = "D"
			intervals [2750]:
				xmin = 328.0512
				xmax = 328.0812
				text = "AH0"
			intervals [2751]:
				xmin = 328.0812
				xmax = 328.1612
				text = "M"
			intervals [2752]:
				xmin = 328.1612
				xmax = 328.2112
				text = "AH0"
			intervals [2753]:
				xmin = 328.2112
				xmax = 328.2412
				text = "N"
			intervals [2754]:
				xmin = 328.2412
				xmax = 328.2712
				text = "T"
			intervals [2755]:
				xmin = 328.2712
				xmax = 328.3112
				text = "AH0"
			intervals [2756]:
				xmin = 328.3112
				xmax = 328.3712
				text = "V"
			intervals [2757]:
				xmin = 328.3712
				xmax = 328.4312
				text = "D"
			intervals [2758]:
				xmin = 328.4312
				xmax = 328.5512
				text = "IY1"
			intervals [2759]:
				xmin = 328.5512
				xmax = 328.7112
				text = "S"
			intervals [2760]:
				xmin = 328.7112
				xmax = 328.8312
				text = "IY1"
			intervals [2761]:
				xmin = 328.8312
				xmax = 328.8712
				text = "sp"
			intervals [2762]:
				xmin = 328.8712
				xmax = 328.9512
				text = "P"
			intervals [2763]:
				xmin = 328.9512
				xmax = 328.9812
				text = "R"
			intervals [2764]:
				xmin = 328.9812
				xmax = 329.0212
				text = "IH1"
			intervals [2765]:
				xmin = 329.0212
				xmax = 329.0712
				text = "T"
			intervals [2766]:
				xmin = 329.0712
				xmax = 329.1112
				text = "IY0"
			intervals [2767]:
				xmin = 329.1112
				xmax = 329.2312
				text = "M"
			intervals [2768]:
				xmin = 329.2312
				xmax = 329.3712
				text = "AH1"
			intervals [2769]:
				xmin = 329.3712
				xmax = 329.5212
				text = "CH"
			intervals [2770]:
				xmin = 329.5212
				xmax = 329.5912
				text = "sp"
			intervals [2771]:
				xmin = 329.5912
				xmax = 329.8987
				text = ""
			intervals [2772]:
				xmin = 329.8987
				xmax = 330.0187
				text = "L"
			intervals [2773]:
				xmin = 330.0187
				xmax = 330.1487
				text = "AY1"
			intervals [2774]:
				xmin = 330.1487
				xmax = 330.2487
				text = "K"
			intervals [2775]:
				xmin = 330.2487
				xmax = 331.1508
				text = "sp"
			intervals [2776]:
				xmin = 331.1508
				xmax = 331.1808
				text = "DH"
			intervals [2777]:
				xmin = 331.1808
				xmax = 331.2408
				text = "AE1"
			intervals [2778]:
				xmin = 331.2408
				xmax = 331.3008
				text = "T"
			intervals [2779]:
				xmin = 331.3008
				xmax = 331.4008
				text = "S"
			intervals [2780]:
				xmin = 331.4008
				xmax = 331.4408
				text = "W"
			intervals [2781]:
				xmin = 331.4408
				xmax = 331.6308
				text = "AH1"
			intervals [2782]:
				xmin = 331.6308
				xmax = 331.6608
				text = "T"
			intervals [2783]:
				xmin = 331.6608
				xmax = 331.7508
				text = "sp"
			intervals [2784]:
				xmin = 331.7508
				xmax = 331.8608
				text = "Y"
			intervals [2785]:
				xmin = 331.8608
				xmax = 331.9108
				text = "UW1"
			intervals [2786]:
				xmin = 331.9108
				xmax = 331.9708
				text = "G"
			intervals [2787]:
				xmin = 331.9708
				xmax = 332.0308
				text = "OW1"
			intervals [2788]:
				xmin = 332.0308
				xmax = 332.0708
				text = "T"
			intervals [2789]:
				xmin = 332.0708
				xmax = 332.1008
				text = "AH0"
			intervals [2790]:
				xmin = 332.1008
				xmax = 332.1308
				text = "DH"
			intervals [2791]:
				xmin = 332.1308
				xmax = 332.1808
				text = "AH0"
			intervals [2792]:
				xmin = 332.1808
				xmax = 332.2908
				text = "K"
			intervals [2793]:
				xmin = 332.2908
				xmax = 332.3308
				text = "EH1"
			intervals [2794]:
				xmin = 332.3308
				xmax = 332.4308
				text = "R"
			intervals [2795]:
				xmin = 332.4308
				xmax = 332.5108
				text = "IY0"
			intervals [2796]:
				xmin = 332.5108
				xmax = 332.6308
				text = "AW1"
			intervals [2797]:
				xmin = 332.6308
				xmax = 332.7008
				text = "T"
			intervals [2798]:
				xmin = 332.7008
				xmax = 332.7908
				text = "Y"
			intervals [2799]:
				xmin = 332.7908
				xmax = 332.8208
				text = "UW1"
			intervals [2800]:
				xmin = 332.8208
				xmax = 332.8708
				text = "K"
			intervals [2801]:
				xmin = 332.8708
				xmax = 332.9008
				text = "AH0"
			intervals [2802]:
				xmin = 332.9008
				xmax = 332.9308
				text = "N"
			intervals [2803]:
				xmin = 332.9308
				xmax = 333.0208
				text = "P"
			intervals [2804]:
				xmin = 333.0208
				xmax = 333.0608
				text = "UH1"
			intervals [2805]:
				xmin = 333.0608
				xmax = 333.1208
				text = "T"
			intervals [2806]:
				xmin = 333.1208
				xmax = 333.1908
				text = "M"
			intervals [2807]:
				xmin = 333.1908
				xmax = 333.2508
				text = "AH1"
			intervals [2808]:
				xmin = 333.2508
				xmax = 333.3308
				text = "M"
			intervals [2809]:
				xmin = 333.3308
				xmax = 333.3808
				text = "B"
			intervals [2810]:
				xmin = 333.3808
				xmax = 333.4308
				text = "OW0"
			intervals [2811]:
				xmin = 333.4308
				xmax = 333.5608
				text = "S"
			intervals [2812]:
				xmin = 333.5608
				xmax = 333.7708
				text = "AO1"
			intervals [2813]:
				xmin = 333.7708
				xmax = 333.8408
				text = "S"
			intervals [2814]:
				xmin = 333.8408
				xmax = 333.8908
				text = "S"
			intervals [2815]:
				xmin = 333.8908
				xmax = 333.9208
				text = "AH1"
			intervals [2816]:
				xmin = 333.9208
				xmax = 333.9708
				text = "M"
			intervals [2817]:
				xmin = 333.9708
				xmax = 334.0708
				text = "P"
			intervals [2818]:
				xmin = 334.0708
				xmax = 334.1508
				text = "IY1"
			intervals [2819]:
				xmin = 334.1508
				xmax = 334.1808
				text = "P"
			intervals [2820]:
				xmin = 334.1808
				xmax = 334.2208
				text = "AH0"
			intervals [2821]:
				xmin = 334.2208
				xmax = 334.2508
				text = "L"
			intervals [2822]:
				xmin = 334.2508
				xmax = 334.3308
				text = "P"
			intervals [2823]:
				xmin = 334.3308
				xmax = 334.3608
				text = "UH1"
			intervals [2824]:
				xmin = 334.3608
				xmax = 334.3908
				text = "T"
			intervals [2825]:
				xmin = 334.3908
				xmax = 334.4208
				text = "IH0"
			intervals [2826]:
				xmin = 334.4208
				xmax = 334.4508
				text = "T"
			intervals [2827]:
				xmin = 334.4508
				xmax = 334.6008
				text = "AO1"
			intervals [2828]:
				xmin = 334.6008
				xmax = 334.6808
				text = "L"
			intervals [2829]:
				xmin = 334.6808
				xmax = 334.7308
				text = "OW1"
			intervals [2830]:
				xmin = 334.7308
				xmax = 334.7908
				text = "V"
			intervals [2831]:
				xmin = 334.7908
				xmax = 334.8208
				text = "ER0"
			intervals [2832]:
				xmin = 334.8208
				xmax = 334.8608
				text = "DH"
			intervals [2833]:
				xmin = 334.8608
				xmax = 334.9308
				text = "EH1"
			intervals [2834]:
				xmin = 334.9308
				xmax = 334.9808
				text = "R"
			intervals [2835]:
				xmin = 334.9808
				xmax = 335.0908
				text = "F"
			intervals [2836]:
				xmin = 335.0908
				xmax = 335.1508
				text = "R"
			intervals [2837]:
				xmin = 335.1508
				xmax = 335.5108
				text = "AY1"
			intervals [2838]:
				xmin = 335.5108
				xmax = 335.6308
				text = "Z"
			intervals [2839]:
				xmin = 335.6308
				xmax = 336.1181
				text = ""
			intervals [2840]:
				xmin = 336.1181
				xmax = 336.3181
				text = "AO1"
			intervals [2841]:
				xmin = 336.3181
				xmax = 336.4281
				text = "L"
			intervals [2842]:
				xmin = 336.4281
				xmax = 336.5081
				text = "OW1"
			intervals [2843]:
				xmin = 336.5081
				xmax = 336.5481
				text = "V"
			intervals [2844]:
				xmin = 336.5481
				xmax = 336.6081
				text = "ER0"
			intervals [2845]:
				xmin = 336.6081
				xmax = 336.6481
				text = "DH"
			intervals [2846]:
				xmin = 336.6481
				xmax = 336.6781
				text = "EH1"
			intervals [2847]:
				xmin = 336.6781
				xmax = 336.7681
				text = "R"
			intervals [2848]:
				xmin = 336.7681
				xmax = 336.9381
				text = "CH"
			intervals [2849]:
				xmin = 336.9381
				xmax = 337.0181
				text = "IH1"
			intervals [2850]:
				xmin = 337.0181
				xmax = 337.0581
				text = "K"
			intervals [2851]:
				xmin = 337.0581
				xmax = 337.0981
				text = "AH0"
			intervals [2852]:
				xmin = 337.0981
				xmax = 337.2581
				text = "N"
			intervals [2853]:
				xmin = 337.2581
				xmax = 337.4681
				text = "sp"
			intervals [2854]:
				xmin = 337.4681
				xmax = 337.5381
				text = "M"
			intervals [2855]:
				xmin = 337.5381
				xmax = 337.5981
				text = "AH1"
			intervals [2856]:
				xmin = 337.5981
				xmax = 337.6481
				text = "M"
			intervals [2857]:
				xmin = 337.6481
				xmax = 337.7081
				text = "B"
			intervals [2858]:
				xmin = 337.7081
				xmax = 337.8081
				text = "OW0"
			intervals [2859]:
				xmin = 337.8081
				xmax = 337.9181
				text = "S"
			intervals [2860]:
				xmin = 337.9181
				xmax = 338.0581
				text = "AO1"
			intervals [2861]:
				xmin = 338.0581
				xmax = 338.1581
				text = "S"
			intervals [2862]:
				xmin = 338.1581
				xmax = 338.1881
				text = "AO1"
			intervals [2863]:
				xmin = 338.1881
				xmax = 338.2581
				text = "N"
			intervals [2864]:
				xmin = 338.2581
				xmax = 338.3381
				text = "EH1"
			intervals [2865]:
				xmin = 338.3381
				xmax = 338.3681
				text = "V"
			intervals [2866]:
				xmin = 338.3681
				xmax = 338.3981
				text = "R"
			intervals [2867]:
				xmin = 338.3981
				xmax = 338.4781
				text = "IY0"
			intervals [2868]:
				xmin = 338.4781
				xmax = 338.5581
				text = "TH"
			intervals [2869]:
				xmin = 338.5581
				xmax = 338.6481
				text = "IH2"
			intervals [2870]:
				xmin = 338.6481
				xmax = 338.7081
				text = "NG"
			intervals [2871]:
				xmin = 338.7081
				xmax = 339.8008
				text = "sp"
			intervals [2872]:
				xmin = 339.8008
				xmax = 339.9308
				text = "S"
			intervals [2873]:
				xmin = 339.9308
				xmax = 340.2208
				text = "OW1"
			intervals [2874]:
				xmin = 340.2208
				xmax = 340.3008
				text = "sp"
			intervals [2875]:
				xmin = 340.3008
				xmax = 340.4829
				text = ""
			intervals [2876]:
				xmin = 340.4829
				xmax = 340.6029
				text = "IH0"
			intervals [2877]:
				xmin = 340.6029
				xmax = 340.6329
				text = "T"
			intervals [2878]:
				xmin = 340.6329
				xmax = 340.6929
				text = "Z"
			intervals [2879]:
				xmin = 340.6929
				xmax = 340.7429
				text = "JH"
			intervals [2880]:
				xmin = 340.7429
				xmax = 340.8429
				text = "IH0"
			intervals [2881]:
				xmin = 340.8429
				xmax = 340.9729
				text = "S"
			intervals [2882]:
				xmin = 340.9729
				xmax = 341.0129
				text = "T"
			intervals [2883]:
				xmin = 341.0129
				xmax = 341.0429
				text = "IH0"
			intervals [2884]:
				xmin = 341.0429
				xmax = 341.0729
				text = "T"
			intervals [2885]:
				xmin = 341.0729
				xmax = 341.1329
				text = "Z"
			intervals [2886]:
				xmin = 341.1329
				xmax = 341.1829
				text = "JH"
			intervals [2887]:
				xmin = 341.1829
				xmax = 341.2429
				text = "IH0"
			intervals [2888]:
				xmin = 341.2429
				xmax = 341.2829
				text = "S"
			intervals [2889]:
				xmin = 341.2829
				xmax = 341.3229
				text = "T"
			intervals [2890]:
				xmin = 341.3229
				xmax = 341.3729
				text = "D"
			intervals [2891]:
				xmin = 341.3729
				xmax = 341.5029
				text = "IY1"
			intervals [2892]:
				xmin = 341.5029
				xmax = 341.6329
				text = "S"
			intervals [2893]:
				xmin = 341.6329
				xmax = 341.7529
				text = "IY1"
			intervals [2894]:
				xmin = 341.7529
				xmax = 341.8229
				text = "S"
			intervals [2895]:
				xmin = 341.8229
				xmax = 341.8929
				text = "K"
			intervals [2896]:
				xmin = 341.8929
				xmax = 342.0329
				text = "AA1"
			intervals [2897]:
				xmin = 342.0329
				xmax = 342.0629
				text = "N"
			intervals [2898]:
				xmin = 342.0629
				xmax = 342.1029
				text = "D"
			intervals [2899]:
				xmin = 342.1029
				xmax = 342.1429
				text = "AH0"
			intervals [2900]:
				xmin = 342.1429
				xmax = 342.2129
				text = "M"
			intervals [2901]:
				xmin = 342.2129
				xmax = 342.2429
				text = "AH0"
			intervals [2902]:
				xmin = 342.2429
				xmax = 342.2729
				text = "N"
			intervals [2903]:
				xmin = 342.2729
				xmax = 342.3029
				text = "T"
			intervals [2904]:
				xmin = 342.3029
				xmax = 344.5803
				text = "sp"
			intervals [2905]:
				xmin = 344.5803
				xmax = 345.0503
				text = "AH1"
			intervals [2906]:
				xmin = 345.0503
				xmax = 345.1303
				text = "M"
			intervals [2907]:
				xmin = 345.1303
				xmax = 346.1694
				text = "sp"
			intervals [2908]:
				xmin = 346.1694
				xmax = 346.2194
				text = "AY1"
			intervals [2909]:
				xmin = 346.2194
				xmax = 346.2594
				text = "sp"
			intervals [2910]:
				xmin = 346.2594
				xmax = 346.2994
				text = "TH"
			intervals [2911]:
				xmin = 346.2994
				xmax = 346.3494
				text = "IH1"
			intervals [2912]:
				xmin = 346.3494
				xmax = 346.3994
				text = "NG"
			intervals [2913]:
				xmin = 346.3994
				xmax = 346.4694
				text = "K"
			intervals [2914]:
				xmin = 346.4694
				xmax = 346.5194
				text = "IH1"
			intervals [2915]:
				xmin = 346.5194
				xmax = 346.5494
				text = "T"
			intervals [2916]:
				xmin = 346.5494
				xmax = 346.5794
				text = "Z"
			intervals [2917]:
				xmin = 346.5794
				xmax = 349.2595
				text = "sp"
			intervals [2918]:
				xmin = 349.2595
				xmax = 349.5795
				text = "AH1"
			intervals [2919]:
				xmin = 349.5795
				xmax = 349.6895
				text = "N"
			intervals [2920]:
				xmin = 349.6895
				xmax = 349.8395
				text = "AA1"
			intervals [2921]:
				xmin = 349.8395
				xmax = 349.8695
				text = "T"
			intervals [2922]:
				xmin = 349.8695
				xmax = 349.8995
				text = "sp"
			intervals [2923]:
				xmin = 349.8995
				xmax = 350.0195
				text = "AY1"
			intervals [2924]:
				xmin = 350.0195
				xmax = 350.0795
				text = "M"
			intervals [2925]:
				xmin = 350.0795
				xmax = 350.1695
				text = "IY1"
			intervals [2926]:
				xmin = 350.1695
				xmax = 350.2195
				text = "N"
			intervals [2927]:
				xmin = 350.2195
				xmax = 350.3195
				text = "AY1"
			intervals [2928]:
				xmin = 350.3195
				xmax = 350.4395
				text = "T"
			intervals [2929]:
				xmin = 350.4395
				xmax = 350.4895
				text = "R"
			intervals [2930]:
				xmin = 350.4895
				xmax = 350.7095
				text = "AY1"
			intervals [2931]:
				xmin = 350.7095
				xmax = 350.7795
				text = "B"
			intervals [2932]:
				xmin = 350.7795
				xmax = 350.8295
				text = "AH1"
			intervals [2933]:
				xmin = 350.8295
				xmax = 350.9495
				text = "T"
			intervals [2934]:
				xmin = 350.9495
				xmax = 350.9795
				text = "sp"
			intervals [2935]:
				xmin = 350.9795
				xmax = 351.0995
				text = "L"
			intervals [2936]:
				xmin = 351.0995
				xmax = 351.1795
				text = "AY1"
			intervals [2937]:
				xmin = 351.1795
				xmax = 351.2895
				text = "K"
			intervals [2938]:
				xmin = 351.2895
				xmax = 351.3895
				text = "AY1"
			intervals [2939]:
				xmin = 351.3895
				xmax = 351.4695
				text = "TH"
			intervals [2940]:
				xmin = 351.4695
				xmax = 351.5095
				text = "IH1"
			intervals [2941]:
				xmin = 351.5095
				xmax = 351.5595
				text = "NG"
			intervals [2942]:
				xmin = 351.5595
				xmax = 351.6295
				text = "K"
			intervals [2943]:
				xmin = 351.6295
				xmax = 351.6695
				text = "IH1"
			intervals [2944]:
				xmin = 351.6695
				xmax = 351.7195
				text = "T"
			intervals [2945]:
				xmin = 351.7195
				xmax = 351.7695
				text = "Z"
			intervals [2946]:
				xmin = 351.7695
				xmax = 351.8195
				text = "L"
			intervals [2947]:
				xmin = 351.8195
				xmax = 351.8995
				text = "AY1"
			intervals [2948]:
				xmin = 351.8995
				xmax = 351.9595
				text = "K"
			intervals [2949]:
				xmin = 351.9595
				xmax = 352.0295
				text = "V"
			intervals [2950]:
				xmin = 352.0295
				xmax = 352.0895
				text = "IH1"
			intervals [2951]:
				xmin = 352.0895
				xmax = 352.1495
				text = "N"
			intervals [2952]:
				xmin = 352.1495
				xmax = 352.2595
				text = "AH0"
			intervals [2953]:
				xmin = 352.2595
				xmax = 352.3195
				text = "G"
			intervals [2954]:
				xmin = 352.3195
				xmax = 352.5595
				text = "ER0"
			intervals [2955]:
				xmin = 352.5595
				xmax = 353.4219
				text = "sp"
			intervals [2956]:
				xmin = 353.4219
				xmax = 354.0319
				text = "AH1"
			intervals [2957]:
				xmin = 354.0319
				xmax = 354.3209
				text = "sp"
			intervals [2958]:
				xmin = 354.3209
				xmax = 354.4509
				text = "K"
			intervals [2959]:
				xmin = 354.4509
				xmax = 354.5409
				text = "EH1"
			intervals [2960]:
				xmin = 354.5409
				xmax = 354.7109
				text = "CH"
			intervals [2961]:
				xmin = 354.7109
				xmax = 354.9509
				text = "AH0"
			intervals [2962]:
				xmin = 354.9509
				xmax = 354.9909
				text = "P"
			intervals [2963]:
				xmin = 354.9909
				xmax = 356.2884
				text = ""
			intervals [2964]:
				xmin = 356.2884
				xmax = 356.3384
				text = "sil"
			intervals [2965]:
				xmin = 356.3384
				xmax = 356.3684
				text = "AH0"
			intervals [2966]:
				xmin = 356.3684
				xmax = 356.8684
				text = "AH1"
			intervals [2967]:
				xmin = 356.8684
				xmax = 357.0684
				text = "M"
			intervals [2968]:
				xmin = 357.0684
				xmax = 357.7371
				text = "sp"
			intervals [2969]:
				xmin = 357.7371
				xmax = 357.7871
				text = "AH0"
			intervals [2970]:
				xmin = 357.7871
				xmax = 357.8571
				text = "L"
			intervals [2971]:
				xmin = 357.8571
				xmax = 357.8871
				text = "IH1"
			intervals [2972]:
				xmin = 357.8871
				xmax = 357.9271
				text = "T"
			intervals [2973]:
				xmin = 357.9271
				xmax = 357.9571
				text = "AH0"
			intervals [2974]:
				xmin = 357.9571
				xmax = 358.0071
				text = "L"
			intervals [2975]:
				xmin = 358.0071
				xmax = 358.0571
				text = "B"
			intervals [2976]:
				xmin = 358.0571
				xmax = 358.1071
				text = "IH1"
			intervals [2977]:
				xmin = 358.1071
				xmax = 358.1471
				text = "T"
			intervals [2978]:
				xmin = 358.1471
				xmax = 358.1871
				text = "AH1"
			intervals [2979]:
				xmin = 358.1871
				xmax = 358.2171
				text = "V"
			intervals [2980]:
				xmin = 358.2171
				xmax = 358.3371
				text = "HH"
			intervals [2981]:
				xmin = 358.3371
				xmax = 358.4371
				text = "AA1"
			intervals [2982]:
				xmin = 358.4371
				xmax = 358.4971
				text = "T"
			intervals [2983]:
				xmin = 358.4971
				xmax = 358.6271
				text = "S"
			intervals [2984]:
				xmin = 358.6271
				xmax = 358.9271
				text = "AO1"
			intervals [2985]:
				xmin = 358.9271
				xmax = 359.1271
				text = "S"
			intervals [2986]:
				xmin = 359.1271
				xmax = 359.1571
				text = "sp"
			intervals [2987]:
				xmin = 359.1571
				xmax = 359.7374
				text = ""
			intervals [2988]:
				xmin = 359.7374
				xmax = 359.9274
				text = "AH0"
			intervals [2989]:
				xmin = 359.9274
				xmax = 360.0074
				text = "N"
			intervals [2990]:
				xmin = 360.0074
				xmax = 360.0774
				text = "L"
			intervals [2991]:
				xmin = 360.0774
				xmax = 360.1174
				text = "AY1"
			intervals [2992]:
				xmin = 360.1174
				xmax = 360.2274
				text = "K"
			intervals [2993]:
				xmin = 360.2274
				xmax = 360.3174
				text = "AH0"
			intervals [2994]:
				xmin = 360.3174
				xmax = 360.4474
				text = "S"
			intervals [2995]:
				xmin = 360.4474
				xmax = 360.4974
				text = "W"
			intervals [2996]:
				xmin = 360.4974
				xmax = 360.5974
				text = "IY1"
			intervals [2997]:
				xmin = 360.5974
				xmax = 360.6274
				text = "T"
			intervals [2998]:
				xmin = 360.6274
				xmax = 360.6874
				text = "AH0"
			intervals [2999]:
				xmin = 360.6874
				xmax = 360.7574
				text = "N"
			intervals [3000]:
				xmin = 360.7574
				xmax = 360.9074
				text = "S"
			intervals [3001]:
				xmin = 360.9074
				xmax = 361.1674
				text = "AW1"
			intervals [3002]:
				xmin = 361.1674
				xmax = 361.2274
				text = "R"
			intervals [3003]:
				xmin = 361.2274
				xmax = 361.3674
				text = "S"
			intervals [3004]:
				xmin = 361.3674
				xmax = 361.6774
				text = "AO1"
			intervals [3005]:
				xmin = 361.6774
				xmax = 361.8874
				text = "S"
			intervals [3006]:
				xmin = 361.8874
				xmax = 363.3236
				text = "sp"
			intervals [3007]:
				xmin = 363.3236
				xmax = 363.4636
				text = "S"
			intervals [3008]:
				xmin = 363.4636
				xmax = 363.5336
				text = "OW1"
			intervals [3009]:
				xmin = 363.5336
				xmax = 363.5836
				text = "DH"
			intervals [3010]:
				xmin = 363.5836
				xmax = 363.6236
				text = "EY1"
			intervals [3011]:
				xmin = 363.6236
				xmax = 363.7336
				text = "M"
			intervals [3012]:
				xmin = 363.7336
				xmax = 363.8336
				text = "AY1"
			intervals [3013]:
				xmin = 363.8336
				xmax = 363.8636
				text = "T"
			intervals [3014]:
				xmin = 363.8636
				xmax = 363.8936
				text = "sp"
			intervals [3015]:
				xmin = 363.8936
				xmax = 363.9636
				text = "Y"
			intervals [3016]:
				xmin = 363.9636
				xmax = 364.1036
				text = "UW1"
			intervals [3017]:
				xmin = 364.1036
				xmax = 364.1736
				text = "Z"
			intervals [3018]:
				xmin = 364.1736
				xmax = 364.2436
				text = "L"
			intervals [3019]:
				xmin = 364.2436
				xmax = 364.3036
				text = "AY1"
			intervals [3020]:
				xmin = 364.3036
				xmax = 364.3436
				text = "K"
			intervals [3021]:
				xmin = 364.3436
				xmax = 364.4036
				text = "sp"
			intervals [3022]:
				xmin = 364.4036
				xmax = 364.5336
				text = "P"
			intervals [3023]:
				xmin = 364.5336
				xmax = 364.6736
				text = "AY1"
			intervals [3024]:
				xmin = 364.6736
				xmax = 364.7036
				text = "N"
			intervals [3025]:
				xmin = 364.7036
				xmax = 364.7836
				text = "AE2"
			intervals [3026]:
				xmin = 364.7836
				xmax = 364.8836
				text = "P"
			intervals [3027]:
				xmin = 364.8836
				xmax = 364.9236
				text = "AH0"
			intervals [3028]:
				xmin = 364.9236
				xmax = 365.0036
				text = "L"
			intervals [3029]:
				xmin = 365.0036
				xmax = 365.1136
				text = "JH"
			intervals [3030]:
				xmin = 365.1136
				xmax = 365.3736
				text = "UW1"
			intervals [3031]:
				xmin = 365.3736
				xmax = 365.5436
				text = "S"
			intervals [3032]:
				xmin = 365.5436
				xmax = 365.7036
				text = "sp"
			intervals [3033]:
				xmin = 365.7036
				xmax = 366.1236
				text = "AO1"
			intervals [3034]:
				xmin = 366.1236
				xmax = 366.2636
				text = "R"
			intervals [3035]:
				xmin = 366.2636
				xmax = 366.8614
				text = ""
			intervals [3036]:
				xmin = 366.8614
				xmax = 366.9214
				text = "sil"
			intervals [3037]:
				xmin = 366.9214
				xmax = 366.9814
				text = "AO1"
			intervals [3038]:
				xmin = 366.9814
				xmax = 367.0514
				text = "R"
			intervals [3039]:
				xmin = 367.0514
				xmax = 367.1714
				text = "S"
			intervals [3040]:
				xmin = 367.1714
				xmax = 367.2514
				text = "AH1"
			intervals [3041]:
				xmin = 367.2514
				xmax = 367.2814
				text = "M"
			intervals [3042]:
				xmin = 367.2814
				xmax = 367.3114
				text = "TH"
			intervals [3043]:
				xmin = 367.3114
				xmax = 367.3414
				text = "IH0"
			intervals [3044]:
				xmin = 367.3414
				xmax = 367.3714
				text = "N"
			intervals [3045]:
				xmin = 367.3714
				xmax = 367.4514
				text = "L"
			intervals [3046]:
				xmin = 367.4514
				xmax = 367.5214
				text = "AY1"
			intervals [3047]:
				xmin = 367.5214
				xmax = 367.6114
				text = "K"
			intervals [3048]:
				xmin = 367.6114
				xmax = 367.7014
				text = "DH"
			intervals [3049]:
				xmin = 367.7014
				xmax = 367.8514
				text = "AH0"
			intervals [3050]:
				xmin = 367.8514
				xmax = 367.9014
				text = "T"
			intervals [3051]:
				xmin = 367.9014
				xmax = 368.1751
				text = ""
			intervals [3052]:
				xmin = 368.1751
				xmax = 368.2451
				text = "B"
			intervals [3053]:
				xmin = 368.2451
				xmax = 368.2951
				text = "AH1"
			intervals [3054]:
				xmin = 368.2951
				xmax = 368.3251
				text = "T"
			intervals [3055]:
				xmin = 368.3251
				xmax = 368.3951
				text = "IH1"
			intervals [3056]:
				xmin = 368.3951
				xmax = 368.4451
				text = "T"
			intervals [3057]:
				xmin = 368.4451
				xmax = 368.5351
				text = "IH1"
			intervals [3058]:
				xmin = 368.5351
				xmax = 368.5951
				text = "T"
			intervals [3059]:
				xmin = 368.5951
				xmax = 368.6851
				text = "G"
			intervals [3060]:
				xmin = 368.6851
				xmax = 368.7151
				text = "AA1"
			intervals [3061]:
				xmin = 368.7151
				xmax = 368.7451
				text = "T"
			intervals [3062]:
				xmin = 368.7451
				xmax = 368.7751
				text = "L"
			intervals [3063]:
				xmin = 368.7751
				xmax = 368.8051
				text = "AY1"
			intervals [3064]:
				xmin = 368.8051
				xmax = 368.8351
				text = "K"
			intervals [3065]:
				xmin = 368.8351
				xmax = 368.8651
				text = "EY1"
			intervals [3066]:
				xmin = 368.8651
				xmax = 369.2151
				text = "sp"
			intervals [3067]:
				xmin = 369.2151
				xmax = 370.228
				text = ""
			intervals [3068]:
				xmin = 370.228
				xmax = 370.368
				text = "Y"
			intervals [3069]:
				xmin = 370.368
				xmax = 370.398
				text = "AE1"
			intervals [3070]:
				xmin = 370.398
				xmax = 370.448
				text = "IH1"
			intervals [3071]:
				xmin = 370.448
				xmax = 370.488
				text = "T"
			intervals [3072]:
				xmin = 370.488
				xmax = 370.648
				text = "EH1"
			intervals [3073]:
				xmin = 370.648
				xmax = 370.678
				text = "S"
			intervals [3074]:
				xmin = 370.678
				xmax = 370.708
				text = "L"
			intervals [3075]:
				xmin = 370.708
				xmax = 370.738
				text = "AY1"
			intervals [3076]:
				xmin = 370.738
				xmax = 370.768
				text = "K"
			intervals [3077]:
				xmin = 370.768
				xmax = 370.888
				text = "sp"
			intervals [3078]:
				xmin = 370.888
				xmax = 373.2295
				text = ""
			intervals [3079]:
				xmin = 373.2295
				xmax = 373.3695
				text = "Y"
			intervals [3080]:
				xmin = 373.3695
				xmax = 373.7895
				text = "AE1"
			intervals [3081]:
				xmin = 373.7895
				xmax = 373.8195
				text = "sp"
			intervals [3082]:
				xmin = 373.8195
				xmax = 373.9795
				text = "S"
			intervals [3083]:
				xmin = 373.9795
				xmax = 374.1095
				text = "OW1"
			intervals [3084]:
				xmin = 374.1095
				xmax = 374.1695
				text = "IH0"
			intervals [3085]:
				xmin = 374.1695
				xmax = 374.1995
				text = "T"
			intervals [3086]:
				xmin = 374.1995
				xmax = 374.2695
				text = "S"
			intervals [3087]:
				xmin = 374.2695
				xmax = 374.3395
				text = "L"
			intervals [3088]:
				xmin = 374.3395
				xmax = 374.3995
				text = "AY1"
			intervals [3089]:
				xmin = 374.3995
				xmax = 374.5195
				text = "K"
			intervals [3090]:
				xmin = 374.5195
				xmax = 374.5495
				text = "AH0"
			intervals [3091]:
				xmin = 374.5495
				xmax = 374.9195
				text = "AH1"
			intervals [3092]:
				xmin = 374.9195
				xmax = 375.1095
				text = "M"
			intervals [3093]:
				xmin = 375.1095
				xmax = 375.1495
				text = "sp"
			intervals [3094]:
				xmin = 375.1495
				xmax = 375.2195
				text = "IH0"
			intervals [3095]:
				xmin = 375.2195
				xmax = 375.2695
				text = "T"
			intervals [3096]:
				xmin = 375.2695
				xmax = 375.3295
				text = "S"
			intervals [3097]:
				xmin = 375.3295
				xmax = 375.3995
				text = "L"
			intervals [3098]:
				xmin = 375.3995
				xmax = 375.4295
				text = "AY1"
			intervals [3099]:
				xmin = 375.4295
				xmax = 375.5295
				text = "K"
			intervals [3100]:
				xmin = 375.5295
				xmax = 375.5995
				text = "AH0"
			intervals [3101]:
				xmin = 375.5995
				xmax = 375.7895
				text = "S"
			intervals [3102]:
				xmin = 375.7895
				xmax = 375.8295
				text = "W"
			intervals [3103]:
				xmin = 375.8295
				xmax = 375.9195
				text = "IY1"
			intervals [3104]:
				xmin = 375.9195
				xmax = 375.9495
				text = "T"
			intervals [3105]:
				xmin = 375.9495
				xmax = 376.911
				text = "sp"
			intervals [3106]:
				xmin = 376.911
				xmax = 377.041
				text = "T"
			intervals [3107]:
				xmin = 377.041
				xmax = 377.211
				text = "EY1"
			intervals [3108]:
				xmin = 377.211
				xmax = 377.261
				text = "N"
			intervals [3109]:
				xmin = 377.261
				xmax = 377.291
				text = "G"
			intervals [3110]:
				xmin = 377.291
				xmax = 377.471
				text = "IY1"
			intervals [3111]:
				xmin = 377.471
				xmax = 377.501
				text = "sp"
			intervals [3112]:
				xmin = 377.501
				xmax = 377.531
				text = "L"
			intervals [3113]:
				xmin = 377.531
				xmax = 377.571
				text = "IH1"
			intervals [3114]:
				xmin = 377.571
				xmax = 377.611
				text = "T"
			intervals [3115]:
				xmin = 377.611
				xmax = 377.701
				text = "AH0"
			intervals [3116]:
				xmin = 377.701
				xmax = 377.761
				text = "L"
			intervals [3117]:
				xmin = 377.761
				xmax = 377.911
				text = "S"
			intervals [3118]:
				xmin = 377.911
				xmax = 378.121
				text = "AO1"
			intervals [3119]:
				xmin = 378.121
				xmax = 378.241
				text = "S"
			intervals [3120]:
				xmin = 378.241
				xmax = 378.311
				text = "IH0"
			intervals [3121]:
				xmin = 378.311
				xmax = 378.351
				text = "T"
			intervals [3122]:
				xmin = 378.351
				xmax = 378.401
				text = "Z"
			intervals [3123]:
				xmin = 378.401
				xmax = 378.491
				text = "IH1"
			intervals [3124]:
				xmin = 378.491
				xmax = 378.531
				text = "T"
			intervals [3125]:
				xmin = 378.531
				xmax = 378.611
				text = "Z"
			intervals [3126]:
				xmin = 378.611
				xmax = 378.681
				text = "G"
			intervals [3127]:
				xmin = 378.681
				xmax = 378.851
				text = "UH1"
			intervals [3128]:
				xmin = 378.851
				xmax = 378.901
				text = "D"
			intervals [3129]:
				xmin = 378.901
				xmax = 378.951
				text = "DH"
			intervals [3130]:
				xmin = 378.951
				xmax = 379.171
				text = "OW1"
			intervals [3131]:
				xmin = 379.171
				xmax = 379.3072
				text = ""
			intervals [3132]:
				xmin = 379.3072
				xmax = 379.4072
				text = "IH0"
			intervals [3133]:
				xmin = 379.4072
				xmax = 379.4572
				text = "T"
			intervals [3134]:
				xmin = 379.4572
				xmax = 379.5272
				text = "S"
			intervals [3135]:
				xmin = 379.5272
				xmax = 379.5772
				text = "G"
			intervals [3136]:
				xmin = 379.5772
				xmax = 379.6872
				text = "UH1"
			intervals [3137]:
				xmin = 379.6872
				xmax = 379.7372
				text = "D"
			intervals [3138]:
				xmin = 379.7372
				xmax = 379.8272
				text = "S"
			intervals [3139]:
				xmin = 379.8272
				xmax = 379.9072
				text = "AH1"
			intervals [3140]:
				xmin = 379.9072
				xmax = 379.9672
				text = "M"
			intervals [3141]:
				xmin = 379.9672
				xmax = 380.0472
				text = "AH1"
			intervals [3142]:
				xmin = 380.0472
				xmax = 380.1072
				text = "V"
			intervals [3143]:
				xmin = 380.1072
				xmax = 380.1772
				text = "AH0"
			intervals [3144]:
				xmin = 380.1772
				xmax = 380.3372
				text = "M"
[truncated: 7,145 more chars]
